# Supplementary material for: The Molecular Chaperone Binding Protein BiP Prevents Leaf Dehydration-Induced Cellular Homeostasis Disruption
Source: PLoS One. 2014 Jan 29;9(1):e86661. doi: 10.1371/journal.pone.0086661 (PMC3906070; doi:10.1371/journal.pone.0086661)
Supplement: Table S2 — Number of up- and down-regulated genes in stressed WT and 35S::BiP-4 leaves compared to well-watered WT leaves. Each functional category was defined by Gene Ontology. (XLSX) [file pone.0086661.s003.xlsx]

## Sheet: Plan1
Table S2. Number of up- and down-regulated genes in stressed WT and 35S::BiP-4 leaves compared to well-watered WT leaves. Each functional category was defined by Gene Ontology
Functional Category	WT (Ψ=-1.0) 19d up	WT (Ψ=-1.0) 19d Down	WT (Ψ=-1.0) 19d Total	WT(Ψ=-1.73) 23d Up	WT (Ψ=-1.73) 23d Down	WT (Ψ=-1.73) 23d Total	WT(Ψ=-2.0) 25d Up	WT (Ψ=-2.0) 25d Down	WT (Ψ=-2.0) 25d Total	35S::BiP-4 (Ψ=-1.0) 21d Up	35S::BiP-4 (Ψ=-1.0) 21d Down	35S::BiP-4 (Ψ=-1.0) 21d Total	35S::BiP-4 (Ψ=-1.6) 25d UP	35S::BiP-4 (Ψ=-1.6) 25d Down	35S::BiP-4 (Ψ=-1.6) 25d Total
Amino Acid Process	23	58	81	20	50	70	48	77	125	2	1	3	33	39	72
Biological/Metabolic process	325	620	945	364	494	858	728	804	1532	65	103	168	483	482	965
Carboh. Met. process	35	110	145	36	104	140	69	147	216	9	24	33	53	91	144
Catabolic Process	17	30	47	12	18	30	55	27	82	2	2	4	28	13	41
Cell Cycle or Division	6	11	17	6	10	16	17	14	31	0	1	1	11	9	20
Cell death/Proteolysis/Senesc	28	82	110	15	82	97	59	101	160	2	15	17	28	69	97
Defense/Resp to Biot stimulus	20	78	98	29	62	91	72	83	155	9	16	25	46	63	109
Developement	46	56	102	54	47	101	70	67	137	13	17	30	68	41	109
DNA/RNA Nucleus	47	49	96	36	31	67	101	55	156	7	6	13	57	24	81
Energy	7	13	20	6	16	22	26	14	40	0	1	1	9	13	22
Homone Resp./Hormone	42	114	156	60	79	139	97	135	232	12	29	41	85	71	156
Lipid Metabolic Process	29	58	87	31	47	78	51	74	125	11	11	22	43	42	85
Others	78	169	247	92	135	227	186	208	394	12	23	35	134	127	261
Photosynthesis	4	123	127	7	132	139	12	164	176	4	8	12	6	128	134
Protein Modification Process	60	124	184	65	86	151	218	162	380	3	11	14	99	88	187
Reg of transc/transcrip factor	94	171	265	98	112	210	197	213	410	12	23	35	146	118	264
Resp. to Abiotic Stimulus	225	291	516	303	233	536	397	390	787	61	55	116	372	221	593
Signaling	13	68	81	21	47	68	52	88	140	0	5	5	22	47	69
Structural	43	74	117	58	59	117	82	110	192	9	17	26	57	63	120
Translation	14	38	52	10	40	50	29	61	90	1	0	1	20	41	61
Transport	75	169	244	104	134	238	249	222	471	13	25	38	172	131	303
GO uncharacterized	108	204	312	113	162	275	276	268	544	13	19	32	167	165	332
Total	1339	2710	4049	1540	2180	3720	3091	3484	6575	260	412	672	2139	2086	4225
