# Supplementary material for: The Molecular Chaperone Binding Protein BiP Prevents Leaf Dehydration-Induced Cellular Homeostasis Disruption
Source: PLoS One. 2014 Jan 29;9(1):e86661. doi: 10.1371/journal.pone.0086661 (PMC3906070; doi:10.1371/journal.pone.0086661)
Supplement: Table S3 — Number of up- and down-regulated genes in stressed 35S::BiP-4 leaves compared to well-watered 35S::BiP-4 leaves. Each category was defined by Gene Ontology. (XLSX) [file pone.0086661.s004.xlsx]

## Sheet: Plan1
	Table S3. Number of up- and down-regulated genes in stressed 35S::BiP-4 leaves compared to well-watered 35S::BiP-4 leaves
		35S::BiP-4 21d - 35S::BiP-4 Irr		35S::BiP-4 25d - 35S::BiP-4 Irr
	Functional Category	Up	Down	Up	Down
	Amino Acid Process	7	5	19	21
	Biological Process	63	91	436	367
	Carboh. Met. Process	20	9	55	47
	Catabolic process	4	2	28	10
	Cell Cycle or Division	0	1	8	6
	Cell death/Proteolysis/Senescence	8	12	25	51
	Defense / Response to Biotic stimulus	5	26	38	51
	Developement	15	7	66	31
	DNA/RNA Nucleus	10	3	43	13
	Energy	0	3	7	8
	Homone Response / Hormone	14	25	78	64
	Lipid Metabolic Process	10	6	39	34
	Others	18	21	113	98
	Photosynthesis	3	3	6	86
	Protein Modification Process	8	8	97	65
	Regulation of transcription	15	31	132	100
	Resp. to Abiotic Stimulus	60	40	283	182
	Signaling	3	10	22	49
	Structural	4	9	44	30
	Translation	1	0	27	33
	Transport	15	37	151	90
	GO uncharacterized	51	71	304	338
	Total	334	420	2021	1774
