# Supplementary material for: The Molecular Chaperone Binding Protein BiP Prevents Leaf Dehydration-Induced Cellular Homeostasis Disruption
Source: PLoS One. 2014 Jan 29;9(1):e86661. doi: 10.1371/journal.pone.0086661 (PMC3906070; doi:10.1371/journal.pone.0086661)
Supplement: Table S4 — Functional categorization of up-regulated genes in WT(−1.0)19d-WTIrrigated. (XLSX) [file pone.0086661.s005.xlsx]

## Sheet: WT19 (-1,0)up
	Table S4. Functional categorization of up-regulated genes in WT(-1.0)19d-WTIrrigated
	Amino Acid Metabolic Process - 23
	Identification	Log2(FC)	Pvalue	Description	Phytozome	Gene ontology
				Biosynthetic process -12
	GmaAffx.37477.1.S1_s_at	4.10893	7.52409e-06	branched-chain-amino-acid aminotransferase 2, chloroplastic-like	Glyma06g05280.5	branched_chain_family_amino_acid_metabolic_process metabolic_process
	Gma.3888.2.S1_at	3.54862	1.25947e-05	inositol oxygenase 1-like	Glyma08g21300.1	biological_process
	GmaAffx.34646.1.S1_at	3.29059	4.90701e-07	glutamate synthase [NADH], amyloplastic-like	Glyma14g32500.1	response_to_cadmium_ion glutamate_biosynthetic_process nitrate_assimilation
	GmaAffx.66195.1.A1_at	2.68954	5.88841e-06	Putative lysine decarboxylase family protein	Glyma06g05560.1	lysine_biosynthetic_process_via_diaminopimelate
	Gma.17311.1.A1_s_at	2.56893	0.000177634	arogenate dehydratase/prephenate dehydratase 2, chloroplastic-like	Glyma12g07720.5	L-phenylalanine_biosynthetic_process
	GmaAffx.66195.1.S1_at	2.41853	0.000137887	cytokinin riboside 5'-monophosphate phosphoribohydrolase LOG8-like	Glyma06g05560.1	lysine_biosynthetic_process_via_diaminopimelate
	Gma.3405.1.S1_s_at	2.23787	0.00266353	branched-chain-amino-acid aminotransferase 2, chloroplastic-like	Glyma06g05280.4	branched_chain_family_amino_acid_metabolic_process metabolic_process
	GmaAffx.34646.2.S1_at	2.00752	7.09881e-05	glutamate synthase [NADH], amyloplastic-like	Glyma19g16450.1	response_to_cadmium_ion glutamate_biosynthetic_process nitrate_assimilation
	Gma.17202.1.S1_at	1.82243	4.28546e-05	3-phosphoshikimate 1-carboxyvinyltransferase, chloroplastic-like	Glyma03g03190.2	aromatic_amino_acid_family_biosynthetic_process chorismate_biosynthetic_process
	GmaAffx.93387.1.S1_at	1.71555	0.000377022	alanine aminotransferase 2-like	Glyma07g05130.1	biosynthetic_process L-lanine_biosynthetic_process_from_pyruvate L-alanine_catabolic_process
	Gma.4333.1.S1_at	1.6239	0.000129382	glutamate synthase [NADH], amyloplastic-like	Glyma04g41540.1	response_to_cadmium_ion glutamate_biosynthetic_process nitrate_assimilation
	Gma.13212.1.S1_at	1.59692	0.00037784	glutamate-rich WD repeat-containing protein 1-like	Glyma05g28040.2
				Catabolic process - 11
	Gma.17594.1.A1_at	3.43387	1.9628e-05	methionine gamma-lyase-like	Glyma10g31590.1	amino_acid_metabolic_process methionine_catabolic_process_via_2-oxobutanoate
	GmaAffx.46103.1.S1_at	2.87742	2.94421e-05	hydroxymethylglutaryl-CoA lyase, mitochondrial-like	Glyma14g04110.1	leucine_metabolic_process
	Gma.9078.1.A1_at	2.80563	3.74569e-05	glutamyl-tRNA(Gln) amidotransferase subunit A-like	Glyma13g32720.1	amino_acid_metabolic_process
	Gma.2588.1.S1_at	2.63375	0.000201187	sphingosine-1-phosphate lyase-like	Glyma18g52070.1	amino_acid_metabolic_process sphingolipid_catabolic_process
	GmaAffx.3378.1.S1_at	2.57336	0.00076075	alanine--glyoxylate aminotransferase 2 homolog 3, mitochondrial-like	Glyma18g44250.1
	GmaAffx.4916.1.A1_at	2.48631	2.45351e-06	Glutamyl-tRNA(Gln) amidotransferase	Glyma05g24400.2	GO:0006626
	GmaAffx.4916.2.S1_at	2.09414	0.000569868	glutamyl-tRNA(Gln) amidotransferase	Glyma05g24400.2
	Gma.9700.1.S1_at	1.94817	2.22451e-05	glutaminyl-peptide cyclotransferase-like	Glyma16g29760.2	biological_process
	GmaAffx.26691.1.S1_at	1.85279	0.00180464	glutamyl-tRNA(Gln) amidotransferase	Glyma08g00540.1
	Gma.17594.2.S1_at	1.75737	0.0170993	methionine gamma-lyase-like	Glyma10g31590.1	amino_acid_metabolic_process methionine_catabolic_process_via_2-oxobutanoate
	GmaAffx.84363.1.S1_at	1.54457	4.62895e-05	glutaminyl-peptide cyclotransferase-like	Glyma09g24430.1
	Biological Process/Metabolic process - 325
	Identification	Log2(FC)	Pvalue	Description	Phytozome	Gene ontology
	GmaAffx.80465.1.S1_at	7.6531	0	glycogenin-1-like	Glyma19g41550.1	biological_process
	Gma.8539.1.S1_at	6.76609	0	seed maturation protein PM41	Glyma08g17100.1	biological_process
	Gma.3009.1.S1_at	6.02042	3.27134e-07	metallothionein-II protein	Glyma18g32760.1	biological_process
	Gma.168.1.S1_at	5.7664	2.45351e-06	seed maturation protein PM28	Glyma08g18400.1	biological_process
	Gma.8324.1.S1_at	5.59399	4.90701e-07	protein SGT1 homolog At5g65490-like	Glyma01g02800.1	biological_process
	GmaAffx.79985.1.S1_at	5.44574	0	cell wall / vacuolar inhibitor of fructosidase 1	Glyma17g04040.1	biological_process
	Gma.8530.1.S1_at	5.18774	4.90701e-07	seed maturation protein PM35	Glyma17g17860.1	biological_process
	GmaAffx.35664.1.S1_at	5.08442	2.61707e-06	transmembrane protein 205-like	Glyma08g26100.1	biological_process
	Gma.17318.1.S1_at	4.81874	3.27134e-07	EamA-like transporter family	Glyma17g33790.1	biological_process
	Gma.1716.1.S1_at	4.76391	4.57988e-06	dd15	Glyma02g02560.1	biological_process
	GmaAffx.57432.1.S1_at	4.7624	9.81402e-07	ninja-family protein Os03g0419100-like	Glyma06g22210.3	biological_process
	GmaAffx.27818.1.A1_at	4.74323	4.74345e-06	acyltransferase-like protein At3g26840	Glyma19g27200.1	biological_process
	Gma.133.1.S1_at	4.67242	2.45351e-06	seed maturation protein PM27	Glyma12g00370.1	biological_process
	GmaAffx.78921.1.A1_at	4.62858	3.27134e-07	acyl-protein thioesterase 2-like	Glyma08g22420.1	biological_process
	Gma.909.1.S1_at	4.59992	1.39032e-05	metallothionein-II protein	Glyma08g46080.2	biological_process
	Gma.52.1.S1_at	4.52147	2.25723e-05	isocitrate lyase 2-like	Glyma12g10780.1	biological_process
	Gma.6672.1.S1_a_at	4.45987	5.59399e-05	glycine-rich protein	Glyma13g31840.1	biological_process
	GmaAffx.81029.1.A1_at	4.42769	4.25274e-06	glycerol-3-phosphate acyltransferase 6-like	Glyma03g14180.1	metabolic_process
	Gma.1746.1.S1_at	4.42121	3.10777e-06	isocitrate lyase 1-like	Glyma06g45950.1	metabolic_process
	Gma.762.1.S1_at	4.14188	3.27134e-06	protein LURP-one-related 17-like	Glyma05g37350.1	biological_process
	Gma.5889.1.S1_at	4.13531	4.90701e-07	O-glucosyltransferase rumi-like	Glyma11g27050.1	biological_process
	GmaAffx.51131.1.S1_s_at	4.12353	1.06319e-05	maturation protein PM3	Glyma10g35010.2	biological_process
	Gma.13115.1.S1_at	4.02773	2.64979e-05	Methyltransferase-like protein 13-like	Glyma15g16960.1	biological_process
	GmaAffx.86247.1.S1_s_at	4.01256	4.92337e-05	dd15	Glyma02g02560.1	biological_process
	Gma.10026.1.S1_at	4.00548	2.66614e-05	cell wall / vacuolar inhibitor of fructosidase 1	Glyma17g04040.1	biological_process
	GmaAffx.15815.1.A1_at	3.92449	4.90701e-07	protein SRG1-like	Glyma01g09360.1	biological_process
	Gma.1601.1.A1_at	3.91214	3.59848e-06	Medium-chain-fatty-acid--CoA ligase-like	Glyma14g38920.1	biological_process
	GmaAffx.262.2.S1_at	3.90511	6.37912e-06	nucleolar protein 10-like	Glyma09g30130.1	biological_process
	GmaAffx.80486.1.S1_at	3.84561	2.0773e-05	protein notum homolog	Glyma20g29930.2	biological_process
	Gma.6672.1.S1_at	3.81987	0.000108772	glycine-rich protein	Glyma13g31840.1	biological_process
	GmaAffx.84691.1.S1_at	3.76943	4.90701e-07	glycogenin-1-like	Glyma19g40680.2	biological_process
	GmaAffx.27818.2.S1_at	3.71727	0.000124638	acyltransferase-like protein At3g26840	Glyma16g05570.1	biological_process
	Gma.6850.1.S1_at	3.65328	8.34192e-06	HXXXD-type acyl-transferase family protein	Glyma04g04240.1	biological_process
	Gma.1728.1.S1_at	3.56089	1.86466e-05	GRF zinc finger / Zinc knuckle protein	Glyma19g27980.1	biological_process
	Gma.7120.1.S1_at	3.55993	1.4721e-06	peroxisomal aminotransferase	Glyma01g32090.1	biological_process
	GmaAffx.13315.1.S1_at	3.55914	1.27582e-05	Core-2/I-branching beta-1,6-N-acetylglucosaminyltransferase family protein	Glyma09g00910.1	biological_process
	Gma.5175.1.S1_at	3.54152	4.90701e-07	Protein of unknown function (DUF581)	Glyma05g05800.1	biological_process
	GmaAffx.73256.1.S1_at	3.51579	0	probable membrane-associated kinase regulator 6-like	Glyma18g15340.1	biological_process
	GmaAffx.71999.1.S1_at	3.51272	1.84831e-05	kaempferol 3-O-beta-D-galactosyltransferase-like	Glyma08g07130.1	biological_process
	Gma.13273.1.A1_at	3.49229	3.81111e-05	HXXXD-type acyl-transferase family protein	Glyma03g40670.1	biological_process
	GmaAffx.8279.1.S1_at	3.47657	0.000103702	aldose reductase-like	Glyma18g43940.1	biological_process
	GmaAffx.787.1.A1_at	3.47205	0.000153917	LOB domain-containing protein 41-like	Glyma13g07590.1	biological_process
	Gma.5505.1.S1_at	3.44586	8.83262e-06	glyceraldehyde-3-phosphate dehydrogenase, cytosolic-like	Glyma18g01330.2	biological_process
	Gma.2253.1.S1_at	3.38872	2.45351e-06	seed maturation protein PM34	Glyma20g37670.1	biological_process
	GmaAffx.82962.1.S1_at	3.38419	0.000102884	TSPO(outer membrane tryptophan-rich sensory protein)-related	Glyma03g37140.1	biological_process
	Gma.1746.1.S1_s_at	3.36753	3.97468e-05	isocitrate lyase 2-like /// isocitrate lyase 1-like	Glyma06g45950.1	metabolic_process
	Gma.1616.1.S1_at	3.36003	2.61707e-06	probable aldehyde dehydrogenase-like	Glyma05g01300.3	biological_process
	Gma.398.1.A1_at	3.34871	4.41631e-06	homocysteine S-methyltransferase 3-like	Glyma20g28720.6	biological_process
	GmaAffx.36294.1.S1_s_at	3.34392	9.11069e-05	RNA-binding (RRM/RBD/RNP motifs) family protein	Glyma06g14020.1	biological_process
	GmaAffx.68813.1.S1_at	3.33037	4.05646e-05	UDP-glycosyltransferase 74F1-like	Glyma19g03010.1	biological_process
	Gma.5505.1.S1_a_at	3.3207	5.88841e-06	glyceraldehyde-3-phosphate dehydrogenase, cytosolic-like /// glyceraldehyde-3-phosphate dehydrogenase, cytosolic-like	Glyma18g01330.2	biological_process
	GmaAffx.14279.2.A1_at	3.30927	8.17835e-07	stachyose synthase-like	Glyma19g40550.1	biological_process
	GmaAffx.87773.1.S1_at	3.27471	2.45351e-06	B3 domain-containing transcription factor VRN1-like	Glyma11g13210.2	biological_process
	Gma.8301.2.S1_at	3.24589	5.72485e-06	Calmodulin-binding protein	Glyma15g07330.2	biological_process
	Gma.3429.1.S1_at	3.21699	2.45351e-06	2-oxoisovalerate dehydrogenase subunit alpha	Glyma06g12610.3	biological_process
	GmaAffx.87925.1.S1_s_at	3.19698	0.000107464	DCN1-like protein 5-like	Glyma17g11180.1	biological_process
	Gma.6618.1.S1_at	3.17981	0.000254347	S-adenosyl-L-methionine-dependent methyltransferases superfamily protein	Glyma08g03980.1	biological_process
	Gma.2439.1.S1_at	3.17584	2.61707e-06	Phenazine biosynthesis PhzC/PhzF protein	Glyma02g16740.3	biological_process
	Gma.17690.1.A1_s_at	3.17559	3.27134e-06	vesicle-associated protein 4-2-like	Glyma13g32050.2	biological_process
	Gma.11012.1.S1_at	3.17312	2.61707e-06	Calcium-binding EF-hand family protein	Glyma12g31070.1	biological_process
	GmaAffx.47162.1.A1_at	3.12935	0.000321573	binding	Glyma11g20830.1	biological_process
	GmaAffx.92374.1.S1_s_at	3.10138	3.27134e-06	zinc finger protein ZPR1-like	Glyma20g02690.1	biological_process
	Gma.5174.2.A1_at	3.09363	6.54268e-07	DUF21 domain-containing protein At4g33700-like	Glyma13g32580.1	biological_process
	GmaAffx.1301.133.S1_at	3.05542	0.000726728	Primary amine oxidase-like	Glyma18g20800.1	biological_process
	Gma.4521.1.A1_at	3.043	4.90701e-07	methyltransferase-like protein 21A-like	Glyma12g33470.1	biological_process
	Gma.6440.1.S1_at	3.03281	2.12637e-05	Thiamin pyrophosphokinase 1-like	Glyma19g39770.1	biological_process
	GmaAffx.65225.1.A1_at	3.01893	1.07954e-05	Core-2/I-branching beta-1,6-N-acetylglucosaminyltransferase family protein	Glyma09g00910.1	biological_process
	GmaAffx.68456.1.S1_at	2.96123	0.000167002	isoflavone 2'-hydroxylase-like	Glyma11g05530.1	biological_process
	Gma.4781.1.A1_at	2.94355	8.83262e-06	Acyl-CoA N-acyltransferases (NAT) superfamily protein	Glyma09g08070.2	biological_process
	Gma.17648.1.S1_at	2.9379	3.84383e-05	primary amine oxidase-like	Glyma18g20800.1	biological_process
	GmaAffx.49651.1.S1_at	2.92895	3.59848e-06	cytokinin riboside 5'-monophosphate phosphoribohydrolase LOG1-like	Glyma12g29810.1	biological_process
	Gma.6121.1.S1_at	2.92785	7.36052e-05	DEAD-box ATP-dependent RNA helicase 5-like	Glyma09g34390.1	biological_process
	Gma.3.1.S1_at	2.9175	3.43491e-06	maturation protein PM3	Glyma10g35010.2	biological_process
	Gma.12814.1.A1_at	2.91736	8.83262e-06	protein IQ-DOMAIN 1-like	Glyma06g34340.1	biological_process
	GmaAffx.52528.1.S1_at	2.90279	8.63634e-05	Magnesium transporter CorA-like family protein	Glyma09g02280.1	biological_process
	Gma.5478.1.S1_at	2.84252	8.52184e-05	UDP-glycosyltransferase 73B3-like	Glyma11g00230.1	biological_process
	GmaAffx.89867.1.A1_s_at	2.79689	0.000173872	Phenazine biosynthesis PhzC/PhzF protein	Glyma02g16740.3	biological_process
	GmaAffx.15215.1.S1_at	2.76965	0.000430345	probable mannitol dehydrogenase-like	Glyma01g02580.1	biological_process
	Gma.14679.1.S1_s_at	2.76953	7.24602e-05	UPF0414 transmembrane protein C20orf30 homolog	Glyma17g06410.2	biological_process
	GmaAffx.73258.1.S1_at	2.76763	1.4721e-06	cleavage and polyadenylation specificity factor subunit 5-like	Glyma09g07670.1	biological_process
	GmaAffx.64255.1.A1_at	2.75155	0.000197262	glycerol-3-phosphate acyltransferase 6-like	Glyma01g27900.1	biological_process
	Gma.1902.1.A1_at	2.74621	9.65046e-06	Late embryogenesis abundant (LEA) hydroxyproline-rich glycoprotein family	Glyma06g14160.1	biological_process
	GmaAffx.69905.1.A1_at	2.71597	7.52409e-05	cytokinin riboside 5'-monophosphate phosphoribohydrolase LOG7-like	Glyma02g35770.1	metabolic_process
	Gma.12031.2.S1_at	2.70764	7.96572e-05	Protein of unknown function (DUF1645)	Glyma02g04000.1	biological_process
	Gma.7013.4.S1_a_at	2.67293	5.98655e-05	brain protein 44-like protein-like /// brain protein 44-like protein-like	Glyma19g25070.1	biological_process
	GmaAffx.56546.1.S1_at	2.66244	5.80663e-05	Protein of unknown function (DUF1677)	Glyma14g12630.1	biological_process
	Gma.2830.1.S1_at	2.64718	0.00040123	mitochondrial translocator assembly and maintenance protein 41 homolog	Glyma05g26480.1	biological_process
	Gma.1601.1.S1_at	2.63796	0.000136742	medium-chain-fatty-acid--CoA ligase-like	Glyma14g38920.1	biological_process
	GmaAffx.89548.1.S1_s_at	2.6349	0.000270704	DCN1-like protein 5-like	Glyma13g22360.1	biological_process
	GmaAffx.42813.1.S1_at	2.63488	0.00280321	BRCT domain-containing protein At4g02110-like	Glyma02g01680.1	biological_process
	GmaAffx.89657.1.S1_s_at	2.61574	1.7011e-05	transmembrane protein 184C-like	Glyma06g00300.1	biological_process
	GmaAffx.59823.1.S1_at	2.60562	0.0049479	pentatricopeptide repeat-containing protein At3g29230-like	Glyma16g21950.1	biological_process
	GmaAffx.57432.2.S1_at	2.59306	7.00067e-05	ninja-family protein Os03g0419100-like	Glyma06g22210.2	biological_process
	GmaAffx.53996.1.A1_at	2.58648	8.12928e-05	thiamin pyrophosphokinase 1-like	Glyma03g37160.1	biological_process
	GmaAffx.78465.1.S1_s_at	2.57638	4.41631e-06	anthocyanidin reductase-like /// anthocyanidin reductase-like	Glyma19g00980.1	biological_process
	Gma.177.1.S1_at	2.57499	1.55389e-05	24 kDa seed maturation protein	Glyma11g06280.1	biological_process
	GmaAffx.47161.1.A1_at	2.55912	0.000474345	Ankyrin repeat domain-containing protein 2-like	Glyma04g12950.3	biological_process
	GmaAffx.90107.1.S1_s_at	2.55204	9.27425e-05	reticulon-like protein B5-like	Glyma16g03410.2	biological_process
	GmaAffx.89723.1.S1_at	2.53761	1.37396e-05	probable inactive purple acid phosphatase 29-like	Glyma16g01860.1	biological_process
	GmaAffx.46837.1.S1_at	2.53475	0.000564797	Laccase-4-like	Glyma02g38990.2	secondary_cell_wall_biogenesis
	Gma.1291.1.S1_at	2.53165	0.000120712	peroxisomal copper-containing amine oxidase	Glyma08g38990.1	biological_process
	Gma.9259.1.S1_at	2.52795	2.61707e-06	Major facilitator superfamily protein	Glyma09g12050.1	biological_process
	GmaAffx.91881.1.S1_s_at	2.52414	0.00213782	Uncharacterised conserved protein UCP031279	Glyma17g35190.1	biological_process
	GmaAffx.51457.2.S1_at	2.52413	3.59848e-06	UPF0160 protein MYG1, mitochondrial-like	Glyma01g24650.1	biological_process
	Gma.7523.1.S1_at	2.52123	8.79991e-05	calcineurin B subunit-related	Glyma07g08810.1	biological_process
	GmaAffx.82904.1.S1_at	2.52085	1.22675e-05	GRAM domain-containing protein / ABA-responsive protein-related	Glyma20g23500.1	biological_process
	Gma.12031.2.S1_x_at	2.50443	4.77616e-05	Protein of unknown function (DUF1645)	Glyma02g04000.1	biological_process
	GmaAffx.78059.1.S1_s_at	2.49889	3.27134e-07	zinc finger protein ZPR1-like /// zinc finger protein ZPR1-like	Glyma20g02690.2	biological_process
	Gma.15227.1.S1_s_at	2.49887	0.000128727	peroxisomal adenine nucleotide carrier 1	Glyma02g11800.1	biological_process
	GmaAffx.67622.1.S1_at	2.49529	3.82747e-05	CTC-interacting domain 11	Glyma04g40750.2	biological_process
	Gma.2961.1.S1_at	2.48577	0.000142467	UDP-glycosyltransferase 85A2-like	Glyma08g19000.1	biological_process
	GmaAffx.399.1.S1_at	2.48322	0.000285915	cat eye syndrome critical region protein 5 homolog	Glyma15g04890.1	biological_process
	GmaAffx.92374.1.S1_at	2.4715	1.43939e-05	zinc finger protein ZPR1-like	Glyma20g02690.1	biological_process
	Gma.7872.1.S1_at	2.43398	5.34864e-05	Protein SAMHD1 homolog	Glyma13g23830.2	biological_process
	GmaAffx.93227.1.S1_s_at	2.42609	0.000559727	HXXXD-type acyl-transferase family protein	Glyma04g04240.1	biological_process
	GmaAffx.23945.1.S1_at	2.41823	0.000378494	LETM1 and EF-hand domain-containing protein 1, mitochondrial-like	Glyma09g38300.1	biological_process
	GmaAffx.90962.1.S1_at	2.41816	0.000353141	Calcium-binding EF-hand family protein	Glyma12g31070.1	biological_process
	GmaAffx.83399.1.S1_at	2.41791	7.81851e-05	choline-phosphate cytidylyltransferase B-like	Glyma15g16950.1	biological_process
	GmaAffx.89723.1.S1_x_at	2.41287	2.06095e-05	probable inactive purple acid phosphatase 29-like	Glyma16g01860.1	biological_process
	Gma.6121.2.S1_at	2.40018	4.25274e-06	DEAD-box RNA helicase	Glyma01g01390.1	biological_process
	Gma.7013.4.S1_x_at	2.38183	1.7011e-05	brain protein 44-like protein-like	Glyma19g25070.1	biological_process
	Gma.3716.1.S1_at	2.37573	1.68474e-05	probable methyltransferase PMT26-like	Glyma06g16050.1	biological_process
	GmaAffx.40264.1.A1_s_at	2.36479	0.000589332	GRF1-interacting factor 3	Glyma07g05720.5	biological_process
	GmaAffx.26441.1.S1_at	2.34352	3.30405e-05	DEAD-box ATP-dependent RNA helicase 17-like	Glyma09g08370.1	biological_process
	Gma.12461.1.S1_at	2.33813	0.00010959	Glycoprotein membrane precursor GPI-anchored	Glyma11g00610.1	biological_process
	Gma.4328.1.S1_at	2.33569	0.000843515	LOB domain-containing protein 41-like	Glyma08g48040.1	biological_process
	Gma.1571.1.S1_at	2.33086	0.00019808	peroxisomal betaine-aldehyde dehydrogenase	Glyma06g19820.1	biological_process
	GmaAffx.33640.1.S1_at	2.30984	2.43715e-05	HXXXD-type acyl-transferase family protein	Glyma19g43340.1	biological_process
	Gma.8988.1.S1_at	2.28881	3.43491e-06	Protein of unknown function (DUF789)	Glyma06g45090.1	biological_process
	Gma.2335.1.S1_at	2.28205	0.000289514	Cysteine proteinases superfamily protein	Glyma10g34580.1	biological_process
	Gma.13166.1.S1_at	2.2775	6.70625e-06	probable cytokinin riboside 5'-monophosphate phosphoribohydrolase LOGL6-like	Glyma06g02770.1	biological_process
	Gma.1728.1.A1_at	2.2384	0.000971916	GRF zinc finger / Zinc knuckle protein	Glyma19g27980.1	biological_process
	Gma.7267.1.S1_a_at	2.22708	8.12928e-05	zinc finger protein ZPR1-like	Glyma20g02690.1	biological_process
	Gma.5287.1.S1_at	2.22637	2.45351e-06	MA3 domain-containing protein	Glyma05g02910.1	biological_process
	Gma.6356.1.S1_at	2.22614	3.27134e-06	extended synaptotagmin-2-B-like	Glyma12g03620.2	biological_process
	Gma.3676.1.S1_at	2.22286	2.60072e-05	MAC/Perforin domain-containing protein	Glyma18g00750.1	biological_process
	Gma.4261.1.S1_at	2.21744	0.00012382	BTB/POZ domain-containing protein At2g30600-like	Glyma14g39820.4	biological_process
	Gma.3423.1.S1_at	2.21447	3.23863e-05	LETM1 and EF-hand domain-containing protein 1, mitochondrial-like	Glyma05g30090.2	biological_process
	Gma.15368.1.S1_at	2.21279	0.000180905	RRP12-like protein-like	Glyma17g05190.1	biological_process
	Gma.14515.3.S1_at	2.20692	0.000256146	Bystin-like	Glyma05g13330.1	biological_process
	GmaAffx.28667.1.S1_at	2.20253	3.22227e-05	alcohol dehydrogenase 1-like	Glyma14g27940.1	biological_process
	GmaAffx.76722.1.S1_at	2.18855	0.000861017	Protein of unknown function (DUF581)	Glyma17g16130.1	biological_process
	Gma.6121.2.S1_a_at	2.18806	1.9628e-05	DEAD-box ATP-dependent RNA helicase 5-like	Glyma01g01390.1	biological_process
	GmaAffx.29366.1.A1_at	2.18507	9.01255e-05	Predicted AT-hook DNA-binding family protein	Glyma03g39090.1	biological_process
	GmaAffx.68541.1.S1_at	2.17941	3.97468e-05	abhydrolase domain-containing protein FAM108C1-like	Glyma13g06890.1	biological_process
	GmaAffx.9275.1.S1_at	2.17831	0.000164548	beta-amyrin synthase-like	Glyma03g27620.1	biological_process
	GmaAffx.20260.1.S1_at	2.16682	0.000288042	AMP-dependent synthetase and ligase family protein	Glyma02g04790.1	biological_process
	Gma.7267.2.S1_x_at	2.16519	1.83195e-05	zinc finger protein ZPR1-like	Glyma07g34890.3	biological_process
	GmaAffx.63601.1.S1_at	2.15955	0.000172727	kelch domain-containing protein 4-like	Glyma04g36770.1	biological_process
	GmaAffx.11167.1.A1_at	2.15886	3.59848e-06	1-acylglycerophosphocholine O-acyltransferase 1-like	Glyma03g02170.1	biological_process
	Gma.16096.1.A1_at	2.15326	5.13601e-05	isoprenylcysteine alpha-carbonyl methylesterase ICME-like	Glyma19g05450.1	biological_process
	GmaAffx.84018.1.S1_at	2.15015	0.000536827	zinc finger HIT domain-containing protein 3-like	Glyma13g19260.2	biological_process
	GmaAffx.65382.1.S1_at	2.14653	0.000126274	8-amino-7-oxononanoate synthase-like	Glyma04g16260.2	biological_process
	GmaAffx.15142.1.A1_at	2.14496	0.000687309	endothelin-converting enzyme 2-like	Glyma11g12910.1	biological_process
	Gma.789.1.S1_at	2.13716	0.00273975	Core-2/I-branching beta-1,6-N-acetylglucosaminyltransferase family protein	Glyma10g41840.1	biological_process
	Gma.5860.1.A1_at	2.11339	0.000336785	Protein of unknown function (DUF707)	Glyma13g39990.1	biological_process
	Gma.17080.1.S1_at	2.10716	2.33901e-05	Protein of unknown function (DUF1423)	Glyma11g00830.1	biological_process
	Gma.59.1.S1_at	2.10546	0.000261217	nucleolar histone deacetylase HD2-P39	Glyma12g09000.1	biological_process
	GmaAffx.54192.1.S1_at	2.10301	0.000110408	mediator of RNA polymerase II transcription subunit 21-like	Glyma20g26210.1	biological_process
	GmaAffx.62669.1.S1_at	2.10129	7.933e-05	2-oxoglutarate (2OG) and Fe(II)-dependent oxygenase superfamily protein	Glyma10g03550.1	biological_process
	GmaAffx.88661.1.A1_at	2.10051	0.000122348	BTB/POZ domain-containing protein At3g49900-like	Glyma17g17440.1	biological_process
	GmaAffx.67577.1.A1_at	2.10048	0.000164876	Sucrase/ferredoxin-like family protein	Glyma14g01640.1	biological_process
	Gma.13397.1.A1_at	2.08387	0.000245187	dehydrodolichyl diphosphate synthase 6-like	Glyma16g22500.1	biological_process
	Gma.7457.1.A1_a_at	2.08181	5.34864e-05	probable ATP-dependent RNA helicase DHX36-like	Glyma02g35240.1	biological_process
	GmaAffx.93030.1.S1_s_at	2.07414	0.0032666	short-chain type dehydrogenase/reductase-like	Glyma16g04630.1	biological_process
	GmaAffx.44978.1.S1_at	2.07161	5.365e-05	pentatricopeptide repeat-containing protein At5g61800-like	Glyma08g00930.1	biological_process
	GmaAffx.67969.2.A1_at	2.06824	0.00028706	hydroxysteroid 11-beta-dehydrogenase 1-like protein-like	Glyma01g43780.1	biological_process
	GmaAffx.29260.1.S1_at	2.06443	0.000423639	21 kDa protein-like	Glyma01g42030.1	biological_process
	GmaAffx.91960.1.S1_at	2.05665	6.52633e-05	2-oxoisovalerate dehydrogenase subunit alpha, mitochondrial-like	Glyma06g12610.2	biological_process
	GmaAffx.80862.1.S1_at	2.05385	3.22227e-05	lactation elevated protein 1-like	Glyma02g36990.1	biological_process
	Gma.2173.1.S1_at	2.05019	0.000132816	SNF1-related protein kinase regulatory subunit gamma-1-like	Glyma17g13880.1	biological_process
	GmaAffx.57421.1.S1_at	2.04894	0.000604544	las1-like family protein	Glyma14g04040.1	biological_process
	GmaAffx.38645.1.S1_at	2.03276	0.000585407	ribonuclease J-like	Glyma17g13780.2	biological_process
	GmaAffx.10329.1.S1_at	2.0316	6.86982e-06	TRICHOME BIREFRINGENCE-LIKE 39	Glyma13g36770.1	biological_process
	GmaAffx.88006.1.A1_at	2.03068	0.000195626	Calcineurin-like metallo-phosphoesterase superfamily protein	Glyma15g33780.2	biological_process
	GmaAffx.51457.1.S1_at	2.02284	6.64082e-05	UPF0160 protein MYG1, mitochondrial-like	Glyma01g24650.1	biological_process
	Gma.400.2.S1_a_at	2.02014	0.00129627	hsp70-binding protein 1-like /// hsp70-binding protein 1-like	Glyma03g17870.2	biological_process
	Gma.597.1.S1_s_at	2.00969	1.4721e-06	actin depolymerizing factor 5	Glyma12g03560.1	biological_process
	GmaAffx.73258.2.S1_at	2.00841	0.0002797	cleavage and polyadenylation specificity factor subunit 5-like	Glyma09g07670.1	biological_process
	Gma.16835.1.S1_at	2.00782	3.61483e-05	2-oxoisovalerate dehydrogenase subunit alpha, mitochondrial-like	Glyma06g15980.1	biological_process
	Gma.5423.2.A1_a_at	2.00708	0.000794282	NAD(P)-binding Rossmann-fold superfamily protein	Glyma06g06250.1	biological_process
	Gma.7819.1.A1_at	2.00456	0.000325171	inositol hexakisphosphate and diphosphoinositol-pentakisphosphate kinase 1-like	Glyma13g05060.1	biological_process
	GmaAffx.53377.1.S1_at	1.99672	2.15909e-05	Protein prenylyltransferase superfamily protein	Glyma04g38160.1	biological_process
	GmaAffx.66836.1.S1_at	1.98591	6.72261e-05	Protein of unknown function (DUF581)	Glyma11g04250.1	biological_process
	Gma.15232.1.S1_a_at	1.9858	0.00246643	aldehyde dehydrogenase family 7 member A1-like	Glyma15g19670.1	biological_process
	Gma.6193.1.S1_at	1.983	3.27134e-06	UPF0414 transmembrane protein C20orf30 homolog	Glyma13g00350.2	biological_process
	GmaAffx.230.2.S1_at	1.97912	2.76428e-05	P-loop containing nucleoside triphosphate hydrolases superfamily protein	Glyma07g34330.1	biological_process
	GmaAffx.92949.1.S1_at	1.97305	0.000366227	peroxisomal adenine nucleotide carrier 1	Glyma02g11800.1	biological_process
	Gma.12579.1.A1_at	1.97281	0.000105501	O-acyltransferase WSD1-like	Glyma07g00220.1	biological_process
	GmaAffx.47497.1.S1_at	1.97082	4.43267e-05	DEAD-box ATP-dependent RNA helicase 53-like	Glyma14g03760.1	biological_process
	Gma.5013.1.S1_at	1.97078	3.14049e-05	Carbohydrate-binding X8 domain superfamily protein	Glyma02g12950.2	biological_process
	GmaAffx.85037.1.S1_at	1.96486	0.000729346	WD repeat-containing protein 18-like	Glyma08g27980.1	biological_process
	Gma.8324.2.S1_at	1.96124	3.4022e-05	protein SGT1 homolog At5g65490-like	Glyma09g33210.1	biological_process
	Gma.13462.1.A1_at	1.96107	0.00495052	replication factor A protein 2-like	Glyma17g07020.1	biological_process
	GmaAffx.43737.1.S1_at	1.9603	0.000230957	methyltransferase-like protein 21D-like	Glyma11g19970.2	biological_process
	GmaAffx.8099.1.S1_at	1.95779	0.000761405	LOB domain-containing protein 1-like	Glyma20g31780.1	biological_process
	GmaAffx.6015.1.S1_at	1.94557	0.000153589	DEAD-box ATP-dependent RNA helicase 13-like	Glyma07g08120.1	biological_process
	GmaAffx.87793.1.S1_at	1.93883	6.70625e-06	Protein of unknown function (DUF 3339)	Glyma11g36910.1	biological_process
	Gma.5491.2.S1_a_at	1.93126	0.000729018	bifunctional dihydroflavonol 4-reductase/flavanone 4-reductase-like	Glyma09g33820.2	biological_process
	Gma.13146.1.S1_at	1.93119	8.01479e-06	Protein of unknown function (DUF506)	Glyma02g16140.1	biological_process
	Gma.2340.2.S1_at	1.92924	0.000985819	DEAD-box ATP-dependent RNA helicase 27-like	Glyma17g13230.1	biological_process
	GmaAffx.19853.1.A1_at	1.91916	0.000112861	UPF0406 protein C16orf57-like	Glyma01g17870.3	biological_process
	GmaAffx.50636.1.A1_at	1.91511	6.96796e-05	Membrane-bound O-acyltransferase domain-containing protein 2-like	Glyma05g03510.2	biological_process
	GmaAffx.43996.1.A1_at	1.91113	0.000833047	cold-inducible RNA-binding protein-like	Glyma13g40880.1	biological_process
	GmaAffx.23196.1.S1_at	1.91056	0.00227702	Interferon-related developmental regulator 1-like	Glyma14g09830.3	biological_process
	Gma.13647.1.A1_at	1.90613	0.000704974	Protein of unknown function (DUF707)	Glyma12g29800.1	biological_process
	GmaAffx.11166.1.S1_at	1.90162	0.000289514	protein mak16-like	Glyma06g43930.1	biological_process
	Gma.2986.1.S1_at	1.89881	0.000212964	SNF1-related protein kinase regulatory subunit gamma-like PV42a-like	Glyma13g44260.1	biological_process
	Gma.4990.1.A1_at	1.89876	0.000969462	formimidoyltransferase-cyclodeaminase-like	Glyma01g09900.2	biological_process
	Gma.16575.1.S1_at	1.89695	1.71745e-05	zinc finger A20 and AN1 domain-containing stress-associated protein 3-like	Glyma12g30920.2	biological_process
	GmaAffx.251.1.S1_at	1.89538	7.76944e-05	splicing factor 3A subunit 2-like	Glyma13g44430.1	biological_process
	GmaAffx.1184.1.S1_s_at	1.89443	0.00164598	carbohydrate kinase domain-containing protein-like	Glyma07g38750.2	biological_process
	Gma.11026.1.S1_at	1.89284	0.0020948	miraculin-like	Glyma09g29360.1	biological_process
	GmaAffx.32692.1.S1_at	1.89216	0.000880645	protein KIAA0664 homolog	Glyma15g42670.1	biological_process
	GmaAffx.34785.20.S1_at	1.89199	0.000660157	Alba DNA/RNA-binding protein	Glyma17g38010.1	biological_process
	GmaAffx.74165.1.S1_at	1.88806	5.90477e-05	activator of 90 kDa heat shock protein ATPase homolog 1-like	Glyma03g30230.1	biological_process
	Gma.16609.1.A1_at	1.8757	0.000839426	Protein of unknown function (DUF707)	Glyma11g37770.1	biological_process
	GmaAffx.56499.1.S1_at	1.87367	0.00205342	putative invertase inhibitor-like	Glyma17g16160.1	biological_process
	Gma.2258.2.S1_a_at	1.87255	0.000418241	nucleolar protein 56-like	Glyma05g03150.1	biological_process
	Gma.10093.1.A1_at	1.86797	0.00045946	Nitrilase/cyanide hydratase and apolipoprotein N-acyltransferase family protein	Glyma06g05770.1	biological_process
	GmaAffx.27698.1.S1_at	1.86786	2.15909e-05	CASP-like protein GSVIVT00013502001-like	Glyma15g12370.1	biological_process
	Gma.10663.1.S1_at	1.86671	7.60587e-05	acyl-CoA synthetase family member 3, mitochondrial-like	Glyma07g02180.2	biological_process
	Gma.7457.2.A1_at	1.86623	0.000127255	probable ATP-dependent RNA helicase DHX36-like	Glyma10g10180.1	biological_process
	Gma.13055.1.A1_at	1.86448	0.0001513	translin-like	Glyma19g36680.1	biological_process
	Gma.1777.1.A1_at	1.85792	4.89066e-05	CTC-interacting domain 5	Glyma14g16200.3	biological_process
	Gma.10423.1.S1_at	1.85719	0.000223105	protein FMP32, mitochondrial-like	Glyma17g17170.2	biological_process
	Gma.8017.1.S1_at	1.85205	0.000425929	interferon-related developmental regulator 1-like /// interferon-related developmental regulator 1-like	Glyma14g09830.5	biological_process
	Gma.367.1.A1_at	1.85138	0.000280681	Zim17-type zinc finger protein	Glyma10g35330.1	biological_process
	Gma.7013.1.S1_a_at	1.85057	0.000493482	brain protein 44-like protein-like	Glyma19g25070.1	biological_process
	Gma.6096.1.S1_at	1.83711	0.000331878	peroxisomal (S)-2-hydroxy-acid oxidase GLO5-like	Glyma05g27300.1	biological_process
	Gma.12013.2.S1_at	1.83367	3.1732e-05	3-hydroxybutyryl-CoA dehydratase-like	Glyma17g03760.1	biological_process
	Gma.7267.2.S1_at	1.83183	0.000727873	zinc finger protein ZPR1-like	Glyma07g34890.3	biological_process
	Gma.670.1.S1_at	1.8303	0.000266451	DEAD-box ATP-dependent RNA helicase 42-like	Glyma01g43960.2	biological_process
	Gma.5174.1.S1_at	1.8268	0.000396487	DUF21 domain-containing protein At4g33700-like	Glyma13g32580.1	biological_process
	GmaAffx.67609.1.S1_at	1.82495	6.28098e-05	probable nucleolar protein 5-2-like	Glyma12g04400.1	biological_process
	GmaAffx.37678.1.S1_at	1.82394	8.37463e-05	zinc finger CCCH domain-containing protein 18-like	Glyma08g43320.1	biological_process
	GmaAffx.23385.1.S1_at	1.82001	0.00013069	sensitive to freezing 6	Glyma13g24970.1	biological_process
	GmaAffx.6017.1.A1_at	1.8193	0.000209366	Tetratricopeptide repeat (TPR)-like superfamily protein	Glyma17g14350.1	biological_process
	Gma.2378.1.S1_at	1.81814	0.000124638	Mitochondrial glycoprotein family protein	Glyma02g41840.1	biological_process
	GmaAffx.22547.1.A1_at	1.8172	0.000702521	D111/G-patch domain-containing protein	Glyma13g22490.1	biological_process
	Gma.9597.1.A1_at	1.79985	2.06095e-05	BTB/POZ and MATH domain-containing protein 4-like	Glyma02g44050.1	biological_process
	GmaAffx.34199.1.A1_at	1.79767	7.52409e-05	WD repeat-containing protein 43-like	Glyma13g44010.1	biological_process
	Gma.8719.1.S1_at	1.79697	0.000437542	melanoma-associated antigen 10-like	Glyma09g04540.2	biological_process
	GmaAffx.45259.1.S1_at	1.79654	1.73381e-05	zinc finger HIT domain-containing protein 2-like /// zinc finger HIT domain-containing protein 2-like	Glyma06g13810.1	biological_process
	Gma.12809.1.A1_at	1.7922	0.000104192	RNA-binding (RRM/RBD/RNP motifs) family protein	Glyma08g09290.1	biological_process
	Gma.13286.1.A1_at	1.78329	0.000581972	Galactose oxidase/kelch repeat superfamily protein	Glyma05g00270.1	biological_process
	Gma.1270.1.S1_at	1.78026	0.000245514	GATA type zinc finger transcription factor family protein	Glyma17g35290.1	biological_process
	GmaAffx.48948.1.A1_at	1.7735	2.84607e-05	probable nucleolar protein 5-2-like	Glyma12g04400.2	biological_process
	Gma.9582.1.A1_at	1.76891	0.000100267	methyl-CPG-binding domain 8	Glyma15g05970.1	biological_process
	GmaAffx.53996.2.S1_at	1.76531	0.00113303	thiamin pyrophosphokinase 1-like	Glyma03g37160.1	biological_process
	GmaAffx.71939.1.S1_at	1.76469	0.000899292	UDP-glycosyltransferase 76F1-like	Glyma11g34730.1	biological_process
	Gma.1002.2.S1_at	1.76277	0.000778906	kaempferol 3-O-beta-D-galactosyltransferase-like	Glyma07g30180.1	biological_process
	GmaAffx.45127.1.S1_at	1.76199	0.0015866	cell wall / vacuolar inhibitor of fructosidase 1	Glyma17g04050.1	biological_process
	GmaAffx.14279.1.S1_at	1.76128	0.0147536	stachyose synthase-like	Glyma19g40550.1	biological_process
	Gma.1281.1.S1_at	1.76077	5.34864e-05	Calcium-binding EF-hand family protein	Glyma15g30610.1	biological_process
	GmaAffx.51687.1.A1_at	1.75718	0.00013298	protein SGT1 homolog At5g65490-like	Glyma09g33210.1	biological_process
	Gma.14221.1.A1_at	1.75444	0.00139621	MAK16 protein-related	Glyma12g14000.1	biological_process
	GmaAffx.18537.1.S1_at	1.74871	0.00131868	ribose-phosphate pyrophosphokinase 5, chloroplastic-like	Glyma07g12660.1	biological_process
	Gma.2210.1.S1_at	1.7434	2.06095e-05	probable pectate lyase 8-like	Glyma18g38430.1	biological_process
	GmaAffx.82628.1.S1_at	1.74233	0.000575429	2-oxoglutarate (2OG) and Fe(II)-dependent oxygenase superfamily protein	Glyma12g01130.2	biological_process
	Gma.17879.1.S1_at	1.74169	0.00221846	UDP-glycosyltransferase 89B1-like	Glyma06g40390.1	biological_process
	Gma.8417.1.S1_at	1.74138	0.000179433	calmodulin-like domain protein kinase isoenzyme beta	Glyma20g31510.1	biological_process
	Gma.4645.1.A1_at	1.72116	0.000879009	UPF0405 protein C3orf75 homolog	Glyma08g45450.1	biological_process
	GmaAffx.71810.1.S1_at	1.72005	0.000138868	thiamine-repressible acid phosphatase pho4-like	Glyma18g02810.1	biological_process
	GmaAffx.34798.1.S1_at	1.70916	0.000306034	Protein of unknown function (DUF789)	Glyma12g12190.3	biological_process
	GmaAffx.89486.1.A1_s_at	1.70831	7.68765e-06	nudix hydrolase 19, chloroplastic-like	Glyma06g24780.1	biological_process
	GmaAffx.56426.1.S1_at	1.70826	8.88169e-05	Anthocyanidin 5,3-O-glucosyltransferase-like	Glyma16g29330.1	biological_process
	GmaAffx.303.1.S1_at	1.70037	0.000452754	DWNN domain, a CCHC-type zinc finger	Glyma05g04880.2	biological_process
	GmaAffx.14977.1.S1_at	1.69904	0.000128891	bromo-adjacent homology (BAH) domain-containing protein	Glyma0022s00420.1	biological_process
	Gma.15240.2.S1_at	1.69772	0.00155389	Transducin/WD40 repeat-like superfamily protein	Glyma14g00890.2	biological_process
	GmaAffx.29028.1.A1_at	1.68799	0.00034987	Putative thiol-disulphide oxidoreductase DCC	Glyma04g35040.1	biological_process
	GmaAffx.10239.1.S1_at	1.68427	0.00212163	Protein of unknown function (duplicated DUF1399)	Glyma02g38190.1	biological_process
	Gma.15651.1.S1_at	1.68075	7.60587e-05	reticulon-like protein B2-like	Glyma05g37300.1	biological_process
	Gma.801.1.S1_at	1.67978	0.000161441	beta-amyrin synthase-like	Glyma15g07110.1	biological_process
	Gma.2378.1.S1_a_at	1.67825	2.89514e-05	Mitochondrial glycoprotein family protein	Glyma02g41840.2	biological_process
	Gma.8257.1.A1_at	1.67098	6.98431e-05	DHBP synthase RibB-like alpha/beta domain	Glyma19g25900.2	biological_process
	Gma.829.1.A1_at	1.66949	0.00211672	cleavage stimulation factor subunit 1-like	Glyma06g22360.1	biological_process
	GmaAffx.58492.1.S1_s_at	1.669	6.21555e-06	acetyl-coenzyme A synthetase-like	Glyma15g25170.1	biological_process
	GmaAffx.93.1.S1_s_at	1.66638	0.000415133	remorin-like	Glyma07g07970.2	biological_process
	GmaAffx.91118.1.S1_s_at	1.65011	0.000727873	Protein of unknown function (DUF962)	Glyma04g33280.2	biological_process
	GmaAffx.91960.1.S1_s_at	1.64994	0.000210838	2-oxoisovalerate dehydrogenase subunit alpha, mitochondrial-like	Glyma06g12610.2	biological_process
	GmaAffx.64892.1.S1_at	1.64586	0.000697286	Protein of unknown function (DUF1677)	Glyma14g12630.1	biological_process
	Gma.10588.3.S1_at	1.64347	0.00041088	BSD domain-containing protein	Glyma01g40330.1	biological_process
	Gma.4261.2.S1_at	1.63883	6.39547e-05	BTB/POZ domain-containing protein At2g30600-like	Glyma14g39820.3	cell_adhesion
	Gma.2560.3.S1_at	1.63344	0.00209971	Plant neutral invertase family protein	Glyma07g36440.1	biological_process
	Gma.2304.1.S1_at	1.63113	1.35761e-05	serine-rich protein-related	Glyma09g12100.1	biological_process
	GmaAffx.92875.1.S1_s_at	1.62717	0.00175066	ribonuclease J-like	Glyma17g13780.1	biological_process
	GmaAffx.36371.1.S1_at	1.62602	5.75756e-05	DEAD-box ATP-dependent RNA helicase 53-like	Glyma02g45030.1	biological_process
	Gma.7304.2.A1_at	1.62516	0.00165612	Alba DNA/RNA-binding protein	Glyma13g44090.1	biological_process
	GmaAffx.2820.1.S1_at	1.62273	0.000253038	zinc finger CCCH domain-containing protein 3-like	Glyma02g43510.1	biological_process
	GmaAffx.2509.1.A1_at	1.62015	0.00291444	Pentatricopeptide repeat-containing protein At5g27460-like	Glyma04g10540.1	biological_process
	Gma.9160.1.A1_at	1.62006	0.000124965	methyl-CpG-binding domain-containing protein 7-like	Glyma13g40850.4	biological_process
	Gma.2258.2.S1_at	1.61707	0.000238644	nucleolar protein 56-like	Glyma05g03150.1	biological_process
	Gma.400.2.S1_at	1.6168	0.00067177	hsp70-binding protein 1-like	Glyma03g17870.2	biological_process
	Gma.3605.1.S1_at	1.61067	0.000819307	uridine kinase-like protein 4-like	Glyma08g45270.1	biological_process
	GmaAffx.68561.1.S1_at	1.60783	0.00105321	N-alpha-acetyltransferase 60-like	Glyma01g44350.2	biological_process
	GmaAffx.64367.1.S1_at	1.60663	0.00362595	SNARE associated Golgi protein family	Glyma17g14590.1	biological_process
	Gma.2560.3.S1_a_at	1.60109	0.00165841	Plant neutral invertase family protein	Glyma07g36440.1	biological_process
	GmaAffx.4891.1.A1_at	1.59427	0.000250912	guanine nucleotide-binding protein-like 3 homolog	Glyma10g24060.1	biological_process
	Gma.7644.2.S1_a_at	1.59383	8.94712e-05	CASP-like protein At2g36330-like	Glyma06g19450.1	biological_process
	GmaAffx.62000.1.S1_at	1.59184	0.00148732	Protein of unknown function (DUF707)	Glyma13g39990.1	biological_process
	Gma.3583.1.S1_at	1.59112	5.34864e-05	reticulon-like protein B2-like	Glyma08g02250.1	biological_process
	GmaAffx.5916.1.S1_at	1.58799	6.62447e-05	calmodulin-binding transcription activator 5-like	Glyma17g03510.1	biological_process
	GmaAffx.26692.1.S1_at	1.58587	0.000120385	probable S-acyltransferase At3g56930-like	Glyma19g30360.1	biological_process
	Gma.6458.1.S1_at	1.5804	0.000236845	SBP (S-ribonuclease binding protein) family protein	Glyma11g04240.1	biological_process
	GmaAffx.56681.1.S1_at	1.57709	0.00202332	zinc finger (C2H2 type) family protein	Glyma08g43130.1	biological_process
	GmaAffx.31543.1.S1_at	1.57441	0.000290004	peroxisomal (S)-2-hydroxy-acid oxidase GLO1-like	Glyma08g10250.2	biological_process
	Gma.16654.1.S1_at	1.56962	0.00129431	coenzyme Q-binding protein COQ10 homolog B, mitochondrial-like	Glyma06g04320.1	biological_process
	GmaAffx.71627.1.S1_at	1.56925	0.0017469	Calmodulin-binding protein	Glyma03g39180.2	biological_process
	Gma.7192.1.S1_at	1.56455	0.000864452	peroxisomal 3-hydroxyisobutyryl-coenzyme A hydrolase	Glyma16g08960.3	biological_process
	Gma.7628.1.A1_at	1.5641	0.000805895	transcriptional regulator family protein	Glyma04g06740.1	biological_process
	Gma.4499.1.A1_at	1.54873	0.00268463	UPF0406 protein C16orf57-like	Glyma01g17870.3	biological_process
	Gma.8606.1.S1_at	1.54087	0.00016553	urease accessory protein UreD	Glyma20g17990.1	biological_process
	Gma.7286.1.S1_at	1.54085	6.4609e-05	glyoxysomal fatty acid beta-oxidation multifunctional protein MFP-a-like	Glyma17g03080.1	biological_process
	Gma.13838.2.A1_at	1.53449	0.00899782	nucleolar protein 6-like	Glyma11g07340.1	biological_process
	GmaAffx.35140.1.S1_at	1.53144	0.000293766	random slug protein 5-like	Glyma04g11370.1	biological_process
	Gma.6609.1.S1_at	1.52973	0.000362465	golgin candidate 4-like	Glyma16g03400.1	biological_process
	GmaAffx.55403.1.S1_at	1.51816	3.00963e-05	RNA-binding (RRM/RBD/RNP motifs) family protein	Glyma01g01950.1	biological_process
	GmaAffx.92757.1.S1_s_at	1.51443	0.0117309	Protein of unknown function (DUF1645)	Glyma02g04000.1	biological_process
	GmaAffx.21394.1.S1_at	1.51386	0.00111585	Mitochondrial transcription termination factor family protein	Glyma14g01940.1	biological_process
	Gma.18080.1.A1_at	1.51096	0.00823642	UPF0420 protein C16orf58 homolog	Glyma01g07190.3	biological_process
	Gma.16175.1.A1_at	1.50864	0.00212703	RNI-like superfamily protein	Glyma02g46140.1	biological_process
	Gma.1619.1.S1_at	1.50519	2.74793e-05	Transducin/WD40 repeat-like superfamily protein	Glyma04g11330.1	biological_process
	Gma.15618.1.A1_at	1.50459	0.00357509	Actin cross-linking protein	Glyma08g40620.1	biological_process
	GmaAffx.48094.1.A1_at	1.50107	0.000296056	ADP-ribosylation factor GTPase-activating protein AGD12-like	Glyma09g30750.3	biological_process
	Carbohydrate metabolic process - 35
	Identification	Log2(FC)	Pvalue	Description	Phytozome	Gene ontology
				Biosynthetic process - 11
	GmaAffx.28397.1.S1_at	3.82408	2.45351e-06	probable xyloglucan endotransglucosylase/hydrolase protein 23-like	Glyma17g07220.1	carbohydrate_metabolic_process glucan_metabolic_process
	Gma.8147.2.S1_at	3.07728	8.37463e-05	alpha-trehalose-phosphate synthase	Glyma13g01420.1	metabolic_process trehalose_biosynthetic_process
	Gma.8147.2.S1_a_at	3.07723	9.60139e-05	probable alpha,alpha-trehalose-phosphate synthase [UDP-forming] 11-like	Glyma13g01420.1	metabolic_process trehalose_biosynthetic_process
	GmaAffx.24388.1.A1_at	2.67048	0.000748646	probable xyloglucan endotransglucosylase/hydrolase protein 8-like	Glyma05g05240.1	carbohydrate_metabolic_process glucan_metabolic_process
	Gma.3956.1.S1_x_at	2.33711	4.90701e-07	sucrose synthase-like	Glyma09g08550.3	sucrose_biosynthetic_process
	GmaAffx.93616.1.S1_s_at	2.32546	4.6453e-05	sucrose synthase-like	Glyma09g08550.4	sucrose_biosynthetic_process
	Gma.3956.1.S1_at	2.31373	0.000588351	sucrose synthase-like	Glyma09g08550.4	sucrose_biosynthetic_process
	GmaAffx.41216.1.S1_at	1.87107	0.000243061	galacturonokinase-like	Glyma05g36350.1	colanic_acid_biosynthetic_process galactose_metabolic_process
	Gma.4256.1.S1_at	1.71089	0.000249603	mannan endo-1,4-beta-mannosidase 7-like	Glyma06g03340.1	starch_biosynthetic_process
	GmaAffx.92464.1.S1_s_at	1.63755	0.000621064	sucrose synthase-like /// sucrose synthase-like	Glyma15g20180.2	sucrose_biosynthetic_process
	Gma.5676.1.S1_at	1.50539	0.00170928	mannosyl-oligosaccharide 1,2-alpha-mannosidase	Glyma08g23730.1
				Catabolic process - 23
	GmaAffx.46148.1.S1_at	5.24615	1.48846e-05	chitotriosidase-1-like	Glyma15g25060.1	carbohydrate_metabolic_process
	Gma.1691.1.S1_at	4.44191	0	Lactoylglutathione lyase / glyoxalase I family protein	Glyma07g03560.3	carbohydrate_metabolic_process
	GmaAffx.82513.1.S1_at	4.01046	3.27134e-07	Probable polygalacturonase-like	Glyma07g07280.1	carbohydrate_metabolic_process
	Gma.14699.1.A1_at	3.69971	2.53529e-05	beta-hexosaminidase 1	Glyma20g38400.1	carbohydrate_metabolic_process
	GmaAffx.46148.2.S1_at	3.40817	0.000926117	chitotriosidase-1-like	Glyma15g25060.1	carbohydrate_metabolic_process
	GmaAffx.1738.1.S1_at	2.76116	1.61931e-05	UDP-sugar-dependent glycosyltransferase 52-like	Glyma02g08940.1	carbohydrate_metabolic_process metabolic_process lipid_glycosylation
	Gma.6484.1.A1_at	2.74577	2.45351e-06	Melibiase family protein	Glyma05g30770.1	carbohydrate_metabolic_process lactose_catabolic_process metabolic_process N-terminal_protein_myristoylation
	Gma.4032.3.S1_s_at	2.51866	3.25498e-05	glucose-6-phosphate isomerase-like	Glyma04g09800.2	positive_regulation_of_flower_development starch_metabolic_process
	Gma.15695.1.A1_at	2.40039	8.57091e-05	6-phosphofructokinase 2-like	Glyma07g39960.1	glycolysis
	GmaAffx.1290.1.S1_at	2.33748	4.00739e-05	acid beta-fructofuranosidase-like	Glyma01g41990.1	carbohydrate_metabolic_process sucrose_catabolic_process,_using_beta-fructofuranosidase
	GmaAffx.59856.1.S1_at	2.23165	2.17544e-05	phosphomannomutase/phosphoglucomutase-like	Glyma20g32030.1	carbohydrate_metabolic_process
	GmaAffx.76678.1.S1_at	2.22257	6.55904e-05	putative glucose-6-phosphate 1-epimerase-like	Glyma03g41600.1	galactose_metabolic_process N-terminal_protein_myristoylation
	Gma.4523.1.S1_at	1.80474	4.41631e-06	alpha-glucosidase 2-like	Glyma04g14810.1	carbohydrate_metabolic_process
	Gma.4032.3.S1_x_at	1.7678	0.000212637	glucose-6-phosphate isomerase-like	Glyma04g09800.2	positive_regulation_of_flower_development starch_metabolic_process
	GmaAffx.91723.1.S1_at	1.73791	0.000123984	glucose-6-phosphate 1-dehydrogenase, cytoplasmic isoform-like	Glyma16g06850.3	glucose_metabolic_process pentose-phosphate_shunt,_oxidative_branch
	Gma.17299.2.S1_at	1.70578	1.91373e-05	glucan endo-1,3-beta-glucosidase 7-like	Glyma14g08200.1	carbohydrate_metabolic_process
	Gma.16750.1.S1_at	1.70802	0.000397795	glucose-6-phosphate 1-dehydrogenase, cytoplasmic isoform-like	Glyma19g24250.3	glucose_metabolic_process pentose-phosphate_shunt,_oxidative_branch
	GmaAffx.6037.1.A1_at	1.68333	0.00107431	glucan endo-1,3-beta-glucosidase 8-like	Glyma02g07840.1	carbohydrate_metabolic_process
	GmaAffx.83409.1.S1_at	1.63113	0.0119635	glucan endo-1,3-beta-glucosidase 5-like	Glyma07g39950.2	carbohydrate_metabolic_process
	Gma.5910.1.S1_at	1.6019	0.000615666	alpha-galactosidase-like	Glyma06g14920.1	carbohydrate_metabolic_process lactose_catabolic_process metabolic_process
	GmaAffx.61337.1.S1_at	1.53067	0.00416262	Melibiase family protein	Glyma05g30770.1	carbohydrate_metabolic_process lactose_catabolic_process metabolic_process N-terminal_protein_myristoylation
	Gma.4032.2.S1_at	1.527	6.5754e-05	glucose-6-phosphate isomerase-like	Glyma06g09880.1	positive_regulation_of_flower_development starch_metabolic_process
	Gma.16750.2.S1_s_at	1.50218	0.000106973	glucose-6-phosphate 1-dehydrogenase, cytoplasmic isoform-like	Glyma19g24250.3	glucose_metabolic_process pentose-phosphate_shunt,_oxidative_branch
	GmaAffx.87008.1.S1_at	3.20705	3.27134e-06	probable polygalacturonase-like	Glyma10g02030.1	carbohydrate_metabolic_process
	Catabolic Process - 17
	Identification	Log2(FC)	Pvalue	Description	Phytozome	Gene ontology
	GmaAffx.10497.1.S1_at	6.25527	3.27134e-07	alpha-aminoadipic semialdehyde synthase-like	Glyma17g04920.1	catabolic_process
	Gma.197.1.S1_at	5.91618	2.45351e-06	asparagine synthetase [glutamine-hydrolyzing] 2-like /// asparagine synthetase	Glyma11g27480.1	amino_acid_catabolic_process response_to_light_stimulus response_to_absence_of_light response_to_sucrose_stimulus cellular_response_to_sucrose_starvation
	Gma.12045.1.S1_at	4.34922	1.30854e-05	asparagine synthetase 1	Glyma18g06840.1	amino_acid_catabolic_process response_to_light_stimulus response_to_absence_of_light response_to_sucrose_stimulus cellular_response_to_sucrose_starvation
	Gma.6033.2.S1_at	3.19296	4.90701e-07	senescence-inducible chloroplast stay-green protein 2	Glyma01g42390.1	chlorophyll_catabolic_process
	Gma.16423.1.S1_at	2.84174	3.59848e-06	isovaleryl-CoA dehydrogenase 1, mitochondrial-like	Glyma11g15900.1	catabolic_process
	GmaAffx.83429.1.A1_at	2.32823	1.7011e-05	COP9 signalosome complex subunit 7-like	Glyma18g48710.1	photomorphogenesis signalosome_assembly cullin_deneddylation
	Gma.18050.2.S1_a_at	2.22648	3.84383e-05	homogentisate 1,2-dioxygenase-like	Glyma06g34940.1	catabolic_process tyrosine_catabolic_process
	Gma.4344.2.S1_a_at	2.15491	6.59175e-05	probable 26S proteasome non-ATPase regulatory subunit 6-like	Glyma05g02980.1	protein_catabolic_process
	GmaAffx.92634.1.S1_at	2.03801	0.000190065	Ubiquitin-conjugating enzyme E2 5-like	Glyma09g39370.4	ubiquitin-dependent_protein_catabolic_process
	Gma.9432.1.S1_at	2.00882	3.1732e-05	ubiquitin carboxyl-terminal hydrolase 19-like	Glyma04g06170.1	ubiquitin-dependent_protein_catabolic_process
	Gma.2187.1.S1_at	1.91475	0.000494627	ubiquitin fusion degradation protein 1 homolog	Glyma15g04140.1	ubiquitin-dependent_protein_catabolic_process
	Gma.11207.1.S1_at	1.8997	4.48174e-05	ubiquitin carboxyl-terminal hydrolase isozyme L3-like	Glyma17g15490.2	ubiquitin-dependent_protein_catabolic_process
	Gma.17495.1.S1_at	1.6446	4.05646e-05	ATP-dependent zinc metalloprotease FTSH 8, chloroplastic-like	Glyma09g05820.3	PSII_associated_light-harvesting_complex_II_catabolic_process
	GmaAffx.52391.1.S1_at	1.63608	0.00224823	peptidoglycan-binding LysM domain-containing protein	Glyma09g27320.1	cell_wall_catabolic_process
	GmaAffx.71413.1.S1_at	1.63573	0.000471564	ubiquitin carboxyl-terminal hydrolase 19-like	Glyma17g33650.1	ubiquitin-dependent_protein_catabolic_process
	GmaAffx.57775.1.S1_s_at	1.60044	0.000529957	ubiquitin conjugating enzyme 8	Glyma06g13020.2	ubiquitin-dependent_protein_catabolic_process
	GmaAffx.1856.1.A1_at	1.57846	0.00273779	ATP-dependent zinc metalloprotease FtsH-like	Glyma06g15760.1
	Cell Cycle or Division - 6
	Identification	Log2(FC)	Pvalue	Description	Phytozome	Gene ontology
				Cell cycle - 3
	GmaAffx.73774.1.S1_at	2.21931	0.00122708	Cyclin-dependent kinase G-2-like	Glyma05g03110.3	GO:0006468
	GmaAffx.36942.1.S1_at	3.57781	2.45351e-06	cyclin-D4-1-like	Glyma04g09840.1	G1_phase_of_mitotic_cell_cycle response_to_sucrose_stimulus regulation_of_cell_cycle
	Gma.4761.2.S1_at	1.99884	0.000651978	cyclin H	Glyma06g17280.2	regulation_of_cell_cycle
				Division - 3
	GmaAffx.38765.1.S1_at	4.23534	4.90701e-07	cell division cycle protein 48 homolog	Glyma04g35950.1
	Gma.1495.1.S1_at	3.09551	1.48846e-05	Cell division protein ftsZ homolog 2-1, chloroplastic-like	Glyma10g08370.1	response_to_water_deprivation response_to_salt_stress response_to_stress regulation_of_transcription,_DNA-dependent seed_germination response_to_abscisic_acid_stimulus
	Gma.8093.1.A1_at	2.48036	0.000384873	cell division cycle protein 48 homolog	Glyma19g21200.1
	Cell death/Proteolysis/Senescence - 28
	Identification	Log2(FC)	Pvalue	Description	Phytozome	Gene ontology
	GmaAffx.43575.1.S1_at	5.86582	4.90701e-07	MLP-like protein 34-like	Glyma15g15660.1	defense_response response_to_biotic_stimulus
	GmaAffx.20786.1.A1_at	3.06494	4.46538e-05	serine carboxypeptidase-like 33-like	Glyma17g04120.2	proteolysis
	Gma.9784.1.S1_at	2.84634	0.000301618	Insulinase (Peptidase family M16) family protein	Glyma05g14770.1	proteolysis
	Gma.5231.1.A1_at	2.3998	0.00135761	ATP-dependent Clp protease proteolytic subunit 5, chloroplastic-like	Glyma03g37880.1	ATP-dependent_proteolysis peptidyl-cysteine_S-nitrosylation
	Gma.1159.1.S1_at	2.37835	6.52633e-05	CASP-like protein 3	Glyma13g01100.2	cell_death
	GmaAffx.20786.2.S1_at	2.33426	0.00030816	serine carboxypeptidase-like 33-like	Glyma17g04120.2	proteolysis
	GmaAffx.60252.1.S1_at	2.31649	1.5866e-05	serine carboxypeptidase-like 19-like	Glyma03g17920.1	proteolysis
	Gma.2364.1.S1_at	2.29899	8.01479e-06	Probable serine protease EDA2-like	Glyma16g24290.1	proteolysis
	GmaAffx.49801.1.S1_at	2.22553	6.70625e-06	pheophorbide a oxygenase, chloroplastic-like	Glyma11g19800.1	cell_death chlorophyll_catabolic_process
	GmaAffx.88529.1.S1_at	2.20467	2.76428e-05	Ubiquitin-like superfamily protein	Glyma15g11510.1	autophagy
	Gma.13681.1.S1_at	2.1613	1.94645e-05	Signal peptide peptidase-like 2B-like	Glyma07g07610.1	proteolysis
	Gma.8481.1.S1_at	2.1118	0.00025402	seed maturation protein PM40	Glyma05g04230.1	proteolysis vacuolar_protein_processing
	Gma.2000.1.S1_at	2.08093	2.73157e-05	Peptidase M20/M25/M40 family protein	Glyma11g04650.1	proteolysis
	GmaAffx.84367.1.S1_at	2.07147	8.17835e-06	lethal leaf spot 1-like protein	Glyma12g08740.1	cell_death chlorophyll
	GmaAffx.55671.1.S1_at	2.00695	2.89514e-05	probable serine protease EDA2-like	Glyma16g24290.1	proteolysis
	Gma.6474.1.A1_s_at	1.93489	4.69437e-05	Glycolipid transfer protein (GLTP) family protein	Glyma15g13470.1	cell_death
	GmaAffx.92919.1.S1_at	1.93069	7.52409e-05	Bax inhibitor 1-like	Glyma05g05290.1	regulation_of_apoptosis
	Gma.434.1.S1_a_at	1.87158	0.000755843	cysteine proteinase	Glyma10g35100.1	proteolysis
	GmaAffx.90936.1.A1_s_at	1.86824	2.94421e-05	abhydrolase domain-containing protein 4-like	Glyma04g02900.2	proteolysis
	Gma.5129.1.S1_at	1.83065	0.000274138	apoptosis-inducing factor homolog A-like	Glyma11g18320.1	cell_death
	Gma.6474.1.A1_x_at	1.82837	6.70625e-06	Glycolipid transfer protein (GLTP) family protein	Glyma15g13470.1	cell_death
	Gma.6804.1.S1_at	1.81627	0.000820616	aspartic proteinase-like protein 1-like	Glyma13g02190.2	proteolysis
	Gma.9784.1.A1_at	1.75032	0.00391416	Insulinase (Peptidase family M16) family protein	Glyma05g14770.1	proteolysis
	GmaAffx.321.1.S1_at	1.68337	0.00040123	protease 4-like	Glyma05g07540.1	cell_death
	Gma.10717.1.S1_a_at	1.63884	0.0024329	CASP-like protein 8 /// CASP-like protein 7	Glyma07g38110.2	biological_process
	Gma.18003.1.A1_a_at	1.62274	2.64979e-05	lon protease homolog 2, peroxisomal-like	Glyma05g05820.2	cell_death
	Gma.855.1.A1_at	1.60593	0.000300963	IAA-amino acid hydrolase ILR1-like 4-like	Glyma08g21030.1	proteolysis
	Gma.3048.1.S1_a_at	1.57632	0.001627	CASP-like protein 10-like /// CASP-like protein 10-like	Glyma11g33030.1	cell_death
	Defense / Response to Biotic stimulus - 20
	Identification	Log2(FC)	Pvalue	Description	Phytozome	Gene ontology
	Gma.1622.1.A1_s_at	6.73629	3.27134e-07	probable disease resistance protein At5g66900-like	Glyma05g17470.1	defense_response
	GmaAffx.61872.1.S1_at	5.75473	2.45351e-06	proline-rich receptor-like protein kinase PERK8-like	Glyma02g43860.1	defense_response_to_fungus,_incompatible_interaction response_to_chitin detection_of_molecule_of_fungal_origin
	GmaAffx.82055.1.S1_at	5.65865	2.45351e-06	defensin-like protein-like	Glyma13g35320.1	defense_response
	Gma.10280.1.S1_at	4.36394	2.61707e-06	chitin elicitor receptor kinase 1	Glyma02g43860.1	defense_response_to_fungus,_incompatible_interaction response_to_chitin detection_of_molecule_of_fungal_origin
	GmaAffx.82443.1.S1_at	4.02776	2.94421e-06	Disease resistance protein/LRR protein-related protein	Glyma06g47780.1	defense_response signal_transduction
	GmaAffx.92258.1.S1_at	3.81232	1.71745e-05	Probable disease resistance protein At5g66900-like	Glyma05g17470.1	defense_response
	GmaAffx.51786.1.S1_s_at	3.52899	1.9628e-06	syringolide-induced protein 19-1-5	Glyma17g07260.1	carbohydrate_metabolic_process glucan_metabolic_process
	GmaAffx.67044.1.S1_at	3.02016	7.40959e-05	cytochrome b5-like	Glyma04g04700.2	defense_response_to_bacterium
	Gma.2355.1.S1_at	2.72535	2.32265e-05	callose synthase 11-like	Glyma13g31310.1	1,3-beta-glucan_biosynthetic_process
	GmaAffx.91656.1.S1_s_at	2.32832	0.00145738	disease resistance protein/LRR protein-related protein	Glyma06g47780.1	defense_response signal_transduction
	GmaAffx.58320.1.S1_at	2.18422	0.000283625	callose synthase 7-like	Glyma08g42110.1	1,3-beta-glucan_biosynthetic_process
	Gma.14317.1.S1_at	2.1769	0.000100757	squamosa promoter-binding-like protein 14-like	Glyma20g00900.1	defense_response_to_bacterium regulation_of_transcription
	Gma.10911.1.S1_at	2.00095	0.00099596	Carbonic anhydrase, chloroplastic-like	Glyma02g37710.2	carbon_utilization
	GmaAffx.28517.1.S1_at	1.90727	0.00126405	plastid glucose 6 phosphate/phosphate translocator-like	Glyma02g25290.1	response_to_nematode
	GmaAffx.33851.1.S1_at	1.77708	0.000706283	plasma-membrane associated cation-binding protein 1	Glyma09g05230.1	defense_response_to_bacterium response_to_cold N-terminal_peptidyl-glycine_N-myristoylation
	Gma.8892.1.S1_at	1.72639	0.00013298	probable plastidic glucose transporter 3-like	Glyma07g02170.1	defense_response_to_fungus,_incompatible_interaction meristem_development
	Gma.2355.2.S1_at	1.70341	0.0058292	callose synthase 11-like	Glyma15g08020.1	1,3-beta-glucan_biosynthetic_process
	GmaAffx.47078.1.A1_at	1.64642	0.00116427	pyruvate dehydrogenase E1 component subunit beta, mitochondrial-like	Glyma14g02380.2	defense_response_to_bacterium
	Gma.17627.1.S1_at	1.63265	0.00870275	probable cyclic nucleotide-gated ion channel 20, chloroplastic-like	Glyma09g29870.1	response_to_nematode
	Gma.1516.1.A1_at	1.62277	0.00310614	TMV resistance protein N-like	Glyma12g16450.1	defense_response
	Developement - 46
	Identification	Log2(FC)	Pvalue	Description	Phytozome	Gene ontology
8.83983	Gma.8467.1.S1_at	8.83983	0	51 kDa seed maturation protein	Glyma13g17980.1	embryonic_development_ending_in_seed_dormancy
7.70873	Gma.8434.1.S1_s_at	7.70873	3.27134e-07	Lea protein /// 51 kDa seed maturation protein	Glyma17g04550.1	embryonic_development_ending_in_seed_dormancy
7.67049	Gma.173.1.S1_at	7.67049	3.27134e-07	soybean seed maturation polypeptides	Glyma03g30040.1	embryonic_development_ending_in_seed_dormancy
7.55502	GmaAffx.40402.1.S1_at	7.55502	4.90701e-07	Expansin-A15-like	Glyma17g10950.1	syncytium_formation unidimensional
7.31668	Gma.6192.1.S1_s_at	7.31668	4.90701e-07	probable galactinol--sucrose galactosyltransferase 2-like	Glyma03g29440.1	0
6.66184	Gma.2912.1.S1_s_at	6.66184	2.45351e-06	seed maturation protein PM30	Glyma13g44020.1	embryonic_development_ending_in_seed_dormancy
6.45049	Gma.8434.1.S1_at	6.45049	0	Lea protein	Glyma17g04550.1	embryonic_development_ending_in_seed_dormancy
5.84099	Gma.176.1.S1_s_at	5.84099	4.90701e-07	seed maturation protein	Glyma17g16620.1	embryonic_development_ending_in_seed_dormancy
4.71924	Gma.167.1.S1_at	4.71924	1.4721e-06	seed maturation protein	Glyma05g23680.1	embryonic_development_ending_in_seed_dormancy
4.23662	Gma.6192.1.S1_at	4.23662	1.22675e-05	probable galactinol--sucrose galactosyltransferase 2-like	Glyma03g29440.1
3.7013	GmaAffx.90600.1.S1_s_at	3.7013	7.09881e-05	probable galactinol--sucrose galactosyltransferase 2-like	Glyma03g29440.1
3.47437	Gma.9330.1.S1_at	3.47437	1.61931e-05	probable U6 snRNA-associated Sm-like protein LSm4-like	Glyma19g39780.1	embryonic_development_ending_in_seed_dormancy
3.42886	Gma.2096.1.S1_at	3.42886	0.00010959	tropinone reductase homolog At1g07440-like	Glyma12g06300.3	aging
3.12589	Gma.6703.1.S1_at	3.12589	1.73381e-05	maternal effect embryo arrest 59	Glyma01g39750.2	embryonic_development_ending_in_seed_dormancy
2.81867	GmaAffx.77737.1.S1_at	2.81867	0.00024715	PEBP (phosphatidylethanolamine-binding protein) family protein	Glyma02g07650.1	positive_regulation_of_flower_development photoperiodism,_flowering
2.77564	Gma.7784.1.A1_at	2.77564	0.000708409	Expansin-A1-like	Glyma02g12140.1	syncytium_formation unidimensional_cell_growth plant-type_cell_wall_modification_during_multidimensional_cell_growth plant-type_cell_wall_loosening
2.73409	GmaAffx.83717.1.S1_at	2.73409	9.97759e-06	alpha-galactosidase-like	Glyma16g33510.1	positive_regulation_of_flower_development leaf_morphogenesis
2.70535	Gma.11860.1.A1_at	2.70535	1.07954e-05	Rhodanese/Cell cycle control phosphatase superfamily protein	Glyma14g26450.1	aging
2.68823	GmaAffx.71612.1.S1_at	2.68823	0.000217217	WD repeat-containing protein 3-like	Glyma03g34360.1	rRNA_processing
2.65771	Gma.6682.1.A1_at	2.65771	8.34192e-06	expansin-A15-like	Glyma06g20970.1	syncytium_formation unidimensional_cell_growth plant-type_cell_wall_modification_during_multidimensional_cell_growth plant-type_cell_wall_loosening
2.60814	GmaAffx.32646.1.S1_at	2.60814	1.07954e-05	protein TRANSPARENT TESTA 1-like	Glyma08g16390.1	pollen_tube_growth regulation_of_transcription
2.57043	Gma.4044.1.S1_at	2.57043	0.000331878	pescadillo homolog	Glyma03g39460.2	cell_proliferation
2.56385	GmaAffx.75312.1.A1_at	2.56385	0.000126601	AdoMet-dependent rRNA methyltransferase spb1-like	Glyma11g12430.1	rRNA_processing
2.55342	Gma.8954.1.S1_at	2.55342	0.000121857	expansin-like B1-like	Glyma01g41330.1	unidimensional_cell_growth plant-type_cell_wall_loosening
2.47902	GmaAffx.51733.1.A1_at	2.47902	7.78579e-05	ribonuclease 1	Glyma20g04820.1	aging cellular_response_to_phosphate_starvation response_to_wounding anthocyanin_biosynthetic_process
2.38611	GmaAffx.8111.1.S1_at	2.38611	9.68317e-05	tropinone reductase homolog At1g07440-like	Glyma12g06310.1	aging
2.36389	Gma.7436.1.S1_at	2.36389	0.000137723	plantacyanin	Glyma08g13510.1	pollination anther_development
2.34446	Gma.2096.3.S1_s_at	2.34446	0.00209987	tropinone reductase homolog At1g07440-like	Glyma12g06300.1	aging
2.34278	Gma.2096.2.S1_x_at	2.34278	0.00407675	tropinone reductase homolog At1g07440-like	Glyma12g06300.3	aging
2.31202	GmaAffx.91428.1.A1_at	2.31202	2.64979e-05	Probable galactinol--sucrose galactosyltransferase 2-like	Glyma03g29440.1
2.30675	GmaAffx.90376.1.A1_at	2.30675	1.9628e-05	probable galactinol--sucrose galactosyltransferase 1-like	Glyma14g01430.2	0
2.23473	Gma.12565.1.A1_at	2.23473	1.04683e-05	developmentally-regulated GTP-binding protein 1-like	Glyma06g15180.2
2.23154	Gma.14046.1.A1_at	2.23154	3.59848e-06	DDB1- and CUL4-associated factor homolog 1-like	Glyma04g07800.1	flower_development embryonic_development_ending_in_seed_dormancy fruit_development shoot_development leaf_development phyllome_development
2.17184	GmaAffx.77224.1.S1_at	2.17184	4.22003e-05	transducin family protein / WD-40 repeat family protein	Glyma01g00460.1	rRNA_processing
2.16752	GmaAffx.63039.1.S1_at	2.16752	0.000228503	Protein of unknown function (DUF3411)	Glyma18g41130.1	leaf_development
2.10604	Gma.4107.1.S1_at	2.10604	4.67802e-05	developmentally-regulated GTP-binding protein 1-like	Glyma04g39690.1
2.02151	Gma.7875.1.S1_at	2.02151	0.000150318	exocyst complex component 5-like	Glyma16g01660.1	exocytosis vesicle_docking
2.0141	GmaAffx.10568.1.A1_at	2.0141	0.000241261	transducin beta-like protein 3-like	Glyma17g09690.1	embryonic_development_ending_in_seed_dormancy embryonic_pattern_specification cell_division
1.92185	GmaAffx.19024.1.S1_at	1.92185	0.000506731	Protein of unknown function (DUF3411)	Glyma10g28410.1	leaf_development
1.83002	GmaAffx.76876.2.S1_at	1.83002	0.00317451	CHD3-type chromatin-remodeling factor PICKLE-like	Glyma04g06630.1	cell_proliferation chromatin_modification
1.74077	GmaAffx.26469.1.S1_at	1.74077	0.000230466	pollen-specific protein SF21-like	Glyma05g36270.1	cell_differentiation
1.70877	GmaAffx.87417.1.S1_at	1.70877	0.00252531	probable galactinol--sucrose galactosyltransferase 2-like	Glyma03g29440.1
1.61407	Gma.16933.2.S1_at	1.61407	6.70625e-06	probable beta-1,4-xylosyltransferase IRX14H-like	Glyma16g16280.1	fruit_development xylem_and_phloem_pattern_formation shoot_development glucuronoxylan_biosynthetic_process
1.59	Gma.12012.1.S1_s_at	1.59	2.69886e-05	probable galactinol--sucrose galactosyltransferase 1-like	Glyma14g01430.2	0
1.56267	Gma.2096.2.S1_a_at	1.56267	0.0356012	tropinone reductase homolog At1g07440-like	Glyma12g06300.3	aging
1.56164	GmaAffx.60003.1.S1_at	1.56164	2.11002e-05	IKI3 family protein	Glyma10g43570.1	cell_proliferation organ_growth
	DNA/RNA Nucleus - 47
	Identification	Log2(FC)	Pvalue	Description	Phytozome	Gene ontology
3.63583	Gma.17048.1.S1_at	3.63583	2.45351e-06	DNA polymerase III polC-type-like	Glyma03g39230.1	0
2.8553	GmaAffx.64532.1.S1_at	2.8553	1.91373e-05	ribonuclease 3-like protein 2-like	Glyma14g02490.1	RNA_processing
2.82426	GmaAffx.31232.1.A1_at	2.82426	0.000100267	CCAAT/enhancer-binding protein zeta-like	Glyma16g01450.1	GO:0010197
2.78464	Gma.3585.1.S1_at	2.78464	2.94421e-05	helicase swr1-like	Glyma07g19460.1
2.57815	GmaAffx.39518.1.S1_at	2.57815	0.000137887	DNA polymerase III polC-type-like	Glyma03g39230.1	0
2.54594	GmaAffx.2557.1.S1_at	2.54594	8.52184e-05	small RNA 2'-O-methyltransferase-like	Glyma05g25660.1
2.51532	Gma.13121.1.S1_a_at	2.51532	8.66905e-06	DNA repair protein RAD5-like	Glyma09g41780.1
2.46988	GmaAffx.68269.1.A1_at	2.46988	0.00216268	tRNA (cytosine(34)-C(5))-methyltransferase-like	Glyma05g31010.1
2.43558	Gma.15083.1.S1_at	2.43558	4.22003e-05	tRNA (cytosine(34)-C(5))-methyltransferase-like	Glyma08g14220.1
2.4088	Gma.7311.1.A1_at	2.4088	0.000152935	replication factor C subunit 4-like	Glyma06g12210.1	embryonic_development_ending_in_seed_dormancy
2.37042	Gma.8186.1.S1_at	2.37042	1.25947e-05	heterogeneous nuclear ribonucleoprotein D-like	Glyma09g15820.2	RNA_splicing nuclear_mRNA_splicing,_via_spliceosome
2.30278	Gma.18058.2.A1_at	2.30278	0.000410717	rRNA 2'-O-methyltransferase fibrillarin 2-like	Glyma04g37770.1	RNA_methylation rRNA_processing
2.29384	Gma.3490.1.S1_at	2.29384	8.24378e-05	DNA-directed RNA polymerases I and III subunit RPAC1-like	Glyma08g44480.1	transcription
2.15086	Gma.9574.1.A1_at	2.15086	0.000258109	DNA topoisomerase 1-like	Glyma14g18360.1	DNA_topological_change DNA_unwinding_during_replication
2.13004	Gma.3585.1.S1_a_at	2.13004	0.00014263	helicase swr1-like /// helicase SWR1-like	Glyma07g19460.1
2.12466	Gma.13121.1.S1_at	2.12466	0.000354777	DNA repair protein RAD5-like	Glyma09g41780.1
2.11818	GmaAffx.13986.1.A1_at	2.11818	0.00112436	Pre-mRNA-processing factor 40 homolog B-like	Glyma10g40180.2	biological_process
2.10264	GmaAffx.56839.1.A1_at	2.10264	0.00039387	pre-mRNA-splicing factor SF2-like	Glyma20g38060.1	mRNA_splice_site_selection spliceosome_assembly regulation_of_nuclear_mRNA_splicing,_via_spliceosome
2.03519	Gma.8064.1.S1_at	2.03519	0.000538299	protein RRP5 homolog	Glyma09g15790.1	RNA_processing mRNA_processing
2.02666	Gma.6059.1.S1_at	2.02666	0.000593258	adenylate kinase-like	Glyma09g36680.3	nucleobase,_nucleoside,_nucleotide_and_nucleic_acid_metabolic_process
1.92164	GmaAffx.47077.1.S1_at	1.92164	0.000595711	Ku80 family protein	Glyma05g25550.1	DNA integration DNA repair double strand break_repair
1.90066	Gma.10429.1.S1_at	1.90066	0.000333677	RNA polymerase II C-terminal domain phosphatase-like 2-like	Glyma18g42790.1
1.89825	GmaAffx.79002.1.S1_s_at	1.89825	0.000283952	nucleosome assembly protein 1	Glyma15g18600.3	DNA_mediated_transformation nucleosome_assembly
1.8817	GmaAffx.55247.1.S1_at	1.8817	0.00319545	probable histone-lysine N-methyltransferase, H3 lysine-9 specific SUVH9-like	Glyma07g19420.1	DNA_mediated_transformation
1.85104	GmaAffx.15746.1.S1_at	1.85104	0.000360665	rRNA 2'-O-methyltransferase fibrillarin 2-like	Glyma11g36090.1	RNA_methylation rRNA_processing
1.84818	GmaAffx.5387.1.A1_at	1.84818	0.000487103	RNA-binding protein 28-like	Glyma12g36480.1
1.84087	GmaAffx.11133.1.A1_s_at	1.84087	0.00151921	tRNA (guanine-N(7)-)-methyltransferase subunit WDR4-like	Glyma03g31220.1	biological_process
1.83507	Gma.2215.1.S1_at	1.83507	0.00028477	Pre-mRNA-splicing factor SYF1-like /// Pre-mRNA-splicing factor SYF1-like	Glyma15g07380.1	RNA_processing
1.82817	Gma.10874.1.S1_at	1.82817	0.000146229	damaged DNA binding;exodeoxyribonuclease IIIs	Glyma20g22790.4	DNA_repair
1.824	Gma.7311.2.A1_at	1.824	0.000269068	replication factor C subunit 4-like	Glyma04g42550.5	embryonic_development_ending_in_seed_dormancy
1.78962	Gma.8817.1.S1_at	1.78962	0.00203952	BRCT domain-containing DNA repair protein	Glyma13g43750.2	DNA_repair
1.75898	Gma.17848.1.S1_at	1.75898	0.000899455	CCA-adding enzyme-like	Glyma05g38470.1	RNA_processing
1.753	Gma.8888.1.S1_at	1.753	0.000162259	protein trpH-like	Glyma08g07850.1	DNA_replication
1.73492	Gma.5778.1.S1_at	1.73492	0.000181396	tRNA dimethylallyltransferase 2-like	Glyma11g19330.1	cytokinin_biosynthetic_process
1.71918	GmaAffx.45461.1.S1_at	1.71918	0.00728724	ATP-dependent DNA helicase DDM1-like	Glyma01g38150.1	DNA_mediated_transformation methylation-dependent_chromatin_silencing
1.71453	GmaAffx.49788.1.S1_at	1.71453	0.00150155	methyltransferase-like protein 2-like	Glyma14g08330.1	nucleobase,_nucleoside,_nucleotide_and_nucleic_acid_metabolic
1.70515	Gma.13867.1.S1_at	1.70515	0.000358048	tRNA 2'-phosphotransferase 1-like	Glyma17g37310.1	tRNA_splicing,_via_endonucleolytic_cleavage_and_ligation embryonic_development_ending_in_seed_dormancy
1.67543	Gma.7767.1.S1_at	1.67543	0.00194285	splicing factor 3B subunit 2-like	Glyma13g31550.2	mRNA_processing
1.66811	Gma.3444.1.S1_at	1.66811	0.00028935	ATP-dependent RNA helicase dhx8-like	Glyma05g27850.1	biological_process
1.66699	GmaAffx.60769.1.A1_at	1.66699	0.00466412	E2F transcription factor-like E2FE-like	Glyma04g34870.2	DNA_endoreduplication negative_regulation_of_DNA_endoreduplication
1.64577	Gma.12110.1.S1_at	1.64577	0.000296056	tRNA guanosine-2'-O-methyltransferase TRM13 homolog	Glyma07g26240.1	biological_process
1.64336	GmaAffx.83895.1.S1_at	1.64336	5.39771e-05	DNA-directed RNA polymerase I subunit rpa49-like	Glyma15g17850.2	transcription
1.62671	GmaAffx.90669.1.S1_at	1.62671	0.00775242	CCAAT/enhancer-binding protein zeta-like	Glyma16g01450.1	GO:0010197
1.60762	Gma.2911.1.S1_at	1.60762	0.000476307	putative nucleosome assembly protein C364.06-like	Glyma13g16500.6	DNA_mediated_transformation nucleosome_assembly
1.60201	Gma.7322.1.A1_at	1.60201	0.00160934	endonuclease V family protein	Glyma14g16820.3	DNA_repair
1.5329	GmaAffx.92755.1.S1_s_at	1.5329	0.0044644	small RNA degrading nuclease 3-like	Glyma17g18400.1
1.51138	Gma.14127.1.A1_at	1.51138	0.000180578	tRNA pseudouridine synthase A, mitochondrial-like	Glyma19g02100.1	pseudouridine_synthesis tRNA_processing
	Energy - 7
	Identification	Log2(FC)	Pvalue	Description	Phytozome	Gene ontology
	Gma.8069.1.A1_at	3.97356	0.000149337	thioredoxin-like protein HCF164, chloroplastic-like	Glyma02g06870.1	cytochrome_b6f_complex_assembly
	Gma.1178.1.S1_at	3.0247	1.35761e-05	plasma membrane Ca2+-ATPase	Glyma06g04900.1	calcium_ion_transport cation_transport metabolic_process
	GmaAffx.84778.1.S1_at	2.57277	8.83262e-06	dihydrolipoyl dehydrogenase-like	Glyma07g37050.2	acetyl-CoA_biosynthetic_process_from_pyruvate
	GmaAffx.45512.1.S1_at	1.8007	0.00225412	NADH kinase-like	Glyma12g36270.1	NADP_biosynthetic_process pyridine_nucleotide_biosynthetic_process
	GmaAffx.91365.1.S1_at	1.68672	0.0101609	GTP-binding nuclear protein Ran-3-like	Glyma06g07420.3	protein_import_into_nucleus
	Gma.7532.1.S1_at	1.54956	7.36052e-05	ATPase family AAA domain-containing protein 2B-like	Glyma12g05680.2
	Gma.1685.1.S1_at	1.50236	1.79924e-05	inosine-5'-monophosphate dehydrogenase-like protein	Glyma08g17490.1	GMP_biosynthetic_process
	Homone Response / Hormone - 42
	Identification	Log2(FC)	Pvalue	Description	Phytozome	Gene ontology
				Abscisic acid - 13
	Gma.17886.1.A1_at	4.38295	3.43491e-05	momilactone A synthase-like	Glyma11g18570.1	abscisic_acid_biosynthetic_process response_to_water_deprivation
	Gma.12393.1.S1_a_at	4.09767	3.02599e-05	9-cis-epoxycarotenoid dioxygenase NCED1, chloroplastic-like	Glyma08g18800.1	abscisic_acid_biosynthetic_process response_to_water_deprivation
	Gma.12393.3.S1_at	3.238	0.00120418	9-cis-epoxycarotenoid dioxygenase NCED1, chloroplastic-like	Glyma15g40070.1	abscisic_acid_biosynthetic_process response_to_water_deprivation
	GmaAffx.51101.1.S1_at	2.88947	0.00238546	Acyl-CoA N-acyltransferases (NAT) superfamily protein	Glyma10g39060.1	metabolic_process response_to_abscisic_acid_stimulus
	Gma.7824.1.S1_at	2.72335	8.03114e-05	Zeaxanthin epoxidase, chloroplastic-like	Glyma11g05960.1	abscisic_acid_biosynthetic_process response_to_water_deprivation
	Gma.1656.1.S1_at	2.36967	1.9628e-05	zeaxanthin epoxidase, chloroplastic-like	Glyma09g00260.2	abscisic_acid_biosynthetic_process response_to_water_deprivation
	Gma.7756.1.A1_at	2.24849	0.000229321	molybdenum cofactor sulfurase-like	Glyma09g00460.1	abscisic_acid_biosynthetic_process response_to_cold response_to_heat response_to_osmotic_stress
	Gma.17843.1.S1_at	2.24686	0.000143285	snakin-2-like	Glyma04g02660.1	response_to_abscisic_acid_stimulus
	GmaAffx.90047.1.S1_s_at	1.76575	0.0014003	zinc finger (AN1-like) family protein	Glyma13g04630.1
	Gma.8784.1.A1_at	1.76086	0.00024715	Abscisic acid receptor PYL8-like	Glyma13g08120.1	defense_response response_to_biotic_stimulus
	Gma.4167.2.S1_s_at	1.74007	0.000246168	abscisic acid 8'-hydroxylase /// abscisic acid 8'-hydroxylase 1-like	Glyma01g35660.2	abscisic_acid_metabolic_process response_to_red_or_far_red_light
	Gma.2044.2.S1_at	1.64166	0.000122348	abscisic stress ripening-like protein	Glyma20g30720.1	response_to_abscisic_acid_stimulus
	Gma.17981.1.S1_at	1.63208	6.37912e-06	GAST1 protein homolog 1	Glyma14g40400.1	response_to_abscisic_acid_stimulus
				Auxin - 12
2.69473	Gma.4397.2.A1_at	2.69473	8.37463e-05	Topless-related protein 1-like	Glyma15g00880.1	response_to_auxin_stimulus primary_shoot_apical_meristem_specification
2.27638	Gma.7454.1.S1_a_at	2.27638	0.000280681	auxin-responsive protein IAA17-like	Glyma13g43800.1	response_to_auxin_stimulus auxin_mediated_signaling_pathway
2.26476	Gma.15742.1.A1_s_at	2.26476	0.000437705	aminopeptidase M1	Glyma06g05660.1	auxin_polar_transport
2.17184	GmaAffx.77780.1.S1_at	2.17184	0.00155274	auxin response factor 4-like	Glyma13g40310.1
2.08794	Gma.9887.1.S1_at	2.08794	9.65046e-05	auxin response factor 6-like	Glyma05g27580.1	regulation_of_transcription,_DNA-dependent flower_development response_to_auxin_stimulus
2.00017	GmaAffx.26221.1.S1_at	2.00017	0.00206503	Auxin efflux carrier family protein	Glyma05g23180.1	auxin_polar_transport
1.89269	GmaAffx.79360.1.S1_at	1.89269	0.00114464	Auxin efflux carrier family protein	Glyma11g09250.1	auxin_polar_transport
1.72222	GmaAffx.32023.1.S1_at	1.72222	0.00160721	auxin-induced protein 5NG4-like	Glyma06g46740.1
1.60719	GmaAffx.12905.1.A1_at	1.60719	0.00108167	Auxin-induced protein 5NG4-like	Glyma03g27760.2
1.60236	GmaAffx.66400.1.A1_s_at	1.60236	0.000771709	probable indole-3-acetic acid-amido synthetase GH3.1-like	Glyma02g13910.1	response_to_auxin_stimulus
1.58002	GmaAffx.83872.1.S1_at	1.58002	0.00800677	puromycin-sensitive aminopeptidase-like	Glyma06g05650.1	auxin_polar_transport
1.55129	Gma.11084.1.S1_at	1.55129	9.56867e-05	Auxin efflux carrier family protein	Glyma01g36030.3	auxin_polar_transport
				Brassinosteroid - 1
	Gma.1147.1.S1_at	2.73224	4.90701e-07	uric acid degradation bifunctional protein TTL-like	Glyma16g08930.2	regulation_of_cell_growth_by_extracellular_stimulus brassinosteroid_mediated_signaling
				Ethylene - 10
	GmaAffx.66301.1.S1_at	2.94643	8.5382e-05	1-aminocyclopropane-1-carboxylate oxidase homolog 4-like	Glyma07g25390.1	biological_process
	GmaAffx.42697.1.S1_at	2.86665	6.72261e-05	EIN3-binding F-box protein 1-like	Glyma04g20330.1	ubiquitin-dependent_protein_catabolic_process response_to_ethylene_stimulus negative_regulation_of_ethylene_mediated_signaling_pathway
	Gma.5211.1.A1_at	2.51613	9.48689e-06	5'-3' exoribonuclease 4-like	Glyma20g37260.2	gravitropism ethylene_mediated_signaling_pathway nuclear
	GmaAffx.38232.1.S1_at	2.4433	2.71521e-05	AP2-like ethylene-responsive transcription factor At2g41710-like	Glyma03g29240.1	regulation_of_transcription,_DNA-dependent
	GmaAffx.57845.1.S1_at	2.33497	0.000119731	ethylene-responsive transcription factor ERF061-like	Glyma11g02050.1	regulation_of_transcription,_DNA-dependent response_to_chitin
	GmaAffx.26010.1.S1_at	2.31072	5.23415e-06	ethylene-responsive transcription factor RAP2-2-like	Glyma10g02080.1	cell_death response_to_stress ethylene_mediated_signaling_pathway
	Gma.1187.1.S1_at	2.30912	0.000399267	ethylene-responsive transcription factor RAP2-13-like	Glyma14g34590.1	regulation_of_transcription,_DNA-dependent
	GmaAffx.54468.1.A1_at	2.06915	0.000392234	PCI domain-containing protein 2-like	Glyma13g00230.1	ethylene_mediated_signaling_pathway response_to_ethylene_stimulus root_development
	Gma.1554.1.S1_at	1.55961	0.00679	ethylene receptor	Glyma10g33240.2	negative_regulation_of_ethylene_mediated_signaling_pathway
	GmaAffx.7874.1.S1_s_at	1.5103	0.000105174	ethylene-responsive transcription factor 5-like	Glyma20g16910.1	regulation_of_transcription,_DNA-dependent
				Gibberellin - 2
	GmaAffx.45334.1.S1_at	2.112	0.000530612	gibberellin 2-beta-dioxygenase 1-like	Glyma13g33290.1	gibberellin_catabolic_process
	GmaAffx.47138.1.A1_at	1.65691	0.00453604	gibberellin 2-beta-dioxygenase-like	Glyma13g28970.1	response_to_red_or_far_red_light gibberellin_catabolic_process response_to_red_light
				Jasmonic acid - 4
	GmaAffx.15015.1.S1_at	5.18054	2.94421e-06	ethylene-responsive transcription factor 1B-like	Glyma10g00980.1	defense_response regulation_of_transcription,_DNA-dependent jasmonic_acid_mediated_signaling_pathway ethylene_mediated_signaling_pathway
	Gma.16500.1.S1_at	2.63738	3.94197e-05	linoleate 9S-lipoxygenase 1-like	Glyma07g03920.2	defense_response jasmonic_acid_biosynthetic_process response_to_wounding defense_response_to_bacterium,_incompatible_interaction membrane_disassembly growth response_to_abscisic_acid_stimulus response_to_jasmonic_acid_stimulus response_to_jasmonic_acid_stimulus
	Gma.6952.1.S1_at	1.88639	0.00145068	linoleate 13S-lipoxygenase 2-1, chloroplastic-like	Glyma20g11610.1	response_to_water_deprivation jasmonic_acid_biosynthetic_process response_to_wounding response_to_jasmonic_acid_stimulus response_to_other_organism
	Gma.1426.1.A1_at	1.51618	4.48174e-05	allene oxide cyclase 4, chloroplastic-like	Glyma01g22160.1	jasmonic_acid_biosynthetic_process
	Lipid Metabolic Process - 29
	Identification	Log2(FC)	Pvalue	Description	Phytozome	Gene ontology
				Biosynthetic process - 13
2.91243	GmaAffx.54366.1.S1_at	2.91243	1.48846e-05	3-ketoacyl-CoA synthase 11-like	Glyma02g00380.1	response_to_cold response_to_light_stimulus
2.64952	GmaAffx.48202.1.S1_at	2.64952	2.17544e-05	myristoyl-acyl carrier protein thioesterase, chloroplastic-like	Glyma04g21910.1	fatty_acid_biosynthetic_process
2.49752	Gma.10713.1.S1_a_at	2.49752	2.33901e-05	3-ketoacyl-CoA synthase 11-like	Glyma02g00380.1	response_to_cold response_to_light_stimulus
2.39094	Gma.10713.1.S1_x_at	2.39094	0.000136415	3-ketoacyl-CoA synthase 11-like /// 3-ketoacyl-CoA synthase 11-like	Glyma02g00380.1	response_to_cold response_to_light_stimulus
2.3567	Gma.911.1.S1_at	2.3567	0.000176489	3-hydroxyisobutyryl-CoA hydrolase-like protein 2, mitochondrial-like	Glyma14g11860.2	fatty_acid_beta-oxidation
2.35438	Gma.10713.1.S1_at	2.35438	0.000198898	3-ketoacyl-CoA synthase 11-like /// 3-ketoacyl-CoA synthase 11-like	Glyma10g00440.1	response_to_cold response_to_light_stimulus
1.99315	Gma.17592.1.S1_at	1.99315	0.000128237	citrate synthase, glyoxysomal-like	Glyma02g45790.1	fatty_acid_beta-oxidation tricarboxylic_acid_cycle
1.9889	GmaAffx.1968.1.S1_at	1.9889	0.000263997	acyl carrier protein 1, chloroplastic-like	Glyma10g30000.1	fatty_acid_biosynthetic_process
1.98855	Gma.181.1.S1_at	1.98855	0.000654268	biotin carboxylase precursor	Glyma08g03120.1	fatty_acid_biosynthetic_process
1.85174	GmaAffx.142.1.A1_at	1.85174	0.000103374	myristoyl-acyl carrier protein thioesterase, chloroplastic-like	Glyma04g21910.1	fatty_acid_biosynthetic_process
1.71687	Gma.16819.1.S1_at	1.71687	3.07506e-05	biotin carboxyl carrier protein 2	Glyma18g50020.1	fatty_acid_biosynthetic_process
1.54827	Gma.10713.2.S1_at	1.54827	0.000904362	3-ketoacyl-CoA synthase 11-like	Glyma10g00440.1	response_to_cold response_to_light_stimulus
1.52703	Gma.3085.1.S1_at	1.52703	1.78288e-05	probable polyprenol reductase 2-like	Glyma11g11780.3	lipid_metabolic_process
				Catabolic process - 16
	Gma.1583.1.S1_s_at	3.9916	1.07954e-05	alpha/beta-Hydrolases superfamily protein	Glyma02g01720.1	lipid_metabolic_process
	Gma.1583.1.S1_at	3.41858	0.000140177	alpha/beta-Hydrolases superfamily protein	Glyma02g01720.1	lipid_metabolic_process
	GmaAffx.78583.1.S1_at	2.73864	1.45575e-05	oxysterol-binding protein-related protein 1C-like	Glyma13g02610.1	steroid_metabolic_process
	Gma.1333.1.S1_at	2.49547	9.78131e-05	lipase-like	Glyma15g10380.2	lipid_metabolic_process
	GmaAffx.781.1.S1_at	2.26293	8.24378e-05	alpha/beta-Hydrolases superfamily protein	Glyma18g04540.1	lipid_metabolic_process
	GmaAffx.23731.1.S1_s_at	2.25802	0.000129709	probable polyprenol reductase 2-like	Glyma11g11780.3	lipid_metabolic_process
	GmaAffx.93244.1.S1_at	1.98919	3.48398e-05	Lipase-like	Glyma15g10380.2	lipid_metabolic_process
	Gma.2720.1.S1_at	1.97295	2.96056e-05	Mono-/di-acylglycerol lipase	Glyma16g01120.1	lipid_metabolic_process
	GmaAffx.41843.2.S1_at	1.94901	0.000105337	GDSL esterase/lipase 5-like	Glyma19g23450.1	lipid_metabolic_process
	GmaAffx.93244.1.A1_s_at	1.7841	0.000164385	lipase-like	Glyma15g10380.2	lipid_metabolic_process
	Gma.13969.1.A1_at	1.77699	0.000408754	GDSL esterase/lipase At3g26430-like	Glyma08g13990.1	lipid_metabolic_process
	GmaAffx.83175.1.S1_at	1.70613	0.000134616	lipase-like	Glyma13g28710.2	lipid_metabolic_process
	Gma.3502.1.S1_at	1.6399	0.000414152	oxysterol-binding protein-related protein 1C-like	Glyma06g11470.1	steroid_metabolic_process
	Gma.4325.1.S1_s_at	1.5184	0.00119159	3-hydroxyisobutyryl-CoA hydrolase-like protein 5-like	Glyma08g42070.2	fatty_acid_beta-oxidation
	GmaAffx.23763.1.S1_at	1.50737	7.24602e-05	acyl-coenzyme A oxidase 2, peroxisomal-like	Glyma05g31390.1	fatty_acid_beta-oxidation long-chain_fatty_acid_metabolic_process
	GmaAffx.33527.1.S1_at	1.50608	0.00881577	patatin group A-3-like	Glyma10g35550.1	lipid_metabolic_process metabolic_process
	Others - 78
	Identification	Log2(FC)	Pvalue	Description	Phytozome	Gene ontology
6.54134	Gma.15792.1.S1_at	6.54134	9.81402e-07	protein WAX2-like	Glyma03g24320.1	wax_biosynthetic_process cuticle_development
4.78374	GmaAffx.91971.1.S1_s_at	4.78374	1.61931e-05	monoglyceride lipase-like	Glyma08g06110.1
4.77629	Gma.2952.1.S1_at	4.77629	0	F-box protein SKP2B-like	Glyma14g26660.1	proteolysis_involved_in_cellular_protein_catabolic_process heat_acclimation
4.63782	Gma.8386.1.S1_at	4.63782	3.59848e-06	calcium-binding protein CML38-like	Glyma04g37040.1	response_to_wounding
4.5138	Gma.8130.1.S1_at	4.5138	2.61707e-06	malate synthase	Glyma17g13730.1	glyoxylate_cycle
4.09618	GmaAffx.8316.1.S1_at	4.09618	7.03338e-06	oleosin 16 kDa-like	Glyma17g13120.1	sequestering_of_lipid
3.96833	Gma.6137.1.A1_at	3.96833	4.90701e-07	cytochrome P450 83B1-like	Glyma03g03700.1
3.83462	GmaAffx.69198.1.S1_at	3.83462	9.81402e-06	F-box protein SKP2B-like	Glyma13g09290.2	proteolysis_involved_in_cellular_protein_catabolic_process heat_acclimation
3.81099	GmaAffx.90069.1.S1_at	3.81099	8.79991e-05	F-box protein SKP2B-like	Glyma14g26660.1	proteolysis_involved_in_cellular_protein_catabolic_process heat_acclimation
3.75073	Gma.12704.1.A1_at	3.75073	4.90701e-07	cytochrome P450 85A-like	Glyma19g04250.1	brassinosteroid_biosynthetic_process
3.44743	GmaAffx.87872.1.S1_at	3.44743	4.39995e-05	CTP synthase-like	Glyma08g33510.1	pyrimidine_nucleotide_biosynthetic_process pyrimidine_ribonucleotide_metabolic_process
3.44684	GmaAffx.36834.1.A1_at	3.44684	8.17835e-06	F-box/LRR-repeat protein 14-like	Glyma13g44400.2
3.31437	Gma.1009.1.S1_at	3.31437	3.10777e-06	protein WAX2-like	Glyma07g12750.1	wax_biosynthetic_process cuticle_development
3.29045	GmaAffx.52783.2.S1_at	3.29045	1.78288e-05	Wound-responsive family protein	Glyma13g37770.1	response_to_wounding
3.2729	GmaAffx.62176.1.S1_at	3.2729	1.07954e-05	protein WAX2-like	Glyma07g12780.1	wax_biosynthetic_process cuticle_development
3.23465	GmaAffx.52783.1.S1_at	3.23465	2.61707e-06	Wound-responsive family protein	Glyma12g32690.1	response_to_wounding
3.12557	Gma.8961.1.S1_at	3.12557	5.39771e-06	F-box protein At1g61340-like	Glyma07g30950.1	biological_process
3.081	Gma.339.1.S1_s_at	3.081	7.09881e-05	2,4-D inducible glutathione S-transferase	Glyma15g40200.1	toxin_catabolic_process
3.0607	GmaAffx.90069.1.S1_s_at	3.0607	0.000341528	F-box protein SKP2B-like	Glyma14g26660.1	proteolysis_involved_in_cellular_protein_catabolic_process heat_acclimation
2.99361	Gma.2105.1.S1_at	2.99361	4.90701e-07	cytosolic glutamine synthetase alpha	Glyma09g30370.3	nitrate_assimilation
2.88197	GmaAffx.2347.2.S1_at	2.88197	2.15909e-05	uridylate kinase-like	Glyma08g15610.1	pyrimidine_nucleotide_biosynthetic_process
2.77607	GmaAffx.45122.1.S1_at	2.77607	0.000212964	cytochrome P450 82C2-like	Glyma16g11370.1
2.71906	GmaAffx.72203.1.A1_x_at	2.71906	6.37912e-06	cytochrome P450 83B1-like	Glyma18g11820.1	indole_glucosinolate_biosynthetic_process response_to_red_light adventitious_root_development
2.63313	Gma.889.1.A1_at	2.63313	5.75756e-05	dymeclin-like	Glyma10g00550.1	N-terminal_protein_myristoylation
2.62776	GmaAffx.62176.2.S1_at	2.62776	0.000330078	protein WAX2-like	Glyma07g12780.1	wax_biosynthetic_process cuticle_development
2.58876	GmaAffx.92577.1.S1_s_at	2.58876	4.05646e-05	adenosine kinase 2-like	Glyma19g36630.1	adenosine_salvage
2.58452	GmaAffx.72203.1.A1_at	2.58452	2.61707e-06	cytochrome P450 83B1-like	Glyma18g11820.1	indole_glucosinolate_biosynthetic_process response_to_red_light adventitious_root_development
2.54746	GmaAffx.91273.1.S1_s_at	2.54746	0.000233574	Wound-responsive family protein	Glyma06g45370.1	response_to_wounding
2.44089	GmaAffx.58742.1.S1_at	2.44089	0.000322881	F-box protein At1g61340-like	Glyma08g06340.1	biological_process
2.43881	GmaAffx.92851.1.S1_s_at	2.43881	0.000228012	NAD(P)H-dependent 6'-deoxychalcone synthase-like	Glyma18g52250.1
2.26497	GmaAffx.6533.1.A1_at	2.26497	0.000231284	HXXXD-type acyl-transferase family protein	Glyma06g10190.1	wax_biosynthetic_process
2.26376	Gma.9459.1.S1_at	2.26376	2.73157e-05	F-box protein FBW2-like	Glyma04g10850.2	ubiquitin-dependent_protein_catabolic_process
2.23574	Gma.4785.1.S1_at	2.23574	3.54941e-05	mitochondrial substrate carrier family protein B-like	Glyma06g05550.1	mitochondrial_transport transport
2.11872	Gma.2433.1.S1_at	2.11872	0.00143285	probable glutathione S-transferase-like	Glyma08g12530.1	toxin_catabolic_process response_to_salicylic_acid_stimulus
2.06475	Gma.478.1.A1_at	2.06475	6.86982e-06	scarecrow-like protein 3-like	Glyma12g02490.2	regulation_of_transcription
2.05575	GmaAffx.1620.1.S1_at	2.05575	1.73381e-05	F-box protein At2g32560-like	Glyma03g28210.1	biological_process
2.04181	GmaAffx.43328.1.S1_at	2.04181	0.00516054	microRNA MIR5368	Glyma09g24790.1
2.00747	Gma.15226.1.S1_at	2.00747	1.79924e-05	succinate dehydrogenase [ubiquinone] flavoprotein subunit, mitochondrial-like	Glyma02g06400.1	mitochondrial_electron_transport,_succinate_to_ubiquinone
2.00699	GmaAffx.59053.1.S1_at	2.00699	0.00130527	MATE efflux family protein ALF5-like	Glyma13g35060.1	response_to_toxin
1.9776	Gma.6136.1.S1_at	1.9776	3.58212e-05	strictosidine synthase 1-like	Glyma03g28580.1	alkaloid_biosynthetic_process
1.97632	GmaAffx.58742.2.S1_x_at	1.97632	0.00383254	F-box protein At1g61340-like	Glyma07g30950.1
1.96726	Gma.7061.1.S1_at	1.96726	4.05646e-05	cytochrome P450 83B1-like	Glyma11g17520.1
1.95392	GmaAffx.32346.1.A1_at	1.95392	0.000965536	phosphoribosylaminoimidazole-succinocarboxamide synthase, chloroplastic-like	Glyma02g37400.1	purine_nucleotide_biosynthetic_process response_to_auxin_stimulus
1.95373	Gma.7865.1.S1_at	1.95373	6.16648e-05	plastidic type i signal peptidase 1	Glyma06g12260.1	proteolysis thylakoid_membrane_organization
1.91766	Gma.18006.1.S1_at	1.91766	0.00120827	Homeobox protein knotted-1-like 3-like	Glyma15g24350.1	response_to_light_stimulus detection_of_cytokinin_stimulus
1.90672	GmaAffx.42572.1.S1_at	1.90672	2.96056e-05	electron transfer flavoprotein subunit alpha, mitochondrial-like	Glyma06g42140.1
1.85746	GmaAffx.58742.2.S1_at	1.85746	0.00891702	F-box protein At1g61340-like	Glyma07g30950.1	biological_process
1.85308	Gma.9512.1.S1_at	1.85308	0.000164548	F-box/kelch-repeat protein At1g80440-like	Glyma13g43730.1	biological_process
1.84886	Gma.12726.1.A1_at	1.84886	0.000117605	F-box-like/WD repeat-containing protein ebi-like	Glyma11g05520.2	response_to_cold histone_deacetylation
1.83855	Gma.4228.1.S1_at	1.83855	2.11002e-05	RELA/SPOT homolog 3	Glyma07g04450.1	guanosine_tetraphosphate_metabolic_process
1.83427	GmaAffx.45592.1.S1_at	1.83427	7.86758e-05	phosphatidylserine synthase 2-like	Glyma10g41430.1	phosphatidylserine_biosynthetic_process
1.82402	GmaAffx.91964.1.S1_s_at	1.82402	0.0027337	cytosolic glutamine synthetase alpha	Glyma09g30370.3	nitrate_assimilation
1.80722	GmaAffx.92038.1.S1_s_at	1.80722	0.000573466	tyrosine aminotransferase	Glyma06g35580.2	biosynthetic_process vitamin_E_biosynthetic_process
1.7827	GmaAffx.11571.1.S1_at	1.7827	0.000219507	F-box/LRR-repeat protein At1g67190-like	Glyma19g37920.1	biological_process
1.76576	GmaAffx.670.1.S1_at	1.76576	0.000379966	AMP deaminase, putative / myoadenylate deaminase, putative	Glyma08g40690.1	purine_ribonucleoside_monophosphate_biosynthetic_process embryonic_development_ending_in_seed_dormancy
1.76119	Gma.7794.1.A1_at	1.76119	0.00019579	F-box protein CPR30-like	Glyma17g01190.1	biological_process
1.73877	GmaAffx.69390.1.S1_at	1.73877	1.04683e-05	F-box/kelch-repeat protein SKIP11-like	Glyma01g05340.2	biological_process
1.73596	GmaAffx.15783.1.A1_at	1.73596	3.53305e-05	F-box/kelch-repeat protein OR23-like	Glyma03g31740.1	biological_process
1.72602	Gma.431.1.S1_at	1.72602	0.00019121	proliferating cell nuclear antigen	Glyma08g45120.1	regulation_of_DNA_replication error-prone_postreplication_DNA_repair
1.71488	Gma.17758.1.S1_at	1.71488	1.76652e-05	F-box protein At1g67340-like	Glyma04g37220.1	biological_process
1.71232	Gma.12322.1.A1_at	1.71232	0.0441183	ndhK protein	Glyma08g05520.1	mitochondrial_electron_transport,_NADH_to_ubiquinone
1.69345	Gma.4271.1.S1_at	1.69345	0.000870504	Cytidine/deoxycytidylate deaminase family protein	Glyma10g30190.4	anaerobic_respiration pyrimidine_ribonucleotide_metabolic_process deoxyribose_phosphate_metabolic_process pyrimidine_deoxyribonucleoside_interconversion
1.69219	GmaAffx.56822.1.A1_at	1.69219	4.3836e-05	Scarecrow-like protein 3-like	Glyma01g43620.1	regulation_of_transcription
1.67487	GmaAffx.49459.1.A1_at	1.67487	0.00342722	cytochrome P450 86A2-like	Glyma05g37700.1	fatty_acid_metabolic_process
1.6554	GmaAffx.64389.1.S1_at	1.6554	3.61483e-05	zinc finger CCCH domain-containing protein 24-like	Glyma11g20660.1	methanol_oxidation acetate_biosynthetic_process_from_carbon_monoxide
1.64101	Gma.10473.1.S1_at	1.64101	0.000179597	serine palmitoyltransferase 1-like	Glyma17g35800.1	cell_growth sphingolipid_biosynthetic_process
1.63843	Gma.17686.1.S1_at	1.63843	0.00163453	cytochrome P450 76C4-like	Glyma07g09110.1
1.63727	Gma.7662.1.S1_x_at	1.63727	3.53305e-05	electron transfer flavoprotein subunit beta, mitochondrial-like	Glyma10g33110.2	chlorophyll_catabolic_process leucine_catabolic_process
1.62361	GmaAffx.1301.1.A1_x_at	1.62361	0.00283462	glyceraldehyde-3-phosphate dehydrogenase C2	Glyma06g18110.6	gluconeogenesis glycolysis response_to_oxidative_stress response_to_cadmium_ion defense_response_to_bacterium
1.59606	Gma.2944.1.S1_at	1.59606	3.8929e-05	small acidic protein 1	Glyma20g20900.1	regulation_of_gene_expression,_epigenetic response_to_auxin_stimulus
1.58877	GmaAffx.1301.1.A1_at	1.58877	0.00283969	glyceraldehyde-3-phosphate dehydrogenase C2	Glyma06g18110.6	gluconeogenesis glycolysis response_to_oxidative_stress response_to_cadmium_ion defense_response_to_bacterium
1.56966	Gma.4693.1.S1_at	1.56966	2.84607e-05	phosphoribosylaminoimidazole-succinocarboxamide synthase, chloroplastic-like	Glyma14g35690.1	purine_nucleotide_biosynthetic_process response_to_auxin_stimulus
1.55604	Gma.15588.2.A1_at	1.55604	0.00028706	2-oxoglutarate (2OG) and Fe(II)-dependent oxygenase superfamily protein	Glyma20g25780.1	protein_metabolic_process
1.55287	Gma.1104.1.S1_at	1.55287	0.000186303	cytosolic glutamine synthetase gamma2	Glyma02g41120.1	nitrate_assimilation
1.53132	GmaAffx.38580.1.A1_at	1.53132	0.00078594	pseudouridine kinase-like	Glyma20g02420.1	D-ribose_metabolic_process
1.5247	Gma.15222.1.S1_at	1.5247	0.00328295	inositol-tetrakisphosphate 1-kinase 2-like	Glyma20g27310.1	inositol_trisphosphate_metabolic_process
1.51035	Gma.1189.2.S1_at	1.51035	0.000876883	mitochondrial Rho GTPase 1-like	Glyma20g37730.1	mitochondrion_organization pollen_tube_growth embryonic_development embryonic_development_ending_in_seed_dormancy
1.50046	Gma.12419.1.S1_at	1.50046	0.000190392	iron-sulfur assembly protein IscA-like 1, mitochondrial-like	Glyma03g35280.1	iron-sulfur_cluster_assembly
	Photosynthesis - 4
	Identification	Log2(FC)	Pvalue	Description	Phytozome	Gene ontology
	GmaAffx.17892.2.S1_at	2.26027	3.59848e-06	stress enhanced protein 2	Glyma08g14960.1	photosynthesis,_light_harvesting
	Gma.1727.1.S1_at	1.69032	1.30854e-05	ribulose bisphosphate carboxylase/oxygenase activase 1, chloroplastic-like	Glyma03g12070.2	defense_response_to_bacterium response_to_cold response_to_light_stimulus
	Gma.16298.1.A1_at	1.66907	0.00320902	dynamin-related protein 3A	Glyma04g16340.1	chloroplast_organization peroxisome_fission
	Gma.8036.1.S1_at	1.61811	6.59175e-05	mitochondrial uncoupling protein 3-like	Glyma03g14780.1	photosynthesis transport
	Protein Modification Process - 60
	Identification	Log2(FC)	Pvalue	Description	Phytozome	Gene ontology
8.47037	Gma.1608.1.A1_at	8.47037	0	E3 ubiquitin-protein ligase HERC2-like	Glyma14g22700.1	biological_process
5.62154	Gma.1608.2.S1_at	5.62154	2.61707e-06	E3 ubiquitin-protein ligase HERC2-like	Glyma14g22700.1	biological_process
4.6769	Gma.8492.1.S1_at	4.6769	6.70625e-06	seed maturation protein PM38	Glyma12g09390.1	protein_amino_acid_ADP-ribosylation
3.08821	GmaAffx.66511.1.S1_at	3.08821	3.59848e-06	calcium-dependent protein kinase 30-like	Glyma17g10410.1	N-terminal_protein_myristoylation protein_amino_acid_phosphorylation abscisic_acid_mediated_signaling
3.0471	Gma.5162.1.A1_at	3.0471	2.797e-05	G-type lectin S-receptor-like serine/threonine-protein kinase At5g24080-like	Glyma20g30390.1	protein_amino_acid_phosphorylation
2.8464	Gma.4873.1.S1_at	2.8464	4.90701e-07	serine/threonine-protein kinase SAPK3-like	Glyma17g15860.2	response_to_cold response_to_water_deprivation
2.74877	Gma.578.2.S1_a_at	2.74877	9.5196e-05	Protein kinase superfamily protein	Glyma20g16510.1	protein_amino_acid_phosphorylation
2.68361	Gma.11507.1.S1_at	2.68361	3.97468e-05	E3 ubiquitin protein ligase RIE1-like	Glyma07g26470.2
2.66848	Gma.2645.1.S1_at	2.66848	0.000422821	putative E3 ubiquitin-protein ligase RING1a-like	Glyma06g44490.1	biological_process
2.66532	Gma.4455.2.S1_at	2.66532	2.37172e-05	protein kinase 2B, chloroplastic-like	Glyma01g05160.2	protein_amino_acid_phosphorylation
2.4816	GmaAffx.83336.1.S1_at	2.4816	2.84607e-05	Serine-threonine kinase	Glyma18g50860.1	protein_amino_acid_phosphorylation
2.46988	Gma.3401.1.S1_at	2.46988	3.43491e-05	E3 ubiquitin protein ligase RIE1-like	Glyma08g05080.1
2.37015	Gma.13067.1.S1_at	2.37015	3.90925e-05	E3 ubiquitin-protein ligase At3g02290-like	Glyma08g27730.2	N-terminal_protein_myristoylation
2.24703	GmaAffx.82000.1.S1_at	2.24703	2.61707e-06	ovate family protein 2	Glyma03g04470.1	N-terminal_protein_myristoylation unidimensional_cell_growth
2.24004	Gma.7035.1.S1_at	2.24004	0.00011417	TLD-domain containing nucleolar protein	Glyma19g38410.1	N-terminal_protein_myristoylation
2.18632	GmaAffx.35729.2.S1_at	2.18632	2.04459e-05	probable E3 ubiquitin-protein ligase makorin-1-like	Glyma07g31510.1
2.16619	GmaAffx.80234.1.S1_s_at	2.16619	1.43939e-05	probable UDP-N-acetylglucosamine--peptide N-acetylglucosaminyltransferase SEC-like	Glyma10g31190.2	protein_amino_acid_O-linked_glycosylation
2.15547	GmaAffx.18096.1.S1_at	2.15547	0.000111553	histidine kinase CKI1-like	Glyma03g37760.1	cytokinin_mediated_signaling
2.11072	Gma.18020.1.S1_at	2.11072	0.00028706	serine/threonine-protein kinase SAPK2-like	Glyma02g37090.1	protein_amino_acid_phosphorylation
2.10649	GmaAffx.65523.1.S1_at	2.10649	3.33677e-05	cytochrome c oxidase assembly protein COX15-like	Glyma14g01420.1	protein_complex_assembly
2.10522	Gma.765.1.A1_at	2.10522	1.7011e-05	probable tyrosine-protein phosphatase At1g05000-like	Glyma07g39440.1	dephosphorylation
2.063	GmaAffx.19560.1.A1_at	2.063	0.000465839	probable serine/threonine-protein kinase WNK4-like	Glyma18g06080.1	protein_amino_acid_phosphorylation
1.99644	GmaAffx.4920.1.S1_at	1.99644	4.05646e-05	probable beta-1,3-galactosyltransferase 10-like	Glyma17g32180.1	protein_amino_acid_glycosylation
1.98093	Gma.4656.1.S1_at	1.98093	3.84383e-05	protein phosphatase 2C 29-like	Glyma05g23870.1	N-terminal_protein_myristoylation unidimensional_cell_growth regulation_of_transcription meristem_structural_organization maintenance_of_meristem_identity
1.96854	Gma.8058.1.A1_at	1.96854	0.000123493	protein phosphatase 2C 37-like	Glyma18g03930.1	response_to_cold response_to_water_deprivation response_to_abscisic_acid_stimulus abscisic_acid_mediated_signaling
1.92972	Gma.17439.1.S1_at	1.92972	0.000267269	calcium-dependent protein kinase 3-like	Glyma05g37260.1	N-terminal_protein_myristoylation protein_amino_acid_phosphorylation abscisic_acid_mediated_signaling
1.92487	Gma.3130.2.S1_a_at	1.92487	0.00015866	probable UDP-N-acetylglucosamine--peptide N-acetylglucosaminyltransferase SEC-like	Glyma10g31190.2	protein_amino_acid_O-linked_glycosylation
1.91369	Gma.2411.1.S1_a_at	1.91369	0.00014721	Protein kinase family protein	Glyma08g39150.2	protein_amino_acid_phosphorylation
1.9086	Gma.17556.1.S1_at	1.9086	0.00277704	nogo-B receptor-like	Glyma11g01120.4	dolichol_biosynthetic_process endoplasmic_reticulum_unfolded_protein_response
1.90501	Gma.1540.1.A1_at	1.90501	0.000600945	probable E3 ubiquitin-protein ligase HERC3-like	Glyma07g16400.1	biological_process
1.84736	Gma.14074.1.A1_at	1.84736	0.000596038	Protein kinase family protein	Glyma04g09070.1	protein_amino_acid_phosphorylation
1.81395	Gma.3754.1.S1_x_at	1.81395	0.000313885	Calcium-binding EF-hand family protein	Glyma13g44390.1	N-terminal_protein_myristoylation
1.80985	GmaAffx.6262.1.S1_at	1.80985	0.000126274	putative U-box domain-containing protein 50-like	Glyma09g33230.1	protein_amino_acid_phosphorylation protein_ubiquitination
1.78765	GmaAffx.37270.1.S1_at	1.78765	0.000377676	Protein kinase superfamily protein	Glyma06g33920.1	protein_amino_acid_phosphorylation
1.78532	GmaAffx.37615.1.S1_at	1.78532	0.000370479	probable serine/threonine-protein kinase NAK-like	Glyma17g06430.1	GO:0006468
1.75375	Gma.7883.1.A1_at	1.75375	0.000180578	probable esterase At1g33990-like	Glyma18g50420.1	N-terminal_protein_myristoylation
1.73959	GmaAffx.60796.1.A1_at	1.73959	0.00047091	Membrane-anchored ubiquitin-fold protein 3-like	Glyma19g39470.1	protein_modification_process
1.73701	Gma.16744.1.S1_at	1.73701	0.00108527	E3 ubiquitin protein ligase RIE1-like	Glyma07g26470.2
1.72794	Gma.13145.2.A1_at	1.72794	1.30854e-05	E3 ubiquitin-protein ligase RMA1H1-like	Glyma13g24840.1
1.72362	GmaAffx.79500.1.A1_at	1.72362	0.000118259	putative leucine-rich repeat receptor-like protein kinase At2g19210-like	Glyma13g42940.1	protein_amino_acid_phosphorylation
1.72322	GmaAffx.67906.1.S1_at	1.72322	0.000383892	L-type lectin-domain containing receptor kinase S.4-like	Glyma18g04090.1	GO:0006468
1.70665	Gma.13604.1.S1_at	1.70665	0.000129709	dual specificity tyrosine-phosphorylation-regulated kinase 4-like	Glyma14g06420.3	protein_amino_acid_phosphorylation
1.70019	Gma.3944.1.S1_at	1.70019	0.00022654	protein phosphatase 2C 29-like	Glyma17g16460.1	N-terminal_protein_myristoylation unidimensional_cell_growth regulation_of_transcription meristem_structural_organization maintenance_of_meristem_identity
1.69361	Gma.878.1.S1_at	1.69361	0.000269231	phosphoenolpyruvate-carboxylase kinase	Glyma10g30940.1	protein_amino_acid_phosphorylation
1.68717	GmaAffx.53081.1.S1_at	1.68717	0.000573303	polyubiquitin-C-like	Glyma13g24470.1	aging protein_modification_process response_to_salicylic_acid_stimulus
1.68634	GmaAffx.11893.1.A1_at	1.68634	0.000567905	probable E3 ubiquitin-protein ligase HERC1-like	Glyma08g45650.1	biological_process
1.67443	GmaAffx.88026.1.A1_at	1.67443	3.0587e-05	E3 ubiquitin-protein ligase RNF25-like	Glyma03g26160.1
1.67089	Gma.10883.2.S1_s_at	1.67089	0.000386673	polyubiquitin-A-like	Glyma13g17820.1	protein_modification_process ubiquitin-dependent_protein_catabolic_process
1.67033	Gma.16789.1.A1_at	1.67033	0.000252057	Probable beta-1,3-galactosyltransferase 10-like	Glyma14g14000.1	protein_amino_acid_glycosylation
1.66922	Gma.14044.1.A1_at	1.66922	0.000799025	Prolyl 4-hydroxylase subunit alpha-1-like	Glyma05g22270.2	peptidyl-proline_hydroxylation_to_4-hydroxy-L-proline
1.6021	Gma.3124.2.A1_at	1.6021	0.000217544	mitogen-activated protein kinase kinase kinase 3-like	Glyma05g32510.1	protein_amino_acid_phosphorylation
1.59889	Gma.5188.1.S1_at	1.59889	0.000395505	Protein phosphatase 2C family protein	Glyma08g23550.2	N-terminal_protein_myristoylation
1.57669	Gma.10223.1.S1_at	1.57669	0.000238808	Probable receptor-like protein kinase At5g15080-like	Glyma18g44630.1	protein_amino_acid_phosphorylation
1.56421	GmaAffx.66041.1.A1_at	1.56421	0.0012737	tyrosine-protein kinase TXK-like	Glyma06g02280.1	metabolic_process protein_amino_acid_phosphorylation
1.55829	GmaAffx.77876.2.A1_at	1.55829	0.000827486	Protein kinase 2B, chloroplastic-like	Glyma08g40920.1	protein_amino_acid_phosphorylation
1.55636	Gma.13635.1.A1_at	1.55636	0.00149664	E3 ubiquitin-protein ligase RNF181-like	Glyma18g01720.1
1.5491	Gma.5088.1.A1_s_at	1.5491	0.000209366	E3 ubiquitin-protein ligase SINAT3-like	Glyma19g44520.4	multicellular_organismal_development ubiquitin-dependent_protein_catabolic_process
1.53508	Gma.7923.1.A1_at	1.53508	0.00284116	U-box domain-containing protein 19-like	Glyma17g09850.1	protein_ubiquitination
1.53326	Gma.8389.1.A1_at	1.53326	0.00237221	probable E3 ubiquitin-protein ligase HERC1-like	Glyma11g34470.2	biological_process
1.52728	Gma.1068.1.S1_at	1.52728	0.00170421	protein kinase 2	Glyma11g04150.1	response_to_cold response_to_water_deprivation
	Regulation of transcription / transcription factor - 94
	Identification	Log2(FC)	Pvalue	Description	Phytozome	Gene ontology
5.89167	GmaAffx.57970.1.S1_at	5.89167	3.43491e-06	NAC domain-containing protein 72-like	Glyma12g22880.1	multicellular_organismal_development response_to_water_deprivation response_to_abscisic_acid_stimulus
5.67603	GmaAffx.73813.1.S1_at	5.67603	3.27134e-07	NAC domain protein	Glyma04g38990.1	multicellular_organismal_development shoot_development
5.25799	GmaAffx.1785.1.S1_at	5.25799	3.27134e-07	homeobox-leucine zipper protein ATHB-7-like	Glyma16g02390.1	response_to_osmotic_stress response_to_salt_stress regulation_of_transcription,
5.12487	GmaAffx.32544.1.S1_at	5.12487	3.27134e-06	probable WRKY transcription factor 40-like	Glyma06g06510.1
5.11228	Gma.1649.1.A1_at	5.11228	3.76204e-06	NAC domain protein NAC3	Glyma06g38410.1	multicellular_organismal_development response_to_water_deprivation response_to_abscisic_acid_stimulus
4.53576	GmaAffx.93220.1.S1_at	4.53576	4.90701e-07	NAC domain-containing protein 72-like	Glyma12g22880.1	multicellular_organismal_development response_to_water_deprivation response_to_abscisic_acid_stimulus
4.47357	GmaAffx.92964.1.S1_at	4.47357	1.48846e-05	MYB transcription factor MYB184	Glyma08g04670.1	regulation_of_transcription,_DNA-dependent response_to_salicylic_acid_stimulus
4.37029	Gma.5519.2.S1_at	4.37029	3.27134e-06	NAC domain-containing protein 2-like	Glyma06g16440.2	multicellular_organismal_development negative_regulation_of_abscisic_acid_mediated_signaling
4.21412	Gma.5331.1.S1_at	4.21412	4.62895e-05	NAC domain protein	Glyma13g35550.1	multicellular_organismal_development response_to_water_deprivation jasmonic_acid_mediated_signaling_pathway
4.20538	GmaAffx.71966.1.A1_at	4.20538	4.90701e-07	transcription factor PIF3-like	Glyma20g22280.1	response_to_red_or_far_red_light signal_transduction de-etiolation gibberellic_acid_mediated_signaling
4.01433	GmaAffx.57970.2.S1_at	4.01433	0.000128891	NAC domain protein NAC3	Glyma06g38410.1	multicellular_organismal_development response_to_water_deprivation response_to_abscisic_acid_stimulus
3.92627	GmaAffx.48250.1.S1_at	3.92627	3.43491e-06	transcription repressor MYB4-like	Glyma19g44660.1	regulation_of_transcription,_DNA-dependent seed_germination trichome_differentiation
3.805	Gma.4643.1.S1_at	3.805	1.37396e-05	transcriptional factor NAC35	Glyma15g40510.1	multicellular_organismal_development response_to_salt_stress response_to_auxin_stimulus response_to_ethylene_stimulus auxin_mediated_signaling_pathway
3.73897	Gma.8336.1.S1_at	3.73897	7.85122e-06	probable WRKY transcription factor 23-like	Glyma19g40560.1	regulation_of_transcription,_DNA-dependent
3.66369	Gma.7172.1.S1_at	3.66369	2.61707e-06	transcription factor PIF3-like	Glyma10g28290.2	response_to_red_or_far_red_light signal_transduction de-etiolation gibberellic_acid_mediated_signaling
3.61655	GmaAffx.93509.1.S1_s_at	3.61655	0.000583607	NAC domain protein	Glyma13g35550.1	multicellular_organismal_development response_to_water_deprivation jasmonic_acid_mediated_signaling_pathway
3.58139	GmaAffx.39645.1.S1_at	3.58139	6.54268e-07	transcription factor bZIP34	Glyma20g12290.1	N-terminal_protein_myristoylation
3.39777	GmaAffx.45324.1.S1_at	3.39777	1.25947e-05	MADS-box transcription factor 17-like	Glyma20g29250.1	regulation_of_transcription,_DNA-dependent flower_development cell_fate_specification specification_of_floral_organ_identity ovule_development
3.36126	Gma.5519.1.S1_at	3.36126	2.61707e-06	NAC domain-containing protein 2-like	Glyma04g38560.1	multicellular_organismal_development negative_regulation_of_abscisic_acid_mediated_signaling
3.27469	Gma.18033.1.S1_at	3.27469	1.52117e-05	transcription factor PIF3-like	Glyma10g28290.2	response_to_red_or_far_red_light signal_transduction de-etiolation gibberellic_acid_mediated_signaling
3.08237	GmaAffx.41116.1.S1_at	3.08237	5.88841e-06	transcription factor bHLH145-like	Glyma14g35800.1
3.0327	GmaAffx.13737.1.S1_at	3.0327	3.63119e-05	NAC domain protein	Glyma14g24220.1	multicellular_organismal_development negative_regulation_of_abscisic_acid_mediated_signaling
2.95412	Gma.16700.1.S1_at	2.95412	5.51221e-05	Integrase-type DNA-binding superfamily protein	Glyma20g16920.1	regulation_of_transcription,_DNA-dependent
2.94777	Gma.4643.2.S1_at	2.94777	0.000798534	transcriptional factor NAC35	Glyma15g40510.1	multicellular_organismal_development response_to_salt_stress response_to_auxin_stimulus response_to_ethylene_stimulus auxin_mediated_signaling_pathway
2.93312	GmaAffx.60589.1.S1_at	2.93312	3.30405e-05	transcription factor LAF1-like	Glyma16g31280.2	regulation_of_transcription,_DNA-dependent response_to_salicylic_acid_stimulus
2.91157	Gma.151.1.S1_at	2.91157	5.69213e-05	transcription factor bHLH25-like	Glyma15g06680.1	regulation_of_transcription
2.86324	GmaAffx.50673.1.S1_at	2.86324	0.00015866	NAC domain protein (NAC30)	Glyma05g32850.1	multicellular_organismal_development negative_regulation_of_abscisic_acid_mediated_signaling
2.85783	GmaAffx.90496.1.S1_s_at	2.85783	0.00238824	NAC domain-containing protein 72-like	Glyma12g22880.1	multicellular_organismal_development response_to_water_deprivation response_to_abscisic_acid_stimulus
2.82095	GmaAffx.93596.1.S1_at	2.82095	7.57316e-05	probable WRKY transcription factor 23-like	Glyma17g03950.2	regulation_of_transcription,_DNA-dependent
2.80968	GmaAffx.83888.1.S1_s_at	2.80968	0.000677495	zinc finger protein ZAT11-like	Glyma18g52410.1	regulation_of_transcription
2.80861	GmaAffx.60042.1.S1_at	2.80861	0.000117605	U3 small nucleolar ribonucleoprotein protein IMP4-like	Glyma11g21290.1	rRNA_processing
2.79973	Gma.986.1.S1_at	2.79973	1.37396e-05	zinc finger protein ZAT11-like	Glyma15g04570.1	regulation_of_transcription
2.78201	GmaAffx.91358.1.S1_at	2.78201	0.000501497	Homeodomain-like superfamily protein	Glyma02g40800.2	regulation_of_transcription
2.62142	Gma.6110.1.S1_at	2.62142	5.88841e-06	bZIP transcription factor bZIP78	Glyma03g41590.4	response_to_abscisic_acid_stimulus
2.58305	GmaAffx.84751.1.A1_at	2.58305	3.95832e-05	Transcription factor MYBJ7	Glyma03g34110.1	regulation_of_transcription,_DNA-dependent
2.5428	GmaAffx.90234.1.S1_at	2.5428	0.000115805	zinc finger protein ZAT11-like	Glyma18g52410.1	regulation_of_transcription
2.47045	Gma.13113.1.S1_at	2.47045	3.27134e-07	transcription factor bHLH122-like	Glyma11g13960.4	regulation_of_transcription
2.41964	Gma.17940.1.S1_at	2.41964	2.53529e-05	zinc finger CCCH domain-containing protein 2-like	Glyma12g33320.1	regulation_of_transcription negative_regulation_of_seed_germination
2.41737	GmaAffx.18953.1.S1_at	2.41737	1.9628e-05	NAC domain protein (NAC30)	Glyma05g32850.1	multicellular_organismal_development negative_regulation_of_abscisic_acid_mediated_signaling
2.41711	Gma.16547.1.S1_at	2.41711	1.5866e-05	WRKY86	Glyma03g37940.1	regulation_of_transcription,_DNA-dependent
2.40049	Gma.7873.1.S1_at	2.40049	1.5866e-05	homeobox protein HAT3.1-like	Glyma20g26700.1	regulation_of_transcription,_DNA-dependent positive_regulation_of_transcription
2.38454	GmaAffx.76537.2.S1_at	2.38454	0.000152445	transcription factor bHLH79-like	Glyma17g10290.1	regulation_of_transcription
2.3602	GmaAffx.83888.1.S1_at	2.3602	0.000878846	zinc finger protein ZAT11-like	Glyma18g52410.1	regulation_of_transcription
2.30392	Gma.18028.1.S1_at	2.30392	0.000414643	bZIP transcription factor bZIP124	Glyma12g04440.1	regulation_of_transcription,_DNA-dependent response_to_sucrose_stimulus
2.27943	Gma.2175.1.S1_at	2.27943	0.000160459	Integrase-type DNA-binding superfamily protein	Glyma02g07310.1	regulation_of_transcription,_DNA-dependent
2.27732	Gma.17822.1.S1_at	2.27732	0.00106744	NAC domain-containing protein 78-like	Glyma08g16630.2	multicellular_organismal_development
2.25984	GmaAffx.51821.1.S1_s_at	2.25984	4.92337e-05	NAC domain-containing protein 29-like	Glyma07g35630.1	multicellular_organismal_development multidimensional_cell_growth flower_development leaf_senescence
2.25418	GmaAffx.44200.1.S1_at	2.25418	7.91665e-05	transcription factor bHLH149-like	Glyma03g39010.1	regulation_of_transcription
2.23754	GmaAffx.48306.1.S1_at	2.23754	6.39547e-05	MYB transcription factor MYB111	Glyma10g01330.1	regulation_of_transcription,_DNA-dependent response_to_abscisic_acid_stimulus
2.23028	GmaAffx.10636.1.S1_s_at	2.23028	0.000288042	Basic-leucine zipper (bZIP) transcription factor family protein	Glyma14g40580.2	regulation_of_transcription,_DNA-dependent
2.21762	Gma.16645.1.S1_at	2.21762	3.45127e-05	NAC domain protein	Glyma14g24220.1	multicellular_organismal_development negative_regulation_of_abscisic_acid_mediated_signaling
2.2148	Gma.10664.1.S1_at	2.2148	2.61707e-06	transcription factor bHLH145-like	Glyma02g37510.1
2.18938	GmaAffx.91389.1.S1_s_at	2.18938	0.000248295	WRKY39 protein /// WRKY49 protein	Glyma02g39870.1	defense_response_to_bacterium camalexin_biosynthetic_process camalexin_biosynthetic_process defense_response_to_fungus
2.18643	Gma.12519.1.A1_at	2.18643	5.88841e-06	serine/arginine-rich splicing factor 7-like	Glyma08g39830.3	nuclear_mRNA_splicing,_via_spliceosome
2.16259	GmaAffx.31104.1.S1_at	2.16259	0.000158006	TSL-kinase interacting protein 1-like	Glyma08g15300.1	regulation_of_transcription
2.10087	GmaAffx.32328.1.A1_at	2.10087	0.000230957	NAC domain protein	Glyma08g18470.1	primary_shoot_apical_meristem_specification lateral_root_development
2.07598	GmaAffx.6438.3.S1_s_at	2.07598	0.0116308	WRKY19 protein /// WRKY62 protein	Glyma11g29720.1	defense_response_to_bacterium camalexin_biosynthetic_process camalexin_biosynthetic_process defense_response_to_fungus
2.00588	Gma.9578.1.A1_at	2.00588	0.000815545	phosphate starvation response 1	Glyma10g04540.1	regulation_of_transcription
1.99572	GmaAffx.79730.1.S1_at	1.99572	0.00104765	transcription factor PIF3-like	Glyma10g28290.2	response_to_red_or_far_red_light signal_transduction de-etiolation gibberellic_acid_mediated_signaling red_or_far_red_light_signaling_pathway positive_regulation_of_anthocyanin_metabolic_process
1.97917	GmaAffx.52757.1.S1_at	1.97917	0.000265469	MADS transcription factor	Glyma18g00810.1	regulation_of_transcription,_DNA-dependent flower_development cell_fate_specification specification_of_floral_organ_identity ovule_development
1.9662	GmaAffx.90028.1.S1_s_at	1.9662	0.0041057	NAC domain-containing protein 2-like	Glyma04g38560.1	multicellular_organismal_development negative_regulation_of_abscisic_acid_mediated_signaling
1.94935	GmaAffx.4240.1.S1_at	1.94935	2.61707e-06	Acyl-CoA N-acyltransferase with RING/FYVE/PHD-type zinc finger domain	Glyma13g19440.1	regulation_of_transcription,_DNA-dependent
1.94615	Gma.16666.1.A1_at	1.94615	0.000208548	transcription factor bHLH69-like	Glyma17g08300.1	regulation_of_transcription
1.94195	GmaAffx.48601.1.S1_at	1.94195	0.00144135	U3 small nucleolar RNA-interacting protein 2-like	Glyma15g13570.1	rRNA_processing embryonic_development_ending_in_seed_dormancy
1.93522	Gma.7467.1.A1_at	1.93522	0.000280681	WRKY9 protein	Glyma01g06550.1	regulation_of_transcription,_DNA-dependent
1.9015	Gma.8113.1.A1_at	1.9015	7.27873e-05	NAC domain-containing protein 8-like	Glyma15g08480.2	multicellular_organismal_development
1.8712	GmaAffx.90391.1.S1_at	1.8712	0.000393706	Transcription factor bHLH145-like	Glyma14g35810.1
1.82372	GmaAffx.24930.1.S1_at	1.82372	0.000810311	DNA binding;zinc ion binding;DNA binding	Glyma12g02470.2	regulation_of_transcription,_DNA-dependent
1.81505	Gma.13999.1.S1_at	1.81505	0.00267988	pathogenesis-related homeodomain protein-like	Glyma09g06730.1	regulation_of_transcription,_DNA-dependent response_to_auxin_stimulus positive_regulation_of_transcription
1.80818	GmaAffx.8310.1.A1_at	1.80818	0.000756498	U3 small nucleolar RNA-associated protein 20-like	Glyma18g01940.1
1.76917	GmaAffx.60367.1.S1_at	1.76917	0.00491061	MYB transcription factor MYB68	Glyma04g04490.1	regulation_of_transcription
1.76563	GmaAffx.91768.1.S1_s_at	1.76563	6.52633e-05	probable WRKY transcription factor 40-like	Glyma08g23380.4	response_to_wounding regulation_of_transcription,_DNA-dependent response_to_salicylic_acid_stimulus defense_response_to_bacterium
1.72922	GmaAffx.40429.1.S1_at	1.72922	0.00224496	myb domain protein 78	Glyma09g03690.1	response_to_fungus response_to_salt_stress regulation_of_transcription,_DNA-dependent
1.7119	Gma.4400.1.S1_at	1.7119	0.000400412	WRKY53	Glyma19g26400.1	regulation_of_transcription,_DNA-dependent lateral_root_development regulation_of_transcription_in_response_to_stress regulation_of_response_to_nutrient_levels
1.69734	Gma.9260.1.S1_s_at	1.69734	9.48689e-06	myb domain protein 3r-3	Glyma18g39740.1	regulation_of_transcription,_DNA-dependent
1.69549	Gma.16646.1.S1_at	1.69549	4.8743e-05	NAC domain protein NAC2	Glyma06g11970.1	multicellular_organismal_development negative_regulation_of_abscisic_acid_mediated_signaling
1.68385	Gma.12522.1.S1_at	1.68385	0.00216612	Transcriptional activator DEMETER-like	Glyma10g34590.1
1.67341	Gma.3730.2.S1_a_at	1.67341	0.00136529	probable WRKY transcription factor 40-like	Glyma08g23380.4	response_to_wounding regulation_of_transcription,_DNA-dependent response_to_salicylic_acid_stimulus defense_response_to_bacterium regulation_of_defense_response_to_virus_by_host response_to_chitin defense_response_to_fungus regulation_of_defense_response regulation_of_defense_response
1.67288	Gma.5586.2.S1_at	1.67288	0.000189411	nuclear transcription factor Y subunit A-9-like	Glyma13g27230.2	regulation_of_transcription,_DNA-dependent
1.66952	Gma.4774.1.S1_at	1.66952	0.000109263	NAC domain protein	Glyma02g26480.1	multicellular_organismal_development negative_regulation_of_abscisic_acid_mediated_signaling
1.66255	Gma.1670.1.S1_at	1.66255	0.000477289	AT hook motif DNA-binding family protein	Glyma20g35480.1	regulation_of_transcription,_DNA-dependent
1.66006	GmaAffx.30242.2.S1_at	1.66006	0.00211803	protein AF-9 homolog	Glyma01g37160.1	regulation_of_transcription,_DNA-dependent
1.63003	Gma.1670.1.A1_at	1.63003	7.78579e-05	AT hook motif DNA-binding family protein	Glyma20g35480.1	regulation_of_transcription,_DNA-dependent
1.61231	GmaAffx.302.1.S1_at	1.61231	0.000339729	transcription factor bHLH74-like	Glyma14g10180.1	regulation_of_transcription
1.60919	GmaAffx.58697.1.S1_at	1.60919	0.000353632	Transcription factor bHLH122-like	Glyma11g13960.5	regulation_of_transcription
1.57967	GmaAffx.74352.1.S1_at	1.57967	0.000256146	Transcription elongation factor (TFIIS) family protein	Glyma08g15430.1	transcription
1.57158	GmaAffx.70843.1.S1_at	1.57158	0.00044065	myb-like transcription factor family protein	Glyma02g10940.1	regulation_of_transcription
1.56021	GmaAffx.93546.1.S1_at	1.56021	0.00316584	Transcription initiation factor TFIID subunit 13-like	Glyma10g01780.1	transcription_initiation
1.54883	GmaAffx.83503.1.A1_at	1.54883	0.000209366	transcription factor CPC-like	Glyma12g32130.1	regulation_of_transcription,_DNA-dependent
1.52429	GmaAffx.46590.1.S1_at	1.52429	0.000685346	paired amphipathic helix protein Sin3-like 4-like	Glyma02g03060.1	negative_regulation_of_transcription regulation_of_transcription,_DNA-dependent response_to_abscisic_acid_stimulus
1.52235	Gma.4836.1.S1_s_at	1.52235	0.000201351	RNA polymerases N / 8 kDa subunit	Glyma01g03590.1	transcription
1.5214	GmaAffx.88676.1.A1_at	1.5214	0.00505226	high-mobility group box 6	Glyma20g23370.1	regulation_of_transcription,_DNA-dependent
1.51508	Gma.10222.1.A1_at	1.51508	8.37463e-05	DNA binding;zinc ion binding;DNA binding	Glyma12g02470.2	regulation_of_transcription,_DNA-dependent
1.50379	GmaAffx.32629.1.S1_at	1.50379	0.000191373	U3 small nucleolar RNA-associated protein 14 homolog A-like	Glyma19g39900.1	rRNA_processing
	Resp. to Abiotic Stimulus - 225
	Identification	Log2(FC)	Pvalue	Description	Phytozome	Gene ontology
9.33157	GmaAffx.35952.1.S1_at	9.33157	0	HSP20-like chaperones superfamily protein	Glyma14g06900.1	response_to_heat response_to_high_light_intensity response_to_hydrogen_peroxide heat_acclimation
8.30222	GmaAffx.87467.1.S1_at	8.30222	4.90701e-07	26.5 kDa heat shock protein, mitochondrial-like	Glyma08g22630.2	response_to_heat response_to_high_light_intensity response_to_hydrogen_peroxide
7.70067	Gma.17.1.S1_at	7.70067	1.14497e-06	low molecular weight heat shock protein Hsp22.5	Glyma16g33130.1	response_to_heat
7.69265	GmaAffx.25859.1.S1_at	7.69265	3.27134e-07	18.2 kDa class I heat shock protein-like	Glyma14g06910.1	response_to_heat
7.35135	Gma.12365.2.S1_at	7.35135	0	HSP20-like chaperones superfamily protein	Glyma07g32070.1	response_to_heat response_to_oxidative_stress response_to_high_light_intensity response_to_hydrogen_peroxide
7.11887	GmaAffx.39393.1.S1_at	7.11887	3.27134e-07	HSP20-like chaperones superfamily protein	Glyma10g32000.1	response_to_heat
6.82932	Gma.24.1.S1_at	6.82932	6.54268e-07	hsp22 (181 AA)	Glyma04g40790.1	response_to_heat response_to_high_light_intensity response_to_hydrogen_peroxide
6.76617	Gma.18.1.S1_at	6.76617	6.54268e-07	low molecular weight heat shock protein Hsp22.3	Glyma19g01440.1	response_to_heat
6.56784	GmaAffx.72688.1.S1_at	6.56784	3.27134e-07	HSP20-like chaperones superfamily protein	Glyma01g26570.1	response_to_heat response_to_high_light_intensity response_to_hydrogen_peroxide heat_acclimation
6.17515	GmaAffx.38581.1.A1_s_at	6.17515	1.14497e-06	BURP domain-containing protein	Glyma14g20450.1	response_to_desiccation response_to_salt_stress response_to_abscisic_acid_stimulus
6.1406	Gma.17947.1.S1_at	6.1406	3.27134e-07	HSP20-like chaperones superfamily protein	Glyma08g07340.1	response_to_heat response_to_oxidative_stress response_to_high_light_intensity response_to_hydrogen_peroxide
6.03235	GmaAffx.63224.1.S1_at	6.03235	3.43491e-06	HSP20-like chaperones superfamily protein	Glyma10g32000.1	response_to_heat
6.02313	GmaAffx.90785.1.S1_s_at	6.02313	6.21555e-06	basic 7S globulin-like	Glyma02g16710.1	response_to_salt_stress
6.00996	GmaAffx.72688.2.S1_at	6.00996	9.81402e-07	HSP20-like chaperones superfamily protein	Glyma01g26570.1	response_to_heat response_to_high_light_intensity response_to_hydrogen_peroxide heat_acclimation
5.95117	Gma.17073.1.S1_at	5.95117	3.27134e-07	delta-1-pyrroline-5-carboxylate synthase-like	Glyma01g24530.1	response_to_desiccation response_to_water_deprivation response_to_oxidative_stress proline_biosynthetic_process response_to_salt_stress hyperosmotic_salinity_response root_development
5.84658	Gma.1502.1.S1_at	5.84658	4.41631e-06	glutathione S-transferase GST 14	Glyma05g29400.1	toxin_catabolic_process response_to_salicylic_acid_stimulus
5.8449	Gma.10763.1.S1_at	5.8449	1.14497e-06	17.6 kDa class II heat shock protein	Glyma04g05720.1	response_to_heat
5.63761	GmaAffx.5924.1.S1_at	5.63761	2.45351e-06	25.3 kDa heat shock protein, chloroplastic-like	Glyma18g10760.1	response_to_heat response_to_high_light_intensity response_to_hydrogen_peroxide
5.50793	Gma.14272.1.S1_at	5.50793	4.90701e-07	hydrophobic protein LTI6A-like	Glyma10g28300.1	response_to_cold
5.50131	Gma.449.1.S1_at	5.50131	4.90701e-07	glutathione S-transferase GST 24	Glyma14g03470.1	defense_response_to_bacterium defense_response toxin_catabolic_process
5.48731	GmaAffx.666.1.S1_at	5.48731	1.89738e-05	basic 7S globulin-like	Glyma13g27820.2	response_to_salt_stress
5.45702	GmaAffx.19480.1.S1_at	5.45702	4.90701e-07	glutathione S-transferase TAU 8	Glyma18g41340.1	response_to_cadmium_ion toxin_catabolic_process
5.41498	GmaAffx.30428.1.S1_at	5.41498	1.9628e-06	heat shock 70 kDa protein-like	Glyma17g08020.1	response_to_heat protein_folding
5.23274	Gma.15.1.S1_at	5.23274	0	desiccation protective protein LEA5	Glyma17g03040.1	response_to_cold response_to_oxidative_stress response_to_reactive_oxygen_species embryonic_development cellular_response_to_water_deprivation
5.08854	GmaAffx.89896.1.S1_at	5.08854	2.45351e-06	17.5 kDa class I heat shock protein-like	Glyma06g16490.1	response_to_heat response_to_oxidative_stress response_to_high_light_intensity response_to_hydrogen_peroxide
5.01676	Gma.7766.1.S1_at	5.01676	2.61707e-06	17.6 kDa class II heat shock protein	Glyma20g01930.1	response_to_heat
4.92934	GmaAffx.93268.1.S1_s_at	4.92934	1.30854e-06	17.5 kDa class I heat shock protein-like	Glyma13g24480.1	response_to_heat response_to_oxidative_stress response_to_high_light_intensity response_to_hydrogen_peroxide
4.91074	GmaAffx.93206.1.S1_x_at	4.91074	2.61707e-06	Glutathione transferase	Glyma15g40190.1	response_to_cadmium_ion response_to_oxidative_stress toxin_catabolic_process cellular_response_to_water_deprivation
4.89612	GmaAffx.55452.1.S1_s_at	4.89612	4.61259e-05	glutathione S-transferase GST 24	Glyma14g03470.1	defense_response_to_bacterium defense_response toxin_catabolic_process
4.82492	GmaAffx.69311.1.S1_at	4.82492	4.90701e-07	HSP20-like chaperones superfamily protein	Glyma13g24440.1	response_to_heat response_to_oxidative_stress response_to_high_light_intensity response_to_hydrogen_peroxide
4.82425	Gma.9.1.S1_at	4.82425	3.27134e-07	dehydrin	Glyma04g01190.2	N-terminal_protein_myristoylation
4.7089	GmaAffx.68621.1.A1_at	4.7089	0	low-temperature-induced 65 kDa protein-like	Glyma20g29770.1	response_to_cold response_to_water_deprivation response_to_abscisic_acid_stimulus abscisic_acid_mediated_signaling
4.54472	Gma.48.1.S1_at	4.54472	6.54268e-07	heat shock protein	Glyma05g00540.1	response_to_heat response_to_high_light_intensity response_to_hydrogen_peroxide protein_unfolding
4.51634	Gma.1502.2.S1_a_at	4.51634	2.58436e-05	glutathione S-transferase GST 14	Glyma05g29400.1	toxin_catabolic_process response_to_salicylic_acid_stimulus
4.37615	GmaAffx.74390.1.A1_at	4.37615	2.61707e-06	DnaJ homolog subfamily B member 13-like	Glyma15g08420.1	protein_folding
4.32666	Gma.620.1.S1_at	4.32666	2.45351e-06	glutathione transferase	Glyma15g40190.1	response_to_cadmium_ion response_to_oxidative_stress toxin_catabolic_process cellular_response_to_water_deprivation
4.25776	GmaAffx.93342.1.S1_s_at	4.25776	1.9628e-06	glutathione peroxidase 6	Glyma01g42840.1	response_to_salt_stress response_to_cadmium_ion
4.25713	Gma.36.1.S1_at	4.25713	3.90925e-05	maturation-associated protein	Glyma07g10030.1	cold_acclimation response_to_water_deprivation response_to_stress response_to_abscisic_acid_stimulus response_to_1-Aminocyclopropane-1-carboxylic_Acid
4.19358	GmaAffx.69792.1.S1_s_at	4.19358	8.17835e-06	Integrase-type DNA-binding superfamily protein	Glyma16g27950.1	response_to_osmotic_stress regulation_of_transcription,_DNA-dependent response_to_abscisic_acid_stimulus response_to_glucose_stimulus negative_regulation_of_abscisic_acid_mediated_signaling
4.16366	Gma.15487.1.S1_at	4.16366	7.68765e-06	epoxide hydrolase	Glyma19g42010.2	response_to_water_deprivation response_to_auxin_stimulus
4.13532	Gma.5667.1.S1_a_at	4.13532	4.90701e-07	GroES-like family protein	Glyma20g02110.2	protein_folding
4.04216	Gma.170.1.S1_at	4.04216	1.37396e-05	seed maturation protein PM22	Glyma16g03470.1	response_to_desiccation response_to_high_light_intensity response_to_wounding embryonic_development_ending_in_seed_dormancy
4.03104	Gma.7195.1.A1_at	4.03104	2.61707e-06	cysteine proteinase inhibitor 10-like	Glyma05g28250.1	biological_process
3.93516	Gma.14087.1.S1_at	3.93516	2.61707e-06	phospholipase A(1) LCAT3-like	Glyma18g47970.1	lipid_metabolic_process
3.80194	Gma.6811.2.S1_at	3.80194	2.45351e-06	annexin-like protein RJ4-like	Glyma15g38040.1
3.7847	Gma.10886.2.S1_at	3.7847	8.34192e-06	glutathione peroxidase 6	Glyma11g02630.1	response_to_salt_stress response_to_cadmium_ion
3.75776	GmaAffx.67686.2.S1_at	3.75776	2.45351e-06	probable nitronate monooxygenase-like	Glyma08g18990.1	response_to_cadmium_ion metabolic_process response_to_symbiotic_fungus
3.71895	Gma.5150.4.S1_x_at	3.71895	0.000105664	UDP-glucose 4-epimerase GEPI48-like	Glyma11g01940.4	response_to_stress
3.6853	Gma.8187.1.S1_a_at	3.6853	6.54268e-07	probable protein phosphatase 2C 8-like	Glyma19g11770.2	protein_amino_acid_dephosphorylation
3.65983	GmaAffx.14904.1.S1_at	3.65983	2.45351e-06	chaperone protein dnaJ 10-like	Glyma14g26680.1	RNA-dependent_DNA_replication
3.64624	Gma.24.1.A1_at	3.64624	2.45351e-06	hsp22 (181 AA)	Glyma04g40790.1	response_to_heat response_to_high_light_intensity response_to_hydrogen_peroxide
3.58067	GmaAffx.92420.1.S1_s_at	3.58067	5.88841e-06	17.5 kDa class I heat shock protein-like	Glyma07g32110.1	response_to_heat response_to_oxidative_stress response_to_high_light_intensity response_to_hydrogen_peroxide
3.5618	Gma.6811.2.S1_x_at	3.5618	5.88841e-06	annexin-like protein RJ4-like	Glyma15g38040.1
3.47466	Gma.12458.1.S1_at	3.47466	2.61707e-06	chaperone protein ClpB3, chloroplastic-like	Glyma08g26410.1	chloroplast_organization response_to_heat
3.47337	GmaAffx.92386.1.S1_at	3.47337	8.66905e-05	heat shock protein 83-like	Glyma09g24410.1	response_to_heat response_to_arsenic defense_response_to_bacterium
3.45153	Gma.6393.1.S1_at	3.45153	2.71521e-05	PP2A regulatory subunit TAP46-like	Glyma06g13500.1	response_to_cold
3.43685	GmaAffx.71308.2.A1_at	3.43685	4.22003e-05	heat shock factor protein HSF30-like	Glyma04g05500.2	response_to_heat response_to_high_light_intensity response_to_hydrogen_peroxide response_to_chitin
3.38528	Gma.5150.4.S1_a_at	3.38528	0.000180251	UDP-glucose 4-epimerase GEPI48-like /// UDP-glucose 4-epimerase GEPI48-like	Glyma11g01940.4	response_to_stress
3.35057	GmaAffx.60109.1.S1_x_at	3.35057	1.35761e-05	chaperone protein ClpB3, chloroplastic-like	Glyma18g49930.1	chloroplast_organization response_to_heat
3.30988	Gma.2342.1.S1_at	3.30988	1.07954e-05	heat shock factor	Glyma01g39260.1	response_to_heat
3.26893	GmaAffx.89896.1.S1_s_at	3.26893	0.0001513	17.5 kDa class I heat shock protein-like	Glyma06g16490.1	response_to_heat response_to_oxidative_stress response_to_high_light_intensity response_to_hydrogen_peroxide
3.23783	GmaAffx.92954.1.S1_at	3.23783	3.43491e-05	Adenine nucleotide alpha hydrolases-like superfamily protein	Glyma10g02340.1	response_to_stress
3.2324	Gma.4359.2.S1_at	3.2324	2.78064e-06	thioredoxin-like protein CXXS1-like	Glyma12g34310.1	protein_thiol-disulfide_exchange
3.20514	Gma.9.1.S1_s_at	3.20514	2.94421e-06	dehydrin	Glyma04g01190.2	N-terminal_protein_myristoylation
3.19721	GmaAffx.19480.1.A1_at	3.19721	1.88102e-05	glutathione S-transferase TAU 8	Glyma18g41340.1	response_to_cadmium_ion toxin_catabolic_process
3.17914	Gma.8519.1.S1_at	3.17914	1.84831e-05	glutathione S-transferase GST 6	Glyma07g16850.4	response_to_cadmium_ion toxin_catabolic_process
3.12466	Gma.7526.1.A1_at	3.12466	5.23415e-05	Senescence/dehydration-associated protein-related	Glyma11g11430.1	response_to_cold response_to_water_deprivation response_to_high_light_intensity response_to_salt_stress
3.11164	GmaAffx.80951.1.S1_at	3.11164	3.27134e-06	Heat shock protein 83-like	Glyma16g29750.1	response_to_heat response_to_arsenic defense_response_to_bacterium
3.03397	GmaAffx.92954.1.S1_x_at	3.03397	7.76944e-05	Adenine nucleotide alpha hydrolases-like superfamily protein	Glyma10g02340.1	response_to_stress
3.01574	GmaAffx.55898.1.S1_at	3.01574	0.000577555	dnaJ-like protein R260-like	Glyma08g19230.1	protein_folding
3.00623	Gma.639.1.S1_at	3.00623	7.68765e-06	serine acetyltransferase 1, chloroplastic-like	Glyma08g43940.1	response_to_cadmium_ion cysteine_biosynthetic_process
3.00335	Gma.5960.1.S1_at	3.00335	5.18508e-05	Adenine nucleotide alpha hydrolases-like superfamily protein	Glyma03g39100.2	response_to_stress
2.9998	Gma.2903.1.S1_at	2.9998	1.30854e-05	chaperonin CPN60-2, mitochondrial-like	Glyma20g19980.1	response_to_cadmium_ion response_to_heat mitochondrion_organization chaperone-mediated_protein_complex_assembly
2.99465	GmaAffx.73927.1.S1_at	2.99465	4.90701e-07	Adenine nucleotide alpha hydrolases-like superfamily protein	Glyma04g01390.3	response_to_desiccation response_to_stress
2.95314	GmaAffx.60109.1.S1_s_at	2.95314	0.000141813	chaperone protein ClpB3, chloroplastic-like	Glyma18g49930.1	chloroplast_organization response_to_heat
2.89496	GmaAffx.78362.1.S1_at	2.89496	4.54716e-05	heat shock protein 90-like	Glyma02g47580.1	protein_folding
2.88982	Gma.1840.2.S1_at	2.88982	7.03338e-06	chaperone protein dnaJ 10-like	Glyma13g27090.2	protein_folding
2.88614	Gma.6719.5.S1_at	2.88614	1.19404e-05	70 kDa peptidyl-prolyl isomerase-like	Glyma03g21690.1	response_to_cadmium_ion response_to_wounding
2.884	Gma.8338.1.S1_at	2.884	1.27582e-05	chaperone protein ClpD, chloroplastic-like	Glyma04g38050.1	ATP-dependent_proteolysis
2.8796	GmaAffx.21211.1.S1_s_at	2.8796	0.000145248	heat shock protein 83-like	Glyma09g24410.1	response_to_heat response_to_arsenic defense_response_to_bacterium
2.82684	GmaAffx.31312.2.A1_at	2.82684	0.000455371	probable protein phosphatase 2C 8-like	Glyma11g02040.1	protein_amino_acid_dephosphorylation
2.80818	GmaAffx.90703.1.A1_at	2.80818	1.86466e-05	Peroxidase 52-like	Glyma06g15030.1	response_to_oxidative_stress
2.80117	Gma.15311.1.S1_at	2.80117	2.61707e-06	lipoamide acyltransferase component of branched-chain alpha-keto acid dehydrogenase complex, mitochondrial-like	Glyma17g03110.1	response_to_light_stimulus response_to_sucrose_stimulus
2.7635	Gma.7423.2.S1_a_at	2.7635	8.14564e-05	putative peroxisomal-coenzyme A synthetase-like	Glyma11g31310.1	response_to_cadmium_ion
2.7603	Gma.2185.3.S1_at	2.7603	2.81335e-05	70 kDa peptidyl-prolyl isomerase-like	Glyma05g28260.1	protein_folding
2.75348	Gma.16613.1.S1_at	2.75348	3.0587e-05	zinc finger protein ZAT10-like	Glyma10g40400.1	response_to_cold hyperosmotic_salinity_response
2.72785	Gma.4235.1.S1_s_at	2.72785	4.20367e-05	protease inhibitor	Glyma16g18480.1	defense_response
2.7268	Gma.8514.1.S1_at	2.7268	7.91665e-05	glutathione S-transferase GST 18	Glyma20g23420.1	response_to_cadmium_ion toxin_catabolic_process
2.72348	GmaAffx.56241.2.S1_at	2.72348	0.000383892	heat stress transcription factor B-2a-like	Glyma10g38240.1
2.66891	Gma.4472.1.S1_at	2.66891	1.5866e-05	zinc finger protein ZAT10-like	Glyma20g26940.1	response_to_salt_stress response_to_abscisic_acid_stimulus response_to_abscisic_acid_stimulus response_to_chitin multicellular_organism_growth
2.66881	GmaAffx.93215.1.S1_s_at	2.66881	7.6713e-05	plastid division protein PDV2-like	Glyma11g12980.1	response_to_hypoxia
2.66812	GmaAffx.31312.1.A1_s_at	2.66812	0.000584916	probable protein phosphatase 2C 8-like	Glyma01g43460.1	protein_amino_acid_dephosphorylation
2.66395	Gma.12408.1.S1_at	2.66395	2.76428e-05	dnaJ homolog subfamily B member 4-like	Glyma12g13500.1	protein_folding
2.64651	Gma.10555.1.S1_at	2.64651	6.3464e-05	HAD superfamily, subfamily IIIB acid phosphatase	Glyma02g42120.2	response_to_cadmium_ion
2.64358	Gma.1439.1.S1_at	2.64358	0.000170764	alternative oxidase	Glyma04g14800.3	response_to_cold response_to_stress cellular_respiration oxidation_reduction
2.62106	GmaAffx.71778.1.S1_at	2.62106	0.00110195	Aldolase-type TIM barrel family protein	Glyma08g06660.1	response_to_heat heat_acclimation
2.61965	GmaAffx.21217.3.S1_at	2.61965	1.9628e-06	probable protein phosphatase 2C 39-like	Glyma12g27340.2
2.6143	Gma.4089.1.S1_s_at	2.6143	3.15684e-05	low molecular weight heat shock protein Hsp23.9	Glyma12g01580.2	response_to_cadmium_ion response_to_heat
2.59738	GmaAffx.93056.1.S1_s_at	2.59738	7.68765e-06	ferredoxin-3, chloroplastic-like	Glyma11g18980.1
2.58025	Gma.17861.1.S1_at	2.58025	1.0959e-05	Germin-like protein 21	Glyma03g38630.1	response_to_cold
2.55738	Gma.12991.1.A1_at	2.55738	4.41631e-06	probable protein phosphatase 2C 35-like	Glyma07g38410.1	protein_amino_acid_dephosphorylation N-terminal_protein_myristoylation
2.53072	Gma.7738.1.A1_at	2.53072	8.89805e-05	heat stress transcription factor A-4a-like	Glyma13g29760.1
2.52387	GmaAffx.66765.1.S1_s_at	2.52387	0.00104732	epoxide hydrolase	Glyma19g42010.2	response_to_water_deprivation response_to_auxin_stimulus
2.49896	GmaAffx.71308.1.S1_at	2.49896	8.79991e-05	heat shock factor protein HSF30-like	Glyma04g05500.2	response_to_heat response_to_high_light_intensity response_to_hydrogen_peroxide response_to_chitin
2.48061	GmaAffx.26356.1.S1_at	2.48061	9.29061e-05	CBL-interacting serine/threonine-protein kinase 23-like	Glyma09g11770.2	response_to_water_deprivation response_to_nutrient potassium_ion_import stomatal_movement
2.47563	Gma.3904.1.S1_at	2.47563	1.30854e-05	probable protein phosphatase 2C 6-like	Glyma13g16640.1	protein_amino_acid_dephosphorylation
2.4745	GmaAffx.68507.1.S1_at	2.4745	1.53753e-05	heat stress transcription factor A-6b-like	Glyma10g38930.1	regulation_of_transcription,_DNA-dependent
2.46475	Gma.7423.1.S1_a_at	2.46475	0.000114497	putative peroxisomal-coenzyme A synthetase-like	Glyma11g31310.2	response_to_cadmium_ion
2.46431	GmaAffx.11053.1.A1_at	2.46431	1.27582e-05	molybdopterin biosynthesis protein CNX1-like	Glyma02g44040.1	Mo-molybdopterin_cofactor_biosynthetic_process auxin_mediated_signaling_pathway
2.45221	GmaAffx.92480.1.S1_at	2.45221	5.51221e-05	cold-regulated 413-plasma membrane 2	Glyma11g13060.2	response_to_stress
2.41952	Gma.6719.1.S1_at	2.41952	1.78288e-05	70 kDa peptidyl-prolyl isomerase-like	Glyma16g10730.1	response_to_cadmium_ion response_to_wounding
2.4086	Gma.4249.1.S1_at	2.4086	9.56867e-05	putative methyltransferase DDB_G0268948-like	Glyma03g28490.1	response_to_cadmium_ion
2.4003	GmaAffx.90984.1.S1_s_at	2.4003	2.94421e-06	Germin-like protein subfamily 1 member 7-like	Glyma19g09840.1	biological_process
2.38795	Gma.1502.2.S1_x_at	2.38795	0.00026596	glutathione S-transferase GST 14	Glyma05g29400.1	toxin_catabolic_process response_to_salicylic_acid_stimulus
2.38703	Gma.10446.1.S1_at	2.38703	8.66905e-05	Chaperone DnaJ-domain superfamily protein	Glyma20g01690.1	protein_folding
2.37896	GmaAffx.30673.1.S1_at	2.37896	0.000124965	scarecrow-like protein 14-like	Glyma11g14670.1	response_to_xenobiotic_stimulus regulation_of_transcription positive_regulation_of_gene-specific_transcription
2.37584	Gma.3408.1.S1_at	2.37584	0.000268414	HAD superfamily, subfamily IIIB acid phosphatase	Glyma14g06790.4	response_to_cadmium_ion
2.37475	Gma.13045.1.S1_at	2.37475	0.00134665	Purple acid phosphatase 17-like	Glyma05g33630.1	cellular_phosphate_ion_homeostasis response_to_hydrogen_peroxide
2.37197	Gma.9633.1.S1_at	2.37197	2.61707e-06	NADPH:P450 reductase	Glyma14g36070.1	response_to_oxidative_stress phenylpropanoid_metabolic_process
2.3532	GmaAffx.3782.2.S1_at	2.3532	0.000150318	heat shock protein 83-like	Glyma02g13790.1	response_to_heat protein_folding de-etiolation embryonic_development_ending_in_seed_dormancy response_to_chlorate
2.34975	GmaAffx.78127.1.S1_at	2.34975	0.000665718	probable protein phosphatase 2C 40-like	Glyma17g02900.1	biological_process
2.34602	Gma.2185.2.S1_a_at	2.34602	4.35088e-05	70 kDa peptidyl-prolyl isomerase-like	Glyma05g28260.1	protein_folding
2.33739	Gma.16231.1.A1_at	2.33739	0.000189738	chaperone protein dnaJ 13-like	Glyma01g41850.1	protein_folding
2.33504	Gma.16613.1.S1_s_at	2.33504	0.000257291	zinc finger protein ZAT10-like	Glyma10g40400.1	response_to_cold hyperosmotic_salinity_response
2.33024	GmaAffx.74601.1.A1_at	2.33024	2.37172e-05	Heat shock factor protein HSF24-like	Glyma17g20070.1	response_to_heat
2.32437	Gma.10904.1.S1_s_at	2.32437	0.00187889	trypsin inhibitor A-like /// trypsin inhibitor A-like	Glyma08g45590.1	response_to_salt_stress
2.31652	Gma.6811.2.S1_a_at	2.31652	0.000297856	annexin-like protein RJ4-like	Glyma15g38040.1
2.3133	GmaAffx.54802.1.S1_at	2.3133	0.00315505	CBL-interacting serine/threonine-protein kinase 23-like	Glyma09g11770.4	response_to_water_deprivation response_to_nutrient potassium_ion_import stomatal_movement
2.31025	Gma.1980.1.A1_at	2.31025	3.54941e-05	CBL-interacting serine/threonine-protein kinase 25-like	Glyma04g06520.1	protein_amino_acid_phosphorylation signal_transduction
2.30956	GmaAffx.57598.1.S1_at	2.30956	0.000273321	metal tolerance protein C1-like	Glyma02g17280.1	cation_transport
2.29965	Gma.13434.1.A1_at	2.29965	2.73157e-05	desiccation-related protein PCC13-62-like	Glyma09g03780.1	biological_process
2.28449	GmaAffx.92859.1.S1_at	2.28449	0.000923173	T-complex protein 1 subunit eta-like	Glyma02g44080.1	response_to_cadmium_ion
2.28042	Gma.13046.1.S1_at	2.28042	2.94421e-06	Adenine nucleotide alpha hydrolases-like superfamily protein	Glyma14g39190.1	response_to_stress
2.24659	Gma.8831.1.S1_at	2.24659	5.18508e-05	Prohibitin-2-like	Glyma11g11670.2	response_to_stress
2.23289	GmaAffx.3782.2.S1_s_at	2.23289	0.000101084	heat shock cognate 90 kDa protein-like /// heat shock protein 83-like	Glyma02g13790.1	response_to_heat protein_folding de-etiolation embryonic_development_ending_in_seed_dormancy response_to_chlorate
2.19262	GmaAffx.3782.1.S1_at	2.19262	8.93076e-05	heat shock cognate 90 kDa protein-like	Glyma01g09310.1	response_to_heat protein_folding de-etiolation embryonic_development_ending_in_seed_dormancy response_to_chlorate
2.1876	GmaAffx.36069.1.S1_at	2.1876	0.00130592	molybdopterin biosynthesis protein CNX2-like	Glyma08g16780.1	Mo-molybdopterin_cofactor_biosynthetic_process
2.17955	GmaAffx.48438.1.S1_at	2.17955	0.000358703	chaperone protein dnaJ 11, chloroplastic-like	Glyma14g01440.1	protein_folding
2.17559	GmaAffx.29616.1.A1_at	2.17559	3.59848e-06	Two-component response regulator-like APRR2-like	Glyma11g04440.2	circadian_rhythm
2.17489	GmaAffx.26497.1.A1_at	2.17489	0.000716097	purple acid phosphatase 2-like	Glyma06g03100.3	cellular_response_to_phosphate_starvation
2.16259	GmaAffx.65448.1.S1_at	2.16259	2.45351e-06	temperature-induced lipocalin	Glyma13g22300.1	response_to_cold response_to_light_stimulus transport
2.15418	GmaAffx.14215.1.S1_at	2.15418	0.000384546	FK506 BINDING PROTEIN 53	Glyma11g01660.1	protein_folding
2.14854	GmaAffx.69544.1.S1_at	2.14854	0.000392234	17.6 kDa class II heat shock protein	Glyma14g11430.1	response_to_heat
2.14684	Gma.7459.1.A1_at	2.14684	8.48913e-05	Prenyltransferase family protein	Glyma13g23780.1	response_to_water_deprivation protein_prenylation response_to_abscisic_acid_stimulus negative_regulation_of_abscisic_acid_mediated_signaling regulation_of_meristem_organization
2.13932	Gma.3774.1.S1_at	2.13932	1.30854e-06	probable nucleoredoxin 2-like	Glyma06g02380.2	response_to_cadmium_ion
2.1192	Gma.6375.1.S1_at	2.1192	0.000818326	probable mitochondrial chaperone BCS1-B-like	Glyma19g02190.1
2.10771	Gma.1917.1.S1_s_at	2.10771	0.000235209	glutathione S-transferase	Glyma08g18690.2	response_to_cadmium_ion response_to_oxidative_stress toxin_catabolic_process cellular_response_to_water_deprivation
2.10291	GmaAffx.88862.1.A1_at	2.10291	0.000816363	Adenine nucleotide alpha hydrolases-like superfamily protein	Glyma17g08900.1	response_to_stress
2.09515	GmaAffx.69544.1.S1_x_at	2.09515	0.00278489	17.6 kDa class II heat shock protein	Glyma14g11430.1	response_to_heat
2.08554	Gma.9609.1.S1_at	2.08554	0.00047091	ribonucleotide reductase large subunit A	Glyma05g32070.1	response_to_cadmium_ion DNA_replication deoxyribonucleoside_triphosphate_biosynthetic_process
2.08056	Gma.1611.1.S1_at	2.08056	3.23863e-05	mitochondrial aspartate aminotransferase	Glyma06g42830.1	response_to_cadmium_ion
2.06851	Gma.13075.1.S1_at	2.06851	3.58212e-05	probable protein phosphatase 2C 5-like	Glyma10g29060.1
2.06091	GmaAffx.57556.1.S1_at	2.06091	9.71588e-05	putative protein disulfide-isomerase DDB_G0275025-like	Glyma07g18550.2	response_to_heat protein_folding pollen_tube_growth cellular_response_to_heat
2.00771	Gma.3904.1.S1_x_at	2.00771	3.79476e-05	probable protein phosphatase 2C 6-like	Glyma13g16640.1	protein_amino_acid_dephosphorylation
1.99044	Gma.15311.2.S1_a_at	1.99044	5.4795e-05	lipoamide acyltransferase component of branched-chain alpha-keto acid dehydrogenase complex, mitochondrial-like	Glyma17g03110.3	response_to_light_stimulus response_to_sucrose_stimulus
1.98194	GmaAffx.13050.1.S1_at	1.98194	0.000486121	97 kDa heat shock protein-like	Glyma13g43630.2	GO:0009408 GO:0006457 GO:0046686
1.97312	Gma.4819.2.S1_at	1.97312	0.000169783	enolase-like	Glyma09g28100.1	response_to_salt_stress response_to_cadmium_ion response_to_cold response_to_light_stimulus
1.96512	Gma.13650.1.A1_at	1.96512	0.000538299	chaperone protein DnaJ-like	Glyma07g11690.1	protein_folding
1.95435	GmaAffx.82034.1.S1_at	1.95435	3.0587e-05	homeobox 7	Glyma04g40960.1	response_to_osmotic_stress response_to_salt_stress regulation_of_transcription,_DNA-dependent response_to_abscisic_acid_stimulus positive_regulation_of_transcription
1.95352	GmaAffx.2376.1.S1_at	1.95352	8.96348e-05	chaperone protein ClpB4, mitochondrial-like	Glyma04g06610.1	response_to_heat
1.94046	GmaAffx.90443.1.S1_s_at	1.94046	0.0037555	peroxidase 52-like	Glyma04g39860.1	response_to_oxidative_stress
1.93248	Gma.15325.1.A1_at	1.93248	0.000125129	protein disulfide-isomerase 5-4-like	Glyma06g42130.1
1.92913	GmaAffx.13912.1.S1_at	1.92913	0.000102393	purple acid phosphatase 3-like	Glyma08g09880.2	dephosphorylation
1.92257	GmaAffx.78527.1.S1_at	1.92257	3.1732e-05	FAM10 family protein At4g22670-like	Glyma17g14280.1	response_to_cadmium_ion
1.91929	GmaAffx.15983.1.S1_at	1.91929	2.61707e-06	probable protein phosphatase 2C 6-like	Glyma05g35830.1	regulation_of_abscisic_acid_mediated_signaling negative_regulation_of_abscisic_acid_mediated_signaling regulation_of_stomatal_movement
1.88353	Gma.6813.1.A1_at	1.88353	0.000680275	phosphate transporter PHO1-like	Glyma10g32670.1	cellular_response_to_phosphate_starvation phosphate_transport
1.88147	GmaAffx.70981.1.S1_at	1.88147	6.42819e-05	non-symbiotic hemoglobin 1-like	Glyma11g12960.2	response_to_hypoxia
1.87935	Gma.5623.1.S1_at	1.87935	2.60072e-05	Adenine nucleotide alpha hydrolases-like superfamily protein	Glyma02g17470.6	response_to_stress
1.87371	GmaAffx.91098.1.S1_s_at	1.87371	0.0031292	low molecular weight heat shock protein Hsp23.9	Glyma12g01580.2	response_to_cadmium_ion response_to_heat
1.87354	GmaAffx.666.2.S1_s_at	1.87354	0.0171737	basic 7S globulin-like	Glyma13g27820.1	response_to_salt_stress
1.85232	GmaAffx.1301.22.S1_s_at	1.85232	2.61707e-06	annexin D1-like	Glyma13g01870.1	response_to_cadmium_ion response_to_osmotic_stress response_to_oxidative_stress response_to_abscisic_acid_stimulus
1.85141	Gma.5553.2.S1_at	1.85141	2.66614e-05	Adenine nucleotide alpha hydrolases-like superfamily protein	Glyma01g26300.1	response_to_cold response_to_stress
1.84704	GmaAffx.67686.1.S1_at	1.84704	0.0154074	probable nitronate monooxygenase-like	Glyma08g18990.1	response_to_cadmium_ion metabolic_process response_to_symbiotic_fungus
1.83125	GmaAffx.31209.1.S1_at	1.83125	0.000328606	probable glutamate carboxypeptidase 2-like	Glyma10g11100.1	photomorphogenesis negative_regulation_of_flower_development flower_development embryonic_development root_development meristem_development leaf_vascular_tissue_pattern_formation
1.82083	Gma.821.1.S1_at	1.82083	8.96348e-05	glutathione S-transferase GST 16	Glyma15g40250.1	response_to_cadmium_ion response_to_oxidative_stress toxin_catabolic_process cellular_response_to_water_deprivation
1.82036	GmaAffx.93494.1.S1_at	1.82036	0.000291149	Chalcone isomerase 4-like	Glyma06g14820.4	flavonoid_biosynthetic_process
1.80992	Gma.12458.2.S1_at	1.80992	0.0193901	chaperone protein ClpB3, chloroplastic-like	Glyma18g49930.1	chloroplast_organization response_to_heat
1.80331	Gma.9157.1.S1_at	1.80331	2.568e-05	FAM10 family protein At4g22670-like	Glyma17g14280.1	response_to_cadmium_ion
1.78375	GmaAffx.93494.1.A1_s_at	1.78375	1.19404e-05	chalcone isomerase 4-like	Glyma06g14820.3	flavonoid_biosynthetic_process
1.76919	Gma.3562.1.S1_at	1.76919	0.00136071	chalcone isomerase 2	Glyma20g38580.1	response_to_UV flavonoid_biosynthetic_process response_to_UV-B
1.76793	Gma.3153.1.S1_s_at	1.76793	8.34192e-06	protein IN2-1 homolog B-like	Glyma19g36080.1	response_to_cadmium_ion
1.76726	GmaAffx.73305.1.S1_at	1.76726	0.00053421	respiratory burst oxidase protein F	Glyma08g02210.1	response_to_ethylene_stimulus abscisic_acid_mediated_signaling regulation_of_stomatal_movement hydrogen_peroxide_biosynthetic_process
1.74285	Gma.6393.2.S1_at	1.74285	1.76652e-05	PP2A regulatory subunit TAP46-like	Glyma04g41350.1	response_to_cold
1.7349	Gma.18084.1.S1_at	1.7349	0.00012382	respiratory burst oxidase homolog protein B-like	Glyma10g29280.1	GO:0006952 GO:0009408
1.73282	Gma.5199.1.A1_s_at	1.73282	0.000421349	phospholipase D delta-like	Glyma01g36680.2	response_to_cold programmed_cell_death phosphatidic_acid_metabolic_process
1.72268	Gma.6719.1.S1_a_at	1.72268	9.60139e-05	70 kDa peptidyl-prolyl isomerase-like /// 70 kDa peptidyl-prolyl isomerase-like	Glyma16g10730.2	response_to_cadmium_ion response_to_wounding
1.71586	GmaAffx.90519.1.S1_s_at	1.71586	0.000190229	aconitase	Glyma01g36750.1	response_to_salt_stress
1.71522	GmaAffx.43551.1.S1_at	1.71522	0.00214829	epoxide hydrolase 2-like	Glyma17g03130.1
1.71433	Gma.6468.1.S1_at	1.71433	9.65046e-05	protein disulfide isomerse like protein	Glyma14g05520.1
1.70484	Gma.6606.1.S1_at	1.70484	0.0339523	heat shock protein 90.1	Glyma09g24410.1	response_to_heat response_to_arsenic defense_response_to_bacterium
1.70449	GmaAffx.90395.1.S1_s_at	1.70449	0.000672097	KS-type dehydrin SLTI629	Glyma19g29210.3	response_to_stress response_to_water
1.70176	GmaAffx.16921.1.S1_at	1.70176	0.000289841	probable protein phosphatase 2C 63-like	Glyma20g26770.1
1.68532	Gma.6820.1.S1_at	1.68532	4.54716e-05	prohibitin-2-like	Glyma12g33520.1	response_to_stress
1.67981	GmaAffx.78527.2.S1_s_at	1.67981	0.000526522	FAM10 family protein At4g22670-like /// FAM10 family protein At4g22670-like	Glyma17g14280.1	response_to_cadmium_ion
1.67389	Gma.6811.1.S1_x_at	1.67389	0.0026915	annexin-like protein RJ4-like	Glyma13g26990.1
1.67237	Gma.13036.1.S1_at	1.67237	0.000153262	inducer of CBF expression 4	Glyma06g17330.1	response_to_cold positive_regulation_of_transcription response_to_freezing
1.6696	GmaAffx.91037.1.S1_s_at	1.6696	0.0090994	putative methyltransferase DDB_G0268948-like	Glyma03g28490.1	response_to_cadmium_ion
1.65484	Gma.4084.1.S1_at	1.65484	7.19695e-06	dehydration-induced protein (ERD15)	Glyma11g20940.2	response_to_water_deprivation response_to_bacterium response_to_high_light_intensity
1.64094	Gma.4315.2.S1_a_at	1.64094	0.0140875	plastid-lipid-associated protein, chloroplastic-like /// plastid-lipid-associated protein, chloroplastic-like	Glyma09g01080.1	response_to_cold response_to_abscisic_acid_stimulus photoinhibition
1.63895	Gma.16005.1.S1_at	1.63895	0.000816854	HSP20-like chaperones superfamily protein	Glyma13g24510.1	response_to_heat response_to_oxidative_stress response_to_high_light_intensity response_to_hydrogen_peroxide
1.63224	Gma.9553.1.A1_at	1.63224	0.00965749	dehydration-responsive element-binding protein 2C-like	Glyma14g06080.1	regulation_of_transcription,_DNA-dependent heat_acclimation
1.63136	GmaAffx.92234.1.S1_at	1.63136	0.000872957	Thioredoxin reductase 2-like	Glyma11g09350.1	response_to_cadmium_ion
1.62877	GmaAffx.4245.6.S1_s_at	1.62877	3.50034e-05	(+)-pulegone reductase-like	Glyma12g31970.1	response_to_cadmium_ion response_to_oxidative_stress
1.57727	GmaAffx.92481.1.S1_s_at	1.57727	0.000995796	heat shock protein STI-like /// heat shock protein STI-like	Glyma11g03330.2	response_to_stress
1.57508	GmaAffx.16168.1.A1_at	1.57508	0.000124638	Glutathione transferase	Glyma12g12570.1
1.57394	GmaAffx.72610.1.S1_at	1.57394	0.00141011	peroxisomal small heat shock protein	Glyma02g41150.1	response_to_heat
1.57033	Gma.5649.1.S1_at	1.57033	0.000750936	Protein disufide isomerase-like protein	Glyma10g01820.1	response_to_cadmium_ion double_fertilization_forming_a_zygote_and_endosperm embryonic_development_ending_in_seed_dormancy
1.56775	Gma.14089.2.S1_at	1.56775	0.000266941	Membrane trafficking VPS53 family protein	Glyma09g02140.1	response_to_heat response_to_osmotic_stress retrograde_vesicle-mediated_transport,_Golgi_to_ER transport
1.56493	Gma.1824.1.S1_at	1.56493	0.000571994	ferrochelatase-2, chloroplastic-like	Glyma04g05320.1	heme_biosynthetic_process response_to_oxidative_stress tetrapyrrole_biosynthetic_process
1.56436	Gma.11028.1.S1_s_at	1.56436	0.000343327	formate dehydrogenase 1, mitochondrial-like /// formate dehydrogenase 1, mitochondrial-like /// formate dehydrogenase, mitochondrial-like	Glyma19g01210.4	response_to_cadmium_ion response_to_wounding
1.56323	GmaAffx.30674.1.S1_at	1.56323	0.000122185	cold, circadian rhythm, and rna binding 2	Glyma11g12480.1	circadian_rhythm response_to_cold mRNA_export_from_nucleus response_to_osmotic_stress innate_immune_response regulation_of_stomatal_movement
1.56184	Gma.8372.2.S1_at	1.56184	0.000932659	dehydration-responsive element binding protein 2	Glyma06g04490.1	regulation_of_transcription,_DNA-dependent
1.56176	Gma.14182.2.A1_at	1.56176	0.00160361	dol-P-Man:Man(6)GlcNAc(2)-PP-Dol alpha-1,2-mannosyltransferase-like	Glyma12g35830.1
1.55957	Gma.17776.1.A1_at	1.55957	0.000178615	mitochondrial chaperone BCS1-like	Glyma01g37670.1	biological_process
1.54633	GmaAffx.64794.1.S1_at	1.54633	0.0083815	ninja-family protein AFP2-like	Glyma02g13120.1	response_to_stress response_to_abscisic_acid_stimulus
1.54594	GmaAffx.17951.1.S1_at	1.54594	0.00221552	CBL-interacting serine/threonine-protein kinase 8-like	Glyma06g09700.2	protein_amino_acid_phosphorylation
1.5426	Gma.2990.1.A1_at	1.5426	0.000102229	dihydroflavonol-4-reductase-like	Glyma07g02990.1	response_to_cadmium_ion lignin_biosynthetic_process
1.54218	Gma.11028.2.S1_s_at	1.54218	0.000360175	formate dehydrogenase 1, mitochondrial-like	Glyma19g01200.1	response_to_cadmium_ion response_to_wounding
1.54042	Gma.4898.1.A1_at	1.54042	0.000428546	probable protein phosphatase 2C 52-like	Glyma13g37520.1	N-terminal_protein_myristoylation
1.53946	GmaAffx.50551.1.S1_at	1.53946	0.000638075	KS-type dehydrin SLTI629	Glyma19g29210.3	response_to_stress response_to_water
1.52987	Gma.62.3.A1_at	1.52987	0.000346599	phosphoenolpyruvate carboxylase-like	Glyma12g35840.2	response_to_water_deprivation tricarboxylic_acid_cycle
1.52978	Gma.7769.1.A1_at	1.52978	0.00133618	oxidative stress 3	Glyma18g05160.1	response_to_oxidative_stress response_to_stress response_to_cadmium_ion
1.52823	Gma.2540.2.S1_s_at	1.52823	5.65942e-05	src1 protein	Glyma17g24160.1	response_to_stress response_to_water
1.51489	Gma.3774.2.S1_a_at	1.51489	8.75084e-05	probable nucleoredoxin 2-like	Glyma04g02330.1	response_to_cadmium_ion
1.50382	Gma.10804.2.A1_s_at	1.50382	0.000214273	chaperone protein dnaJ 8, chloroplastic-like	Glyma07g02480.1	protein_folding
	Signaling - 13
	Identification	Log2(FC)	Pvalue	Description	Phytozome	Gene ontology
	Gma.6720.1.A1_at	3.26979	3.27134e-06	sphingosine kinase A-like	Glyma08g06300.1	activation_of_protein_kinase_C_activity
	Gma.18081.1.S1_at	3.22986	7.36052e-05	probable leucine-rich repeat receptor-like protein kinase At5g63930-like	Glyma16g27250.1	protein_amino_acid_phosphorylation
	GmaAffx.69522.1.S1_at	2.95633	4.90701e-07	Septum-promoting GTP-binding protein 1-like	Glyma02g45870.2	small_GTPase_mediated_signal_transduction
	Gma.221.1.S1_at	2.60906	5.38136e-05	phosphoinositide-specific phospholipase C P25	Glyma11g35310.1	signal_transduction
	Gma.648.1.S1_at	2.52341	0.000152117	sphingosine kinase A-like	Glyma15g07340.1	activation_of_protein_kinase_C_activity
	Gma.10557.1.A1_at	2.01228	0.000285097	Probable LRR receptor-like serine/threonine-protein kinase At1g67720-like	Glyma08g10640.1	protein_amino_acid_phosphorylation
	Gma.5220.1.A1_at	1.97453	0.000248458	mitochondrial import receptor subunit TOM40 homolog 1-like	Glyma05g34360.3	anion_transport protein_targeting_to_mitochondrion
	GmaAffx.79055.1.S1_at	1.91901	0.00921112	protein translocase subunit SecA, chloroplastic-like	Glyma02g01060.3	protein_targeting
	GmaAffx.35669.1.A1_at	1.86539	0.000531593	diacylglycerol kinase 1-like	Glyma05g00570.1	activation_of_protein_kinase_C_activity
	GmaAffx.46238.1.S1_at	1.64142	4.41631e-06	Phox (PX) domain-containing protein	Glyma13g44340.1	intracellular_signaling_cascade
	GmaAffx.10009.1.A1_at	1.6364	0.000113352	Rho GTPase activation protein (RhoGAP) with PH domain	Glyma06g09860.1	signal_transduction
	GmaAffx.33459.1.A1_at	1.58343	0.0033335	histidine-containing phosphotransmitter 1	Glyma07g38310.2	two-component_signal_transduction_system_(phosphorelay) cytokinin_mediated_signaling
	GmaAffx.78929.1.A1_at	1.55355	0.000138214	Probable LRR receptor-like serine/threonine-protein kinase At2g24230-like	Glyma15g09050.1	protein_amino_acid_phosphorylation transmembrane_receptor_protein_tyrosine_kinase_signaling_pathway embryonic_development_ending_in_seed_dormancy
	Structural - 43
	Identification	Log2(FC)	Pvalue	Description	Phytozome	Gene ontology
4.29384	GmaAffx.68814.1.S1_at	4.29384	7.36052e-06	UDP-glucose 4-epimerase GEPI48-like	Glyma05g36850.1	cell_wall_biogenesis
4.10579	Gma.1339.1.A1_a_at	4.10579	0.000117605	homogentisate phytylprenyltransferase	Glyma17g06940.1	soluble_vitamin_biosynthetic_process phloem_loading vitamin_E_biosynthetic_process regulation_of_defense_response
3.76815	Gma.1339.2.A1_at	3.76815	4.28546e-05	homogentisate phytylprenyltransferase	Glyma13g00850.1	cell_wall_organization unsaturated_fatty_acid_biosynthetic_process response_to_temperature_stimulus fat-
3.1828	GmaAffx.77719.1.S1_at	3.1828	0.000285915	60S ribosomal protein L10-like	Glyma18g05700.1	translation
3.11587	Gma.1526.1.S1_s_at	3.11587	2.45351e-06	high mobility group B2	Glyma16g22060.5	chromatin_assembly_or_disassembly
3.05642	GmaAffx.77471.2.S1_s_at	3.05642	0.000411535	39S ribosomal protein L45, mitochondrial-like	Glyma20g37500.1	intracellular_protein_transport
2.88536	GmaAffx.72194.1.A1_at	2.88536	0.000181887	nucleolar complex protein 2 homolog	Glyma17g23890.2	floral_meristem_determinacy
2.84019	Gma.16683.1.S1_at	2.84019	1.52117e-05	30S ribosomal protein 1, chloroplastic-like	Glyma06g14140.1	translation
2.82202	GmaAffx.3546.2.S1_at	2.82202	5.79027e-05	ribosome biogenesis protein BMS1 homolog	Glyma11g13340.1	ribosome_biogenesis
2.73171	Gma.5073.1.A1_at	2.73171	0.000300473	50S ribosomal protein L3-2, chloroplastic-like	Glyma13g35150.1	translation
2.6706	GmaAffx.49662.1.S1_at	2.6706	2.0773e-05	pectinesterase 31-like	Glyma18g49740.1	cell_wall_modification
2.58799	Gma.6680.1.S1_at	2.58799	8.52184e-05	ribosome biogenesis protein WDR12 homolog	Glyma19g03590.1	biological_process
2.56993	Gma.1526.2.S1_x_at	2.56993	3.27134e-07	high mobility group B2	Glyma16g22060.5	chromatin_assembly_or_disassembly
2.48285	GmaAffx.82767.1.S1_at	2.48285	0.000540262	ribosome biogenesis protein BOP1 homolog	Glyma12g28910.2	rRNA_processing
2.42123	Gma.15996.1.S1_at	2.42123	0.00012611	repetitive proline-rich cell wall protein 2-like	Glyma15g23830.2	plant-type_cell_wall_modification seed_germination
2.40587	Gma.12902.1.A1_at	2.40587	0.000234882	caffeic acid 3-O-methyltransferase-like	Glyma14g00800.1	lignin_biosynthetic_process flavonol_biosynthetic_process
2.39098	Gma.79.4.S1_s_at	2.39098	3.14049e-05	repetitive proline-rich cell wall protein 1-like	Glyma09g12200.7	plant-type_cell_wall_modification seed_germination
2.37079	GmaAffx.10226.1.S1_s_at	2.37079	0.000123984	ribosome biogenesis protein BOP1 homolog	Glyma16g00540.1	rRNA_processing
2.30803	GmaAffx.27576.1.A1_at	2.30803	0.000156207	nucleolar complex protein 3 homolog	Glyma10g39100.1	biological_process
2.12366	GmaAffx.16986.1.A1_s_at	2.12366	0.000208548	caffeic acid 3-O-methyltransferase-like	Glyma19g45000.2	lignin_biosynthetic_process flavonol_biosynthetic_process
2.07421	GmaAffx.59751.1.A1_at	2.07421	0.00162929	villin-like 1	Glyma20g05250.1	actin_filament_organization cytoskeleton_organization negative_regulation_of_actin_filament_depolymerization
1.90262	Gma.8380.1.S1_at	1.90262	0.000141486	histone deacetylase HDT1-like	Glyma03g34850.1	response_to_water_deprivation response_to_salt_stress response_to_abscisic_acid_stimulus
1.88271	Gma.9776.1.S1_at	1.88271	0.000477779	ATP binding microtubule motor family protein	Glyma09g32280.1	microtubule-based_movement
1.85846	GmaAffx.82002.1.A1_at	1.85846	0.00155274	chromatin structure-remodeling complex protein BSH-like	Glyma17g04750.1	chromatin_modification
1.8296	GmaAffx.3541.1.S1_at	1.8296	0.000210674	ribosome biogenesis regulatory protein (RRS1) family protein	Glyma17g12440.2	ribosome_biogenesis
1.78725	GmaAffx.58910.1.S1_at	1.78725	0.00010272	125 kDa kinesin-related protein-like	Glyma17g31340.1	microtubule-based_movement
1.73513	Gma.16943.1.A1_at	1.73513	0.000596529	nucleolar complex protein 3 homolog	Glyma12g07470.2	biological_process
1.72964	Gma.10869.1.S1_at	1.72964	8.81627e-05	40S ribosomal protein S4-like	Glyma01g31270.1	translation
1.71608	GmaAffx.63464.1.S1_at	1.71608	0.00439505	protein WAX2-like	Glyma17g07670.3	cuticle_hydrocarbon_biosynthetic_process wax_biosynthetic_process cuticle_development pollen_sperm_cell_differentiation
1.71409	GmaAffx.50307.1.S1_s_at	1.71409	0.000790029	Tubulin alpha-3 chain-like	Glyma11g10700.1
1.70422	Gma.5601.1.S1_at	1.70422	2.61707e-06	Ribosomal protein L7Ae/L30e/S12e/Gadd45 family protein	Glyma14g37600.1	ribosome_biogenesis
1.69002	Gma.15708.1.S1_at	1.69002	0.000322064	Ribosomal RNA processing protein 36 homolog	Glyma07g09100.2	biological_process
1.63149	GmaAffx.57760.1.S1_at	1.63149	0.00209529	Ribosome maturation protein SBDS-like	Glyma11g15160.2	GO:0045449
1.62141	Gma.1296.1.A1_at	1.62141	0.00146393	Histone-lysine N-methyltransferase ASHR1-like	Glyma04g43200.1	biological_process
1.62077	Gma.17209.1.S1_at	1.62077	0.000149173	histone-lysine N-methyltransferase setd3-like	Glyma08g05020.1	biological_process
1.59946	GmaAffx.80323.2.S1_at	1.59946	4.43267e-05	ribosomal RNA large subunit methyltransferase N-like	Glyma14g07450.1	GO:0008150
1.57987	Gma.13834.1.S1_at	1.57987	0.00581939	tubulin-specific chaperone E-like	Glyma15g13370.1	tubulin_complex_assembly embryonic_development_ending_in_seed_dormancy cytokinesis
1.57554	Gma.16683.1.S1_a_at	1.57554	4.41631e-05	30S ribosomal protein 1, chloroplastic-like /// 30S ribosomal protein 1, chloroplastic-like	Glyma06g14140.1	translation
1.57451	Gma.13219.1.S1_at	1.57451	0.000102229	formin-like protein 20-like	Glyma17g11100.1	cellular_component_organization actin_cytoskeleton_organization
1.56501	Gma.6303.2.S1_at	1.56501	0.000368517	tubulin beta-1 chain-like	Glyma20g29840.1	response_to_salt_stress response_to_cold microtubule-based_process
1.53897	GmaAffx.70462.1.A1_at	1.53897	0.000179433	gamma histone variant H2AX	Glyma19g42760.1	nucleosome_assembly
1.52231	Gma.5206.1.A1_at	1.52231	0.00149909	ribosomal RNA assembly protein mis3-like	Glyma14g05010.1	biological_process
1.51438	GmaAffx.85116.1.S1_at	1.51438	0.0215724	Histone superfamily protein	Glyma15g32270.1	nucleosome_assembly
	Translation - 14
	Identification	Log2(FC)	Pvalue	Description	Phytozome	Gene ontology
	Gma.6129.2.S1_s_at	2.91952	6.70625e-06	eukaryotic elongation factor 5A-1	Glyma02g12520.2	translational_initiation xylem_histogenesis
	Gma.6129.2.S1_at	2.55003	0.00014721	eukaryotic elongation factor 5A-1	Glyma02g12520.3	translational_initiation xylem_histogenesis
	Gma.11147.1.S1_s_at	1.88416	0.000677986	Ribosomal protein L10 family protein	Glyma08g19660.1	translation
	GmaAffx.59056.1.S1_at	1.86636	0.00029622	Eukaryotic translation initiation factor 3 subunit M-like	Glyma13g06410.1	biological_process
	Gma.1891.1.S1_at	1.86408	0.00256342	peptide chain release factor 1-like	Glyma03g38240.1	translational_termination
	Gma.7316.1.S1_at	1.76841	0.00112665	translation initiation factor eIF-2B subunit gamma-like	Glyma05g28840.1	biosynthetic_process
	Gma.17616.1.S1_at	1.69255	0.0018784	elongation factor 1-alpha-like	Glyma10g35700.1	translational_elongation
	GmaAffx.92971.1.S1_at	1.6887	0.00137086	Ribosomal protein L10 family protein	Glyma15g05360.2	translation
	Gma.6395.1.S1_at	1.63389	0.00010501	elongation factor Tu, mitochondrial-like	Glyma19g33570.1	translational_elongation
	Gma.5928.1.S1_at	1.63445	0.00025909	translation initiation factor eIF-2B subunit delta-like	Glyma06g23320.1
	GmaAffx.9751.1.S1_at	1.59939	0.000473854	eukaryotic translation initiation factor 2A-like	Glyma02g15500.2	biological_process
	Gma.2127.1.S1_at	1.54881	0.000494627	tryptophanyl-tRNA synthetase, cytoplasmic-like	Glyma03g25740.1	tRNA_aminoacylation_for_protein_translation tryptophanyl
	GmaAffx.8295.1.A1_at	1.52052	7.24602e-05	eukaryotic translation initiation factor 5-like	Glyma05g09260.2	regulation_of_translational_initiation
	GmaAffx.20724.1.S1_at	1.50273	0.00118014	Elongation factor 1-alpha-like	Glyma10g35700.1	translational_elongation
	Transport - 75
	Identification	Log2(FC)	Pvalue	Description	Phytozome	Gene ontology
5.55225	GmaAffx.11897.1.S1_at	5.55225	4.74345e-06	protein ZINC INDUCED FACILITATOR-LIKE 1-like	Glyma13g25620.1	tetracycline_transport transport response_to_antibiotic
5.54039	Gma.8510.1.S1_at	5.54039	2.45351e-06	nitrate transporter 1.7-like	Glyma18g16490.1	GO:0006857
5.35502	Gma.4331.2.S1_at	5.35502	2.45351e-06	non-specific lipid-transfer protein-like protein At2g13820-like	Glyma20g10310.1	lipid_transport
4.23558	GmaAffx.60625.1.S1_at	4.23558	1.4721e-06	vacuolar amino acid transporter 1-like	Glyma02g30960.1	amino_acid_transport
4.07305	Gma.1883.1.S1_at	4.07305	1.4721e-06	vacuolar amino acid transporter 1-like	Glyma10g12290.1	amino_acid_transport
3.59863	GmaAffx.90835.1.S1_at	3.59863	9.81402e-06	protein ZINC INDUCED FACILITATOR-LIKE 1-like	Glyma13g25620.1	tetracycline_transport transport response_to_antibiotic
3.5324	GmaAffx.82808.1.S1_at	3.5324	2.94421e-06	vacuolar amino acid transporter 1-like	Glyma02g30960.2	amino_acid_transport
3.19992	Gma.14834.1.S1_at	3.19992	1.30854e-06	putative sodium-coupled neutral amino acid transporter 10-like	Glyma02g42810.1	amino_acid_transport
3.11665	GmaAffx.27550.1.S1_at	3.11665	4.25274e-06	chloride channel protein CLC-b-like	Glyma19g25680.2	chloride_transport
2.96457	GmaAffx.75618.2.A1_at	2.96457	3.1732e-05	putative phospholipid-transporting ATPase 9-like	Glyma08g36270.1	metabolic_process phospholipid_transport transport
2.96456	GmaAffx.91116.1.S1_at	2.96456	2.61707e-06	emp24/gp25L/p24 family/GOLD family protein	Glyma20g03930.1	intracellular_protein_transport
2.90811	GmaAffx.27126.1.A1_at	2.90811	8.34192e-06	mitochondrial substrate carrier family protein Q-like	Glyma18g03400.1	transport
2.89481	GmaAffx.29126.1.S1_at	2.89481	2.73157e-05	ABC transporter B family member 19-like	Glyma03g34080.1	positive_gravitropism positive_gravitropism anthocyanin_accumulation_in_tissues_in_response_to_UV_light
2.87249	GmaAffx.91722.1.S1_at	2.87249	2.45351e-06	sodium/proton antiporter	Glyma10g30020.1	sodium_ion_transport
2.85858	GmaAffx.56638.1.S1_s_at	2.85858	0.000229975	ABC transporter C family member 13-like	Glyma13g44750.1	transport
2.83158	Gma.6095.1.S1_at	2.83158	0.000218853	ABC transporter C family member 13-like	Glyma13g44750.1	transport
2.81973	Gma.7424.1.S1_at	2.81973	4.02375e-05	bidirectional sugar transporter SWEET14-like	Glyma06g17540.1	biological_process
2.74199	GmaAffx.91722.1.S1_s_at	2.74199	3.59848e-06	sodium/hydrogen exchanger 2-like /// sodium/proton antiporter	Glyma10g30020.1	sodium_ion_transport
2.63428	Gma.17649.1.S1_at	2.63428	0.000159969	UDP-glucose 4-epimerase GEPI42-like	Glyma10g07150.1	oligopeptide_transport response_to_nematode
2.52258	Gma.4331.4.S1_at	2.52258	0.000297856	non-specific lipid-transfer protein-like protein At2g13820-like	Glyma20g10310.1	lipid_transport
2.47778	Gma.1802.1.S1_at	2.47778	2.61707e-06	probable plastidic glucose transporter 2-like	Glyma07g09270.3	carbohydrate_transport transport
2.3943	GmaAffx.55267.1.S1_at	2.3943	2.797e-05	protein TRANSPARENT TESTA 12-like	Glyma03g00830.1	multidrug_transport
2.38152	GmaAffx.79100.1.S1_at	2.38152	0.00187382	proton pump interactor 1	Glyma06g36670.2	regulation_of_proton_transport
2.29671	Gma.1586.1.S1_at	2.29671	5.79027e-05	ferritin	Glyma14g06160.1	response_to_iron_ion leaf_development iron_ion_homeostasis iron_ion_homeostasis
2.29391	GmaAffx.39130.1.S1_at	2.29391	5.20143e-05	bidirectional sugar transporter SWEET14-like	Glyma04g37510.1	0
2.26894	Gma.14130.1.A1_at	2.26894	3.82747e-05	ABC transporter B family member 2-like	Glyma09g33880.1	transport
2.23278	GmaAffx.71245.1.S1_at	2.23278	0.000645763	putative sodium-coupled neutral amino acid transporter 10-like	Glyma14g05910.1	amino_acid_transport
2.21418	Gma.2120.1.S1_at	2.21418	8.34192e-06	Sodium/proton antiporter	Glyma20g37370.1	sodium_ion_transport
2.1844	Gma.7643.1.S1_a_at	2.1844	0.000444902	ABC transporter F family member 1-like	Glyma11g20040.1
2.17392	Gma.8603.1.S1_at	2.17392	3.82747e-05	SNARE-like superfamily protein	Glyma11g26250.3	ER_to_Golgi_vesicle-mediated_transport transport
2.12001	Gma.4038.1.S1_at	2.12001	0.000338911	alpha-soluble NSF attachment protein-like	Glyma09g41590.2	intracellular_protein_transport
2.10578	Gma.15996.1.S1_x_at	2.10578	4.66166e-05	repetitive proline-rich cell wall protein 2-like	Glyma15g23830.1	lipid_transport
2.03948	GmaAffx.86790.1.S1_at	2.03948	0.000507058	Protein of unknown function (DUF3537)	Glyma15g11960.1	transport
2.03257	Gma.12612.1.S1_at	2.03257	2.15909e-05	nuclear transport factor 2-like	Glyma18g00860.1	nucleocytoplasmic_transport protein_import_into_nucleus
1.99585	GmaAffx.55267.1.A1_at	1.99585	0.00082127	Protein TRANSPARENT TESTA 12-like	Glyma03g00830.1	multidrug_transport
1.91384	Gma.3517.1.S1_at	1.91384	1.39032e-05	mitochondrial import inner membrane translocase subunit TIM50-like	Glyma02g46900.1	embryonic_development_ending_in_seed_dormancy
1.878	Gma.14966.2.S1_at	1.878	0.000301781	probable aquaporin PIP1-2-like	Glyma11g02530.1	response_to_water_deprivation response_to_salt_stress transport water_transport
1.85028	Gma.541.1.S1_at	1.85028	3.68026e-05	calcium-transporting ATPase 8, plasma membrane-type-like	Glyma15g18180.1	response_to_nematode
1.81825	Gma.3022.2.S1_at	1.81825	0.000121367	Mitochondrial outer membrane protein porin of 36 kDa-like	Glyma13g01040.3	anion_transport
1.80719	Gma.13879.1.A1_at	1.80719	0.000194645	ABC transporter D family member 1-like	Glyma08g14480.1	fatty_acid_beta-oxidation fatty_acyl_coenzyme_A_transport
1.79958	Gma.12623.1.S1_at	1.79958	0.00190065	exportin-T-like	Glyma19g45290.1	tRNA_export_from_nucleus flower_development meristem_initiation
1.78018	Gma.7754.1.S1_at	1.78018	0.000145084	ABC transporter D family member 1-like	Glyma05g31270.1	fatty_acid_beta-oxidation fatty_acyl_coenzyme_A_transport
1.76083	GmaAffx.37875.1.A1_at	1.76083	0.00213095	sodium/hydrogen exchanger 6-like	Glyma07g40070.2	sodium_ion_transport
1.7507	GmaAffx.55450.1.S1_at	1.7507	0.00387065	protein ZINC INDUCED FACILITATOR-LIKE 1-like	Glyma13g25600.3	tetracycline_transport transport response_to_antibiotic
1.74561	GmaAffx.77928.1.S1_at	1.74561	0.00122103	oligopeptide transporter 1	Glyma06g13700.1	oligopeptide_transport
1.73984	Gma.7280.1.S1_a_at	1.73984	9.47053e-05	bet1-like SNARE 1-1-like	Glyma03g31790.2	ER_to_Golgi_vesicle-mediated_transport
1.7385	Gma.15854.1.S1_at	1.7385	0.000582135	non-specific lipid-transfer protein-like protein At5g64080-like	Glyma05g24730.1	lipid_transport
1.73346	Gma.3409.1.S1_at	1.73346	0.015708	non-specific lipid-transfer protein-like	Glyma18g05890.1	lipid_transport
1.73079	Gma.1979.1.S1_a_at	1.73079	4.54716e-05	bidirectional sugar transporter SWEET12-like	Glyma06g17520.2	biological_process
1.72712	Gma.6023.1.S1_at	1.72712	0.000307506	transmembrane emp24 domain-containing protein bai-like	Glyma07g35490.1	intracellular_protein_transport
1.71989	GmaAffx.42314.1.S1_at	1.71989	0.000784468	Amino acid permease family protein	Glyma05g11680.1	amino_acid_transport transport
1.69796	Gma.2300.2.S1_at	1.69796	0.00244353	vacuolar-sorting receptor 1-like	Glyma09g41070.3	Golgi_to_vacuole_transport protein_targeting_to_vacuole vacuolar_transport
1.69336	Gma.16025.1.A1_at	1.69336	7.36052e-05	ABC transporter C family member 5-like	Glyma03g32500.1	cellular_potassium_ion_homeostasis response_to_salt_stress
1.68558	Gma.10797.1.S1_at	1.68558	8.52184e-05	clathrin heavy chain 1-like	Glyma14g06340.1	intracellular_protein_transport protein_complex_assembly vesicle-mediated_transport
1.65928	Gma.5978.1.S1_at	1.65928	0.000116623	mitochondrial outer membrane protein porin of 34 kDa-like	Glyma17g35400.1	anion_transport
1.65678	GmaAffx.47615.1.S1_at	1.65678	0.00149566	Sec14p-like phosphatidylinositol transfer family protein	Glyma04g12450.1	transport
1.65448	Gma.1979.1.S1_at	1.65448	9.81402e-06	bidirectional sugar transporter SWEET14-like	Glyma06g17520.2	biological_process
1.65447	Gma.7642.1.A1_at	1.65447	0.00013756	ammonium transporter 2-like	Glyma18g43540.1	ammonium_transport response_to_nematode
1.64335	GmaAffx.90633.1.A1_s_at	1.64335	0.000103702	vacuolar-sorting receptor 1-like	Glyma18g44580.1	Golgi_to_vacuole_transport protein_targeting_to_vacuole vacuolar_transport
1.64013	Gma.7422.1.S1_at	1.64013	0.000115969	Bifunctional inhibitor/lipid-transfer protein	Glyma11g01010.1	lipid_transport
1.63044	Gma.1089.1.S1_s_at	1.63044	0.00214551	ferritin light chain /// ferritin	Glyma07g19060.1	response_to_cold cellular_iron_ion_homeostasis iron_ion_transport photosynthesis response_to_bacterium
1.62866	Gma.2089.1.A1_at	1.62866	0.000936258	exportin-7-A-like	Glyma10g16730.2	protein_import_into_nucleus,_docking
1.60615	GmaAffx.22120.1.S1_at	1.60615	0.00304742	bidirectional sugar transporter SWEET1-like	Glyma06g12740.2	biological_process
1.60092	GmaAffx.77276.1.S1_at	1.60092	0.00156877	ABC transporter C family member 3-like	Glyma18g09000.1	transport
1.59844	GmaAffx.29926.1.S1_at	1.59844	0.000128237	ABC transporter A family member 2-like	Glyma06g20360.2
1.58057	Gma.17971.2.S1_at	1.58057	0.000107627	Heavy metal transport/detoxification superfamily protein	Glyma08g01410.1	metal_ion_transport
1.57786	Gma.13560.1.A1_s_at	1.57786	0.00101084	AP-2 complex subunit mu-like	Glyma11g04600.2	intracellular_protein_transport
1.57654	GmaAffx.51373.1.S1_at	1.57654	2.81335e-05	Nucleoporin, Nup133/Nup155-like	Glyma14g01160.1	nucleocytoplasmic_transport RNA_transport
1.56715	GmaAffx.88475.2.S1_at	1.56715	0.000723784	AP-4 complex subunit mu-1-like	Glyma02g37700.1	intracellular_protein_transport
1.55989	Gma.3152.1.S1_at	1.55989	5.83934e-05	AP-4 complex subunit epsilon-like	Glyma01g35650.1	intracellular_protein_transport protein_complex_assembly vesicle-mediated_transport
1.55553	GmaAffx.76350.1.S1_at	1.55553	0.00449253	Vacuolar protein sorting-associated protein 26-like	Glyma06g46990.1	endosome_to_lysosome_transport intracellular_protein_transport retrograde_transport,_endosome_to_Golgi
1.55097	GmaAffx.42985.1.S1_at	1.55097	0.000450137	ADP-ribosylation factor GTPase-activating protein AGD12-like	Glyma15g13700.1	intracellular_protein_transport
1.5315	GmaAffx.54679.1.S1_at	1.5315	0.0236258	probable plastidic glucose transporter 2-like	Glyma07g09270.3	carbohydrate_transport transport
1.51299	GmaAffx.82936.1.S1_at	1.51299	0.00249947	early nodulin-like protein 2-like	Glyma06g36590.1
1.50697	GmaAffx.1203.1.A1_at	1.50697	0.00831689	potassium channel SKOR-like	Glyma05g33660.2	potassium_ion_transport response_to_abscisic_acid_stimulus
	GO uncharacterized - 108
	Identification	Log2(FC)	Pvalue	Description	Phytozome	Gene ontology
6.81164	Gma.8540.1.S1_at	6.81164	1.63567e-07	seed maturation protein PM36	Glyma17g03600.1
4.2954	GmaAffx.60240.1.S1_at	4.2954	7.58951e-05	Protein kinase superfamily protein	Glyma14g00750.1
3.85587	Gma.1927.1.A1_at	3.85587	1.50482e-05	d-2-hydroxyglutarate dehydrogenase, mitochondrial-like	Glyma01g37490.1
3.74425	Gma.15650.1.A1_at	3.74425	2.63343e-05	cucumber peeling cupredoxin-like	Glyma15g12080.1
3.6993	Gma.10888.2.A1_s_at	3.6993	1.97916e-05	RING finger and CHY zinc finger domain-containing protein 1-like	Glyma17g29800.2
3.65787	Gma.10888.2.A1_at	3.65787	6.39547e-05	RING finger and CHY zinc finger domain-containing protein 1-like	Glyma17g29800.2
3.40386	GmaAffx.57748.1.S1_at	3.40386	3.74569e-05	NIM1-interacting 1	Glyma02g01250.1
3.21353	Gma.3744.1.S1_at	3.21353	7.03338e-06	Calcium-binding EF-hand family protein	Glyma11g10340.1
3.1817	GmaAffx.14444.1.S1_at	3.1817	8.17835e-07	SGS domain-containing protein	Glyma20g02270.1
3.17123	Gma.7183.1.A1_at	3.17123	2.45351e-06	RING/U-box superfamily protein	Glyma03g08250.2
3.15021	Gma.15473.1.S1_at	3.15021	1.37396e-05	Protein of unknown function (DUF1677)	Glyma13g17100.1	0
3.0399	Gma.3270.1.S1_at	3.0399	1.14497e-05	diacylglycerol O-acyltransferase 2-like	Glyma16g21960.3
2.90887	Gma.10950.1.S1_at	2.90887	4.41631e-06	DCD (Development and Cell Death) domain protein	Glyma08g02840.2
2.8407	Gma.11111.1.S1_at	2.8407	2.45351e-06	C2 domain-containing protein At1g53590-like	Glyma13g33580.1
2.81906	GmaAffx.46214.1.S1_at	2.81906	0.000183195	polyphenol oxidase, chloroplastic-like	Glyma06g42170.1
2.80473	Gma.8438.1.S1_at	2.80473	1.5866e-05	NAC domain protein NAC5	Glyma06g21020.1
2.78936	Gma.6520.1.S1_a_at	2.78936	0.000176325	protein OSB2, chloroplastic-like	Glyma15g10500.2
2.71348	Gma.3314.2.S1_x_at	2.71348	6.86982e-06	multicystatin-like	Glyma14g04290.3	0
2.67972	GmaAffx.74798.1.S1_at	2.67972	0.00294666	Protein kinase superfamily protein	Glyma14g00750.1
2.64639	Gma.4673.1.A1_at	2.64639	3.4022e-05	Early-responsive to dehydration stress protein (ERD4)	Glyma02g12400.3
2.64232	Gma.3151.2.A1_at	2.64232	1.84831e-05	external NADH-ubiquinone oxidoreductase 2, mitochondrial-like	Glyma08g06380.1
2.63578	Gma.1927.3.S1_at	2.63578	0.00010501	d-2-hydroxyglutarate dehydrogenase, mitochondrial-like	Glyma01g37490.1
2.59862	GmaAffx.21492.1.A1_at	2.59862	0.000771709	ATP/GTP-binding protein family	Glyma01g06170.1
2.55431	Gma.9775.1.S1_at	2.55431	1.9628e-06	Remorin family protein	Glyma05g27550.1
2.53436	GmaAffx.36973.1.S1_at	2.53436	6.28098e-05	DNA glycosylase superfamily protein	Glyma06g03690.1
2.507	GmaAffx.90222.1.S1_at	2.507	0.00049888	AAA-ATPase 1	Glyma19g02180.1
2.48798	Gma.7024.1.S1_at	2.48798	0.000129872	2-hydroxy-6-oxononadienedioate	Glyma02g12960.2
2.47923	GmaAffx.45074.3.S1_at	2.47923	0.00023063	vacuolar amino acid transporter 1-like	Glyma10g35280.1
2.47043	GmaAffx.78313.1.S1_at	2.47043	0.00651275	secologanin synthase-like	Glyma03g38570.1	0
2.4658	GmaAffx.26868.1.S1_at	2.4658	0.000395178	Transducin/WD40 repeat-like superfamily protein	Glyma11g09120.3
2.41939	GmaAffx.93008.1.S1_s_at	2.41939	0.000100594	arabinogalactan protein 3	Glyma08g38740.1	0
2.39894	GmaAffx.43781.1.A1_at	2.39894	1.12861e-05	methyltransferases	Glyma01g31900.1
2.37573	GmaAffx.11419.1.S1_at	2.37573	2.55165e-05	RING/FYVE/PHD zinc finger superfamily protein	Glyma20g26060.1
2.37538	Gma.2860.2.A1_at	2.37538	0.000239626	RING/U-box superfamily protein	Glyma03g33670.1
2.34687	Gma.15707.1.S1_at	2.34687	6.11741e-05	vesicle-associated protein 2-1-like	Glyma17g15590.1
2.32694	GmaAffx.93157.1.S1_s_at	2.32694	3.76204e-05	aldo-keto reductase family 4 member C9-like	Glyma03g11580.1
2.31285	GmaAffx.2047.1.S1_at	2.31285	0.00743363	AAA-ATPase 1	Glyma19g02180.1	0
2.30055	GmaAffx.90364.1.S1_at	2.30055	0.000961611	HIV Tat-specific factor 1 homolog	Glyma10g31450.1
2.28465	GmaAffx.90652.1.S1_at	2.28465	3.54941e-05	pheophytinase	Glyma11g16070.3
2.2797	Gma.15775.1.S1_at	2.2797	5.34864e-05	aldo-keto reductase family 4 member C9-like	Glyma01g24950.4
2.26209	GmaAffx.28238.1.S1_at	2.26209	0.000122021	DDB1- and CUL4-associated factor 13-like	Glyma02g41900.1
2.25754	Gma.15838.1.A1_s_at	2.25754	2.61707e-06	RING/U-box superfamily protein	Glyma11g20650.1
2.24986	Gma.5622.1.S1_at	2.24986	0.00201171	NIM1-interacting 1	Glyma10g01300.1
2.24486	GmaAffx.15669.1.S1_at	2.24486	2.32265e-05	protein TIF31 homolog	Glyma16g02770.1
2.22785	Gma.5475.1.S1_at	2.22785	9.61774e-05	arabinogalactan protein 3	Glyma08g38740.1	0
2.18854	GmaAffx.53438.1.S1_at	2.18854	6.62447e-05	aldo-keto reductase family 4 member C9-like	Glyma18g40760.1
2.1338	Gma.5799.2.S1_at	2.1338	2.45351e-06	Early-responsive to dehydration stress protein (ERD4)	Glyma13g29270.1
2.12843	Gma.10888.1.S1_at	2.12843	3.69662e-05	RING finger and CHY zinc finger domain-containing protein 1-like	Glyma14g16700.2
2.11861	GmaAffx.33361.1.S1_at	2.11861	0.0106135	MORC family CW-type zinc finger protein 3-like	Glyma17g09540.1
2.11041	Gma.7159.1.A1_at	2.11041	9.43782e-05	secologanin synthase-like	Glyma13g35230.1
2.1104	GmaAffx.27976.1.A1_at	2.1104	0.000136742	putative DEAD-box ATP-dependent RNA helicase 33-like	Glyma08g01540.1
2.07084	Gma.2153.1.S1_at	2.07084	0.000217544	aldo-keto reductase family 4 member C9-like	Glyma03g17970.1
2.06933	Gma.10768.1.S1_at	2.06933	3.1732e-05	Plant protein of unknown function (DUF639)	Glyma20g23280.1
2.06806	GmaAffx.68806.1.S1_at	2.06806	1.48846e-05	RING/U-box superfamily protein	Glyma11g20650.1
2.05153	Gma.3744.2.S1_a_at	2.05153	0.00950096	Calcium-binding EF-hand family protein	Glyma12g02630.2
2.02768	Gma.1976.1.S1_s_at	2.02768	0.000379966	ARM REPEAT PROTEIN INTERACTING WITH ABF2-like	Glyma20g28160.1
2.02152	GmaAffx.64627.1.S1_at	2.02152	0.000128891	external NADH-ubiquinone oxidoreductase 2, mitochondrial-like	Glyma08g06380.1
2.01166	GmaAffx.46164.1.S1_at	2.01166	0.000135924	putative DEAD-box ATP-dependent RNA helicase 33-like	Glyma05g38030.1
1.99729	Gma.11951.1.S1_a_at	1.99729	0.000398286	Tic22-like family protein	Glyma05g28300.1
1.95779	GmaAffx.91346.1.S1_x_at	1.95779	0.000132816	Protein of unknown function (DUF506)	Glyma13g24760.1
1.92346	GmaAffx.36083.1.S1_at	1.92346	0.00031503	nucleolin like 2	Glyma11g10790.1
1.8987	Gma.8800.1.A1_at	1.8987	2.73157e-05	mitochondrial ubiquitin ligase activator of NFKB 1-like	Glyma16g01030.1
1.89698	Gma.15699.1.S1_at	1.89698	6.78803e-05	protein SCO1 homolog 2, mitochondrial-like	Glyma08g14570.1
1.89266	Gma.495.1.S1_at	1.89266	0.00246692	Werner syndrome ATP-dependent helicase homolog	Glyma11g31730.1
1.88588	GmaAffx.44616.1.S1_at	1.88588	0.000827486	DAZ-associated protein 1-like	Glyma13g11650.1
1.86392	GmaAffx.73645.1.S1_at	1.86392	0.000355104	LETM1 and EF-hand domain-containing protein 1, mitochondrial-like	Glyma08g13240.2
1.84637	Gma.5799.1.S1_at	1.84637	5.23415e-06	Early-responsive to dehydration stress protein (ERD4)	Glyma15g09820.2
1.84562	Gma.15575.1.S1_at	1.84562	6.75532e-05	epsin-3-like	Glyma11g14850.1
1.84286	GmaAffx.91346.1.S1_at	1.84286	0.000586061	Protein of unknown function (DUF506)	Glyma13g24760.1
1.83519	Gma.18066.1.S1_at	1.83519	0.00120794	aldo-keto reductase family 4 member C9-like	Glyma03g11610.1
1.82491	GmaAffx.53598.1.S1_at	1.82491	0.00171058	Proline-rich receptor-like protein kinase PERK15-like	Glyma16g34790.1
1.81829	Gma.3314.1.S1_a_at	1.81829	0.000137723	multicystatin-like /// cysteine proteinase inhibitor	Glyma14g04260.1	0
1.7882	GmaAffx.80311.1.S1_at	1.7882	0.00202807	Methenyltetrahydrofolate synthase domain-containing protein-like	Glyma02g08850.1
1.77409	Gma.14492.1.A1_a_at	1.77409	0.000557437	Nucleoporin interacting component (Nup93/Nic96-like) family protein	Glyma15g01270.2
1.77402	GmaAffx.92608.1.S1_s_at	1.77402	9.11069e-05	aldo-keto reductase family 4 member C9-like	Glyma01g24950.4
1.76799	GmaAffx.59893.1.S1_at	1.76799	0.000965864	GMP synthase [glutamine-hydrolyzing]-like /// GMP synthase [glutamine-hydrolyzing]-like	Glyma08g01820.1	GO:0006177 GO:0009058 GO:0006541 GO:0009117 GO:0009113 GO:0006164 GO:0008033
1.76777	GmaAffx.45074.2.S1_at	1.76777	0.000681748	vacuolar amino acid transporter 1-like	Glyma20g32260.1
1.76436	Gma.6784.2.A1_at	1.76436	0.001284	ARM REPEAT PROTEIN INTERACTING WITH ABF2-like	Glyma11g00660.1
1.75462	Gma.10878.2.S1_a_at	1.75462	3.50034e-05	RING finger protein 10-like	Glyma16g05310.1
1.73227	GmaAffx.16182.1.S1_s_at	1.73227	0.000124311	transducin beta-like protein 2-like	Glyma09g40560.1
1.72796	GmaAffx.81125.1.S1_s_at	1.72796	0.00691872	NAC domain containing protein 82	Glyma06g15840.1
1.72694	GmaAffx.38342.1.S1_s_at	1.72694	0.000400576	RING finger and CHY zinc finger domain-containing protein 1-like	Glyma06g07800.2
1.72638	GmaAffx.85251.1.S1_at	1.72638	0.000619756	Acyl-CoA N-acyltransferase with RING/FYVE/PHD-type zinc finger domain	Glyma13g39570.2
1.7064	GmaAffx.22440.1.S1_at	1.7064	0.0025842	RNA exonuclease 4-like	Glyma12g35630.2
1.66428	GmaAffx.24133.1.S1_at	1.66428	0.00498945	spastin-like	Glyma09g40410.2
1.66364	GmaAffx.83261.1.S1_at	1.66364	5.39771e-05	glycine-rich protein	Glyma17g14420.2
1.66076	GmaAffx.80396.1.S1_at	1.66076	0.000538299	Plant protein of unknown function (DUF639)	Glyma10g43510.1
1.65906	Gma.4673.2.S1_at	1.65906	0.000301291	Early-responsive to dehydration stress protein (ERD4)	Glyma02g12400.3
1.65742	GmaAffx.17573.1.S1_at	1.65742	0.000120058	transmembrane anterior posterior transformation protein 1 homolog	Glyma04g36330.1
1.657	GmaAffx.35625.1.S1_at	1.657	0.00192469	putative DEAD-box ATP-dependent RNA helicase 29-like	Glyma03g00350.1
1.64985	GmaAffx.69147.1.S1_at	1.64985	9.20883e-05	zinc ion binding	Glyma17g06000.1
1.6429	GmaAffx.22567.1.S1_at	1.6429	1.57024e-05	HSP20-like chaperones superfamily protein	Glyma08g19750.1
1.6389	Gma.16703.2.S1_a_at	1.6389	5.52857e-05	aldo-keto reductase family 4 member C9-like	Glyma18g40690.1
1.63466	Gma.12606.1.A1_at	1.63466	0.00102262	cadmium tolerance 1	Glyma13g43810.1
1.63432	GmaAffx.77170.1.S1_at	1.63432	0.00130674	WD repeat-containing protein 55-like	Glyma10g26240.3
1.62043	GmaAffx.774.1.S1_at	1.62043	0.000200533	Protein of unknown function (DUF788)	Glyma02g36980.1
1.61964	Gma.7169.1.A1_at	1.61964	0.000390598	HIV Tat-specific factor 1 homolog	Glyma20g36110.2
1.591	Gma.5902.1.S1_at	1.591	0.00133994	methyl-CpG-binding domain-containing protein 7-like	Glyma15g04590.1
1.57086	Gma.10665.1.S1_at	1.57086	0.000482032	Mitochondrial import inner membrane translocase	Glyma10g33510.1
1.57032	GmaAffx.88892.1.S1_at	1.57032	0.00136268	Cytochrome b-c1 complex, subunit 8 protein	Glyma14g38720.1
1.56634	Gma.8214.1.S1_at	1.56634	1.76652e-05	SNF2 domain-containing protein / helicase domain-containing protein	Glyma09g17220.1
1.54376	GmaAffx.66343.1.S1_at	1.54376	0.00139621	hydroxyproline-rich glycoprotein family protein	Glyma06g06130.1
1.53543	Gma.10771.2.S1_at	1.53543	3.35312e-05	cytochrome c-like	Glyma09g38230.1
1.52816	GmaAffx.53914.1.A1_at	1.52816	0.000530448	RING/U-box superfamily protein	Glyma03g33750.1
1.52057	GmaAffx.27501.1.A1_at	1.52057	0.00793153	Protein of unknown function DUF2359, transmembrane	Glyma05g27090.1
1.51804	GmaAffx.20251.1.S1_at	1.51804	0.000403684	protein PNS1-like	Glyma11g16250.1
1.50604	Gma.10771.2.S1_x_at	1.50604	2.14273e-05	cytochrome c-like	Glyma09g38230.1
