# Supplementary material for: The Molecular Chaperone Binding Protein BiP Prevents Leaf Dehydration-Induced Cellular Homeostasis Disruption
Source: PLoS One. 2014 Jan 29;9(1):e86661. doi: 10.1371/journal.pone.0086661 (PMC3906070; doi:10.1371/journal.pone.0086661)
Supplement: Table S5 — Functional categorization of down-regulated genes in WT(−1.0)19d-WTIrrigada. (XLSX) [file pone.0086661.s006.xlsx]

## Sheet: Wt19(-1,0)down
	Table S5. Functional categorization of down-regulated genes in WT(-1.0)19d-WTIrrigada
	Amino Acid Metabolic Process - 58
	Identification	Log2(FC)	Pvalue	Description	Phytozome	Gene ontology
				Biosynthetic process - 41
	GmaAffx.84645.1.S1_at	-3.87351	4.18732e-05	probable plastid-lipid-associated protein 12, chloroplastic-like	Glyma20g38820.1	tryptophan_biosynthetic_process
	GmaAffx.93405.1.S1_s_at	-3.51456	0.0164756	cystathionine-gamma-synthase precursor	Glyma09g37020.3	methionine_biosynthetic_process
	Gma.7497.2.S1_s_at	-3.41587	0.00565157	cysteine synthase, chloroplastic	Glyma02g15640.1	cysteine_biosynthetic_process
	Gma.11101.1.S1_at	-3.33159	1.93009e-05	cysteine synthase	Glyma10g30130.3	cysteine_biosynthetic_process_from_serine
	Gma.3546.1.S1_at	-3.2737	0.000166511	acetolactate synthase 1, chloroplastic-like	Glyma04g37270.1	branched_chain_family_amino_acid_biosynthetic_process
	Gma.9248.1.S1_at	-3.24571	5.72485e-06	glutamyl-tRNA reductase 1, chloroplastic-like	Glyma02g38280.1	chlorophyll_biosynthetic_process heme_biosynthetic_process response_to_light_stimulus porphyrin_biosynthetic_process
	GmaAffx.75515.1.S1_at	-3.11608	4.43267e-05	cysteine synthase	Glyma10g30130.2	cysteine_biosynthetic_process_from_serine
	GmaAffx.63283.1.S1_at	-3.10482	0.00368173	glutamyl-tRNA(Gln) amidotransferase subunit A-like	Glyma10g29640.1	indoleacetic_acid_biosynthetic_process
	GmaAffx.91779.1.S1_s_at	-2.82251	0.00246038	glutamate 1-semialdehyde aminotransferase	Glyma06g00510.1	porphyrin_biosynthetic_process
	Gma.10690.1.S1_at	-2.80752	0.0342024	3-dehydroquinate synthase-like	Glyma11g08350.2	aromatic_amino_acid_family_biosynthetic_process
	Gma.6962.2.S1_at	-2.75897	2.91149e-05	aspartate-semialdehyde dehydrogenase-like	Glyma05g34420.1	amino_acid_metabolic_process
	Gma.16832.1.S1_s_at	-2.75301	0.00232004	hydroxyproline-rich glycoprotein	Glyma02g09210.1	amino_acid_metabolic_process
	GmaAffx.63192.2.S1_s_at	-2.73889	9.81402e-06	anthranilate phosphoribosyltransferase, chloroplastic-like	Glyma04g35820.3	tryptophan_biosynthetic_process
	GmaAffx.63283.3.S1_s_at	-2.63634	0.000400412	glutamyl-tRNA(Gln) amidotransferase subunit A-like	Glyma10g29640.1	indoleacetic_acid_biosynthetic_process
	GmaAffx.75516.1.S1_at	-2.62947	0.00164434	probable aminotransferase ACS10-like	Glyma01g42290.1	cellular_amino_acid_and_derivative_metabolic_process
	Gma.2635.1.A1_at	-2.57972	0.00307244	prephenate dehydratase 6, chloroplastic-like	Glyma17g05290.1	L-phenylalanine_biosynthetic_process
	Gma.2635.2.S1_at	-2.57926	0.00192093	arogenate dehydratase	Glyma17g05290.1	L-phenylalanine_biosynthetic_process
	GmaAffx.88101.1.S1_at	-2.45497	0.000520634	phenylalanyl-tRNA synthetase, chloroplastic/mitochondrial-like	Glyma02g10060.1	phenylalanyl-tRNA_aminoacylation
	GmaAffx.42188.1.S1_at	-2.42052	2.63343e-05	alanine aminotransferase 3	Glyma02g04320.2	amino_acid_metabolic_process
	GmaAffx.15348.1.S1_at	-2.40708	0.000126274	arogenate dehydrogenase 1, chloroplastic-like	Glyma18g02650.1	tyrosine_biosynthetic_process
	Gma.6655.2.S1_at	-2.38475	0.0215956	diaminopimelate epimerase, chloroplastic-like	Glyma03g33080.1	lysine_biosynthetic_process_via_diaminopimelate
	GmaAffx.92117.1.S1_s_at	-2.38173	0.0120621	Glutamine synthetase	Glyma11g33560.3	amino_acid_metabolic_process
	GmaAffx.89678.1.S1_s_at	-2.26102	0.00234882	glutamate--ammonia ligase	Glyma11g33560.3	amino_acid_metabolic_process
	GmaAffx.63192.1.S1_at	-2.20634	0.000307015	Anthranilate phosphoribosyltransferase, chloroplastic-like	Glyma04g35820.2	tryptophan_biosynthetic_process
	GmaAffx.1306.2.S1_at	-2.15901	0.010275	methylthioribose kinase 1-like	Glyma20g26580.1	methionine_salvage
	GmaAffx.92390.1.S1_s_at	-2.12938	0.00869506	alanine aminotransferase 3	Glyma02g04320.3	alanine_transaminase_activity glycine_transaminase_activity
	GmaAffx.93405.1.S1_at	-2.10181	0.00095654	cystathionine-gamma-synthase precursor	Glyma09g37020.3	methionine_biosynthetic_process
	GmaAffx.79184.1.S1_at	-2.04536	0.000638075	multiple C2 and transmembrane domain-containing protein 2-like	Glyma19g32730.1	tryptophan_biosynthetic_process
	GmaAffx.88345.1.S1_at	-2.0074	0.0091838	diaminopimelate decarboxylase 2, chloroplastic-like	Glyma19g36580.1	lysine_biosynthetic_process_via_diaminopimelate
	Gma.17998.1.S1_s_at	-1.91636	0.00191128	OAS-TL3 cysteine synthase	Glyma18g46920.1	cysteine_biosynthetic_process cyanide_metabolic_process detoxification_of_nitrogen_compound
	Gma.1410.1.S1_s_at	-1.85257	8.75084e-05	d-3-phosphoglycerate dehydrogenase, chloroplastic-like	Glyma08g23860.1	L-serine_biosynthetic_process
	Gma.2635.1.A1_s_at	-1.83859	0.000752572	prephenate dehydratase 6, chloroplastic-like	Glyma17g05290.1	L-phenylalanine_biosynthetic_process
	GmaAffx.64205.1.S1_at	-1.82371	0.0050606	phosphomethylpyrimidine synthase-like	Glyma11g26470.1	thiamin_biosynthetic_process
	GmaAffx.93337.1.S1_s_at	-1.78415	0.00968513	branched-chain-amino-acid aminotransferase-like protein 3, chloroplastic-like	Glyma17g26230.2	tetrahydrofolate_biosynthetic_process
	GmaAffx.92248.1.S1_s_at	-1.69206	0.01323	cystathionine-gamma-synthase precursor	Glyma18g49660.1	methionine_biosynthetic_process
	Gma.4425.2.S1_at	-1.65868	0.000360829	pyridoxal biosynthesis protein PDX1-like	Glyma13g29700.1	amino_acid_metabolic_process chlorophyll_metabolic_process
	GmaAffx.60885.1.S1_at	-1.63451	0.00152379	threonine synthase 1, chloroplastic-like	Glyma17g05980.1	threonine_biosynthetic_process
	GmaAffx.63057.1.S1_at	-1.6138	0.000379148	aspartokinase 1, chloroplastic-like	Glyma16g05380.1	amino_acid_biosynthetic_process
	Gma.1024.1.S1_at	-1.58791	7.98207e-05	precursor monofunctional aspartokinase	Glyma02g07300.1	amino_acid_biosynthetic_process
	Gma.13478.1.A1_at	-1.56961	6.68989e-05	D-arabinose 1-dehydrogenase-like	Glyma08g06840.1	L-ascorbic_acid_biosynthetic_process
	Gma.7431.2.S1_at	-1.54602	0.103611	lysyl-tRNA synthetase-like	Glyma13g21870.1	lysyl-tRNA_aminoacylation
				Catabolic process - 13
	Gma.2307.1.S1_at	-4.33987	2.78064e-06	L-ascorbate oxidase homolog	Glyma06g46350.1	0
	GmaAffx.87305.1.S1_at	-3.56534	5.72485e-06	cytidine deaminase-like	Glyma07g15510.1	cytidine_deamination
	GmaAffx.85890.1.S1_at	-3.5148	0.0142873	glutamate decarboxylase-like	Glyma16g34450.1	glutamate_metabolic_process
	GmaAffx.86184.1.S1_at	-2.63807	0.00212915	ornithine carbamoyltransferase, chloroplastic-like	Glyma06g03360.1	amino_acid_metabolic_process
	GmaAffx.92077.1.S1_s_at	-2.21436	0.000591786	4,5-DOPA dioxygenase extradiol-like protein-like	Glyma09g28490.1	cellular_aromatic_compound_metabolic_process
	GmaAffx.84721.3.S1_at	-2.20712	0.00431359	hydroxymethylglutaryl-CoA lyase, mitochondrial-like	Glyma20g08360.1	leucine_metabolic_process
	Gma.6845.1.S1_at	-2.17676	1.9628e-05	glutamate decarboxylase-like	Glyma16g34450.1	glutamate_decarboxylation_to_succinate glutamate_metabolic_process carboxylic_acid_metabolic_process
	Gma.6394.1.S1_at	-1.91359	0.00227784	GAD protein	Glyma18g04950.1	glutamate_decarboxylation_to_succinate glutamate_metabolic_process carboxylic_acid_metabolic_process
	Gma.16213.1.S1_at	-1.88832	4.85794e-05	L-ascorbate oxidase-like	Glyma20g12150.1
	Gma.9712.1.S1_at	-1.88543	0.0549062	serine hydroxymethyltransferase 1-like	Glyma08g20050.3	response_to_cadmium_ion glycine_metabolic_process L-serine_metabolic_process
	Gma.12685.1.A1_at	-1.76824	0.000861344	ornithine carbamoyltransferase, chloroplastic-like	Glyma04g03280.1	amino_acid_metabolic_process
	Gma.13688.1.A1_at	-1.74647	0.0019826	1-amino-cyclopropane-1-carboxylate synthase 12	Glyma16g32860.1	leucine degradation_ethylene_biosynthetic_process
	GmaAffx.36054.1.S1_at	-1.61634	0.000786103	probable aminotransferase ACS12-like	Glyma16g32860.1	cellular_amino_acid_and_derivative_metabolic_process ethylene_biosynthetic_process
				Signaling - 4
	GmaAffx.65978.1.S1_at	-2.93731	0.000512128	glutamate receptor 3.7-like	Glyma12g32020.1	cellular_calcium_ion_homeostasis response_to_light_stimulus
	GmaAffx.65978.2.S1_at	-2.69119	5.8557e-05	glutamate receptor	Glyma13g38460.1	cellular_calcium_ion_homeostasis response_to_light_stimulus
	Gma.12647.1.S1_at	-2.52594	1.63567e-07	glutamate receptor 3.7-like	Glyma12g32020.1	cellular_calcium_ion_homeostasis response_to_light_stimulus
	GmaAffx.90402.1.S1_x_at	-1.68752	0.000138214	glutamate receptor 3.7-like	Glyma13g38460.1	cellular_calcium_ion_homeostasis response_to_light_stimulus
	Biological Process/Metabolic process - 620
	Identification	Log2(FC)	Pvalue	Description	Phytozome	Gene ontology
	Gma.6190.2.S1_at	-1.5026	0.0102983	omega-amidase NIT2-like	Glyma06g05770.1	biological_process
	GmaAffx.73085.1.S1_at	-1.50353	0.0514396	protein N-terminal glutamine amidohydrolase-like	Glyma10g20590.1	biological_process
	Gma.2888.1.S1_at	-1.50728	2.94421e-06	peroxisomal malate dehydrogenase /// malate dehydrogenase, glyoxysomal-like	Glyma08g06820.1	biological_process
	GmaAffx.15075.1.S1_at	-1.50979	0.00264864	methenyltetrahydrofolate synthase domain-containing protein-like	Glyma16g27960.1	metabolic_process
	GmaAffx.83058.1.S1_at	-1.51072	0.000365736	COBW domain-containing protein 2-like	Glyma10g43740.1	biological_process
	GmaAffx.92596.1.S1_s_at	-1.51352	0.0200002	A20/AN1-like zinc finger family protein	Glyma19g32500.3	biological_process
	GmaAffx.86347.1.S1_at	-1.52059	0.0815294	nucleolar GTP-binding protein 2-like	Glyma13g35400.1	biological_process
	GmaAffx.77858.3.S1_s_at	-1.52137	0.000291149	protein FRIGIDA-like	Glyma03g23760.1	biological_process
	Gma.4401.2.S1_a_at	-1.52157	0.0943949	germin-like protein 10	Glyma10g28010.1	biological_process
	Gma.5557.1.S1_at	-1.52179	0.00097715	glyoxylate reductase-like	Glyma07g02260.1	metabolic_process
	Gma.7592.1.A1_at	-1.52337	0.000215909	UDP-glycosyltransferase 85A3-like	Glyma14g35270.1	metabolic_process
	Gma.5992.1.S1_at	-1.52376	0.00798011	aldehyde dehydrogenase family 2 member C4-like	Glyma08g04370.3	biological_process
	Gma.3532.2.S1_at	-1.52532	0.0160348	Nuclear transport factor 2 (NTF2) family protein	Glyma16g03450.4	biological_process
	GmaAffx.69088.1.S1_s_at	-1.52638	0.000404828	homolog of yeast ergosterol28	Glyma06g09400.1	biological_process
	GmaAffx.92550.1.S1_s_at	-1.52935	0.00158644	isoflavone 4'-O-methyltransferase-like	Glyma13g24210.1	biological_process
	Gma.16109.1.S1_at	-1.52945	0.00396716	acid phosphatase 1-like	Glyma07g15110.1	biological_process
	Gma.5787.1.S1_at	-1.53082	0.00344652	GDP-mannose 4,6 dehydratase 1-like	Glyma11g08020.1	biological_process
	GmaAffx.50447.1.S1_at	-1.53173	0.00504997	UDP-glycosyltransferase 75D1-like	Glyma05g28330.1	metabolic_process
	Gma.13092.1.S1_a_at	-1.53515	0.00115233	UPF0326 protein At4g17486-like	Glyma14g08270.3	biological_process
	GmaAffx.57621.1.S1_at	-1.53703	0.00047369	Tetratricopeptide repeat (TPR)-like superfamily protein	Glyma08g45240.1	biological_process
	GmaAffx.2676.1.A1_at	-1.5406	0.000464694	primary amine oxidase-like	Glyma15g43210.2	biological_process
	GmaAffx.84626.1.S1_at	-1.5442	0.107399	peroxisomal long-chain acyl-CoA synthetase	Glyma20g28200.1	biological_process
	Gma.13274.1.A1_at	-1.54528	0.0910468	O-acyltransferase WSD1-like	Glyma12g13020.2	biological_process
	Gma.8031.3.S1_a_at	-1.54597	0.0649765	transmembrane protein 111-like /// transmembrane protein 111-like	Glyma08g44410.1	biological_process
	Gma.1007.2.S1_at	-1.54947	2.43715e-05	probable calcium-binding protein CML27-like	Glyma11g33790.2	biological_process
	GmaAffx.55005.1.S1_at	-1.54973	0.000182541	dsRNA-binding protein 2	Glyma14g07600.1	biological_process
	Gma.9903.1.S1_at	-1.55072	0.000181887	cytidine deaminase-like	Glyma05g36320.1	metabolic_process
	Gma.16871.1.S1_at	-1.55091	0.0101045	arabinogalactan protein 16	Glyma11g02130.1	biological_process
	Gma.13717.1.A1_at	-1.55118	0.00041726	LOB domain-containing protein 21-like	Glyma14g06270.1	biological_process
	GmaAffx.76417.1.S1_at	-1.55181	9.87945e-05	NAD(P)-binding Rossmann-fold superfamily protein	Glyma07g04030.1	metabolic_process
	Gma.13318.1.S1_at	-1.55211	0.000439341	putative PAP-specific phosphatase, mitochondrial-like	Glyma15g07240.1	biological_process
	GmaAffx.35006.1.S1_at	-1.55217	0.0108766	peroxisomal 2,4-dienoyl-CoA reductase-like	Glyma15g28370.1	metabolic_process
	GmaAffx.54369.1.S1_at	-1.55278	0.00746471	Protein of unknown function (DUF1005)	Glyma06g09410.1	biological_process
	Gma.13330.1.S1_at	-1.55339	0.00289056	Lactoylglutathione lyase / glyoxalase I family protein	Glyma13g16610.1	metabolic_process
	Gma.11298.3.S1_a_at	-1.5543	0.000633168	probable pectate lyase 15-like	Glyma20g19200.1	biological_process
	GmaAffx.34999.1.S1_at	-1.55697	0.0128855	acetyl-coenzyme A synthetase-like	Glyma19g28300.1	metabolic_process
	Gma.965.1.A1_at	-1.5588	0.0155284	glycerol-3-phosphate dehydrogenase [NAD+]-like	Glyma19g07410.1	biological_process
	GmaAffx.62391.1.S1_at	-1.55925	0.00302354	cleft lip and palate transmembrane protein 1-like /// cleft lip and palate transmembrane protein 1-like	Glyma06g16940.1	biological_process
	Gma.6016.2.S1_s_at	-1.55956	0.00248082	isoflavone reductase homolog	Glyma06g03410.1	biological_process
	GmaAffx.25486.1.S1_at	-1.56395	0.000215418	probable glycosyltransferase At3g42180-like	Glyma04g33600.1	biological_process
	GmaAffx.92483.1.S1_at	-1.56583	0.0119255	isocitrate dehydrogenase [NAD] catalytic subunit 5, mitochondrial-like	Glyma10g06590.2	metabolic_process
	Gma.10752.2.S1_at	-1.56587	0.0155374	Embryo-specific protein 3, (ATS3)	Glyma15g01160.1	biological_process
	Gma.13300.1.S1_at	-1.56629	3.27134e-06	UPF0308 protein At2g37240, chloroplastic-like	Glyma17g17040.1	biological_process
	GmaAffx.17260.1.A1_at	-1.5698	0.00110113	glucosyltransferase	Glyma07g38460.1	metabolic_process
	GmaAffx.70823.1.S1_at	-1.57046	0.00237876	VQ motif-containing protein	Glyma13g10840.1	biological_process
	Gma.6725.1.S1_at	-1.57142	0.00614129	Protein of unknown function, DUF538	Glyma08g45780.1	biological_process
	GmaAffx.13717.1.S1_at	-1.5789	0.000634477	probable pectate lyase 22-like	Glyma04g36520.1	biological_process
	GmaAffx.32901.2.S1_at	-1.58072	0.0436732	Putative thiol-disulphide oxidoreductase DCC	Glyma06g19710.2	biological_process
	Gma.17665.1.S1_at	-1.58554	8.99619e-05	zinc finger CCCH domain-containing protein 53-like	Glyma12g01340.1	biological_process
	Gma.8034.2.S1_at	-1.58661	1.68474e-05	Protein of unknown function (DUF1118)	Glyma04g34330.1	biological_process
	Gma.13227.1.A1_at	-1.58709	6.36276e-05	LOB domain-containing protein 39-like	Glyma05g22120.1	biological_process
	GmaAffx.66332.3.S1_at	-1.58746	0.00727186	Tetratricopeptide repeat (TPR)-like superfamily protein	Glyma20g35990.2	biological_process
	Gma.16004.1.S1_at	-1.58985	0.0012418	Protein of unknown function (DUF1230)	Glyma01g39890.1	biological_process
	GmaAffx.56061.1.S1_at	-1.59028	0.0303464	Phosphoethanolamine N-methyltransferase-like	Glyma09g30650.2	metabolic_process
	Gma.12999.1.A1_at	-1.59067	0.000337766	UDP-glycosyltransferase 73B3-like	Glyma02g11670.1	biological_process
	GmaAffx.90954.1.S1_x_at	-1.59073	0.0732455	UDP-glucuronate 4-epimerase 1-like	Glyma02g37020.1	biological_process
	GmaAffx.11217.1.S1_at	-1.59215	0.000176489	probable polyol transporter 3-like	Glyma02g06450.1	biological_process
	Gma.3555.1.S1_at	-1.59336	1.07954e-05	Protein of unknown function (DUF1677)	Glyma07g04530.1	biological_process
	Gma.2191.2.S1_a_at	-1.59357	0.00011188	DUF246 domain-containing protein At1g04910-like	Glyma08g23770.1	biological_process
	GmaAffx.20258.1.S1_at	-1.59551	0.00142058	Acyl-CoA N-acyltransferases (NAT) superfamily protein	Glyma02g14010.1	metabolic_process
	Gma.706.2.S1_at	-1.59686	0.0243263	transmembrane protein 56-B-like	Glyma18g05520.1	biological_process
	GmaAffx.55244.1.A1_at	-1.5969	0.00186745	VQ motif-containing protein	Glyma09g05700.1	biological_process
	GmaAffx.83698.1.S1_at	-1.59848	0.000772527	nucleolar GTP-binding protein 1-like	Glyma11g14190.2	biological_process
	GmaAffx.88316.1.S1_at	-1.59946	0.00181788	Maf-like protein DDB_G0281937-like	Glyma17g36930.1	biological_process
	Gma.16672.2.S1_at	-1.59972	0.00552644	putative MO25-like protein At5g47540-like	Glyma17g01180.2	biological_process
	GmaAffx.91307.1.S1_s_at	-1.60553	0.0155788	nascent polypeptide-associated complex subunit alpha-like protein 2-like	Glyma04g40550.3	biological_process
	GmaAffx.64725.1.S1_at	-1.60586	0.00958732	Protein of unknown function (DUF1218)	Glyma12g35030.1	biological_process
	Gma.10588.1.S1_a_at	-1.60602	0.0380547	BSD domain-containing protein	Glyma11g04960.1	biological_process
	GmaAffx.91844.1.S1_s_at	-1.60837	0.0459097	Uncharacterised conserved protein UCP009193	Glyma05g31960.1	biological_process
	GmaAffx.92651.1.S1_s_at	-1.60872	0.0497272	Uridine nucleosidase 1-like	Glyma03g35170.1	biological_process
	Gma.1301.2.S1_a_at	-1.60872	0.0686283	plastid developmental protein DAG, putative	Glyma17g03200.2	biological_process
	GmaAffx.6022.2.S1_at	-1.60938	0.000503459	protein LURP-one-related 12-like	Glyma13g44250.2	biological_process
	Gma.883.1.S1_at	-1.61121	2.15909e-05	thylakoid lumenal 17.4 kDa protein, chloroplastic-like	Glyma04g41210.2	biological_process
	GmaAffx.83914.1.S1_at	-1.61327	0.00403618	ankyrin repeat, PH and SEC7 domain containing protein secG-like	Glyma02g43120.1	biological_process
	Gma.16912.1.S1_at	-1.61384	0.0116777	Protein of unknown function, DUF538	Glyma10g02180.1	biological_process
	Gma.14258.1.S1_s_at	-1.61544	0.0382973	Protein of unknown function (DUF3511)	Glyma04g05570.1	biological_process
	GmaAffx.47590.1.S1_at	-1.61689	0.0587157	UDP-glycosyltransferase 83A1-like	Glyma08g26830.1	metabolic_process
	Gma.17540.2.S1_at	-1.61854	0.0232126	histidinol dehydrogenase, chloroplastic-like	Glyma15g13910.2	biological_process
	Gma.3869.1.S1_at	-1.62095	0.000255819	Protein of unknown function (DUF1195)	Glyma14g08230.2	biological_process
	Gma.17474.1.S1_at	-1.62153	0.0309363	multiple C2 and transmembrane domain-containing protein 1-like	Glyma08g26090.1	biological_process
	GmaAffx.57660.1.S1_at	-1.62211	0.00173005	probable S-acyltransferase At3g26935-like	Glyma19g27160.1	biological_process
	Gma.16891.2.S1_at	-1.62392	0.00634444	Protein of unknown function, transmembrane-40	Glyma03g40260.2	biological_process
	GmaAffx.18634.1.S1_at	-1.62562	0.00290855	probable receptor-like protein kinase At5g24010-like	Glyma18g47070.1	biological_process
	GmaAffx.83092.1.S1_at	-1.62618	0.0176366	Haloacid dehalogenase-like hydrolase (HAD) superfamily protein	Glyma11g35920.1	metabolic_process
	Gma.10592.4.S1_at	-1.62706	0.00121399	pentatricopeptide repeat-containing protein At5g42310, mitochondrial-like	Glyma04g01980.2	biological_process
	Gma.685.1.S1_at	-1.63228	0.000446047	Ni-binding urease accessory protein UreG	Glyma08g08970.1	biological_process
	Gma.15250.1.S1_x_at	-1.63367	0.101293	probable calcium-binding protein CML36-like	Glyma19g31400.1	biological_process
	Gma.5814.2.S1_at	-1.63478	0.00519096	Protein of unknown function (DUF2296)	Glyma14g17080.1	biological_process
	GmaAffx.83037.1.S1_at	-1.63923	0.0235108	rhomboid-like protease 2-like	Glyma08g19760.1	biological_process
	Gma.17062.1.S1_at	-1.63948	5.90477e-05	Protein of unknown function (DUF640)	Glyma13g34550.1	biological_process
	Gma.7133.1.S1_at	-1.64034	0.00350492	pentatricopeptide repeat-containing protein At1g31920-like	Glyma01g01480.1	biological_process
	Gma.12211.2.S1_at	-1.64287	0.000411371	COBRA-like protein 4-like	Glyma08g27570.2	biological_process
	Gma.5611.1.S1_at	-1.64367	0.00119976	isoflavone 2'-hydroxylase-like	Glyma09g05440.1	biological_process
	GmaAffx.87893.1.S1_at	-1.65196	0.00368566	TRICHOME BIREFRINGENCE-LIKE 19	Glyma19g05760.1	biological_process
	Gma.15430.1.A1_at	-1.65449	0.0140511	Putative phosphoglycerate mutase DET1-like	Glyma01g43030.1	metabolic_process
	GmaAffx.64286.1.A1_at	-1.65756	0.000216563	UDP-glycosyltransferase 73B4-like	Glyma08g46270.1	biological_process
	Gma.5135.2.S1_at	-1.65862	0.0953504	cleft lip and palate transmembrane protein 1-like	Glyma06g16940.1	biological_process
	Gma.12748.2.A1_at	-1.65904	0.0026933	transmembrane protein 189-like	Glyma18g11620.1	biological_process
	GmaAffx.92786.1.S1_at	-1.6601	0.00693884	probable methyltransferase PMT14-like	Glyma05g06050.2	biological_process
	GmaAffx.60538.1.S1_at	-1.66129	0.000115478	Pyridoxal phosphate (PLP)-dependent transferases superfamily protein	Glyma10g38490.1	biological_process
	GmaAffx.57844.1.S1_at	-1.66202	0.000170273	probable inactive purple acid phosphatase	Glyma05g03320.1	biological_process
	Gma.7969.1.S1_at	-1.66384	0.000965373	Remorin family protein	Glyma06g04370.2	biological_process
	GmaAffx.29121.1.S1_at	-1.66495	0.0180159	probable S-acyltransferase At3g51390-like	Glyma11g08760.1	biological_process
	GmaAffx.66916.1.S1_at	-1.66716	0.00309649	zeaxanthin epoxidase, chloroplastic-like	Glyma11g03990.1	biological_process
	GmaAffx.6733.1.S1_at	-1.66814	0.00107758	TRICHOME BIREFRINGENCE-LIKE 27	Glyma02g03630.1	biological_process
	GmaAffx.77924.1.S1_at	-1.66936	0.00891015	Protein of unknown function (DUF3531)	Glyma09g09190.1	biological_process
	GmaAffx.12286.1.S1_at	-1.67414	0.013491	Rhomboid-related intramembrane serine protease family protein	Glyma19g06130.2	biological_process
	Gma.11401.1.A1_at	-1.67783	2.64979e-05	probable carboxylesterase 2-like	Glyma07g33330.1	0
	GmaAffx.63157.1.S1_at	-1.67865	0.00124066	acyltransferase-like protein At1g54570, chloroplastic-like	Glyma19g42980.1	biological_process
	GmaAffx.57319.1.S1_at	-1.67921	0.00785367	UPF0176 protein pc0378-like	Glyma05g33510.1	biological_process
	GmaAffx.23656.1.S1_at	-1.68658	0.00111994	protein IQ-DOMAIN 1-like	Glyma13g20070.1	biological_process
	Gma.6722.1.S1_at	-1.68901	0.0226778	UDP-glycosyltransferase 82A1-like	Glyma14g00550.1	metabolic_process
	Gma.4166.1.S1_at	-1.6907	0.0287088	ALA-interacting subunit 3-like	Glyma08g17460.3	biological_process
	GmaAffx.62471.1.S1_at	-1.6914	0.107586	Anthocyanin 5-aromatic acyltransferase-like	Glyma18g50340.1	biological_process
	GmaAffx.45125.1.S1_s_at	-1.69348	0.0500101	malonyl-CoA:isoflavone 7-O-glucoside-6''-O-malonyltransferase	Glyma13g06230.1	biological_process
	GmaAffx.65210.1.S1_at	-1.69453	0.0309286	UPF0301 protein BT_1078-like	Glyma18g49850.1	biological_process
	Gma.796.1.S1_at	-1.69541	0.00205571	probable pectate lyase 12-like	Glyma20g24670.1	biological_process
	GmaAffx.91578.1.S1_x_at	-1.69643	0.130531	Transducin/WD40 repeat-like superfamily protein	Glyma02g38500.2	biological_process
	GmaAffx.40739.1.S1_at	-1.69656	0.0148431	probable carboxylesterase 2-like	Glyma02g15120.1
	GmaAffx.11383.1.S1_at	-1.69818	0.108997	Tetratricopeptide repeat (TPR)-like superfamily protein	Glyma19g01100.1	biological_process
	Gma.15850.2.S1_a_at	-1.69831	0.000854474	proline synthase co-transcribed bacterial homolog protein-like	Glyma08g43230.3	biological_process
	Gma.3916.1.S1_a_at	-1.69924	0.000708082	Protein of unknown function (DUF1218)	Glyma14g16950.2	biological_process
	GmaAffx.85077.1.S1_at	-1.70023	5.98655e-05	pentatricopeptide repeat-containing protein At5g02830, chloroplastic-like	Glyma19g36140.2	biological_process
	GmaAffx.62117.1.S1_at	-1.70348	0.0358117	Pyridoxal phosphate phosphatase-related protein	Glyma08g03350.1	metabolic_process
	Gma.16487.1.S1_at	-1.70482	4.18732e-05	plasmodesmata callose-binding protein 3	Glyma05g00470.1	biological_process
	Gma.13735.1.S1_at	-1.70552	0.000434434	YGGT family protein	Glyma06g05880.1	biological_process
	Gma.6548.1.S1_at	-1.70592	0.00155078	---	Glyma17g37230.1	biosynthetic_process
	Gma.11528.2.S1_x_at	-1.71257	0.00533556	AT hook motif DNA-binding family protein	Glyma03g41230.2	biological_process
	GmaAffx.21742.1.S1_at	-1.71569	0.0306418	Uncharacterized conserved protein (DUF2358)	Glyma08g25480.1	biological_process
	Gma.13418.2.S1_at	-1.71574	0.00107872	CASP-like protein At1g49405-like	Glyma12g05110.2	biological_process
	Gma.2686.1.S1_s_at	-1.72075	0.0754219	isoflavone reductase-like	Glyma11g07510.1	response_to_cadmium_ion
	GmaAffx.73867.1.S1_at	-1.7219	0.000773672	TPX2 (targeting protein for Xklp2) protein family	Glyma06g07190.1	biological_process
	Gma.9666.1.S1_s_at	-1.72225	5.23415e-06	DUF246 domain-containing protein At1g04910-like	Glyma11g37750.1	biological_process
	GmaAffx.79727.1.S1_at	-1.72228	0.000227358	Protein of Unknown Function (DUF239)	Glyma05g30070.1	biological_process
	GmaAffx.77858.3.S1_at	-1.72379	0.0045205	protein FRIGIDA-like	Glyma03g23760.1	biological_process
	Gma.17207.1.S1_at	-1.72391	4.46538e-05	GEM-like protein 2-like	Glyma13g34510.1	biological_process
	GmaAffx.71799.1.S1_at	-1.72493	0.000245187	UPF0326 protein At4g17486-like	Glyma08g23180.1	biological_process
	GmaAffx.92112.1.S1_s_at	-1.72516	7.47502e-05	kynurenine formamidase-like	Glyma11g00260.1	biological_process
	Gma.2419.1.A1_at	-1.72583	0.00306868	AT hook motif DNA-binding family protein	Glyma07g07870.1	biological_process
	GmaAffx.68076.1.S1_at	-1.727	8.09657e-05	probable methyltransferase PMT7-like	Glyma0024s00260.1	biological_process
	Gma.3524.1.S1_at	-1.72796	0.00955395	isoflavone 2'-hydroxylase-like	Glyma16g26520.1	biological_process
	GmaAffx.90970.1.S1_s_at	-1.72917	9.48689e-06	4,5-DOPA dioxygenase extradiol-like protein-like	Glyma16g33280.1	biological_process
	GmaAffx.12227.1.S1_at	-1.73053	0.00157417	putative pentatricopeptide repeat-containing protein At5g43820-like	Glyma15g12020.1	biological_process
	Gma.7237.1.S1_at	-1.7345	0.00460245	KH domain-containing protein At4g18375-like /// heterogeneous nuclear ribonucleoprotein K-like	Glyma08g23710.1	biological_process
	GmaAffx.65758.1.S1_at	-1.74774	0.00126944	armadillo repeat only 2	Glyma01g37080.1	biological_process
	GmaAffx.88323.1.S1_at	-1.74861	0.000505422	Outer arm dynein light chain 1 protein	Glyma06g45610.1	biological_process
	GmaAffx.74761.1.S1_at	-1.7516	0.0080372	large subunit GTPase 1 homolog	Glyma13g38840.1	biological_process
	Gma.7751.2.S1_at	-1.75444	2.15909e-05	protein notum homolog	Glyma10g27960.3	biological_process
	Gma.16981.1.S1_at	-1.75486	1.19404e-05	WPP domain-interacting tail-anchored protein 2-like	Glyma02g13880.1	biological_process
	GmaAffx.58887.1.S1_at	-1.75656	0.053516	coiled-coil domain-containing protein 132-like	Glyma12g08830.1	biological_process
	GmaAffx.90132.1.A1_s_at	-1.76197	0.000836646	Protein of unknown function (DUF1677)	Glyma04g06000.2	biological_process
	Gma.17681.1.S1_at	-1.76504	0.0105205	NAD(P)-binding Rossmann-fold superfamily protein	Glyma17g20290.1	metabolic_process
	Gma.2308.1.S1_s_at	-1.76744	0.0623871	isoflavone synthase 2	Glyma13g24200.1	biological_process
	GmaAffx.62029.1.S1_at	-1.76792	0.0003641	2,3-dimethylmalate lyase-like	Glyma08g47730.2	metabolic_process
	Gma.13330.2.S1_at	-1.7702	0.0147389	Lactoylglutathione lyase / glyoxalase I family protein	Glyma17g06060.1	metabolic_process
	GmaAffx.60768.1.S1_at	-1.77227	0.000117768	thylakoid lumenal protein At1g12250, chloroplastic-like	Glyma11g03350.1	biological_process
	Gma.14567.1.S1_at	-1.77404	0.00273435	protein NDR1-like	Glyma19g44980.1	biological_process
	GmaAffx.46716.1.S1_at	-1.77522	0.0116095	BTB/POZ and MATH domain-containing protein 4-like	Glyma16g04060.3	biological_process
	GmaAffx.13506.1.S1_at	-1.77699	0.110431	DEAD-box ATP-dependent RNA helicase 56-like	Glyma06g07280.2	biological_process
	Gma.15717.2.S1_at	-1.77751	0.000353141	Sas10/Utp3/C1D family	Glyma06g06440.2	biological_process
	GmaAffx.64963.1.S1_at	-1.77812	0.000591786	S-adenosyl-L-methionine-dependent methyltransferases superfamily protein	Glyma04g11180.1	metabolic_process
	GmaAffx.86016.1.S1_at	-1.77906	0.0409776	pentatricopeptide repeat-containing protein At1g74750-like	Glyma05g01480.1	biological_process
	GmaAffx.81481.1.S1_at	-1.78298	0.0142771	bifunctional dihydroflavonol 4-reductase/flavanone 4-reductase-like	Glyma12g02230.2	biological_process
	GmaAffx.61043.1.S1_at	-1.78347	0.0367287	RNA-binding (RRM/RBD/RNP motifs) family protein	Glyma05g08160.2	biological_process
	Gma.10863.2.S1_at	-1.7856	0.000782505	heparan-alpha-glucosaminide N-acetyltransferase-like	Glyma08g47880.1	biological_process
	GmaAffx.88307.1.S1_at	-1.78641	0.0412634	CASP-like protein At5g40300-like	Glyma16g08050.1	biological_process
	Gma.11820.1.S1_at	-1.78853	7.85122e-06	SOUL heme-binding family protein	Glyma06g24470.2	biological_process
	Gma.11286.1.S1_at	-1.79142	0.000399431	bifunctional polymyxin resistance protein ArnA-like	Glyma12g30490.1	biological_process
	Gma.2452.1.S1_at	-1.79168	2.78064e-06	haloalkane dehalogenase-like	Glyma03g23870.1	biological_process
	GmaAffx.76236.1.S1_at	-1.79641	0.00427859	DUF21 domain-containing protein At4g14240-like	Glyma07g38600.1	biological_process
	GmaAffx.11857.1.A1_at	-1.79659	0.0117817	Protein of unknown function (DUF640)	Glyma11g29340.1	biological_process
	Gma.1587.1.S1_at	-1.80028	4.67802e-05	putative pterin-4-alpha-carbinolamine dehydratase 1-like	Glyma02g09640.1	biological_process
	Gma.6734.1.S1_at	-1.80067	2.50258e-05	HISTIDINE TRIAD NUCLEOTIDE-BINDING 2	Glyma15g17330.1	biological_process
	GmaAffx.86862.1.S1_s_at	-1.80173	0.00151578	GDP-mannose 4,6 dehydratase 2-like /// GDP-mannose 4,6 dehydratase 1-like	Glyma01g37270.1	biological_process
	GmaAffx.79098.1.S1_at	-1.80175	0.0155291	protein KIAA0415-like	Glyma06g42370.1	biological_process
	GmaAffx.85179.1.S1_at	-1.80235	0.032496	WPP domain-interacting protein 2-like	Glyma06g47970.1	biological_process
	GmaAffx.68424.1.S1_at	-1.80257	0.00166937	Galactose oxidase/kelch repeat superfamily protein	Glyma15g10310.1	biological_process
	GmaAffx.50185.1.S1_at	-1.80714	0.00345241	protein DAMAGED DNA-BINDING 2-like	Glyma02g39130.1	biological_process
	Gma.2220.1.S1_s_at	-1.81367	0.00309518	Kunitz trypsin protease inhibitor	Glyma09g28310.1	biological_process
	Gma.11522.2.S1_at	-1.81891	1.89738e-05	Protein of unknown function (DUF579)	Glyma01g39590.1	biological_process
	GmaAffx.12092.1.S1_at	-1.8194	0.0615714	DEAD-box ATP-dependent RNA helicase 7-like	Glyma10g38680.1	biological_process
	Gma.6755.2.S1_at	-1.82257	0.0185174	Protein of unknown function (DUF1712)	Glyma08g05260.2	biological_process
	Gma.17665.2.S1_at	-1.82273	1.14497e-05	zinc finger CCCH domain-containing protein 53-like	Glyma09g35990.2	biological_process
	Gma.4193.2.S1_s_at	-1.82284	0.0141188	glycogen synthase kinase-3 homolog MsK-2-like	Glyma02g01220.2	biological_process
	GmaAffx.37787.1.S1_at	-1.82301	0.00155045	NAD(P)-binding Rossmann-fold superfamily protein	Glyma09g25070.1	metabolic_process
	GmaAffx.65616.1.S1_at	-1.82393	0.00612215	leucine-rich repeat protein lrrA-like	Glyma09g06920.1	biological_process
	GmaAffx.90596.1.S1_s_at	-1.83043	0.00295713	Protein of unknown function (DUF1685)	Glyma01g39270.1	biological_process
	GmaAffx.78028.1.S1_at	-1.83158	9.68317e-05	glycerol-3-phosphate acyltransferase, chloroplastic-like	Glyma09g34110.1	biological_process
	Gma.14570.1.S1_at	-1.83385	0.00064838	Polyketide cyclase/dehydrase and lipid transport superfamily protein	Glyma06g09160.1	biological_process
	Gma.4209.2.S1_at	-1.83385	0.000721004	Late embryogenesis abundant (LEA) hydroxyproline-rich glycoprotein family	Glyma15g02810.1	biological_process
	Gma.16334.1.S1_x_at	-1.84063	1.50482e-05	photosystem II reaction center W	Glyma10g03750.1	biological_process
	GmaAffx.66870.1.S1_at	-1.84227	0.00738898	DEAD-box ATP-dependent RNA helicase 50-like	Glyma06g00480.1	biological_process
	GmaAffx.41550.1.S1_at	-1.85236	0.0211451	Protein of unknown function (DUF604)	Glyma18g04020.1	biological_process
	GmaAffx.59500.3.S1_at	-1.85744	0.00691349	UDP-glycosyltransferase 73C4-like	Glyma17g02270.1	biological_process
	GmaAffx.12869.1.A1_at	-1.85744	7.83486e-05	probable plastid-lipid-associated protein 10, chloroplastic-like	Glyma07g00410.1	biological_process
	GmaAffx.3251.1.S1_at	-1.86054	0.00414528	Pyridoxal phosphate (PLP)-dependent transferases superfamily protein	Glyma17g14140.1	biological_process
	Gma.15847.2.S1_at	-1.86261	1.11226e-05	NADP-dependent alkenal double bond reductase P1-like	Glyma03g24050.1	biological_process
	Gma.5035.1.S1_at	-1.86408	1.66838e-05	29 kDa ribonucleoprotein, chloroplastic-like	Glyma09g33790.1	biological_process
	GmaAffx.6924.1.S1_at	-1.86721	0.000112861	glycogen synthase kinase-3 homolog MsK-1-like	Glyma19g41420.3	biological_process
	Gma.1078.1.A1_at	-1.86986	7.96572e-05	protein-O-fucosyltransferase 2	Glyma16g01730.1	biological_process
	GmaAffx.77370.1.S1_at	-1.87004	0.00232838	extended synaptotagmin-1-like	Glyma17g11800.1	biological_process
	GmaAffx.1061.1.S1_at	-1.87403	0.0337637	Protein of unknown function (DUF581)	Glyma17g03090.1	biological_process
	GmaAffx.51796.1.S1_at	-1.87443	0.000204132	dehydrogenase/reductase SDR family member 12-like	Glyma02g08610.1	metabolic_process
	Gma.667.2.S1_at	-1.87651	0.000124147	29 kDa ribonucleoprotein A, chloroplastic-like	Glyma06g10490.1	biological_process
	Gma.5251.2.S1_a_at	-1.87711	0.111408	CCT motif family protein	Glyma04g41490.2	biological_process
	GmaAffx.85539.2.S1_at	-1.87732	0.00350312	Trypsin family protein	Glyma15g40700.1	biological_process
	Gma.1326.1.S1_a_at	-1.87807	0.00031045	probable pectate lyase 22-like	Glyma17g13550.1	biological_process
	Gma.705.1.S1_a_at	-1.88025	0.00110833	SWIB/MDM2 domain superfamily protein	Glyma11g00300.2	biological_process
	Gma.2416.1.S1_at	-1.8804	0.00159183	Rubber elongation factor protein (REF)	Glyma05g27980.1	biological_process
	GmaAffx.92107.1.S1_s_at	-1.88151	0.00051998	Protein of unknown function (DUF1685)	Glyma11g06000.1	biological_process
	GmaAffx.84878.1.S1_at	-1.88161	0.00447912	2,3-dimethylmalate lyase-like	Glyma08g47730.1	metabolic_process
	GmaAffx.72595.1.S1_at	-1.88671	0.00647987	polyphosphoinositide phosphatase-like	Glyma07g04900.1	biological_process
	GmaAffx.83041.1.S1_at	-1.89374	0.00330765	NHL repeat-containing protein 2-like	Glyma19g41590.1	metabolic_process
	Gma.1573.2.S1_a_at	-1.89897	0.0773811	S-adenosylmethionine decarboxylase proenzyme-like	Glyma18g51390.1	biological_process
	GmaAffx.86055.1.S1_at	-1.90444	0.00274449	thylakoid lumenal 15.0 kDa protein 2, chloroplastic-like	Glyma10g06430.2	biological_process
	GmaAffx.58964.1.S1_at	-1.90795	0.00103031	Protein of unknown function, DUF584	Glyma08g42910.2	biological_process
	Gma.7520.1.A1_at	-1.90907	0.00417636	Protein FAF-like, chloroplastic-like	Glyma11g18160.1	biological_process
	Gma.15359.1.S1_a_at	-1.91345	0.00041497	Calcium-dependent lipid-binding (CaLB domain) family protein	Glyma11g33760.1	biological_process
	GmaAffx.80098.1.S1_at	-1.91349	0.00163878	probable carboxylesterase 2-like	Glyma06g04140.1	metabolic_process
	GmaAffx.23670.1.S1_at	-1.91392	0.00518426	alcohol dehydrogenase-like 3-like	Glyma18g42940.1	metabolic_process
	Gma.12270.1.S1_at	-1.91425	0.00508497	benzyl alcohol O-benzoyltransferase-like	Glyma03g40430.1	biological_process
	Gma.6514.1.S1_at	-1.91986	1.19404e-05	zinc finger CCCH domain-containing protein ZFN-like	Glyma09g38650.2	biological_process
	GmaAffx.92214.1.S1_s_at	-1.92048	0.0160302	GATA type zinc finger transcription factor family protein	Glyma04g04880.1	biological_process
	GmaAffx.58549.1.S1_at	-1.92051	0.00126045	ALA-interacting subunit 3-like	Glyma19g29130.1	biological_process
	GmaAffx.48291.1.S1_at	-1.92407	0.000123002	formyltetrahydrofolate deformylase-like	Glyma17g15190.1	biological_process
	Gma.17237.1.A1_at	-1.92692	0.00217315	VQ motif-containing protein	Glyma08g00850.1	biological_process
	GmaAffx.58038.1.S1_at	-1.92776	0.000161768	TRICHOME BIREFRINGENCE-LIKE 23	Glyma05g37030.1	biological_process
	Gma.13340.2.S1_a_at	-1.92985	0.00341217	UDP-glycosyltransferase 85A3-like /// UDP-glycosyltransferase 85A3-like	Glyma02g25930.1	metabolic_process
	Gma.9319.1.S1_s_at	-1.93045	0.0032877	LOB domain-containing protein 38-like	Glyma17g17540.1	biological_process
	Gma.4531.2.S1_at	-1.93362	4.3836e-05	Phosphate-responsive 1 family protein	Glyma06g10710.1	biological_process
	GmaAffx.93453.1.S1_s_at	-1.93423	0.000243061	benzyl alcohol O-benzoyltransferase-like	Glyma02g00340.1	biological_process
	Gma.9320.2.S1_s_at	-1.93591	0.00531838	protein OSB2, chloroplastic-like	Glyma10g03700.3	biological_process
	GmaAffx.73582.1.S1_at	-1.94003	0.000344636	ankyrin repeat-containing protein At5g02620-like	Glyma06g44870.2	biological_process
	Gma.9539.2.S1_at	-1.94518	0.00449122	Protein of unknown function, DUF593	Glyma08g10040.1	biological_process
	GmaAffx.5737.1.S1_at	-1.94779	0.000450137	UDP-glycosyltransferase 85A7-like	Glyma15g05980.1	metabolic_process
	GmaAffx.54404.1.S1_at	-1.94846	0.0817592	Protein of unknown function (DUF3741)	Glyma03g32680.1	biological_process
	Gma.529.1.S1_at	-1.94877	0.000471073	Bifunctional purple acid phosphatase 26-like	Glyma13g23090.1	biological_process
	Gma.4423.2.S1_a_at	-1.95181	1.22675e-05	phosphoglycolate phosphatase-like	Glyma18g48010.1	metabolic_process
	Gma.8862.1.S1_at	-1.95318	1.39032e-05	Photosystem II reaction center PsbP family protein	Glyma10g29380.1	biological_process
	Gma.2597.1.S1_at	-1.96007	0.000581154	jasmonate-zim-domain protein 12	Glyma17g04850.1	biological_process
	GmaAffx.15265.1.S1_at	-1.96037	0.00182753	T-complex protein 11	Glyma08g20060.1	biological_process
	GmaAffx.79811.1.S1_at	-1.96157	0.000288042	methenyltetrahydrofolate synthase domain-containing protein-like	Glyma16g27960.1	metabolic_process
	GmaAffx.36575.1.S1_at	-1.97155	0.00120287	pentatricopeptide repeat-containing protein At2g02980-like	Glyma01g05830.1	biological_process
	GmaAffx.45957.2.S1_at	-1.97171	0.000381766	CASP-like protein GSVIVT00013502001-like	Glyma17g01130.2	biological_process
	Gma.10919.4.S1_x_at	-1.97473	0.00401197	A20/AN1-like zinc finger family protein	Glyma03g35180.2	biological_process
	GmaAffx.82790.2.S1_at	-1.9752	0.0552243	CBS domain-containing protein CBSX6-like	Glyma09g38710.1	metabolic_process
	Gma.10933.2.S1_a_at	-1.97812	0.0337594	CCR-like	Glyma16g05350.2	biological_process
	Gma.1739.2.S1_s_at	-1.9831	0.0344546	peroxisomal biogenesis factor 11 family protein /// uncharacterized LOC100499755	Glyma18g46140.3	metabolic_process
	GmaAffx.60353.1.S1_at	-1.98455	0.000713316	probable polygalacturonase non-catalytic subunit JP650-like	Glyma02g03960.1	biological_process
	Gma.8615.1.S1_at	-1.98652	0.00316911	tyramine N-feruloyltransferase 4/11-like	Glyma10g15250.1	metabolic_process
	Gma.817.1.A1_s_at	-1.98923	0.0103172	zinc finger Ran-binding domain-containing protein 2-like	Glyma06g24770.1	biological_process
	Gma.2191.1.S1_at	-1.98925	0.000343982	DUF246 domain-containing protein At1g04910-like	Glyma08g23770.1	metabolic_process
	GmaAffx.6824.1.S1_at	-1.99037	0.00420744	21 kDa protein-like	Glyma05g34830.1	biological_process
	GmaAffx.84972.1.S1_at	-1.99156	4.25274e-06	phosphoadenosine phosphosulfate (PAPS) reductase family protein	Glyma19g36860.1	metabolic_process
	Gma.1445.3.S1_a_at	-1.99792	0.0281756	bifunctional dihydroflavonol 4-reductase/flavanone 4-reductase-like	Glyma13g44700.1	metabolic_process
	GmaAffx.72621.1.S1_at	-1.99963	0.101027	Class I glutamine amidotransferase-like superfamily protein	Glyma18g05220.1	biological_process
	Gma.1837.2.S1_at	-2.00066	0.00365147	magnesium transporter NIPA2-like	Glyma12g28940.2	biological_process
	GmaAffx.20168.1.S1_at	-2.00088	0.0160911	Haloacid dehalogenase-like hydrolase (HAD) superfamily protein	Glyma07g32760.3	metabolic_process
	GmaAffx.17677.1.S1_at	-2.00346	0.00482507	calmodulin-like protein 1-like	Glyma01g39240.1	biological_process
	GmaAffx.81346.1.S1_at	-2.00485	0.000156207	heparan-alpha-glucosaminide N-acetyltransferase-like	Glyma18g53630.1	biological_process
	Gma.4120.1.A1_at	-2.0052	0.00812765	EXORDIUM like 2	Glyma15g06010.1	biological_process
	Gma.2477.1.S1_at	-2.00662	2.25723e-05	Plant protein of unknown function (DUF828)	Glyma19g33110.1	biological_process
	GmaAffx.86452.1.S1_at	-2.00788	0.0122767	activating signal cointegrator 1 complex subunit 3	Glyma06g21970.1	metabolic_process
	GmaAffx.9950.1.S1_at	-2.00961	2.78064e-06	Acyl-CoA N-acyltransferases (NAT) superfamily protein	Glyma08g26160.1	metabolic_process
	Gma.184.1.S1_at	-2.01166	0.000117278	Integral membrane HPP family protein	Glyma17g10480.2	biological_process
	Gma.15359.2.S1_a_at	-2.01999	0.00205244	Calcium-dependent lipid-binding (CaLB domain) family protein	Glyma11g33760.1	biological_process
	Gma.10650.1.S1_at	-2.02999	0.00563145	glucosyltransferase	Glyma03g41730.1	metabolic_process
	GmaAffx.22343.2.S1_s_at	-2.03697	0.0838888	ALA-interacting subunit 3-like	Glyma15g28010.2	biological_process
	Gma.6176.2.S1_at	-2.03719	0.000199388	Octicosapeptide/Phox/Bem1p family protein	Glyma08g06470.1	biological_process
	GmaAffx.8626.2.S1_at	-2.04545	0.0508888	protein MEMO1-like	Glyma14g13970.1	biological_process
	Gma.6888.1.S1_at	-2.04549	0.000160786	inosine-uridine preferring nucleoside hydrolase family protein	Glyma13g28400.2	biological_process
	GmaAffx.71692.1.S1_at	-2.04594	0.000676023	UDP-glycosyltransferase 73B3-like	Glyma02g11640.1	metabolic_process
	GmaAffx.61658.1.S1_at	-2.04857	6.73896e-05	acyl-CoA-binding domain-containing protein 4-like	Glyma17g02680.1	biological_process
	GmaAffx.50515.1.S1_at	-2.04885	0.199217	sieve element occlusion s	Glyma20g34670.1	biological_process
	Gma.3960.1.S1_at	-2.05133	0.00983692	pyruvate dehydrogenase E1 component subunit beta-like	Glyma08g10200.1	metabolic_process
	GmaAffx.78287.2.S1_at	-2.05525	0.00473494	pentatricopeptide repeat-containing protein At3g53700, chloroplastic-like	Glyma13g19420.1	metabolic_process
	Gma.5465.2.S1_at	-2.06314	0.082887	BTB/POZ domain-containing protein At1g63850-like	Glyma11g12560.1	biological_process
	GmaAffx.66680.1.S1_at	-2.06495	0.000345454	microtubule-associated protein SPIRAL2-like	Glyma05g01680.5	biological_process
	Gma.16332.2.S1_at	-2.06785	0.0012562	probable carboxylesterase 2-like	Glyma02g15130.1	metabolic_process
	Gma.16441.1.S1_a_at	-2.06891	0.000360502	Thioesterase superfamily protein	Glyma15g20870.3	biological_process
	GmaAffx.14131.1.S1_at	-2.06907	0.000254183	mannan endo-1,4-beta-mannosidase 2-like	Glyma12g33190.1	biological_process
	GmaAffx.43441.1.S1_at	-2.07082	0.000491846	CDK5RAP1-like protein-like	Glyma11g07790.1	biological_process
	GmaAffx.83068.1.S1_at	-2.071	0.00748205	TVP38/TMEM64 family membrane protein slr0305-like	Glyma08g26000.2	biological_process
	GmaAffx.89828.1.S1_s_at	-2.07105	3.46762e-05	isoflavone reductase homolog A622-like	Glyma11g07490.1	response_to_cadmium_ion response_to_oxidative_stress
	Gma.10909.2.S1_at	-2.07213	0.00410455	YGGT family protein	Glyma08g23940.1	biological_process
	GmaAffx.73239.1.S1_at	-2.07214	0.0251231	guanine nucleotide-binding protein subunit beta-2-like	Glyma12g04810.1	metabolic_process
	Gma.11037.1.S1_at	-2.07362	1.75017e-05	glyceraldehyde-3-phosphate dehydrogenase A, chloroplastic-like	Glyma19g28240.1	metabolic_process
	Gma.15532.1.S1_at	-2.07594	0.000225068	Pectinacetylesterase family protein	Glyma19g41030.1	metabolic_process
	Gma.16735.2.S1_at	-2.07961	0.00868296	isoflavone reductase homolog A622-like	Glyma01g37820.1	metabolic_process
	GmaAffx.51998.1.S1_at	-2.08681	0.0349945	aldehyde dehydrogenase family 3 member F1-like	Glyma15g03910.1	metabolic_process
	GmaAffx.22641.1.S1_at	-2.09106	3.0587e-05	DUF246 domain-containing protein At1g04910-like	Glyma17g08970.1	biological_process
	Gma.798.1.S1_at	-2.09212	0.000378658	UNC93-like protein-like	Glyma03g32940.1	biological_process
	GmaAffx.25294.1.S1_at	-2.09979	0.00234114	medium-chain-fatty-acid--CoA ligase-like	Glyma01g44240.1	metabolic_process
	GmaAffx.34241.1.S1_at	-2.10019	0.00479971	nucleolysin TIAR-like	Glyma13g17200.2
	Gma.16334.1.S1_at	-2.11033	3.92561e-06	photosystem II reaction center W	Glyma10g03750.1	biological_process
	Gma.2292.2.S1_a_at	-2.11297	0.000139032	GDP-D-mannose 3,5-epimerase	Glyma19g43410.1	metabolic_process
	GmaAffx.66241.1.S1_at	-2.11629	0.00631074	multiple chloroplast division site 1	Glyma06g01760.1	biological_process
	Gma.7726.1.A1_at	-2.12168	0.00281221	calcium-binding protein PBP1-like	Glyma06g40330.1	biological_process
	Gma.14121.1.S1_at	-2.12259	0.0095178	pentatricopeptide repeat-containing protein At3g06430, chloroplastic-like	Glyma17g03840.1	metabolic_process
	GmaAffx.52057.1.S1_at	-2.12369	8.06386e-05	UDP-glucuronate 4-epimerase 3-like	Glyma09g36740.1	metabolic_process
	Gma.2419.1.A1_s_at	-2.12844	2.28994e-06	AT hook motif DNA-binding family protein	Glyma07g07870.1	metabolic_process
	Gma.14306.1.A1_at	-2.1308	0.000508203	pentatricopeptide repeat-containing protein At3g42630-like	Glyma03g04350.1	metabolic_process
	GmaAffx.85196.1.S1_at	-2.13268	0.011848	haloacid dehalogenase-like hydrolase family protein	Glyma14g21790.1	metabolic_process
	GmaAffx.48534.2.S1_at	-2.13316	6.59175e-05	uncharacterized LOC100807266	Glyma08g45890.1	biological_process
	Gma.8156.1.S1_at	-2.13447	1.22675e-05	protein ELF4-LIKE 4-like	Glyma17g05860.1	biological_process
	Gma.7825.1.A1_at	-2.13826	1.53753e-05	Plant protein of unknown function (DUF828)	Glyma07g30330.1	biological_process
	Gma.7254.1.S1_at	-2.14069	0.00579534	probable membrane-associated kinase regulator 6-like	Glyma09g23170.1	biological_process
	GmaAffx.13040.1.S1_at	-2.14478	5.38136e-05	Ubiquitin-specific protease family C19-related protein	Glyma15g00330.1	biological_process
	Gma.6549.1.S1_at	-2.15053	0.000234064	uncharacterized LOC100527778	Glyma15g06770.1	biological_process
	Gma.1102.1.S1_at	-2.1508	0.000767784	Rhodanese/Cell cycle control phosphatase superfamily protein	Glyma11g36560.1	biological_process
	GmaAffx.92483.1.S1_s_at	-2.15876	0.00474819	isocitrate dehydrogenase [NAD] catalytic subunit 5, mitochondrial-like	Glyma10g06590.2	metabolic_process
	Gma.15500.1.S1_at	-2.16047	0.000202823	Calcium-binding EF-hand family protein	Glyma15g03460.1	biological_process
	GmaAffx.15161.3.S1_s_at	-2.16078	7.00067e-05	BTB/POZ domain-containing protein At3g05675-like	Glyma03g36080.1
	Gma.8063.1.S1_at	-2.16236	0.000175507	Protein of unknown function (DUF1685)	Glyma07g34280.1	biological_process
	Gma.17204.1.A1_a_at	-2.16577	2.28994e-05	carboxymethylenebutenolidase homolog	Glyma06g48340.1	biological_process
	GmaAffx.88106.1.S1_at	-2.17424	0.000297038	Protein of unknown function DUF829, transmembrane 53	Glyma02g15080.1	biological_process
	GmaAffx.93373.1.S1_s_at	-2.18166	0.0404035	Protein of unknown function (DUF581)	Glyma17g05520.1	biological_process
	GmaAffx.28586.1.S1_at	-2.1826	0.000968971	Protein of unknown function (DUF3411)	Glyma11g16260.1	biological_process
	Gma.15027.2.S1_at	-2.1831	3.87654e-05	glycine dehydrogenase [decarboxylating], mitochondrial-like	Glyma04g05420.2	metabolic_process
	Gma.12681.1.S1_at	-2.18518	0.00058557	CDGSH iron-sulfur domain-containing protein 2-like	Glyma16g32810.1	biological_process
	Gma.10066.1.S1_at	-2.19022	0.000724929	Pollen Ole e 1 allergen and extensin family protein	Glyma16g05760.1	biological_process
	GmaAffx.80937.1.S1_at	-2.1905	0.000170437	HXXXD-type acyl-transferase family protein	Glyma06g04440.1	biological_process
	GmaAffx.63488.1.S1_at	-2.19154	0.000496753	putative rRNA methylase ytqB-like	Glyma15g41430.1	biological_process
	Gma.2168.2.S1_at	-2.19456	0.0147963	membrane-associated 30 kDa protein, chloroplastic-like	Glyma11g13300.1	biological_process
	Gma.6470.1.S1_at	-2.19478	1.4721e-06	outer envelope membrane protein 7	Glyma19g33710.1	biological_process
	Gma.13302.1.S1_at	-2.19521	4.05646e-05	kynurenine formamidase-like	Glyma11g00260.1	biological_process
	Gma.529.1.S1_x_at	-2.1983	0.000511801	bifunctional purple acid phosphatase 26-like	Glyma13g23090.1	biological_process
	GmaAffx.68984.1.S1_at	-2.19904	0.000680603	Protein of unknown function (DUF3411)	Glyma15g05240.1	biological_process
	Gma.11528.2.S1_a_at	-2.19973	0.0052438	AT hook motif DNA-binding family protein	Glyma03g41230.2	biological_process
	GmaAffx.90753.1.S1_s_at	-2.20042	0.000516054	probable calcium-binding protein CML36-like	Glyma03g28650.1	biological_process
	GmaAffx.86752.1.S1_at	-2.20113	0.00042462	Protein of unknown function (DUF3411)	Glyma16g34740.1	biological_process
	GmaAffx.80084.1.S1_at	-2.20128	0.000559072	CASP-like protein At3g23200-like	Glyma10g01020.1	biological_process
	GmaAffx.78058.1.S1_at	-2.20318	8.97983e-05	L-idonate 5-dehydrogenase-like	Glyma16g32360.3	metabolic_process
	Gma.3556.1.S1_at	-2.20512	1.19404e-05	WW domain-containing oxidoreductase-like	Glyma20g30080.1	metabolic_process
	Gma.8131.2.S1_at	-2.21355	0.0161982	aldehyde dehydrogenase family 2 member B4, mitochondrial-like	Glyma06g19560.1	metabolic_process
	GmaAffx.84208.1.S1_at	-2.21567	0.00416867	DUF246 domain-containing protein At1g04910-like	Glyma18g01680.1
	GmaAffx.47649.1.S1_at	-2.21827	0.000334658	salicylate O-methyltransferase-like	Glyma02g13340.1	biological_process
	Gma.13086.1.S1_at	-2.22014	0.00663673	(S)-coclaurine N-methyltransferase-like	Glyma04g05690.1	metabolic_process
	GmaAffx.24443.1.S1_at	-2.22137	2.94421e-05	Haloacid dehalogenase-like hydrolase (HAD) superfamily protein	Glyma09g38750.1	metabolic_process
	GmaAffx.63893.1.S1_at	-2.22488	0.00287306	HXXXD-type acyl-transferase family protein	Glyma05g38290.1	biological_process
	GmaAffx.2200.1.S1_at	-2.22566	0.00026367	pentatricopeptide repeat-containing protein At5g13770, chloroplastic-like	Glyma07g29000.1	biological_process
	Gma.4705.2.S1_at	-2.2276	0.000498225	Rhodanese/Cell cycle control phosphatase superfamily protein	Glyma06g18510.1	biological_process
	Gma.1369.1.S1_at	-2.23262	1.14497e-05	YGGT family protein	Glyma04g05890.1	biological_process
	Gma.14784.2.S1_at	-2.23586	0.00605574	Tetratricopeptide repeat (TPR)-like superfamily protein	Glyma08g45240.1	biological_process
	GmaAffx.86571.1.S1_at	-2.24068	0.000166675	2,3-bisphosphoglycerate-dependent phosphoglycerate mutase-like	Glyma15g08010.2	metabolic_process
	GmaAffx.49404.1.S1_at	-2.2408	9.87945e-05	benzyl alcohol O-benzoyltransferase-like	Glyma03g40430.1	biological_process
	GmaAffx.85871.1.S1_at	-2.24882	0.00325204	Protein of unknown function (DUF1685)	Glyma20g01830.1	biological_process
	GmaAffx.83384.1.S1_at	-2.25538	0.000767293	inosine-uridine preferring nucleoside hydrolase family protein	Glyma13g28400.2	biological_process
	GmaAffx.90056.1.S1_s_at	-2.26384	0.0247696	nudix hydrolase homolog 17	Glyma11g33590.1	biological_process
	GmaAffx.82355.1.S1_at	-2.26541	6.15012e-05	S-adenosylmethionine synthase 1-like	Glyma10g28500.1	metabolic_process
	GmaAffx.37877.1.S1_at	-2.26659	5.72485e-06	MAC/Perforin domain-containing protein	Glyma08g05210.1	biological_process
	Gma.17650.2.S1_at	-2.26664	0.00727236	Glycine-rich RNA-binding protein	Glyma17g01220.1	biological_process
	GmaAffx.48942.1.S1_at	-2.2676	0.0126074	bifunctional dihydroflavonol 4-reductase/flavanone 4-reductase-like	Glyma09g40580.1	brassinosteroid_metabolic_process flavonoid_biosynthetic_process regulation_of_brassinosteroid_biosynthetic_process
	GmaAffx.14379.1.S1_at	-2.26841	4.74345e-05	Stress responsive alpha-beta barrel domain protein	Glyma05g38050.1	biological_process
	GmaAffx.35617.1.S1_at	-2.27912	3.27134e-07	aldehyde dehydrogenase family 2 member B4, mitochondrial-like	Glyma17g09860.1	metabolic_process
	Gma.1757.3.A1_a_at	-2.27916	0.0178172	29 kDa ribonucleoprotein, chloroplastic-like /// 31 kDa ribonucleoprotein, chloroplastic-like	Glyma10g26920.1	biological_process
	Gma.16848.1.A1_s_at	-2.28647	0.000221797	NAD(P)-binding Rossmann-fold superfamily protein	Glyma12g05030.1	metabolic_process
	GmaAffx.93644.1.S1_x_at	-2.28667	0.0567805	Ubiquitin	Glyma20g27950.1	metabolic_process
	GmaAffx.88316.2.S1_s_at	-2.28712	0.0046543	maf-like protein DDB_G0281937-like	Glyma17g36930.1	biological_process
	Gma.15359.1.S1_x_at	-2.28904	0.000355431	Calcium-dependent lipid-binding (CaLB domain) family protein	Glyma11g33760.1	biological_process
	Gma.13186.1.S1_at	-2.29361	0.000727546	inositol oxygenase 2-like	Glyma07g15190.1
	Gma.9957.1.S1_at	-2.29406	7.98207e-05	UDP-glycosyltransferase 74E1-like	Glyma18g48230.1	metabolic_process
	GmaAffx.5738.1.S1_at	-2.29761	0.000463713	probable carboxylesterase 18-like	Glyma16g33340.1	metabolic_process
	GmaAffx.77903.1.S1_at	-2.30536	0.0337733	ribose-phosphate pyrophosphokinase 5, chloroplastic-like	Glyma03g24280.3	metabolic_process
	GmaAffx.89772.8.S1_at	-2.31317	0.00156419	31 kDa protein	Glyma08g21410.2	biological_process
	GmaAffx.86112.1.S1_at	-2.31544	0.105939	BTB/POZ and MATH domain-containing protein 3-like	Glyma11g34460.2	biological_process
	Gma.12984.1.S1_at	-2.32861	0.00011695	BTB/POZ domain-containing protein At5g67385-like	Glyma01g39970.1	metabolic_process
	Gma.3909.1.S1_at	-2.33443	0.000890623	multiple C2 and transmembrane domain-containing protein 2-like	Glyma18g46500.1	biological_process
	Gma.5342.2.S1_at	-2.34582	0.00142761	peroxisomal 2,4-dienoyl-CoA reductase-like	Glyma08g25810.1	metabolic_process
	Gma.16511.2.S1_at	-2.35102	2.50258e-05	inositol hexakisphosphate and diphosphoinositol-pentakisphosphate kinase-like	Glyma09g37610.1	biological_process
	Gma.13377.1.S1_at	-2.35136	7.13152e-05	thylakoid lumenal protein At1g03610, chloroplastic-like	Glyma13g37510.1	biological_process
	GmaAffx.73174.1.S1_at	-2.35819	0.000181887	EPIDERMAL PATTERNING FACTOR-like protein 4-like	Glyma20g28830.1	biological_process
	Gma.12342.3.S1_at	-2.36567	2.28994e-06	uncharacterized LOC100776765	Glyma14g15120.1	biological_process
	Gma.5185.1.S1_at	-2.36766	0.00167378	protein notum homolog	Glyma03g38430.2	metabolic_process
	Gma.832.2.A1_at	-2.3689	0.000964882	protein vip1-like	Glyma18g49310.1	biological_process
	Gma.3470.1.S1_at	-2.36919	1.35761e-05	VQ motif-containing protein	Glyma19g31080.1	biological_process
	Gma.4206.1.S1_s_at	-2.37259	0.000391907	isoflavone synthase 1	Glyma07g32330.1	metabolic_process
	Gma.14215.1.S1_a_at	-2.37762	0.000307015	Protein of unknown function (DUF177)	Glyma11g10880.2	biological_process
	GmaAffx.770.2.S1_at	-2.38086	0.0378736	zinc finger CCCH domain-containing protein 17-like	Glyma08g09630.1	biological_process
	Gma.5632.1.S1_at	-2.38193	1.43939e-05	MD-2-related lipid recognition domain-containing protein	Glyma02g43790.1	biological_process
	Gma.4166.1.S1_s_at	-2.39361	0.0901886	ALA-interacting subunit 3-like	Glyma08g17460.3	biological_process
	Gma.18059.1.S1_at	-2.40273	0.000187121	calmodulin-like protein 3-like	Glyma13g41930.1	metabolic_process
	Gma.832.1.S1_at	-2.40493	0.00014901	protein vip1-like	Glyma09g37380.1	biological_process
	GmaAffx.74194.1.S1_at	-2.40958	0.000899292	3-ketodihydrosphingosine reductase-like	Glyma05g10390.1	metabolic_process
	Gma.8711.1.S1_at	-2.4101	0.000119895	binding	Glyma08g14760.1	biological_process
	Gma.13443.1.S1_at	-2.41839	8.17835e-06	Uncharacterized LOC100820311	Glyma02g15840.1	biological_process
	Gma.12439.1.S1_at	-2.42742	0.00506207	jasmonate-zim-domain protein 12	Glyma09g09100.2	biological_process
	GmaAffx.87346.1.S1_at	-2.42774	0.00546232	pyruvate orthophosphate dikinase regulatory protein	Glyma20g27860.1	biological_process
	Gma.13097.1.A1_at	-2.43062	0.000514255	ankyrin repeat-containing protein At3g12360-like	Glyma09g05970.1	metabolic_process
	GmaAffx.66916.2.S1_at	-2.43139	0.00147881	zeaxanthin epoxidase, chloroplastic-like	Glyma01g41430.1	metabolic_process
	GmaAffx.92643.1.S1_at	-2.43164	3.27134e-06	DUF246 domain-containing protein At1g04910-like	Glyma06g22810.1	biological_process
	GmaAffx.26311.1.S1_at	-2.43361	0.000378167	Major facilitator superfamily protein	Glyma03g34230.1	biological_process
	GmaAffx.76123.1.S1_at	-2.43864	0.000599964	LOB domain-containing protein 4-like	Glyma08g17990.1	biological_process
	Gma.9703.1.S1_at	-2.441	0.0328048	Uncharacterized conserved protein (DUF2358)	Glyma16g03360.1	biological_process
	Gma.6529.2.S1_s_at	-2.44113	4.93973e-05	uncharacterized LOC100813504	Glyma15g42010.1	biological_process
	GmaAffx.9482.1.S1_at	-2.44427	0.000822088	guanosine-3',5'-bis(diphosphate) 3'-pyrophosphohydrolase-like	Glyma13g18000.1	metabolic_process
	GmaAffx.83662.1.S1_at	-2.44741	0.0409526	isocitrate dehydrogenase [NAD] catalytic subunit 5, mitochondrial-like	Glyma10g06590.2	metabolic_process
	GmaAffx.64748.1.S1_at	-2.4486	0.00566171	Calcineurin-like metallo-phosphoesterase superfamily protein	Glyma02g39710.1	biological_process
	GmaAffx.49051.1.S1_at	-2.45012	0.000393052	BTB/POZ domain-containing protein At3g50780-like	Glyma16g25780.1	biological_process
	Gma.6887.1.S1_at	-2.45194	4.41631e-06	UPF0603 protein At1g54780, chloroplastic-like	Glyma10g29810.1	biological_process
	GmaAffx.17910.1.S1_at	-2.45478	0.00286422	5'-nucleotidase surE-like	Glyma11g00740.1	biological_process
	GmaAffx.8868.1.A1_at	-2.45692	0.000137887	pentatricopeptide repeat-containing protein At3g04760, chloroplastic-like	Glyma10g30920.1	biological_process
	Gma.5793.6.S1_at	-2.46954	1.9628e-06	photosystem II reaction center W	Glyma02g16000.1	biological_process
	Gma.6540.1.S1_at	-2.47701	5.20143e-05	probable cinnamyl alcohol dehydrogenase 6-like	Glyma14g40170.1	metabolic_process
	GmaAffx.42570.1.A1_at	-2.48315	4.85794e-05	probable methyltransferase PMT13-like	Glyma07g08360.1	metabolic_process
	GmaAffx.59500.1.S1_at	-2.48317	0.00878993	UDP-glycosyltransferase 73C4-like	Glyma17g02270.1	metabolic_process
	Gma.16567.2.S1_at	-2.48359	0.000870668	haloacid dehalogenase-like hydrolase domain-containing protein 3-like	Glyma19g31340.1	metabolic_process
	Gma.9832.1.S1_at	-2.48362	4.41631e-06	receptor protein kinase-like protein At4g34220-like	Glyma20g26520.1	biological_process
	GmaAffx.62153.1.S1_at	-2.48702	0.000842534	21 kDa protein-like	Glyma15g20060.1	biological_process
	GmaAffx.89772.7.A1_s_at	-2.49298	0.00792761	28 kDa protein	Glyma07g01730.1	biological_process
	Gma.15039.2.S1_at	-2.49329	0.0109919	Peroxisomal membrane 22 kDa (Mpv17/PMP22) family protein	Glyma13g35620.1	biological_process
	GmaAffx.26602.1.S1_at	-2.5029	0.000170928	pentatricopeptide repeat-containing protein At5g02830, chloroplastic-like	Glyma19g36140.3	biological_process
	Gma.16877.1.S1_at	-2.50555	4.6453e-05	beta-amyrin synthase	Glyma07g00330.1	metabolic_process
	GmaAffx.92786.1.S1_s_at	-2.50822	0.00925103	probable methyltransferase PMT14-like	Glyma05g06050.2	biological_process
	Gma.6176.1.S1_at	-2.51341	5.03787e-05	Octicosapeptide/Phox/Bem1p family protein	Glyma08g06470.1	biological_process
	GmaAffx.92356.1.S1_s_at	-2.51532	5.72485e-06	inositol monophosphatase 3-like	Glyma15g12230.2	metabolic_process
	GmaAffx.46356.1.S1_at	-2.5189	0.00516643	MOSC domain-containing protein 1, mitochondrial-like	Glyma09g05530.1	biological_process
	Gma.2049.2.S1_at	-2.52037	0.00239855	Erythronate-4-phosphate dehydrogenase family protein	Glyma14g08170.2	biological_process
	Gma.14054.1.S1_at	-2.5215	0.000108772	uncharacterized LOC100802364	Glyma18g12110.1	biological_process
	Gma.11254.2.S1_at	-2.52198	0.000129382	Pollen Ole e 1 allergen and extensin family protein	Glyma04g11400.1	biological_process
	GmaAffx.92878.1.S1_s_at	-2.52529	0.00038242	Lipase/lipooxygenase, PLAT/LH2 family protein	Glyma08g14550.1	biological_process
	Gma.2450.1.A1_at	-2.52667	0.000335149	anthocyanidin 3-O-glucosyltransferase-like	Glyma10g33790.1	metabolic_process
	GmaAffx.87338.1.S1_at	-2.53141	1.57024e-05	protein DCL, chloroplastic-like	Glyma04g04450.1	biological_process
	GmaAffx.77124.1.S1_at	-2.53557	0.0192041	ataxin-3 homolog	Glyma01g27200.1	biological_process
	Gma.11753.1.S1_at	-2.53855	7.03338e-05	UDP-glycosyltransferase 73B3-like	Glyma15g34720.2	metabolic_process
	GmaAffx.89694.1.S1_x_at	-2.53912	0.058248	S-adenosylmethionine synthase-like	Glyma17g04340.1	metabolic_process
	GmaAffx.60068.1.S1_at	-2.54463	0.00019579	Protein of unknown function (DUF3754)	Glyma13g45030.2	biological_process
	GmaAffx.43621.1.S1_at	-2.54779	0.0125804	protein LURP-one-related 12-like	Glyma07g03410.1	biological_process
	Gma.4209.1.S1_a_at	-2.55034	0.00145787	Late embryogenesis abundant (LEA) hydroxyproline-rich glycoprotein family	Glyma13g42590.1	biological_process
	Gma.13968.1.A1_at	-2.55844	2.74793e-05	retinol dehydrogenase 14-like	Glyma04g35970.1	metabolic_process
	Gma.10897.1.S1_s_at	-2.55907	0.0183246	FRIGIDA-like protein	Glyma20g28440.2	biological_process
	Gma.12775.1.S1_a_at	-2.56882	0.000312577	Plastid-lipid associated protein PAP	Glyma15g05210.1	biological_process
	GmaAffx.81346.2.S1_at	-2.57296	0.00225804	heparan-alpha-glucosaminide N-acetyltransferase-like	Glyma18g53630.1	biological_process
	GmaAffx.87441.1.S1_at	-2.59203	2.1918e-05	UDP-glycosyltransferase 73B3-like	Glyma15g34720.2	metabolic_process
	Gma.6987.1.S1_at	-2.59585	0.000478434	probable plastid-lipid-associated protein 8, chloroplastic-like	Glyma17g29660.2	biological_process
	Gma.1135.1.A1_at	-2.60121	1.9628e-06	UDP-glycosyltransferase 84B1-like	Glyma10g40900.1	metabolic_process
	Gma.12342.1.S1_s_at	-2.60409	7.19695e-05	uncharacterized LOC100776765 /// uncharacterized LOC100813910	Glyma17g31330.1	biological_process
	Gma.16971.1.S1_at	-2.60615	0.000842043	ycf49-like protein-like	Glyma01g42250.2	biological_process
	GmaAffx.81982.2.S1_at	-2.60733	2.01187e-05	uncharacterized LOC100819068	Glyma10g19710.2	biological_process
	Gma.5510.1.S1_s_at	-2.61432	3.27134e-07	Beta-amyrin and sophoradiol 24-hydroxylase	Glyma08g46520.1	metabolic_process
	GmaAffx.69356.1.S1_at	-2.61805	0.00861377	DEAD-box ATP-dependent RNA helicase 3, chloroplastic-like	Glyma19g41150.1	metabolic_process
	Gma.4531.1.A1_a_at	-2.61848	2.1918e-05	Phosphate-responsive 1 family protein	Glyma06g10710.1	biological_process
	GmaAffx.29956.1.S1_s_at	-2.62806	1.88102e-05	SOUL heme-binding family protein	Glyma02g02350.1	biological_process
	GmaAffx.47815.1.A1_at	-2.62928	0.000558418	uncharacterized LOC100814592	Glyma08g02090.1	biological_process
	GmaAffx.41769.2.S1_at	-2.63286	0.0337146	ubiquinone biosynthesis protein COQ9, mitochondrial-like	Glyma17g05570.1	metabolic_process
	Gma.8520.1.S1_at	-2.63581	0.000341855	acid phosphatase	Glyma08g21420.1	biological_process
	Gma.832.1.S1_a_at	-2.6441	4.39995e-05	protein vip1-like	Glyma09g37380.1	biological_process
	Gma.3303.2.S1_at	-2.64678	0.00166838	omega-hydroxypalmitate O-feruloyl transferase-like	Glyma05g28530.1	biological_process
	GmaAffx.45449.1.S1_at	-2.6491	0.00292474	omega-hydroxypalmitate O-feruloyl transferase-like	Glyma05g28530.1	biological_process
	GmaAffx.25369.1.S1_s_at	-2.65495	2.28994e-06	anthocyanin 3'-O-beta-glucosyltransferase-like	Glyma11g05680.1	metabolic_process
	Gma.7420.2.S1_a_at	-2.65935	0.0249963	nucleolysin TIAR-like	Glyma16g01230.1	metabolic_process
	GmaAffx.76884.1.S1_at	-2.67967	0.00411682	NHL repeat-containing protein 2-like	Glyma19g41590.1	metabolic_process
	GmaAffx.69998.1.S1_at	-2.67997	1.50482e-05	Plant protein of unknown function (DUF828)	Glyma19g33740.1	biological_process
	Gma.1326.1.S1_at	-2.68173	0.00129447	pectate lyase precursor	Glyma17g13550.1	biological_process
	GmaAffx.16212.1.S1_at	-2.68326	6.5754e-05	28 kDa protein	Glyma07g01730.1	biological_process
	GmaAffx.56804.1.A1_at	-2.6927	0.00134632	traB domain-containing protein-like	Glyma10g38410.1	biological_process
	Gma.13420.1.S1_at	-2.69572	0.00326235	glycerol-3-phosphate acyltransferase 6-like	Glyma18g42580.1	biological_process
	Gma.15829.4.S1_s_at	-2.69899	9.43782e-05	zinc finger CCCH domain-containing protein ZFN-like	Glyma10g31370.3	biological_process
	GmaAffx.36017.1.S1_at	-2.69912	0.0166405	DPP6 N-terminal domain-like protein	Glyma06g12250.1	biological_process
	GmaAffx.763.1.S1_at	-2.70363	0.00133912	proton gradient regulation 7	Glyma08g23800.1	biological_process
	Gma.15732.2.S1_at	-2.70536	0.00704631	protein OSB2, chloroplastic-like	Glyma02g16100.2	biological_process
	GmaAffx.91025.1.S1_s_at	-2.71345	0.000105501	probable polygalacturonase non-catalytic subunit JP650-like	Glyma02g03960.1	biological_process
	Gma.529.1.S1_a_at	-2.72219	0.000619592	bifunctional purple acid phosphatase 26-like	Glyma13g23090.2	biological_process
	GmaAffx.61590.1.S1_at	-2.72755	0.0499352	Protein of unknown function (DUF506)	Glyma18g52870.1	biological_process
	Gma.2086.1.S1_at	-2.72779	3.68026e-05	arginase	Glyma03g03270.1	polyamine_metabolic_process
	GmaAffx.89865.1.A1_s_at	-2.72858	0.000188429	Protein of Unknown Function (DUF239)	Glyma15g42010.1	biological_process
	Gma.2573.1.S1_at	-2.73448	0.000281499	UPF0392 protein RCOM_0530710-like	Glyma18g17190.1	biological_process
	Gma.7000.1.S1_at	-2.74952	2.84607e-05	BolA-like family protein	Glyma02g00320.1	biological_process
	Gma.17053.5.S1_s_at	-2.75791	0.034866	glyceraldehyde-3-phosphate dehydrogenase /	Glyma06g18120.1	biological_process
	GmaAffx.62920.1.S1_at	-2.76174	0.000979767	21 kDa protein-like	Glyma03g37260.1	biological_process
	GmaAffx.89772.8.S1_x_at	-2.76329	0.00106662	31 kDa protein	Glyma08g21410.2	biological_process
	GmaAffx.85017.1.S1_s_at	-2.76937	0.000920883	crumpled leaf	Glyma04g37950.1	biological_process
	GmaAffx.76403.2.S1_at	-2.77829	0.000898637	Phosphatidic acid phosphatase (PAP2) family protein	Glyma11g07590.2	biological_process
	GmaAffx.87594.1.S1_at	-2.79542	0.000135924	AT hook motif DNA-binding family protein	Glyma18g46540.1	biological_process
	GmaAffx.70235.2.S1_at	-2.80353	6.5754e-05	uncharacterized LOC100816013	Glyma16g14690.1	biological_process
	Gma.13285.1.S1_at	-2.81364	0.00012562	PCTP-like protein-like	Glyma17g00670.4	biological_process
	Gma.13786.1.S1_at	-2.8216	0.00150498	probable plastid-lipid-associated protein 4, chloroplastic-like	Glyma15g05290.1	biological_process
	GmaAffx.75355.1.S1_at	-2.82789	0	protein LURP-one-related 15-like	Glyma18g44130.1	metabolic_process
	GmaAffx.73153.1.S1_at	-2.83438	0.000226213	CBS domain-containing protein CBSCBSPB3-like	Glyma06g16570.2	metabolic_process
	GmaAffx.59377.1.S1_at	-2.84186	0.00109377	adenosine 3'-phospho 5'-phosphosulfate transporter 2-like	Glyma09g39980.3	biological_process
	GmaAffx.91025.1.S1_x_at	-2.8441	1.30854e-06	probable polygalacturonase non-catalytic subunit JP650-like	Glyma02g03960.1	biological_process
	Gma.1615.1.S1_at	-2.85134	0.00731178	probable calcium-binding protein CML36-like	Glyma03g28650.1	biological_process
	GmaAffx.93459.1.S1_s_at	-2.87148	0.000102393	probable methyltransferase PMT11-like	Glyma02g41770.1	biological_process
	GmaAffx.15161.1.S1_at	-2.87352	9.81402e-07	BTB/POZ domain-containing protein At3g05675-like	Glyma03g36080.4	metabolic_process
	Gma.5989.2.S1_a_at	-2.87794	0.0257893	ankyrin repeat domain-containing protein 2-like /// ankyrin repeat domain-containing protein 2-like	Glyma04g12950.3	metabolic_process
	Gma.10559.1.S1_at	-2.88632	0.00677135	hydroxyproline-rich glycoprotein family protein	Glyma07g34060.1	biological_process
	Gma.382.1.A1_at	-2.91027	5.8557e-05	probable carboxylesterase 2-like	Glyma06g04140.1	metabolic_process
	Gma.14536.1.S1_at	-2.91153	0.00216546	probable methyltransferase PMT13-like	Glyma07g08360.1	metabolic_process
	GmaAffx.36879.1.S1_at	-2.91349	4.90701e-07	Protein of unknown function (DUF688)	Glyma15g08960.1	biological_process
	GmaAffx.2475.1.S1_at	-2.9245	0.000411371	medium-chain-fatty-acid--CoA ligase-like	Glyma11g33110.1	metabolic_process
	GmaAffx.53529.1.S1_at	-2.9283	0.000908779	putative S-adenosyl-L-methionine-dependent methyltransferase MSMEG_0093-like	Glyma04g03430.1	biological_process
	Gma.14115.1.S1_at	-2.93542	4.90701e-07	thylakoid lumenal 17.9 kDa protein, chloroplastic-like	Glyma06g17750.2	biological_process
	GmaAffx.36830.1.A1_at	-2.96415	4.90701e-06	Anthocyanidin 3-O-glucosyltransferase 1-like	Glyma02g47990.1	metabolic_process
	Gma.1110.1.S1_at	-2.98258	0.00104438	UDP-glycosyltransferase 91A1-like	Glyma08g19290.1	metabolic_process
	GmaAffx.84164.1.A1_at	-2.99653	1.14497e-05	UDP-glycosyltransferase 75D1-like	Glyma08g11330.1	metabolic_process
	GmaAffx.36998.1.S1_s_at	-2.99813	2.78064e-06	UPF0326 protein At4g17486-like	Glyma20g01040.1	biological_process
	GmaAffx.674.1.S1_at	-2.99977	0.0134861	dehydrodolichyl diphosphate synthase 2-like	Glyma14g37190.1	metabolic_process
	GmaAffx.86001.1.S1_at	-3.02393	6.23191e-05	pentatricopeptide repeat-containing protein At3g26630, chloroplastic-like	Glyma16g04920.1	biological_process
	Gma.14822.1.S1_at	-3.02419	2.78064e-06	probable polygalacturonase non-catalytic subunit JP650-like	Glyma02g03960.1	biological_process
	GmaAffx.93024.1.S1_at	-3.04062	0.00071397	Octicosapeptide/Phox/Bem1p family protein	Glyma01g03150.2	biological_process
	Gma.12525.1.A1_at	-3.04171	0.000624008	aldehyde dehydrogenase family 3 member F1-like	Glyma12g06130.1	cellular_aldehyde_metabolic_process metabolic_process
	GmaAffx.93006.1.S1_s_at	-3.04292	0.0133531	glucosyltransferase	Glyma03g41730.1	metabolic_process
	Gma.13296.4.S1_a_at	-3.04577	2.28994e-06	protein CbbY, chromosomal-like	Glyma08g14280.5	metabolic_process
	GmaAffx.10633.1.S1_at	-3.05272	0.000887842	pentatricopeptide repeat-containing protein At4g18750, chloroplastic-like	Glyma15g09110.1	biological_process
	GmaAffx.31772.1.S1_at	-3.07312	4.51445e-05	Protein of unknown function (DUF620)	Glyma18g03550.1	biological_process
	GmaAffx.49054.1.A1_at	-3.07646	0.000284607	probable glycosyltransferase At5g03795-like	Glyma10g07360.1	biological_process
	GmaAffx.69457.1.S1_at	-3.08976	0.000103702	Octicosapeptide/Phox/Bem1p family protein	Glyma01g03150.2	biological_process
	GmaAffx.93185.1.S1_s_at	-3.11549	0.000606343	probable rhamnose biosynthetic enzyme 1-like	Glyma12g36290.1	biological_process
	GmaAffx.55744.1.S1_s_at	-3.11694	2.38808e-05	phosphatase IMPL1, chloroplastic-like	Glyma06g25880.2	metabolic_process
	GmaAffx.93401.1.S1_at	-3.12567	0.00669791	Oxidoreductase family protein	Glyma02g08390.1	metabolic_process
	GmaAffx.34241.1.A1_at	-3.12769	0.00709374	Nucleolysin TIAR-like	Glyma13g17200.2	biological_process
	GmaAffx.12210.1.A1_at	-3.13509	0.000105174	Mitochondrial transcription termination factor family protein	Glyma15g23480.1	biological_process
	GmaAffx.87575.1.S1_at	-3.14395	3.38584e-05	VQ motif-containing protein	Glyma03g28360.1	biological_process
	GmaAffx.48534.1.S1_at	-3.14449	3.04235e-05	uncharacterized LOC100807266	Glyma08g45890.1	biological_process
	GmaAffx.15161.2.S1_at	-3.15947	3.86018e-05	BTB/POZ domain-containing protein At3g05675-like	Glyma03g36080.4
	Gma.1939.1.S1_at	-3.16103	0.000113352	probable methyltransferase PMT20-like	Glyma01g35220.4	biological_process
	Gma.724.1.S1_at	-3.16493	0.00240836	calmodulin-like 41	Glyma16g25720.1	biological_process
	Gma.724.1.S1_a_at	-3.17948	0.000111062	calmodulin-like 41	Glyma16g25720.1	biological_process
	Gma.13789.1.A1_at	-3.1802	0.00012562	TRICHOME BIREFRINGENCE-LIKE 27	Glyma01g04130.1	biological_process
	Gma.667.1.S1_at	-3.18794	2.3063e-05	29 kDa ribonucleoprotein A, chloroplastic-like	Glyma06g10490.1	biological_process
	GmaAffx.16966.1.S1_at	-3.19891	0.00211983	probable inactive purple acid phosphatase 27-like	Glyma06g17860.1	biological_process
	GmaAffx.80610.1.S1_at	-3.20082	0.0132118	pyruvate dehydrogenase E1 component subunit alpha-like	Glyma16g02090.1	metabolic_process
	GmaAffx.83942.1.S1_at	-3.20116	0.0094743	TRICHOME BIREFRINGENCE-LIKE 38	Glyma15g08800.2	biological_process
	GmaAffx.45673.1.A1_at	-3.21613	0.00182377	Lung seven transmembrane receptor family protein	Glyma11g16270.1	biological_process
	Gma.11254.1.S1_a_at	-3.22117	0.000964391	Pollen Ole e 1 allergen and extensin family protein	Glyma04g11400.1	biological_process
	Gma.10896.2.S1_at	-3.22521	0.011318	NADP-dependent glyceraldehyde-3-phosphate dehydrogenase-like	Glyma17g08310.1	metabolic_process
	Gma.9592.1.A1_at	-3.23418	1.5866e-05	uncharacterized LOC100787757	Glyma20g31250.1	metabolic_process
	GmaAffx.11648.1.S1_at	-3.24302	3.7784e-05	UDP-glucuronate 4-epimerase 6-like	Glyma05g28510.1	biological_process
	GmaAffx.70235.1.S1_at	-3.26369	0.000151136	uncharacterized LOC100816013	Glyma16g14690.1	biological_process
	Gma.4313.1.S1_a_at	-3.2702	0.000627934	protein LURP-one-related 4-like	Glyma08g01620.1	biological_process
	Gma.2141.1.S1_at	-3.30306	6.78803e-05	anthocyanin 3'-O-beta-glucosyltransferase-like	Glyma11g05680.1	metabolic_process
	Gma.6514.2.S1_a_at	-3.31071	2.74793e-05	zinc finger CCCH domain-containing protein ZFN-like	Glyma09g38650.2	biological_process
	Gma.11299.3.S1_x_at	-3.31304	0.0104779	GDP-mannose 3,5-epimerase-like	Glyma10g30400.3	biological_process
	Gma.11522.1.S1_at	-3.31716	5.72485e-06	uncharacterized LOC100803555	Glyma01g39590.1	biological_process
	Gma.17575.1.S1_at	-3.32182	0.000130527	anthocyanin 5-aromatic acyltransferase-like	Glyma19g05290.1	biological_process
	Gma.11299.3.S1_a_at	-3.33035	0.00967401	GDP-mannose 3,5-epimerase-like	Glyma10g30400.3	biological_process
	Gma.3254.2.S1_at	-3.33192	0	TRICHOME BIREFRINGENCE-LIKE 19	Glyma18g51480.1	biological_process
	GmaAffx.12286.2.S1_at	-3.33472	1.22675e-05	Rhomboid-related intramembrane serine protease family protein	Glyma19g06130.2	biological_process
	Gma.13377.2.S1_at	-3.33666	9.48689e-06	thylakoid lumenal protein At1g03610, chloroplastic-like	Glyma12g32970.1	biological_process
	GmaAffx.83807.1.S1_at	-3.34032	2.78064e-06	Protein of unknown function, DUF584	Glyma15g11470.1	biological_process
	GmaAffx.5414.1.S1_s_at	-3.34876	1.30854e-05	nodulin-26	Glyma13g40820.2	transport urea_transport
	GmaAffx.29705.1.S1_at	-3.35293	2.94421e-06	BTB/POZ domain-containing protein At5g66560-like	Glyma02g06860.1	biological_process
	GmaAffx.82887.1.S1_at	-3.39657	0.000711353	probable rhamnose biosynthetic enzyme 1-like	Glyma18g12660.1	biological_process
	GmaAffx.84199.1.S1_at	-3.40144	0.000947708	L-idonate 5-dehydrogenase-like	Glyma16g32360.1	metabolic_process
	GmaAffx.48994.1.S1_at	-3.40893	1.9628e-06	ATP-dependent Clp protease adapter protein ClpS-like	Glyma09g31940.1	biological_process
	Gma.12748.1.S1_at	-3.41334	0.00603366	transmembrane protein 189-like	Glyma18g11620.1	biological_process
	Gma.43.1.A1_at	-3.41427	3.07506e-05	nodulin-26	Glyma13g40820.2	transport urea_transport
	Gma.724.2.S1_at	-3.41887	0.000512456	Uncharacterized LOC100306370	Glyma02g06680.1	biological_process
	GmaAffx.27727.1.S1_at	-3.42949	3.35312e-05	zinc finger CCCH domain-containing protein 18-like	Glyma14g01930.2	biological_process
	GmaAffx.49284.1.A1_s_at	-3.44338	2.50258e-05	UDP-glycosyltransferase 73B5-like	Glyma16g03760.2	metabolic_process
	GmaAffx.83362.1.S1_at	-3.44348	0.000228012	SOUL heme-binding family protein	Glyma06g24470.1	biological_process
	Gma.12786.1.S1_at	-3.45026	3.27134e-07	NAD(P)-binding Rossmann-fold superfamily protein	Glyma12g05030.1	biological_process
	Gma.5793.1.S1_s_at	-3.46307	0.0418812	28 kDa protein	Glyma07g01730.1	biological_process
	Gma.15776.1.A1_at	-3.4662	5.51221e-05	uncharacterized LOC100801989	Glyma17g37210.1	biological_process
	GmaAffx.89772.7.A1_at	-3.46793	0.00120991	28 kDa protein	Glyma07g01730.1	biological_process
	GmaAffx.38335.1.S1_at	-3.4849	1.30854e-06	lachrymatory-factor synthase-like	Glyma01g01260.1	biological_process
	Gma.2655.3.S1_at	-3.49648	2.60072e-05	UPF0326 protein At4g17486-like	Glyma20g01040.1	biological_process
	GmaAffx.90252.1.S1_s_at	-3.51531	0.000144593	uncharacterized LOC100803004	Glyma08g06470.1	biological_process
	GmaAffx.31666.1.A1_at	-3.51719	8.75084e-05	anthocyanidin 3-O-glucosyltransferase 1-like	Glyma02g47990.1	metabolic_process
	GmaAffx.79241.1.S1_at	-3.53292	4.85794e-05	uncharacterized LOC100809261	Glyma10g29120.1	biological_process
	Gma.10591.2.S1_at	-3.55599	2.60072e-05	glycine cleavage system H protein, mitochondrial-like	Glyma11g04530.2	biological_process
	Gma.8394.1.S1_at	-3.56232	2.28994e-06	hypersensitive-induced response protein 1-like	Glyma05g01360.3	biological_process
	Gma.6503.1.A1_at	-3.5853	8.71812e-05	leucine-rich repeat and calponin homology domain-containing protein 1-like	Glyma17g06500.1	0
	Gma.13377.2.S1_a_at	-3.58701	0.000319937	thylakoid lumenal protein At1g03610, chloroplastic-like	Glyma12g32970.1	biological_process
	GmaAffx.39591.1.S1_at	-3.601	2.28994e-06	Uncharacterized LOC100810685	Glyma01g03150.2	biological_process
	GmaAffx.3711.1.A1_at	-3.606	9.56867e-05	uncharacterized LOC100817866	Glyma11g05660.1	biological_process
	Gma.2166.3.S1_at	-3.61131	0.03445	pentatricopeptide repeat-containing protein At5g21222-like	Glyma08g04260.1	biological_process
	Gma.15829.2.S1_a_at	-3.61444	1.52117e-05	zinc finger CCCH domain-containing protein ZFN-like	Glyma20g36140.1	biological_process
	GmaAffx.47260.1.S1_at	-3.63984	1.57024e-05	cytosolic purine 5'-nucleotidase-like	Glyma06g03500.1	biological_process
	GmaAffx.91012.1.S1_s_at	-3.68443	3.84383e-05	21 kDa protein-like	Glyma08g04860.1	biological_process
	GmaAffx.29705.2.S1_s_at	-3.69682	2.46986e-05	BTB/POZ domain-containing protein At5g66560-like /// BTB/POZ domain-containing protein At5g66560-like	Glyma16g25880.1	biological_process
	GmaAffx.32612.1.S1_at	-3.78106	2.28994e-06	isoflavone 4'-O-methyltransferase-like	Glyma13g24210.1	biological_process
	GmaAffx.90767.1.S1_s_at	-3.78376	4.90701e-06	ACT domain-containing protein	Glyma18g52600.1	metabolic_process
	GmaAffx.21931.1.A1_at	-3.79674	9.81402e-07	BTB/POZ domain-containing protein At3g22104-like	Glyma13g32390.1	biological_process
	GmaAffx.68071.1.S1_at	-3.80623	2.94421e-06	Rhomboid-related intramembrane serine protease family protein	Glyma19g06130.2	biological_process
	Gma.13913.1.A1_at	-3.81549	9.32332e-06	NAD(P)-binding Rossmann-fold superfamily protein	Glyma18g40560.1	metabolic_process
	GmaAffx.20718.2.S1_at	-3.83246	5.2505e-05	Ankyrin repeat-containing protein At5g02620-like	Glyma06g44870.1
	Gma.11254.1.S1_x_at	-3.84873	0.00620197	Pollen Ole e 1 allergen and extensin family protein	Glyma04g11400.1	biological_process
	GmaAffx.85726.1.S1_at	-3.88385	1.57024e-05	Rhodanese/Cell cycle control phosphatase superfamily protein	Glyma18g00460.2	biological_process
	GmaAffx.55896.1.S1_at	-3.92295	4.54716e-05	uncharacterized LOC100804824	Glyma09g07710.1	biological_process
	GmaAffx.63548.1.S1_at	-3.93959	4.41631e-06	UDP-glycosyltransferase 85A2-like	Glyma20g05700.1	metabolic_process
	GmaAffx.2833.1.S1_at	-3.96555	1.57024e-05	UDP-glucuronate 4-epimerase 6-like	Glyma11g36600.1	nucleotide-sugar_metabolic_process
	GmaAffx.91919.1.A1_s_at	-3.99204	6.91889e-05	uncharacterized LOC100785002	Glyma08g18980.1	biological_process
	GmaAffx.6824.2.S1_at	-3.99587	2.12637e-06	21 kDa protein-like	Glyma08g04860.1	biological_process
	GmaAffx.89772.9.A1_s_at	-4.02019	0.000154571	31 kDa protein	Glyma08g21410.2	biological_process
	Gma.9841.1.S1_at	-4.02503	4.93973e-05	Stress responsive A/B Barrel Domain	Glyma11g19350.1	biological_process
	Gma.4386.1.S1_at	-4.03417	1.14497e-05	UDP-glycosyltransferase 73B5-like	Glyma16g03760.2	metabolic_process
	GmaAffx.87862.1.S1_at	-4.0347	2.28994e-06	(S)-coclaurine N-methyltransferase-like	Glyma04g05690.1	metabolic_process
	Gma.15847.1.S1_at	-4.06245	0.000207239	NADP-dependent alkenal double bond reductase P1-like	Glyma03g24050.1	biological_process
	Gma.5757.1.S1_at	-4.10909	4.41631e-06	agmatine coumaroyltransferase-like	Glyma18g49240.1	biological_process
	Gma.14047.1.S1_at	-4.15565	0.000311759	Mitochondrial transcription termination factor family protein	Glyma09g11740.1	biological_process
	Gma.17709.1.S1_at	-4.16212	6.54268e-07	plastid transcriptionally active 16	Glyma12g06350.1	metabolic_process
	Gma.5510.2.S1_s_at	-4.21107	0.000234882	Beta-amyrin and sophoradiol 24-hydroxylase	Glyma08g46520.1	biological_process
	GmaAffx.79513.1.A1_at	-4.2561	4.41631e-06	uncharacterized LOC100789634	Glyma02g06650.2	biological_process
	GmaAffx.87343.1.S1_at	-4.25682	0.000350197	Mitochondrial transcription termination factor family protein	Glyma08g17840.1	biological_process
	GmaAffx.69457.3.S1_at	-4.2709	9.81402e-07	Octicosapeptide/Phox/Bem1p family protein	Glyma02g04420.1	biological_process
	Gma.13140.4.S1_at	-4.32203	7.03338e-05	aldehyde dehydrogenase family 3 member F1-like	Glyma12g06130.1	cellular_aldehyde_metabolic_process metabolic_process
	Gma.1822.1.S1_s_at	-4.33658	0.0285806	31 kDa protein	Glyma08g21410.1	biological_process
	GmaAffx.57137.1.S1_at	-4.3552	1.52117e-05	zinc finger CCCH domain-containing protein 18-like	Glyma08g43790.1	biological_process
	Gma.6312.1.S1_s_at	-4.35829	4.46538e-05	benzyl alcohol O-benzoyltransferase-like	Glyma02g00340.1	biological_process
	Gma.13140.1.A1_at	-4.36279	3.84383e-05	aldehyde dehydrogenase family 3 member F1-like	Glyma12g06130.1	cellular_aldehyde_metabolic_process metabolic_process
	GmaAffx.36025.1.S1_at	-4.498	3.27134e-07	uncharacterized LOC100795196	Glyma07g05730.1	biological_process
	Gma.13162.1.A1_at	-4.63239	2.45351e-06	Rhodanese/Cell cycle control phosphatase superfamily protein	Glyma01g30350.1	biological_process
	GmaAffx.82240.1.S1_at	-4.71279	2.20816e-05	anthocyanin 3'-O-beta-glucosyltransferase-like	Glyma11g05680.1	metabolic_process
	Gma.8867.2.S1_at	-4.85425	2.09366e-05	UDP-glycosyltransferase 85A2-like	Glyma20g05700.1	metabolic_process
	GmaAffx.85723.1.S1_at	-4.99425	0.00045259	Polyketide cyclase/dehydrase and lipid transport superfamily protein	Glyma06g14120.1	biological_process
	Gma.8867.1.A1_at	-5.03369	2.94421e-06	UDP-glycosyltransferase 85A2-like	Glyma20g05700.1	metabolic_process
	Gma.13337.1.S1_at	-5.03747	8.66905e-06	arabinogalactan peptide 14-like	Glyma16g04460.1	0
	Gma.14318.1.S1_at	-5.05133	2.78064e-06	21 kDa protein-like	Glyma12g00730.1	biological_process
	GmaAffx.84607.1.S1_at	-5.17898	5.56128e-06	EXORDIUM like 3	Glyma12g00640.1	biological_process
	Gma.13337.1.S1_x_at	-5.25401	4.6453e-05	arabinogalactan peptide 14-like	Glyma16g04460.1	metabolic_process
	Gma.9692.1.A1_at	-5.26167	9.81402e-07	glycine-rich protein 2b-like	Glyma06g11560.1	regulation_of_transcription,_DNA-dependent
	Gma.5994.1.S1_at	-5.26774	4.41631e-06	uncharacterized LOC100306670	Glyma07g39590.1	biological_process
	GmaAffx.79225.1.A1_at	-5.3261	1.79924e-06	BTB/POZ and TAZ domain-containing protein 2-like	Glyma04g36490.1	metabolic_process
	GmaAffx.89772.17.S1_s_at	-5.48881	0.0226203	28 kDa protein	Glyma07g01730.1	biological_process
	GmaAffx.277.1.S1_at	-5.771	1.43939e-05	UDP-glycosyltransferase 91C1-like	Glyma10g16790.1	metabolic_process
	GmaAffx.66649.1.S1_at	-6.34015	1.30854e-06	phosphoethanolamine N-methyltransferase-like	Glyma09g30650.3	metabolic_process
	GmaAffx.61513.1.A1_at	-6.64749	2.28994e-06	zinc finger CCCH domain-containing protein 18-like	Glyma08g43790.1	biological_process
	GmaAffx.85299.1.S1_at	-7.25231	0	probable carboxylesterase 15-like	Glyma19g39030.1	metabolic_process
	Gma.3208.2.S1_a_at	-8.83575	0	germin-like protein 1	Glyma16g00980.1	biological_process
	Carboh. Met. process - 110
	Identification	Log2(FC)	Pvalue	Description	Phytozome	Gene ontology
				Biosynthetic process - 49
	GmaAffx.1301.78.S1_s_at	-7.86196	3.27134e-07	vicianin hydrolase-like	Glyma08g15960.2	carbohydrate_metabolic_process
	GmaAffx.90617.1.S1_s_at	-6.60619	1.63567e-07	vicianin hydrolase-like	Glyma08g15960.2	carbohydrate_metabolic_process
	GmaAffx.58409.1.A1_at	-5.39732	0.000215254	mannan endo-1,4-beta-mannosidase 4-like	Glyma19g41090.1	carbohydrate_metabolic_process
	Gma.17268.1.A1_at	-5.24718	4.33453e-05	probable xyloglucan endotransglucosylase/hydrolase protein 6-like	Glyma17g16890.1	0
	GmaAffx.89246.1.S1_s_at	-5.19899	0.0113439	lectin	Glyma02g18090.1	protein_amino_acid_phosphorylation
	GmaAffx.32326.1.S1_at	-4.8186	2.28994e-05	polygalacturonase-like	Glyma15g13360.1	carbohydrate_metabolic_process
	GmaAffx.62968.1.S1_at	-4.6926	3.4022e-05	glucose-1-phosphate adenylyltransferase large subunit 1, chloroplastic-like	Glyma17g01900.1	biosynthetic_process glycogen_biosynthetic_process cellulose_biosynthetic_process
	Gma.2507.1.S1_at	-4.05163	1.63567e-07	Cellulose synthase-like protein G1-like	Glyma06g48260.1	polysaccharide_biosynthetic_process
	Gma.13475.1.S1_at	-3.95399	6.31369e-05	polygalacturonase At1g48100-like /// polygalacturonase precursor	Glyma18g19670.1	carbohydrate_metabolic_process
	GmaAffx.88982.1.A1_s_at	-3.91545	2.78064e-06	cellulose synthase-like protein G1-like	Glyma06g48260.1	polysaccharide_biosynthetic_process
	GmaAffx.12832.1.S1_at	-3.87432	1.71745e-05	probable xyloglucan endotransglucosylase/hydrolase protein 33-like	Glyma18g18920.1	carbohydrate_metabolic_process glucan_metabolic_process
	Gma.16411.2.S1_at	-3.79878	9.15976e-06	alpha-1,4-galacturonosyltransferase 1-like	Glyma07g08910.1	carbohydrate_biosynthetic_process homogalacturonan_biosynthetic_process
	GmaAffx.76849.1.S1_at	-3.75494	0.00115347	probable galacturonosyltransferase 4-like	Glyma07g40020.1	carbohydrate_biosynthetic_process
	Gma.13839.1.A1_at	-3.61503	4.80887e-05	probable galacturonosyltransferase-like 7-like	Glyma03g37560.1	carbohydrate_biosynthetic_process
	GmaAffx.79679.1.S1_at	-3.4637	2.43715e-05	alpha-1,4-galacturonosyltransferase 1-like	Glyma07g08910.1	carbohydrate_biosynthetic_process homogalacturonan_biosynthetic_process
	Gma.7289.1.S1_at	-3.18292	0.000189084	glucomannan 4-beta-mannosyltransferase 9-like	Glyma19g37480.2	DNA_mediated_transformation response_to_bacterium
	GmaAffx.76023.1.S1_at	-3.10858	0.0139627	starch synthase IIa-1	Glyma13g05440.2	biosynthetic_process glucan_biosynthetic_process glycogen_biosynthetic_process cellulose_biosynthetic_process
	Gma.13192.1.S1_at	-2.98879	2.94421e-06	probable arabinose 5-phosphate isomerase-like	Glyma19g34860.1	carbohydrate_metabolic_process
	Gma.10997.1.S1_at	-2.95766	1.53753e-05	glucan endo-1,3-beta-glucosidase-like protein 3-like	Glyma17g08570.1	biological_process
	Gma.2091.1.S1_at	-2.7018	4.72709e-05	xyloglucan endotransglycosylase precursor	Glyma15g18360.1	carbohydrate_metabolic_process glucan_metabolic_process
	GmaAffx.20156.1.S1_s_at	-2.65224	0.00267743	polygalacturonase At1g48100-like /// polygalacturonase precursor	Glyma08g39340.2	carbohydrate_metabolic_process
	GmaAffx.81399.2.S1_at	-2.60635	0.0320217	cellulose synthase-like protein E1-like	Glyma08g44310.1	polysaccharide_biosynthetic_process plant-type_cell_wall_biogenesis
	Gma.1738.1.S1_at	-2.59568	0.000118423	mannose-1-phosphate guanylyltransferase 1-like	Glyma14g07150.1	biosynthetic_process response_to_heat response_to_salt_stress cellulose_biosynthetic_process L-
	Gma.10128.1.S1_at	-2.5741	9.71588e-05	probable galacturonosyltransferase 15-like	Glyma08g42280.2	carbohydrate_biosynthetic_process
	GmaAffx.78813.1.S1_at	-2.51351	0.000311922	probable galacturonosyltransferase-like 7-like	Glyma03g37560.1	carbohydrate_biosynthetic_process
	Gma.2507.2.S1_at	-2.36215	0.000736543	cellulose synthase-like protein G1-like	Glyma06g48260.1	polysaccharide_biosynthetic_process
	Gma.13128.1.S1_at	-2.34702	5.54492e-05	lysosomal alpha-mannosidase-like	Glyma02g05240.2	carbohydrate_metabolic_process mannose_metabolic_process
	GmaAffx.69371.1.S1_at	-2.34647	7.90029e-05	cellulose synthase-like protein E6-like	Glyma02g47080.1	polysaccharide_biosynthetic_process plant-type_cell_wall_biogenesis
	GmaAffx.68001.1.S1_at	-2.33949	0.00234735	alpha,alpha-trehalose-phosphate synthase [UDP-forming] 5-like	Glyma20g25540.2
	Gma.1394.2.S1_at	-2.27152	0.000313558	granule-bound starch synthase	Glyma16g02110.2	biosynthetic_process glucan_biosynthetic_process
	GmaAffx.57839.1.S1_at	-2.25399	9.07797e-05	probable galacturonosyltransferase 15-like	Glyma08g42280.2	carbohydrate_biosynthetic_process
	Gma.1511.1.S1_at	-2.23462	1.89738e-05	glucomannan 4-beta-mannosyltransferase 9-like	Glyma13g21440.1	DNA_mediated_transformation response_to_bacterium
	GmaAffx.18273.1.A1_at	-2.15997	0.000211002	cellulose synthase-like protein E1-like	Glyma14g01670.1	polysaccharide_biosynthetic_process plant-type_cell_wall_biogenesis
	GmaAffx.83381.1.S1_at	-2.12285	0.000191373	probable galacturonosyltransferase 13-like	Glyma13g05950.1	carbohydrate_biosynthetic_process
	Gma.2119.3.S1_at	-2.08107	0.0565708	1,4-alpha-glucan-branching enzyme 2, chloroplastic/amyloplastic-like	Glyma19g37750.2	starch_metabolic_process amylopectin_biosynthetic_process
	GmaAffx.80826.1.S1_at	-1.99622	0.000750936	cellulose synthase-like protein E1-like	Glyma14g01670.1	polysaccharide_biosynthetic_process plant-type_cell_wall_biogenesis
	Gma.17130.1.S1_at	-1.9917	1.39032e-05	probable sucrose-phosphate synthase 2-like	Glyma14g03300.1	biosynthetic_process sucrose_metabolic_process
	Gma.15392.1.A1_at	-1.98561	0.00328312	alpha,alpha-trehalose-phosphate synthase [UDP-forming] 5-like	Glyma10g41680.1
	GmaAffx.66755.1.S1_at	-1.95453	0.000150645	cyclomaltodextrin glucanotransferase-like	Glyma03g08850.1	carbohydrate_metabolic_process
	GmaAffx.24526.1.S1_s_at	-1.9371	0.000255819	glucose-6-phosphate isomerase, cytosolic 1-like	Glyma19g02030.1	response_to_cadmium_ion gluconeogenesis glycolysis
	GmaAffx.80367.1.S1_at	-1.9281	0.0569781	probable galacturonosyltransferase 10-like	Glyma12g32820.1	carbohydrate_biosynthetic_process
	Gma.2590.4.S1_a_at	-1.85102	0.000861344	glucose-1-phosphate adenylyltransferase small subunit, chloroplastic-like	Glyma14g01290.1	starch_biosynthetic_process photoperiodism,_flowering
	GmaAffx.84472.1.S1_at	-1.76076	0.00739389	probable galacturonosyltransferase 10-like	Glyma13g37650.1	carbohydrate_biosynthetic_process
	GmaAffx.3914.1.S1_at	-1.74764	0.00660664	isoamylase 1, chloroplastic-like	Glyma08g03210.1	carbohydrate_metabolic_process amylopectin_biosynthetic_process
	GmaAffx.54461.1.S1_at	-1.69712	2.78064e-06	cellulose synthase-like protein G2-like	Glyma10g33300.2	polysaccharide_biosynthetic_process
	Gma.1990.1.A1_at	-1.56104	0.0143622	glucose-1-phosphate adenylyltransferase large subunit 1, chloroplastic-like	Glyma17g01900.1	biosynthetic_process glycogen_biosynthetic_process cellulose_biosynthetic_process
	GmaAffx.92148.1.S1_s_at	-1.54646	0.0420654	lectin	Glyma06g26370.1
	GmaAffx.92091.1.S1_at	-1.54018	0.0169611	glucose-6-phosphate isomerase, cytosolic 1-like	Glyma19g02030.1	response_to_cadmium_ion gluconeogenesis glycolysis
	Gma.2590.4.S1_at	-1.52891	1.89738e-05	glucose-1-phosphate adenylyltransferase small subunit, chloroplastic-like	Glyma14g01290.1	starch_biosynthetic_process photoperiodism,_flowering
				Catabolic process - 61
	Gma.3308.1.S1_at	-4.82609	5.00515e-05	probable polygalacturonase-like	Glyma05g37490.1	carbohydrate_metabolic_process
	Gma.17768.1.A1_at	-4.64636	4.90701e-07	beta-glucosidase 46-like	Glyma07g38850.1	carbohydrate_metabolic_process
	GmaAffx.7838.3.S1_at	-4.63804	0.00115315	mannan endo-1,4-beta-mannosidase 7-like	Glyma04g03270.2	carbohydrate_metabolic_process
	GmaAffx.76046.1.S1_at	-4.4807	0.000890786	fructose-1,6-bisphosphatase, cytosolic-like	Glyma16g28310.1	fructose_metabolic_process
	GmaAffx.90562.1.S1_s_at	-4.38725	6.86982e-06	glucomannan 4-beta-mannosyltransferase 2-like /// glucomannan 4-beta-mannosyltransferase 2-like	Glyma12g08990.1	biological_process
	GmaAffx.92185.1.S1_s_at	-4.34056	0.0224187	beta-amylase	Glyma15g10480.1	polysaccharide_catabolic_process
	Gma.2522.1.S1_at	-4.13557	2.78064e-05	fructose-1,6-bisphosphatase, cytosolic-like	Glyma10g36990.1	fructose_metabolic_process
	Gma.12176.1.A1_at	-4.02611	2.78064e-06	3-hexulose-6-phosphate isomerase-like	Glyma10g38200.1	carbohydrate_metabolic_process
	GmaAffx.92891.1.S1_at	-3.79052	0.00018892	probable ribose-5-phosphate isomerase-like	Glyma10g41160.2	D-ribose_catabolic_process reductive_pentose-phosphate_cycle glucose_catabolic_process_to_lactate_and_acetate
	Gma.13020.1.S1_at	-3.64349	1.42303e-05	glucan endo-1,3-beta-glucosidase 3-like	Glyma02g43640.1	carbohydrate_metabolic_process
	GmaAffx.74847.1.S1_at	-3.64106	0.00491241	mannan endo-1,4-beta-mannosidase 7-like	Glyma06g03350.1	carbohydrate_metabolic_process
	GmaAffx.34532.1.S1_at	-3.34232	2.28994e-06	beta-glucosidase 46-like	Glyma07g38850.1	carbohydrate_metabolic_process
	Gma.2759.2.S1_a_at	-3.31	3.87654e-05	lysosomal alpha-mannosidase-like /// lysosomal alpha-mannosidase-like	Glyma06g17270.1	carbohydrate_metabolic_process mannose_metabolic_process
	GmaAffx.90527.1.S1_at	-3.2511	9.81402e-07	probable polygalacturonase-like	Glyma08g02050.2	carbohydrate_metabolic_process
	Gma.8371.1.S1_at	-3.2487	5.56128e-06	glucan endo-1,3-beta-glucosidase 7-like	Glyma06g01500.2	carbohydrate_metabolic_process
	Gma.4575.1.S1_at	-3.19332	2.55165e-05	fructose-bisphosphate aldolase, cytoplasmic isozyme 1-like	Glyma14g01470.1	glycolysis
	GmaAffx.7838.3.S1_s_at	-3.08276	0.000821434	mannan endo-1,4-beta-mannosidase 7-like	Glyma04g03270.2	carbohydrate_metabolic_process
	Gma.17118.1.S1_at	-2.94229	4.57988e-06	fructose-1,6-bisphosphatase, chloroplastic-like	Glyma07g30110.1	carbohydrate_metabolic_process
	Gma.595.1.S1_at	-2.92195	2.94421e-06	beta-amylase	Glyma06g45700.1	starch_catabolic_process
	Gma.10988.2.S1_at	-2.90897	0.000175998	probable ribose-5-phosphate isomerase-like	Glyma10g41160.1	glucose_catabolic_process_to_lactate_and_acetate
	Gma.4099.1.S1_at	-2.84395	2.71521e-05	beta-galactosidase 8-like	Glyma11g16010.1	carbohydrate_metabolic_process
	Gma.10876.2.S1_a_at	-2.77856	3.10777e-06	glucomannan 4-beta-mannosyltransferase 2-like	Glyma12g08990.1	biological_process
	Gma.10990.2.S1_at	-2.76795	2.55165e-05	fructose-bisphosphate aldolase 1,	Glyma12g04150.1	response_to_cadmium_ion pentose-phosphate_shunt
	Gma.18047.1.S1_at	-2.66756	0.000570358	glucan endo-1,3-beta-glucosidase 14-like	Glyma13g39260.2	carbohydrate_metabolic_process
	GmaAffx.52122.2.S1_at	-2.64719	0.00375125	6-phosphofructokinase 3-like	Glyma15g02400.2	glycolysis
	GmaAffx.92185.1.S1_at	-2.5885	0.0181069	inactive beta-amylase 9-like	Glyma15g10480.1	polysaccharide_catabolic_process cellulose_biosynthetic_process
	GmaAffx.83678.1.S1_at	-2.57589	0.000691889	Carbohydrate-binding-like fold	Glyma01g28520.2	carbohydrate_metabolic_process
	Gma.4597.2.S1_at	-2.48449	0.000935277	beta-glucosidase 46-like	Glyma07g38840.1	carbohydrate_metabolic_process
	Gma.2960.2.S1_at	-2.48136	0.00583869	transaldolase-like	Glyma05g04300.1	pentose-phosphate_shunt,_non-oxidative_branch glucose_catabolic_process_to_lactate_and_acetate
	Gma.10990.2.S1_x_at	-2.44731	2.61707e-06	fructose-bisphosphate aldolase 1, chloroplastic-like	Glyma12g04150.1	response_to_cadmium_ion pentose-phosphate_shunt
	Gma.16833.1.S1_s_at	-2.43876	6.54268e-07	fructose-1,6-bisphosphatase	Glyma07g17180.1	response_to_cold fructose_metabolic_process
	Gma.7852.1.S1_at	-2.4084	0.0395456	glucan endo-1,3-beta-glucosidase-like	Glyma12g02410.1	response_to_cold systemic_acquired_resistance
	GmaAffx.92640.1.S1_at	-2.28023	0.00233149	putative glucose-6-phosphate 1-epimerase-like	Glyma01g37900.1	galactose_metabolic_process
	GmaAffx.68770.2.S1_at	-2.23734	5.90477e-05	glucan endo-1,3-beta-glucosidase 3-like	Glyma02g43640.1	carbohydrate_metabolic_process
	Gma.1072.1.S1_at	-2.23443	4.80887e-05	aldose 1-epimerase-like	Glyma09g37450.1	galactose_metabolic_process
	GmaAffx.78326.1.S1_at	-2.23263	0.000322554	mannan endo-1,4-beta-mannosidase 6-like	Glyma18g44810.1	carbohydrate_metabolic_process
	Gma.10791.2.S1_a_at	-2.17281	2.09366e-05	xyloglucan endotransglucosylase/hydrolase protein 9-like /// xyloglucan endotransglucosylase/hydrolase protein 9-like	Glyma06g45860.1	carbohydrate_metabolic_process glucan_metabolic_process
	Gma.783.1.A1_at	-2.15155	0.00115151	6-phosphogluconate dehydrogenase family protein	Glyma05g30310.1	metabolic_process pentose-phosphate_shunt
	GmaAffx.5531.1.S1_at	-2.13175	6.37912e-06	glucan 1,3-beta-glucosidase A-like	Glyma13g02000.1
	Gma.13190.1.A1_at	-2.1038	0.000511311	glucose-6-phosphate isomerase, cytosolic 1-like	Glyma19g02030.1	response_to_cadmium_ion gluconeogenesis glycolysis
	GmaAffx.45873.2.S1_at	-2.0893	6.96796e-05	Aldose 1-epimerase-like	Glyma07g11600.2	galactose_metabolic_process
	Gma.15979.2.S1_at	-2.0868	0.0239133	probable polygalacturonase-like	Glyma18g47130.1	carbohydrate_metabolic_process
	GmaAffx.18367.1.S1_at	-2.07674	1.71745e-05	alpha-glucosidase-like	Glyma15g14150.1	carbohydrate_metabolic_process
	GmaAffx.82539.1.S1_at	-2.0696	0.0643815	probable xyloglucan endotransglucosylase/hydrolase protein 28-like	Glyma05g26960.1	carbohydrate_metabolic_process glucan_metabolic_process
	Gma.3250.1.S1_a_at	-2.02222	0.000143448	fructose-1,6-bisphosphatase, cytosolic-like	Glyma16g28310.1	fructose_metabolic_process
	GmaAffx.83619.1.S1_at	-2.01048	5.20143e-05	fructose-2,6-biphosphatase 2-like	Glyma11g27870.1	fructose_metabolic_process N-terminal_protein_myristoylation
	GmaAffx.93356.1.S1_at	-1.99735	0.0376248	alpha-glucosidase-like	Glyma09g03250.1	carbohydrate_metabolic_process
	Gma.10990.2.S1_s_at	-1.97995	3.76204e-05	probable fructose-bisphosphate aldolase 2, chloroplastic-like	Glyma12g04150.1	response_to_cadmium_ion pentose-phosphate_shunt
	GmaAffx.15385.1.S1_at	-1.94157	0.00201842	glucan endo-1,3-beta-glucosidase 13-like	Glyma08g03670.1	carbohydrate_metabolic_process
	Gma.7200.1.S1_at	-1.92306	0.000156207	putative oxidoreductase GLYR1-like	Glyma13g42500.1	metabolic_process pentose-phosphate_shunt
	GmaAffx.54572.1.S1_at	-1.89535	0.000983692	6-phosphofructokinase 3-like	Glyma13g42990.1	glycolysis
	Gma.9559.1.S1_s_at	-1.82863	0.000289841	aldose 1-epimerase-like	Glyma09g30540.1	galactose_metabolic_process
	GmaAffx.50772.1.S1_at	-1.79379	0.00600079	fructose-bisphosphate aldolase, cytoplasmic isozyme-like	Glyma10g07710.1	response_to_salt_stress response_to_cadmium_ion pentose-phosphate_shunt
	GmaAffx.45873.1.S1_at	-1.77153	5.61035e-05	aldose 1-epimerase-like	Glyma07g11600.2	galactose_metabolic_process
	GmaAffx.90864.1.S1_at	-1.75859	0.0782547	probable 6-phosphogluconolactonase 4, chloroplastic-like	Glyma04g40990.1	carbohydrate_metabolic_process embryonic_development_ending_in_seed_dormancy
	Gma.2666.1.S1_at	-1.70329	2.64979e-05	alpha-amylase-like	Glyma14g39930.1	carbohydrate_metabolic_process glycogen_catabolic_process
	GmaAffx.89961.1.S1_s_at	-1.68446	0.00704696	beta-amylase	Glyma05g05750.2	response_to_cold maltose_biosynthetic_process starch_catabolic_process
	GmaAffx.89961.1.S1_at	-1.68403	0.00164794	beta-amylase 3, chloroplastic-like	Glyma05g05750.2	response_to_cold maltose_biosynthetic_process starch_catabolic_process
	Gma.2759.1.S1_at	-1.66704	0.0159033	lysosomal alpha-mannosidase-like	Glyma04g37790.1	carbohydrate_metabolic_process mannose_metabolic_process
	GmaAffx.93073.1.S1_s_at	-1.55454	0.00893158	beta-1,3-endoglucanase	Glyma03g28850.1	carbohydrate_metabolic_process
	GmaAffx.93483.1.S1_s_at	-1.50429	0.000231447	Xyloglucan endotransglycosylase precursor	Glyma15g18360.1	carbohydrate_metabolic_process glucan_metabolic_process
	Catabolic Process - 30
	Identification	Log2(FC)	Pvalue	Description	Phytozome	Gene ontology
	GmaAffx.90327.1.S1_s_at	-3.41003	0.0122082	carotenoid 9,10(9',10')-cleavage dioxygenase 1-like	Glyma13g27220.2	xanthophyll_catabolic_process
	Gma.9266.3.S1_at	-3.2405	0.0182946	ATP-dependent zinc metalloprotease FTSH, chloroplastic-like	Glyma04g02100.1	PSII_associated_light-harvesting_complex_II_catabolic_process
	GmaAffx.44426.1.S1_at	-3.0623	0.00110915	ATP-dependent zinc metalloprotease FTSH 2, chloroplastic-like	Glyma08g09160.1	thylakoid_membrane_organization PSII_associated_light-harvesting_complex_II_catabolic_process
	GmaAffx.68404.1.S1_at	-2.73194	0.00131851	protein TRANSPORT INHIBITOR RESPONSE 1-like	Glyma19g39420.1	ubiquitin-dependent_protein_catabolic_process
	Gma.10591.1.S1_at	-2.59851	1.63567e-07	Single hybrid motif superfamily protein	Glyma11g04530.2	catabolic_process
	Gma.12318.1.S1_at	-2.59308	5.56128e-06	cytokinin dehydrogenase 7-like	Glyma14g11280.1	cytokinin_catabolic_process
	GmaAffx.86050.1.S1_at	-2.42162	2.3063e-05	ATP-dependent zinc metalloprotease FTSH 11, chloroplastic/mitochondrial-like	Glyma06g13140.1	response_to_heat PSII_associated_light-harvesting_complex_II_catabolic_process
	Gma.1179.1.S1_at	-2.3776	7.50773e-05	L-asparaginase	Glyma14g09510.3	glycoprotein_catabolic_process
	GmaAffx.32845.1.A1_at	-2.35706	0.0960268	probable polyamine oxidase 2-like	Glyma08g41570.3	catabolic_process
	Gma.9266.2.S1_at	-2.28458	0.00121252	ATP-dependent zinc metalloprotease FTSH, chloroplastic-like	Glyma04g02100.1	PSII_associated_light-harvesting_complex_II_catabolic_process
	Gma.5532.2.S1_s_at	-2.22597	0.00273991	allantoate deiminase, chloroplastic-like	Glyma09g05600.4	proteolysis ureide_catabolic_process
	GmaAffx.92760.1.S1_at	-2.08092	0.000950979	lipoyl synthase 2, mitochondrial-like	Glyma13g37570.1	glycine_catabolic_process lipoic_acid_biosynthetic_process
	GmaAffx.84527.2.S1_at	-2.05703	0.0826814	ATP-dependent zinc metalloprotease FTSH 5, mitochondrial-like	Glyma17g34610.1	catabolic_process
	GmaAffx.47676.1.A1_at	-1.94653	0.0051203	glycine decarboxylase complex H	Glyma01g40810.2	glycine_catabolic_process
	GmaAffx.85662.1.S1_at	-1.90915	0.0129684	uncharacterized LOC100782231	Glyma19g44480.1	histidine_catabolic_process
	GmaAffx.84190.1.S1_at	-1.86225	0.0272243	aminotransferase YbdL-like	Glyma06g11640.1	asparagine_catabolic_process
	GmaAffx.83344.1.S1_at	-1.8532	0.00416344	ATP-dependent zinc metalloprotease FTSH 11, chloroplastic/mitochondrial-like	Glyma13g08160.1	response_to_heat PSII_associated_light-harvesting_complex_II_catabolic_process
	GmaAffx.89990.1.S1_s_at	-1.82701	0.000942146	fructokinase-2-like	Glyma13g41960.2	sucrose_catabolic_process,_using_beta-fructofuranosidase acetate_fermentation
	GmaAffx.82721.1.S1_at	-1.76973	0.123114	26S protease regulatory subunit 6A homolog A-like	Glyma10g29250.1	ubiquitin-dependent_protein_catabolic_process
	Gma.1756.3.S1_a_at	-1.75791	0.137694	proteasome subunit alpha type-1-A-like	Glyma14g07960.1	ubiquitin-dependent_protein_catabolic_process
	GmaAffx.78778.1.S1_at	-1.72306	0.000123493	ATP-dependent zinc metalloprotease FTSH 11, chloroplastic/mitochondrial-like	Glyma06g13140.1	response_to_heat PSII_associated_light-harvesting_complex_II_catabolic_process
	Gma.1478.2.S1_s_at	-1.70847	0.000257945	SAL1 phosphatase-like	Glyma05g26250.1	RNA_catabolic_process response_to_cold negative_regulation_of_transcription response_to_abiotic_stimulus
	GmaAffx.37484.1.S1_at	-1.67615	0.000136742	putative ferric-chelate reductase 1-like	Glyma16g02760.2	histidine_catabolic_process
	GmaAffx.87486.1.S1_at	-1.62133	0.0539681	probable allantoinase 1-like	Glyma13g31430.9	ureide_catabolic_process
	GmaAffx.93620.1.S1_s_at	-1.61899	0.114243	COP9 signalosome complex subunit 1-like	Glyma03g01880.1	photomorphogenesis protein_complex_assembly embryonic_development_ending_in_seed_dormancy protein_deneddylation cullin_deneddylation
	GmaAffx.81673.1.S1_at	-1.61532	0.00691104	ATP-dependent zinc metalloprotease FTSH 2, chloroplastic-like	Glyma08g02780.3	catabolic_process
	GmaAffx.65487.1.S1_at	-1.54546	0.0806391	probable 26S proteasome non-ATPase regulatory subunit 7-like	Glyma11g34980.1	ubiquitin-dependent_protein_catabolic_process leaf_morphogenesis
	GmaAffx.18757.1.S1_at	-1.53777	2.73157e-05	peptidoglycan-binding LysM domain-containing protein	Glyma09g39930.1	cell_wall_catabolic_process
	GmaAffx.86349.1.S1_at	-1.5235	0.0271317	Peptidoglycan-binding LysM domain-containing protein	Glyma09g29480.1	cell_wall_catabolic_process
	Gma.12540.1.A1_at	-1.51378	0.000197753	F-box family protein	Glyma14g12370.1	ubiquitin-dependent_protein_catabolic_process
	Cell Cycle or Division - 11
	Identification	Log2(FC)	Pvalue	Description	Phytozome	Gene ontology
				Cell cycle - 7
	Gma.4018.1.S1_at	-2.97107	1.04683e-05	cyclin-D3-2-like	Glyma06g04580.1	G1_phase_of_mitotic_cell_cycle regulation_of_cell_proliferation response_to_sucrose_stimulus
	Gma.1368.1.S1_at	-2.28804	0.000906325	cyclin-D1-1-like	Glyma08g40150.1	G1_phase_of_mitotic_cell_cycle regulation_of_cell_cycle
	GmaAffx.43209.1.A1_at	-2.12288	4.95608e-05	cyclin-U1-1-like	Glyma12g32200.1	regulation_of_cell_cycle
	GmaAffx.5579.1.S1_at	-2.0917	3.18956e-05	cyclin-D4-1-like	Glyma20g27180.1	G1_phase_of_mitotic_cell_cycle regulation_of_cell_cycle
	GmaAffx.77562.1.S1_at	-1.66934	0.00028477	cyclin-D1-1-like	Glyma08g40150.1	G1_phase_of_mitotic_cell_cycle regulation_of_cell_cycle
	GmaAffx.88272.2.S1_at	-1.62936	0.0754522	cyclin-dependent kinase F-4-like	Glyma16g08080.1	protein_amino_acid_phosphorylation
	GmaAffx.90639.1.S1_at	-1.54865	0.000257127	cyclin-A2-2-like	Glyma06g07670.1	regulation_of_cell_cycle
				Division - 4
	GmaAffx.8550.1.S1_at	-3.28441	2.78064e-06	phantastica transcription factor a	Glyma07g15850.1	asymmetric_cell_division negative_regulation_of_transcription response_to_virus response_to_salt_stress
	GmaAffx.91361.1.S1_s_at	-1.65937	0.00658537	cell number regulator 8-like	Glyma03g33620.3	biological_process
	GmaAffx.60821.1.A1_at	-1.64358	2.78064e-06	cell division protein ftsZ homolog 1, chloroplastic-like	Glyma02g46530.1	chloroplast_fission plastid_fission
	GmaAffx.12439.1.S1_at	-1.58299	3.90925e-05	phantastica transcription factor b	Glyma03g19030.1	asymmetric_cell_division negative_regulation_of_transcription response_to_virus response_to_salt_stress
	Cell death/Proteolysis/Senescence - 82
	Identification	Log2(FC)	Pvalue	Description	Phytozome	Gene ontology
	Gma.8538.1.S1_at	-7.56998	1.63567e-07	metalloproteinase	Glyma02g37990.1	proteolysis
	Gma.6498.1.A1_at	-6.36514	0	aspartic proteinase nepenthesin-1-like	Glyma11g03500.1	proteolysis
	Gma.1951.2.S1_a_at	-5.70905	0.000503623	serine carboxypeptidase-like 51-like	Glyma13g39600.1	proteolysis
	GmaAffx.24992.1.S1_at	-5.27094	0.000144593	aspartic proteinase nepenthesin-1-like	Glyma08g43330.1	proteolysis
	GmaAffx.91782.1.S1_s_at	-5.19161	0	prostaglandin G/H synthase 2-like	Glyma19g01470.1	cell_death lipid_metabolic_process response_to_oxidative_stress fatty_acid_alpha-oxidation response_to_salicylic_acid_stimulus response_to_other_organism
	GmaAffx.92139.1.S1_x_at	-4.93512	1.30854e-06	subtilisin-like protease-like	Glyma05g28500.1	proteolysis response_to_auxin_stimulus lateral_root_morphogenesis
	Gma.12863.2.A1_at	-4.88718	2.78064e-06	prostaglandin G/H synthase 1-like	Glyma13g04410.1	cell_death lipid_metabolic_process response_to_oxidative_stress fatty_acid_alpha-oxidation response_to_salicylic_acid_stimulus response_to_other_organism
	Gma.12863.1.S1_at	-4.7902	6.54268e-07	prostaglandin G/H synthase 2-like	Glyma19g01470.1	cell_death lipid_metabolic_process response_to_oxidative_stress fatty_acid_alpha-oxidation response_to_salicylic_acid_stimulus response_to_other_organism
	GmaAffx.92139.1.S1_at	-4.57884	9.81402e-07	subtilisin-like protease-like /// SUB1 homolog (S. cerevisiae)	Glyma05g28500.1	proteolysis response_to_auxin_stimulus lateral_root_morphogenesis
	GmaAffx.91167.1.S1_s_at	-4.26255	0.00157024	aspartic proteinase nepenthesin-1-like	Glyma09g31930.1	proteolysis
	GmaAffx.81126.1.S1_at	-4.07283	0.000620573	pheophorbide a oxygenase, chloroplastic-like	Glyma05g28900.1	0
	Gma.5689.3.S1_s_at	-3.87386	0.000678476	metalloendoproteinase 1-like	Glyma02g03310.1	proteolysis
	Gma.4610.1.S1_s_at	-3.68634	9.65046e-06	aspartic proteinase nepenthesin-1-like	Glyma08g43330.1	proteolysis
	Gma.1829.1.A1_a_at	-3.57868	0.000673569	P34 probable thiol protease-like	Glyma08g12340.1	proteolysis developmental_programmed_cell_death
	Gma.13500.1.A1_at	-3.55816	2.1918e-05	lysosomal Pro-X carboxypeptidase-like	Glyma19g38350.1	proteolysis
	GmaAffx.849.1.S1_at	-3.54596	2.58436e-05	subtilisin-like protease-like	Glyma06g04810.1	proteolysis seed_coat_development mucilage_metabolic_process_during_seed_coat_development
	GmaAffx.48644.1.S1_at	-3.52996	0.00125947	probable glutamate carboxypeptidase 2-like	Glyma01g01000.2	proteolysis
	GmaAffx.91782.1.S1_at	-3.493	2.28994e-06	prostaglandin G/H synthase 2-like	Glyma19g01470.1	cell_death lipid_metabolic_process response_to_oxidative_stress fatty_acid_alpha-oxidation response_to_salicylic_acid_stimulus response_to_other_organism
	GmaAffx.90585.1.S1_s_at	-3.42541	0.000344636	aspartic proteinase nepenthesin-2-like	Glyma18g10200.1	proteolysis
	GmaAffx.76248.1.S1_at	-3.41195	0.00425193	leucine aminopeptidase 1-like	Glyma19g22730.1	proteolysis
	Gma.2414.1.S1_at	-3.40083	5.56128e-06	subtilisin-like protease-like	Glyma14g05250.1	proteolysis response_to_auxin_stimulus lateral_root_morphogenesis
	GmaAffx.41840.1.A1_s_at	-3.38031	4.93973e-05	subtilisin-like protease-like	Glyma14g05250.1	proteolysis response_to_auxin_stimulus lateral_root_morphogenesis
	GmaAffx.32304.1.S1_s_at	-3.36414	8.03114e-05	matrix metalloproteinase MMP2	Glyma01g04360.1	proteolysis
	GmaAffx.82451.1.S1_at	-3.27969	0.0036024	BCL-2-associated athanogene 1	Glyma16g32290.1	apoptosis regulation_of_apoptosis
	GmaAffx.25834.1.S1_at	-3.20113	0.000560217	MLO-like protein 1-like	Glyma04g00370.1	cell_death defense_response
	GmaAffx.62924.1.S1_at	-3.19172	6.03562e-05	serine carboxypeptidase-like 20-like	Glyma09g38500.1	proteolysis
	GmaAffx.87093.1.S1_s_at	-3.15176	7.19695e-06	subtilisin-like protease-like	Glyma08g11500.1	proteolysis response_to_auxin_stimulus lateral_root_morphogenesis
	GmaAffx.11242.1.S1_s_at	-3.09339	7.50773e-05	serine carboxypeptidase-like 51-like	Glyma13g39600.1	proteolysis
	GmaAffx.81930.1.S1_at	-2.92726	0.000224414	aspartic proteinase nepenthesin-1-like	Glyma17g15020.1	proteolysis
	Gma.5402.1.S1_at	-2.81665	2.94421e-06	serine carboxypeptidase-like 40-like	Glyma09g36080.1	proteolysis
	Gma.1944.1.S1_at	-2.8106	4.2691e-05	matrix metalloproteinase MMP2	Glyma01g04360.1	proteolysis
	Gma.4258.2.S1_a_at	-2.78265	0.000473854	ureidoglycolate amidohydrolase	Glyma10g32850.2	proteolysis
	GmaAffx.3364.1.A1_at	-2.75878	0.00841683	serine carboxypeptidase II-3-like	Glyma13g14410.2	proteolysis
	GmaAffx.85292.1.S1_at	-2.72872	4.93973e-05	aspartic proteinase nepenthesin-2-like	Glyma15g13000.1	proteolysis
	GmaAffx.84404.1.S1_at	-2.71305	0.000549912	probable glutamate carboxypeptidase 2-like	Glyma01g01000.2	proteolysis
	GmaAffx.93098.1.S1_s_at	-2.62122	0.00861001	catalase	Glyma04g01920.3	cell_death response_to_cold response_to_light_stimulus
	GmaAffx.87604.1.S1_at	-2.59785	0.00398253	thiol protease aleurain-like	Glyma17g05670.1	proteolysis
	Gma.1274.1.S1_at	-2.58478	0.000182541	aspartic proteinase nepenthesin-1-like	Glyma09g31930.1	proteolysis
	GmaAffx.1863.1.S1_at	-2.54513	7.85122e-05	aspartic proteinase-like protein 1-like	Glyma18g02280.3	proteolysis
	Gma.9705.1.S1_s_at	-2.49852	0.00848226	serine carboxypeptidase-like 48-like	Glyma12g30160.1	proteolysis
	Gma.13490.1.S1_at	-2.47463	0.0019579	lon protease homolog 2, peroxisomal-like	Glyma01g41150.1	ATP-dependent_proteolysis
	GmaAffx.83552.1.S1_at	-2.43678	0.0194313	presequence protease 2, chloroplastic/mitochondrial-like	Glyma01g45650.1	proteolysis protein_maturation_via_proteolysis
	Gma.7474.1.A1_at	-2.43642	0.000203477	aspartic proteinase nepenthesin-1-like	Glyma17g15020.1	proteolysis
	GmaAffx.69562.1.S1_at	-2.41536	0.000597674	serine carboxypeptidase-like 34-like	Glyma12g02880.1	0
	GmaAffx.81288.1.S1_at	-2.41199	0.00188838	protease Do-like 2, chloroplastic-like	Glyma02g17130.1	proteolysis photosystem_II_repair
	GmaAffx.5736.2.S1_at	-2.40404	0.000994651	serine carboxypeptidase-like 27-like	Glyma16g26070.2	proteolysis
	GmaAffx.71763.1.S1_at	-2.23215	0.00340857	subtilisin-like protease-like	Glyma17g35490.1	proteolysis seed_coat_development mucilage_metabolic_process_during_seed_coat_development
	Gma.12536.1.S1_at	-2.19117	0.00118619	uncharacterized LOC100500675	Glyma02g05060.1	proteolysis
	Gma.14312.1.S1_at	-2.14308	0.000835664	subtilisin-like protease-like	Glyma04g04730.1	proteolysis seed_coat_development mucilage_metabolic_process_during_seed_coat_development
	Gma.4265.1.S1_at	-2.10922	0.00121874	xylem cysteine proteinase 2-like	Glyma04g01640.1	proteolysis developmental_programmed_cell_death
	GmaAffx.78710.1.S1_at	-2.08556	0.00161621	protease 4-like	Glyma04g31180.1	GO:0006508 GO:0009642
	GmaAffx.61778.1.S1_at	-2.01673	0.0216342	ATP-dependent Clp protease proteolytic subunit-related protein 3, chloroplastic-like	Glyma19g42180.2	ATP-dependent_proteolysis
	Gma.2056.1.S1_at	-2.0052	3.84383e-05	subtilisin-like protease-like	Glyma17g17850.1	proteolysis seed_coat_development mucilage_metabolic_process_during_seed_coat_development
	Gma.2.1.S1_at	-2.00069	0.0107848	aminoacyl peptidase	Glyma03g37810.2	proteolysis
	Gma.2487.2.S1_at	-1.97861	0.00114153	subtilisin-like protease-like	Glyma07g04500.3	GO:0006508
	GmaAffx.86642.1.S1_at	-1.972	0.000592767	IAA-amino acid hydrolase ILR1-like 5-like	Glyma04g40440.1	proteolysis auxin_metabolic_process
	GmaAffx.35346.1.S1_at	-1.94222	0.000134779	cucumisin-like	Glyma02g41950.2	proteolysis
	GmaAffx.44448.1.S1_at	-1.92865	0.0332434	abhydrolase domain-containing protein 4-like	Glyma14g40620.1	proteolysis
	GmaAffx.86014.1.S1_at	-1.89965	0.00118553	protease Do-like 7-like	Glyma11g33880.1	proteolysis
	Gma.10210.1.A1_at	-1.87617	0.000336294	xylem cysteine proteinase 2-like	Glyma06g01710.1	proteolysis developmental_programmed_cell_death
	GmaAffx.17681.1.S1_at	-1.85629	0.0328585	aspartic proteinase nepenthesin-1-like	Glyma02g41070.1	proteolysis
	GmaAffx.87644.1.S1_at	-1.83521	2.94421e-05	lon protease 2-like	Glyma14g07680.1	ATP-dependent_proteolysis
	Gma.12536.2.A1_at	-1.82338	0.000192682	Eukaryotic aspartyl protease family protein	Glyma02g05060.1	proteolysis
	Gma.12150.1.S1_at	-1.80927	0.00714036	cysteine proteinase	Glyma06g18390.1	proteolysis
	Gma.7199.2.S1_at	-1.79555	0.00106041	xaa-Pro dipeptidase-like	Glyma05g36260.1	proteolysis
	GmaAffx.267.1.S1_at	-1.7835	0.000744067	MLO-like protein 6-like	Glyma10g35640.1	cell_death defense_response defense_response_to_fungus,_incompatible_interaction
	GmaAffx.69940.1.S1_at	-1.76538	0.0124663	probable glutamyl endopeptidase, chloroplastic-like	Glyma19g40410.2	proteolysis
	GmaAffx.59065.2.S1_at	-1.76311	0.0142747	serine carboxypeptidase-like 49-like	Glyma10g35120.1	proteolysis
	Gma.559.1.A1_at	-1.72186	0.0504441	subtilisin-like protease-like	Glyma14g09670.1	proteolysis seed_coat_development mucilage_metabolic_process_during_seed_coat_development
	Gma.928.1.S1_at	-1.69094	0.000216236	acylamino-acid-releasing enzyme-like	Glyma10g00350.1	proteolysis
	Gma.1951.1.S1_at	-1.67194	0.011581	serine carboxypeptidase-like 51-like	Glyma13g39600.1	proteolysis
	Gma.16537.2.S1_at	-1.64428	0.00193009	probable Xaa-Pro aminopeptidase P-like	Glyma19g42330.1	proteolysis
	GmaAffx.91441.1.S1_at	-1.61307	0.0142117	Aminoacyl peptidase	Glyma03g37810.1	proteolysis
	Gma.13050.1.S1_at	-1.61163	0.00527258	lon protease 2-like	Glyma04g03100.1	ATP-dependent_proteolysis
	GmaAffx.93084.1.S1_at	-1.58072	0.0704088	probable thylakoidal processing peptidase 2, chloroplastic-like	Glyma06g03940.2	proteolysis
	Gma.2186.1.S1_at	-1.55801	0.0267578	tripeptidyl-peptidase 2-like	Glyma10g37900.1	proteolysis
	GmaAffx.88440.2.S1_at	-1.55568	0.00681666	B-cell receptor-associated 31-like	Glyma15g11650.1	apoptosis intracellular_protein_transport
	Gma.14628.1.S1_at	-1.54868	0.00122397	aspartic proteinase nepenthesin-1-like	Glyma01g21480.1	proteolysis
	Gma.665.2.S1_at	-1.54522	0.0256998	Protein of unknown function (DUF3353)	Glyma17g09160.3	cell_death
	GmaAffx.78255.1.S1_at	-1.51435	0.000670789	ethylene-responsive element binding protein	Glyma07g37410.1	cell_death response_to_stress
	Gma.7961.1.S1_at	-1.50732	0.00263572	derlin-1-like	Glyma06g47560.1	proteolysis
	GmaAffx.50637.1.S1_at	-1.50001	0.000115805	acylamino-acid-releasing enzyme-like	Glyma10g00320.1	proteolysis
	Defense / Response to Biotic stimulus - 78
	Identification	Log2(FC)	Pvalue	Description	Phytozome	Gene ontology
	GmaAffx.23295.1.S1_at	-6.76549	3.27134e-07	NDR1/HIN1-like 1	Glyma02g35630.1	defense_response_to_virus
	Gma.13828.1.A1_at	-5.5143	2.09366e-05	Acidic endochitinase-like	Glyma20g30480.1	carbohydrate_metabolic_process
	Gma.13828.2.S1_at	-5.29671	2.28994e-06	acidic endochitinase-like	Glyma20g30480.1	carbohydrate_metabolic_process
	Gma.10658.1.A1_at	-4.90377	0.00327608	uncharacterized LOC100500325	Glyma08g24750.1	defense_response response_to_biotic_stimulus
	Gma.6075.1.S1_s_at	-4.59518	2.94421e-06	uncharacterized LOC100500476	Glyma19g38600.1	defense_response_to_virus
	Gma.11336.2.S1_at	-4.46068	1.89738e-05	thaumatin-like protein-like	Glyma08g05820.1	response_to_other_organism
	Gma.10892.1.S1_a_at	-4.4578	5.88841e-06	carbonic anhydrase, chloroplastic-like	Glyma19g01050.8	defense_response_to_bacterium carbon_utilization response_to_cold
	Gma.12074.1.S1_at	-4.45595	0.000197916	thaumatin-like protein 1a-like	Glyma10g06830.1	response_to_other_organism
	GmaAffx.91310.1.S1_at	-4.39251	0.000484813	endo-1,4-beta-glucancase precursor	Glyma09g02160.1	cellulose_biosynthetic_process unidimensional_cell_growth hyperosmotic_salinity_response cortical_microtubule_organization
	Gma.363.1.S1_at	-4.34266	4.41631e-06	thaumatin-like protein 1-like	Glyma06g02630.1	response_to_other_organism
	GmaAffx.85164.1.S1_s_at	-4.14638	0.00131753	phosphoribulokinase, chloroplastic-like	Glyma01g01370.1	defense_response_to_bacterium biosynthetic_process response_to_cold peptidyl-cysteine_S-nitrosylation
	GmaAffx.36309.1.S1_at	-3.96625	2.78064e-05	thaumatin-like protein 1-like	Glyma04g02580.1	response_to_other_organism
	Gma.10757.2.S1_s_at	-3.8296	0.00135859	chitinase-like protein 1-like	Glyma08g29090.1	carbohydrate_biosynthetic_process response_to_water_deprivation response_to_heat lignin_biosynthetic_process response_to_salt_stress multidimensional_cell_growth response_to_cytokinin_stimulus root_epidermal_cell_differentiation root_epidermal_cell_differentiation
	Gma.15490.3.S1_s_at	-3.73735	5.59399e-05	carbonic anhydrase, chloroplastic-like	Glyma02g03990.2	defense_response_to_bacterium carbon_utilization
	GmaAffx.90341.1.S1_at	-3.67318	0.000736706	endo-1,4-beta-glucancase precursor	Glyma09g02160.1	cellulose_biosynthetic_process unidimensional_cell_growth hyperosmotic_salinity_response cortical_microtubule_organization
	GmaAffx.88845.1.S1_at	-3.60148	0.000915812	basic form of pathogenesis-related protein 1-like	Glyma15g06790.1	response_to_ethylene_stimulus response_to_jasmonic_acid_stimulus response_to_salicylic_acid_stimulus
	GmaAffx.91310.1.S1_s_at	-3.52174	0.000156043	endo-1,4-beta-glucancase precursor	Glyma09g02160.1	cellulose_biosynthetic_process unidimensional_cell_growth hyperosmotic_salinity_response cortical_microtubule_organization
	GmaAffx.91087.1.S1_s_at	-3.47869	1.39032e-05	endo-1,4-beta-glucanase /// endoglucanase 6-like	Glyma08g02610.1	carbohydrate_metabolic_process
	GmaAffx.55399.1.S1_at	-3.40498	2.28994e-06	thylakoid rhodanese-like	Glyma16g02940.1	defense_response_to_bacterium
	GmaAffx.14833.2.S1_at	-3.32575	3.10777e-06	Late embryogenesis abundant (LEA) hydroxyproline-rich glycoprotein family	Glyma10g09750.1	defense_response_to_virus response_to_other_organism
	GmaAffx.90341.1.S1_s_at	-3.30353	0.00434287	endo-1,4-beta-glucancase precursor	Glyma09g02160.1	cellulose_biosynthetic_process unidimensional_cell_growth hyperosmotic_salinity_response cortical_microtubule_organization
	Gma.15568.1.S1_at	-3.14336	0.00164941	Disease resistance-responsive (dirigent-like protein) family protein	Glyma01g31750.1	defense_response lignan_biosynthetic_process
	Gma.2151.1.S1_at	-3.11793	0.00534995	endoglucanase 24-like /// endoglucanase 24-like	Glyma06g02760.1	carbohydrate_metabolic_process
	Gma.2600.1.S1_x_at	-3.04688	9.91216e-05	ATP synthase delta chain, chloroplastic-like	Glyma17g13930.1	defense_response_to_bacterium response_to_cold photosynthesis
	Gma.7716.1.A1_at	-3.0317	2.58436e-05	protein ZINC INDUCED FACILITATOR-LIKE 1-like	Glyma06g47080.1	response_to_nematode
	GmaAffx.61896.1.S1_at	-2.97898	0.000708736	peptidyl-prolyl cis-trans isomerase CYP38, chloroplastic-like	Glyma19g01260.1	defense_response_to_bacterium protein_folding photosystem_II_assembly photosystem_II_stabilization
	Gma.11284.1.S1_at	-2.96129	0.00237679	NDR1/HIN1-like 1	Glyma10g09760.1	defense_response_to_virus
	Gma.10757.1.S1_at	-2.92377	0.0082392	chitinase-like protein 1-like	Glyma18g51980.1	response_to_cytokinin_stimulus root_epidermal_cell_differentiation root_epidermal_cell_differentiation
	GmaAffx.90350.1.S1_s_at	-2.90045	0.00120516	chitinase-like protein 1-like	Glyma18g51980.1	response_to_cytokinin_stimulus root_epidermal_cell_differentiation root_epidermal_cell_differentiation
	GmaAffx.42847.1.S1_s_at	-2.88027	0.00341872	basic form of pathogenesis-related protein 1-like	Glyma15g06790.1	response_to_ethylene_stimulus response_to_jasmonic_acid_stimulus response_to_salicylic_acid_stimulus
	GmaAffx.72361.1.S1_at	-2.84521	0.0001724	putative disease resistance protein At3g14460-like	Glyma03g04080.1	defense_response
	Gma.5785.1.S1_at	-2.7834	4.95608e-05	endo-1,4-beta-glucanase /// endoglucanase 6-like	Glyma08g02610.1	carbohydrate_metabolic_process
	Gma.15384.2.S1_a_at	-2.69185	0.0015233	acetyltransferase NSI-like	Glyma09g40890.1	metabolic_process pathogenesis spread_of_virus_within_host
	Gma.10851.1.S1_at	-2.67321	0.000234228	phosphoribulokinase, chloroplastic-like	Glyma09g34410.1	defense_response_to_bacterium biosynthetic_process response_to_cold peptidyl-cysteine_S-nitrosylation
	GmaAffx.27315.1.S1_at	-2.66745	0.000796245	probable disease resistance protein At4g27220-like	Glyma18g51750.1	defense_response
	Gma.2600.1.S1_a_at	-2.66737	0.000147374	ATP synthase delta chain, chloroplastic-like /// ATP synthase delta chain, chloroplastic-like	Glyma17g13930.1	defense_response_to_bacterium response_to_cold photosynthesis photosynthetic_electron_transport_in_photosystem_I photosynthetic_electron_transport_in_photosystem_II
	Gma.3570.1.S1_at	-2.64984	5.90477e-05	peroxiredoxin-2E, chloroplastic-like	Glyma19g37500.2	defense_response_to_bacterium peptidyl-cysteine_S-nitrosylation
	Gma.2559.1.S1_a_at	-2.64699	1.50482e-05	thylakoid rhodanese-like	Glyma07g06300.1	defense_response_to_bacterium
	GmaAffx.60439.1.S1_at	-2.61562	0.00124295	BEL1-like homeodomain protein 2-like	Glyma01g38650.2	N-terminal_protein_myristoylation leaf_morphogenesis
	GmaAffx.77900.1.S1_s_at	-2.50931	0.0348975	pyruvate dehydrogenase E1 component subunit beta, mitochondrial-like	Glyma14g36540.3	defense_response_to_bacterium
	GmaAffx.14833.1.S1_at	-2.48101	2.28994e-06	Late embryogenesis abundant (LEA) hydroxyproline-rich glycoprotein family	Glyma10g09750.1	defense_response_to_virus response_to_other_organism
	Gma.15490.2.S1_a_at	-2.43133	0	carbonic anhydrase, chloroplastic-like	Glyma02g03990.2	defense_response_to_bacterium carbon_utilization
	GmaAffx.41317.1.S1_at	-2.35344	0.00167754	BEL1-like homeodomain protein 2-like	Glyma16g25770.1	N-terminal_protein_myristoylation leaf_morphogenesis
	GmaAffx.89772.4.S1_at	-2.34675	0.0136557	Stress-induced protein SAM22-like	Glyma17g03360.1	defense_response response_to_biotic_stimulus
	GmaAffx.132.1.S1_at	-2.31233	2.28994e-06	pathogenesis-related genes transcriptional activator PTI5-like	Glyma13g30720.1	defense_response regulation_of_transcription,_DNA-dependent jasmonic_acid_mediated_signaling_pathway ethylene_mediated_signaling_pathway
	Gma.16587.2.S1_a_at	-2.3076	0.000502805	endo-1,4-beta-glucancase precursor	Glyma15g13080.2	cellulose_biosynthetic_process unidimensional_cell_growth hyperosmotic_salinity_response cortical_microtubule_organization
	Gma.15490.1.S1_a_at	-2.2939	3.10777e-06	carbonic anhydrase, chloroplastic-like	Glyma02g03990.2	defense_response_to_bacterium carbon_utilization
	Gma.2600.2.S1_at	-2.2768	4.20367e-05	ATP synthase delta chain, chloroplastic-like	Glyma05g03340.1	defense_response_to_bacterium response_to_cold photosynthesis photosynthetic_electron_transport_in_photosystem_I photosynthetic_electron_transport_in_photosystem_II
	GmaAffx.7283.1.A1_at	-2.19601	0.00166429	TMV resistance protein N-like	Glyma16g27560.1	defense_response
	GmaAffx.66902.1.S1_at	-2.16902	1.4721e-05	polyneuridine-aldehyde esterase-like	Glyma02g07030.1	salicylic_acid_metabolic_process systemic_acquired_resistance defense_response_to_fungus,_incompatible_interaction
	GmaAffx.43457.1.S1_at	-2.1556	0.00852528	BEL1-like homeodomain protein 1-like	Glyma11g18270.1	response_to_symbiotic_fungus response_to_abscisic_acid_stimulus polar_nucleus_fusion
	GmaAffx.91756.1.S1_at	-2.14032	0.0645364	TMV resistance protein N-like	Glyma20g10810.1	detection_of_calcium_ion calcium-mediated_signaling
	GmaAffx.71585.1.S1_at	-2.13578	0.00178681	BEL1-like homeodomain protein 2-like	Glyma11g06640.1	leaf_morphogenesis
	Gma.1219.1.A1_at	-2.09605	0.000176325	peptidyl-prolyl cis-trans isomerase CYP38, chloroplastic-like	Glyma19g01260.1	defense_response_to_bacterium protein_folding photosystem_II_assembly photosystem_II_stabilization
	Gma.9504.1.S1_at	-2.0573	0.00102671	Disease resistance-responsive (dirigent-like protein) family protein	Glyma09g33140.1	defense_response
	Gma.3702.1.S1_at	-2.04423	0.00920032	endochitinase PR4-like	Glyma13g42210.1	plant-type_hypersensitive_response somatic_embryogenesis
	Gma.1986.1.S1_at	-1.99103	1.04683e-05	porphobilinogen deaminase, chloroplastic-like	Glyma12g02380.1	defense_response_to_bacterium chlorophyll_biosynthetic_process porphyrin_biosynthetic_process
	Gma.15384.2.S1_at	-1.98618	6.54268e-07	acetyltransferase NSI-like /// acetyltransferase NSI-like	Glyma09g40890.1	metabolic_process pathogenesis spread_of_virus_within_host
	GmaAffx.60479.4.S1_at	-1.94814	0.00349363	BEL1-like homeodomain protein 1-like /// BEL1-like homeodomain protein 1-like	Glyma19g38690.1	response_to_symbiotic_fungus response_to_abscisic_acid_stimulus polar_nucleus_fusion
	Gma.6245.1.S1_at	-1.91691	1.99552e-05	thaumatin-like protein 1-like	Glyma01g37020.1	response_to_other_organism
	GmaAffx.73928.1.S1_at	-1.90714	0.0156265	putative disease resistance RPP13-like protein 3-like	Glyma18g51950.1
	GmaAffx.494.1.S1_at	-1.88566	0.0508064	acidic endochitinase-like	Glyma16g28970.2	carbohydrate_metabolic_process
	GmaAffx.71038.1.S1_at	-1.88375	0.0869117	BEL1-like homeodomain protein 1-like	Glyma13g38910.1	response_to_symbiotic_fungus response_to_abscisic_acid_stimulus polar_nucleus_fusion
	Gma.17093.1.A1_at	-1.8825	0.0114363	disease resistance protein	Glyma18g42200.1	signal_transduction
	GmaAffx.921.2.S1_s_at	-1.85882	0.000366063	regulatory components of ABA receptor 3	Glyma06g13150.1	defense_response response_to_biotic_stimulus
	GmaAffx.5432.1.S1_at	-1.84352	0.00756187	isochorismate synthase, chloroplastic-like	Glyma01g25690.1	stomatal_movement defense_response_to_bacterium defense_response_to_fungus
	Gma.7546.1.S1_at	-1.82693	4.95608e-05	sucrose transport protein SUC2-like	Glyma02g08260.1	response_to_nematode pollen_germination
	Gma.7834.1.S1_at	-1.77239	0.0011803	coronatine-insensitive protein 1-like	Glyma14g06740.1	stomatal_movement defense_response_to_fungus SCF-dependent_proteasomal_ubiquitin-dependent_protein_catabolic_process negative_regulation_of_defense_response
	Gma.16548.1.S1_at	-1.73069	0.00628048	disease resistance response protein 206-like	Glyma01g31830.1	defense_response lignan_biosynthetic_process N-terminal_protein_myristoylation
	GmaAffx.56715.1.S1_at	-1.71151	0.000120385	MLP-like protein 28	Glyma15g42980.1	defense_response response_to_biotic_stimulus
	Gma.11344.1.S1_at	-1.70083	0.00812012	NB-ARC domain-containing disease resistance protein	Glyma18g51930.1	defense_response plant-type_hypersensitive_response defense_response,_incompatible_interaction
	GmaAffx.57874.1.S1_at	-1.68908	0.000498716	disease resistance RPP8-like protein 3-like	Glyma01g37620.2	defense_response
	GmaAffx.60479.2.S1_at	-1.63136	0.00295795	BEL1-like homeodomain protein 1-like	Glyma19g38690.1	response_to_symbiotic_fungus response_to_abscisic_acid_stimulus polar_nucleus_fusion
	Gma.5702.1.S1_a_at	-1.61574	0.00223334	31 kDa ribonucleoprotein, chloroplastic-like	Glyma05g02800.1	innate_immune_response
	Gma.13935.1.A1_s_at	-1.5567	0.0223575	isochorismate synthase, chloroplastic-like	Glyma01g25690.1	defense_response_to_fungus negative_regulation_of_defense_response negative_regulation_of_defense_response
	GmaAffx.78712.1.S1_at	-1.54824	2.78064e-05	sucrose transport protein SUC2-like	Glyma02g08260.1	response_to_nematode pollen_germination
	GmaAffx.12151.1.S1_at	-1.5296	0.000867887	carbonic anhydrase, chloroplastic-like	Glyma15g06280.2	carbon_utilization
	Gma.16587.1.S1_x_at	-1.50913	8.17835e-05	endo-1,4-beta-glucancase precursor	Glyma15g13080.2	cellulose_biosynthetic_process unidimensional_cell_growth hyperosmotic_salinity_response cortical_microtubule_organization
	Developement - 56
	Identification	Log2(FC)	Pvalue	Description	Phytozome	Gene ontology
	Gma.15856.2.S1_at	-4.89913	0.00376809	nucleoside-triphosphatase-like	Glyma16g04760.1	pollen_germination
	Gma.11174.1.S1_at	-4.74139	1.61931e-05	nucleoside-triphosphatase-like	Glyma16g04770.4	pollen_germination
	GmaAffx.71769.1.S1_at	-4.55867	0.000130527	CONSTANS-like 2a	Glyma08g28370.1	regulation_of_flower_development
	Gma.2446.1.S1_a_at	-4.50643	0	uncharacterized LOC100788147 /// uncharacterized LOC100797443	Glyma04g41080.1	aging
	GmaAffx.40203.1.S1_at	-4.50039	2.78064e-06	hydroxycinnamoyl-Coenzyme A shikimate/quinate hydroxycinnamoyltransferase-like	Glyma18g12210.1	pollen_exine_formation
	Gma.1347.2.S1_at	-4.46786	6.23191e-05	chloroplast stem-loop binding protein of 41 kDa	Glyma02g16620.1	rRNA_processing
	Gma.2517.2.S1_a_at	-4.36489	1.37396e-05	uncharacterized LOC100306437 /// tRNA-specific adenosine deaminase 2-like	Glyma13g00530.1	embryonic_development_ending_in_seed_dormancy
	Gma.2446.2.S1_at	-4.23003	1.4721e-06	uncharacterized LOC100788147	Glyma06g13770.1	aging
	GmaAffx.16034.1.S1_at	-4.00073	3.58212e-05	Uncharacterized LOC100800093	Glyma10g43720.1	developmental_process
	Gma.2517.2.S1_at	-3.96188	6.54268e-07	uncharacterized LOC100306437	Glyma13g00530.1	embryonic_development_ending_in_seed_dormancy
	GmaAffx.66074.1.A1_at	-3.8794	3.27134e-07	ROP-interactive CRIB motif-containing protein 1	Glyma10g39730.1	pollen_tube_growth
	Gma.1920.1.A1_at	-3.87512	0.000128727	protein YABBY 5-like	Glyma17g14710.2	regulation_of_flower_development cell_fate_commitment meristem_structural_organization polarity_specification_of_adaxial/abaxial_axis fruit_development abaxial_cell_fate_specification specification_of_organ_position
	Gma.6037.1.S1_at	-3.74276	1.63567e-07	hydroxycinnamoyl-Coenzyme A shikimate/quinate hydroxycinnamoyltransferase-like	Glyma18g12210.1	pollen_exine_formation
	GmaAffx.85168.1.S1_at	-3.52671	0.000138051	monocopper oxidase-like protein SKU5-like /// monocopper oxidase-like protein SKU5-like	Glyma05g04270.1	cell_tip_growth
	GmaAffx.87719.1.S1_at	-3.50197	1.89738e-05	---	Glyma09g36170.1	shoot_development
	Gma.13937.1.A1_at	-3.38974	1.63567e-05	tetraspanin7	Glyma04g19880.1	aging
	Gma.10606.1.S1_at	-3.33564	2.94421e-06	expansin A1	Glyma01g06030.2	syncytium_formation unidimensional_cell_growth plant-type_cell_wall_loosening response_to_gibberellin_stimulus response_to_red_light
	Gma.1347.1.S1_at	-3.19827	4.74345e-06	chloroplast stem-loop binding protein of 41 kDa	Glyma10g03200.1	rRNA_processing
	GmaAffx.91330.1.S1_at	-3.19459	0.00482245	tetraspanin3	Glyma11g15790.1	aging
	Gma.17985.2.S1_at	-3.19002	0.000118259	hydroxycinnamoyl-Coenzyme A shikimate/quinate hydroxycinnamoyltransferase-like	Glyma18g13840.1	pollen_exine_formation
	Gma.2517.1.S1_at	-3.08782	9.56867e-05	Cytidine/deoxycytidylate deaminase family protein	Glyma13g00530.1	embryonic_development_ending_in_seed_dormancy
	GmaAffx.53755.1.S1_at	-3.08143	0.000156207	homeobox protein BEL1 homolog	Glyma11g02450.1	ovule_development
	Gma.13051.1.S1_at	-2.98421	2.84607e-05	pollen-specific protein SF21-like	Glyma20g36650.1	cell_differentiation
	Gma.15856.1.S1_at	-2.96902	0.00153442	nucleoside-triphosphatase-like	Glyma16g04760.1	pollen_germination
	GmaAffx.45249.1.S1_at	-2.80269	4.20367e-05	CONSTANS-like 2b /// zinc finger protein CONSTANS-LIKE 2	Glyma18g51320.1	regulation_of_flower_development
	GmaAffx.87196.1.S1_at	-2.67293	0.000326153	ERECTA	Glyma17g34380.2	cell_growth regulation_of_cell_adhesion organ_morphogenesis leaf_morphogenesis stomatal_complex_morphogenesis defense_response_to_fungus cell_division
	GmaAffx.90009.1.S1_s_at	-2.62375	0.000435088	expansin-A8-like	Glyma04g40000.1	syncytium_formation unidimensional_cell_growth plant-type_cell_wall_modification_during_multidimensional_cell_growth plant-type_cell_wall_loosening
	GmaAffx.90990.1.S1_at	-2.55795	0.000301127	pollen-specific protein SF21-like	Glyma17g34820.1	cell_differentiation
	Gma.17606.1.S1_at	-2.50073	7.16424e-05	hydroxycinnamoyl-Coenzyme A shikimate/quinate hydroxycinnamoyltransferase-like	Glyma10g06990.1	pollen_exine_formation
	GmaAffx.5232.1.S1_at	-2.38635	0.00196199	tetraspanin3	Glyma12g07660.1	aging
	GmaAffx.66000.1.S1_at	-2.33523	0.00401672	quinone oxidoreductase 1-like	Glyma12g36990.1	cell_differentiation
	Gma.7006.1.S1_at	-2.33461	0.00526342	expansin	Glyma07g15910.1	syncytium_formation unidimensional_cell_growth plant-type_cell_wall_modification_during_multidimensional_cell_growth plant-type_cell_wall_loosening response_to_gibberellin_stimulus response_to_red_light
	GmaAffx.66857.1.S1_at	-2.33446	0.000353632	chloroplast stem-loop binding protein of 41 kDa	Glyma10g03200.1	rRNA_processing
	GmaAffx.56431.1.S1_x_at	-2.27786	0.0517286	splicing factor U2af small subunit B-like /// splicing factor U2af small subunit B-like	Glyma19g37530.1	photoperiodism,_flowering
	Gma.2212.1.S1_a_at	-2.27026	0.000201351	pollen-specific protein SF21-like /// pollen-specific protein SF21-like	Glyma04g05350.1	cell_differentiation
	GmaAffx.58559.1.A1_at	-2.24984	0.00130625	hydroxycinnamoyl-Coenzyme A shikimate/quinate hydroxycinnamoyltransferase-like	Glyma08g42490.1	pollen_exine_formation
	Gma.12571.1.A1_at	-2.17707	0.00149598	probable galactinol--sucrose galactosyltransferase 2-like	Glyma06g18480.2	0
	GmaAffx.58749.1.S1_at	-2.1707	4.43267e-05	embryogenesis-associated protein EMB8-like	Glyma12g01650.1	embryonic_development_ending_in_seed_dormancy
	Gma.12780.1.A1_at	-2.12743	0.00476193	pollen-specific protein SF21-like	Glyma14g10720.2	cell_differentiation
	Gma.6102.3.S1_s_at	-2.11514	0.0726128	WD-40 repeat-containing protein MSI4-like /// WD-40 repeat-containing protein MSI4-like	Glyma15g18450.1	unidimensional_cell_growth flower_development leaf_morphogenesis trichome_morphogenesis
	Gma.16292.2.S1_a_at	-2.06743	0.043095	rac-like GTP-binding protein RAC1-like /// rac-like GTP-binding protein RAC1-like	Glyma12g03660.1	pollen_tube_growth regulation_of_actin_filament_depolymerization regulation_of_actin_filament_polymerization
	GmaAffx.56431.1.S1_at	-2.04514	0.0476708	splicing factor U2af small subunit B-like /// splicing factor U2af small subunit B-like	Glyma19g37530.1	photoperiodism,_flowering
	Gma.17985.1.S1_at	-2.03539	1.14497e-05	hydroxycinnamoyl-Coenzyme A shikimate/quinate hydroxycinnamoyltransferase-like	Glyma18g13840.1	pollen_exine_formation
	GmaAffx.86027.1.S1_at	-1.99828	0.00245531	hydroxycinnamoyl-Coenzyme A shikimate/quinate hydroxycinnamoyltransferase-like	Glyma08g42500.1	pollen_exine_formation
	Gma.12562.1.A1_at	-1.99549	0.00175507	GDSL-like Lipase/Acylhydrolase superfamily protein	Glyma04g02490.1	sexual_reproduction
	GmaAffx.11213.1.A1_at	-1.94899	0.00287616	Plant protein 1589 of unknown function	Glyma02g10620.1	developmental_process
	Gma.1049.2.S1_at	-1.89834	0.00131982	protein AUXIN SIGNALING F-BOX 3-like	Glyma19g27280.2	pollen_maturation stamen_development response_to_molecule_of_bacterial_origin
	Gma.17606.2.S1_at	-1.87838	0.000119568	hydroxycinnamoyl-Coenzyme A shikimate/quinate hydroxycinnamoyltransferase-like	Glyma10g06870.1	pollen_exine_formation
	Gma.4589.1.S1_s_at	-1.86267	0.000269068	wound-induced protein 1-like	Glyma11g35800.1	aging response_to_fungus response_to_stress
	Gma.15225.1.S1_s_at	-1.83111	0.000520143	probable ribosome-binding factor A, chloroplastic-like	Glyma06g00960.1	rRNA_processing
	GmaAffx.88691.1.S1_s_at	-1.70232	0.000740632	Putative phytosulfokine peptide	Glyma10g07670.1	cell_proliferation
	GmaAffx.57265.1.S1_s_at	-1.64274	0.00232756	embryo sac development arrest 6	Glyma20g34910.1	megagametogenesis embryonic_development_ending_in_seed_dormancy
	GmaAffx.87042.2.S1_at	-1.61001	4.3836e-05	monocopper oxidase-like protein SKU5-like	Glyma05g04270.1	cell_tip_growth
	GmaAffx.2269.1.S1_at	-1.5993	0.0065574	AP2/ERF and B3 domain-containing transcription repressor TEM1-like	Glyma02g11060.1	photoperiodism,_flowering
	Gma.9733.1.S1_at	-1.58935	9.48689e-05	ZF-HD homeobox protein At4g24660-like	Glyma06g09970.1	embryonic_development_ending_in_seed_dormancy
	Gma.17201.1.A1_at	-1.54438	0.000462077	probable galactinol--sucrose galactosyltransferase 6-like	Glyma13g22890.1	aging response_to_light_stimulus response_to_sucrose_stimulus
	DNA/RNA Nucleus - 49
	Identification	Log2(FC)	Pvalue	Description	Phytozome	Gene ontology
	GmaAffx.48843.1.S1_at	-4.75321	0.000113516	Exosome complex component RRP4-like	Glyma14g34170.1	sulfate_transport
	Gma.4462.1.S1_at	-4.73475	0.000429527	bark storage protein A-like	Glyma06g08860.1	nucleoside_metabolic_process
	Gma.1188.1.A1_at	-3.79105	3.35312e-05	probable GMP synthase [glutamine-hydrolyzing]-like	Glyma0022s00480.1	DNA_repair base-excision_repair
	GmaAffx.26533.1.A1_s_at	-3.69654	0.000985982	bark storage protein A-like	Glyma06g08860.1	nucleoside_metabolic_process
	Gma.7119.2.S1_a_at	-3.32131	0.000147537	tRNA uridine 5-carboxymethylaminomethyl modification enzyme MnmG-like	Glyma05g32720.1	tRNA_processing
	Gma.2511.2.S1_at	-2.99421	0.000374405	blue-light photoreceptor PHR2-like	Glyma10g02240.2	DNA_repair
	Gma.16027.2.S1_at	-2.61801	0.00203706	RNA polymerase sigma factor rpoD-like	Glyma04g00330.1	response_to_blue_light transcription_initiation regulation_of_transcription,_DNA-dependent response_to_red_light
	GmaAffx.87506.1.S1_at	-2.50588	5.23415e-05	RNA polymerase sigma factor rpoD-like	Glyma14g31370.1	response_to_blue_light transcription_initiation regulation_of_transcription,_DNA-dependent response_to_red_light
	Gma.15017.2.S1_at	-2.46791	8.6527e-05	tRNA-dihydrouridine synthase A-like	Glyma08g09540.1	regulation_of_nitrogen_utilization
	GmaAffx.92822.1.S1_s_at	-2.42823	0.0223748	pre-mRNA-processing ATP-dependent RNA helicase prp5-like	Glyma02g28210.1	biological_process
	Gma.15688.3.S1_at	-2.41131	0.00012104	light-mediated development protein DET1-like	Glyma01g44200.2	DNA_repair negative_regulation_of_photomorphogenesis
	GmaAffx.92870.1.S1_at	-2.38728	0.00102884	uracil phosphoribosyltransferase-like	Glyma03g12260.3	nucleoside_metabolic_process
	GmaAffx.87440.1.S1_at	-2.37022	6.54268e-05	putative tRNA (cytidine(34)-2'-O)-methyltransferase-like	Glyma08g16210.1	RNA_processing
	Gma.12030.3.S1_a_at	-2.32002	0.0199823	DNA replication complex GINS protein PSF2-like	Glyma16g06270.4	DNA_replication
	Gma.1115.2.S1_at	-2.29238	0.0851684	splicing factor 3B subunit 1-like	Glyma13g30200.1	mRNA_processing
	GmaAffx.74069.1.S1_at	-2.2259	0.000223269	sigma factor sigB regulation protein rsbQ-like	Glyma01g39850.1	RNA-dependent_DNA_replication
	GmaAffx.92612.1.S1_s_at	-2.10023	0.139391	RNA-binding post-transcriptional regulator csx1-like	Glyma15g11380.1
	GmaAffx.90396.1.S1_s_at	-2.09866	0.00291035	ADP,ATP carrier protein 1, mitochondrial-like	Glyma15g42900.1	RNA-dependent_DNA_replication
	Gma.17433.1.S1_at	-2.07225	0.000271685	phosphoglycerate kinase, chloroplastic-like	Glyma15g41540.1	RNA-dependent_DNA_replication
	Gma.7894.1.S1_at	-2.00625	2.43715e-05	nucleobase-ascorbate transporter 11-like	Glyma09g33220.2	transport
	GmaAffx.47378.1.S1_at	-1.96216	0.000757316	5'-methylthioadenosine/S-adenosylhomocysteine nucleosidase 1-like	Glyma06g00800.1	nucleoside_metabolic_process
	GmaAffx.57750.1.S1_at	-1.95187	0.00125914	DNA-damage-repair/toleration protein DRT102-like	Glyma19g43230.1	response_to_UV response_to_cold photoreactive_repair
	Gma.6476.2.S1_a_at	-1.90628	0.0511145	probable CCR4-associated factor 1 homolog 7-like	Glyma04g06620.2	RNA_modification
	Gma.17775.1.S1_at	-1.8649	0.00304938	protein argonaute 2-like	Glyma20g02820.1	biological_process
	GmaAffx.86434.1.S1_s_at	-1.82007	0.00452557	SC35-like splicing factor 30A	Glyma14g36670.1	RNA_splicing nuclear_mRNA_splicing,_via_spliceosome
	GmaAffx.40679.2.S1_s_at	-1.79539	0.000273321	ATP-dependent RNA helicase DBP2-like	Glyma18g05800.1
	GmaAffx.35666.1.A1_at	-1.78893	0.0251242	pre-mRNA-processing-splicing factor 8-like	Glyma15g00980.1	nuclear_mRNA_splicing,_via_spliceosome
	Gma.6476.2.S1_x_at	-1.7672	0.084678	probable CCR4-associated factor 1 homolog 7-like	Glyma04g06620.2	RNA_modification
	GmaAffx.81425.1.S1_at	-1.7354	0.000594566	pre-mRNA-processing ATP-dependent RNA helicase prp5-like	Glyma02g28250.1	biological_process
	Gma.15645.1.A1_at	-1.73256	0.000261871	probable GMP synthase [glutamine-hydrolyzing]-like	Glyma07g02620.1	DNA_repair
	Gma.16282.4.S1_a_at	-1.72046	0.0313992	polypyrimidine tract-binding protein homolog 3-like	Glyma02g08870.1	mRNA_processing
	GmaAffx.6183.1.S1_at	-1.69359	0.0793747	DNA damage-binding protein 1a-like	Glyma08g13680.1	negative_regulation_of_transcription negative_regulation_of_photomorphogenesis
	GmaAffx.83007.1.S1_at	-1.66684	0.043113	putative DNA repair protein RAD23-3-like	Glyma01g20670.1
	GmaAffx.83099.1.S1_at	-1.65765	0.0680521	DNA/RNA-binding protein KIN17-like	Glyma14g02960.1	biological_process
	GmaAffx.38528.1.S1_at	-1.63545	9.97759e-05	RNA polymerase sigma factor rpoD-like	Glyma10g06500.1	transcription_initiation regulation_of_transcription,_DNA-dependent positive_regulation_of_transcription
	GmaAffx.60359.1.S1_s_at	-1.6324	0.00805355	RNA polymerase sigma factor rpoD-like	Glyma06g13100.3	response_to_blue_light transcription_initiation regulation_of_transcription,_DNA-dependent response_to_red_light response_to_far_red_light
	Gma.15869.3.S1_s_at	-1.58285	0.0262502	uracil phosphoribosyltransferase-like	Glyma03g12260.3	nucleoside_metabolic_process
	GmaAffx.72265.1.S1_at	-1.57923	0.00893976	RNA polymerase sigma factor rpoD-like	Glyma10g06500.1	transcription_initiation regulation_of_transcription,_DNA-dependent positive_regulation_of_transcription
	Gma.15769.2.S1_at	-1.56621	0.00442825	DNA gyrase subunit B, chloroplastic/mitochondrial-like	Glyma03g28290.1	DNA_metabolic_process DNA_topological_change
	Gma.10475.1.S1_at	-1.56503	0.00136987	psbB mRNA maturation factor Mbb1, chloroplastic-like	Glyma17g03680.1	RNA_processing regulation_of_translation plastid_organization
	GmaAffx.48487.2.S1_at	-1.56462	0.00832704	sigma factor sigB regulation protein rsbQ-like	Glyma17g17890.1	catechol_catabolic_process,_ortho-cleavage protocatechuate_catabolic_process,_ortho-cleavage
	Gma.1778.1.S1_at	-1.55733	0.000231775	DNA-damage-repair/toleration protein DRT100-like	Glyma08g16220.1	UV_protection response_to_UV signal_transduction response_to_chemical_stimulus response_to_drug
	GmaAffx.83790.1.S1_at	-1.55291	0.0241665	putative DNA repair protein RAD23-1-like	Glyma08g23930.2	base-excision_repair
	GmaAffx.93574.1.S1_at	-1.53159	0.0936433	RNA-binding protein	Glyma13g28880.3	RNA_processing
	Gma.8095.1.A1_at	-1.52828	0.00447225	RNA-dependent RNA polymerase 1-like	Glyma02g09470.1	posttranscriptional_gene_silencing response_to_virus response_to_salicylic_acid_stimulus
	GmaAffx.66282.1.S1_at	-1.51458	0.0628582	SURP and G-patch domain-containing protein 1-like protein-like	Glyma15g42690.1	RNA_processing
	GmaAffx.26273.2.S1_at	-1.51066	0.0414189	DNA-directed RNA polymerase II subunit RPB2-like	Glyma15g18790.1	transcription embryonic_development_ending_in_seed_dormancy
	GmaAffx.80835.1.S1_s_at	-1.50738	0.0954121	RNA-binding post-transcriptional regulator csx1-like	Glyma07g38940.1
	GmaAffx.38941.1.S1_at	-1.50256	0.000337602	SURP and G-patch domain-containing protein 1-like protein-like	Glyma08g16200.1	RNA_processing
	Energy - 13
	Identification	Log2(FC)	Pvalue	Description	Phytozome	Gene ontology
	GmaAffx.84017.1.S1_at	-3.79891	0.000184667	GTP-binding protein TypA/BipA homolog	Glyma02g31480.1
	Gma.10788.1.S1_at	-3.32353	3.81111e-05	ATP synthase gamma chain, chloroplastic-like	Glyma13g27490.3	ATP_synthesis_coupled_proton_transport
	GmaAffx.62143.1.S1_at	-3.30774	0.0139757	plasma membrane proton-ATPase	Glyma06g07990.1	cation_transport metabolic_process proton_transport transport
	GmaAffx.61727.1.S1_at	-3.01739	0.00253071	GTPase HflX-like	Glyma17g37250.1	0
	Gma.3412.1.S1_at	-2.87885	1.35761e-05	ATPase 11, plasma membrane-type-like	Glyma05g01460.1	cation_transport metabolic_process proton_transport transport
	GmaAffx.11342.1.S1_at	-2.61228	0.000871158	ATPase, F1 complex, OSCP/delta subunit protein	Glyma19g44720.1	ATP_synthesis_coupled_proton_transport
	Gma.11321.3.S1_a_at	-2.58766	0.0196071	V-type proton ATPase subunit B 2-like	Glyma09g38110.2	ATP_synthesis_coupled_proton_transport energy_coupled_proton_transport,_against_electrochemical_gradient
	GmaAffx.39829.1.A1_at	-2.233	1.75017e-05	ATPase 11, plasma membrane-type-like	Glyma06g20200.1	cation_transport metabolic_process proton_transport transport
	Gma.17682.1.S1_at	-2.19683	0.0400909	ATP synthase CF1 alpha subunit	Glyma12g36100.1	dATP_biosynthetic_process_from_ADP response_to_cold defense_response_to_bacterium
	Gma.6496.1.S1_s_at	-1.7436	0.000300309	plasma membrane ATPase 4-like	Glyma09g06250.1	cation_transport metabolic_process proton_transport transport
	Gma.16525.3.S1_a_at	-1.72829	0.00219703	phosphopantothenate--cysteine ligase 2-like	Glyma04g43390.3	coenzyme_A_biosynthetic_process
	GmaAffx.1576.1.S1_at	-1.62801	2.12637e-06	NAD(P)H:plastoquinone dehydrogenase complex subunit O	Glyma06g15890.1	NADH_dehydrogenase_complex_(plastoquinone)_assembly
	Gma.2012.1.S1_at	-1.50187	2.94421e-05	GTP-binding protein TypA/BipA homolog	Glyma10g17570.2	0
	Homone Response / Hormone - 114
	Identification	Log2(FC)	Pvalue	Description	Phytozome	Gene ontology
				Abscisic acid -10
	Gma.3488.1.S1_at	-2.8665	0.000563979	zeaxanthin epoxidase, chloroplastic-like	Glyma17g20020.1	abscisic_acid_biosynthetic_process response_to_water_deprivation response_to_heat response_to_osmotic_stress xanthophyll_biosynthetic_process sugar_mediated_signaling response_to_red_light
	Gma.1793.2.S1_at	-2.46076	0.00642884	RNA-binding (RRM/RBD/RNP motifs) family protein	Glyma03g27290.2	abscisic_acid_mediated_signaling mRNA_stabilization
	Gma.1324.2.S1_s_at	-2.23618	0.00276347	rac-like GTP-binding protein RHO1-like	Glyma11g08380.2	abscisic_acid_mediated_signaling auxin_mediated_signaling_pathway
	Gma.17789.1.S1_at	-2.20586	3.69662e-05	abscisic acid receptor PYL4-like	Glyma07g19120.1	defense_response response_to_biotic_stimulus
	GmaAffx.85644.1.S1_s_at	-2.13071	0.000859054	RNA-binding family protein	Glyma03g27290.2	abscisic_acid_mediated_signaling mRNA_stabilization
	GmaAffx.59589.1.S1_at	-1.93789	0.000257618	abscisic acid receptor PYL4-like	Glyma01g31320.1	defense_response response_to_biotic_stimulus
	Gma.10188.1.S1_at	-1.86254	0.00276821	telomere repeat-binding protein 4-like	Glyma11g34050.1	response_to_abscisic_acid_stimulus
	GmaAffx.15227.1.S1_at	-1.73452	0.000483014	potassium channel AKT2/3-like	Glyma12g29190.1	response_to_abscisic_acid_stimulus regulation_of_membrane_potential
	GmaAffx.86115.2.S1_at	-1.68548	0.0413684	RNA-binding (RRM/RBD/RNP motifs) family protein	Glyma14g04480.2	abscisic_acid_mediated_signaling mRNA_stabilization
	GmaAffx.50635.2.S1_at	-1.50605	0.00296024	abscisic acid 8'-hydroxylase 2-like	Glyma09g41960.1	abscisic_acid_metabolic_process response_to_red_or_far_red_light response_to_red_light release_of_seed_from_dormancy
				Auxin - 37
	Gma.13034.1.S1_at	-4.66837	0	Uncharacterized LOC100500265	Glyma12g03990.1	response_to_auxin_stimulus
	GmaAffx.13898.1.S1_at	-4.02632	9.48689e-06	auxin-induced protein 5NG4-like	Glyma04g43000.1	0
	Gma.1438.1.S1_s_at	-3.62282	0.000130036	auxin-responsive protein IAA14-like protein ali50	Glyma20g35270.1	response_to_auxin_stimulus
	GmaAffx.15800.1.S1_at	-3.52153	2.74793e-05	Auxin-induced protein X15-like	Glyma06g43380.1	response_to_cold response_to_auxin_stimulus
	GmaAffx.93321.1.S1_s_at	-3.45791	0.000120876	auxin-responsive protein	Glyma20g35270.1	response_to_auxin_stimulus
	GmaAffx.93321.1.S1_x_at	-3.40952	2.55165e-05	auxin-induced protein ali50	Glyma10g32340.1	response_to_water_deprivation gravitropism response_to_wounding regulation_of_growth response_to_jasmonic_acid_stimulus
	GmaAffx.91199.1.S1_at	-3.36052	6.36276e-05	Auxin-induced protein 5NG4-like	Glyma19g39030.1	metabolic_process
	Gma.3241.1.S1_a_at	-3.29624	7.19695e-06	auxin-binding protein ABP19a-like	Glyma15g19510.1	response_to_cold peptidyl-cysteine_S-nitrosylation
	Gma.1101.1.S1_s_at	-3.12875	2.78064e-06	SUB1 homolog (S. cerevisiae)	Glyma08g11500.1	proteolysis response_to_auxin_stimulus lateral_root_morphogenesis
	GmaAffx.71856.1.S1_at	-2.84978	0.00429347	auxin-induced protein AUX28-like	Glyma10g03720.2	response_to_water_deprivation gravitropism response_to_wounding regulation_of_growth response_to_jasmonic_acid_stimulus
	GmaAffx.79815.2.S1_at	-2.83163	0.000245187	SAUR-like auxin-responsive protein family	Glyma01g17300.1	response_to_auxin_stimulus
	GmaAffx.91229.1.S1_x_at	-2.7687	6.75532e-05	auxin-responsive protein IAA14-like	Glyma20g35270.1	response_to_auxin_stimulus
	Gma.4162.1.S1_at	-2.76649	4.57988e-06	SAUR-like auxin-responsive protein family	Glyma07g04850.1	response_to_auxin_stimulus
	Gma.17759.1.S1_s_at	-2.66401	0.00327739	auxin-responsive protein IAA16-like	Glyma03g40760.1	response_to_auxin_stimulus
	GmaAffx.67559.1.A1_at	-2.59584	0.000207076	auxin-induced protein 5NG4-like	Glyma03g33020.1
	GmaAffx.80898.1.S1_at	-2.42639	0.000161931	auxin-induced protein 5NG4-like	Glyma08g19480.1	0
	Gma.16842.1.A1_at	-2.37482	0.0247755	auxin-induced protein 10A5-like	Glyma16g02350.1	response_to_auxin_stimulus
	GmaAffx.90130.1.S1_s_at	-2.33585	0.00140308	auxin-responsive protein IAA8-like	Glyma09g33630.3	response_to_auxin_stimulus auxin_mediated_signaling_pathway
	GmaAffx.83710.1.S1_at	-2.32975	0.0182673	auxin-responsive protein IAA8-like	Glyma04g09550.1	response_to_auxin_stimulus auxin_mediated_signaling_pathway
	Gma.8365.1.S1_at	-2.2764	0.00117114	protein ALUMINUM SENSITIVE 3-like	Glyma10g05420.1	response_to_auxin_stimulus
	GmaAffx.56374.1.S1_at	-2.08332	5.39771e-05	auxin response factor 2-like	Glyma05g38540.3	negative_regulation_of_cell_proliferation positive_regulation_of_flower_development
	Gma.666.1.S1_at	-2.08304	5.23415e-06	auxin-induced protein PCNT115-like	Glyma10g38890.3	response_to_cadmium_ion
	GmaAffx.87724.1.S1_at	-2.02649	0.000888496	putative auxin efflux carrier component 8-like	Glyma18g47630.1	auxin_polar_transport
	GmaAffx.7250.1.A1_at	-2.00567	0.00135172	auxin response factor 4-like	Glyma12g29280.1	96.42
	GmaAffx.2744.1.S1_at	-1.94374	0.000551875	auxin-induced protein X15-like	Glyma04g40930.1	response_to_auxin_stimulus
	Gma.17866.1.S1_at	-1.94085	4.82523e-05	auxin response factor 6-like	Glyma15g09750.1	regulation_of_transcription,_DNA-dependent flower_development response_to_auxin_stimulus
	Gma.3241.1.S1_at	-1.91834	0.0117803	auxin-binding protein ABP19a-like	Glyma15g19510.1	response_to_cold peptidyl-cysteine_S-nitrosylation
	GmaAffx.73659.1.S1_at	-1.8988	0.00192797	auxin response factor 9-like	Glyma01g25270.2	regulation_of_transcription,_DNA-dependent
	GmaAffx.84418.1.S1_at	-1.80183	0.00067913	auxin-induced protein 5NG4-like	Glyma13g03510.1	0
	GmaAffx.38425.1.S1_at	-1.76001	0.000390598	auxin-induced protein 15A-like	Glyma09g35620.1	response_to_auxin_stimulus
	Gma.5878.1.S1_at	-1.65031	0.00735725	flavodoxin-like quinone reductase 1	Glyma07g30750.1	response_to_auxin_stimulus oxidation_reduction
	GmaAffx.22799.1.S1_at	-1.64263	0.00240558	auxin response factor 3-like	Glyma13g24240.1	GO:0006355 GO:0009850 GO:0009733 GO:0010050 GO:0010158
	Gma.5105.1.S1_at	-1.61695	0.00701359	auxin-induced protein AUX28-like	Glyma10g03720.1	response_to_water_deprivation gravitropism response_to_wounding regulation_of_growth response_to_jasmonic_acid_stimulus
	Gma.13954.1.A1_s_at	-1.59302	4.3836e-05	auxin-induced protein 15A-like	Glyma09g35620.1	response_to_auxin_stimulus
	GmaAffx.87521.1.S1_at	-1.57467	0.0329287	indole-3-acetic acid-induced protein ARG7-like	Glyma12g04000.1	response_to_auxin_stimulus
	GmaAffx.28641.1.S1_at	-1.54214	0.00131328	auxin efflux carrier component 3-like	Glyma20g01760.2	gravitropism pattern_specification_process tropism auxin_polar_transport regulation_of_root_meristem_growth root_development root_hair_elongation root_hair_initiation root_hair_initiation
	Gma.12982.2.S1_at	-1.52157	0.00939627	auxin-induced protein PCNT115-like	Glyma10g30360.1	response_to_cadmium_ion
				Brassinosteroid - 9
	Gma.2488.1.S1_at	-4.64489	4.41631e-06	serine carboxypeptidase 24-like	Glyma17g08090.1	proteolysis brassinosteroid_mediated_signaling
	Gma.16576.2.S1_a_at	-3.0127	0.0311275	14-3-3-like protein-like	Glyma14g35410.1	brassinosteroid_mediated_signaling
	Gma.16576.2.S1_x_at	-2.64866	0.012649	14-3-3-like protein-like	Glyma02g37120.2	brassinosteroid_mediated_signaling
	GmaAffx.91867.1.S1_x_at	-2.49432	0.00400461	14-3-3 protein SGF14h	Glyma04g10820.4	brassinosteroid_mediated_signaling
	GmaAffx.49702.1.S1_at	-2.05485	0.00272274	Ergosterol biosynthesis ERG4/ERG24 family	Glyma08g23970.3	brassinosteroid_biosynthetic_process sterol_biosynthetic_process unidimensional_cell_growth
	GmaAffx.26516.1.S1_at	-1.79545	0.000319937	brassinosteroid-regulated protein BRU1-like	Glyma09g07070.1	carbohydrate_metabolic_process glucan_metabolic_process
	Gma.15513.2.S1_at	-1.74161	0.00476029	lysine-specific demethylase REF6-like	Glyma06g18300.1	unidimensional_cell_growth response_to_brassinosteroid_stimulus negative_regulation_of_histone_acetylation leaf_development vegetative_to_reproductive_phase_transition histone_H3-K9_demethylation
	GmaAffx.91867.1.S1_s_at	-1.73124	0.000253202	14-3-3-like protein-like /// 14-3-3 protein SGF14h	Glyma04g10820.4	brassinosteroid_mediated_signaling
	GmaAffx.79052.1.S1_at	-1.68691	5.4795e-05	delta(24)-sterol reductase-like	Glyma12g03210.2	brassinosteroid_biosynthetic_process response_to_light_stimulus steroid_biosynthetic_process unidimensional_cell_growth
				Ethylene - 25
	Gma.3668.1.S1_a_at	-4.6166	8.17835e-06	1-aminocyclopropane-1-carboxylate oxidase 5-like /// 1-aminocyclopropane-1-carboxylate oxidase 5-like	Glyma06g12340.1	biological_process
	Gma.3668.3.S1_at	-4.59271	1.19404e-05	1-aminocyclopropane-1-carboxylate oxidase 5-like	Glyma06g12340.1	biological_process
	GmaAffx.12674.1.A1_at	-4.49309	4.46538e-05	ethylene-responsive transcription factor SHINE 3-like	Glyma06g07240.2	regulation_of_transcription,_DNA-dependent
	Gma.1954.1.S1_at	-3.91524	0.00010272	ethylene-responsive transcription factor ERF023-like	Glyma16g02680.1	regulation_of_transcription,_DNA-dependent
	Gma.16611.3.A1_s_at	-3.05431	0.022939	Ethylene-responsive transcription factor RAP2-4-like	Glyma06g11010.1	regulation_of_transcription,_DNA-dependent
	GmaAffx.92536.1.S1_at	-3.04148	0.00371543	1-aminocyclopropane-1-carboxylate oxidase-like	Glyma02g43560.5	ethylene_biosynthetic_process
	GmaAffx.90574.1.S1_s_at	-3.02054	0.059588	protein ETHYLENE INSENSITIVE 3-like	Glyma02g44220.1	ethylene_mediated_signaling_pathway regulation_of_transcription sugar_mediated_signaling
	GmaAffx.5879.1.S1_at	-2.93192	2.74793e-05	ethylene-responsive transcription factor ERF034-like	Glyma17g15310.1	regulation_of_transcription,_DNA-dependent
	Gma.8896.1.S1_at	-2.8617	0.000848586	ethylene-responsive transcription factor ERF060-like	Glyma08g14600.1	regulation_of_transcription,_DNA-dependent
	GmaAffx.67731.1.S1_at	-2.84417	3.32041e-05	ethylene-responsive transcription factor-like protein At4g13040-like	Glyma18g33460.1	regulation_of_transcription,_DNA-dependent
	GmaAffx.34453.1.S1_at	-2.76267	2.94421e-06	basic helix-loop-helix (bHLH) DNA-binding superfamily protein	Glyma02g15520.1	response_to_ethylene_stimulus
	Gma.3668.3.S1_a_at	-2.32871	4.82523e-05	1-aminocyclopropane-1-carboxylate oxidase 5-like	Glyma06g12340.1	biological_process
	GmaAffx.92536.1.S1_s_at	-2.22755	0.0113141	1-aminocyclopropane-1-carboxylate oxidase-like	Glyma02g43560.5	ethylene_biosynthetic_process
	GmaAffx.5879.2.S1_at	-2.21782	0.000180742	ethylene-responsive transcription factor ERF034-like	Glyma17g15310.1	regulation_of_transcription,_DNA-dependent
	GmaAffx.67389.1.S1_at	-2.20112	7.54044e-05	1-aminocyclopropane-1-carboxylate oxidase homolog 1-like	Glyma08g46630.1	biological_process
	Gma.6426.1.S1_at	-2.19171	0.000475653	Ethylene-responsive transcription factor 6	Glyma12g35550.1	response_to_ethylene_stimulus negative_regulation_of_ethylene_mediated_signaling_pathway
	GmaAffx.91848.1.S1_s_at	-2.17539	0.0850197	protein ETHYLENE INSENSITIVE 3-like	Glyma20g12250.2	ethylene_mediated_signaling_pathway regulation_of_transcription sugar_mediated_signaling
	GmaAffx.27137.2.S1_at	-2.06369	0.000451445	ethylene-responsive transcription factor RAP2-7-like	Glyma02g09600.1	regulation_of_transcription,_DNA-dependent organ_morphogenesis vegetative_to_reproductive_phase_transition
	Gma.1124.1.S1_at	-1.95269	0.00300015	ethylene-responsive transcription factor 7-like	Glyma02g46340.1	response_to_water_deprivation regulation_of_transcription,_DNA-dependent ethylene_mediated_signaling_pathway response_to_abscisic_acid_stimulus regulation_of_transcription
	GmaAffx.62715.1.S1_at	-1.85671	0.0178551	1-aminocyclopropane-1-carboxylate oxidase homolog 6-like	Glyma18g13610.2	coumarin_biosynthetic_process secondary_metabolic_process hydrogen_peroxide-mediated_programmed_cell_death
	Gma.2776.2.S1_s_at	-1.7441	0.00331354	1-aminocyclopropane-1-carboxylate oxidase-like	Glyma02g43560.5	ethylene_biosynthetic_process
	Gma.4560.1.S1_at	-1.72196	0.000690744	ethylene-responsive transcription factor ERF023-like	Glyma07g06080.1	regulation_of_transcription,_DNA-dependent
	GmaAffx.13724.1.S1_s_at	-1.61549	0.000279863	protein ETHYLENE INSENSITIVE 3-like	Glyma14g04550.1	ethylene_mediated_signaling_pathway regulation_of_transcription sugar_mediated_signaling
	Gma.10803.1.S1_at	-1.52918	0.0017801	ethylene response sensor 1-like	Glyma03g37470.1	negative_regulation_of_ethylene_mediated_signaling_pathway
	Gma.10608.1.S1_x_at	-1.51626	0.0590206	protein ETHYLENE INSENSITIVE 3-like	Glyma02g44220.1	ethylene_mediated_signaling_pathway regulation_of_transcription sugar_mediated_signaling
				Gibberellin - 8
	Gma.3433.1.S1_at	-7.4046	4.25274e-06	uncharacterized LOC100306110	Glyma06g04740.1	response_to_gibberellin_stimulus
	Gma.3254.1.S1_at	-4.14321	6.54268e-07	gibberellin-regulated protein 4-like	Glyma04g33610.1	response_to_gibberellin_stimulus gibberellic_acid_mediated_signaling
	Gma.2499.1.S1_at	-3.86528	0	Uncharacterized LOC100306354	Glyma06g20830.1	response_to_gibberellin_stimulus gibberellic_acid_mediated_signaling
	Gma.2486.1.S1_at	-3.42084	0.000110898	gibberellin 2-beta-dioxygenase 1-like	Glyma15g39750.1	response_to_red_or_far_red_light gibberellin_catabolic_process response_to_red_light
	Gma.15958.1.S1_at	-3.10531	0.000558418	Gibberellin-regulated family protein	Glyma02g41280.1	response_to_gibberellin_stimulus
	GmaAffx.17471.1.S1_at	-2.14396	0.00124229	SHI-related sequence 5	Glyma11g07710.1	response_to_gibberellin_stimulus gibberellic_acid_mediated_signaling
	GmaAffx.90343.1.S1_at	-1.89972	0.0016849	uncharacterized LOC100500003 /// gibberellin-regulated protein 4-like	Glyma18g49400.1	response_to_gibberellin_stimulus gibberellic_acid_mediated_signaling
	GmaAffx.82218.1.S1_at	-1.60696	0.000246005	gibberellin 20 oxidase 1-like	Glyma10g12130.1
				Jasmonic acid - 25
	GmaAffx.93553.1.S1_s_at	-5.4463	0.00145918	linoleate 9S-lipoxygenase-4-like /// lipoxygenase /// lipoxygenase /// lipoxygenase L-5	Glyma13g42330.1	defense_response jasmonic_acid_biosynthetic_process response_to_wounding defense_response_to_bacterium,_incompatible_interaction membrane_disassembly growth response_to_abscisic_acid_stimulus response_to_jasmonic_acid_stimulus response_to_jasmonic_acid_stimulus
	Gma.2019.1.S1_at	-4.52911	4.90701e-07	lipoxygenase	Glyma07g00890.1	defense_response jasmonic_acid_biosynthetic_process response_to_jasmonic_acid_stimulus
	GmaAffx.70690.1.S1_at	-4.52846	0.00270098	linoleate 13S-lipoxygenase 2-1, chloroplastic-like	Glyma11g13880.1	response_to_water_deprivation jasmonic_acid_biosynthetic_process response_to_wounding response_to_jasmonic_acid_stimulus response_to_other_organism
	Gma.10969.1.S1_at	-4.50166	9.09433e-05	lipoxygenase	Glyma13g42340.1	defense_response jasmonic_acid_biosynthetic_process response_to_wounding defense_response_to_bacterium,_incompatible_interaction membrane_disassembly growth response_to_abscisic_acid_stimulus response_to_jasmonic_acid_stimulus response_to_jasmonic_acid_stimulus
	GmaAffx.90263.1.S1_s_at	-4.40458	0.00097993	lipoxygenase	Glyma07g00900.2	defense_response jasmonic_acid_biosynthetic_process response_to_jasmonic_acid_stimulus
	GmaAffx.53210.1.S1_at	-4.37289	2.94421e-06	allene oxide synthase, chloroplastic-like	Glyma12g31770.1	fatty_acid_metabolic_process
	Gma.10969.1.S1_x_at	-4.30003	0.000181232	lipoxygenase	Glyma13g42340.1	defense_response jasmonic_acid_biosynthetic_process response_to_wounding defense_response_to_bacterium,_incompatible_interaction membrane_disassembly growth response_to_abscisic_acid_stimulus response_to_jasmonic_acid_stimulus response_to_jasmonic_acid_stimulus
	GmaAffx.93591.1.S1_s_at	-4.2155	0.0114976	lipoxygenase-9	Glyma07g03910.1	defense_response jasmonic_acid_biosynthetic_process response_to_jasmonic_acid_stimulus
	GmaAffx.93201.1.S1_at	-3.89019	0.00170699	protein TIFY 6B-like	Glyma08g04770.4	jasmonic_acid_mediated_signaling_pathway
	GmaAffx.20925.1.S1_at	-3.52806	4.00739e-05	probable linoleate 9S-lipoxygenase 5-like	Glyma10g29490.2	defense_response jasmonic_acid_biosynthetic_process response_to_wounding defense_response_to_bacterium,_incompatible_interaction membrane_disassembly growth response_to_abscisic_acid_stimulus response_to_jasmonic_acid_stimulus response_to_jasmonic_acid_stimulus
	GmaAffx.89726.1.A1_s_at	-3.47518	0.000454389	lipoxygenase	Glyma13g42330.1	defense_response jasmonic_acid_biosynthetic_process response_to_jasmonic_acid_stimulus
	Gma.1.1.S1_at	-2.90997	2.28994e-06	lipoxygenase 10	Glyma08g20230.1	defense_response jasmonic_acid_biosynthetic_process response_to_jasmonic_acid_stimulus
	Gma.702.1.S1_at	-2.63744	0.00140504	linoleate 13S-lipoxygenase 2-1, chloroplastic-like	Glyma11g13880.1	response_to_water_deprivation jasmonic_acid_biosynthetic_process response_to_wounding response_to_jasmonic_acid_stimulus response_to_other_organism
	Gma.15875.1.S1_at	-2.29052	7.3278e-05	protein TIFY 6B-like	Glyma09g22270.1	jasmonic_acid_mediated_signaling_pathway
	GmaAffx.89259.1.S1_s_at	-1.99003	0.000381275	lipoxygenase	Glyma07g00900.2	defense_response jasmonic_acid_biosynthetic_process response_to_jasmonic_acid_stimulus response_to_jasmonic_acid_stimulus
	GmaAffx.90937.1.A1_at	-1.98038	0.0131899	Lipoxygenase	Glyma07g00900.2	defense_response jasmonic_acid_biosynthetic_process response_to_wounding response_to_jasmonic_acid_stimulus
	Gma.7625.1.S1_s_at	-1.90552	0.000131671	lipoxygenase	Glyma07g00900.2	defense_response jasmonic_acid_biosynthetic_process response_to_jasmonic_acid_stimulus
	Gma.15155.3.S1_a_at	-1.69366	7.26238e-05	protein TIFY 10A-like	Glyma16g01220.1	jasmonic_acid_mediated_signaling_pathway pollen_development flower_development response_to_jasmonic_acid_stimulus defense_response_to_bacterium
	Gma.9399.1.S1_at	-1.6393	6.88617e-05	linoleate 13S-lipoxygenase 2-1, chloroplastic-like	Glyma12g05840.1	response_to_water_deprivation jasmonic_acid_biosynthetic_process response_to_wounding response_to_jasmonic_acid_stimulus response_to_other_organism
	Gma.11166.1.S1_at	-1.61178	0.000431817	lipoxygenase-9	Glyma07g03910.1	defense_response jasmonic_acid_biosynthetic_process response_to_wounding response_to_jasmonic_acid_stimulus
	GmaAffx.83885.1.S1_at	-1.5965	0.000811947	12-oxophytodienoate reductase 3-like	Glyma13g16940.1	jasmonic_acid_biosynthetic_process response_to_wounding response_to_ozone
	Gma.11166.1.S1_x_at	-1.57054	0.000171255	lipoxygenase-9	Glyma07g03910.1	defense_response jasmonic_acid_biosynthetic_process response_to_wounding response_to_jasmonic_acid_stimulus
	Gma.17610.2.S1_s_at	-1.55416	2.48622e-05	lipoxygenase	Glyma13g42330.1	defense_response jasmonic_acid_biosynthetic_process response_to_wounding response_to_jasmonic_acid_stimulus
	Gma.4360.1.S1_s_at	-1.5464	0.00924203	12-oxophytodienoate reductase 2-like	Glyma01g44600.1	jasmonic_acid_biosynthetic_process
	GmaAffx.60245.1.S1_at	-1.51149	0.0179129	linoleate 13S-lipoxygenase 3-1, chloroplastic-like	Glyma07g04480.1	defense_response jasmonic_acid_biosynthetic_process response_to_wounding growth
	Lipid Metabolic Process - 47
	Identification	Log2(FC)	Pvalue	Description	Phytozome	Gene ontology
				Biosynthetic process - 43
	GmaAffx.87656.1.S1_at	-5.23654	2.28994e-06	fatty acid desaturase 2-like	Glyma17g34640.1	fatty_acid_biosynthetic_process lipid_metabolic_process
	GmaAffx.6559.1.S1_at	-5.04388	4.57988e-06	GDSL esterase/lipase At5g45960-like	Glyma13g24130.1	lipid_metabolic_process
	Gma.8463.1.S1_at	-4.59533	2.78064e-06	0	Glyma18g06950.1	fatty_acid_biosynthetic_process response_to_temperature_stimulus
	Gma.10764.2.S1_a_at	-4.36205	0.00275431	obtusifoliol 14-alpha demethylase-like	Glyma03g26820.1	sterol_biosynthetic_process embryonic_development_ending_in_seed_dormancy
	Gma.5786.2.S1_at	-4.11967	3.04235e-05	GDSL esterase/lipase APG-like	Glyma07g01680.1	lipid_metabolic_process
	Gma.11043.1.S1_a_at	-3.97619	1.79924e-06	omega-3 fatty acid desaturase, chloroplastic-like	Glyma03g07570.1	fatty_acid_biosynthetic_process response_to_temperature_stimulus
	Gma.11043.1.S1_at	-3.92077	4.90701e-07	omega-3 fatty acid desaturase, chloroplastic-like	Glyma03g07570.1	fatty_acid_biosynthetic_process response_to_temperature_stimulus
	GmaAffx.12493.1.S1_at	-3.77902	0.000192682	omega-3 fatty acid desaturase, chloroplastic-like	Glyma03g07570.1	fatty_acid_biosynthetic_process response_to_temperature_stimulus
	Gma.17710.3.A1_at	-3.53712	1.22675e-05	acyl carrier protein 4	Glyma05g38490.1	fatty_acid_biosynthetic_process response_to_light_stimulus
	Gma.10764.1.S1_at	-3.38318	0.00229648	obtusifoliol 14-alpha demethylase-like	Glyma07g14460.1	sterol_biosynthetic_process embryonic_development_ending_in_seed_dormancy
	Gma.12516.2.S1_s_at	-3.08278	5.02151e-05	probable phytol kinase 1, chloroplastic-like	Glyma10g34420.1	phospholipid_biosynthetic_process vitamin_E_biosynthetic_process
	Gma.49.1.S1_at	-3.03252	2.28994e-06	plastid omega-6 desaturase	Glyma02g36460.1	fatty_acid_biosynthetic_process photoinhibition
	Gma.15653.1.S1_at	-3.00103	0.000217217	GDSL esterase/lipase	Glyma0466s00200.1	lipid_metabolic_process
	Gma.6225.1.S1_at	-2.94731	0.000117278	squalene monooxygenase-like	Glyma0041s00260.3	sterol_biosynthetic_process
	GmaAffx.43557.1.S1_at	-2.84967	0.000101575	GDSL esterase/lipase At1g29670-like	Glyma13g29490.2	lipid_metabolic_process
	GmaAffx.1301.90.S1_s_at	-2.70819	0.000124475	CPRD49-like	Glyma0466s00200.1	lipid_metabolic_process
	GmaAffx.76826.1.S1_at	-2.65877	0.00144969	GDSL esterase/lipase At3g48460-like	Glyma17g13600.1	glycerol_biosynthetic_process lipid_metabolic_process
	Gma.10764.2.S1_x_at	-2.64858	0.00127288	obtusifoliol 14-alpha demethylase-like	Glyma03g26820.1	sterol_biosynthetic_process embryonic_development_ending_in_seed_dormancy
	Gma.4614.1.S1_at	-2.63064	9.89581e-05	long chain acyl-CoA synthetase 1-like	Glyma10g01400.1	fatty_acid_biosynthetic_process
	Gma.10564.1.S1_at	-2.44465	3.81111e-05	0	Glyma02g39230.1	fatty_acid_biosynthetic_process response_to_temperature_stimulus
	GmaAffx.82039.1.S1_at	-2.438	0.000398777	trans-2,3-enoyl-CoA reductase-like	Glyma14g04780.2	sphingolipid_metabolic_process wax_biosynthetic_process
	Gma.6225.2.S1_at	-2.35998	0.0010923	squalene monooxygenase-like	Glyma14g10290.1	sterol_biosynthetic_process
	Gma.15547.2.A1_at	-2.33953	0.00234915	3-ketoacyl-CoA synthase 4-like	Glyma06g01460.1	very-long-chain_fatty_acid_metabolic_process cuticle_development
	Gma.2319.2.S1_at	-2.33698	0.000545333	3-ketoacyl-CoA synthase 4-like	Glyma17g36940.1	very-long-chain_fatty_acid_metabolic_process cuticle_development
	GmaAffx.83981.1.S1_at	-2.30778	2.55165e-05	GDP-mannose-dependent alpha-mannosyltransferase-like	Glyma01g27840.1	glycolipid_biosynthetic_process sulfolipid_biosynthetic_process
	Gma.1061.1.A1_at	-2.11798	0.00603775	GDSL esterase/lipase At5g45910-like	Glyma15g08770.1	lipid_metabolic_process
	GmaAffx.70600.1.S1_at	-2.06356	6.54268e-07	malonyl-CoA decarboxylase, mitochondrial-like	Glyma15g11810.1	fatty_acid_biosynthetic_process
	Gma.7596.1.S1_at	-2.04433	0.000160132	fatty acid desaturase 3-like	Glyma18g15260.1	fatty_acid_biosynthetic_process lipid_metabolic_process
	GmaAffx.74693.1.S1_at	-2.03775	0.0296925	GDSL esterase/lipase At1g28600-like	Glyma13g30460.2	lipid_metabolic_process
	GmaAffx.90006.1.A1_at	-1.94517	0.00167591	microsomal omega-6 desaturase	Glyma03g30070.2	lipid_metabolic_process
	Gma.7228.1.S1_at	-1.91798	0.000203805	lecithin-cholesterol acyltransferase-like 1-like	Glyma06g05040.1	lipid_metabolic_process
	GmaAffx.25347.1.S1_at	-1.85542	0.00437607	3-ketoacyl-CoA synthase 10-like	Glyma04g06110.1	lipid_biosynthetic_process very-long-chain_fatty_acid
	Gma.8028.1.S1_at	-1.85485	0.000209857	squalene synthase-like	Glyma11g11960.3	sterol_biosynthetic_process
	GmaAffx.77190.1.S1_at	-1.84648	0.0012189	GDSL esterase/lipase At5g45960-like	Glyma15g08590.1	lipid_metabolic_process
	GmaAffx.59849.1.S1_at	-1.77806	6.01927e-05	GDSL esterase/lipase At4g10955-like	Glyma01g43560.2	lipid_metabolic_process
	GmaAffx.55947.1.S1_at	-1.76807	0.0772658	GDSL esterase/lipase At2g42990-like	Glyma14g05560.1	lipid_metabolic_process
	GmaAffx.17013.1.S1_at	-1.71189	0.000522597	GDSL esterase/lipase At1g09390-like	Glyma19g41470.1	glycerol_biosynthetic_process lipid_metabolic_process
	Gma.5327.1.A1_at	-1.68628	0.00650604	3-ketoacyl-CoA synthase 11-like	Glyma17g12780.1	response_to_cold response_to_light_stimulus
	GmaAffx.79625.1.S1_at	-1.59314	0.000264652	short-chain dehydrogenase/reductase family 42E member 1-like	Glyma17g38190.1	steroid_biosynthetic_process
	GmaAffx.16792.1.S1_at	-1.59061	0.00107006	3-ketoacyl-CoA synthase 11-like	Glyma17g12780.1	response_to_cold response_to_light_stimulus
	Gma.11415.1.A1_at	-1.58369	9.65046e-05	GDSL esterase/lipase APG-like	Glyma13g42960.1	lipid_metabolic_process
	Gma.910.2.S1_at	-1.56852	8.09657e-05	3-oxoacyl-[acyl-carrier-protein] reductase, chloroplastic-like	Glyma11g37320.1	fatty_acid_biosynthetic_process metabolic_process
	Gma.12516.1.A1_at	-1.52689	0.000289841	probable phytol kinase 1, chloroplastic-like	Glyma10g34420.1	phospholipid_biosynthetic_process vitamin_E_biosynthetic_process
				Catabolic process - 15
	GmaAffx.93278.1.S1_s_at	-5.18226	0.00501448	microsomal oleate desaturase FAD2-4	Glyma03g30070.2	lipid_metabolic_process
	Gma.12131.1.S1_at	-4.94747	6.05198e-06	long-chain-alcohol oxidase FAO2-like	Glyma19g34960.1
	Gma.16678.1.S1_at	-3.83905	7.13152e-05	Thioredoxin superfamily protein	Glyma04g42080.1	glycerol_ether_metabolic_process cell_redox_homeostasis
	GmaAffx.47337.1.S1_at	-3.44025	0.000154407	lecithin-cholesterol acyltransferase-like 1-like	Glyma06g05040.1	lipid_metabolic_process
	Gma.5046.1.S1_s_at	-2.93265	0.00192224	microsomal omega-6 desaturase	Glyma19g32940.1	lipid_metabolic_process
	Gma.16678.1.S1_s_at	-2.83607	0	Thioredoxin superfamily protein	Glyma04g42080.1	glycerol_ether_metabolic_process cell_redox_homeostasis
	Gma.16524.2.S1_a_at	-2.45186	0.0200803	biotin carboxyl carrier protein of acetyl-CoA carboxylase-like	Glyma18g02670.1
	GmaAffx.40164.1.S1_at	-2.26198	0.00104454	Mono-/di-acylglycerol lipase, N-terminal;Lipase, class 3	Glyma15g16330.1	lipid_metabolic_process
	GmaAffx.93404.1.S1_s_at	-2.18505	0.00396258	probable glycerophosphoryl diester phosphodiesterase 3-like	Glyma02g46590.1	glycerol_metabolic_process
	Gma.18101.1.S1_at	-2.07518	0.00030538	Trans-2,3-enoyl-CoA reductase-like	Glyma02g08970.1	lipid_metabolic_process
	Gma.7620.2.S1_at	-2.0517	0.00120729	acyl-coenzyme A thioesterase 9, mitochondrial-like	Glyma18g48220.1
	Gma.10923.1.A1_at	-1.97317	0.000160459	patatin group A-3-like	Glyma07g13780.1	metabolic_process lipid_metabolic_process
	GmaAffx.38907.1.S1_at	-1.92337	0.0421504	alpha/beta-Hydrolases superfamily protein	Glyma01g39350.1	lipid_metabolic_process
	GmaAffx.93404.1.S1_at	-1.72697	3.36948e-05	probable glycerophosphoryl diester phosphodiesterase 3-like	Glyma02g46590.1	glycerol_metabolic_process
	GmaAffx.86212.1.S1_at	-1.58948	0.17138	long-chain-alcohol oxidase FAO4A-like	Glyma09g35210.1
	Others - 169
	Identification	Log2(FC)	Pvalue	Description	Phytozome	Gene ontology
	Gma.1314.1.S1_at	-5.40942	0.000406137	gamma glutamyl hydrolase	Glyma13g34290.1	tetrahydrofolylpolyglutamate_metabolic_process
	Gma.16191.1.S1_at	-5.24432	2.28994e-06	protein HOTHEAD-like	Glyma05g03580.1	cellular_alcohol_metabolic_process
	Gma.16969.1.S1_s_at	-5.18487	1.79924e-06	protein HOTHEAD-like /// protein HOTHEAD-like	Glyma17g14130.1	cellular_alcohol_metabolic_process
	GmaAffx.87808.1.S1_at	-5.10997	1.63567e-07	fasciclin-like arabinogalactan protein 12-like	Glyma12g29670.1	0
	Gma.4385.1.S1_s_at	-4.56458	2.78064e-06	fasciclin-like arabinogalactan protein 2-like	Glyma02g47880.1	0
	Gma.11242.3.S1_a_at	-4.32053	0.000235537	putative mitochondrial 2-oxoglutarate/malate carrier protein-like	Glyma05g29050.2	mitochondrial_transport transport
	Gma.12481.2.S1_at	-4.25777	9.79767e-05	mitochondrial carnitine/acylcarnitine carrier-like protein-like	Glyma08g36780.1	mitochondrial_transport ornithine_transport transport
	Gma.12481.2.S1_a_at	-4.15596	0.00049659	mitochondrial carnitine/acylcarnitine carrier-like protein-like	Glyma08g36780.1	mitochondrial_transport ornithine_transport transport
	GmaAffx.82953.1.S1_at	-4.1536	0.00889478	phytoene synthase, chloroplastic-like	Glyma14g03500.1	carotenoid_biosynthetic_process
	GmaAffx.61875.1.S1_at	-3.92227	1.55389e-05	ATP sulfurylase 2-like	Glyma13g06940.2	sulfate_assimilation
	GmaAffx.78500.1.S1_at	-3.84573	0.00187252	cellulose synthase A catalytic subunit 6 [UDP-forming]-like	Glyma05g32100.1	cellulose_biosynthetic_process primary_cell_wall_biogenesis
	Gma.1938.3.S1_at	-3.78848	0.000342182	37 kDa inner envelope membrane protein, chloroplastic-like	Glyma02g16210.2	vitamin_E_biosynthetic_process plastoquinone_biosynthetic_process
	Gma.12776.2.S1_at	-3.78159	1.57024e-05	1,4-Dihydroxy-2-naphthoyl-CoA synthase, peroxisomal-like	Glyma08g39350.1	vitamin_K_biosynthetic_process
	Gma.17978.2.S1_at	-3.77944	0.000114333	NAD(P)H-quinone oxidoreductase subunit N-like	Glyma18g05640.1	NADH_dehydrogenase_complex_(plastoquinone)_assembly
	Gma.11661.1.A1_at	-3.59603	2.78064e-06	zinc transporter 1-like	Glyma08g17530.1	zinc_ion_transport
	GmaAffx.63831.1.S1_at	-3.48663	0.00036868	cytochrome P450 78A3-like	Glyma07g05820.1	fruit_development
	GmaAffx.87041.1.S1_at	-3.40116	3.56576e-05	serine acetyltransferase 4-like	Glyma11g08930.1	sulfate_assimilation
	GmaAffx.73904.1.S1_at	-3.38847	0.000246496	hydroxymethylglutaryl-CoA synthase-like	Glyma01g42450.2	isopentenyl_diphosphate_biosynthetic_process,_mevalonate_pathway
	Gma.13193.1.S1_at	-3.38311	0.000938548	scarecrow-like protein 6-like	Glyma11g17490.1	regulation_of_transcription
	GmaAffx.80802.1.S1_at	-3.35151	0.00232118	Protein of unknown function (DUF1295)	Glyma08g05750.1	lipid_metabolic_process
	GmaAffx.55366.1.S1_at	-3.3275	2.76428e-05	cytochrome P450 93A1-like	Glyma10g12060.1
	Gma.15660.1.S1_at	-3.22256	2.74793e-05	adenylate kinase family protein	Glyma15g24680.1	anaerobic_respiration nucleobase,_nucleoside,_nucleotide_and_nucleic_acid_metabolic_process nucleotide_metabolic_process
	Gma.11661.1.A1_x_at	-3.17349	5.23415e-06	zinc transporter 1-like	Glyma08g17530.1	zinc_ion_transport
	GmaAffx.82770.1.S1_at	-3.16798	0.000111226	nicotianamine synthase-like	Glyma19g41630.1	nicotianamine_biosynthetic_process
	GmaAffx.60348.1.S1_at	-3.1147	1.50482e-05	cytochrome P450 78A3-like	Glyma16g02400.1	fruit_development
	GmaAffx.61707.1.S1_at	-3.111	1.06319e-05	F-box/kelch-repeat protein At1g67480-like	Glyma08g10890.3	biological_process
	Gma.14301.1.S1_at	-3.10274	0.000248622	fasciclin-like arabinogalactan protein 12-like	Glyma11g20790.1	0
	Gma.15059.1.S1_at	-3.02877	4.22003e-05	monoglyceride lipase-like	Glyma10g43760.3
	GmaAffx.17650.3.S1_at	-2.97799	0.000135924	homogentisate phytyltransferase 2, chloroplastic-like	Glyma02g26820.1	plastoquinone_biosynthetic_process
	Gma.1844.1.S1_at	-2.9611	0.000342837	farnesyl pyrophosphate synthase 1-like	Glyma09g01820.1	farnesyl_diphosphate_biosynthetic_process
	Gma.17711.1.S1_at	-2.92543	2.78064e-06	probable ribose-5-phosphate isomerase-like	Glyma03g40640.1	reductive_pentose-phosphate_cycle defense_response_to_bacterium
	Gma.4385.1.S1_at	-2.92525	9.81402e-06	fasciclin-like arabinogalactan protein 2-like	Glyma02g47880.1	0
	GmaAffx.17650.1.S1_at	-2.9085	5.23415e-06	homogentisate phytyltransferase VTE2-2	Glyma09g15720.1	plastoquinone_biosynthetic_process
	Gma.10857.2.S1_s_at	-2.90714	4.95608e-05	fasciclin-like arabinogalactan protein 16-like /// fasciclin-like arabinogalactan protein 16-like	Glyma06g46530.3	cell_adhesion
	GmaAffx.81385.1.S1_s_at	-2.88649	1.37396e-05	cytochrome P450 71A1-like /// cytochrome P450 71A1-like	Glyma09g31820.1
	Gma.4226.2.S1_at	-2.87993	1.39032e-05	F-box protein PP2-A13-like	Glyma09g26940.1	N-terminal_protein_myristoylation response_to_wounding
	GmaAffx.72051.1.S1_at	-2.87101	0.00115037	probable hydroxyacylglutathione hydrolase 2, chloroplast-like	Glyma15g03320.1	methylglyoxal_catabolic_process_to_D-lactate
	GmaAffx.85881.1.S1_at	-2.8672	0.00659339	uroporphyrinogen decarboxylase, chloroplastic-like	Glyma11g35910.1	porphyrin_biosynthetic_process
	Gma.12776.1.A1_at	-2.80155	0.000208548	1,4-Dihydroxy-2-naphthoyl-CoA synthase, peroxisomal-like	Glyma08g39350.1	vitamin_K_biosynthetic_process
	GmaAffx.84622.1.S1_at	-2.78537	0.00518753	probable iron/ascorbate oxidoreductase DDB_G0283291-like	Glyma16g08470.2	alkaloid_biosynthetic_process
	Gma.3128.1.S1_at	-2.76057	2.87878e-05	triosephosphate isomerase, chloroplastic-like	Glyma10g06740.1	reductive_pentose-phosphate_cycle
	Gma.11242.2.S1_a_at	-2.7113	6.05198e-06	putative mitochondrial 2-oxoglutarate/malate carrier protein-like	Glyma08g12200.1	mitochondrial_transport transport
	Gma.12481.1.S1_s_at	-2.70744	2.78064e-06	mitochondrial carnitine/acylcarnitine carrier-like protein-like	Glyma01g13170.2	mitochondrial_transport ornithine_transport transport
	GmaAffx.92039.1.S1_s_at	-2.68645	0.00830741	medium-chain-fatty-acid--CoA ligase-like	Glyma07g37100.1	acetate_metabolic_process glyoxylate_cycle
	GmaAffx.55634.1.S1_at	-2.68223	0.00450496	geranylgeranyl pyrophosphate synthase, chloroplastic-like	Glyma11g06820.1	isoprenoid_biosynthetic_process
	Gma.2365.1.S1_at	-2.67255	0.00213929	geranylgeranyl pyrophosphate synthase 1	Glyma02g06590.1	isoprenoid_biosynthetic_process
	GmaAffx.29842.1.S1_at	-2.66323	0.00144806	NAD-dependent ADP-ribosyltransferase sirtuin-4-like	Glyma04g38730.1	chromatin_silencing regulation_of_transcription,_DNA-dependent
	GmaAffx.84912.1.S1_at	-2.65867	0.000128727	FZO-like	Glyma02g16630.1	thylakoid_membrane_organization vegetative_to_reproductive_phase_transition
	GmaAffx.727.1.S1_at	-2.63603	2.12637e-06	37 kDa inner envelope membrane protein, chloroplastic-like	Glyma02g00440.1	vitamin_E_biosynthetic_process plastoquinone_biosynthetic_process
	GmaAffx.66140.1.S1_at	-2.5994	0.00404976	lycopene beta cyclase, chloroplastic-like	Glyma19g31220.1	carotene_biosynthetic_process
	Gma.13228.1.S1_at	-2.57805	0	NAD(P)-binding Rossmann-fold superfamily protein	Glyma04g00270.1	metabolic_process regulation_of_nitrogen_utilization
	GmaAffx.70207.1.S1_at	-2.57027	3.82747e-05	cellulose synthase A catalytic subunit 7 [UDP-forming]-like	Glyma02g36720.1	cellulose_biosynthetic_process plant-type_cell_wall_biogenesis secondary_cell_wall_biogenesis rhamnogalacturonan_I_side_chain_metabolic_process
	Gma.11242.2.S1_x_at	-2.56144	3.27134e-07	putative mitochondrial 2-oxoglutarate/malate carrier protein-like	Glyma08g12200.1	mitochondrial_transport transport
	Gma.2326.3.S1_at	-2.54305	0.00108854	carbamoyl-phosphate synthase small chain-like	Glyma04g39390.1	'de_novo'_pyrimidine_base_biosynthetic_process arginine_biosynthetic_process biosynthetic_process glutamine_metabolic_process nitrogen_compound_metabolic_process
	GmaAffx.87457.1.S1_at	-2.53205	3.99104e-05	cycloeucalenol cycloisomerase-like	Glyma04g37000.2	pinocytosis sterol_biosynthetic_process positive_gravitropism cytokinesis
	Gma.4512.1.S1_at	-2.45574	5.88841e-06	photosystem II 5 kDa protein, chloroplastic-like	Glyma15g43110.1	response_to_wounding response_to_ozone response_to_UV-B
	GmaAffx.84679.1.S1_at	-2.43853	0.00404976	bifunctional nitrilase/nitrile hydratase NIT4B-like	Glyma12g09750.1	cyanide_metabolic_process detoxification_of_nitrogen_compound
	GmaAffx.60673.1.S1_at	-2.42287	0.0182116	F-box/kelch-repeat protein At3g23880-like	Glyma15g10840.1	90.36
	GmaAffx.85347.2.S1_s_at	-2.42101	2.61707e-05	F-box/kelch-repeat protein At1g67480-like	Glyma11g37190.1	biological_process
	Gma.1457.1.S1_at	-2.34639	2.28994e-06	cytochrome P450 71A1-like	Glyma09g31810.1
	GmaAffx.71589.1.S1_at	-2.33174	8.22742e-05	cellulose synthase A catalytic subunit 3 [UDP-forming]-like	Glyma09g15620.1	defense_response cellulose_biosynthetic_process primary_cell_wall_biogenesis
	Gma.16444.1.S1_a_at	-2.29735	0.00289824	24-methylenesterol C-methyltransferase 2-like /// 24-methylenesterol C-methyltransferase 2-like	Glyma06g02330.1	pattern_specification_process sterol_biosynthetic_process DNA_endoreduplication multidimensional_cell_growth xylem_and_phloem_pattern_formation
	Gma.3832.1.S1_at	-2.28269	0.000485794	probable mitochondrial 2-oxoglutarate/malate carrier protein-like	Glyma01g02950.1	mitochondrial_transport transport
	GmaAffx.371.1.S1_at	-2.27841	0.00044065	omega-hydroxypalmitate O-feruloyl transferase-like	Glyma02g37870.1	wax_biosynthetic_process
	Gma.9086.2.S1_at	-2.27279	0.000208221	cellulose synthase A catalytic subunit 8 [UDP-forming]-like	Glyma06g06870.1	response_to_water_deprivation response_to_osmotic_stress cellulose_biosynthetic_process secondary_cell_wall_biogenesis positive_regulation_of_abscisic_acid_biosynthetic_process defense_response_to_bacterium defense_response_to_fungus
	GmaAffx.84572.1.S1_at	-2.26802	0.00162193	scarecrow-like protein 8-like	Glyma09g24740.1	regulation_of_transcription
	GmaAffx.67744.1.S1_at	-2.26118	0.00118979	chromatin remodeling 4	Glyma03g33900.1	chromatin_silencing
	GmaAffx.65793.1.S1_at	-2.2509	0.0668425	homeobox protein knotted-1-like 3-like	Glyma17g11330.3	response_to_light_stimulus
	GmaAffx.19831.1.S1_at	-2.24657	0.00031732	cytochrome P450 716B2-like	Glyma08g26670.1
	GmaAffx.67937.1.S1_at	-2.24214	0.000564306	cytochrome P450 76C1-like	Glyma11g11560.1	0
	GmaAffx.9568.2.S1_at	-2.24201	0.0198795	cytochrome P450 71A1-like	Glyma09g31850.1	lignin_biosynthetic_process phenylpropanoid_biosynthetic_process response_to_UV-B
	Gma.6904.1.S1_at	-2.23904	0.000660157	triosephosphate isomerase, chloroplastic-like	Glyma19g36990.2	reductive_pentose-phosphate_cycle
	GmaAffx.7014.1.S1_at	-2.22696	0.0179049	ADP-ribosylation factor GTPase-activating protein AGD7-like	Glyma13g19380.1	regulation_of_ARF_GTPase_activity
	Gma.7260.2.A1_a_at	-2.21461	2.28994e-06	F-box protein At2g32560-like /// F-box protein At2g32560-like	Glyma02g44660.1	biological_process
	GmaAffx.91897.1.S1_at	-2.20378	0.00604266	F-box protein At5g49610-like	Glyma09g03750.1	biological_process
	GmaAffx.93137.1.S1_at	-2.18716	0.00315717	pyridoxin (pyrodoxamine) 5-phosphate oxidase	Glyma04g09950.5	pyridoxine_biosynthetic_process pyridoxal_metabolic_process
	GmaAffx.84302.2.S1_at	-2.18463	0.000188593	cytochrome P450 705A20-like	Glyma12g36780.1
	GmaAffx.77993.1.S1_at	-2.15157	0.000336948	cellulose synthase A catalytic subunit 3 [UDP-forming]-like	Glyma13g27250.2	defense_response cellulose_biosynthetic_process primary_cell_wall_biogenesis
	Gma.2098.1.A1_at	-2.11288	0.00161244	---	Glyma17g36110.1	response_to_wounding
	Gma.13193.1.S1_a_at	-2.10816	1.7011e-05	scarecrow-like protein 6-like /// scarecrow-like protein 27-like	Glyma11g17490.1	regulation_of_transcription
	GmaAffx.30155.1.A1_at	-2.08858	5.77392e-05	protein phosphatase 1 regulatory subunit 7-like	Glyma12g31190.1	deadenylation-independent_decapping_of_nuclear-transcribed_mRNA
	GmaAffx.51616.1.S1_at	-2.08251	0.0168649	scarecrow-like protein 8-like	Glyma09g24740.1	regulation_of_transcription
	GmaAffx.90963.1.S1_s_at	-2.07557	0.0204982	adenosylhomocysteinase-like	Glyma08g11480.1	methylation-dependent_chromatin_silencing one-carbon_compound_metabolic_process posttranscriptional_gene_silencing embryonic_development_ending_in_seed_dormancy
	GmaAffx.41460.1.S1_at	-2.0661	0.000290822	uncharacterized LOC100790141	Glyma08g22740.1	chlororespiration
	GmaAffx.10278.1.S1_at	-2.04566	5.39771e-05	adenosylhomocysteinase-like	Glyma05g28480.2	methylation-dependent_chromatin_silencing one-carbon_compound_metabolic_process posttranscriptional_gene_silencing embryonic_development_ending_in_seed_dormancy
	GmaAffx.74065.1.S1_at	-2.04153	4.53081e-05	cytochrome P450 90A1-like	Glyma11g35150.1	brassinosteroid_biosynthetic_process positive_regulation_of_flower_development unidimensional_cell_growth response_to_UV-B brassinosteroid_homeostasis
	Gma.12806.1.S1_at	-2.03307	4.62895e-05	fasciclin-like arabinogalactan protein 17-like	Glyma12g31690.1	cell_adhesion
	Gma.6710.1.A1_a_at	-2.02705	0.00238971	probable alanyl-tRNA synthetase, chloroplastic-like	Glyma06g00330.1	alanyl-tRNA_aminoacylation embryonic_development_ending_in_seed_dormancy
	Gma.3967.2.S1_a_at	-2.02248	0.0831467	protein SEC13 homolog	Glyma08g43390.1	membrane_budding
	GmaAffx.1681.1.A1_at	-2.01013	9.06162e-05	prolycopene isomerase, chloroplastic-like	Glyma07g40340.4	carotenoid_biosynthetic_process
	Gma.10862.1.S1_a_at	-1.99608	2.78064e-06	cellulose synthase A catalytic subunit 1 [UDP-forming]-like	Glyma06g07320.2	cellulose_biosynthetic_process plant-type_cell_wall_biogenesis primary_cell_wall_biogenesis hyperosmotic_salinity_response
	GmaAffx.83968.1.S1_at	-1.98356	0.00143252	fasciclin-like arabinogalactan protein 11-like /// fasciclin-like arabinogalactan protein 11-like	Glyma12g07440.1	0
	GmaAffx.91977.1.S1_s_at	-1.97978	0.0195464	NADH dehydrogenase [ubiquinone] flavoprotein 2, mitochondrial-like	Glyma15g00900.1	mitochondrial_electron_transport,_NADH_to_ubiquinone response_to_oxidative_stress
	GmaAffx.86086.1.S1_at	-1.97233	0.000672915	2-succinylbenzoate--CoA ligase, chloroplastic/peroxisomal-like	Glyma09g02840.1	phylloquinone_biosynthetic_process
	Gma.3055.1.S1_at	-1.96958	0.00056676	riboflavin synthase alpha chain-like	Glyma12g12710.1	riboflavin_biosynthetic_process
	Gma.8215.2.S1_at	-1.96738	0.0297772	cytochrome P450 78A4-like	Glyma08g10950.1
	GmaAffx.17650.2.S1_at	-1.95591	9.81402e-06	homogentisate phytyltransferase VTE2-2	Glyma02g26820.2	plastoquinone_biosynthetic_process
	Gma.3140.1.S1_at	-1.95401	5.92113e-05	protein VERNALIZATION INSENSITIVE 3-like	Glyma17g07000.2	vegetative_to_reproductive_phase_transition
	GmaAffx.91137.1.S1_at	-1.94728	0.00115789	F-box protein SKIP16-like	Glyma12g05510.1	biological_process
	GmaAffx.85657.1.S1_s_at	-1.93784	0.0100581	F-box/kelch-repeat protein At1g80440-like	Glyma15g01610.1	biological_process
	Gma.2763.1.S1_at	-1.92408	4.13825e-05	beta-(1,2)-xylosyltransferase-like	Glyma18g09490.1	protein_amino_acid_N-linked_glycosylation posttranslational_protein_targeting_to_membrane,_translocation
	Gma.138.1.S1_at	-1.92325	0.00057412	cytochrome P450 78A3-like	Glyma19g44790.1	fruit_development
	Gma.10206.1.S1_at	-1.87147	3.10777e-06	cellulose synthase A catalytic subunit 6 [UDP-forming]-like	Glyma05g32100.1	cellulose_biosynthetic_process primary_cell_wall_biogenesis
	Gma.5418.1.S1_at	-1.87025	0.000863143	cellulose synthase A catalytic subunit 6 [UDP-forming]-like	Glyma02g08920.1	cellulose_biosynthetic_process primary_cell_wall_biogenesis
	GmaAffx.85355.1.S1_at	-1.86765	0.0244683	membrane steroid-binding protein 2-like	Glyma19g15780.1
	Gma.9656.2.S1_a_at	-1.86751	0.0302934	putative axial regulator YABBY 2-like	Glyma12g31670.4	abaxial_cell_fate_specification
	GmaAffx.25064.1.A1_at	-1.86262	0.000437051	Fasciclin-like arabinogalactan protein 17-like	Glyma13g38730.1	cell_adhesion
	Gma.11242.1.S1_at	-1.85541	9.81402e-07	putative mitochondrial 2-oxoglutarate/malate carrier protein-like	Glyma05g29050.2	mitochondrial_transport transport
	Gma.11314.2.S1_at	-1.8539	0.00102246	cellulose synthase A catalytic subunit 3 [UDP-forming]-like	Glyma13g27250.2	defense_response cellulose_biosynthetic_process primary_cell_wall_biogenesis
	GmaAffx.16018.1.S1_at	-1.84698	0.098135	fasciclin-like arabinogalactan protein 11-like	Glyma19g36470.1
	Gma.139.1.S1_at	-1.84087	3.43491e-05	cytochrome P450 CYP82C1	Glyma11g06390.1
	GmaAffx.81688.1.S1_at	-1.84067	0.0124489	NADH dehydrogenase [ubiquinone] 1 alpha subcomplex subunit 9, mitochondrial-like	Glyma13g18950.2	response_to_salt_stress
	Gma.8218.1.S1_at	-1.84002	0.000223596	cytochrome P450 78A3-like	Glyma07g05820.1	fruit_development
	Gma.16866.1.A1_at	-1.82332	0.000360502	cytochrome P450 86B1-like	Glyma05g09060.1
	GmaAffx.83586.2.S1_at	-1.79959	0.0269545	F-box protein At1g47056-like	Glyma17g35690.1	N-terminal_protein_myristoylation
	Gma.4327.2.S1_at	-1.79786	0.000865106	pyruvate kinase	Glyma20g02980.1	glycolysis
	Gma.15807.3.S1_a_at	-1.7941	0.0776893	F-box protein SKIP1-like	Glyma02g36660.1	biological_process
	GmaAffx.50571.1.S1_s_at	-1.79057	2.78064e-06	cytochrome P450 78A3-like	Glyma07g05820.1	fruit_development
	GmaAffx.38743.1.S1_at	-1.79056	0.0898224	F-box/LRR-repeat protein 2-like	Glyma20g23570.1	biological_process
	GmaAffx.84302.1.S1_at	-1.76893	1.22675e-05	cytochrome P450 705A20-like	Glyma12g36780.1
	Gma.3273.1.S1_at	-1.76842	0.000184013	Plant-specific transcription factor YABBY family protein	Glyma12g10210.3	abaxial_cell_fate_specification
	Gma.6859.1.S1_s_at	-1.74646	0.00568755	isoprenoid F	Glyma11g02380.1	carotenoid_biosynthetic_process chlorophyll_biosynthetic_process isopentenyl_diphosphate_biosynthetic_process,_mevalonate-independent_pathway
	Gma.17965.2.S1_s_at	-1.74256	0.0346422	differentiation and greening-like 1	Glyma10g00780.1	plastid_organization endonucleolytic_cleavage_of_tetracistronic_rRNA_transcript_(SSU-rRNA,_LSU-rRNA,_4.5S-rRNA,_5S-rRNA)
	Gma.4009.1.S1_at	-1.73591	0.00268463	scarecrow-like protein 6-like	Glyma01g33270.1	regulation_of_transcription
	GmaAffx.76467.1.A1_at	-1.73322	0.000122348	mitochondrial RNA-splicing protein MRS4-like	Glyma02g09270.1	mitochondrial_transport transport
	Gma.6442.1.S1_at	-1.7264	0.026428	monoglyceride lipase-like	Glyma13g00450.1
	Gma.5750.3.S1_x_at	-1.72539	0.0558454	probable ADP-ribosylation factor GTPase-activating protein AGD8-like	Glyma08g36700.2	regulation_of_ARF_GTPase_activity
	Gma.4668.1.S1_at	-1.72531	0.0791099	farnesylcysteine lyase-like	Glyma06g16230.1	farnesyl_diphosphate_metabolic_process
	Gma.10862.2.S1_x_at	-1.71458	1.35761e-05	cellulose synthase A catalytic subunit 1 [UDP-forming]-like	Glyma04g07220.1	cellulose_biosynthetic_process plant-type_cell_wall_biogenesis primary_cell_wall_biogenesis hyperosmotic_salinity_response
	Gma.15020.1.S1_at	-1.71303	0.0402063	cytochrome P450 94A1-like	Glyma03g27770.3
	Gma.16640.2.S1_at	-1.69986	0.0460703	protein TRANSPARENT TESTA GLABRA 1-like	Glyma06g14180.1	cell_fate_commitment epidermal_cell_fate_specification trichome_differentiation regulation_of_protein_localization
	GmaAffx.56042.1.S1_at	-1.69906	0.000329588	cytochrome P450 90A1-like	Glyma02g42390.1	brassinosteroid_biosynthetic_process positive_regulation_of_flower_development unidimensional_cell_growth response_to_UV-B brassinosteroid_homeostasis
	GmaAffx.59241.1.S1_at	-1.69789	0.0673213	dynamin-related protein 1E-like	Glyma08g45380.1	vesicle-mediated_transport defense_response_to_fungus response_to_cadmium_ion
	Gma.2503.1.S1_s_at	-1.69684	5.23415e-06	conversion of hydroxypyruvate to glycerate	Glyma10g42800.2	photorespiration
	GmaAffx.85883.1.S1_at	-1.69356	0.000174526	fasciclin-like arabinogalactan protein 17-like	Glyma13g38730.2	cell_adhesion
	GmaAffx.70786.1.S1_at	-1.68876	0.0147603	F-box protein At1g67340-like	Glyma18g00990.2	biological_process
	GmaAffx.82972.1.S1_at	-1.66464	0.0133827	2-oxoglutarate (2OG) and Fe(II)-dependent oxygenase superfamily protein	Glyma09g31060.1	protein_metabolic_process
	Gma.15020.3.S1_a_at	-1.66171	0.0265368	cytochrome P450 94A1-like	Glyma03g27780.2
	GmaAffx.58990.1.S1_at	-1.66043	0.000854965	phytoene synthase, chloroplastic-like	Glyma14g03500.1	carotenoid_biosynthetic_process
	GmaAffx.79423.1.S1_at	-1.65874	0.0934658	Metallo-hydrolase/oxidoreductase superfamily protein	Glyma14g36610.2	methylglyoxal_catabolic_process_to_D-lactate
	GmaAffx.88997.1.S1_s_at	-1.65565	0.000406628	glutathione S-transferase tau 7	Glyma07g16860.1	toxin_catabolic_process response_to_salicylic_acid_stimulus
	Gma.5578.4.S1_a_at	-1.65054	0.0655363	cytochrome P450 98A2	Glyma19g30600.1	coumarin_biosynthetic_process flavonoid_biosynthetic_process lignin_biosynthetic_process phenylpropanoid_biosynthetic_process
	Gma.7418.1.S1_at	-1.6488	0.00596006	cytochrome P450 78A3-like	Glyma19g42940.1	0
	Gma.1938.1.S1_a_at	-1.64691	5.23415e-06	37 kDa inner envelope membrane protein, chloroplastic-like	Glyma02g16210.2	vitamin_E_biosynthetic_process plastoquinone_biosynthetic_process
	GmaAffx.82972.2.S1_s_at	-1.62591	0.00790078	2-oxoglutarate (2OG) and Fe(II)-dependent oxygenase superfamily protein	Glyma07g11180.1	protein_metabolic_process
	GmaAffx.84912.2.S1_at	-1.6257	0.000149991	FZO-like	Glyma10g03190.1	thylakoid_membrane_organization vegetative_to_reproductive_phase_transition
	Gma.17854.1.A1_s_at	-1.61416	0.00140308	riboflavin biosynthesis protein RibD-like	Glyma18g47790.1	riboflavin_biosynthetic_process
	GmaAffx.74033.1.S1_s_at	-1.59791	0.00180611	NADP-dependent malic enzyme-like	Glyma04g09110.1	malate_metabolic_process N-terminal_protein_myristoylation
	GmaAffx.74241.2.A1_at	-1.58831	0.0011399	cytochrome P450 734A1-like	Glyma09g20270.2
	Gma.2763.2.S1_at	-1.58259	0.0242253	beta-(1,2)-xylosyltransferase-like	Glyma18g09490.1	protein_amino_acid_N-linked_glycosylation posttranslational_protein_targeting_to_membrane,_translocation
	GmaAffx.22677.1.S1_at	-1.58153	7.42595e-05	fasciclin-like arabinogalactan protein 11-like	Glyma12g07410.1
	GmaAffx.17286.2.S1_at	-1.57682	0.000331223	NAD-dependent ADP-ribosyltransferase sirtuin-4-like	Glyma04g38730.1	chromatin_silencing regulation_of_transcription,_DNA-dependent
	Gma.7668.1.S1_at	-1.57556	5.95384e-05	Probable 1-deoxy-D-xylulose-5-phosphate synthase, chloroplastic-like	Glyma13g28470.1	isopentenyl_diphosphate_biosynthetic_process,_mevalonate-independent_pathway
	GmaAffx.13732.2.S1_at	-1.57389	0.00157859	geminivirus Rep-interacting motor protein-like	Glyma18g29560.1
	Gma.3806.1.S1_at	-1.57134	0.000234228	Protein of unknown function (DUF1295)	Glyma19g45120.2	lipid_metabolic_process
	GmaAffx.93508.1.S1_at	-1.56485	2.20816e-05	Mitochondrial carnitine/acylcarnitine carrier-like protein-like	Glyma01g13170.2	mitochondrial_transport ornithine_transport transport
	Gma.5750.3.S1_a_at	-1.55428	0.0673612	probable ADP-ribosylation factor GTPase-activating protein AGD8-like	Glyma08g36700.1	regulation_of_ARF_GTPase_activity
	GmaAffx.63361.1.S1_s_at	-1.55339	0.000897002	cytochrome P450 89A2-like	Glyma20g02310.1
	GmaAffx.1301.26.S1_at	-1.54605	0.000387654	carotene epsilon-monooxygenase, chloroplastic-like	Glyma13g21110.1	carotenoid_biosynthetic_process
	GmaAffx.91108.1.S1_at	-1.5431	0.0254499	F-box protein At1g67340-like	Glyma11g37070.1	biological_process
	Gma.16659.1.S1_at	-1.54098	0.00138689	cytochrome P450 90A1-like	Glyma11g35150.1	brassinosteroid_biosynthetic_process positive_regulation_of_flower_development unidimensional_cell_growth response_to_UV-B brassinosteroid_homeostasis
	GmaAffx.9030.1.A1_at	-1.5383	0.000553184	scarecrow-like protein 23-like	Glyma11g10220.1	regulation_of_transcription
	GmaAffx.65255.1.A1_at	-1.53574	0.000825523	ACT domain repeat 3	Glyma06g12630.1	metabolic_process nitrogen_compound_metabolic_process
	GmaAffx.42667.1.S1_at	-1.53207	0.140129	scarecrow-like protein 1-like	Glyma14g27290.1	regulation_of_transcription
	GmaAffx.85901.1.S1_at	-1.53201	0.0287644	phytochrome and flowering time regulatory protein (PFT1)	Glyma02g10880.1	positive_regulation_of_transcription response_to_red_light response_to_far_red_light
	GmaAffx.83773.1.S1_at	-1.52666	0.00124834	bifunctional monodehydroascorbate reductase and carbonic anhydrase nectarin-3-like	Glyma10g08510.1	one-carbon_compound_metabolic_process
	Gma.10695.1.S1_at	-1.52541	0.00616124	hydroxymethylglutaryl-CoA synthase-like	Glyma01g42450.2	isopentenyl_diphosphate_biosynthetic_process,_mevalonate_pathway
	GmaAffx.60697.1.S1_at	-1.50815	0.00752392	nicotinate phosphoribosyltransferase-like	Glyma05g19580.1	nicotinate_nucleotide_salvage
	GmaAffx.92788.1.S1_at	-1.50664	0.011133	F-box protein At5g07670-like	Glyma04g13930.1	biological_process
	Photosynthesis - 123
	Identification	Log2(FC)	Pvalue	Description	Phytozome	Gene ontology
	Gma.1201.1.A1_at	-10.1588	2.12637e-06	Ribulose-1,5-bisphosphate carboxylase small subunit rbcS2 /// Differentially expressed in soybean	Glyma15g06270.1	biological_process
	Gma.1303.1.S1_at	-8.21999	0.000163731	ruBisCO-associated protein	Glyma01g34300.1	0
	Gma.1319.1.S1_at	-5.86181	1.63567e-07	uncharacterized LOC100305808	Glyma09g08630.1	photosynthesis
	GmaAffx.57226.1.S1_at	-5.59086	0.000120385	chlorophyll a-b binding protein CP24 10A, chloroplastic-like	Glyma08g07880.1	photosynthesis nonphotochemical_quenching
	Gma.15710.1.S1_at	-5.5509	0	NDH-dependent cyclic electron flow 1	Glyma07g02610.1	photosynthetic_electron_transport_in_photosystem_I
	Gma.2360.3.S1_at	-5.50801	2.78064e-06	chlorophyll a-b binding protein CP26, chloroplastic-like	Glyma16g33030.1	photosynthesis nonphotochemical_quenching
	Gma.2360.3.S1_x_at	-5.32642	0	chlorophyll a-b binding protein CP26, chloroplastic-like	Glyma16g33030.1	photosynthesis nonphotochemical_quenching
	Gma.11189.2.A1_at	-5.27924	0	photosystem I P subunit	Glyma19g44990.2	photosynthetic_electron_transport_in_photosystem_I
	Gma.15710.2.S1_at	-5.11935	6.54268e-07	NDH-dependent cyclic electron flow 1	Glyma07g02610.1	photosynthetic_electron_transport_in_photosystem_I
	Gma.10867.1.S1_at	-5.03509	1.9628e-06	chlorophyll a-b binding protein 13, chloroplastic-like	Glyma12g34770.1	photosynthesis
	Gma.2360.1.S1_at	-4.6008	1.63567e-07	chlorophyll a-b binding protein CP26, chloroplastic-like	Glyma10g32080.1	photosynthesis nonphotochemical_quenching
	GmaAffx.49796.2.A1_at	-4.59396	0.000413661	magnesium-protoporphyrin IX monomethyl ester [oxidative] cyclase, chloroplastic-like	Glyma03g27380.1	chlorophyll_biosynthetic_process photosynthesis
	Gma.11116.3.S1_s_at	-4.56446	0	photosystem I subunit O	Glyma11g18640.1	photosynthesis,_light_harvesting_in_photosystem_I
	Gma.12621.2.S1_at	-4.52948	0.000158496	magnesium-chelatase subunit H-like	Glyma10g20570.1	biosynthetic_process chlorophyll_biosynthetic_process
	Gma.13003.1.S1_s_at	-4.46365	2.28994e-06	tetrapyrrole-binding protein, chloroplastic-like	Glyma12g05650.1	chlorophyll_biosynthetic_process chloroplast-nucleus_signaling_pathway positive_regulation_of_catalytic_activity
	GmaAffx.93190.1.S1_s_at	-4.43521	6.54268e-06	chlorophyll a-b binding protein 3, chloroplastic-like	Glyma08g08770.2	photosynthesis photosynthesis,_light_harvesting_in_photosystem_II
	Gma.15000.1.S1_at	-4.43164	1.19404e-05	oxygen-evolving enhancer protein 3-1, chloroplastic-like	Glyma12g34320.1	photosynthesis,_light_reaction
	GmaAffx.1301.131.A1_x_at	-4.37328	2.28994e-06	chlorophyll a/b-binding protein	Glyma05g25810.1	photosynthesis photosynthesis,_light_harvesting_in_photosystem_II
	Gma.2362.1.S1_at	-4.34346	2.28994e-06	chlorophyll a-b binding protein CP29.3, chloroplastic-like	Glyma18g03220.2	photosynthesis
	Gma.17468.1.S1_at	-4.29441	5.79027e-05	Chlorophyll A-B binding family protein	Glyma05g05450.1	photosynthesis,_light_harvesting
	Gma.10947.1.S1_at	-4.21364	2.28994e-06	photosystem I light harvesting complex gene 1	Glyma16g26130.1	photosynthesis photosynthesis,_light_harvesting_in_photosystem_I
	Gma.4593.1.S1_a_at	-4.13595	0	chlorophyll a-b binding protein 3, chloroplastic-like /// chlorophyll a/b-binding protein precursor	Glyma16g28070.1	photosynthesis photosynthesis,_light_harvesting_in_photosystem_II
	GmaAffx.33974.1.S1_at	-4.13326	3.81111e-05	tetrapyrrole-binding protein, chloroplastic-like	Glyma12g05650.1	chlorophyll_biosynthetic_process chloroplast-nucleus_signaling_pathway positive_regulation_of_catalytic_activity
	GmaAffx.92935.1.S1_s_at	-4.05991	2.94421e-06	chlorophyll a-b binding protein 151, chloroplastic-like	Glyma14g01130.1	photosynthesis
	Gma.15820.1.S1_a_at	-4.02316	2.28994e-06	NDH-dependent cyclic electron flow 1	Glyma16g04600.1	photosynthetic_electron_transport_in_photosystem_I
	Gma.4593.1.S1_x_at	-4.01964	3.27134e-07	chlorophyll a-b binding protein 21, chloroplastic-like /// chlorophyll a/b-binding protein precursor	Glyma16g28070.1	photosynthesis photosynthesis,_light_harvesting_in_photosystem_II
	GmaAffx.52581.1.A1_at	-3.97987	4.90701e-06	chlorophyll a-b binding protein CP24 10A, chloroplastic-like	Glyma08g07880.1	photosynthesis nonphotochemical_quenching
	Gma.15377.1.S1_at	-3.92332	2.28994e-06	photosystem I subunit G	Glyma04g12510.1	photosynthesis photosynthetic_electron_transport_in_photosystem_I photosynthetic_NADP+_reduction photosystem_I_stabilization protein_stabilization
	Gma.1166.3.S1_x_at	-3.89703	3.27134e-06	chlorophyll a-b binding protein CP29.2, chloroplastic-like	Glyma03g08280.1	photosynthesis
	Gma.1166.2.S1_a_at	-3.85054	1.63567e-07	chlorophyll a-b binding protein CP29.2, chloroplastic-like	Glyma01g28810.1	photosynthesis,_light_harvesting
	Gma.1166.2.S1_x_at	-3.73572	1.63567e-07	chlorophyll a-b binding protein CP29.2, chloroplastic-like	Glyma01g28810.1	photosynthesis,_light_harvesting
	Gma.17867.1.S1_at	-3.72917	2.78064e-06	psbP domain-containing protein 1, chloroplastic-like	Glyma03g38960.1	photosynthesis
	Gma.15820.1.S1_at	-3.71066	4.54716e-05	NDH-dependent cyclic electron flow 1	Glyma16g04600.1	photosynthetic_electron_transport_in_photosystem_I
	GmaAffx.1301.70.S1_s_at	-3.63335	0.000188429	photosystem I reaction center subunit III, chloroplastic-like	Glyma05g00620.1	photosynthesis
	Gma.11189.1.S1_at	-3.53406	2.78064e-06	thylakoid membrane phosphoprotein 14 kDa, chloroplastic-like	Glyma03g42240.1	photosynthetic_electron_transport_in_photosystem_I
	Gma.5672.3.S1_a_at	-3.51908	2.28994e-06	oxygen-evolving enhancer protein 2, chloroplastic-like	Glyma18g14410.1	photosynthesis,_light_reaction defense_response_to_bacterium
	Gma.9632.2.S1_at	-3.44328	0.000260235	photosystem II subunit X	Glyma06g05810.1	photosynthesis
	Gma.10882.1.S1_s_at	-3.39008	2.28994e-06	chlorophyll a-b binding protein 3, chloroplastic-like	Glyma05g25810.1	photosynthesis photosynthesis,_light_harvesting_in_photosystem_II
	Gma.1316.5.S1_at	-3.37788	0.000113352	photosystem I subunit l	Glyma09g38610.1	photosynthesis,_light_reaction
	Gma.15868.2.A1_a_at	-3.37409	3.20591e-05	magnesium-protoporphyrin O-methyltransferase-like	Glyma08g01060.1	chlorophyll_biosynthetic_process
	Gma.10766.2.S1_at	-3.37246	4.90701e-07	photosystem I light harvesting complex gene 2	Glyma16g01870.1	photosynthesis photosynthesis,_light_harvesting_in_photosystem_I
	Gma.1316.5.S1_x_at	-3.32671	6.59175e-05	photosystem I subunit l	Glyma09g38610.1	photosynthesis,_light_reaction
	GmaAffx.87316.1.S1_at	-3.31064	4.62895e-05	psbP-like protein 2, chloroplastic-like	Glyma20g23100.1	photosynthesis
	Gma.16422.1.S1_at	-3.23902	4.3836e-05	psbP domain-containing protein 6, chloroplastic-like	Glyma03g27850.1
	Gma.13003.1.S1_at	-3.23141	0.000217871	tetrapyrrole-binding protein, chloroplastic-like	Glyma12g05650.1	chlorophyll_biosynthetic_process chloroplast-nucleus_signaling_pathway positive_regulation_of_catalytic_activity
	GmaAffx.69688.6.S1_s_at	-3.22179	2.94421e-06	chlorophyll a-b binding protein P4, chloroplastic-like	Glyma06g20960.1	photosynthesis
	Gma.9632.2.S1_x_at	-3.17129	0.000295402	photosystem II subunit X	Glyma06g05810.1	photosynthesis
	Gma.12488.1.S1_at	-3.1317	5.23415e-05	photosystem II core complex proteins psbY, chloroplastic-like	Glyma11g37580.1	photosynthesis
	GmaAffx.1301.162.A1_s_at	-3.12931	0.000302108	chlorophyll a-b binding protein 3, chloroplastic-like	Glyma08g08770.2	photosynthesis photosynthesis,_light_harvesting_in_photosystem_II
	Gma.1316.6.S1_a_at	-3.10014	5.72485e-06	chlorophyll a-b binding protein P4, chloroplastic-like	Glyma06g20960.1	photosynthesis
	Gma.15252.2.S1_at	-3.05462	0.0198067	chlorophyllide a oxygenase, chloroplastic-like	Glyma06g11920.1	chlorophyll_biosynthetic_process
	Gma.10731.1.S1_x_at	-3.03831	2.28994e-06	oxygen-evolving enhancer protein 1, chloroplastic-like	Glyma16g25860.1	photosynthesis,_light_reaction photoinhibition photosystem_II_assembly photosystem_II_stabilization regulation_of_protein_amino_acid_dephosphorylation
	Gma.10852.2.S1_at	-2.99814	1.45575e-05	photosystem I reaction center subunit II, chloroplastic-like	Glyma20g28300.1	photosynthesis
	GmaAffx.13399.1.S1_at	-2.98527	1.71745e-05	chloroplast pentose phosphate transporter	Glyma15g43070.1	hexose_phosphate_transport
	Gma.1316.2.S1_x_at	-2.98225	3.81111e-05	photosystem I subunit l	Glyma18g47710.1	photosynthesis,_light_reaction
	GmaAffx.14399.2.A1_at	-2.97179	0.000162095	J-domain protein required for chloroplast accumulation response 1	Glyma06g03670.2	chloroplast_accumulation_movement
	GmaAffx.62699.2.S1_at	-2.92439	0.002234	violaxanthin de-epoxidase, chloroplastic-like	Glyma19g44010.1	chlorophyll_metabolic_process fatty_acid_metabolic_process response_to_heat xanthophyll_metabolic_process xanthophyll_cycle
	GmaAffx.93517.1.S1_x_at	-2.91017	6.9516e-05	Chlorophyll A-B binding family protein	Glyma05g05450.1	photosynthesis,_light_harvesting
	Gma.1279.1.S1_a_at	-2.90055	0.000228012	geranylgeranyl diphosphate reductase, chloroplastic-like	Glyma05g01000.1	chlorophyll_biosynthetic_process
	GmaAffx.92017.1.S1_s_at	-2.89324	0.000370807	chlorophyll a-b binding protein 3, chloroplastic-like	Glyma02g47960.1	photosynthesis
	Gma.12621.1.A1_at	-2.84071	4.90701e-07	magnesium-chelatase subunit H-like	Glyma10g20570.1	biosynthetic_process chlorophyll_biosynthetic_process
	Gma.17695.1.A1_at	-2.79454	2.28994e-06	tetrapyrrole-binding protein, chloroplastic-like	Glyma11g13650.1	chlorophyll_biosynthetic_process chloroplast-nucleus_signaling_pathway positive_regulation_of_catalytic_activity
	Gma.9632.2.S1_a_at	-2.779	0.000945581	photosystem II subunit X	Glyma06g05810.1	photosynthesis
	Gma.10766.1.S1_at	-2.74412	5.23415e-06	chlorophyll a-b binding protein 7, chloroplastic-like	Glyma03g42310.2	photosynthesis photosynthesis,_light_harvesting_in_photosystem_I
	Gma.11676.1.S1_at	-2.6991	5.56128e-06	photosystem II core complex proteins psbY, chloroplastic-like	Glyma18g01530.1	photosynthesis
	GmaAffx.60427.1.S1_at	-2.689	6.54268e-07	ribulose bisphosphate carboxylase/oxygenase activase, chloroplastic-like	Glyma13g44940.1
	GmaAffx.32256.1.S1_at	-2.66192	1.63567e-07	oxygen-evolving enhancer protein 1, chloroplastic-like	Glyma02g06830.1	photosynthesis,_light_reaction photoinhibition photosystem_II_assembly photosystem_II_stabilization regulation_of_protein_amino_acid_dephosphorylation
	Gma.4613.5.A1_x_at	-2.64375	6.54268e-07	photosystem I reaction center subunit PSI-N, chloroplast, putative / PSI-N, putative (PSAN)	Glyma04g39370.5	photosynthetic_electron_transport_in_photosystem_I
	Gma.17554.1.S1_a_at	-2.6408	0	chlorophyll a-b binding protein 151, chloroplastic-like	Glyma02g47560.2	photosynthesis
	Gma.84.1.S1_at	-2.63967	0.00176734	RNA binding	Glyma15g43150.1	chloroplast_organization translation de-etiolation
	GmaAffx.29294.2.S1_at	-2.61535	0.00136317	ribulose-1,5 bisphosphate carboxylase/oxygenase large subunit N-methyltransferase, chloroplastic-like	Glyma20g03950.1
	GmaAffx.86110.1.S1_at	-2.60686	9.43782e-05	chlorophyll a-b binding protein, chloroplastic-like	Glyma09g08260.1	photosynthesis
	Gma.13454.1.A1_at	-2.57963	0.000285588	chlorophyllase-1-like	Glyma07g10840.1	chlorophyll_catabolic_process response_to_stress
	Gma.11711.1.A1_at	-2.55746	2.04459e-05	magnesium-protoporphyrin IX monomethyl ester [oxidative] cyclase, chloroplastic-like	Glyma03g27380.1	chlorophyll_biosynthetic_process photosynthesis
	Gma.12517.3.S1_at	-2.55265	0.00568281	Ribulose bisphosphate carboxylase small chain 1, chloroplastic-like	Glyma14g05660.1
	Gma.11333.1.S1_s_at	-2.54762	3.87654e-05	photosystem I reaction center subunit III, chloroplastic-like	Glyma05g00620.1	photosynthesis
	Gma.10890.1.S1_at	-2.54018	2.28994e-06	protochlorophyllide reductase, chloroplastic-like	Glyma12g35050.3	chlorophyll_biosynthetic_process
	Gma.4613.4.S1_x_at	-2.5139	5.56128e-06	photosystem II core complex proteins psbY, chloroplastic-like	Glyma05g30600.1	photosynthesis
	GmaAffx.47232.1.A1_at	-2.49152	1.5866e-05	oxygen-evolving enhancer protein 1, chloroplastic-like	Glyma16g25860.1	photosynthesis,_light_reaction photoinhibition photosystem_II_assembly photosystem_II_stabilization regulation_of_protein_amino_acid_dephosphorylation
	Gma.1796.1.S1_at	-2.45732	0.00055253	magnesium chelatase subunit	Glyma03g29330.1	biosynthetic_process chlorophyll_biosynthetic_process
	Gma.16838.1.S1_x_at	-2.44875	2.3063e-05	photosystem I subunit H2	Glyma15g01940.1	photosynthesis
	Gma.16838.1.S1_at	-2.4049	2.64979e-05	photosystem I subunit H2	Glyma15g01940.1	photosynthesis
	Gma.12758.1.S1_at	-2.40413	0.000415133	NFU domain protein 1	Glyma19g40620.1	chloroplast_organization iron-sulfur_cluster_assembly
	Gma.4613.4.S1_at	-2.40112	7.37687e-05	Photosystem II core complex proteins psbY, chloroplastic-like	Glyma05g30600.1	photosynthesis
	Gma.11134.2.S1_a_at	-2.36857	0.000502969	oxygen-evolving enhancer protein 2-2, chloroplastic-like	Glyma02g45190.1	photosynthesis,_light_reaction defense_response_to_bacterium
	GmaAffx.59860.1.S1_at	-2.35984	8.66905e-05	Chlorophyll A-B binding family protein	Glyma05g05450.1	photosynthesis,_light_harvesting
	Gma.9753.1.S1_at	-2.34141	0.000665391	chlorophyll a-b binding protein CP24 10A, chloroplastic-like	Glyma08g07880.1	photosynthesis nonphotochemical_quenching
	Gma.5672.1.A1_at	-2.3413	0.00130674	magnesium-chelatase subunit chlI, chloroplastic-like	Glyma13g30560.1	chlorophyll_biosynthetic_process
	Gma.15809.1.A1_at	-2.30715	0.0002568	psbP domain-containing protein 5, chloroplastic-like	Glyma06g07730.1	photosynthesis
	GmaAffx.17213.1.S1_at	-2.29267	0.0732223	ruBisCO large subunit-binding protein subunit alpha, chloroplastic-like	Glyma12g08310.1	chloroplast_organization protein_folding embryonic_development
	Gma.10852.1.S1_a_at	-2.2612	0.000778743	photosystem I reaction center subunit II, chloroplastic-like	Glyma10g39460.1	photosynthesis
	Gma.13753.1.A1_at	-2.25861	9.65046e-06	chlorophyllide a oxygenase, chloroplastic-like	Glyma14g23860.1	chlorophyll_biosynthetic_process
	Gma.12238.2.S1_at	-2.2221	0.000900273	chlorophyll a-b binding protein 7, chloroplastic-like	Glyma06g04280.1	photosynthesis photosynthesis,_light_harvesting_in_photosystem_I
	GmaAffx.25991.1.S1_at	-2.19738	0.000753063	tocopherol cyclase, chloroplastic-like	Glyma06g08850.1	response_to_oxidative_stress response_to_high_light_intensity response_to_temperature_stimulus xanthophyll_metabolic_process
	GmaAffx.68453.1.S1_at	-2.18891	0.00172629	oxygen-evolving enhancer protein 3-1, chloroplastic-like	Glyma12g34320.1	photosynthesis,_light_reaction
	Gma.15866.2.S1_at	-2.18272	0.000964391	Tetratricopeptide repeat (TPR)-like superfamily protein	Glyma10g35950.1	photosystem_I_assembly
	Gma.4613.1.A1_a_at	-2.15924	2.78064e-06	photosystem I reaction center subunit PSI-N, chloroplast, putative / PSI-N, putative (PSAN)	Glyma06g15540.2	photosynthetic_electron_transport_in_photosystem_I
	Gma.14800.2.S1_at	-2.14242	0.00727399	ribulose-1,5 bisphosphate carboxylase/oxygenase large subunit N-methyltransferase, chloroplastic-like	Glyma13g11740.1	biological_process
	Gma.13091.2.S1_at	-2.13481	0.00515809	nifU-like protein 3, chloroplastic-like	Glyma09g06300.1	chloroplast_organization iron-sulfur_cluster_assembly
	Gma.1342.1.S1_at	-2.12401	5.65942e-05	chlororespiratory reduction 3	Glyma07g23800.1	photosynthetic_electron_transport_in_photosystem_I
	Gma.13107.1.A1_at	-2.10855	5.07058e-06	chlorophyllide a oxygenase, chloroplastic-like	Glyma13g03430.1	chlorophyll_biosynthetic_process
	Gma.15376.1.A1_a_at	-2.10149	5.20143e-05	photosystem I subunit H2	Glyma08g21900.2	photosynthesis
	Gma.13336.1.S1_at	-2.09672	2.94421e-06	chlorophyll a-b binding protein 4, chloroplastic-like	Glyma17g38220.2	GO:0015979
	Gma.12235.1.S1_at	-2.09546	3.18956e-05	psbP-like protein 1, chloroplastic-like	Glyma02g10540.1	photosynthesis
	GmaAffx.48156.1.A1_at	-2.07424	3.27134e-06	photosystem I P subunit	Glyma07g05490.2	photosynthetic_electron_transport_in_photosystem_I
	GmaAffx.1301.102.S1_s_at	-2.04481	5.15236e-05	chlorophyll a-b binding protein 215, chloroplastic-like	Glyma14g01130.1	photosynthesis
	GmaAffx.17917.1.S1_at	-1.99305	0.000535191	tetratricopeptide repeat (TPR)-containing protein	Glyma03g37100.1	photosystem_II_oxygen_evolving_complex_assembly
	Gma.13279.2.S1_at	-1.97999	6.31369e-05	PsbP domain-containing protein 5, chloroplastic-like	Glyma04g07610.6	photosynthesis
	Gma.9632.1.S1_s_at	-1.96745	0.000560217	photosystem II subunit X	Glyma06g05810.1	photosynthesis
	Gma.15006.1.A1_at	-1.93711	0.000775635	psbP-like protein 2, chloroplastic-like	Glyma10g43690.1	photosynthesis
	Gma.1316.2.S1_s_at	-1.90294	0.000144103	photosystem I subunit l	Glyma18g47710.1	photosynthesis,_light_reaction
	Gma.17589.1.S1_at	-1.8949	1.71745e-05	thylakoid membrane phosphoprotein 14 kDa, chloroplastic-like	Glyma16g02010.1	photosynthetic_electron_transport_in_photosystem_I
	Gma.13395.1.A1_s_at	-1.87332	5.52857e-05	chlorophyll a-b binding protein, chloroplastic-like	Glyma15g19810.1	photosynthesis
	GmaAffx.51865.1.S1_at	-1.80224	0.0117793	protein ACCUMULATION AND REPLICATION OF CHLOROPLASTS 6, chloroplastic-like	Glyma14g40630.1	chloroplast_organization protein_folding chloroplast_fission
	GmaAffx.88399.1.S1_at	-1.72765	4.90701e-06	magnesium-chelatase subunit chlD, chloroplastic-like	Glyma01g43630.1	chlorophyll_biosynthetic_process
	Gma.10987.2.S1_at	-1.643	2.04459e-05	ribulose bisphosphate carboxylase/oxygenase activase 1, chloroplastic-like	Glyma14g07270.1	defense_response_to_bacterium response_to_cold response_to_light_stimulus
	GmaAffx.68700.1.A1_at	-1.64261	0.000983692	Oxygen-evolving enhancer protein 1, chloroplastic-like	Glyma11g06510.1	defense_response_to_bacterium photosynthesis,_light_reaction photoinhibition photosystem_II_assembly photosystem_II_stabilization regulation_of_protein_amino_acid_dephosphorylation
	GmaAffx.19917.1.A1_at	-1.62989	8.83262e-05	photosystem I subunit l	Glyma09g38610.1	photosynthesis,_light_reaction
	Gma.6333.1.A1_at	-1.60508	1.63567e-07	Ribulose-phosphate 3-epimerase, chloroplastic-like	Glyma17g10990.4	carbohydrate_metabolic_process response_to_cold embryonic_development_ending_in_seed_dormancy
	Gma.15366.2.S1_a_at	-1.59485	9.81402e-07	chlorophyll a-b binding protein 3, chloroplastic-like	Glyma02g47960.1	photosynthesis
	GmaAffx.33714.2.S1_at	-1.58456	0.0013123	disease resistance protein (TIR class), putative	Glyma13g35520.1	chlorophyll_biosynthetic_process response_to_light_stimulus anthocyanin_biosynthetic_process
	GmaAffx.81614.1.S1_at	-1.56382	0.0100118	PsbP-like protein 1	Glyma18g52340.1	photosynthesis
	GmaAffx.85099.1.S1_s_at	-1.51082	0.103605	red chlorophyll catabolite reductase, chloroplastic-like	Glyma02g47120.1	chlorophyll_catabolic_process plant-type_hypersensitive_response
	Protein Modification Process - 124
	Identification	Log2(FC)	Pvalue	Description	Phytozome	Gene ontology
	Gma.16419.1.A1_at	-4.49817	6.54268e-07	Bifunctional inhibitor/lipid-transfer protein/seed storage 2S albumin superfamily protein	Glyma01g17820.1	N-terminal_protein_myristoylation lipid_transport
	GmaAffx.26983.1.S1_at	-4.00953	9.81402e-07	thioredoxin 2	Glyma18g49020.1	N-terminal_protein_myristoylation sulfate_assimilation
	Gma.3367.1.S1_at	-3.88958	1.03047e-05	receptor-like protein kinase	Glyma11g32520.2	protein_amino_acid_phosphorylation
	Gma.13369.1.S1_at	-3.72083	1.73381e-05	G-type lectin S-receptor-like serine/threonine-protein kinase At1g67520-like	Glyma15g28840.1	protein_amino_acid_phosphorylation recognition_of_pollen
	GmaAffx.63547.1.S1_at	-3.57231	0.00125456	methionine aminopeptidase 1D, chloroplastic/mitochondrial-like	Glyma01g39200.1	proteolysis N-terminal_protein_amino_acid_modification
	Gma.2534.3.S1_x_at	-3.43806	0.0290987	Polyubiquitin-like	Glyma10g39780.8	protein_modification_process ubiquitin-dependent_protein_catabolic_process
	Gma.3367.2.S1_at	-3.30659	9.0289e-05	receptor-like protein kinase	Glyma11g32520.2	protein_amino_acid_phosphorylation
	GmaAffx.92147.1.S1_at	-3.20826	0.00276723	histidine kinase 1-like	Glyma02g05220.1	response_to_water_deprivation response_to_osmotic_stress seed_maturation
	GmaAffx.34893.1.A1_at	-3.18059	7.3278e-05	abhydrolase domain-containing protein FAM108C1-like	Glyma15g25010.1	N-terminal_protein_myristoylation
	GmaAffx.60468.1.S1_at	-3.14208	9.81402e-07	proline-rich receptor-like protein kinase PERK5-like	Glyma06g08610.1	protein_amino_acid_phosphorylation response_to_fungus response_to_wounding
	GmaAffx.79818.1.S1_at	-3.11019	0.000132162	peptidyl-prolyl cis-trans isomerase B-like	Glyma09g12590.1	protein_folding peptidyl-cysteine_S-nitrosylation
	Gma.2575.1.S1_at	-3.01965	0.00142123	putative leucine-rich repeat receptor-like protein kinase At2g19210-like	Glyma08g21190.1	protein_amino_acid_phosphorylation
	Gma.1955.4.S1_a_at	-3.01478	2.12637e-06	photosystem II subunit Q-2	Glyma03g26740.1	peptidyl-cysteine_S-nitrosylation
	GmaAffx.68614.1.S1_at	-2.98962	0.00516136	protein phosphatase 2C 57-like	Glyma06g13600.3	protein_amino_acid_dephosphorylation
	GmaAffx.28973.1.A1_at	-2.94823	1.24311e-05	abhydrolase domain-containing protein FAM108C1-like	Glyma01g01790.2	N-terminal_protein_myristoylation
	GmaAffx.70634.1.S1_s_at	-2.9309	0.00017698	E3 ubiquitin-protein ligase ATL6-like	Glyma10g29750.1	0
	GmaAffx.67600.1.S1_at	-2.90312	0.00191275	1-phosphatidylinositol-3-phosphate 5-kinase-like	Glyma17g05000.1	phosphatidylinositol_metabolic_process cellular_protein_metabolic_process
	GmaAffx.81052.2.S1_at	-2.89118	0.00634068	serine/threonine-protein phosphatase PP2A catalytic subunit-like	Glyma08g11940.2	protein_amino_acid_dephosphorylation
	GmaAffx.37908.1.A1_at	-2.88863	0.000873775	putative receptor protein kinase ZmPK1-like	Glyma08g46970.1	protein_amino_acid_phosphorylation
	GmaAffx.26983.4.S1_at	-2.83794	0.000124802	thioredoxin 2	Glyma18g49020.1	N-terminal_protein_myristoylation sulfate_assimilation
	GmaAffx.27170.1.S1_at	-2.83784	0.00993245	protein kinase	Glyma09g07140.1	protein_amino_acid_phosphorylation
	GmaAffx.91573.1.S1_at	-2.76678	0.00105157	E3 ubiquitin-protein ligase ATL6-like	Glyma10g29750.1	0
	GmaAffx.85869.1.S1_at	-2.75957	0.000199388	Protein kinase superfamily protein	Glyma11g01180.1	protein_amino_acid_phosphorylation
	GmaAffx.14642.1.S1_at	-2.71332	0.00105664	Protein kinase superfamily protein	Glyma14g17300.2	protein_amino_acid_phosphorylation
	Gma.13090.1.S1_at	-2.65136	0.000851367	U-box domain-containing protein 35-like	Glyma07g00340.1	protein_amino_acid_phosphorylation response_to_stress
	Gma.4025.2.S1_s_at	-2.62148	0.0636883	U-box domain-containing protein 13-like /// U-box domain-containing protein 13-like	Glyma12g06860.1	protein_ubiquitination
	Gma.4049.1.S1_at	-2.60554	9.09433e-05	wall-associated receptor kinase-like 14-like /// wall-associated receptor kinase-like 14-like	Glyma06g03830.1	protein_amino_acid_phosphorylation
	GmaAffx.90658.1.S1_s_at	-2.55146	0.202783	protein kinase	Glyma10g00430.1	0
	Gma.1584.1.S1_at	-2.50657	0.000160132	histidine kinase 4-like	Glyma02g09550.2	response_to_water_deprivation protein_amino_acid_phosphorylation cytokinin_mediated_signaling regulation_of_seed_germination embryonic_root_morphogenesis regulation_of_shoot_development
	GmaAffx.52436.1.S1_at	-2.50166	3.48398e-05	histidine kinase 4-like	Glyma07g27540.1	response_to_water_deprivation protein_amino_acid_phosphorylation cytokinin_mediated_signaling regulation_of_seed_germination embryonic_root_morphogenesis regulation_of_shoot_development
	Gma.15346.1.A1_at	-2.45274	7.96572e-05	uncharacterized LOC100811817	Glyma19g31260.1	N-terminal_protein_myristoylation
	GmaAffx.8717.1.S1_at	-2.38736	9.35604e-05	probable E3 ubiquitin-protein ligase HERC1-like	Glyma14g07160.1	biological_process
	GmaAffx.79818.2.S1_at	-2.37126	7.36052e-06	peptidyl-prolyl cis-trans isomerase B-like	Glyma09g12580.1	protein_folding peptidyl-cysteine_S-nitrosylation
	GmaAffx.79599.1.S1_at	-2.32068	2.09366e-05	peptidyl-prolyl cis-trans isomerase B-like	Glyma17g13180.1	protein_folding
	GmaAffx.75246.1.S1_at	-2.31427	0.000823233	protein NSP-INTERACTING KINASE 3-like /// protein NSP-INTERACTING KINASE 3-like	Glyma02g04150.2	protein_amino_acid_phosphorylation
	Gma.6581.1.S1_at	-2.3027	6.47726e-05	E3 ubiquitin-protein ligase RGLG2-like	Glyma08g25390.5	0
	GmaAffx.33867.1.S1_at	-2.27126	0.000663919	protein SPA1-RELATED 3-like	Glyma13g35190.1	GO:0006468
	Gma.4784.1.A1_at	-2.23554	9.43782e-05	G-type lectin S-receptor-like serine/threonine-protein kinase At1g11300-like	Glyma06g39930.1	protein_amino_acid_phosphorylation recognition_of_pollen
	Gma.7498.3.S1_at	-2.23432	0.0408136	serine/threonine-protein phosphatase 2A 65 kDa regulatory subunit A beta isoform-like	Glyma20g24790.1	response_to_cadmium_ion regulation_of_phosphorylation
	GmaAffx.86504.1.S1_at	-2.18513	0.00305036	E3 ubiquitin-protein ligase ATL23-like	Glyma14g40110.1	0
	GmaAffx.69370.2.S1_at	-2.16748	0.000363282	Protein kinase superfamily protein	Glyma10g24540.1	protein_amino_acid_phosphorylation
	Gma.10697.3.S1_a_at	-2.15237	0.0094756	serine/threonine-protein phosphatase PP2A-2 catalytic subunit-like	Glyma18g17100.1	biological_process
	Gma.5939.2.S1_at	-2.13637	0.0459131	E3 ubiquitin-protein ligase RHF2A-like	Glyma02g34840.2	megagametogenesis microgametogenesis
	Gma.3111.2.S1_at	-2.11983	3.27134e-07	protein kinase APK1A, chloroplastic-like	Glyma12g06760.2	N-terminal_protein_myristoylation protein_amino_acid_phosphorylation
	Gma.4049.2.S1_at	-2.11069	5.95384e-05	wall-associated receptor kinase-like 14-like	Glyma06g03830.1	protein_amino_acid_phosphorylation
	GmaAffx.15709.1.S1_at	-2.1006	0.000263997	probable E3 ubiquitin-protein ligase HERC1-like	Glyma02g41810.2	biological_process
	GmaAffx.89246.1.A1_at	-2.08583	0.00231938	---	Glyma02g18090.1	protein_amino_acid_phosphorylation
	GmaAffx.74585.1.S1_at	-2.08392	9.15976e-05	serine/threonine protein phosphatase 2A 55 kDa regulatory subunit B beta isoform-like	Glyma04g35860.1	protein_amino_acid_dephosphorylation
	GmaAffx.58176.1.S1_at	-2.07325	0.000138705	U-box domain-containing protein 32-like	Glyma10g37790.1	protein_amino_acid_phosphorylation protein_ubiquitination
	GmaAffx.18351.1.S1_at	-2.05819	0.00159429	U-box domain-containing protein 9-like	Glyma19g43980.1	protein_ubiquitination
	GmaAffx.47016.1.S1_at	-2.03866	6.15012e-05	Protein kinase family protein	Glyma17g18180.1	protein_amino_acid_phosphorylation
	Gma.5011.1.S1_at	-2.03129	0.000188429	serine/threonine-protein kinase-like protein At3g51990-like	Glyma09g36040.1	protein_amino_acid_phosphorylation
	GmaAffx.91552.1.S1_s_at	-2.02169	0.044733	casein kinase II subunit beta-like	Glyma11g04180.2	protein_amino_acid_phosphorylation
	Gma.4049.3.S1_at	-2.01153	8.24378e-05	wall-associated receptor kinase-like 14-like	Glyma06g03830.1	protein_amino_acid_phosphorylation
	Gma.4632.2.S1_at	-1.98969	0.00606932	beta-1,4-mannosyl-glycoprotein 4-beta-N-acetylglucosaminyltransferase-like	Glyma18g01740.1	protein_amino_acid_N-linked_glycosylation
	GmaAffx.27249.1.S1_at	-1.98894	8.99619e-05	cysteine-rich receptor-like protein kinase 2-like	Glyma11g32300.1	protein_amino_acid_phosphorylation
	GmaAffx.677.1.S1_at	-1.97782	0.000699086	U-box domain-containing protein 44-like	Glyma10g32270.1	protein_ubiquitination
	GmaAffx.83551.1.S1_at	-1.96694	0.000331223	G-type lectin S-receptor-like serine/threonine-protein kinase At4g27290-like	Glyma06g41150.1	protein_amino_acid_phosphorylation recognition_of_pollen
	Gma.633.2.S1_x_at	-1.92668	0.0601953	mitogen-activated protein kinase kinase kinase kinase 3-like	Glyma06g15870.1	protein_amino_acid_phosphorylation
	GmaAffx.52578.1.S1_at	-1.92163	0.000659339	E3 ubiquitin-protein ligase RGLG2-like	Glyma15g32010.1	0
	GmaAffx.34837.1.S1_s_at	-1.91406	0.0187062	serine/threonine-protein kinase AFC2-like	Glyma17g13440.2	mRNA_processing
	GmaAffx.50369.1.S1_at	-1.91313	5.67578e-05	probable receptor-like protein kinase At1g49730-like	Glyma02g11430.1	protein_amino_acid_phosphorylation
	Gma.2352.1.S1_at	-1.90848	0.000154898	E3 ubiquitin-protein ligase ATL6-like	Glyma10g29750.1	0
	GmaAffx.60983.1.S1_at	-1.90444	6.8371e-05	E3 ubiquitin-protein ligase RGLG2-like	Glyma15g32010.4	0
	Gma.1760.3.S1_a_at	-1.89027	0.0127502	protein-tyrosine phosphatase mitochondrial 1-like protein-like /// protein-tyrosine phosphatase mitochondrial 1-like protein-like	Glyma17g15400.1	dephosphorylation protein_amino_acid_dephosphorylation
	GmaAffx.69424.1.S1_s_at	-1.88826	0.000414315	E3 ubiquitin-protein ligase RNF181-like	Glyma15g42250.1	cell_redox_homeostasis
	GmaAffx.74239.1.S1_at	-1.87767	0.00565288	U-box domain-containing protein 35-like	Glyma04g14270.1	protein_amino_acid_phosphorylation protein_ubiquitination response_to_stress
	Gma.633.2.S1_at	-1.85205	0.0828271	mitogen-activated protein kinase kinase kinase kinase 3-like	Glyma06g15870.1	protein_amino_acid_phosphorylation
	Gma.13165.1.S1_at	-1.84272	0.000133144	serine/threonine-protein kinase ULK3-like	Glyma04g39350.4	protein_amino_acid_phosphorylation
	GmaAffx.53833.1.S1_at	-1.83778	0.0005154	Peptidase M50 family protein	Glyma19g29390.2	N-terminal_protein_myristoylation chloroplast_organization gravitropism response_to_light_stimulus response_to_ethylene_stimulus photosystem_II_assembly thylakoid_membrane_organization negative_gravitropism negative_gravitropism
	GmaAffx.91473.1.S1_at	-1.8349	0.00343883	casein kinase I isoform delta-like	Glyma09g32640.2	protein_amino_acid_phosphorylation
	GmaAffx.86591.1.S1_at	-1.81669	0.00308471	abhydrolase domain-containing protein FAM108C1-like	Glyma04g36460.1	0
	Gma.13221.1.A1_at	-1.79915	3.51669e-05	E3 ubiquitin ligase BIG BROTHER-like	Glyma12g06090.1	protein_ubiquitination negative_regulation_of_organ_growth floral_organ_development protein_autoubiquitination
	GmaAffx.60983.2.S1_at	-1.7954	0.000316829	E3 ubiquitin-protein ligase RGLG2-like	Glyma08g25390.5	0
	GmaAffx.27707.1.S1_at	-1.7952	0.0821092	U-box domain-containing protein 13-like	Glyma11g14910.1	protein_ubiquitination
	Gma.17603.1.S1_at	-1.78697	0.000123984	putative peptidyl-tRNA hydrolase PTRHD1-like	Glyma06g08080.1	protein_amino_acid_dephosphorylation
	GmaAffx.45212.1.S1_at	-1.78136	0.000137723	cysteine-rich receptor-like protein kinase 25-like	Glyma16g32730.1	protein_amino_acid_phosphorylation
	GmaAffx.8689.1.S1_at	-1.77055	0.0166362	Serine/threonine-protein kinase PBS1-like	Glyma06g02000.1	protein_amino_acid_phosphorylation
	GmaAffx.83307.2.S1_at	-1.75339	0.0269648	E3 ubiquitin-protein ligase SINAT3-like	Glyma06g13440.1	multicellular_organismal_development ubiquitin-dependent_protein_catabolic_process
	GmaAffx.53665.1.S1_s_at	-1.73629	0.00111504	E3 ubiquitin-protein ligase PRT1-like /// E3 ubiquitin-protein ligase PRT1-like	Glyma08g46900.1	ubiquitin-dependent_protein_catabolic_process
	GmaAffx.86655.1.S1_at	-1.73377	0.0643535	G-type lectin S-receptor-like serine/threonine-protein kinase RLK1-like	Glyma03g22510.1	protein_amino_acid_phosphorylation
	Gma.4455.3.S1_at	-1.73345	0.0244804	protein kinase 2B, chloroplastic-like	Glyma02g02340.1	protein_amino_acid_phosphorylation
	GmaAffx.78222.2.S1_at	-1.72568	0.00305265	probable serine/threonine-protein kinase DDB_G0291350-like	Glyma17g09060.1	N-terminal_protein_myristoylation protein_amino_acid_phosphorylation
	GmaAffx.15389.1.S1_at	-1.72463	9.79767e-05	proline-rich receptor-like protein kinase PERK5-like	Glyma06g08610.1	protein_amino_acid_phosphorylation response_to_fungus response_to_wounding
	Gma.10798.2.S1_x_at	-1.70931	0.0772102	serine/threonine-protein phosphatase PP2A catalytic subunit-like	Glyma02g02990.1	biological_process
	GmaAffx.39113.1.S1_at	-1.70676	0.0364074	E3 ubiquitin-protein ligase ATL6-like	Glyma16g31930.1	0
	GmaAffx.88360.1.S1_at	-1.70444	0.000371297	E3 ubiquitin-protein ligase RNF167-like	Glyma20g31460.1	0
	Gma.4725.1.S1_at	-1.70026	0.00193254	histidine kinase 4-like	Glyma07g27540.2	response_to_water_deprivation protein_amino_acid_phosphorylation cytokinin_mediated_signaling regulation_of_seed_germination embryonic_root_morphogenesis regulation_of_shoot_development
	GmaAffx.52826.2.S1_at	-1.67591	0.115526	protein phosphatase 2C 37-like	Glyma11g34410.1	response_to_cold response_to_water_deprivation response_to_abscisic_acid_stimulus abscisic_acid_mediated_signaling negative_regulation_of_abscisic_acid_mediated_signaling regulation_of_stomatal_movement
	GmaAffx.66587.1.S1_at	-1.67224	0.00461406	U-box domain-containing protein 6-like	Glyma14g08050.2	protein_ubiquitination
	GmaAffx.74865.1.S1_at	-1.67059	0.000203314	inactive protein kinase SELMODRAFT_444075-like	Glyma08g03340.2	protein_amino_acid_phosphorylation
	GmaAffx.86105.1.S1_at	-1.64307	0.120488	protein phosphatase 2C 37-like	Glyma02g41750.1	response_to_cold response_to_water_deprivation response_to_abscisic_acid_stimulus abscisic_acid_mediated_signaling negative_regulation_of_abscisic_acid_mediated_signaling regulation_of_stomatal_movement
	GmaAffx.75912.1.S1_at	-1.64135	0.00490047	serine/threonine-protein kinase WNK1-like /// with no lysine kinase 1	Glyma10g30210.1	circadian_rhythm protein_amino_acid_phosphorylation
	GmaAffx.30248.1.S1_at	-1.63701	0.000123984	protein kinase family protein	Glyma14g24660.1	protein_amino_acid_phosphorylation response_to_stress
	Gma.3172.1.S1_s_at	-1.63589	0.0035517	cationic peroxidase 2-like	Glyma08g19170.1	N-terminal_protein_myristoylation respiratory_burst defense_response_to_fungus
	GmaAffx.77608.1.S1_at	-1.62263	0.00327461	Protein kinase family protein	Glyma06g09190.1	protein_amino_acid_phosphorylation
	Gma.12743.1.A1_at	-1.60864	0.00250781	G-type lectin S-receptor-like serine/threonine-protein kinase CES101-like	Glyma15g28850.1	protein_amino_acid_phosphorylation recognition_of_pollen
	GmaAffx.45058.3.S1_at	-1.60531	0.031996	U-box domain-containing protein 33-like	Glyma13g41070.1	protein_amino_acid_phosphorylation protein_ubiquitination
	Gma.4632.1.A1_at	-1.6051	0.00987111	beta-1,4-mannosyl-glycoprotein 4-beta-N-acetylglucosaminyltransferase-like	Glyma18g01740.1	protein_amino_acid_N-linked_glycosylation
	Gma.3111.2.S1_a_at	-1.5979	0.000360665	protein kinase APK1A, chloroplastic-like	Glyma12g06760.2	N-terminal_protein_myristoylation protein_amino_acid_phosphorylation
	GmaAffx.83715.1.S1_at	-1.59573	0.0138366	Glutaredoxin family protein	Glyma05g36710.1	N-terminal_protein_myristoylation
	GmaAffx.74458.1.A1_at	-1.59475	0.00904968	G-type lectin S-receptor-like serine/threonine-protein kinase CES101-like	Glyma13g43580.2	protein_amino_acid_phosphorylation
	GmaAffx.24666.1.S1_at	-1.5931	0.0452961	E3 ubiquitin-protein ligase KEG-like	Glyma06g07110.1	protein_amino_acid_phosphorylation
	GmaAffx.82657.1.S1_at	-1.5919	0.0989842	serine/threonine-protein phosphatase BSL1-like	Glyma02g17040.1	0
	Gma.231.1.S1_at	-1.58495	0.00581007	serine/threonine-protein kinase STN7, chloroplastic-like	Glyma02g11110.1	circadian_rhythm regulation_of_photosynthesis,_light_reaction
	GmaAffx.86611.1.S1_at	-1.58339	0.0939951	serine/threonine-protein kinase PBS1-like	Glyma13g19860.2	protein_amino_acid_phosphorylation
	GmaAffx.91477.1.S1_s_at	-1.58244	0.0114657	casein kinase I isoform delta-like	Glyma13g16540.1	protein_amino_acid_phosphorylation
	GmaAffx.62645.1.S1_at	-1.57957	7.03338e-05	Protein kinase superfamily protein	Glyma18g45200.1	N-terminal_protein_myristoylation protein_amino_acid_phosphorylation
	GmaAffx.74302.1.S1_at	-1.57439	0.0290721	E3 ubiquitin-protein ligase UPL6-like	Glyma17g04180.1	protein_modification_process protein_ubiquitination
	Gma.1749.2.S1_at	-1.57044	0.0167722	E3 ubiquitin-protein ligase RHA1B-like	Glyma02g38860.1	response_to_osmotic_stress response_to_salt_stress response_to_chitin
	GmaAffx.54068.1.S1_at	-1.56892	0.0299971	protein phosphatase 2C 37-like	Glyma14g07210.3	response_to_cold response_to_water_deprivation response_to_abscisic_acid_stimulus abscisic_acid_mediated_signaling negative_regulation_of_abscisic_acid_mediated_signaling regulation_of_stomatal_movement
	GmaAffx.51197.2.S1_at	-1.5603	0.043085	serine/threonine protein phosphatase 2A 59 kDa regulatory subunit B' gamma isoform-like	Glyma14g05120.1	signal_transduction
	GmaAffx.81052.1.S1_at	-1.55395	0.00530513	serine/threonine-protein phosphatase PP2A catalytic subunit-like	Glyma08g11940.2	protein_amino_acid_dephosphorylation
	Gma.5783.3.S1_at	-1.5537	0.0360018	serine/threonine-protein phosphatase PP-X isozyme 2-like	Glyma02g46510.1	biological_process
	GmaAffx.76271.1.S1_at	-1.55175	0.0124962	cysteine-rich receptor-like protein kinase 6-like /// cysteine-rich receptor-like protein kinase 6-like	Glyma09g27780.2	protein_amino_acid_phosphorylation
	GmaAffx.70391.1.S1_at	-1.55154	0.0863513	FERONIA receptor-like kinase	Glyma13g06490.1	protein_amino_acid_autophosphorylation pollen_tube_reception
	GmaAffx.52376.1.S1_at	-1.54913	0.0746882	E3 ubiquitin-protein ligase MGRN1-like	Glyma10g05930.1	N-terminal_protein_myristoylation
	GmaAffx.56655.1.S1_at	-1.54516	0.000139196	putative low molecular weight protein-tyrosine-phosphatase slr0328-like	Glyma12g09200.2	protein_amino_acid_dephosphorylation
	Gma.10421.2.S1_at	-1.53896	0.0227942	serine/threonine-protein phosphatase 7-like	Glyma09g32830.1	blue_light_signaling_pathway
	Gma.12649.1.A1_at	-1.53558	0.00486448	U-box domain-containing protein 3-like	Glyma10g04320.1	protein_ubiquitination
	GmaAffx.43583.1.S1_at	-1.52911	0.0147019	probable receptor-like protein kinase At1g11050-like	Glyma13g10040.1	protein_amino_acid_phosphorylation
	Gma.3111.3.S1_at	-1.50793	0.00142909	protein kinase APK1A, chloroplastic-like	Glyma12g06760.2	N-terminal_protein_myristoylation protein_amino_acid_phosphorylation
	GmaAffx.38803.1.S1_at	-1.50623	0.0165232	Peptide methionine sulfoxide reductase A5-like	Glyma02g05550.1	protein_modification_process
	GmaAffx.44813.1.A1_at	-1.50444	0.00490472	Protein kinase protein with adenine nucleotide alpha hydrolases-like domain	Glyma13g09620.1	protein_amino_acid_phosphorylation response_to_stress
	Regulation of transcription / transcription factor - 171
	Identification	Log2(FC)	Pvalue	Description	Phytozome	Gene ontology
	GmaAffx.6000.1.A1_at	-5.03545	2.28994e-06	transcription factor UNE10-like	Glyma01g15930.1	double_fertilization_forming_a_zygote_and_endosperm regulation_of_transcription
	Gma.13021.1.A1_at	-4.88091	3.27134e-07	L-lactate dehydrogenase A-like	Glyma17g14950.1	response_to_salt_stress response_to_abscisic_acid_stimulus
	Gma.16528.1.S1_at	-4.87532	2.28994e-06	Transcription factor bHLH77-like	Glyma06g17420.1	regulation_of_transcription
	GmaAffx.27900.2.S1_at	-4.86935	3.56576e-05	zinc finger protein ZAT5-like	Glyma12g08660.1	regulation_of_transcription
	GmaAffx.32120.1.S1_at	-4.78116	1.14497e-06	MYB transcription factor MYB142	Glyma03g28050.1	regulation_of_transcription,_DNA-dependent
	Gma.15643.1.A1_x_at	-4.7632	2.78064e-06	MYB transcription factor MYB128 /// MYB transcription factor MYB129	Glyma01g00600.1	regulation_of_transcription
	Gma.15643.1.A1_a_at	-4.63365	2.28994e-06	MYB transcription factor MYB128 /// MYB transcription factor MYB129	Glyma01g00600.1	regulation_of_transcription
	GmaAffx.18508.1.S1_at	-4.5728	4.25274e-06	MYB transcription factor MYB128 /// MYB transcription factor MYB129	Glyma01g00600.1	regulation_of_transcription
	Gma.2702.3.S1_a_at	-4.18054	0.000421349	NAC domain protein	Glyma08g47520.2	multicellular_organismal_development
	Gma.15778.2.S1_at	-4.13711	0.000120712	bZIP transcription factor bZIP84	Glyma02g40360.1	phototropism
	GmaAffx.72991.1.S1_at	-4.02931	2.12637e-06	Zinc finger protein CONSTANS-LIKE 16-like	Glyma13g33420.2	regulation_of_transcription
	GmaAffx.37583.1.S1_at	-3.97681	1.63567e-05	transcription factor ILR3-like	Glyma13g32470.1	regulation_of_transcription
	Gma.16203.2.S1_s_at	-3.96665	2.28994e-06	ureidoglycine aminohydrolase	Glyma05g05490.1	regulation_of_transcription
	Gma.7867.2.S1_at	-3.93203	4.90701e-07	transcription activator GLK1-like	Glyma13g37010.3	GO:0009658 GO:0009910 GO:0045941
	Gma.15643.2.A1_a_at	-3.87401	1.52117e-05	MYB transcription factor MYB128 /// MYB transcription factor MYB129	Glyma01g00600.1	regulation_of_transcription
	Gma.12688.1.A1_at	-3.85123	1.79924e-06	transcription factor ILR3-like	Glyma15g06860.1	regulation_of_transcription
	GmaAffx.81524.1.S1_s_at	-3.84112	1.45575e-05	homeobox-leucine zipper protein ATHB-6-like	Glyma18g01830.1	response_to_water_deprivation regulation_of_transcription,_DNA-dependent abscisic_acid_mediated_signaling negative_regulation_of_abscisic_acid_mediated_signaling positive_regulation_of_transcription
	Gma.10786.1.S1_s_at	-3.83073	0.000897002	transcription factor bHLH148-like /// bHLH147-like	Glyma15g14890.1	regulation_of_transcription
	GmaAffx.88070.1.A1_at	-3.65289	2.28994e-06	homeobox-leucine zipper protein HAT14-like	Glyma09g16790.1	regulation_of_transcription,_DNA-dependent
	GmaAffx.83734.1.S1_at	-3.61034	0.00418617	dof zinc finger protein DOF3.3-like	Glyma04g33410.1	regulation_of_transcription
	Gma.10786.2.S1_a_at	-3.5541	0.000453244	transcription factor bHLH148-like / bHLH147-like	Glyma09g03920.1	regulation_of_transcription
	Gma.593.3.S1_a_at	-3.5526	0.0070661	MYB transcription factor MYB173 /// MYB176	Glyma05g01640.1	response_to_salt_stress regulation_of_transcription,_DNA-dependent response_to_abscisic_acid_stimulus response_to_auxin_stimulus response_to_ethylene_stimulus response_to_gibberellin_stimulus response_to_jasmonic_acid_stimulus response_to_salicylic_acid_stimulus response_to_salicylic_acid_stimulus
	GmaAffx.90265.1.S1_at	-3.49697	0.00022605	transcription factor bHLH35-like	Glyma13g00480.1	regulation_of_transcription
	Gma.14107.1.A1_at	-3.47149	1.14497e-06	transcription factor TCP9-like	Glyma05g03610.1	regulation_of_transcription
	GmaAffx.81001.1.S1_at	-3.37407	0.000669316	bZIP transcription factor bZIP105	Glyma03g40730.1	regulation_of_transcription,_DNA-dependent
	GmaAffx.1301.79.S1_at	-3.34255	0.00309142	late elongated hypocotyl and circadian clock associated-1-like protein 1	Glyma16g01980.4	response_to_salt_stress response_to_abscisic_acid_stimulus response_to_auxin_stimulus response_to_ethylene_stimulus response_to_gibberellin_stimulus response_to_jasmonic_acid_stimulus response_to_salicylic_acid_stimulus regulation_of_transcription regulation_of_transcription regulation_of_circadian_rhythm long-day_photoperiodism,_flowering
	GmaAffx.84604.1.S1_at	-3.27697	5.23415e-06	MYB transcription factor MYB127	Glyma08g03330.1	regulation_of_transcription
	Gma.4164.2.S1_at	-3.27273	0.000145738	MYB transcription factor MYB50	Glyma11g05550.1	response_to_salt_stress response_to_stress regulation_of_transcription,_DNA-dependent response_to_abscisic_acid_stimulus response_to_auxin_stimulus response_to_ethylene_stimulus response_to_gibberellin_stimulus response_to_jasmonic_acid_stimulus response_to_jasmonic_acid_stimulus response_to_cadmium_ion
	Gma.6638.2.S1_a_at	-3.18535	1.37396e-05	transcription factor bHLH25-like	Glyma07g03100.1	regulation_of_transcription
	Gma.2702.1.S1_s_at	-3.18433	2.28994e-06	NAC domain protein	Glyma08g47520.2	multicellular_organismal_development
	Gma.4660.3.S1_at	-3.07303	0.00165203	MYB transcription factor MYB143 /// MYB transcription factor MYB183	Glyma06g19960.1	response_to_salt_stress regulation_of_transcription,_DNA-dependent response_to_abscisic_acid_stimulus response_to_auxin_stimulus response_to_ethylene_stimulus response_to_gibberellin_stimulus response_to_jasmonic_acid_stimulus response_to_salicylic_acid_stimulus response_to_salicylic_acid_stimulus
	Gma.4563.2.S1_at	-3.06023	0.000453899	transcription factor MYC2-like	Glyma08g36720.1	regulation_of_transcription
	Gma.1528.1.S1_at	-3.02392	0.000103702	transcription factor bHLH63-like	Glyma06g01430.2	transcription,_DNA-dependent positive_regulation_of_flower_development
	Gma.4207.2.S1_at	-3.01008	9.65046e-06	uncharacterized LOC100306265	Glyma04g00550.2	response_to_salt_stress regulation_of_transcription,_DNA-dependent response_to_abscisic_acid_stimulus response_to_ethylene_stimulus response_to_jasmonic_acid_stimulus response_to_salicylic_acid_stimulus response_to_cadmium_ion
	GmaAffx.63449.2.S1_at	-2.8699	0.00217135	MYB transcription factor MYB138 /// MYB transcription factor MYB158	Glyma01g04530.1	response_to_salt_stress response_to_abscisic_acid_stimulus response_to_auxin_stimulus response_to_ethylene_stimulus response_to_gibberellin_stimulus response_to_jasmonic_acid_stimulus response_to_salicylic_acid_stimulus regulation_of_transcription regulation_of_transcription
	Gma.4164.2.S1_a_at	-2.86108	5.49585e-05	MYB transcription factor MYB112 /// MYB50	Glyma11g05550.1	response_to_salt_stress response_to_stress regulation_of_transcription,_DNA-dependent response_to_abscisic_acid_stimulus response_to_auxin_stimulus response_to_ethylene_stimulus response_to_gibberellin_stimulus response_to_jasmonic_acid_stimulus response_to_jasmonic_acid_stimulus response_to_cadmium_ion
	Gma.1979.3.S1_at	-2.8564	0.000993179	zinc finger protein MAGPIE-like	Glyma10g42660.1	regulation_of_transcription
	Gma.17063.1.S1_at	-2.83929	7.34416e-05	basic leucine zipper 9	Glyma04g08290.2	regulation_of_transcription,_DNA-dependent
	Gma.16147.2.S1_a_at	-2.8104	0.000162913	transcription factor bHLH48-like	Glyma03g29710.3	regulation_of_transcription
	Gma.7025.1.S1_at	-2.8054	9.5196e-05	transcription factor ICE1-like	Glyma16g05390.1	response_to_cold positive_regulation_of_transcription response_to_freezing
	GmaAffx.35264.1.S1_at	-2.77107	5.9702e-05	myb-related protein 306-like	Glyma19g29750.1	response_to_water_deprivation response_to_light_stimulus response_to_salt_stress regulation_of_transcription,_DNA-dependent response_to_abscisic_acid_stimulus response_to_auxin_stimulus response_to_ethylene_stimulus response_to_gibberellin_stimulus response_to_gibberellin_stimulus response_to_salicylic_acid_stimulus response_to_cadmium_ion stomatal_movement
	GmaAffx.1166.2.S1_at	-2.76948	0.00138803	Dof20	Glyma17g10920.1	regulation_of_transcription
	GmaAffx.39734.2.S1_at	-2.76143	1.63567e-07	transcription factor bHLH25-like	Glyma07g03060.1	regulation_of_transcription
	Gma.6822.1.S1_at	-2.75872	0.000376695	transcription activator GLK1-like	Glyma12g33430.1	GO:0009658 GO:0009910 GO:0045941
	Gma.11276.1.S1_at	-2.7411	0.000106319	MYB transcription factor MYB57	Glyma14g37050.1	regulation_of_transcription
	GmaAffx.86812.1.S1_at	-2.73954	0.00740648	basic pentacysteine 6	Glyma04g02860.1	regulation_of_transcription,_DNA-dependent
	Gma.15845.1.S1_at	-2.67259	0.000488084	ureidoglycine aminohydrolase	Glyma17g15820.1	regulation_of_transcription
	GmaAffx.16227.1.S1_s_at	-2.67069	6.82075e-05	RAV-like DNA-binding protein	Glyma10g34760.1	regulation_of_transcription,_DNA-dependent
	Gma.16556.1.S1_at	-2.65071	6.54268e-07	GATA transcription factor 11-like	Glyma11g20480.1	regulation_of_transcription,_DNA-dependent
	Gma.16203.1.A1_s_at	-2.64442	9.24154e-05	ureidoglycine aminohydrolase	Glyma05g05490.1	regulation_of_transcription
	GmaAffx.90612.1.S1_s_at	-2.64424	0.00171287	nuclear transcription factor Y subunit C-1-like	Glyma06g17780.1	regulation_of_transcription,_DNA-dependent
	GmaAffx.16994.1.S1_at	-2.61238	1.39032e-05	myb domain protein 16	Glyma04g33210.1	regulation_of_transcription,_DNA-dependent response_to_abscisic_acid_stimulus response_to_auxin_stimulus response_to_gibberellin_stimulus response_to_jasmonic_acid_stimulus response_to_salicylic_acid_stimulus regulation_of_transcription cellular_response_to_sulfur_starvation cellular_response_to_sulfur_starvation
	GmaAffx.90934.1.S1_at	-2.60695	0.0236323	transcription factor bHLH68-like	Glyma05g35610.1	regulation_of_transcription
	GmaAffx.63058.1.S1_at	-2.60518	0.000784141	transcription factor bHLH122-like	Glyma13g41670.1	regulation_of_transcription
	GmaAffx.73792.1.S1_at	-2.60399	6.73896e-05	Homeodomain-like superfamily protein	Glyma12g09490.2	regulation_of_transcription
	Gma.15778.1.A1_at	-2.59748	0.000126274	bZIP transcription factor bZIP84	Glyma02g40360.1	phototropism
	Gma.3154.1.S1_at	-2.59535	0.000297365	homeobox-leucine zipper protein ATHB-6-like	Glyma18g01830.1	response_to_water_deprivation regulation_of_transcription,_DNA-dependent abscisic_acid_mediated_signaling negative_regulation_of_abscisic_acid_mediated_signaling positive_regulation_of_transcription
	GmaAffx.25812.1.S1_at	-2.56894	0.0327788	indeterminate(ID)-domain 2	Glyma13g40240.1	regulation_of_transcription
	Gma.1653.1.A1_at	-2.5661	1.52117e-05	GATA transcription factor 9-like	Glyma20g32050.1	seed_germination
	GmaAffx.83874.1.S1_at	-2.55756	8.58727e-05	GATA transcription factor 9-like	Glyma19g28650.1	regulation_of_transcription,_DNA-dependent
	Gma.593.2.S1_x_at	-2.5377	0.00245056	MYB transcription factor MYB173	Glyma17g10250.1	response_to_salt_stress regulation_of_transcription,_DNA-dependent response_to_abscisic_acid_stimulus response_to_auxin_stimulus response_to_ethylene_stimulus response_to_gibberellin_stimulus response_to_jasmonic_acid_stimulus response_to_salicylic_acid_stimulus response_to_salicylic_acid_stimulus
	GmaAffx.52050.1.S1_at	-2.5271	0.000958176	MYB transcription factor MYB121	Glyma15g19360.2	regulation_of_transcription,_DNA-dependent proanthocyanidin_biosynthetic_process
	GmaAffx.80635.1.S1_at	-2.52489	4.72709e-05	zinc finger protein 7-like	Glyma07g27820.2	regulation_of_transcription
	GmaAffx.13806.1.S1_at	-2.51585	0.00330651	NAC domain protein	Glyma12g02540.1	multicellular_organismal_development
	GmaAffx.44003.2.S1_at	-2.51288	0.0364889	squamosa promoter-binding-like protein 7-like	Glyma13g28460.2	regulation_of_transcription
	Gma.13780.1.S1_at	-2.46665	0.000453081	zinc finger protein 8	Glyma09g16080.1	regulation_of_transcription trichome_differentiation
	GmaAffx.80134.1.S1_s_at	-2.42165	0.000517199	transcription factor bHLH35-like	Glyma13g00480.1	regulation_of_transcription
	GmaAffx.38616.1.S1_at	-2.41253	2.78064e-06	zinc finger protein CONSTANS-LIKE 16-like	Glyma05g35150.1	regulation_of_transcription
	GmaAffx.90494.1.S1_s_at	-2.4119	0.00137625	histidyl-tRNA synthetase-like	Glyma03g34050.1	histidyl-tRNA_aminoacylation
	Gma.9135.2.S1_at	-2.40204	0.0148663	transcription factor MYC2-like	Glyma01g02250.1	regulation_of_transcription
	GmaAffx.15116.1.S1_at	-2.40119	0.000905017	NAC domain protein	Glyma13g35560.1	multicellular_organismal_development
	GmaAffx.20956.1.S1_at	-2.3535	7.22966e-05	MYB transcription factor MYB118	Glyma10g05560.3	response_to_salt_stress response_to_abscisic_acid_stimulus response_to_auxin_stimulus response_to_ethylene_stimulus response_to_gibberellin_stimulus response_to_jasmonic_acid_stimulus response_to_salicylic_acid_stimulus regulation_of_transcription regulation_of_transcription
	GmaAffx.265.2.S1_at	-2.34677	0.0560677	MYB transcription factor MYB52 /// MYB62	Glyma15g02250.1	response_to_salt_stress response_to_auxin_stimulus response_to_ethylene_stimulus response_to_gibberellin_stimulus response_to_jasmonic_acid_stimulus regulation_of_transcription response_to_cadmium_ion
	Gma.593.2.S1_a_at	-2.32333	0.0103842	MYB transcription factor MYB173 /// MYB176	Glyma17g10250.1	response_to_salt_stress regulation_of_transcription,_DNA-dependent response_to_abscisic_acid_stimulus response_to_auxin_stimulus response_to_ethylene_stimulus response_to_gibberellin_stimulus response_to_jasmonic_acid_stimulus response_to_salicylic_acid_stimulus response_to_salicylic_acid_stimulus
	GmaAffx.6637.1.S1_at	-2.32242	2.91149e-05	MYB transcription factor MYB186	Glyma16g01980.4	response_to_salt_stress response_to_abscisic_acid_stimulus response_to_auxin_stimulus response_to_ethylene_stimulus response_to_gibberellin_stimulus response_to_jasmonic_acid_stimulus response_to_salicylic_acid_stimulus regulation_of_transcription regulation_of_transcription regulation_of_circadian_rhythm long-day_photoperiodism,_flowering
	GmaAffx.90415.1.S1_at	-2.3088	0.000744067	C2H2 and C2HC zinc fingers superfamily protein	Glyma16g27280.1	regulation_of_transcription response_to_aluminum_ion response_to_acidity
	Gma.12485.2.S1_at	-2.30794	0.00041088	repressor of RNA polymerase III transcription MAF1 homolog	Glyma20g26040.2	negative_regulation_of_transcription_from_RNA_polymerase_III_promoter
	GmaAffx.60375.1.S1_at	-2.29943	0.00141257	Squamosa promoter-binding-like protein 12-like	Glyma11g36980.2	regulation_of_transcription
	Gma.4563.1.A1_at	-2.28276	0.000158987	transcription factor MYC2-like	Glyma08g36720.1	regulation_of_transcription
	Gma.9805.1.S1_at	-2.26862	5.23415e-06	zinc finger protein MAGPIE-like	Glyma20g24370.2	regulation_of_transcription
	Gma.10939.2.S1_at	-2.26705	0.00185338	MYB transcription factor MYB61	Glyma17g18310.1	response_to_salt_stress response_to_stress regulation_of_transcription,_DNA-dependent response_to_abscisic_acid_stimulus response_to_auxin_stimulus response_to_ethylene_stimulus response_to_gibberellin_stimulus response_to_jasmonic_acid_stimulus response_to_jasmonic_acid_stimulus response_to_cadmium_ion
	GmaAffx.71247.1.S1_at	-2.26467	9.55232e-05	B-box type zinc finger family protein	Glyma11g11850.1	regulation_of_transcription
	GmaAffx.90934.1.S1_s_at	-2.26187	0.0268829	transcription factor bHLH68-like	Glyma05g35610.1	regulation_of_transcription
	GmaAffx.43239.1.S1_at	-2.25416	6.85346e-05	transcription factor bHLH25-like	Glyma15g00730.2	regulation_of_transcription
	GmaAffx.12145.1.S1_at	-2.25165	0.000244369	MYB transcription factor MYB135	Glyma20g30250.1	response_to_salt_stress regulation_of_transcription,_DNA-dependent response_to_abscisic_acid_stimulus response_to_ethylene_stimulus response_to_gibberellin_stimulus response_to_jasmonic_acid_stimulus response_to_salicylic_acid_stimulus response_to_cadmium_ion response_to_cadmium_ion
	Gma.2134.1.A1_at	-2.24274	0.000470746	zinc finger protein 7-like	Glyma07g27820.2	regulation_of_transcription
	Gma.6704.1.S1_at	-2.24041	0.00211067	bZIP transcription factor bZIP131	Glyma02g09140.1	DNA_mediated_transformation nuclear_import
	GmaAffx.79121.1.S1_at	-2.23817	0.108339	zinc finger CCCH domain-containing protein 20-like /// zinc finger CCCH domain-containing protein 20-like	Glyma08g03540.1	regulation_of_transcription
	Gma.13444.1.S1_at	-2.23715	0.000251566	transcription factor PIF5-like	Glyma18g14530.1	de-etiolation red_or_far_red_light_signaling_pathway red_light_signaling_pathway
	Gma.9280.1.S1_at	-2.23713	0.000422657	Homeodomain-like superfamily protein	Glyma12g09490.2	regulation_of_transcription
	Gma.7867.1.S1_at	-2.21987	0.000343818	transcription activator GLK1-like	Glyma13g37010.3	GO:0009658 GO:0009910 GO:0045941
	GmaAffx.79516.1.A1_at	-2.19879	0.000222288	protein ODORANT1-like	Glyma11g03300.1	regulation_of_transcription,_DNA-dependent
	Gma.3783.1.S1_at	-2.18621	0.00572092	transcription factor bHLH68-like	Glyma08g04110.3	regulation_of_transcription
	GmaAffx.40917.1.S1_at	-2.18271	0.000279209	MYB transcription factor MYB149	Glyma08g40460.1	response_to_salt_stress response_to_abscisic_acid_stimulus response_to_auxin_stimulus response_to_ethylene_stimulus response_to_gibberellin_stimulus response_to_jasmonic_acid_stimulus response_to_salicylic_acid_stimulus regulation_of_transcription regulation_of_transcription
	Gma.12987.1.S1_at	-2.17851	0.000166511	transcription factor TCP15-like	Glyma01g05410.1	response_to_abscisic_acid_stimulus response_to_gibberellin_stimulus regulation_of_transcription regulation_of_seed_germination
	Gma.3457.1.S1_at	-2.17442	0.00119747	squamosa promoter-binding-like protein 12-like	Glyma11g36980.1	regulation_of_transcription
	Gma.5562.3.S1_at	-2.16454	0.0331475	squamosa promoter-binding-like protein 12-like /// squamosa promoter-binding-like protein 1-like	Glyma10g01210.1	regulation_of_transcription
	Gma.12465.2.S1_at	-2.14777	0.00136971	transcription factor bHLH147-like	Glyma07g36670.1	regulation_of_transcription
	GmaAffx.58431.1.S1_at	-2.10603	0.00744214	Homeodomain-like superfamily protein	Glyma07g35700.1	regulation_of_transcription
	GmaAffx.58511.1.S1_at	-2.08085	0.0050781	tubby-like F-box protein 5-like /// tubby-like F-box protein 2-like	Glyma16g25210.1	regulation_of_transcription
	GmaAffx.30324.1.S1_at	-2.06514	0.028609	TRF-like 8	Glyma10g06560.1	regulation_of_transcription
	GmaAffx.63603.2.S1_at	-2.05736	0.0031876	homeobox-leucine zipper protein HAT2-like	Glyma11g03850.1	cell_proliferation negative_regulation_of_transcription shade_avoidance regulation_of_transcription,_DNA-dependent unidimensional_cell_growth response_to_auxin_stimulus response_to_cytokinin_stimulus red_or_far_red_light_signaling_pathway red_or_far_red_light_signaling_pathway response_to_far_red_light root_development
	GmaAffx.21313.3.S1_at	-2.04374	0.000324517	bZIP transcription factor bZIP61	Glyma04g08290.1	regulation_of_transcription,_DNA-dependent
	GmaAffx.15156.1.S1_at	-2.0116	6.39547e-05	Zinc finger protein NUTCRACKER-like	Glyma20g00840.1	regulation_of_transcription
	Gma.4660.2.S1_s_at	-2.0077	0.0091416	MYB transcription factor MYB143 /// MYB transcription factor MYB183	Glyma06g19960.1	response_to_salt_stress regulation_of_transcription,_DNA-dependent response_to_abscisic_acid_stimulus response_to_auxin_stimulus response_to_ethylene_stimulus response_to_gibberellin_stimulus response_to_jasmonic_acid_stimulus response_to_salicylic_acid_stimulus response_to_salicylic_acid_stimulus
	Gma.3996.2.S1_s_at	-2.00709	0.000358212	transcription factor	Glyma12g33990.1	regulation_of_transcription,_DNA-dependent
	GmaAffx.82895.1.S1_at	-2.00513	0.0107411	Homeodomain-like superfamily protein	Glyma02g15320.1	regulation_of_transcription
	Gma.9913.2.S1_a_at	-1.98983	0.00720562	probable WRKY transcription factor 70-like	Glyma04g40130.1	systemic_acquired_resistance,_salicylic_acid_mediated_signaling_pathway response_to_jasmonic_acid_stimulus indole_glucosinolate_biosynthetic_process defense_response_to_bacterium camalexin_biosynthetic_process defense_response_to_fungus defense_response_to_fungus
	GmaAffx.79175.1.S1_at	-1.98688	0.0277732	transcription factor bHLH130-like	Glyma03g29750.3	regulation_of_transcription
	GmaAffx.40657.1.S1_at	-1.97318	0.0328201	nuclear transcription factor Y subunit A-10-like	Glyma19g38800.1	regulation_of_transcription,_DNA-dependent
	GmaAffx.74871.1.S1_at	-1.94095	0.0150084	Transcription factor PIF5-like	Glyma08g41620.1	de-etiolation red_or_far_red_light_signaling_pathway red_light_signaling_pathway
	GmaAffx.91194.1.S1_at	-1.93479	0.000186303	L-lactate dehydrogenase A-like	Glyma01g41920.1	response_to_salt_stress response_to_abscisic_acid_stimulus
	Gma.6822.2.A1_at	-1.92998	0.0121131	transcription activator GLK1-like	Glyma12g33430.1	GO:0009658 GO:0009910 GO:0045941
	GmaAffx.13162.1.S1_at	-1.89785	0.000461913	transcription factor TCP3-like	Glyma12g35720.1	cell_differentiation embryonic_development_ending_in_seed_dormancy regulation_of_transcription positive_regulation_of_development,_heterochronic leaf_morphogenesis leaf_development
	GmaAffx.65885.1.A1_at	-1.88615	0.000479742	Zinc finger protein ZAT9-like	Glyma01g41780.1	regulation_of_transcription
	GmaAffx.59986.2.S1_at	-1.88037	0.036858	homeobox-leucine zipper protein HDG2-like	Glyma12g32050.1	regulation_of_transcription,_DNA-dependent
	Gma.17986.1.S1_at	-1.86882	0.000595548	B-box 32	Glyma07g02320.1	regulation_of_transcription
	Gma.3504.2.S1_a_at	-1.85706	0.00132162	WRKY65 /// WRKY82	Glyma13g00380.1	regulation_of_transcription,_DNA-dependent defense_response_to_bacterium
	Gma.3600.3.S1_a_at	-1.85142	0.00311922	tubby-like F-box protein 8-like	Glyma10g36940.2	regulation_of_transcription
	Gma.15802.1.S1_at	-1.84874	0.00357901	zinc finger CCCH domain-containing protein 14-like	Glyma02g29360.1	regulation_of_transcription
	Gma.12465.1.S1_x_at	-1.83035	0.000846296	transcription factor bHLH148-like	Glyma17g03930.1	regulation_of_transcription
	GmaAffx.15581.2.S1_at	-1.82807	0.0150783	bZIP transcription factor bZIP131	Glyma02g09140.1	DNA_mediated_transformation nuclear_import
	GmaAffx.56703.1.S1_at	-1.8239	0.0770327	Homeodomain-like superfamily protein	Glyma02g40800.2	regulation_of_transcription
	GmaAffx.12252.1.S1_at	-1.82229	0.00121841	dof zinc finger protein DOF3.6-like	Glyma12g06880.1	photomorphogenesis positive_regulation_of_transcription
	GmaAffx.59815.1.S1_at	-1.8196	8.34192e-06	MYB transcription factor MYB109	Glyma17g13020.1	response_to_salt_stress response_to_auxin_stimulus response_to_gibberellin_stimulus response_to_jasmonic_acid_stimulus response_to_salicylic_acid_stimulus response_to_cadmium_ion
	GmaAffx.54194.1.S1_at	-1.81906	0.00717389	homeobox-leucine zipper protein GLABRA 2-like	Glyma08g21890.1	regulation_of_transcription,_DNA-dependent epidermal_cell_fate_specification negative_regulation_of_trichoblast_fate_specification
	Gma.16147.1.S1_at	-1.81688	7.62223e-05	transcription factor bHLH48-like	Glyma03g29710.2	regulation_of_transcription
	GmaAffx.60629.1.S1_at	-1.81413	0.000215418	sequence-specific DNA binding transcription factors	Glyma17g07640.1	regulation_of_transcription
	GmaAffx.90216.1.S1_at	-1.79988	1.65203e-05	histidyl-tRNA synthetase-like	Glyma03g34050.1	histidyl-tRNA_aminoacylation
	Gma.3028.1.S1_at	-1.79067	0.00030767	nuclear transcription factor Y subunit C-1-like	Glyma06g17780.1	regulation_of_transcription,_DNA-dependent
	GmaAffx.72544.1.S1_at	-1.79003	0.0375154	transcription factor 25-like	Glyma16g01840.1	biological_process
	Gma.12465.1.S1_a_at	-1.78812	0.00125505	transcription factor bHLH147-like /// transcription factor bHLH148-like	Glyma17g03930.1	regulation_of_transcription
	GmaAffx.53324.1.A1_at	-1.77699	1.57024e-05	transcription factor bHLH25-like	Glyma03g25280.1	regulation_of_transcription
	GmaAffx.34204.1.S1_at	-1.7763	0.00104814	BIG PETAL P	Glyma04g34660.1	regulation_of_transcription
	GmaAffx.6306.1.S1_at	-1.77544	0.00118177	myb domain protein 55	Glyma03g38410.1	regulation_of_transcription,_DNA-dependent response_to_auxin_stimulus regulation_of_stomatal_movement seed_coat_development
	Gma.7891.1.S1_at	-1.762	0.000105828	transcription factor bHLH62-like	Glyma03g21770.1	regulation_of_transcription
	GmaAffx.10433.1.S1_at	-1.7611	0.00541358	zinc finger protein NUTCRACKER-like	Glyma07g01130.1	regulation_of_transcription
	GmaAffx.51440.1.S1_at	-1.76087	0.000344309	transcription initiation factor TFIID subunit 6-like	Glyma02g10220.1	transcription_initiation
	Gma.14008.1.S1_at	-1.74601	0.000601436	GATA transcription factor 28-like	Glyma08g23720.1	regulation_of_transcription,_DNA-dependent
	GmaAffx.27255.1.S1_at	-1.73979	0.0332614	zinc finger protein NUTCRACKER-like	Glyma20g00850.1	regulation_of_transcription
	GmaAffx.82777.1.S1_at	-1.72516	0.00044114	zinc finger protein 7-like	Glyma05g21620.1	regulation_of_transcription
	GmaAffx.28959.1.S1_at	-1.71754	0.0197862	transcription factor TCP9-like	Glyma17g14160.1	regulation_of_transcription
	Gma.10846.1.S1_s_at	-1.7045	0.00105648	transcription factor ILR3-like	Glyma13g36260.1	regulation_of_transcription
	GmaAffx.90141.1.S1_s_at	-1.70421	0.00284002	transcription factor ILR3-like	Glyma13g36260.1	regulation_of_transcription
	Gma.4348.3.S1_at	-1.70362	0.0777349	transcription factor-related	Glyma11g18290.1	regulation_of_transcription maintenance_of_root_meristem_identity root_development stele_development
	Gma.10355.1.A1_at	-1.69194	7.34416e-05	uncharacterized LOC100789532	Glyma12g11230.1	regulation_of_transcription
	Gma.9506.1.S1_at	-1.68421	0.00135303	homeobox-leucine zipper protein ATHB-13-like	Glyma02g02290.3	regulation_of_transcription,_DNA-dependent response_to_sucrose_stimulus leaf_morphogenesis cotyledon_morphogenesis
	Gma.3504.2.S1_at	-1.66614	0.00132309	WRKY65	Glyma13g00380.1	regulation_of_transcription,_DNA-dependent defense_response_to_bacterium
	GmaAffx.12741.1.S1_at	-1.65728	0.0139434	transcription factor	Glyma08g26230.1	regulation_of_transcription,_DNA-dependent
	Gma.3609.2.S1_at	-1.65155	0.00143726	transcription factor bHLH68-like	Glyma07g02120.3	regulation_of_transcription
	GmaAffx.26511.1.S1_at	-1.64881	0.00211116	dof zinc finger protein DOF5.4-like	Glyma05g07460.1	regulation_of_transcription
	Gma.17986.2.A1_at	-1.64153	0.00105092	B-box 32	Glyma07g02320.1	regulation_of_transcription
	Gma.7103.1.S1_at	-1.63834	0.0170929	bZIP transcription factor bZIP122	Glyma12g03690.6	regulation_of_transcription,_DNA-dependent
	GmaAffx.83684.2.S1_at	-1.62514	0.0208471	MYB transcription factor MYB110	Glyma18g26600.1	asymmetric_cell_division negative_regulation_of_transcription response_to_virus response_to_salt_stress response_to_auxin_stimulus response_to_gibberellin_stimulus response_to_jasmonic_acid_stimulus response_to_salicylic_acid_stimulus response_to_salicylic_acid_stimulus proximal/distal_axis_specification response_to_cadmium_ion leaf_morphogenesis leaf_formation
	Gma.17469.1.S1_at	-1.61957	0.00116738	transcription factor	Glyma16g02960.1	regulation_of_transcription,_DNA-dependent response_to_chitin
	Gma.17684.1.S1_at	-1.60355	0.00249293	dof zinc finger protein DOF5.4-like	Glyma06g22800.1	regulation_of_transcription
	GmaAffx.87757.3.S1_at	-1.5956	0.000195299	MYB transcription factor MYB139	Glyma13g40830.3	response_to_salt_stress regulation_of_transcription,_DNA-dependent response_to_abscisic_acid_stimulus response_to_ethylene_stimulus response_to_gibberellin_stimulus response_to_jasmonic_acid_stimulus response_to_salicylic_acid_stimulus regulation_of_transcription regulation_of_transcription
	GmaAffx.80584.1.S1_at	-1.59098	0.000182868	transcription factor PIF1-like	Glyma03g32740.1	chlorophyll_biosynthetic_process gibberellin_biosynthetic_process heme_biosynthetic_process gibberellic_acid_mediated_signaling regulation_of_transcription negative_gravitropism regulation_of_seed_germination regulation_of_photomorphogenesis regulation_of_photomorphogenesis red_light_signaling_pathway negative_regulation_of_seed_germination
	Gma.1643.3.S1_at	-1.58882	0.015068	transcription initiation factor TFIID subunit 7-like	Glyma06g46640.3	regulation_of_transcription
	GmaAffx.77156.1.S1_at	-1.58503	0.000335312	basic helix-loop-helix (bHLH) DNA-binding superfamily protein	Glyma14g06330.1	regulation_of_transcription
	GmaAffx.17038.1.S1_at	-1.58418	0.00764856	putative zinc finger protein At1g68190-like	Glyma10g41540.1	regulation_of_transcription
	Gma.593.1.S1_x_at	-1.58144	0.00619249	MYB transcription factor MYB176	Glyma05g01640.1	response_to_salt_stress regulation_of_transcription,_DNA-dependent response_to_abscisic_acid_stimulus response_to_auxin_stimulus response_to_ethylene_stimulus response_to_gibberellin_stimulus response_to_jasmonic_acid_stimulus response_to_salicylic_acid_stimulus response_to_salicylic_acid_stimulus
	GmaAffx.86664.1.S1_at	-1.57921	0.0553431	U5 small nuclear ribonucleoprotein 40 kDa protein-like	Glyma19g29230.1	biological_process
	GmaAffx.3765.2.S1_at	-1.56758	0.00105762	MYB transcription factor MYB156	Glyma03g42260.1	response_to_salt_stress response_to_abscisic_acid_stimulus response_to_auxin_stimulus response_to_ethylene_stimulus response_to_gibberellin_stimulus response_to_jasmonic_acid_stimulus response_to_salicylic_acid_stimulus regulation_of_transcription regulation_of_transcription regulation_of_circadian_rhythm long-day_photoperiodism,_flowering
	GmaAffx.36677.1.S1_at	-1.55873	0.00642001	myb domain protein 16	Glyma04g33210.1	regulation_of_transcription,_DNA-dependent response_to_abscisic_acid_stimulus response_to_auxin_stimulus response_to_gibberellin_stimulus response_to_jasmonic_acid_stimulus response_to_salicylic_acid_stimulus regulation_of_transcription cellular_response_to_sulfur_starvation cellular_response_to_sulfur_starvation
	Gma.9257.1.S1_at	-1.54256	1.5866e-05	bZIP transcription factor bZIP114	Glyma14g04590.1	N-terminal_protein_myristoylation
	GmaAffx.77668.1.S1_at	-1.54158	0.00544433	sequence-specific DNA binding transcription factors	Glyma13g26550.1	regulation_of_transcription
	GmaAffx.4253.1.S1_at	-1.53781	0.000399431	scarecrow-like protein 13-like	Glyma09g01440.1	regulation_of_transcription
	GmaAffx.37867.1.S1_at	-1.52551	8.83262e-05	myb family transcription factor APL-like	Glyma03g00590.1	regulation_of_transcription
	GmaAffx.67046.1.S1_at	-1.51008	0.000836646	transcription factor TCP9-like	Glyma05g03610.1	regulation_of_transcription
	GmaAffx.83377.1.S1_at	-1.50975	0.00041775	transcription factor bHLH63-like	Glyma06g01430.2	transcription,_DNA-dependent positive_regulation_of_flower_development
	Resp. to Abiotic Stimulus - 291
	Identification	Log2(FC)	Pvalue	Description	Phytozome	Gene ontology
	Gma.13153.1.S1_at	-7.62821	8.99619e-06	uncharacterized LOC100500579	Glyma01g11870.1	response_to_salt_stress
	Gma.13161.1.S1_at	-7.13968	4.90701e-07	uncharacterized LOC100527176	Glyma01g11640.1	response_to_salt_stress
	Gma.8416.1.S1_at	-6.69246	0	inducible nitrate reductase 2	Glyma06g11430.1	response_to_light_stimulus nitric_oxide_biosynthetic_process nitrate_assimilation
	Gma.1221.1.S1_s_at	-6.29502	0	inducible nitrate reductase 2	Glyma06g11430.1	response_to_light_stimulus nitric_oxide_biosynthetic_process nitrate_assimilation
	Gma.13161.2.A1_at	-6.15059	2.28994e-06	uncharacterized LOC100527176	Glyma01g11640.1	response_to_salt_stress
	GmaAffx.4895.1.S1_at	-5.84563	6.54268e-07	Ferredoxin-1, chloroplastic-like	Glyma12g29090.1	0
	Gma.6664.2.S1_at	-5.45012	1.39032e-05	gamma tonoplast intrinsic protein	Glyma19g37000.1	response_to_salt_stress transport gibberellic_acid_mediated_signaling
	GmaAffx.32743.1.S1_at	-5.24686	6.03562e-05	root phototropism protein 2-like	Glyma11g31500.1	phototropism
	Gma.12770.1.A1_at	-5.24634	1.63567e-07	germin-like protein 9-3-like	Glyma02g05010.1	biological_process
	Gma.2227.1.S1_at	-5.03085	2.78064e-06	flavonoid 3'-monooxygenase-like	Glyma17g14330.1	0
	Gma.4189.1.S1_at	-4.91467	2.04459e-05	cationic peroxidase 2	Glyma17g01720.1	response_to_oxidative_stress
	Gma.17993.1.S1_s_at	-4.78356	0.00128073	protein P21-like /// PR-5 protein	Glyma05g38130.1	response_to_salt_stress defense_response_to_bacterium,_incompatible_interaction response_to_other_organism
	Gma.17537.1.S1_at	-4.69879	7.54044e-05	S-type anion channel SLAH3-like	Glyma16g29020.1	cellular_ion_homeostasis
	Gma.338.2.S1_s_at	-4.60534	0.00366407	cationic peroxidase 2 /// peroxidase	Glyma07g39020.1	response_to_oxidative_stress
	Gma.17993.1.S1_at	-4.58932	0.000883589	protein P21-like	Glyma05g38130.1	response_to_salt_stress defense_response_to_bacterium,_incompatible_interaction response_to_other_organism
	Gma.4438.1.S1_at	-4.5252	2.94421e-05	flavanone 3-dioxygenase-like	Glyma06g14190.2	flavonoid_biosynthetic_process response_to_bacterium response_to_fungus
	Gma.8525.1.S1_s_at	-4.37893	2.28994e-06	peroxidase /// peroxidase	Glyma01g36780.2	response_to_oxidative_stress
	GmaAffx.84541.1.S1_at	-4.35874	0.000741613	CBL-interacting serine/threonine-protein kinase 1-like	Glyma09g09310.1	response_to_osmotic_stress response_to_salt_stress response_to_abscisic_acid_stimulus
	GmaAffx.6571.1.S1_at	-4.27111	6.05198e-06	hydroquinone glucosyltransferase-like	Glyma03g25020.1	response_to_salt_stress response_to_toxin xenobiotic_metabolic_process xenobiotic_catabolic_process
	GmaAffx.84058.1.A1_s_at	-4.24832	0.000151463	flavanone 3-dioxygenase-like	Glyma06g14190.2	flavonoid_biosynthetic_process response_to_bacterium response_to_fungus
	Gma.1447.1.S1_at	-4.16511	2.28994e-06	root phototropism protein 2-like	Glyma11g31500.1	phototropism
	GmaAffx.88681.1.S1_s_at	-4.07593	0.00136546	5'-adenylylsulfate reductase 3, chloroplastic-like /// adenosine 5'-phosphosulfate reductase	Glyma15g11540.1	sulfate_assimilation sulfate_reduction sulfate_reduction,_APS_pathway
	Gma.14263.1.S1_at	-4.06521	0.000775308	FK506-binding protein 16-2	Glyma08g14740.2	protein_folding
	GmaAffx.82344.1.S1_at	-3.93695	6.86982e-06	Sali3-2	Glyma12g34570.2	response_to_desiccation response_to_salt_stress response_to_abscisic_acid_stimulus
	Gma.1926.1.S1_at	-3.92157	0.000374078	CBL-interacting serine/threonine-protein kinase 6-like	Glyma02g36410.1	protein_amino_acid_phosphorylation signal_transduction
	GmaAffx.23473.2.S1_at	-3.91839	0.00202987	peroxisomal monodehydroascorbate reductase /// probable monodehydroascorbate reductase, cytoplasmic isoform 2-like	Glyma16g07970.1	hydrogen_peroxide_catabolic_process
	Gma.13103.1.S1_at	-3.91192	0.000130199	thylakoid lumenal P17.1 protein	Glyma02g43920.1	protein_folding
	Gma.15939.1.S1_at	-3.9074	5.88841e-06	dnaJ homolog subfamily C member 2-like	Glyma02g06240.1	regulation_of_transcription,_DNA-dependent
	Gma.1400.3.S1_s_at	-3.87957	2.61707e-05	CBL-interacting serine/threonine-protein kinase 25-like	Glyma15g00580.1	0
	GmaAffx.93032.1.S1_s_at	-3.79257	0.00533899	ferredoxin-dependent glutamate synthase	Glyma03g28410.2	response_to_light_stimulus photorespiration
	GmaAffx.37995.1.A1_at	-3.77221	2.78064e-06	Cyclophilin-like peptidyl-prolyl cis-trans isomerase family protein	Glyma05g07830.1	protein_folding
	Gma.2731.2.A1_at	-3.77149	5.23415e-06	Cupredoxin superfamily protein	Glyma04g02240.1	response_to_UV response_to_chemical_stimulus
	GmaAffx.18970.1.S1_at	-3.77117	0.000610923	thioredoxin-like 3-1, chloroplastic-like	Glyma03g30220.1	cell_redox_homeostasis
	Gma.11162.1.S1_at	-3.65077	5.72485e-06	calvin cycle protein CP12-like	Glyma02g01580.1	response_to_light_stimulus peptide_cross-linking_via_L-cystine reductive_pentose-phosphate_cycle response_to_sucrose_stimulus
	GmaAffx.63233.1.S1_at	-3.60973	0.000669644	uncharacterized LOC100526955	Glyma10g27990.1	response_to_oxidative_stress protein_folding response_to_light_intensity response_to_salt_stress cysteine_biosynthetic_process response_to_mannitol_stimulus defense_response_to_bacterium
	Gma.1539.1.S1_at	-3.55503	2.94421e-06	peroxidase 51-like	Glyma11g05300.2	response_to_oxidative_stress
	GmaAffx.42874.1.S1_at	-3.51981	0.00539395	sucrose-phosphatase 1-like	Glyma10g10960.2	response_to_cadmium_ion sucrose_biosynthetic_process
	GmaAffx.44301.1.S1_at	-3.46611	5.92113e-05	two-component response regulator ARR9-like	Glyma04g42680.1	circadian_rhythm two-component_signal_transduction_system_(phosphorelay) response_to_cytokinin_stimulus cytokinin_mediated_signaling
	GmaAffx.85025.1.S1_at	-3.461	0.0286015	UPF0051 protein ABCI8, chloroplastic-like	Glyma13g23260.1	cellular_iron_ion_homeostasis iron-sulfur_cluster_assembly response_to_red_or_far_red_light
	Gma.2202.1.S1_at	-3.42966	1.53753e-05	thylakoid lumenal 29 kDa protein, chloroplastic-like	Glyma14g35440.1	response_to_oxidative_stress
	GmaAffx.68920.1.S1_at	-3.41622	0.000993179	DELLA protein GAI 2	Glyma11g33720.1	response_to_salt_stress jasmonic_acid_mediated_signaling_pathway seed_germination response_to_abscisic_acid_stimulus response_to_ethylene_stimulus gibberellic_acid_mediated_signaling regulation_of_transcription
	Gma.1400.1.S1_at	-3.39963	6.54268e-07	CBL-interacting serine/threonine-protein kinase 25-like	Glyma15g00580.1	0
	GmaAffx.91474.1.S1_at	-3.38025	0.000157188	L-ascorbate peroxidase T, chloroplastic-like	Glyma06g12020.4	response_to_oxidative_stress
	GmaAffx.73642.1.A1_at	-3.34975	2.78064e-06	flavonoid 3'-monooxygenase-like	Glyma07g34250.1	0
	GmaAffx.47486.1.S1_s_at	-3.34473	9.81402e-06	DnaJ/Hsp40 cysteine-rich domain superfamily protein	Glyma14g40490.1	protein_folding
	GmaAffx.75245.1.S1_at	-3.28507	3.76204e-05	probable protein phosphatase 2C 73-like	Glyma07g37380.1	biological_process
	GmaAffx.77106.1.S1_s_at	-3.2518	0.00131034	2-Cys peroxiredoxin BAS1-like, chloroplastic-like /// 2-Cys peroxiredoxin BAS1-like, chloroplastic-like	Glyma02g35780.1	response_to_cold defense_response_to_bacterium
	Gma.17032.1.S1_at	-3.21163	0.000588514	reticuline oxidase-like protein-like	Glyma09g03270.1	0
	GmaAffx.92976.1.S1_s_at	-3.20841	0.0178089	arginine decarboxylase	Glyma06g00990.1	response_to_osmotic_stress response_to_oxidative_stress polyamine_biosynthetic_process putrescine_biosynthetic_process response_to_wounding response_to_salt_stress response_to_abscisic_acid_stimulus response_to_jasmonic_acid_stimulus response_to_jasmonic_acid_stimulus seed_development
	GmaAffx.80403.1.S1_at	-3.20124	7.01703e-05	uncharacterized LOC100527934	Glyma06g04300.1	cell_redox_homeostasis
	Gma.15790.2.S1_at	-3.19448	2.78064e-06	probable FKBP-type peptidyl-prolyl cis-trans isomerase 7, chloroplastic-like	Glyma18g52980.1	protein_folding
	Gma.16827.1.S1_at	-3.1675	0.000427237	Fe-superoxide dismutase	Glyma10g33710.1	response_to_UV
	Gma.2480.1.S1_at	-3.14667	1.68474e-05	1-deoxy-D-xylulose 5-phosphate reductoisomerase, chloroplastic-like	Glyma16g10880.3	response_to_cadmium_ion isoprenoid_biosynthetic_process isopentenyl_diphosphate_biosynthetic_process,_mevalonate-independent_pathway
	Gma.1681.2.S1_a_at	-3.1248	0.099473	S-adenosylmethionine synthase-like	Glyma15g21890.2	response_to_salt_stress response_to_cadmium_ion S-adenosylmethionine_biosynthetic_process ethylene_biosynthetic_process
	GmaAffx.86773.1.S1_s_at	-3.12449	7.18059e-05	phenylalanine ammonia-lyase 2	Glyma10g06600.1	defense_response response_to_oxidative_stress phenylpropanoid_biosynthetic_process response_to_wounding
	GmaAffx.92241.1.S1_s_at	-3.11864	4.56352e-05	aminomethyltransferase, mitochondrial-like	Glyma17g01550.3	response_to_cadmium_ion
	GmaAffx.60482.1.S1_at	-3.06878	5.72485e-06	probable NADH dehydrogenase-like	Glyma11g27280.1	0
	Gma.3440.2.S1_a_at	-3.06739	6.96796e-05	annexin-like protein RJ4-like /// annexin-like protein RJ4-like	Glyma15g38010.2	0
	GmaAffx.17961.2.S1_at	-3.06582	1.53753e-05	heat shock 70 kDa protein-like	Glyma15g09430.1	response_to_heat protein_folding
	GmaAffx.82996.1.S1_at	-3.05646	1.35761e-05	chaperone protein ClpB3, chloroplastic-like	Glyma13g05920.1	chloroplast_organization response_to_heat
	Gma.3310.1.S1_at	-3.04413	0.000105174	uncharacterized LOC100306315	Glyma06g07270.1	protein_folding
	Gma.3911.3.S1_a_at	-3.02814	0.00124573	two-component response regulator ARR9-like /// two-component response regulator ARR9-like	Glyma19g31320.2	circadian_rhythm two-component_signal_transduction_system_(phosphorelay) response_to_cytokinin_stimulus cytokinin_mediated_signaling
	GmaAffx.93138.1.S1_s_at	-3.0244	0.0207992	purin-rich alpha 1	Glyma07g35160.2	response_to_cadmium_ion
	Gma.16707.2.S1_at	-3.00371	0.000342346	protein DEHYDRATION-INDUCED 19 homolog 3-like	Glyma03g37530.2	response_to_water_deprivation
	Gma.10936.1.S1_s_at	-2.98563	0.000131508	peroxidase 73-like /// peroxidase 73-like	Glyma05g22180.1	response_to_oxidative_stress
	Gma.13226.1.A1_at	-2.97087	0.000680112	DnaJ/Hsp40 cysteine-rich domain superfamily protein	Glyma14g40490.1	protein_folding
	GmaAffx.86613.2.S1_at	-2.96035	5.88841e-05	glutaredoxin-C11-like	Glyma02g17200.1	0
	GmaAffx.88156.1.S1_at	-2.95885	0.000972079	18.2 kDa class I heat shock protein-like	Glyma18g41650.1	response_to_heat
	Gma.10721.1.S1_at	-2.94448	0.0006438	dihydrolipoyl dehydrogenase, mitochondrial-like	Glyma17g04210.1	response_to_cadmium_ion
	GmaAffx.90812.1.S1_s_at	-2.93103	0.00128874	peroxidase 4-like	Glyma02g40040.1	response_to_oxidative_stress
	Gma.2731.2.A1_x_at	-2.91692	7.18059e-05	Cupredoxin superfamily protein	Glyma04g02240.1	response_to_UV response_to_chemical_stimulus
	GmaAffx.92590.1.S1_at	-2.8945	0.00534292	NADPH-dependent thioredoxin reductase 3-like	Glyma02g33070.1	hydrogen_peroxide_catabolic_process
	GmaAffx.62958.1.S1_at	-2.8943	0.00153197	Sali3-2	Glyma12g34570.2	response_to_desiccation response_to_salt_stress response_to_abscisic_acid_stimulus
	Gma.5605.1.S1_at	-2.89006	6.54268e-07	protein COBRA-like /// protein COBRA-like	Glyma06g22410.2	response_to_salt_stress multidimensional_cell_growth cellulose_microfibril_organization
	Gma.3233.1.S1_s_at	-2.88321	0.00017698	Fe-superoxide dismutase	Glyma10g33710.1	response_to_UV
	GmaAffx.41419.1.S1_s_at	-2.87723	0.000699086	NADPH-dependent thioredoxin reductase 3-like /// NADPH-dependent thioredoxin reductase 3-like	Glyma10g13190.1	hydrogen_peroxide_catabolic_process
	GmaAffx.32011.2.S1_at	-2.86022	5.9702e-05	stress-related protein 1	Glyma02g14880.2	response_to_water_deprivation response_to_salt_stress response_to_stress regulation_of_transcription,_DNA-dependent response_to_abscisic_acid_stimulus abscisic_acid_mediated_signaling
	GmaAffx.17961.1.A1_at	-2.82249	1.34125e-05	heat shock 70 kDa protein-like	Glyma13g29580.1	response_to_cadmium_ion response_to_heat protein_folding response_to_bacterium response_to_high_light_intensity response_to_virus response_to_hydrogen_peroxide
	GmaAffx.47829.1.A1_at	-2.80262	9.81402e-07	thioredoxin-like 4, chloroplastic-like	Glyma06g04300.1	cell_redox_homeostasis
	GmaAffx.39065.1.S1_at	-2.78826	0.0164679	protein DEHYDRATION-INDUCED 19-like	Glyma07g32120.1	response_to_water_deprivation
	GmaAffx.77005.1.S1_at	-2.78048	0.0100728	ketol-acid reductoisomerase, chloroplastic-like	Glyma12g33760.1	response_to_cadmium_ion branched_chain_family_amino_acid_biosynthetic_process
	Gma.8524.1.S1_at	-2.77263	4.95608e-05	peroxidase	Glyma11g08520.1	response_to_oxidative_stress
	Gma.1791.1.S1_at	-2.77253	4.82523e-05	2Fe-2S ferredoxin-like superfamily protein	Glyma12g29100.1	response_to_light_stimulus photosynthetic_electron_transport_chain
	Gma.10465.1.S1_at	-2.73819	0.000496753	hydrophobic protein LTI6A-like	Glyma19g41270.1	0
[truncated: 770 more rows]
