# Supplementary material for: The Molecular Chaperone Binding Protein BiP Prevents Leaf Dehydration-Induced Cellular Homeostasis Disruption
Source: PLoS One. 2014 Jan 29;9(1):e86661. doi: 10.1371/journal.pone.0086661 (PMC3906070; doi:10.1371/journal.pone.0086661)
Supplement: Table S6 — Functional categorization of up-regulated genes in WT(−1.7)23d-WTIrrigated. (XLSX) [file pone.0086661.s007.xlsx]

## Sheet: WT23(-1,7)up
	Table S6. Functional categorization of up-regulated genes in WT(-1.7)23d-WTIrrigated
	Amino Acid Metabolic Process - 20
	Identification	Log2(FC)	Pvalue	Description	Phytozome	Gene ontology
				Biosynthetic process - 15
	Gma.10771.1.A1_at	3.3852	0.000463713	phosphomethylpyrimidine synthase-like	Glyma11g26470.1	thiamin_biosynthetic_process
	GmaAffx.34646.1.S1_at	3.31225	6.54268e-07	glutamate synthase [NADH], amyloplastic-like	Glyma14g32500.1	response_to_cadmium_ion glutamate_biosynthetic_process nitrate_assimilation
	GmaAffx.66195.1.A1_at	3.06241	7.19695e-06	Putative lysine decarboxylase family protein	Glyma06g05560.1	lysine_biosynthetic_process_via_diaminopimelate
	GmaAffx.37477.1.S1_s_at	2.78742	0.000382747	branched-chain-amino-acid aminotransferase 2, chloroplastic-like	Glyma06g05280.5	branched_chain_family_amino_acid_metabolic_process metabolic_process
	GmaAffx.66195.1.S1_at	2.78081	0.000328606	cytokinin riboside 5'-monophosphate phosphoribohydrolase LOG8-like	Glyma06g05560.1	lysine_biosynthetic_process_via_diaminopimelate
	Gma.3888.2.S1_at	2.5605	0.00030309	inositol oxygenase 1-like	Glyma08g21300.1	biological_process
	GmaAffx.34646.2.S1_at	2.51168	5.69213e-05	glutamate synthase [NADH], amyloplastic-like	Glyma19g16450.1	response_to_cadmium_ion glutamate_biosynthetic_process nitrate_assimilation
	Gma.13212.1.S1_at	2.16708	0.000215254	glutamate-rich WD repeat-containing protein 1-like	Glyma05g28040.2	biological_process
	Gma.3405.1.S1_s_at	2.14468	0.0250421	branched-chain-amino-acid aminotransferase 2, chloroplastic-like /// branched-chain-amino-acid aminotransferase 2, chloroplastic-like	Glyma06g05280.4	branched_chain_family_amino_acid_metabolic_process metabolic_process
	GmaAffx.3378.1.S1_at	1.98639	0.0204868	alanine--glyoxylate aminotransferase 2 homolog 3, mitochondrial-like	Glyma18g44250.1	0
	GmaAffx.24368.1.A1_at	1.85311	0.00031045	Arogenate dehydratase/prephenate dehydratase 6, chloroplastic-like	Glyma12g30660.1	L-phenylalanine_biosynthetic_process
	GmaAffx.33524.1.A1_at	1.85218	0.00640872	2-aminoethanethiol dioxygenase-like	Glyma07g18490.1	aromatic_amino_acid_family_biosynthetic_process
	Gma.1711.1.S1_at	1.66378	0.00505782	probable adenylate kinase 1, chloroplastic-like /// probable adenylate kinase 1, chloroplastic-like	Glyma13g19880.1	amino_acid_biosynthetic_process root_development shoot_development
	Gma.17202.1.S1_at	1.59767	0.000136415	3-phosphoshikimate 1-carboxyvinyltransferase, chloroplastic-like	Glyma03g03190.2	aromatic_amino_acid_family_biosynthetic_process chorismate_biosynthetic_process glyphosate_metabolic_process
	Gma.6440.1.S1_at	1.54641	0.00237156	Thiamin pyrophosphokinase 1-like	Glyma19g39770.1	thiamin_metabolic_process
				Catabolic process - 1
	Gma.17594.1.A1_at	3.99978	5.41407e-05	methionine gamma-lyase-like	Glyma10g31590.1	amino_acid_metabolic_process methionine_catabolic_process_via_2-oxobutanoate
	Gma.17594.2.S1_at	3.80046	0.00423835	methionine gamma-lyase-like	Glyma10g31590.1	amino_acid_metabolic_process methionine_catabolic_process_via_2-oxobutanoate
	Gma.9078.1.A1_at	2.20113	0.000211819	glutamyl-tRNA(Gln) amidotransferase subunit A-like	Glyma13g32720.1
	GmaAffx.46103.1.S1_at	1.95156	0.00081162	hydroxymethylglutaryl-CoA lyase, mitochondrial-like	Glyma14g04110.1	leucine_metabolic_process
	GmaAffx.85405.1.S1_at	1.66867	0.00241572	glutamyl-tRNA(Gln) amidotransferase subunit A-like	Glyma05g33310.1	acrylonitrile_catabolic_process aldoxime_metabolic_process
	Biological Process/Metabolic process - 364
	Identification	Log2(FC)	Pvalue	Description	Phytozome	Gene ontology
	GmaAffx.80465.1.S1_at	9.71188	1.63567e-07	glycogenin-1-like	Glyma19g41550.1	carbohydrate_biosynthetic_process
	Gma.8539.1.S1_at	7.96531	0	seed maturation protein PM41	Glyma08g17100.1	biological_process
	GmaAffx.35664.1.S1_at	6.28897	8.34192e-06	transmembrane protein 205-like	Glyma08g26100.1	biological_process
	Gma.6672.1.S1_a_at	6.07532	0.000203477	glycine-rich protein	Glyma13g31840.1	biological_process
	GmaAffx.82962.1.S1_at	5.74127	7.37687e-05	TSPO(outer membrane tryptophan-rich sensory protein)-related	Glyma03g37140.1	biological_process
	GmaAffx.79985.1.S1_at	5.70779	3.27134e-07	cell wall / vacuolar inhibitor of fructosidase 1	Glyma17g04040.1	biological_process
	Gma.8530.1.S1_at	5.63307	1.30854e-06	seed maturation protein PM35	Glyma17g17860.1	biological_process
	Gma.168.1.S1_at	5.60612	2.86242e-05	seed maturation protein PM28	Glyma08g18400.1	biological_process
	Gma.5889.1.S1_at	5.59874	6.54268e-07	O-glucosyltransferase rumi-like	Glyma11g27050.1	biological_process
	Gma.10026.1.S1_at	5.42851	5.2505e-05	cell wall / vacuolar inhibitor of fructosidase 1	Glyma17g04040.1	biological_process
	Gma.6850.1.S1_at	5.33809	6.54268e-06	HXXXD-type acyl-transferase family protein	Glyma04g04240.1	biological_process
	Gma.6672.1.S1_at	5.2862	0.000292131	glycine-rich protein	Glyma13g31840.1	biological_process
	GmaAffx.78921.1.A1_at	5.11186	3.27134e-07	acyl-protein thioesterase 2-like	Glyma08g22420.1	biological_process
	GmaAffx.51131.1.S1_s_at	5.0652	2.69886e-05	maturation protein PM3	Glyma10g35010.2	biological_process
	GmaAffx.81029.1.A1_at	4.99284	2.15909e-05	glycerol-3-phosphate acyltransferase 6-like	Glyma03g14180.1	metabolic_process
	Gma.133.1.S1_at	4.95681	5.88841e-06	seed maturation protein PM27	Glyma12g00370.1	biological_process
	GmaAffx.50095.1.S1_at	4.89465	0.000946726	Protein of unknown function (DUF579)	Glyma08g11000.1	biological_process
	Gma.762.1.S1_at	4.77836	9.81402e-06	protein LURP-one-related 17-like	Glyma05g37350.1	biological_process
	Gma.17318.1.S1_at	4.73752	6.54268e-07	EamA-like transporter family	Glyma17g33790.1	biological_process
	GmaAffx.50095.4.S1_s_at	4.67342	8.5382e-05	Protein of unknown function (DUF579)	Glyma08g11000.1	biological_process
	GmaAffx.59823.1.S1_at	4.6378	0.00481509	pentatricopeptide repeat-containing protein At3g29230-like	Glyma16g21950.1	biological_process
	Gma.177.1.S1_at	4.63477	1.63567e-06	24 kDa seed maturation protein	Glyma11g06280.1	biological_process
	Gma.5478.1.S1_at	4.53723	5.13601e-05	UDP-glycosyltransferase 73B3-like	Glyma11g00230.1	flavonol_biosynthetic_process response_to_other_organism
	Gma.1601.1.A1_at	4.50025	1.11226e-05	Medium-chain-fatty-acid--CoA ligase-like	Glyma14g38920.1	metabolic_process
	Gma.3.1.S1_at	4.47849	1.14497e-06	maturation protein PM3	Glyma10g35010.2	biological_process
	GmaAffx.93227.1.S1_s_at	4.43706	0.000239462	HXXXD-type acyl-transferase family protein	Glyma04g04240.1	biological_process
	Gma.8324.1.S1_at	4.32384	1.61931e-05	protein SGT1 homolog At5g65490-like	Glyma01g02800.1	biological_process
	Gma.13273.1.A1_at	4.31417	0.00010959	HXXXD-type acyl-transferase family protein	Glyma03g40670.1	biological_process
	Gma.14679.1.S1_s_at	4.31173	4.35088e-05	UPF0414 transmembrane protein C20orf30 homolog /// UPF0414 transmembrane protein C20orf30 homolog	Glyma17g06410.2	biological_process
	GmaAffx.90107.1.S1_s_at	4.26732	3.54941e-05	reticulon-like protein B5-like	Glyma16g03410.2	biological_process
	GmaAffx.57432.1.S1_at	4.26475	6.05198e-06	ninja-family protein Os03g0419100-like	Glyma06g22210.3	biological_process
	Gma.8301.2.S1_at	4.20509	5.88841e-06	Calmodulin-binding protein	Glyma15g07330.2	biological_process
	Gma.2986.1.S1_at	4.11094	1.17768e-05	SNF1-related protein kinase regulatory subunit gamma-like PV42a-like	Glyma13g44260.1	biological_process
	Gma.13356.1.S1_at	4.0833	1.14497e-06	allergen Gly m Bd 28K	Glyma11g15870.1	biological_process
	GmaAffx.68456.1.S1_at	3.99283	0.000325826	isoflavone 2'-hydroxylase-like	Glyma11g05530.1	0
	Gma.13115.1.S1_at	3.95466	0.000255819	Methyltransferase-like protein 13-like	Glyma15g16960.1	metabolic_process
	GmaAffx.15815.1.A1_at	3.81777	8.17835e-07	protein SRG1-like	Glyma01g09360.1	flavonoid_biosynthetic_process organ_senescence
	Gma.2253.1.S1_at	3.78728	3.27134e-06	seed maturation protein PM34	Glyma20g37670.1	metabolic_process
	GmaAffx.73256.1.S1_at	3.76286	1.63567e-07	probable membrane-associated kinase regulator 6-like	Glyma18g15340.1	biological_process
	Gma.7120.1.S1_at	3.74161	2.45351e-06	peroxisomal aminotransferase	Glyma01g32090.1	0
	GmaAffx.91881.1.S1_s_at	3.71982	0.00392119	Uncharacterised conserved protein UCP031279	Glyma17g35190.1	biological_process
	GmaAffx.68813.1.S1_at	3.63884	0.000191864	UDP-glycosyltransferase 74F1-like	Glyma19g03010.1	para-aminobenzoic_acid_metabolic_process
	Gma.1616.1.S1_at	3.55408	5.88841e-06	probable aldehyde dehydrogenase-like	Glyma05g01300.3	oxygen_and_reactive_oxygen_species_metabolic_process proline_metabolic_process proline_catabolic_process_to_glutamate
	Gma.12031.2.S1_at	3.535	0.000112207	Protein of unknown function (DUF1645)	Glyma02g04000.1	biological_process
	GmaAffx.93194.1.S1_s_at	3.5273	0.000252057	Uncharacterised conserved protein UCP031279	Glyma06g05030.1	biological_process
	GmaAffx.27818.2.S1_at	3.51995	0.00198832	acyltransferase-like protein At3g26840, chloroplastic-like	Glyma16g05570.1	metabolic_process
	GmaAffx.9503.1.S1_at	3.47977	0.000474345	hydroxyproline-rich glycoprotein family protein	Glyma18g24740.1	biological_process
	Gma.4449.1.S1_at	3.45405	1.71745e-05	Uncharacterised conserved protein UCP031279	Glyma06g05030.1	biological_process
	GmaAffx.27818.1.A1_at	3.42081	0.000264161	acyltransferase-like protein At3g26840, chloroplastic-like	Glyma19g27200.1	metabolic_process
	GmaAffx.6017.2.S1_at	3.4195	0.00216628	Tetratricopeptide repeat (TPR)-like superfamily protein	Glyma17g14350.1	biological_process
	GmaAffx.89867.1.A1_s_at	3.35876	0.000514909	Phenazine biosynthesis PhzC/PhzF protein	Glyma02g16740.3	biosynthetic_process
	Gma.1571.1.S1_at	3.35458	0.000173218	peroxisomal betaine-aldehyde dehydrogenase	Glyma06g19820.1	metabolic_process glycine_betaine_biosynthetic_process_from_choline
	Gma.4328.1.S1_at	3.35203	0.00116067	LOB domain-containing protein 41-like	Glyma08g48040.1	biological_process
	Gma.12031.2.S1_x_at	3.33902	4.25274e-05	Protein of unknown function (DUF1645)	Glyma02g04000.1	biological_process
	GmaAffx.57432.2.S1_at	3.32469	9.42146e-05	ninja-family protein Os03g0419100-like	Glyma06g22210.2	biological_process
	Gma.17879.1.S1_at	3.30113	0.000532574	UDP-glycosyltransferase 89B1-like	Glyma06g40390.1	GO:0008152
	GmaAffx.39642.1.S1_at	3.29798	0.00377235	Octicosapeptide/Phox/Bem1p family protein	Glyma13g32730.1	biological_process
	GmaAffx.14279.2.A1_at	3.29674	1.30854e-06	stachyose synthase-like	Glyma19g40550.1	biological_process
	GmaAffx.787.1.A1_at	3.26548	0.00235896	LOB domain-containing protein 41-like	Glyma13g07590.1	biological_process
	GmaAffx.87773.1.S1_at	3.2315	3.59848e-06	B3 domain-containing transcription factor VRN1-like	Glyma11g13210.2	vernalization_response
	Gma.2210.1.S1_at	3.21517	1.14497e-06	probable pectate lyase 8-like	Glyma18g38430.1	biological_process
	Gma.3712.1.S1_s_at	3.19043	0.00017747	SNF1-related protein kinase regulatory subunit gamma-1-like	Glyma06g17910.2	biological_process
	GmaAffx.76722.1.S1_at	3.18652	0.000941492	Protein of unknown function (DUF581)	Glyma17g16130.1	biological_process
	GmaAffx.14279.1.S1_at	3.18149	0.00772822	stachyose synthase-like	Glyma19g40550.1	biological_process
	GmaAffx.26441.1.S1_at	3.16707	1.93009e-05	DEAD-box ATP-dependent RNA helicase 17-like	Glyma09g08370.1	0
	Gma.9259.1.S1_at	3.16546	1.63567e-06	Major facilitator superfamily protein	Glyma09g12050.1	biological_process
	GmaAffx.15215.1.S1_at	3.1504	0.00216105	probable mannitol dehydrogenase-like	Glyma01g02580.1	plant-type_hypersensitive_response response_to_bacterium
	GmaAffx.23879.1.S1_at	3.12711	0.000972079	Protein of unknown function (DUF1223)	Glyma12g16270.1	biological_process
	GmaAffx.73698.1.S1_at	3.12312	5.56128e-06	SNF1-related protein kinase regulatory subunit gamma-like PV42a-like	Glyma13g44260.1	biological_process
	GmaAffx.90685.1.S1_x_at	3.11013	0.000776944	putative DNA-binding protein ESCAROLA-like	Glyma02g37680.1	biological_process
	GmaAffx.88320.1.S1_at	3.10322	0.014591	Phenazine biosynthesis PhzC/PhzF protein	Glyma02g16740.3	biosynthetic_process
	GmaAffx.84691.1.S1_at	3.08751	1.79924e-06	glycogenin-1-like	Glyma19g40680.2	carbohydrate_biosynthetic_process response_to_heat response_to_high_light_intensity response_to_hydrogen_peroxide
	GmaAffx.79054.1.S1_at	3.0694	0.00144299	Phosphate-responsive 1 family protein	Glyma02g37060.1	biological_process
	Gma.5491.2.S1_a_at	3.04445	0.00038749	bifunctional dihydroflavonol 4-reductase/flavanone 4-reductase-like	Glyma09g33820.2	lignin_biosynthetic_process
	GmaAffx.29260.1.S1_at	3.04359	0.000304071	21 kDa protein-like	Glyma01g42030.1	biological_process
	Gma.6193.1.S1_at	3.03295	6.54268e-07	UPF0414 transmembrane protein C20orf30 homolog	Glyma13g00350.2	biological_process
	Gma.5175.1.S1_at	3.03201	2.45351e-06	Protein of unknown function (DUF581)	Glyma05g05800.1	biological_process
	Gma.4521.1.A1_at	3.03164	6.54268e-07	methyltransferase-like protein 21A-like	Glyma12g33470.1	biological_process
	Gma.2560.3.S1_a_at	3.02035	0.000307833	Plant neutral invertase family protein	Glyma07g36440.1	biological_process
	GmaAffx.6017.1.A1_at	2.97298	5.26686e-05	Tetratricopeptide repeat (TPR)-like superfamily protein	Glyma17g14350.1	biological_process
	Gma.398.2.S1_at	2.95297	0.0167853	homocysteine S-methyltransferase 3-like	Glyma20g28720.6	biological_process
	Gma.398.1.A1_at	2.95107	4.02375e-05	homocysteine S-methyltransferase 3-like	Glyma20g28720.6	biological_process
	Gma.5505.1.S1_at	2.94813	9.60139e-05	glyceraldehyde-3-phosphate dehydrogenase, cytosolic-like	Glyma18g01330.2	response_to_salt_stress response_to_cadmium_ion gluconeogenesis glycolysis response_to_heat response_to_oxidative_stress response_to_stress response_to_sucrose_stimulus response_to_sucrose_stimulus
	Gma.12977.1.S1_at	2.94448	0.000114661	glycine-rich protein	Glyma17g03230.1	biological_process
	GmaAffx.24413.1.A1_at	2.91953	0.000283462	SNF1-related protein kinase regulatory subunit gamma-like PV42a-like	Glyma15g01000.1	biological_process
	GmaAffx.2262.1.S1_at	2.91872	2.99328e-05	Protein of unknown function (DUF1336)	Glyma14g12180.1	biological_process
	GmaAffx.20260.1.S1_at	2.91555	0.000323699	AMP-dependent synthetase and ligase family protein	Glyma02g04790.1	metabolic_process
	GmaAffx.69905.1.A1_at	2.90399	0.000277083	cytokinin riboside 5'-monophosphate phosphoribohydrolase LOG7-like	Glyma02g35770.1	metabolic_process
	GmaAffx.85992.1.S1_at	2.86789	7.04974e-05	lysine-specific demethylase 8-like	Glyma12g05890.1	biological_process
	Gma.15232.1.S1_a_at	2.85746	0.00300342	aldehyde dehydrogenase family 7 member A1-like	Glyma15g19670.1	response_to_desiccation response_to_salt_stress response_to_abscisic_acid_stimulus
	GmaAffx.91143.1.S1_s_at	2.85236	0.000135761	Octicosapeptide/Phox/Bem1p family protein	Glyma13g32730.1	biological_process
	Gma.3345.1.S1_at	2.84319	0.000334004	alcohol dehydrogenase-like /// alcohol dehydrogenase-like 2-like	Glyma12g01790.1	metabolic_process
	Gma.8988.1.S1_at	2.84191	1.63567e-06	Protein of unknown function (DUF789)	Glyma06g45090.1	biological_process
	GmaAffx.93.1.S1_s_at	2.83526	8.96348e-05	remorin-like	Glyma07g07970.2	biological_process
	GmaAffx.69219.1.S1_at	2.83138	0.00340661	UDP-glycosyltransferase 85A3-like	Glyma15g37520.1	metabolic_process
	Gma.5287.1.S1_at	2.82425	6.54268e-07	MA3 domain-containing protein	Glyma05g02910.1	biological_process
	Gma.2627.2.S1_at	2.82364	1.37396e-05	CBS domain-containing protein CBSX1, chloroplastic-like	Glyma02g11600.1	biological_process
	GmaAffx.67609.1.S1_at	2.81724	1.04683e-05	probable nucleolar protein 5-2-like	Glyma12g04400.1	biological_process
	Gma.5505.1.S1_a_at	2.78431	6.13377e-05	glyceraldehyde-3-phosphate dehydrogenase, cytosolic-like /// glyceraldehyde-3-phosphate dehydrogenase, cytosolic-like	Glyma18g01330.2	response_to_salt_stress response_to_cadmium_ion gluconeogenesis glycolysis response_to_heat response_to_oxidative_stress response_to_stress response_to_sucrose_stimulus response_to_sucrose_stimulus
	Gma.12814.1.A1_at	2.77775	3.79476e-05	protein IQ-DOMAIN 1-like	Glyma06g34340.1	biological_process
	Gma.2439.1.S1_at	2.77023	1.53753e-05	Phenazine biosynthesis PhzC/PhzF protein	Glyma02g16740.3	biosynthetic_process
	GmaAffx.64255.1.A1_at	2.75983	0.000273321	glycerol-3-phosphate acyltransferase 6-like	Glyma01g27900.1	biological_process
	Gma.5174.2.A1_at	2.74595	1.9628e-06	DUF21 domain-containing protein At4g33700-like	Glyma13g32580.1	biological_process
	GmaAffx.8279.1.S1_at	2.7271	0.00316993	aldose reductase-like	Glyma18g43940.1	biological_process
	GmaAffx.73258.2.S1_at	2.71826	0.000253365	cleavage and polyadenylation specificity factor subunit 5-like	Glyma09g07670.1	biological_process
	GmaAffx.89723.1.S1_at	2.70637	2.20816e-05	probable inactive purple acid phosphatase 29-like	Glyma16g01860.1	0
	Gma.11012.1.S1_at	2.70502	1.25947e-05	Calcium-binding EF-hand family protein	Glyma12g31070.1	biological_process
	GmaAffx.19853.1.A1_at	2.70361	5.2505e-05	UPF0406 protein C16orf57-like	Glyma01g17870.3	biological_process
	Gma.7406.1.S1_at	2.67615	0.00710503	anthocyanidin reductase-like /// anthocyanidin reductase-like	Glyma19g00990.1	lignin_biosynthetic_process
	Gma.1902.1.A1_at	2.66766	1.7011e-05	Late embryogenesis abundant (LEA) hydroxyproline-rich glycoprotein family	Glyma06g14160.1	biological_process
	GmaAffx.52789.1.S1_at	2.65176	0.0151322	extended synaptotagmin-2-B-like /// extended synaptotagmin-3-like	Glyma12g03620.2	biological_process
	Gma.4781.1.A1_at	2.6482	5.08694e-05	Acyl-CoA N-acyltransferases (NAT) superfamily protein	Glyma09g08070.2	metabolic_process
	Gma.6356.1.S1_at	2.64646	1.63567e-06	extended synaptotagmin-2-B-like	Glyma12g03620.2	biological_process
	Gma.15227.1.S1_s_at	2.63606	0.000486448	peroxisomal adenine nucleotide carrier 1 /// peroxisomal membrane protein PMP34-like	Glyma02g11800.1	mitochondrial_transport transport
	GmaAffx.13315.1.S1_at	2.63306	0.000283952	Core-2/I-branching beta-1,6-N-acetylglucosaminyltransferase family protein	Glyma09g00910.1	biological_process
	Gma.10393.1.S1_at	2.62828	0.000178942	O-glucosyltransferase rumi-like	Glyma18g07010.1	biological_process
	Gma.789.1.S1_at	2.62278	0.00105468	Core-2/I-branching beta-1,6-N-acetylglucosaminyltransferase family protein	Glyma10g41840.1	biological_process
	GmaAffx.262.2.S1_at	2.61982	0.000292458	nucleolar protein 10-like	Glyma09g30130.1	megagametogenesis
	GmaAffx.80630.1.S1_at	2.59872	0.00851972	LOB domain-containing protein 41-like	Glyma07g10180.1	biological_process
	Gma.2378.1.S1_at	2.59844	4.90701e-05	Mitochondrial glycoprotein family protein	Glyma02g41840.1	biological_process
	Gma.7013.4.S1_x_at	2.59557	2.28994e-05	brain protein 44-like protein-like	Glyma19g25070.1	biological_process
	GmaAffx.89723.1.S1_x_at	2.587	3.72933e-05	probable inactive purple acid phosphatase 29-like	Glyma16g01860.1	0
	Gma.7013.4.S1_a_at	2.58658	0.000323699	brain protein 44-like protein-like /// brain protein 44-like protein-like	Glyma19g25070.1	biological_process
	GmaAffx.51711.1.A1_at	2.57406	0.000523087	probable xyloglucan glycosyltransferase 12-like	Glyma14g10230.1	biological_process
	Gma.11026.1.S1_at	2.54597	0.00301045	miraculin-like	Glyma09g29360.1	biological_process
	GmaAffx.36294.1.S1_s_at	2.53041	0.00294421	RNA-binding (RRM/RBD/RNP motifs) family protein	Glyma06g14020.1	biological_process
	Gma.13307.1.S1_at	2.52828	0.00030587	Protein of unknown function (DUF1005)	Glyma01g45200.1	biological_process
	GmaAffx.93030.1.S1_s_at	2.51845	0.0012876	short-chain type dehydrogenase/reductase-like	Glyma16g04630.1	metabolic_process
	Gma.10536.1.S1_at	2.50743	0.000245351	SBP (S-ribonuclease binding protein) family protein	Glyma12g03730.1	biological_process
	GmaAffx.89657.1.S1_s_at	2.49844	5.67578e-05	transmembrane protein 184C-like	Glyma06g00300.1	biological_process
	GmaAffx.36371.1.S1_at	2.48915	7.52409e-06	DEAD-box ATP-dependent RNA helicase 53-like	Glyma02g45030.1	0
	GmaAffx.73258.1.S1_at	2.48691	2.78064e-06	cleavage and polyadenylation specificity factor subunit 5-like	Glyma09g07670.1	biological_process
	GmaAffx.69321.1.S1_at	2.48346	0.00133029	pfkB-like carbohydrate kinase family protein	Glyma14g37260.1	biological_process
	Gma.7644.2.S1_a_at	2.48179	1.17768e-05	CASP-like protein At2g36330-like	Glyma06g19450.1	0
	GmaAffx.71939.1.S1_at	2.46878	0.000723294	UDP-glycosyltransferase 76F1-like	Glyma11g34730.1	metabolic_process
	GmaAffx.78465.1.S1_s_at	2.45378	1.0959e-05	anthocyanidin reductase-like /// anthocyanidin reductase-like	Glyma19g00980.1	lignin_biosynthetic_process
	Gma.5860.1.A1_at	2.45372	0.000751754	Protein of unknown function (DUF707)	Glyma13g39990.1	biological_process
	GmaAffx.47497.1.S1_at	2.44296	2.94421e-05	DEAD-box ATP-dependent RNA helicase 53-like	Glyma14g03760.1	0
	GmaAffx.5916.1.S1_at	2.43641	8.34192e-06	calmodulin-binding transcription activator 5-like	Glyma17g03510.1	biological_process
	GmaAffx.45127.1.S1_at	2.42975	0.00162569	cell wall / vacuolar inhibitor of fructosidase 1	Glyma17g04050.1	biological_process
	GmaAffx.65382.1.S1_at	2.42435	0.00024257	8-amino-7-oxononanoate synthase-like	Glyma04g16260.2	biosynthetic_process biotin_biosynthetic_process
	Gma.2961.1.S1_at	2.42218	0.000810966	UDP-glycosyltransferase 85A2-like	Glyma08g19000.1	metabolic_process
	GmaAffx.91143.1.S1_at	2.42191	0.00229844	Octicosapeptide/Phox/Bem1p family protein	Glyma13g32730.1	biological_process
	Gma.14515.3.S1_at	2.41447	0.000774163	Bystin-like	Glyma05g13330.1	biological_process
	Gma.59.1.S1_at	2.39612	0.000593258	nucleolar histone deacetylase HD2-P39	Glyma12g09000.1	response_to_water_deprivation response_to_salt_stress response_to_abscisic_acid_stimulus
	Gma.2378.1.S1_a_at	2.39079	5.23415e-06	Mitochondrial glycoprotein family protein	Glyma02g41840.2	biological_process
	GmaAffx.66836.1.S1_at	2.3855	6.37912e-05	Protein of unknown function (DUF581)	Glyma11g04250.1	biological_process
	Gma.1518.1.S1_at	2.37716	0.00152101	probable calcium-binding protein CML49-like	Glyma10g16040.1	biological_process
	GmaAffx.34798.1.S1_at	2.35311	0.000182704	Protein of unknown function (DUF789)	Glyma12g12190.3	biological_process
	Gma.1716.1.S1_at	2.34767	0.0015637	dd15	Glyma02g02560.1	biological_process
	Gma.5013.1.S1_at	2.34551	2.33901e-05	Carbohydrate-binding X8 domain superfamily protein	Glyma02g12950.2	biological_process
	Gma.6121.2.S1_at	2.33917	8.17835e-06	DEAD-box RNA helicase	Glyma01g01390.1	0
	Gma.1518.2.S1_a_at	2.33817	0.00382322	probable calcium-binding protein CML49-like	Glyma10g16040.1	biological_process
	Gma.5174.1.S1_at	2.33434	0.000418405	DUF21 domain-containing protein At4g33700-like	Glyma13g32580.1	biological_process
	GmaAffx.55403.1.S1_at	2.3238	2.94421e-06	RNA-binding (RRM/RBD/RNP motifs) family protein	Glyma01g01950.1	biological_process
	Gma.1008.1.A1_at	2.31821	0.000215254	SPX domain-containing protein 2-like	Glyma04g19450.1	biological_process
	Gma.13166.1.S1_at	2.31811	8.34192e-06	probable cytokinin riboside 5'-monophosphate phosphoribohydrolase LOGL6-like	Glyma06g02770.1	biological_process
	GmaAffx.85037.1.S1_at	2.30375	0.00165514	WD repeat-containing protein 18-like	Glyma08g27980.1	biological_process
	GmaAffx.92970.1.S1_s_at	2.29401	0.0203576	pfkB-like carbohydrate kinase family protein	Glyma14g37260.1	biological_process
	GmaAffx.67622.1.S1_at	2.29001	0.00021231	CTC-interacting domain 11	Glyma04g40750.2	biological_process
	Gma.6121.1.S1_at	2.28766	0.00141845	DEAD-box ATP-dependent RNA helicase 5-like	Glyma09g34390.1	0
	GmaAffx.10239.1.S1_at	2.27748	0.0022901	Protein of unknown function (duplicated DUF1399)	Glyma02g38190.1	biological_process
	Gma.8240.1.S1_at	2.26832	0.00137445	protein SRG1-like	Glyma01g06820.1	biological_process
	GmaAffx.69812.1.A1_at	2.26762	0.00010959	glyoxylate reductase-like	Glyma07g08980.1	metabolic_process
	GmaAffx.89435.1.A1_s_at	2.26145	0.000526686	S-adenosylmethionine synthase 1-like	Glyma03g38190.2	S-adenosylmethionine_biosynthetic_process
	GmaAffx.56546.1.S1_at	2.25813	0.000584916	Protein of unknown function (DUF1677)	Glyma14g12630.1	biological_process
	GmaAffx.90679.1.S1_s_at	2.25574	0.00265518	MA3 domain-containing protein	Glyma17g13570.1	biological_process
	GmaAffx.33640.1.S1_at	2.23899	6.3464e-05	HXXXD-type acyl-transferase family protein	Glyma19g43340.1	biological_process
	Gma.10523.1.A1_at	2.23715	0.00243846	Protein of unknown function (DUF1262)	Glyma02g14260.1	biological_process
	Gma.17690.1.A1_s_at	2.23195	6.67354e-05	vesicle-associated protein 4-2-like	Glyma13g32050.2	biological_process
	Gma.1872.1.S1_at	2.22785	0.00166724	Sucrose-binding protein-like	Glyma10g03390.1	biological_process
	Gma.2173.1.S1_at	2.21901	0.000282644	SNF1-related protein kinase regulatory subunit gamma-1-like	Glyma17g13880.1	biological_process
	GmaAffx.86247.1.S1_s_at	2.21777	0.00877701	dd15	Glyma02g02560.1	biological_process
	GmaAffx.11167.1.A1_at	2.21276	4.74345e-06	1-acylglycerophosphocholine O-acyltransferase 1-like	Glyma03g02170.1	metabolic_process
	GmaAffx.89898.1.S1_s_at	2.21252	0.000432798	DEAD-box ATP-dependent RNA helicase 17-like	Glyma09g08370.1	0
	GmaAffx.51457.2.S1_at	2.19857	1.61931e-05	UPF0160 protein MYG1, mitochondrial-like	Glyma01g24650.1	biological_process
	Gma.16835.1.S1_at	2.19419	4.69437e-05	2-oxoisovalerate dehydrogenase subunit alpha, mitochondrial-like	Glyma06g15980.1	metabolic_process
	GmaAffx.65225.1.A1_at	2.19202	0.000184994	Core-2/I-branching beta-1,6-N-acetylglucosaminyltransferase family protein	Glyma09g00910.1	biological_process
	GmaAffx.1301.37.S1_at	2.19201	0.00330667	Actin cross-linking protein	Glyma02g02820.1	biological_process
	Gma.3429.1.S1_at	2.19001	2.94421e-05	2-oxoisovalerate dehydrogenase subunit alpha, mitochondrial-like /// 2-oxoisovalerate dehydrogenase subunit alpha, mitochondrial-like	Glyma06g12610.3	metabolic_process
	Gma.5163.2.S1_at	2.18909	0.00240051	SNARE associated Golgi protein family	Glyma17g14590.1	biological_process
	GmaAffx.26320.1.S1_at	2.17953	0.019242	Protein of unknown function (DUF506)	Glyma16g10000.1	biological_process
	Gma.3661.1.S1_at	2.1783	0.000254674	serpin-ZX-like	Glyma04g03860.1	biological_process
	Gma.5491.2.S1_x_at	2.17494	0.00103129	Bifunctional dihydroflavonol 4-reductase/flavanone 4-reductase-like	Glyma09g33820.2	lignin_biosynthetic_process
	GmaAffx.77420.1.S1_at	2.17477	0.000439832	O-glucosyltransferase rumi-like	Glyma11g27050.1	biological_process
	GmaAffx.8099.1.S1_at	2.17119	0.000565451	LOB domain-containing protein 1-like	Glyma20g31780.1	biological_process
	GmaAffx.80486.1.S1_at	2.16795	0.00249996	protein notum homolog	Glyma20g29930.2	biological_process
	Gma.2335.1.S1_at	2.16498	0.00195741	Cysteine proteinases superfamily protein	Glyma10g34580.1	biological_process
	Gma.7523.1.S1_at	2.14829	0.000842043	calcineurin B subunit-related	Glyma07g08810.1	metabolic_process
	GmaAffx.51457.1.S1_at	2.14294	0.000123493	UPF0160 protein MYG1, mitochondrial-like	Glyma01g24650.1	biological_process
	Gma.3605.1.S1_at	2.13705	0.000664246	uridine kinase-like protein 4-like	Glyma08g45270.1	biosynthetic_process
	GmaAffx.71627.1.S1_at	2.13029	0.00148633	Calmodulin-binding protein	Glyma03g39180.2	biological_process
	GmaAffx.92406.1.S1_s_at	2.11466	0.0725659	alcohol dehydrogenase 1-like /// alcohol dehydrogenase 1-like	Glyma06g12780.2	response_to_osmotic_stress response_to_hypoxia cellular_respiration response_to_salt_stress response_to_cadmium_ion
	GmaAffx.26790.1.S1_at	2.10776	0.00326578	CASP-like protein At2g36330-like	Glyma06g19450.1	0
	Gma.3423.1.S1_at	2.09539	0.000101575	LETM1 and EF-hand domain-containing protein 1, mitochondrial-like	Glyma05g30090.2	biological_process
	Gma.6645.1.S1_at	2.09027	0.0146196	periaxin-like	Glyma0041s00240.1	biological_process
	Gma.7088.1.S1_at	2.0836	6.86982e-06	ankyrin repeat-containing protein At5g02620-like	Glyma19g35900.1	0
	Gma.12187.1.A1_x_at	2.08201	9.32332e-06	ALWAYS EARLY 4	Glyma11g33670.1	biological_process
	GmaAffx.78443.1.S1_at	2.07827	0.064372	anthocyanidin 5,3-O-glucosyltransferase-like /// anthocyanidin 5,3-O-glucosyltransferase-like /// anthocyanidin 5,3-O-glucosyltransferase-like	Glyma16g29330.1	metabolic_process
	Gma.7640.1.S1_at	2.07682	4.02375e-05	Octicosapeptide/Phox/Bem1p (PB1) domain-containing protein / tetratricopeptide repeat (TPR)-containing protein	Glyma09g12000.1	biological_process
	Gma.6121.2.S1_a_at	2.06879	4.97244e-05	DEAD-box ATP-dependent RNA helicase 5-like	Glyma01g01390.1	0
	Gma.3661.1.S1_s_at	2.06754	0.000978458	serpin-ZX-like	Glyma04g03860.1	biological_process
	Gma.7713.1.S1_at	2.06543	0.000365245	2-aminoethanethiol dioxygenase-like	Glyma13g05230.1	biological_process
	GmaAffx.78815.1.S1_at	2.06382	0.00212555	probable calcium-binding protein CML16-like	Glyma16g19190.1	biological_process
	Gma.5465.3.S1_at	2.06173	0.0027651	BTB/POZ domain-containing protein	Glyma12g04770.1	biological_process
	Gma.5184.1.S1_at	2.06031	0.000133471	Embryo-specific protein 3, (ATS3)	Glyma09g27870.1	biological_process
	Gma.2560.3.S1_at	2.06007	0.00289481	Plant neutral invertase family protein	Glyma07g36440.1	biological_process
	GmaAffx.62000.1.S1_at	2.05366	0.00161817	Protein of unknown function (DUF707)	Glyma13g39990.1	biological_process
	GmaAffx.1999.1.S1_at	2.05353	0.0312588	UDP-glycosyltransferase 90A1-like	Glyma16g08060.1	metabolic_process
	Gma.1601.1.S1_at	2.05161	0.000676186	medium-chain-fatty-acid--CoA ligase-like	Glyma14g38920.1	metabolic_process
	GmaAffx.64367.1.S1_at	2.04376	0.00509822	SNARE associated Golgi protein family	Glyma17g14590.1	biological_process
	GmaAffx.68541.1.S1_at	2.04114	9.01255e-05	abhydrolase domain-containing protein FAM108C1-like	Glyma13g06890.1	biological_process
	GmaAffx.29366.1.A1_at	2.02938	0.000411371	Predicted AT-hook DNA-binding family protein	Glyma03g39090.1	biological_process
	GmaAffx.84528.1.S1_at	2.02767	0.00522351	Protein of unknown function (DUF1005)	Glyma01g45200.1	biological_process
	Gma.1746.1.S1_at	2.022	0.00116738	isocitrate lyase 1-like	Glyma06g45950.1	metabolic_process
	GmaAffx.19826.1.A1_at	2.00579	8.34192e-05	Glycolipid transfer protein domain-containing protein 1-like	Glyma10g42190.1	glycolipid_transport
	GmaAffx.12463.1.S1_at	1.99472	0.00379099	plectin-related	Glyma14g04170.1	biological_process
	GmaAffx.92757.1.S1_s_at	1.98464	0.0163317	Protein of unknown function (DUF1645)	Glyma02g04000.1	biological_process
	Gma.13647.1.A1_at	1.98142	0.0025891	Protein of unknown function (DUF707)	Glyma12g29800.1	biological_process
	Gma.6458.1.S1_at	1.97953	0.000107464	SBP (S-ribonuclease binding protein) family protein	Glyma11g04240.1	biological_process
	GmaAffx.83399.1.S1_at	1.97902	0.000780051	choline-phosphate cytidylyltransferase B-like	Glyma15g16950.1	biosynthetic_process
	GmaAffx.90447.1.S1_at	1.97373	0.000617466	hydroxyproline-rich glycoprotein family protein	Glyma19g28500.2	biological_process
	Gma.3831.1.S1_at	1.97372	0.0254119	Kunitz family trypsin and protease inhibitor protein	Glyma12g36330.1	biological_process
	GmaAffx.80862.1.S1_at	1.97237	7.80215e-05	lactation elevated protein 1-like	Glyma02g36990.1	biological_process
	GmaAffx.23196.1.S1_at	1.96721	0.0021285	Interferon-related developmental regulator 1-like	Glyma14g09830.3	biological_process
	Gma.3799.2.S1_s_at	1.96642	0.000303417	EXORDIUM like 2	Glyma08g07590.1	biological_process
	GmaAffx.90124.1.S1_s_at	1.96583	0.00962739	BES1/BZR1 homolog protein 2-like	Glyma01g38450.1	brassinosteroid_mediated_signaling
	Gma.2258.2.S1_at	1.95906	0.000130199	nucleolar protein 56-like	Glyma05g03150.1	biological_process
	Gma.2378.2.S1_at	1.95768	0.000115478	Mitochondrial glycoprotein family protein	Glyma14g07130.1	biological_process
	Gma.6618.1.S1_at	1.94847	0.0237293	S-adenosyl-L-methionine-dependent methyltransferases superfamily protein	Glyma08g03980.1	biological_process
	Gma.16096.1.A1_at	1.94702	0.000220652	isoprenylcysteine alpha-carbonyl methylesterase ICME-like	Glyma19g05450.1	biological_process
	GmaAffx.4891.1.A1_at	1.94587	0.000209366	guanine nucleotide-binding protein-like 3 homolog	Glyma10g24060.1	biological_process
	Gma.13101.1.A1_at	1.94089	1.57024e-05	Pleckstrin homology (PH) domain-containing protein	Glyma02g45380.1	biological_process
	Gma.2304.1.S1_at	1.93905	7.19695e-06	serine-rich protein-related	Glyma09g12100.1	biological_process
	Gma.15368.1.S1_at	1.93713	0.00140831	RRP12-like protein-like	Glyma17g05190.1	biological_process
	GmaAffx.48948.1.A1_at	1.93437	2.38808e-05	probable nucleolar protein 5-2-like	Glyma12g04400.2	biological_process
	Gma.8647.1.S1_at	1.93272	0.00116394	ankyrin repeat family protein	Glyma06g04800.1	biological_process
	Gma.1728.1.S1_at	1.92884	0.000659502	GRF zinc finger / Zinc knuckle protein	Glyma19g27980.1	biological_process
	GmaAffx.52528.1.S1_at	1.92673	0.00365703	Magnesium transporter CorA-like family protein	Glyma09g02280.1	biological_process
	Gma.16654.1.S1_at	1.91973	0.00168523	coenzyme Q-binding protein COQ10 homolog B, mitochondrial-like	Glyma06g04320.1	biological_process
	Gma.13397.1.A1_at	1.91919	0.000509511	dehydrodolichyl diphosphate synthase 6-like	Glyma16g22500.1	metabolic_process
	GmaAffx.48979.1.S1_at	1.91822	0.000907797	transmembrane protein 184A-like	Glyma13g31920.2	biological_process
	Gma.8301.4.S1_at	1.91123	4.97244e-05	Calmodulin-binding protein	Glyma15g07330.2	biological_process
	Gma.13799.1.S1_at	1.91006	1.39032e-05	Ribonuclease P protein subunit P38-related	Glyma04g14680.1	biological_process
	Gma.17648.1.S1_at	1.90666	0.00158447	primary amine oxidase-like	Glyma18g20800.1	0
	Gma.9085.3.S1_at	1.89735	0.000242897	nucleolar protein 14-like	Glyma02g00570.1	primary_metabolic_process
	GmaAffx.14977.1.S1_at	1.88768	0.00015408	agenet domain-containing protein / bromo-adjacent homology (BAH) domain-containing protein	Glyma0022s00420.1	biological_process
	Gma.6921.1.S1_at	1.88455	3.50034e-05	PEBP (phosphatidylethanolamine-binding protein) family protein	Glyma05g34030.1	biological_process
	Gma.9083.2.S1_at	1.88445	0.0860531	Calcium-dependent lipid-binding (CaLB domain) family protein	Glyma09g24890.1	biological_process
	Gma.9131.1.A1_at	1.88392	5.56128e-06	putative DNA-binding protein ESCAROLA-like	Glyma18g04060.1	biological_process
	GmaAffx.83657.1.S1_at	1.88228	2.46986e-05	transmembrane protein 184A-like	Glyma13g31920.2	biological_process
	GmaAffx.27698.1.S1_at	1.8774	2.71521e-05	CASP-like protein GSVIVT00013502001-like	Glyma15g12370.1	biological_process
	GmaAffx.57421.1.S1_at	1.86553	0.00459771	las1-like family protein	Glyma14g04040.1	biological_process
	Gma.12187.1.A1_s_at	1.85715	7.86758e-05	THO complex subunit 4-like /// uncharacterized LOC100820344	Glyma11g33670.1	biological_process
	GmaAffx.83880.1.A1_at	1.85568	0.000183686	EXORDIUM like 2	Glyma02g37070.1	biological_process
	Gma.1594.1.S1_at	1.85201	0.00134681	momilactone A synthase-like	Glyma03g26590.1	metabolic_process
	GmaAffx.75942.1.S1_at	1.84631	3.87654e-05	KH domain-containing protein At4g18375-like	Glyma01g02640.2	biological_process
	GmaAffx.90962.1.S1_at	1.84456	0.00760865	Calcium-binding EF-hand family protein	Glyma12g31070.1	biological_process
	Gma.7703.1.S1_at	1.83474	0.000231447	BTB/POZ domain-containing protein At3g09030-like	Glyma08g12550.1	potassium_ion_transport
	GmaAffx.2820.1.S1_s_at	1.83261	0.000735561	zinc finger CCCH domain-containing protein 3-like /// zinc finger CCCH domain-containing protein 3-like	Glyma02g43510.1	biological_process
	Gma.9083.1.S1_at	1.83239	0.000402048	Calcium-dependent lipid-binding (CaLB domain) family protein	Glyma09g24890.1	biological_process
	GmaAffx.47162.1.A1_at	1.8323	0.0351632	binding	Glyma11g20830.1	biological_process
	Gma.5465.3.S1_a_at	1.82608	0.000705465	BTB/POZ domain-containing protein At1g63850-like	Glyma12g04770.1	biological_process
	GmaAffx.78443.1.S1_x_at	1.81589	0.00544826	anthocyanidin 5,3-O-glucosyltransferase-like	Glyma16g29330.1	metabolic_process
	Gma.10907.2.S1_s_at	1.8151	7.52409e-06	Stem-specific protein TSJT1-like	Glyma15g07720.4	biological_process
	Gma.1423.1.S1_s_at	1.81476	0.000163404	BES1/BZR1 homolog protein 2-like	Glyma01g38450.1	biological_process
	Gma.10717.1.S1_a_at	1.80957	0.00639269	CASP-like protein 8 /// CASP-like protein 7	Glyma07g38110.2	biological_process
	Gma.7120.2.S1_a_at	1.80812	0.0394323	peroxisomal aminotransferase	Glyma01g32090.1	0
	GmaAffx.1145.1.S1_at	1.80652	0.00712171	pentatricopeptide repeat-containing protein At4g21190-like	Glyma16g29590.2	embryonic_development_ending_in_seed_dormancy
	Gma.7002.1.S1_at	1.7915	0.000198407	inter-alpha-trypsin inhibitor heavy chain-related	Glyma13g17130.4	biological_process
	Gma.17935.1.S1_at	1.78959	0.0161626	Alba DNA/RNA-binding protein	Glyma17g38010.1	biological_process
	Gma.244.1.S1_at	1.77347	0.000880645	alcohol dehydrogenase 1	Glyma13g09530.1
	GmaAffx.71999.1.S1_at	1.768	0.000937239	kaempferol 3-O-beta-D-galactosyltransferase-like	Glyma08g07130.1	metabolic_process
	GmaAffx.66482.1.A1_at	1.76782	7.83486e-05	methyltransferase-like protein 21A-like	Glyma13g36970.1	biological_process
	Gma.17086.1.S1_at	1.75657	8.22742e-05	probable 2-oxoglutarate/Fe(II)-dependent dioxygenase-like	Glyma08g07460.1	biosynthetic_process
	Gma.5260.1.A1_at	1.74905	0.000186794	aldehyde dehydrogenase family 3 member H1-like	Glyma04g42740.1	response_to_desiccation response_to_salt_stress response_to_abscisic_acid_stimulus
	Gma.14515.1.S1_at	1.74901	0.000295729	bystin-like	Glyma05g13330.1	biological_process
	GmaAffx.57755.1.S1_at	1.74378	6.73896e-05	probable nucleolar protein 5-2-like	Glyma11g12200.1	biological_process
	GmaAffx.43594.1.A1_at	1.74367	0.000359848	UDP-glycosyltransferase 73C1-like	Glyma03g34420.1	metabolic_process
	GmaAffx.61472.1.A1_at	1.74158	0.000208875	Pentatricopeptide repeat (PPR) superfamily protein	Glyma17g07990.1	biological_process
	GmaAffx.49651.1.S1_at	1.73872	0.000173054	cytokinin riboside 5'-monophosphate phosphoribohydrolase LOG1-like	Glyma12g29810.1	biological_process
	Gma.5113.1.S1_s_at	1.73683	0.0120578	tropinone reductase homolog	Glyma18g03950.1	metabolic_process
	Gma.4654.1.A1_at	1.72332	0.00030538	pentatricopeptide repeat-containing protein At4g33170-like	Glyma06g06050.1	0
	Gma.9160.1.A1_at	1.72261	0.000134779	methyl-CpG-binding domain-containing protein 7-like	Glyma13g40850.4	biological_process
	GmaAffx.2820.1.S1_at	1.72036	0.00042691	zinc finger CCCH domain-containing protein 3-like	Glyma02g43510.1	biological_process
	Gma.6297.1.S1_at	1.71473	0.00148159	NC domain-containing protein-related	Glyma02g35490.1	biological_process
	Gma.5465.1.S1_at	1.71456	0.000160132	BTB/POZ domain-containing protein At1g63850-like	Glyma11g12560.1	biological_process
	GmaAffx.89548.1.S1_s_at	1.71233	0.0135263	DCN1-like protein 5-like	Glyma13g22360.1	biological_process
	GmaAffx.56426.1.S1_at	1.71062	0.000134125	Anthocyanidin 5,3-O-glucosyltransferase-like	Glyma16g29330.1	metabolic_process
	GmaAffx.57039.1.S1_at	1.70444	0.0150739	UDP-glycosyltransferase 89B1-like	Glyma06g40390.1	GO:0008152
	Gma.8310.1.S1_at	1.70355	9.60139e-05	protein unc-50 homolog	Glyma10g40860.1	biological_process
	GmaAffx.84246.2.S1_at	1.69972	0.00017518	ARM repeat superfamily protein	Glyma06g08800.1	biological_process
	Gma.7978.1.A1_at	1.69741	4.48174e-05	D111/G-patch domain-containing protein	Glyma13g22490.1	biological_process
	GmaAffx.64892.1.S1_at	1.69621	0.00189623	Protein of unknown function (DUF1677)	Glyma14g12630.1	biological_process
	Gma.12013.2.S1_at	1.69011	6.90253e-05	3-hydroxybutyryl-CoA dehydratase-like	Glyma17g03760.1	metabolic_process
	GmaAffx.42813.1.S1_at	1.68321	0.0228488	BRCT domain-containing protein At4g02110-like	Glyma02g01680.1	biological_process
	Gma.5444.1.S1_s_at	1.67602	0.00533588	hydroxyproline-rich glycoprotein family protein	Glyma19g28500.2	biological_process
	GmaAffx.91013.1.S1_s_at	1.67261	0.00651079	bifunctional dihydroflavonol 4-reductase/flavanone 4-reductase-like /// bifunctional dihydroflavonol 4-reductase/flavanone 4-reductase-like	Glyma01g02120.1	lignin_biosynthetic_process
	GmaAffx.69087.1.S1_at	1.67142	0.000528812	RNA-binding (RRM/RBD/RNP motifs) family protein	Glyma19g00530.1	biological_process
	GmaAffx.93607.1.S1_s_at	1.671	0.000477943	EXORDIUM like 2	Glyma08g07590.1	biological_process
	GmaAffx.82564.1.S1_s_at	1.66774	0.00218313	ankyrin repeat domain-containing protein 50-like	Glyma02g03850.2	lipid_transport response_to_lead_ion
	Gma.15460.1.S1_at	1.66741	0.000421676	calmodulin-binding transcription activator 2-like	Glyma08g07680.1	biological_process
	Gma.52.1.S1_at	1.64953	0.025825	isocitrate lyase 2-like	Glyma12g10780.1	metabolic_process
	GmaAffx.72797.1.S1_s_at	1.64903	1.29218e-05	splicing factor 3B subunit 3-like	Glyma10g43750.1	biological_process
	Gma.6632.1.A1_at	1.64557	2.46986e-05	lanC-like protein 2-like	Glyma12g12330.2	biological_process
	Gma.8417.1.S1_at	1.64482	0.00054844	calmodulin-like domain protein kinase isoenzyme beta	Glyma20g31510.1	protein_amino_acid_phosphorylation positive_regulation_of_abscisic_acid_mediated_signaling
	Gma.12741.1.A1_at	1.64475	2.66614e-05	kynurenine formamidase-like	Glyma10g40970.1	biological_process
	Gma.3716.1.S1_at	1.63922	0.000219507	probable methyltransferase PMT26-like	Glyma06g16050.1	biological_process
	Gma.5163.1.A1_at	1.63431	4.57988e-05	TVP38/TMEM64 family membrane protein slr0305-like	Glyma05g04110.1	biological_process
	GmaAffx.53377.1.S1_at	1.63348	9.38875e-05	Protein prenylyltransferase superfamily protein	Glyma04g38160.1	biological_process
	Gma.17362.1.S1_at	1.63135	0.000413498	BTB/POZ domain-containing protein At2g24240-like	Glyma02g36470.1	biological_process
	Gma.16469.1.S1_s_at	1.62523	0.000435906	RNA-binding (RRM/RBD/RNP motifs) family protein	Glyma09g33960.1	biological_process
	GmaAffx.91417.1.S1_at	1.61907	0.000697777	nodal modulator 1-like	Glyma03g37930.1	0
	Gma.4437.1.S1_s_at	1.61868	0.00870095	bifunctional dihydroflavonol 4-reductase/flavanone 4-reductase-like	Glyma02g18380.3	anthocyanin_biosynthetic_process
	Gma.4549.2.S1_at	1.61698	0.000305216	stromal cell-derived factor 2-like protein-like	Glyma04g06580.2	biological_process
	GmaAffx.87793.1.S1_at	1.61034	1.76652e-05	Protein of unknown function (DUF 3339)	Glyma11g36910.1	biological_process
	Gma.5491.2.S1_at	1.60768	0.000182214	Bifunctional dihydroflavonol 4-reductase/flavanone 4-reductase-like	Glyma09g33820.2	biological_process
	GmaAffx.11166.1.S1_at	1.60544	0.000910251	protein mak16-like	Glyma06g43930.1	biological_process
	Gma.8324.2.S1_at	1.60446	0.000156534	protein SGT1 homolog At5g65490-like	Glyma09g33210.1	biological_process
	Gma.5465.2.S1_at	1.60043	0.146543	BTB/POZ domain-containing protein At1g63850-like	Glyma11g12560.1	biological_process
	Gma.3048.1.S1_a_at	1.60037	0.00531544	CASP-like protein 10-like /// CASP-like protein 10-like	Glyma11g33030.1	biological_process
	GmaAffx.82904.1.S1_at	1.59714	0.000248786	GRAM domain-containing protein / ABA-responsive protein-related	Glyma20g23500.1	biological_process
	GmaAffx.34560.1.S1_at	1.59601	0.0014672	WD-40 repeat-containing protein MSI2-like	Glyma12g03700.1	biological_process
	GmaAffx.6543.1.A1_at	1.5939	0.000707428	probable inactive purple acid phosphatase 27-like	Glyma12g01460.1
	GmaAffx.72198.1.A1_at	1.59238	0.00633234	UDP-glycosyltransferase 85A3-like	Glyma15g37520.1	metabolic_process
	GmaAffx.54082.1.S1_at	1.58799	0.000100921	WD repeat-containing protein 89 homolog	Glyma19g39790.1	biological_process
	Gma.2340.2.S1_at	1.58795	0.00303204	DEAD-box ATP-dependent RNA helicase 27-like	Glyma17g13230.1	biological_process
	GmaAffx.34199.1.A1_at	1.58628	0.000258109	WD repeat-containing protein 43-like	Glyma13g44010.1	biological_process
	Gma.16905.1.S1_at	1.58287	0.000328279	large subunit GTPase 1 homolog	Glyma12g10130.1	biological_process
	GmaAffx.46603.1.S1_at	1.58247	0.0133598	GEM-like protein 5-like	Glyma19g27260.1	biological_process
	Gma.12607.1.A1_at	1.58096	0.00388341	UPF0361 protein C3orf37 homolog	Glyma08g45860.2	biological_process
	Gma.7876.1.S1_at	1.57937	0.0022021	calmodulin-binding transcription activator 5-like	Glyma07g37090.1	biological_process
	GmaAffx.495.1.S1_at	1.57499	0.000302926	MA3 domain-containing protein	Glyma17g13570.1	biological_process
	GmaAffx.11185.2.A1_at	1.57068	0.000213455	DAZ-associated protein 1-like	Glyma06g05150.1	biological_process
	GmaAffx.54192.1.S1_at	1.57067	0.00134567	mediator of RNA polymerase II transcription subunit 21-like	Glyma20g26210.1	biological_process
	GmaAffx.87563.1.S1_at	1.56962	0.00523595	alcohol dehydrogenase 1B-like	Glyma08g00740.2	metabolic_process
	Gma.7457.1.A1_a_at	1.5602	0.000515891	probable ATP-dependent RNA helicase DHX36-like /// probable ATP-dependent RNA helicase DHX36-like	Glyma02g35240.1	biological_process
	Gma.12013.1.S1_at	1.55272	0.0136029	peroxisomal enoyl-CoA hydratase/isomerase family protein	Glyma07g36770.1	metabolic_process
	GmaAffx.9275.1.S1_at	1.55157	0.00124278	beta-amyrin synthase-like	Glyma03g27620.1	metabolic_process
	Gma.5442.1.S1_at	1.55036	0.000153589	cirhin-like	Glyma14g09940.1	biological_process
	Gma.14850.1.S1_at	1.54706	0.0690639	Embryo-specific protein 3, (ATS3)	Glyma16g32740.1	biological_process
	Gma.17191.1.S1_at	1.54485	0.00651537	anthocyanidin 3-O-glucosyltransferase 1-like	Glyma09g09910.1	metabolic_process
	Gma.10717.2.S1_s_at	1.54422	0.0539441	CASP-like protein 8 /// CASP-like protein 7	Glyma17g02600.2	biological_process
	Gma.400.2.S1_a_at	1.54373	0.00552971	hsp70-binding protein 1-like /// hsp70-binding protein 1-like	Glyma03g17870.2	biological_process
	GmaAffx.6562.1.S1_at	1.54312	0.0272199	Histone superfamily protein	Glyma04g37800.1	biological_process
	Gma.17022.1.S1_at	1.54273	0.000917775	GEM-like protein 4-like	Glyma20g23520.1	biological_process
	Gma.3043.1.S1_at	1.54194	0.000140177	sialidase-like	Glyma02g45690.1	0
	Gma.3990.1.S1_at	1.5335	0.00143301	calmodulin-binding transcription activator 3-like	Glyma05g31190.1	biological_process
	Gma.7457.2.A1_at	1.53134	0.000785286	probable ATP-dependent RNA helicase DHX36-like	Glyma10g10180.1	biological_process
	GmaAffx.63601.1.S1_at	1.52657	0.00334904	kelch domain-containing protein 4-like	Glyma04g36770.1	biological_process
	GmaAffx.25607.1.A1_at	1.52632	0.00204573	myb domain protein 12	Glyma02g01740.1	biological_process
	GmaAffx.59182.1.S1_at	1.5257	0.000185812	TRM112-like protein At1g78190-like	Glyma10g36240.1	biological_process
	Gma.3990.1.S1_s_at	1.52514	0.0084924	calmodulin-binding transcription activator 3-like	Glyma08g14370.1	biological_process
	Gma.4686.1.S1_at	1.52509	0.001108	anthocyanidin reductase-like	Glyma03g41740.1	metabolic_process
	GmaAffx.77266.1.S1_at	1.52325	0.0024998	BUD13 homolog	Glyma07g07730.1	biological_process
	GmaAffx.86505.1.S1_x_at	1.52283	0.0120081	glycogenin-1-like	Glyma20g22700.1	carbohydrate_biosynthetic_process
	GmaAffx.75390.1.S1_at	1.52197	0.000109099	type I inositol-1,4,5-trisphosphate 5-phosphatase 1-like	Glyma10g36550.1	biological_process
	GmaAffx.90954.1.S1_x_at	1.52033	0.0156336	UDP-glucuronate 4-epimerase 1-like	Glyma02g37020.1	biological_process
	Gma.8382.1.S1_at	1.51803	6.75532e-05	probable methyltransferase PMT25-like	Glyma04g42270.1	biological_process
	GmaAffx.41299.1.S1_at	1.51641	0.0191323	hyoscyamine 6-dioxygenase-like	Glyma18g50870.1	flavonoid_biosynthetic_process response_to_bacterium response_to_fungus
	GmaAffx.86220.1.S1_at	1.51527	0.0169869	putative hydrolase C777.06c-like	Glyma13g29360.2	biological_process
	Gma.2258.2.S1_a_at	1.50651	0.00158104	nucleolar protein 56-like	Glyma05g03150.1	biological_process
	Gma.1281.1.S1_at	1.50468	0.000184994	Calcium-binding EF-hand family protein	Glyma15g30610.1	biological_process
	Gma.10959.2.S1_at	1.50465	0.000706446	protein LURP-one-related 15-like	Glyma09g41560.1	biological_process
	Carboh. Met. process - 36
	Identification	Log2(FC)	Pvalue	Description	Phytozome	Gene ontology
				Biosynthetic process - 2
	Gma.8147.2.S1_at	6.29802	1.4721e-06	probable alpha,alpha-trehalose-phosphate synthase [UDP-forming] 11-like	Glyma13g01420.1	metabolic_process trehalose_biosynthetic_process
	Gma.8147.2.S1_a_at	6.07954	1.9628e-06	probable alpha,alpha-trehalose-phosphate synthase [UDP-forming] 11-like /// probable alpha,alpha-trehalose-phosphate synthase [UDP-forming] 11-like	Glyma13g01420.1	metabolic_process trehalose_biosynthetic_process
	Gma.8147.1.S1_at	5.25821	1.63567e-07	probable alpha,alpha-trehalose-phosphate synthase [UDP-forming] 11-like	Glyma17g07530.2	metabolic_process trehalose_biosynthetic_process
	Gma.15695.1.A1_at	5.04227	1.30854e-06	6-phosphofructokinase 2-like	Glyma07g39960.1	glycolysis
	Gma.6507.2.S1_at	4.05866	3.27134e-07	6-phosphofructokinase 2-like	Glyma07g39960.1	glycolysis
	Gma.5637.1.S1_at	3.43059	1.9628e-06	galactinol synthase	Glyma10g28610.1	carbohydrate_biosynthetic_process response_to_heat response_to_high_light_intensity response_to_hydrogen_peroxide
	Gma.4032.3.S1_at	2.5287	6.44454e-05	glucose-6-phosphate isomerase-like	Glyma04g09800.2	positive_regulation_of_flower_development starch_metabolic_process
	Gma.4032.3.S1_x_at	2.42983	2.91149e-05	glucose-6-phosphate isomerase-like	Glyma04g09800.2	positive_regulation_of_flower_development starch_metabolic_process
	Gma.13854.1.S1_at	2.42634	0.00034758	galactinol--sucrose galactosyltransferase-like	Glyma05g08950.2	sucrose_biosynthetic_process mannitol_biosynthetic_process raffinose_family_oligosaccharide_biosynthetic_process
	GmaAffx.41216.1.S1_at	2.39404	5.13601e-05	galacturonokinase-like	Glyma05g36350.1	colanic_acid_biosynthetic_process galactose_metabolic_process lactose_catabolic_process metabolic_process phosphorylation lactose_catabolic_process_via_UDP-galactose carbohydrate_phosphorylation
	Gma.4032.3.S1_s_at	2.32714	3.99104e-05	glucose-6-phosphate isomerase-like	Glyma04g09800.2	positive_regulation_of_flower_development starch_metabolic_process
	GmaAffx.85264.1.S1_at	2.26197	0.00077678	beta-amylase 3, chloroplastic-like	Glyma11g04210.1	response_to_cold maltose_biosynthetic_process starch_catabolic_process
	Gma.7533.1.S1_at	2.04514	0.00393117	alpha,alpha-trehalose-phosphate synthase [UDP-forming] 6-like	Glyma02g09480.1	trehalose_biosynthetic_process
	GmaAffx.12926.1.A1_at	1.89195	8.34192e-06	alpha,alpha-trehalose-phosphate synthase [UDP-forming] 6-like	Glyma07g26980.1	trehalose_biosynthetic_process
	Gma.7533.2.A1_s_at	1.64204	0.000208057	alpha-trehalose-phosphate synthase [UDP-forming] 6-like	Glyma02g09480.1	trehalose_biosynthetic_process
	GmaAffx.24388.1.A1_at	1.60266	0.0107343	probable xyloglucan endotransglucosylase/hydrolase protein 8-like	Glyma05g05240.1	carbohydrate_metabolic_process
	Gma.1828.1.S1_at	1.54686	3.94197e-05	sucrose synthase-like /// sucrose synthase	Glyma13g17420.2	sucrose_biosynthetic_process
				Catabolic process - 5
	GmaAffx.46148.1.S1_at	7.51269	1.79924e-06	chitotriosidase-1-like	Glyma15g25060.1	carbohydrate_metabolic_process
	GmaAffx.46148.2.S1_at	6.92818	1.39032e-05	chitotriosidase-1-like	Glyma15g25060.1	carbohydrate_metabolic_process
	Gma.1691.1.S1_at	6.13609	0	Lactoylglutathione lyase / glyoxalase I family protein	Glyma07g03560.3	carbohydrate_metabolic_process
	GmaAffx.83409.1.S1_at	5.00961	1.93009e-05	glucan endo-1,3-beta-glucosidase 5-like	Glyma07g39950.2	carbohydrate_metabolic_process
	GmaAffx.28397.1.S1_at	3.50755	1.9628e-06	probable xyloglucan endotransglucosylase/hydrolase protein 23-like	Glyma17g07220.1	carbohydrate_metabolic_process glucan_metabolic_process
	GmaAffx.61337.1.S1_at	3.21254	5.64306e-05	Melibiase family protein	Glyma05g30770.1	carbohydrate_metabolic_process lactose_catabolic_process metabolic_process N-terminal_protein_myristoylation
	GmaAffx.82513.1.S1_at	3.19091	9.81402e-07	Probable polygalacturonase-like	Glyma07g07280.1	carbohydrate_metabolic_process
	Gma.6484.1.A1_at	3.07832	8.17835e-07	Melibiase family protein	Glyma05g30770.1	carbohydrate_metabolic_process lactose_catabolic_process metabolic_process N-terminal_protein_myristoylation
	GmaAffx.87008.1.S1_at	2.64671	1.03047e-05	probable polygalacturonase-like	Glyma10g02030.1	carbohydrate_metabolic_process
	Gma.2240.1.S1_at	2.47121	4.43267e-05	endo-xyloglucan transferase	Glyma16g04950.1	carbohydrate_metabolic_process glucan_metabolic_process
	Gma.17299.2.S1_at	2.29918	2.61707e-06	glucan endo-1,3-beta-glucosidase 7-like	Glyma14g08200.1	carbohydrate_metabolic_process
	GmaAffx.6037.1.A1_at	2.07699	0.000316829	glucan endo-1,3-beta-glucosidase 8-like	Glyma02g07840.1	carbohydrate_metabolic_process
	Gma.8450.1.S1_at	2.05848	0.000122348	hydroxyisourate hydrolase	Glyma02g17490.1	carbohydrate_metabolic_process
	Gma.5910.1.S1_at	1.7736	0.000473036	alpha-galactosidase-like	Glyma06g14920.1	carbohydrate_metabolic_process
	Gma.5013.2.S1_at	1.72146	0.000413498	glucan endo-1,3-beta-glucosidase-like protein 2-like	Glyma01g07100.1	biological_process
	Gma.8565.1.S1_at	1.67266	0.000682402	probable xyloglucan endotransglucosylase/hydrolase protein 23-like	Glyma13g00280.1	carbohydrate_metabolic_process glucan_metabolic_process
	Gma.17476.2.S1_at	1.55703	0.000247804	fructose-bisphosphate aldolase, cytoplasmic isozyme-like	Glyma14g36850.1	response_to_salt_stress response_to_cadmium_ion pentose-phosphate_shunt
	GmaAffx.91723.1.S1_at	1.55658	0.000195136	glucose-6-phosphate 1-dehydrogenase, cytoplasmic isoform-like	Glyma16g06850.3	glucose_metabolic_process pentose-phosphate_shunt,_oxidative_branch
	Gma.3697.1.S1_at	1.54253	0.00052276	galacturonokinase-like	Glyma05g36350.1	carbohydrate_metabolic_process
	Catabolic Process - 12
	Identification	Log2(FC)	Pvalue	Description	Phytozome	Gene ontology
	GmaAffx.10497.1.S1_at	6.479	6.54268e-07	alpha-aminoadipic semialdehyde synthase-like	Glyma17g04920.1	L-lysine_catabolic_process
	Gma.197.1.S1_at	5.42784	4.56352e-05	asparagine synthetase [glutamine-hydrolyzing] 2-like /// asparagine synthetase	Glyma11g27480.1	amino_acid_catabolic_process response_to_light_stimulus response_to_absence_of_light response_to_sucrose_stimulus cellular_response_to_sucrose_starvation
	Gma.12045.1.S1_at	3.9464	0.000181887	asparagine synthetase 1	Glyma18g06840.1	amino_acid_catabolic_process response_to_light_stimulus response_to_absence_of_light response_to_sucrose_stimulus cellular_response_to_sucrose_starvation
	Gma.16423.1.S1_at	2.45249	2.38808e-05	isovaleryl-CoA dehydrogenase 1, mitochondrial-like	Glyma11g15900.1	leucine_catabolic_process
	Gma.18050.2.S1_a_at	2.27383	9.42146e-05	homogentisate 1,2-dioxygenase-like /// homogentisate 1,2-dioxygenase-like	Glyma06g34940.1	L-phenylalanine_catabolic_process tyrosine_catabolic_process
	GmaAffx.52391.1.S1_at	2.00977	0.00355791	peptidoglycan-binding LysM domain-containing protein	Glyma09g27320.1	cell_wall_catabolic_process
	GmaAffx.86415.1.S1_at	1.87155	0.000384546	ubiquitin-conjugating enzyme E2 32-like	Glyma09g04090.1	ubiquitin-dependent_protein_catabolic_process
	Gma.9432.1.S1_at	1.79564	0.000104029	ubiquitin carboxyl-terminal hydrolase 19-like	Glyma04g06170.1	ubiquitin-dependent_protein_catabolic_process
	GmaAffx.80998.1.S1_at	1.72252	0.0646445	putative transferase CAF17 homolog, mitochondrial-like /// putative transferase CAF17 homolog, mitochondrial-like	Glyma01g42120.1	glycine_catabolic_process
	GmaAffx.44776.1.S1_at	1.70414	0.0167056	homogentisate 1,2-dioxygenase-like	Glyma12g20220.1	L-phenylalanine_catabolic_process tyrosine_catabolic_process
	GmaAffx.83429.1.A1_at	1.63979	0.000195463	COP9 signalosome complex subunit 7-like	Glyma18g48710.1	photomorphogenesis signalosome_assembly cullin_deneddylation
	Gma.18068.1.S1_at	1.51508	0.00508072	hexokinase-1-like	Glyma05g35890.1	hexose_catabolic_process programmed_cell_death sugar_mediated_signaling glucose_mediated_signaling
	Cell Cycle or Division - 6
	Identification	Log2(FC)	Pvalue	Description	Phytozome	Gene ontology
	Gma.1495.1.S1_at	5.155	3.76204e-06	Cell division protein ftsZ homolog 2-1, chloroplastic-like	Glyma10g08370.1	response_to_water_deprivation response_to_salt_stress response_to_stress regulation_of_transcription,_DNA-dependent seed_germination response_to_abscisic_acid_stimulus response_to_gibberellin_stimulus sugar_mediated_signaling sugar_mediated_signaling response_to_chitin seed_development
	GmaAffx.38765.1.S1_at	4.49138	1.63567e-06	cell division cycle protein 48 homolog	Glyma04g35950.1	0
	GmaAffx.30301.1.S1_at	2.28377	0.000490538	cell division cycle protein 48 homolog	Glyma04g35950.1	0
	GmaAffx.36942.1.S1_at	2.0388	0.000131181	cyclin-D4-1-like	Glyma04g09840.1	G1_phase_of_mitotic_cell_cycle response_to_sucrose_stimulus regulation_of_cell_cycle
	Gma.5594.1.S1_at	1.97305	0.00108919	cell division cycle protein 48 homolog	Glyma03g33990.1	response_to_cadmium_ion
	Gma.8093.1.A1_at	1.63637	0.0166518	cell division cycle protein 48 homolog	Glyma19g21200.1	0
	Cell death/Proteolysis/Senescence - 15
	Identification	Log2(FC)	Pvalue	Description	Phytozome	Gene ontology
	GmaAffx.43575.1.S1_at	5.74829	2.45351e-06	MLP-like protein 34-like	Glyma15g15660.1	defense_response response_to_biotic_stimulus
	Gma.1159.1.S1_at	2.81317	3.82747e-05	CASP-like protein 3	Glyma13g01100.2	biological_process
	Gma.3217.2.S1_at	2.5278	0.00226377	autophagy-related protein 8f-like	Glyma11g03460.2	autophagy
	GmaAffx.20786.1.A1_at	2.40548	0.000237499	serine carboxypeptidase-like 33-like	Glyma17g04120.2	proteolysis
	Gma.8481.1.S1_at	2.37505	0.000607161	seed maturation protein PM40	Glyma05g04230.1	proteolysis vacuolar_protein_processing
	Gma.5129.1.S1_at	2.10384	0.000432308	apoptosis-inducing factor homolog A-like	Glyma11g18320.1	0
	GmaAffx.88529.1.S1_at	1.997	9.76495e-05	Ubiquitin-like superfamily protein	Glyma15g11510.1	autophagy
	GmaAffx.60252.1.S1_at	1.95925	7.00067e-05	serine carboxypeptidase-like 19-like	Glyma03g17920.1	proteolysis
	GmaAffx.20786.2.S1_at	1.84191	0.00133536	serine carboxypeptidase-like 33-like	Glyma17g04120.2	proteolysis
	GmaAffx.75894.1.A1_at	1.72447	6.29733e-05	Subtilisin-like protease-like	Glyma12g03570.1	proteolysis plant-type_cell_wall_modification
	Gma.18054.1.S1_at	1.72071	0.00262934	N-rich protein	Glyma20g16100.1	0
	GmaAffx.55671.1.S1_at	1.64091	0.00013985	probable serine protease EDA2-like	Glyma16g24290.1	proteolysis
	GmaAffx.1441.1.S1_at	1.61833	0.000408263	aspartic proteinase nepenthesin-1-like	Glyma07g06100.1	proteolysis
	GmaAffx.77102.1.S1_at	1.58491	3.59848e-06	signal peptide peptidase-like 2B-like	Glyma18g46760.1	proteolysis
	Gma.11023.2.S1_a_at	1.50361	0.0168168	aspartic proteinase-like protein 1-like	Glyma01g36770.4	proteolysis
	Defense / Response to Biotic stimulus - 29
	Identification	Log2(FC)	Pvalue	Description	Phytozome	Gene ontology
	Gma.1622.1.A1_s_at	5.84994	3.43491e-06	probable disease resistance protein At5g66900-like	Glyma05g17470.1	defense_response
	GmaAffx.82055.1.S1_at	4.98625	4.97244e-05	defensin-like protein-like	Glyma13g35320.1	defense_response
	GmaAffx.51786.1.S1_s_at	4.63901	6.54268e-07	syringolide-induced protein 19-1-5	Glyma17g07260.1	carbohydrate_metabolic_process glucan_metabolic_process
	GmaAffx.82443.1.S1_at	4.60144	8.34192e-06	Disease resistance protein/LRR protein-related protein	Glyma06g47780.1	defense_response signal_transduction
	GmaAffx.91656.1.S1_s_at	3.31	0.00242864	disease resistance protein/LRR protein-related protein	Glyma06g47780.1	defense_response signal_transduction
	Gma.14317.1.S1_at	2.99065	6.88617e-05	squamosa promoter-binding-like protein 14-like	Glyma20g00900.1	defense_response_to_bacterium regulation_of_transcription
	Gma.4332.1.S1_at	2.88342	0.000214764	disease resistance response protein 206-like	Glyma19g33310.1	defense_response
	Gma.117.1.S1_at	2.64886	0.00107676	syringolide-induced protein 19-1-5	Glyma17g07260.1	carbohydrate_metabolic_process glucan_metabolic_process
	GmaAffx.39735.1.A1_at	2.59328	0.000503296	probable disease resistance protein At5g66900-like	Glyma01g39000.1	defense_response
	GmaAffx.92258.1.S1_at	2.53104	0.00084417	Probable disease resistance protein At5g66900-like	Glyma05g17470.1	defense_response
	Gma.121.1.S1_at	2.48735	0.00385675	syringolide-induced protein 1-3-1B	Glyma20g24600.1	regulation_of_transcription
	Gma.2355.2.S1_at	2.47072	0.0056851	callose synthase 11-like /// callose synthase 11-like	Glyma15g08020.1	1,3-beta-glucan_biosynthetic_process
	GmaAffx.47795.1.A1_at	2.34168	1.27582e-05	coronatine-insensitive 1	Glyma11g34940.1	defense_response response_to_insect response_to_wounding ubiquitin-dependent_protein_catabolic_process jasmonic_acid_and_ethylene-dependent_systemic_resistance jasmonic_acid_mediated_signaling_pathway response_to_jasmonic_acid_stimulus stomatal_movement stomatal_movement defense_response_to_fungus SCF-dependent_proteasomal_ubiquitin-dependent_protein_catabolic_process negative_regulation_of_defen…
	GmaAffx.82595.1.S1_at	2.3387	0.00208941	stress-induced receptor-like kinase	Glyma02g11150.1	response_to_fungus
	Gma.2355.1.S1_at	2.32398	0.000173708	callose synthase 11-like	Glyma13g31310.1	1,3-beta-glucan_biosynthetic_process
	Gma.4474.1.S1_s_at	2.16448	0.00122839	coronatine-insensitive 1 /// coronatine-insensitive protein 1-like	Glyma11g34940.1	defense_response response_to_insect response_to_wounding ubiquitin-dependent_protein_catabolic_process jasmonic_acid_and_ethylene-dependent_systemic_resistance jasmonic_acid_mediated_signaling_pathway response_to_jasmonic_acid_stimulus stomatal_movement stomatal_movement defense_response_to_fungus SCF-dependent_proteasomal_ubiquitin-dependent_protein_catabolic_process negative_regulation_of_defen…
	GmaAffx.90673.1.S1_at	2.12936	0.00277132	probable disease resistance protein At5g66900-like	Glyma01g39000.1	defense_response
	Gma.120.1.S1_at	2.08516	0.000636276	syringolide-induced protein B13-1-9	Glyma03g35990.1	defense_response_to_virus response_to_other_organism
	GmaAffx.82595.2.S1_at	2.03854	0.00260219	stress-induced receptor-like kinase	Glyma02g11150.1	response_to_fungus
	Gma.8782.1.A1_at	1.99243	0.000290659	CC-NBS-LRR class disease resistance protein	Glyma15g18290.1	defense_response
	Gma.16434.1.S1_at	1.89574	0.000464858	probable disease resistance protein At4g33300-like	Glyma17g36400.1
	Gma.4616.1.A1_at	1.82344	0.000466984	Pathogenesis-related thaumatin superfamily protein	Glyma02g05320.1	response_to_other_organism
	GmaAffx.67044.1.S1_at	1.77665	0.00572174	cytochrome b5-like	Glyma04g04700.2	defense_response_to_bacterium
	GmaAffx.9145.1.S1_s_at	1.76754	0.0421233	MLP-like protein 423	Glyma17g03330.1	defense_response response_to_biotic_stimulus
	GmaAffx.89999.1.S1_x_at	1.67598	0.000145084	MLP-like protein 423	Glyma07g37280.1	defense_response response_to_biotic_stimulus
	Gma.1516.1.A1_at	1.67186	0.0111572	TMV resistance protein N-like	Glyma12g16450.1	defense_response
	Gma.4474.2.S1_at	1.63833	0.0118336	coronatine-insensitive 1	Glyma11g34940.1	defense_response response_to_insect response_to_wounding ubiquitin-dependent_protein_catabolic_process jasmonic_acid_and_ethylene-dependent_systemic_resistance jasmonic_acid_mediated_signaling_pathway response_to_jasmonic_acid_stimulus stomatal_movement stomatal_movement defense_response_to_fungus SCF-dependent_proteasomal_ubiquitin-dependent_protein_catabolic_process negative_regulation_of_defen…
	GmaAffx.53737.1.S1_at	1.62125	0.00622651	chitin-inducible gibberellin-responsive protein 1-like	Glyma12g16750.1	photomorphogenesis
	GmaAffx.84858.1.S1_at	1.60652	6.75532e-05	probable disease resistance protein At4g33300-like	Glyma17g36420.1	GO:0006952
	Developement - 54
	Identification	Log2(FC)	Pvalue	Description	Phytozome	Gene ontology
	Gma.173.1.S1_at	9.75811	6.54268e-07	soybean seed maturation polypeptides	Glyma03g30040.1	embryonic_development_ending_in_seed_dormancy
	Gma.2912.1.S1_s_at	9.39356	5.07058e-06	seed maturation protein PM30	Glyma13g44020.1	embryonic_development_ending_in_seed_dormancy
	Gma.8467.1.S1_at	8.8933	1.63567e-07	51 kDa seed maturation protein	Glyma13g17980.1	embryonic_development_ending_in_seed_dormancy
	Gma.6192.1.S1_s_at	8.78836	1.30854e-06	probable galactinol--sucrose galactosyltransferase 2-like	Glyma03g29440.1	0
	Gma.8434.1.S1_s_at	8.42141	6.54268e-07	Lea protein /// 51 kDa seed maturation protein	Glyma17g04550.1	embryonic_development_ending_in_seed_dormancy
	GmaAffx.40402.1.S1_at	7.88651	2.45351e-06	Expansin-A15-like	Glyma17g10950.1	syncytium_formation unidimensional_cell_growth plant-type_cell_wall_modification_during_multidimensional_cell_growth plant-type_cell_wall_loosening
	Gma.8434.1.S1_at	7.25859	4.90701e-07	Lea protein	Glyma17g04550.1	embryonic_development_ending_in_seed_dormancy
	Gma.176.1.S1_s_at	6.87957	1.30854e-06	seed maturation protein	Glyma17g16620.1	embryonic_development_ending_in_seed_dormancy
	Gma.167.1.S1_at	6.73909	8.17835e-07	seed maturation protein	Glyma05g23680.1	embryonic_development_ending_in_seed_dormancy
	GmaAffx.90600.1.S1_s_at	6.02489	6.91889e-05	probable galactinol--sucrose galactosyltransferase 2-like	Glyma03g29440.1	0
	Gma.6192.1.S1_at	5.86849	1.71745e-05	probable galactinol--sucrose galactosyltransferase 2-like	Glyma03g29440.1	0
	GmaAffx.87417.1.S1_at	4.47158	0.000127909	probable galactinol--sucrose galactosyltransferase 2-like	Glyma03g29440.1	0
	GmaAffx.63039.1.S1_at	3.88036	5.82299e-05	Protein of unknown function (DUF3411)	Glyma18g41130.1	leaf_development
	GmaAffx.11076.1.S1_at	3.27931	0.000484159	Protein of unknown function (DUF3223)	Glyma06g20870.1	nucleologenesis embryonic_development
	Gma.8954.1.S1_at	3.00495	0.000280681	expansin-like B1-like	Glyma01g41330.1	unidimensional_cell_growth plant-type_cell_wall_loosening
	GmaAffx.91428.1.A1_at	2.94385	1.61931e-05	Probable galactinol--sucrose galactosyltransferase 2-like	Glyma03g29440.1	0
	Gma.6682.1.A1_at	2.91675	1.12861e-05	expansin-A15-like	Glyma06g20970.1	syncytium_formation unidimensional_cell_growth plant-type_cell_wall_modification_during_multidimensional_cell_growth plant-type_cell_wall_loosening
	GmaAffx.71612.1.S1_at	2.88087	0.00107823	WD repeat-containing protein 3-like	Glyma03g34360.1	rRNA_processing
	Gma.7784.1.A1_at	2.8229	0.00677249	Expansin-A1-like	Glyma02g12140.1	syncytium_formation unidimensional_cell_growth plant-type_cell_wall_modification_during_multidimensional_cell_growth plant-type_cell_wall_loosening
	Gma.2096.2.S1_x_at	2.78781	0.017794	tropinone reductase homolog At1g07440-like	Glyma12g06300.3	aging
	GmaAffx.81362.1.S1_at	2.70252	0.0169302	expansin-like B1-like	Glyma01g41330.1	unidimensional_cell_growth plant-type_cell_wall_loosening
	GmaAffx.75312.1.A1_at	2.50315	0.000729836	AdoMet-dependent rRNA methyltransferase spb1-like	Glyma11g12430.1	rRNA_processing
	GmaAffx.3038.1.S1_at	2.43274	0.000143121	putative H/ACA ribonucleoprotein complex subunit 1-like protein 1-like	Glyma19g28740.1	rRNA_processing
	Gma.8263.1.S1_at	2.42879	7.36052e-06	growth-regulating factor 7	Glyma06g13960.2	leaf_development
	Gma.4105.3.A1_a_at	2.42406	0.00267154	maternal effect embryo arrest 14	Glyma07g33050.1	embryonic_development_ending_in_seed_dormancy
	Gma.4044.1.S1_at	2.38373	0.00336261	pescadillo homolog	Glyma03g39460.2	cell_proliferation
	Gma.53.1.S1_at	2.26278	0.000138214	maturation polypeptide	Glyma13g21280.1	embryonic_development_ending_in_seed_dormancy
	GmaAffx.77224.1.S1_at	2.25139	9.15976e-05	transducin family protein / WD-40 repeat family protein	Glyma01g00460.1	rRNA_processing
	Gma.2096.2.S1_a_at	2.21675	0.0558233	tropinone reductase homolog At1g07440-like	Glyma12g06300.3	aging
	Gma.2096.1.S1_at	2.21003	0.00808676	tropinone reductase homolog At1g07440-like	Glyma12g06300.3	aging
	Gma.2096.3.S1_s_at	2.12181	0.0269604	tropinone reductase homolog At1g07440-like	Glyma12g06300.1	aging
	GmaAffx.83717.1.S1_at	2.07907	0.000105337	alpha-galactosidase-like	Glyma16g33510.1	positive_regulation_of_flower_development leaf_morphogenesis
	GmaAffx.45586.1.A1_at	2.03153	0.000132816	maternal effect embryo arrest 60	Glyma11g14340.1	embryonic_development_ending_in_seed_dormancy
	Gma.13110.1.S1_at	2.02008	0.00194432	expansin-A15-like	Glyma07g35620.1	syncytium_formation unidimensional_cell_growth plant-type_cell_wall_modification_during_multidimensional_cell_growth plant-type_cell_wall_loosening
	Gma.6703.1.S1_at	1.90622	0.0008144	maternal effect embryo arrest 59	Glyma01g39750.2	embryonic_development_ending_in_seed_dormancy
	GmaAffx.19024.1.S1_at	1.88696	0.00227129	Protein of unknown function (DUF3411)	Glyma10g28410.1	leaf_development
	Gma.5312.1.S1_s_at	1.84898	0.0278319	expansin-like A1	Glyma11g10240.4	unidimensional_cell_growth plant-type_cell_wall_loosening
	GmaAffx.60859.1.A1_at	1.79741	0.000266287	Xyloglucan galactosyltransferase KATAMARI1-like	Glyma19g35210.1	unidimensional_cell_growth fucose_biosynthetic_process xyloglucan_biosynthetic_process endomembrane_organization
	GmaAffx.32646.1.S1_at	1.79049	0.000171418	protein TRANSPARENT TESTA 1-like	Glyma08g16390.1	pollen_tube_growth regulation_of_transcription
	GmaAffx.77737.1.S1_at	1.78569	0.0154322	PEBP (phosphatidylethanolamine-binding protein) family protein	Glyma02g07650.1	positive_regulation_of_flower_development photoperiodism,_flowering
	Gma.2147.1.S1_at	1.77907	0.000472709	Small nuclear ribonucleoprotein family protein	Glyma10g02380.1	embryonic_development_ending_in_seed_dormancy
	Gma.7008.1.S1_at	1.76732	0.00132293	probable dimethyladenosine transferase-like	Glyma13g18570.1	rRNA_modification
	Gma.16933.2.S1_at	1.75129	2.94421e-06	probable beta-1,4-xylosyltransferase IRX14H-like	Glyma16g16280.1	fruit_development xylem_and_phloem_pattern_formation shoot_development glucuronoxylan_biosynthetic_process
	Gma.1380.1.S1_at	1.73358	0.000148355	hydroxycinnamoyl-Coenzyme A shikimate/quinate	Glyma13g44830.1	lignin_biosynthetic_process positive_regulation_of_flavonoid_biosynthetic_process
	GmaAffx.55505.1.S1_at	1.73192	0.00019808	adoMet-dependent rRNA methyltransferase spb1-like	Glyma11g12430.1	rRNA_processing
	Gma.5312.2.S1_a_at	1.70023	0.0160096	expansin-like A1	Glyma11g10240.4	unidimensional_cell_growth plant-type_cell_wall_loosening
	Gma.38.1.S1_at	1.63064	0.00147047	maturation polypeptide	Glyma19g32920.1	embryonic_development_ending_in_seed_dormancy
	Gma.9330.1.S1_at	1.62752	0.00116149	probable U6 snRNA-associated Sm-like protein LSm4-like	Glyma19g39780.1	embryonic_development_ending_in_seed_dormancy
	Gma.11860.1.A1_at	1.59481	0.000375223	Rhodanese/Cell cycle control phosphatase superfamily protein	Glyma14g26450.1	aging
	GmaAffx.63420.1.S1_at	1.58085	0.000353468	exocyst complex component 7-like	Glyma07g04600.1	vesicle_docking_during_exocytosis
	GmaAffx.60003.1.S1_at	1.57642	1.57024e-05	IKI3 family protein	Glyma10g43570.1	cell_proliferation organ_growth
	GmaAffx.5662.1.S1_at	1.55156	0.0145378	116 kDa U5 small nuclear ribonucleoprotein component-like	Glyma17g11410.1	embryonic_development_ending_in_seed_dormancy regulation_of_embryo_sac_egg_cell_differentiation
	Gma.8684.1.S1_at	1.5208	2.25723e-05	SSXT family protein	Glyma10g30650.1	cell_proliferation leaf_development
	Gma.1758.1.S1_at	1.50057	0.00587255	BAHD acyltransferase DCR-like	Glyma09g24900.1	embryonic_development_ending_in_seed_dormancy
	DNA/RNA Nucleus - 36
	Identification	Log2(FC)	Pvalue	Description	Phytozome	Gene ontology
	GmaAffx.17086.1.S1_at	3.28811	0.00103276	sigma factor sigB regulation protein rsbQ-like	Glyma08g04450.1	0
	Gma.17048.1.S1_at	3.21015	7.52409e-06	DNA polymerase III polC-type-like	Glyma03g39230.1	0
	Gma.13121.1.S1_a_at	2.85128	8.34192e-06	DNA repair protein RAD5-like	Glyma09g41780.1	0
	GmaAffx.39518.1.S1_at	2.8404	0.000473036	DNA polymerase III polC-type-like	Glyma03g39230.1	0
	GmaAffx.77728.1.S1_at	2.81167	0.000301454	pre-mRNA-splicing factor SF2-like	Glyma20g38060.2	mRNA_splice_site_selection spliceosome_assembly regulation_of_nuclear_mRNA_splicing,_via_spliceosome
	GmaAffx.31232.1.A1_at	2.77129	0.000650179	CCAAT/enhancer-binding protein zeta-like	Glyma16g01450.1	GO:0010197
	Gma.13121.1.S1_at	2.75664	0.000479252	DNA repair protein RAD5-like	Glyma09g41780.1	0
	Gma.18058.2.A1_at	2.43246	0.00185698	rRNA 2'-O-methyltransferase fibrillarin 2-like	Glyma04g37770.1	RNA_methylation rRNA_processing
	GmaAffx.15746.1.S1_at	2.35624	0.000148192	rRNA 2'-O-methyltransferase fibrillarin 2-like	Glyma11g36090.1	RNA_methylation rRNA_processing
	Gma.3490.1.S1_at	2.30571	0.000280845	DNA-directed RNA polymerases I and III subunit RPAC1-like	Glyma08g44480.1	transcription
	GmaAffx.64532.1.S1_at	2.27084	0.000215745	ribonuclease 3-like protein 2-like	Glyma14g02490.1	RNA_processing
	GmaAffx.1301.45.S1_at	2.25726	2.73157e-05	H/ACA ribonucleoprotein complex subunit 4-like	Glyma08g18860.1	tRNA_pseudouridine_synthesis
	GmaAffx.55247.1.S1_at	2.2498	0.0082886	probable histone-lysine N-methyltransferase, H3 lysine-9 specific SUVH9-like	Glyma07g19420.1	DNA_mediated_transformation
	GmaAffx.62063.1.S1_at	2.22825	0.000538463	ubiquitin carboxyl-terminal hydrolase 12-like	Glyma14g04890.1	DNA_topological_change ubiquitin-dependent protein catabolic process
	GmaAffx.64397.1.S1_at	2.18925	1.04683e-05	DNA-directed RNA polymerase II subunit RPB3-A-like	Glyma07g34610.1	transcription
	Gma.3585.1.S1_at	2.13673	0.00042691	helicase swr1-like	Glyma07g19460.1	0
	Gma.15083.1.S1_at	2.13663	0.000268414	tRNA (cytosine(34)-C(5))-methyltransferase-like	Glyma08g14220.1	0
	GmaAffx.79002.1.S1_s_at	2.09558	0.000596202	nucleosome assembly protein 1	Glyma15g18600.3	DNA_mediated_transformation nucleosome_assembly
	GmaAffx.43965.1.S1_at	2.07251	0.00863765	H/ACA ribonucleoprotein complex subunit 4-like	Glyma15g06160.1	tRNA_pseudouridine_synthesis
	Gma.14127.1.A1_at	1.93826	7.27873e-05	tRNA pseudouridine synthase A, mitochondrial-like	Glyma19g02100.1	pseudouridine_synthesis tRNA_processing
	GmaAffx.83895.1.S1_at	1.91521	3.50034e-05	DNA-directed RNA polymerase I subunit rpa49-like	Glyma15g17850.2	transcription
	GmaAffx.76875.2.S1_at	1.83769	0.000298183	eukaryotic peptide chain release factor subunit 1-3-like	Glyma16g34180.1	RNA-dependent_DNA_replication
	GmaAffx.17248.1.S1_at	1.75022	0.00021231	tRNA pseudouridine synthase A-like	Glyma08g03090.1	pseudouridine_synthesis tRNA_processing
	Gma.6059.1.S1_at	1.71548	0.00610988	adenylate kinase-like	Glyma09g36680.3	nucleobase,_nucleoside,_nucleotide_and_nucleic_acid_metabolic_process
	Gma.16354.1.A1_at	1.70501	0.000537809	pre-mRNA-splicing factor SPF27 homolog	Glyma08g05590.4	defense_response_signaling_pathway,_resistance_gene-dependent
	Gma.8888.1.S1_at	1.6854	0.000458478	protein trpH-like	Glyma08g07850.1	DNA_replication
	GmaAffx.58829.1.S1_at	1.67097	0.00142925	DNA-directed RNA polymerases I and III subunit RPAC1-like	Glyma18g08360.1	transcription
	GmaAffx.91911.1.S1_s_at	1.65422	0.00496557	nucleosome assembly protein 1-like 1-like /// nucleosome assembly protein 1	Glyma09g07410.4	DNA_mediated_transformation nucleosome_assembly
	GmaAffx.35530.1.S1_at	1.58904	0.000353796	exosome complex component rrp45-like	Glyma11g01740.1	N-terminal_protein_myristoylation protein_amino_acid_phosphorylation
	Gma.17848.1.S1_at	1.57902	0.00568118	CCA-adding enzyme-like	Glyma05g38470.1	RNA_processing
	GmaAffx.73048.1.S1_at	1.56352	0.0103975	replication protein A 70 kDa DNA-binding subunit-like	Glyma15g19090.1	DNA_replication
	Gma.10273.1.S1_at	1.5521	0.0346901	DNA-directed RNA polymerase II subunit RPB3-A-like	Glyma07g34610.1	transcription
	Gma.8064.1.S1_at	1.53432	0.00914896	protein RRP5 homolog	Glyma09g15790.1	RNA_processing mRNA_processing
	Gma.5957.1.S1_at	1.52019	0.000237172	PRP38 family protein	Glyma02g40900.1	RNA_processing response_to_salt_stress
	Gma.3610.2.S1_at	1.50679	6.54268e-06	Small nuclear ribonucleoprotein Sm D1-like	Glyma18g52210.1	mRNA_metabolic_process
	GmaAffx.27133.1.A1_at	1.50577	0.00207076	RNA-binding protein pno1-like	Glyma18g08100.1	0
	Energy - 6
	Identification	Log2(FC)	Pvalue	Description	Phytozome	Gene ontology
	GmaAffx.28886.1.S1_at	2.62445	0.0129211	NADH-Ubiquinone/plastoquinone (complex I) protein	Glyma01g40960.1	ATP_synthesis_coupled_electron_transport
	GmaAffx.28886.1.A1_at	2.46241	0.0147685	NADH dehydrogenase subunit 2	Glyma01g40960.1	ATP_synthesis_coupled_electron_transport
	Gma.1178.1.S1_at	2.29798	0.000182704	plasma membrane Ca2+-ATPase	Glyma06g04900.1	calcium_ion_transport cation_transport metabolic_process proton_transport transport
	Gma.8069.1.A1_at	1.87005	0.0536613	thioredoxin-like protein HCF164, chloroplastic-like	Glyma02g06870.1	cytochrome_b6f_complex_assembly
	Gma.1685.1.S1_at	1.62615	7.19695e-06	inosine-5'-monophosphate dehydrogenase-like protein	Glyma08g17490.1	GMP_biosynthetic_process
	GmaAffx.84778.1.S1_at	1.57032	0.000208712	dihydrolipoyl dehydrogenase-like	Glyma07g37050.2	acetyl-CoA_biosynthetic_process_from_pyruvate
	Homone Response / Hormone - 10
	Identification	Log2(FC)	Pvalue	Description	Phytozome	Gene ontology
				Abscisic acid - 13
	Gma.12393.3.S1_at	6.59154	0.000764512	9-cis-epoxycarotenoid dioxygenase NCED1, chloroplastic-like	Glyma15g40070.1	abscisic_acid_biosynthetic_process response_to_water_deprivation response_to_osmotic_stress
	Gma.12393.1.S1_a_at	6.2393	4.02375e-05	9-cis-epoxycarotenoid dioxygenase NCED1, chloroplastic-like /// 9-cis-epoxycarotenoid dioxygenase NCED1, chloroplastic-like	Glyma08g18800.1	abscisic_acid_biosynthetic_process response_to_water_deprivation response_to_osmotic_stress
	Gma.17886.1.A1_at	4.42608	0.00042462	momilactone A synthase-like	Glyma11g18570.1	abscisic_acid_biosynthetic_process response_to_water_deprivation response_to_heat proline_biosynthetic_process sugar_mediated_signaling regulation_of_abscisic_acid_biosynthetic_process
	GmaAffx.51101.1.S1_at	3.6567	0.0118822	Acyl-CoA N-acyltransferases (NAT) superfamily protein	Glyma10g39060.1	metabolic_process response_to_abscisic_acid_stimulus
	Gma.4167.2.S1_s_at	2.62192	8.96348e-05	abscisic acid 8'-hydroxylase /// abscisic acid 8'-hydroxylase 1-like	Glyma01g35660.2	abscisic_acid_metabolic_process response_to_red_or_far_red_light
	Gma.2044.2.S1_at	2.40483	3.2877e-05	abscisic stress ripening-like protein	Glyma20g30720.1	0
	Gma.14748.1.S1_s_at	2.3475	0.000483504	Aldehyde oxidase 4-like	Glyma14g04950.1	abscisic_acid_biosynthetic_process
	Gma.17843.1.S1_at	2.10799	0.000772364	snakin-2-like	Glyma04g02660.1	unidimensional_cell_growth response_to_abscisic_acid_stimulus response_to_brassinosteroid_stimulus response_to_gibberellin_stimulus
	Gma.17981.1.S1_at	2.02517	1.30854e-06	GAST1 protein homolog 1	Glyma14g40400.1	unidimensional_cell_growth response_to_abscisic_acid_stimulus response_to_brassinosteroid_stimulus response_to_gibberellin_stimulus
	Gma.1656.1.S1_at	1.93718	0.000125292	zeaxanthin epoxidase, chloroplastic-like	Glyma09g00260.2	abscisic_acid_biosynthetic_process response_to_water_deprivation response_to_heat response_to_osmotic_stress xanthophyll_biosynthetic_process sugar_mediated_signaling response_to_red_light
	Gma.7824.1.S1_at	1.76083	0.00322342	Zeaxanthin epoxidase, chloroplastic-like	Glyma11g05960.1	abscisic_acid_biosynthetic_process response_to_water_deprivation response_to_heat response_to_osmotic_stress xanthophyll_biosynthetic_process sugar_mediated_signaling response_to_red_light
	Gma.7756.1.A1_at	1.719	0.00366685	molybdenum cofactor sulfurase-like	Glyma09g00460.1	abscisic_acid_biosynthetic_process response_to_cold response_to_heat response_to_osmotic_stress response_to_salt_stress response_to_stress molybdenum_incorporation_into_molybdenum-molybdopterin_complex auxin_mediated_signaling_pathway auxin_mediated_signaling_pathway stomatal_movement defense_response_to_bacterium
	Gma.8784.1.A1_at	1.69615	0.000783159	Abscisic acid receptor PYL8-like	Glyma13g08120.1	defense_response response_to_biotic_stimulus
				Auxin - 6
	Gma.7454.1.S1_a_at	3.30576	0.000247477	auxin-responsive protein IAA17-like	Glyma13g43800.1	response_to_auxin_stimulus auxin_mediated_signaling_pathway
	GmaAffx.68318.1.S1_at	2.24325	0.000343818	auxin-responsive protein IAA13-like	Glyma19g35180.4	response_to_auxin_stimulus response_to_cyclopentenone
	GmaAffx.56884.1.A1_at	1.96801	2.06095e-05	auxin-induced protein X10A-like	Glyma09g35360.1	response_to_cold response_to_auxin_stimulus
	Gma.9887.1.S1_at	1.94171	0.000387818	auxin response factor 6-like	Glyma05g27580.1	regulation_of_transcription,_DNA-dependent flower_development response_to_auxin_stimulus
	Gma.2563.1.S1_at	1.83691	8.34192e-06	auxin response factor 2-like	Glyma06g17320.1	negative_regulation_of_cell_proliferation positive_regulation_of_flower_development negative_regulation_of_transcription,_DNA-dependent fruit_dehiscence leaf_senescence floral_organ_abscission ovule_development
	GmaAffx.51498.1.S1_at	1.82215	0.000610432	Auxin-responsive protein IAA16-like	Glyma10g30440.1	response_to_auxin_stimulus
				Brassinosteroid - 3
	Gma.1147.1.S1_at	3.33337	3.27134e-07	uric acid degradation bifunctional protein TTL-like	Glyma16g08930.2	regulation_of_cell_growth_by_extracellular_stimulus brassinosteroid_mediated_signaling
	Gma.3203.1.S1_at	1.8357	0.000113025	BRASSINOSTEROID INSENSITIVE 1-associated receptor kinase 1-like	Glyma15g05730.1	cell_growth brassinosteroid_mediated_signaling
	Gma.16340.1.S1_at	1.69798	0.000130854	uric acid degradation bifunctional protein TTL-like	Glyma03g22930.2	regulation_of_cell_growth_by_extracellular_stimulus brassinosteroid_mediated_signaling
				Ethylene - 23
	GmaAffx.15015.1.S1_at	4.08283	0.000125783	ethylene-responsive transcription factor 1B-like	Glyma10g00980.1	defense_response regulation_of_transcription,_DNA-dependent jasmonic_acid_mediated_signaling_pathway ethylene_mediated_signaling_pathway
	GmaAffx.57845.1.S1_at	3.61553	5.72485e-05	ethylene-responsive transcription factor ERF061-like	Glyma11g02050.1	regulation_of_transcription,_DNA-dependent response_to_chitin
	GmaAffx.42697.1.S1_at	3.54759	0.000140177	EIN3-binding F-box protein 1-like	Glyma04g20330.1	ubiquitin-dependent_protein_catabolic_process response_to_ethylene_stimulus negative_regulation_of_ethylene_mediated_signaling_pathway
	GmaAffx.66301.1.S1_at	3.34775	0.000297856	1-aminocyclopropane-1-carboxylate oxidase homolog 4-like	Glyma07g25390.1	biological_process
	Gma.1187.1.S1_at	3.25043	0.000462404	ethylene-responsive transcription factor RAP2-13-like	Glyma14g34590.1	regulation_of_transcription,_DNA-dependent
	GmaAffx.62257.1.S1_at	3.24107	0.0501454	1-aminocyclopropane-1-carboxylate oxidase homolog 4-like	Glyma07g25390.1	biological_process
	Gma.10100.1.S1_at	3.01758	0.000682565	ethylene-responsive transcription factor RAP2-6-like	Glyma20g30840.1	regulation_of_transcription,_DNA-dependent
	GmaAffx.26010.1.S1_at	3.0097	2.45351e-06	ethylene-responsive transcription factor RAP2-2-like	Glyma10g02080.1	cell_death response_to_stress ethylene_mediated_signaling_pathway response_to_cytokinin_stimulus response_to_ethylene_stimulus response_to_other_organism
	Gma.1554.1.S1_at	2.7253	0.00239838	ethylene receptor	Glyma10g33240.2	negative_regulation_of_ethylene_mediated_signaling_pathway
	Gma.7999.1.A1_at	2.56597	0.000332859	EIN3-binding F-box protein 1-like	Glyma17g12270.1	ubiquitin-dependent_protein_catabolic_process response_to_ethylene_stimulus negative_regulation_of_ethylene_mediated_signaling_pathway
	GmaAffx.83161.1.S1_at	2.35426	0.0405054	EIN3-binding F-box protein 1-like	Glyma17g12270.1	ubiquitin-dependent_protein_catabolic_process response_to_ethylene_stimulus negative_regulation_of_ethylene_mediated_signaling_pathway
	Gma.17617.1.S1_at	2.34342	0.0016921	EIN3-binding F-box protein 1-like	Glyma13g23510.1	ubiquitin-dependent_protein_catabolic_process response_to_ethylene_stimulus negative_regulation_of_ethylene_mediated_signaling_pathway
	Gma.1332.1.S1_x_at	2.23809	3.53305e-05	1-aminocyclopropane 1-carboxylate synthase	Glyma05g37410.1	ethylene_biosynthetic_process induction_of_apoptosis_by_oxidative_stress response_to_external_stimulus response_to_mechanical_stimulus response_to_wounding response_to_auxin_stimulus response_to_ethylene_stimulus response_to_jasmonic_acid_stimulus response_to_jasmonic_acid_stimulus
	Gma.8372.1.S1_a_at	2.22444	0.000638893	ethylene-responsive transcription factor RAP2-1-like	Glyma04g04350.1	regulation_of_transcription,_DNA-dependent
	Gma.5211.1.A1_at	2.11201	5.05422e-05	5'-3' exoribonuclease 4-like	Glyma20g37260.2	gravitropism ethylene_mediated_signaling_pathway nuclear-transcribed_mRNA_catabolic_process,_exonucleolytic unidimensional_cell_growth regulation_of_gene_expression,_epigenetic response_to_ethylene_stimulus response_to_1-Aminocyclopropane-1-carboxylic_Acid deadenylation-independent_decapping_of_nuclear-transcribed_mRNA deadenylation-independent_decapping_of_nuclear-transcribed_mRNA
	GmaAffx.38232.1.S1_at	2.10576	0.000150482	AP2-like ethylene-responsive transcription factor At2g41710-like	Glyma03g29240.1	regulation_of_transcription,_DNA-dependent
	Gma.17785.1.S1_at	2.03716	1.37396e-05	ethylene-responsive transcription factor 4-like	Glyma15g08370.1	response_to_ethylene_stimulus negative_regulation_of_ethylene_mediated_signaling_pathway
	Gma.6009.1.S1_s_at	1.87037	0.00799843	ethylene-responsive transcription factor 9-like /// ethylene-responsive transcription factor 9-like	Glyma06g44430.1	regulation_of_transcription,_DNA-dependent ethylene_mediated_signaling_pathway
	GmaAffx.93175.1.A1_s_at	1.86088	0.000678149	EIN3-binding F-box protein 1-like	Glyma13g23510.1	ubiquitin-dependent_protein_catabolic_process response_to_ethylene_stimulus
	GmaAffx.64967.1.S1_at	1.81294	0.010447	1-aminocyclopropane-1-carboxylate oxidase homolog 3-like	Glyma15g40890.1	biological_process
	Gma.6009.1.S1_at	1.67754	0.000269068	ethylene-responsive transcription factor 9-like	Glyma06g44430.1	regulation_of_transcription,_DNA-dependent ethylene_mediated_signaling_pathway
	Gma.6380.1.S1_at	1.62988	1.52117e-05	Ethylene-responsive element binding factor 4	Glyma13g30990.1	response_to_ethylene_stimulus
	Gma.16480.1.S1_at	1.5802	2.50258e-05	ethylene-responsive transcription factor 4-like	Glyma06g35710.1	response_to_ethylene_stimulus negative_regulation_of_ethylene_mediated_signaling_pathway
				Gibberellin - 5
	GmaAffx.53859.1.S1_at	2.78712	0.00221732	gibberellin 3-beta-dioxygenase 1-like	Glyma17g30800.1	gibberellin_biosynthetic_process response_to_red_or_far_red_light response_to_gibberellin_stimulus gibberellic_acid_mediated_signaling response_to_red_light
	Gma.5294.1.S1_s_at	2.17305	0.00372818	Gibberellin-regulated family protein	Glyma17g35530.1	response_to_gibberellin_stimulus
	GmaAffx.47138.1.A1_at	2.09962	0.00721821	gibberellin 2-beta-dioxygenase-like	Glyma13g28970.1	response_to_red_or_far_red_light gibberellin_catabolic_process response_to_red_light
	Gma.4071.1.S1_at	1.89074	0.000783323	snakin-2-like	Glyma17g10050.2	response_to_gibberellin_stimulus
	GmaAffx.87970.1.A1_at	1.66597	0.000202987	gibberellin 2-beta-dioxygenase-like	Glyma15g10070.1	response_to_red_or_far_red_light gibberellin_catabolic_process
				Jasmonic - 10
	Gma.6281.1.S1_at	3.63403	7.86758e-05	allene oxide synthase, chloroplastic-like	Glyma11g13070.1	defense_response jasmonic_acid_biosynthetic_process response_to_wounding epoxygenase_P450_pathway response_to_jasmonic_acid_stimulus oxylipin_metabolic_process
	GmaAffx.91313.1.S1_s_at	3.17322	0.0013316	allene oxide synthase, chloroplastic-like	Glyma11g13070.1	defense_response jasmonic_acid_biosynthetic_process response_to_wounding epoxygenase_P450_pathway response_to_jasmonic_acid_stimulus oxylipin_metabolic_process
	Gma.2382.1.S1_s_at	2.94867	0.00531953	linoleate 13S-lipoxygenase 2-1, chloroplastic-like	Glyma02g26160.1	response_to_water_deprivation jasmonic_acid_biosynthetic_process response_to_wounding response_to_jasmonic_acid_stimulus response_to_other_organism
	Gma.2382.1.S1_x_at	2.55895	0.00377513	linoleate 13S-lipoxygenase 2-1, chloroplastic-like	Glyma02g26160.1	response_to_water_deprivation jasmonic_acid_biosynthetic_process response_to_wounding response_to_jasmonic_acid_stimulus response_to_other_organism
	Gma.2382.1.S1_at	2.39871	0.012479	linoleate 13S-lipoxygenase 2-1, chloroplastic-like	Glyma02g26160.1	response_to_water_deprivation jasmonic_acid_biosynthetic_process response_to_wounding response_to_jasmonic_acid_stimulus response_to_other_organism
	GmaAffx.86334.2.S1_at	2.29388	0.00028477	allene oxide synthase	Glyma17g36530.1	defense_response jasmonic_acid_biosynthetic_process response_to_wounding epoxygenase_P450_pathway response_to_jasmonic_acid_stimulus oxylipin_metabolic_process
	Gma.3776.1.S1_at	2.23664	0.000414806	Thioredoxin superfamily protein	Glyma12g13920.1	jasmonic_acid_mediated_signaling_pathway salicylic_acid_mediated_signaling_pathway response_to_salicylic_acid_stimulus
	Gma.6952.1.S1_at	1.79772	0.00916335	linoleate 13S-lipoxygenase 2-1, chloroplastic-like	Glyma20g11610.1	response_to_water_deprivation jasmonic_acid_biosynthetic_process response_to_wounding response_to_jasmonic_acid_stimulus response_to_other_organism
	Gma.6281.3.S1_at	1.61472	0.000315194	allene oxide synthase, chloroplastic-like	Glyma11g13070.1	defense_response jasmonic_acid_biosynthetic_process response_to_wounding epoxygenase_P450_pathway response_to_jasmonic_acid_stimulus oxylipin_metabolic_process
	GmaAffx.91308.1.S1_at	1.53279	0.00153246	Linoleate 13S-lipoxygenase 2-1, chloroplastic-like	Glyma02g26160.1	response_to_water_deprivation jasmonic_acid_biosynthetic_process response_to_wounding response_to_jasmonic_acid_stimulus response_to_other_organism
	Lipid Metabolic Process - 31
	Identification	Log2(FC)	Pvalue	Description	Phytozome	Gene ontology
				Biosynthetic process - 15
	Gma.10713.1.S1_at	3.33991	0.000190883	3-ketoacyl-CoA synthase 11-like /// 3-ketoacyl-CoA synthase 11-like	Glyma10g00440.1	response_to_cold response_to_light_stimulus
	GmaAffx.54366.1.S1_at	3.1566	3.2877e-05	3-ketoacyl-CoA synthase 11-like	Glyma02g00380.1	response_to_cold response_to_light_stimulus
	Gma.10713.1.S1_x_at	3.14636	0.000168965	3-ketoacyl-CoA synthase 11-like /// 3-ketoacyl-CoA synthase 11-like	Glyma02g00380.1	response_to_cold response_to_light_stimulus
	Gma.10713.1.S1_a_at	2.81781	3.59848e-05	3-ketoacyl-CoA synthase 11-like /// 3-ketoacyl-CoA synthase 11-like	Glyma02g00380.1	response_to_cold response_to_light_stimulus
	GmaAffx.23763.1.S1_at	2.42198	7.19695e-06	acyl-coenzyme A oxidase 2, peroxisomal-like	Glyma05g31390.1	fatty_acid_beta-oxidation long-chain_fatty_acid_metabolic_process
	Gma.15635.2.S1_at	2.25057	0.000793627	3-ketoacyl-CoA synthase 6-like	Glyma08g30140.1	response_to_light_stimulus very-long-chain fatty acid metabolic process
	Gma.3502.1.S1_at	1.90587	0.000535682	oxysterol-binding protein-related protein 1C-like /// oxysterol-binding protein	Glyma06g11470.1	steroid_metabolic_process
	GmaAffx.78583.1.S1_at	1.89043	0.000246823	oxysterol-binding protein-related protein 1C-like	Glyma13g02610.1	steroid_metabolic_process
	GmaAffx.38558.1.S1_at	1.8716	0.000847114	NADP-dependent malic enzyme-like	Glyma05g35800.1	fatty_acid_biosynthetic_process malate_metabolic_process seed_germination embryonic_development_ending_in_seed_dormancy
	GmaAffx.48202.1.S1_at	1.84055	0.000409736	myristoyl-acyl carrier protein thioesterase, chloroplastic-like	Glyma04g21910.1	fatty_acid_biosynthetic_process
	Gma.17592.1.S1_at	1.81122	0.000574611	citrate synthase, glyoxysomal-like	Glyma02g45790.1	fatty_acid_beta-oxidation tricarboxylic_acid_cycle
	Gma.8221.1.A1_at	1.64805	0.000639384	phosphatidate cytidylyltransferase family protein	Glyma12g30080.1	phospholipid_biosynthetic_process
	GmaAffx.67291.1.S1_at	1.54312	0.033309	biotin carboxyl carrier protein of acetyl-CoA carboxylase 2, chloroplastic-like	Glyma19g03530.1	fatty_acid_biosynthetic_process
	Gma.13969.1.A1_at	1.51892	0.0011556	GDSL esterase/lipase At3g26430-like	Glyma08g13990.1	lipid_metabolic_process
	GmaAffx.142.1.A1_at	1.51545	0.000404338	myristoyl-acyl carrier protein thioesterase, chloroplastic-like	Glyma04g21910.1	fatty_acid_biosynthetic_process
				Catabolic process - 16
	Gma.1583.1.S1_s_at	4.05633	6.82075e-05	alpha/beta-Hydrolases superfamily protein	Glyma02g01720.1	lipid_metabolic_process
	Gma.1583.1.S1_at	3.16361	0.0021599	alpha/beta-Hydrolases superfamily protein	Glyma02g01720.1	lipid_metabolic_process
	GmaAffx.23731.1.S1_s_at	2.66509	0.000232756	probable polyprenol reductase 2-like	Glyma11g11780.3	lipid_metabolic_process
	GmaAffx.12665.1.A1_at	2.45884	3.76204e-05	GDSL esterase/lipase At4g01130-like	Glyma03g41580.1	lipid_metabolic_process
	Gma.911.1.S1_at	2.29209	0.000950488	3-hydroxyisobutyryl-CoA hydrolase-like protein 2, mitochondrial-like	Glyma14g11860.2	fatty_acid_beta-oxidation
	GmaAffx.93244.1.S1_at	2.18347	4.12189e-05	Lipase-like	Glyma15g10380.2	lipid_metabolic_process
	Gma.3085.1.S1_at	2.09704	2.45351e-06	probable polyprenol reductase 2-like	Glyma11g11780.3	lipid_metabolic_process
	GmaAffx.33527.1.S1_at	2.0933	0.00159102	patatin group A-3-like	Glyma10g35550.1	lipid_metabolic_process metabolic_process
	Gma.10574.1.S1_at	1.82083	0.00432128	GDSL esterase/lipase At2g04570-like	Glyma14g05550.1	lipid_metabolic_process
	GmaAffx.53860.1.S1_at	1.81892	0.0186314	alpha/beta-Hydrolases superfamily protein	Glyma02g01720.1	lipid_metabolic_process
	GmaAffx.781.1.S1_at	1.80926	0.000803932	alpha/beta-Hydrolases superfamily protein	Glyma18g04540.1	lipid_metabolic_process
	Gma.1333.1.S1_at	1.80059	0.00201907	lipase-like	Glyma15g10380.2	lipid_metabolic_process
	GmaAffx.93244.1.A1_s_at	1.73156	0.000459623	lipase-like	Glyma15g10380.2	lipid_metabolic_process
	GmaAffx.53173.1.S1_at	1.65431	0.00117637	GDSL esterase/lipase At4g01130-like	Glyma03g41580.1	lipid_metabolic_process
	GmaAffx.8086.1.S1_at	1.55168	0.00680226	Mono-/di-acylglycerol lipase, N-terminal;Lipase, class 3	Glyma07g11780.1	lipid_metabolic_process
	GmaAffx.47083.1.A1_at	1.5263	0.000231938	3-hydroxyisobutyryl-CoA hydrolase-like protein 2, mitochondrial-like	Glyma17g33950.2	fatty_acid_beta-oxidation
	Others - 92
	Identification	Log2(FC)	Pvalue	Description	Phytozome	Gene ontology
	Gma.15792.1.S1_at	7.23924	5.23415e-06	protein WAX2-like	Glyma03g24320.1	wax_biosynthetic_process cuticle_development
	GmaAffx.8316.1.S1_at	5.59135	9.15976e-06	oleosin 16 kDa-like	Glyma17g13120.1	sequestering_of_lipid
	Gma.1009.1.S1_at	5.12844	1.30854e-06	protein WAX2-like	Glyma07g12750.1	wax_biosynthetic_process cuticle_development
	GmaAffx.87872.1.S1_at	4.92126	6.06834e-05	CTP synthase-like	Glyma08g33510.1	pyrimidine_nucleotide_biosynthetic_process pyrimidine_ribonucleotide_metabolic_process
	Gma.8130.1.S1_at	4.8081	1.12861e-05	malate synthase	Glyma17g13730.1	glyoxylate_cycle
	GmaAffx.62176.2.S1_at	4.61996	0.000175344	protein WAX2-like	Glyma07g12780.1	wax_biosynthetic_process cuticle_development
	Gma.8386.1.S1_at	4.50908	4.61259e-05	calcium-binding protein CML38-like	Glyma04g37040.1	response_to_wounding
	GmaAffx.62176.1.S1_at	4.49963	7.52409e-06	protein WAX2-like	Glyma07g12780.1	wax_biosynthetic_process cuticle_development
	Gma.2433.1.S1_at	4.46079	0.000296056	probable glutathione S-transferase-like	Glyma08g12530.1	toxin_catabolic_process response_to_salicylic_acid_stimulus
	GmaAffx.90069.1.S1_at	4.42668	0.000517199	F-box protein SKP2B-like	Glyma14g26660.1	ubiquitin-dependent_protein_catabolic_process proteolysis_involved_in_cellular_protein_catabolic_process heat_acclimation
	GmaAffx.91971.1.S1_s_at	4.32616	0.000300146	monoglyceride lipase-like	Glyma08g06110.1	0
	GmaAffx.58742.1.S1_at	4.14748	0.00016782	F-box protein At1g61340-like	Glyma08g06340.1	biological_process
	Gma.2952.1.S1_at	4.12068	1.63567e-07	F-box protein SKP2B-like	Glyma14g26660.1	ubiquitin-dependent_protein_catabolic_process proteolysis_involved_in_cellular_protein_catabolic_process heat_acclimation
	Gma.8961.1.S1_at	4.06735	5.23415e-06	F-box protein At1g61340-like	Glyma07g30950.1	biological_process
	GmaAffx.90069.1.S1_s_at	4.01209	0.00103767	F-box protein SKP2B-like /// F-box protein SKP2B-like	Glyma14g26660.1	ubiquitin-dependent_protein_catabolic_process proteolysis_involved_in_cellular_protein_catabolic_process heat_acclimation
	GmaAffx.69198.1.S1_at	3.88894	5.70849e-05	F-box protein SKP2B-like	Glyma13g09290.2	ubiquitin-dependent_protein_catabolic_process proteolysis_involved_in_cellular_protein_catabolic_process heat_acclimation
	GmaAffx.58742.2.S1_x_at	3.85556	0.00122054	F-box protein At1g61340-like	Glyma07g30950.1	biological_process
	GmaAffx.58742.2.S1_at	3.79504	0.00249293	F-box protein At1g61340-like	Glyma07g30950.1	biological_process
	Gma.12704.1.A1_at	3.58276	1.30854e-06	cytochrome P450 85A-like	Glyma19g04250.1	brassinosteroid_biosynthetic_process
	GmaAffx.36834.1.A1_at	3.42317	4.20367e-05	F-box/LRR-repeat protein 14-like	Glyma13g44400.2	0
	GmaAffx.62176.4.S1_at	3.2597	0.00107922	protein WAX2-like	Glyma03g24450.1	wax_biosynthetic_process cuticle_development
	Gma.9512.1.S1_at	3.14737	3.33677e-05	F-box/kelch-repeat protein At1g80440-like	Glyma13g43730.1	biological_process
	GmaAffx.6533.1.A1_at	3.1003	0.00024715	HXXXD-type acyl-transferase family protein	Glyma06g10190.1	wax_biosynthetic_process
	GmaAffx.91273.1.S1_s_at	2.99107	0.000678476	Wound-responsive family protein	Glyma06g45370.1	response_to_wounding
	Gma.339.1.S1_s_at	2.88626	0.000642819	2,4-D inducible glutathione S-transferase	Glyma15g40200.1	toxin_catabolic_process
	GmaAffx.2347.2.S1_at	2.82697	9.47053e-05	uridylate kinase-like	Glyma08g15610.1	pyrimidine_nucleotide_biosynthetic_process
	GmaAffx.670.1.S1_at	2.81494	0.000125783	AMP deaminase, putative / myoadenylate deaminase, putative	Glyma08g40690.1	purine_ribonucleoside_monophosphate_biosynthetic_process embryonic_development_ending_in_seed_dormancy
	GmaAffx.72203.1.A1_at	2.76081	3.59848e-06	cytochrome P450 83B1-like	Glyma18g11820.1	indoleacetic_acid_biosynthetic_process shade_avoidance tryptophan_biosynthetic_process indole_glucosinolate_biosynthetic_process response_to_red_light adventitious_root_development
	GmaAffx.93186.1.S1_s_at	2.71955	0.000236027	probable glutathione S-transferase-like	Glyma08g12530.1	toxin_catabolic_process response_to_salicylic_acid_stimulus
	GmaAffx.72203.1.A1_x_at	2.71939	1.53753e-05	cytochrome P450 83B1-like	Glyma18g11820.1	indoleacetic_acid_biosynthetic_process shade_avoidance tryptophan_biosynthetic_process indole_glucosinolate_biosynthetic_process response_to_red_light adventitious_root_development
	GmaAffx.92851.1.S1_s_at	2.66213	0.000839263	NAD(P)H-dependent 6'-deoxychalcone synthase-like	Glyma18g52250.1	0
	Gma.6136.1.S1_at	2.62275	1.53753e-05	strictosidine synthase 1-like	Glyma03g28580.1	alkaloid_biosynthetic_process
	Gma.4785.1.S1_at	2.58188	4.57988e-05	mitochondrial substrate carrier family protein B-like	Glyma06g05550.1	mitochondrial_transport transport
	Gma.15584.2.S1_x_at	2.56359	0.000487593	probable adenylate kinase 1, chloroplastic-like	Glyma16g06410.1	anaerobic_respiration nucleobase,_nucleoside,_nucleotide_and_nucleic_acid_metabolic_process nucleotide_metabolic_process
	Gma.9459.1.S1_at	2.48902	3.86018e-05	F-box protein FBW2-like	Glyma04g10850.2	ubiquitin-dependent_protein_catabolic_process
	GmaAffx.41354.1.S1_at	2.48334	0.0957319	F-box/kelch-repeat protein At5g60570-like	Glyma13g40180.1	biological_process
	Gma.15584.2.S1_at	2.47332	0.000146229	probable adenylate kinase 1, chloroplastic-like	Glyma16g06410.1	anaerobic_respiration nucleobase,_nucleoside,_nucleotide_and_nucleic_acid_metabolic_process nucleotide_metabolic_process
	GmaAffx.59514.1.S1_at	2.42589	1.30854e-06	F-box/kelch-repeat protein At1g51550-like	Glyma08g23670.1	ubiquitin-dependent_protein_catabolic_process
	Gma.16640.1.S1_at	2.42566	0.000586552	protein TRANSPARENT TESTA GLABRA 1-like	Glyma04g40610.1	cell_fate_commitment epidermal_cell_fate_specification trichome_differentiation regulation_of_protein_localization
	Gma.4980.1.S1_s_at	2.42016	4.02375e-05	F-box protein At1g67340-like /// F-box protein At1g67340-like	Glyma05g28010.1	biological_process
	Gma.16249.1.S1_at	2.40098	0.00133373	nicotinamidase 1	Glyma08g07210.1	metabolic_process pyridine_nucleotide_salvage response_to_abscisic_acid_stimulus
	Gma.2105.1.S1_at	2.31385	2.45351e-06	cytosolic glutamine synthetase alpha	Glyma09g30370.3	nitrate_assimilation
	Gma.2713.1.S1_at	2.30763	0.000209202	NADH dehydrogenase [ubiquinone] 1 alpha subcomplex assembly factor 3-like	Glyma03g24270.2	biological_process
	GmaAffx.18420.1.S1_at	2.29437	0.00030767	F-box/kelch-repeat protein At5g60570-like	Glyma13g40180.1	biological_process
	Gma.12322.1.A1_at	2.26474	0.0120138	ndhK protein	Glyma08g05520.1	mitochondrial_electron_transport,_NADH_to_ubiquinone
	GmaAffx.91964.1.S1_s_at	2.25691	0.00554607	cytosolic glutamine synthetase alpha /// glutamine synthetase PR-2-like	Glyma09g30370.3	nitrate_assimilation
	Gma.4980.1.S1_at	2.22885	4.30181e-05	F-box protein At1g67340-like	Glyma05g28010.1	biological_process
	GmaAffx.76104.1.S1_at	2.17798	0.0202136	F-box protein SKIP2-like	Glyma11g05600.1	N-terminal_protein_myristoylation
	GmaAffx.15783.1.A1_at	2.17092	1.37396e-05	F-box/kelch-repeat protein OR23-like	Glyma03g31740.1	biological_process
	GmaAffx.52783.2.S1_at	2.1648	0.000651324	Wound-responsive family protein	Glyma13g37770.1	response_to_wounding
	GmaAffx.92577.1.S1_s_at	2.15785	0.000376695	adenosine kinase 2-like	Glyma19g36630.1	adenosine_salvage
	Gma.4980.1.S1_x_at	2.09469	3.27134e-07	F-box protein At1g67340-like	Glyma05g28010.1	biological_process
	GmaAffx.49459.1.A1_at	2.09276	0.00116803	cytochrome P450 86A2-like	Glyma05g37700.1	fatty_acid_metabolic_process
	GmaAffx.90678.1.A1_s_at	2.08186	0.0063006	nicotinamidase 1	Glyma08g07210.1	metabolic_process pyridine_nucleotide_salvage response_to_abscisic_acid_stimulus
	Gma.7061.1.S1_at	2.07583	4.48174e-05	cytochrome P450 83B1-like	Glyma11g17520.1
	GmaAffx.17263.1.A1_at	2.06813	0.000120712	NAD(P)-binding Rossmann-fold superfamily protein	Glyma07g37120.1	response_to_wounding xylem_and_phloem_pattern_formation
	GmaAffx.45122.1.S1_at	2.05967	0.00127713	cytochrome P450 82C2-like	Glyma16g11370.1
	GmaAffx.52783.1.S1_at	2.02262	9.33968e-05	Wound-responsive family protein	Glyma12g32690.1	response_to_wounding
	GmaAffx.43328.1.S1_at	2.01973	0.0359185	microRNA MIR5368	Glyma09g24790.1	0
	Gma.634.1.S1_at	1.98866	0.000158333	homeobox protein knotted-1-like 3-like	Glyma06g06890.2	response_to_light_stimulus detection_of_cytokinin_stimulus
	Gma.7333.1.S1_s_at	1.96573	0.000290986	F-box protein At4g35930-like /// F-box protein At4g35930-like	Glyma16g23250.1	biological_process
	Gma.478.1.A1_at	1.94506	1.07954e-05	scarecrow-like protein 3-like	Glyma12g02490.2	regulation_of_transcription
	Gma.7333.1.S1_at	1.93578	2.60072e-05	F-box protein At4g35930-like	Glyma16g23250.1	biological_process
	Gma.4980.2.S1_a_at	1.87589	0.0382304	F-box protein At1g67340-like /// F-box protein At1g67340-like	Glyma08g10980.1	biological_process
	Gma.5578.3.S1_at	1.83113	1.07954e-05	cytochrome P450 98A2-like	Glyma03g27740.2	coumarin_biosynthetic_process flavonoid_biosynthetic_process
	Gma.2885.1.S1_at	1.79714	0.00014443	F-box protein PP2-B10-like	Glyma10g31260.2
	Gma.8200.1.A1_at	1.78061	0.00216138	Cytochrome P450 90B1-like	Glyma01g38180.1	brassinosteroid_biosynthetic_process unidimensional_cell_growth response_to_brassinosteroid_stimulus leaf_development leaf_shaping
	Gma.7865.1.S1_at	1.76214	0.000227685	plastidic type i signal peptidase 1	Glyma06g12260.1	proteolysis thylakoid_membrane_organization
	Gma.10580.1.S1_at	1.75514	0.00164238	4-hydroxyphenylpyruvate dioxygenase	Glyma14g03410.1	carotenoid_biosynthetic_process vitamin_E_biosynthetic_process plastoquinone_biosynthetic_process
	GmaAffx.42572.1.S1_at	1.72521	7.75308e-05	electron transfer flavoprotein subunit alpha, mitochondrial-like	Glyma06g42140.1	0
	Gma.5529.1.S1_at	1.71033	0.000810475	NAD(P)H dependent 6'-deoxychalcone synthase	Glyma14g00870.1
	Gma.7061.2.S1_at	1.67445	0.0101816	cytochrome P450 83B1-like	Glyma11g17530.1	indoleacetic_acid_biosynthetic_process shade_avoidance tryptophan_biosynthetic_process indole_glucosinolate_biosynthetic_process response_to_red_light adventitious_root_development
	GmaAffx.91944.1.S1_s_at	1.65741	0.000577392	NAD(P)H dependent 6'-deoxychalcone synthase	Glyma02g47750.1
	Gma.18006.1.S1_at	1.62768	0.00315079	Homeobox protein knotted-1-like 3-like	Glyma15g24350.1	response_to_light_stimulus detection_of_cytokinin_stimulus
	Gma.13136.1.A1_at	1.62595	0.000403684	F-box/FBD/LRR-repeat protein At5g56420-like	Glyma18g35370.1	biological_process
	Gma.15584.2.S1_a_at	1.62206	2.33901e-05	adenylate kinase, chloroplastic-like /// probable adenylate kinase 1, chloroplastic-like	Glyma16g06410.1	anaerobic_respiration nucleobase,_nucleoside,_nucleotide_and_nucleic_acid_metabolic_process nucleotide_metabolic_process
	Gma.10521.1.A1_at	1.62074	0.00172498	cytochrome P450 78A4-like	Glyma05g27970.1
	Gma.12798.1.S1_at	1.61435	0.00106531	scarecrow-like protein 5-like	Glyma18g09030.1	regulation_of_transcription
	GmaAffx.28482.1.S1_at	1.60735	0.0117309	F-box protein PP2-B1-like	Glyma20g36230.1	embryonic_development_ending_in_seed_dormancy
	GmaAffx.85706.1.S1_at	1.60639	0.0156795	probable UDP-N-acetylglucosamine pyrophosphorylase-like	Glyma08g09170.2	metabolic_process peptidoglycan_biosynthetic_process UDP-N-acetylgalactosamine_biosynthetic_process
	GmaAffx.91156.1.S1_x_at	1.59211	0.000976495	putative syntaxin-24-like	Glyma14g38890.1	2'-deoxyribonucleotide_metabolic_process
	Gma.7794.1.A1_at	1.58542	0.000466657	F-box protein CPR30-like	Glyma17g01190.1	biological_process
	GmaAffx.91156.1.S1_at	1.58212	0.00159543	putative syntaxin-24-like	Glyma14g38890.1	2'-deoxyribonucleotide_metabolic_process
	Gma.10662.1.S1_at	1.5702	6.29733e-05	cytochrome P450 82A4-like	Glyma19g01840.1
	Gma.140.1.S1_at	1.55828	4.02375e-05	cytochrome P450 monooxygenase CYP83D1	Glyma17g37520.1	indoleacetic_acid_biosynthetic_process shade_avoidance tryptophan_biosynthetic_process indole_glucosinolate_biosynthetic_process response_to_red_light adventitious_root_development
	GmaAffx.87704.2.S1_at	1.5578	2.51893e-05	inositol-tetrakisphosphate 1-kinase 4-like	Glyma11g33950.1	inositol_trisphosphate_metabolic_process
	Gma.2448.1.S1_at	1.55556	3.32041e-05	F-box protein At2g32560-like	Glyma07g36360.1	biological_process
	Gma.15226.3.S1_a_at	1.55218	0.145989	succinate dehydrogenase [ubiquinone] flavoprotein subunit 1, mitochondrial-like	Glyma02g06400.1	mitochondrial_electron_transport,_succinate_to_ubiquinone
	GmaAffx.64389.1.S1_at	1.53831	8.6527e-05	zinc finger CCCH domain-containing protein 24-like	Glyma11g20660.1	methanol_oxidation acetate_biosynthetic_process_from_carbon_monoxide
	Gma.11205.1.S1_a_at	1.51678	0.000828467	probable 1-deoxy-D-xylulose-5-phosphate synthase, chloroplastic-like	Glyma17g02480.2	isopentenyl_diphosphate_biosynthetic_process,_mevalonate-independent_pathway
	Gma.8026.1.S1_at	1.50784	2.94421e-05	TBCC domain-containing protein 1-like /// TBCC domain-containing protein 1-like	Glyma03g29850.3	biological_process
	GmaAffx.50320.1.S1_at	1.50253	0.0295445	homeobox protein knotted-1-like 3-like	Glyma04g06810.2	response_to_light_stimulus detection_of_cytokinin_stimulus
	Photosynthesis - 7
	Identification	Log2(FC)	Pvalue	Description	Phytozome	Gene ontology
	Gma.6033.2.S1_at	3.1598	6.54268e-07	senescence-inducible chloroplast stay-green protein 2	Glyma01g42390.1	chlorophyll_catabolic_process
	Gma.12078.1.S1_at	3.11283	0.000816527	cytochrome b6	Glyma15g12130.1	photosynthesis,_light_reaction
	GmaAffx.14048.1.S1_at	2.89169	0.000484322	photosynthetic electron transfer D	Glyma15g12130.1	photosynthesis,_light_reaction
	GmaAffx.42748.1.S1_at	2.5094	3.27134e-07	Geranylgeranyl diphosphate reductase, chloroplastic-like	Glyma02g44150.1	chlorophyll_biosynthetic_process
	GmaAffx.87062.1.S1_at	2.13775	0.022491	Photosystem I assembly protein ycf3-like	Glyma01g41000.1	photosystem_I_assembly
	Gma.16807.1.S1_at	2.0484	1.83195e-05	probable salt tolerance-like protein At1g78600-like	Glyma09g14880.1	chlorophyll_biosynthetic_process chloroplast_organization anthocyanin_biosynthetic_process regulation_of_transcription regulation_of_photomorphogenesis
	Gma.8036.1.S1_at	1.66607	7.88393e-05	mitochondrial uncoupling protein 3-like	Glyma03g14780.1	photosynthesis transport
	Protein Modification Process - 65
	Identification	Log2(FC)	Pvalue	Description	Phytozome	Gene ontology
	Gma.1608.1.A1_at	7.77085	0	E3 ubiquitin-protein ligase HERC2-like	Glyma14g22700.1	biological_process
	Gma.8492.1.S1_at	5.5267	2.94421e-05	seed maturation protein PM38	Glyma12g09390.1	protein_amino_acid_ADP-ribosylation
	Gma.1608.2.S1_at	5.38597	3.48398e-05	E3 ubiquitin-protein ligase HERC2-like	Glyma14g22700.1	biological_process
	GmaAffx.19560.1.A1_at	4.1015	8.162e-05	probable serine/threonine-protein kinase WNK4-like	Glyma18g06080.1	protein_amino_acid_phosphorylation
	GmaAffx.52826.1.S1_at	3.96049	0.00772936	protein phosphatase 2C 37-like	Glyma18g03930.1	response_to_cold response_to_water_deprivation response_to_abscisic_acid_stimulus abscisic_acid_mediated_signaling negative_regulation_of_abscisic_acid_mediated_signaling regulation_of_stomatal_movement
	Gma.5162.1.A1_at	3.91626	4.02375e-05	G-type lectin S-receptor-like serine/threonine-protein kinase At5g24080-like	Glyma20g30390.1	protein_amino_acid_phosphorylation
	Gma.8058.1.A1_at	3.7036	1.2104e-05	protein phosphatase 2C 37-like	Glyma18g03930.1	response_to_cold response_to_water_deprivation response_to_abscisic_acid_stimulus abscisic_acid_mediated_signaling negative_regulation_of_abscisic_acid_mediated_signaling regulation_of_stomatal_movement
	GmaAffx.83336.1.S1_at	3.42062	1.57024e-05	Serine-threonine kinase	Glyma18g50860.1	protein_amino_acid_phosphorylation
	Gma.7923.1.A1_at	3.32737	0.000281172	U-box domain-containing protein 19-like	Glyma17g09850.1	protein_ubiquitination
	Gma.4455.2.S1_at	3.27716	2.64979e-05	protein kinase 2B, chloroplastic-like	Glyma01g05160.2	protein_amino_acid_phosphorylation
	Gma.13635.1.A1_at	3.0726	0.000208712	E3 ubiquitin-protein ligase RNF181-like	Glyma18g01720.1	0
	Gma.7883.1.A1_at	3.02677	2.94421e-05	probable esterase At1g33990-like	Glyma18g50420.1	N-terminal_protein_myristoylation
	GmaAffx.56159.1.A1_at	2.99089	0.00170502	U-box domain-containing protein 33-like	Glyma11g14860.1	protein_amino_acid_phosphorylation protein_ubiquitination
	GmaAffx.41337.1.S1_at	2.57779	0.0103186	Probable NAD(P)H-dependent oxidoreductase 1-like	Glyma04g27670.1	protein_amino_acid_phosphorylation recognition_of_pollen
	Gma.4656.1.S1_at	2.47454	2.51893e-05	protein phosphatase 2C 29-like	Glyma05g23870.1	N-terminal_protein_myristoylation unidimensional_cell_growth regulation_of_transcription meristem_structural_organization maintenance_of_meristem_identity
	GmaAffx.60687.1.S1_at	2.43056	0.000346108	G-type lectin S-receptor-like serine/threonine-protein kinase At1g11300-like	Glyma08g46650.1	protein_amino_acid_phosphorylation recognition_of_pollen
	GmaAffx.1271.1.S1_at	2.39889	0.000710535	E3 ubiquitin-protein ligase BAH1-like /// E3 ubiquitin-protein ligase BAH1-like	Glyma19g39830.1	plant-type_hypersensitive_response salicylic_acid_biosynthetic_process systemic_acquired_resistance response_to_salicylic_acid_stimulus response_to_nitrate defense_response_to_bacterium regulation_of_salicylic_acid_metabolic_process
	Gma.765.1.A1_at	2.39451	1.11226e-05	probable tyrosine-protein phosphatase At1g05000-like	Glyma07g39440.1	dephosphorylation
	GmaAffx.5689.1.S1_at	2.38491	0.000245514	probable receptor-like protein kinase At5g47070-like	Glyma17g16000.2	protein_amino_acid_phosphorylation
	GmaAffx.50980.1.S1_s_at	2.36012	4.05646e-05	protein phosphatase 2C 37-like /// protein phosphatase 2C 37-like	Glyma11g34410.1	response_to_cold response_to_water_deprivation response_to_abscisic_acid_stimulus abscisic_acid_mediated_signaling negative_regulation_of_abscisic_acid_mediated_signaling regulation_of_stomatal_movement
	GmaAffx.37615.1.S1_at	2.35076	0.000127746	probable serine/threonine-protein kinase NAK-like	Glyma17g06430.1
	Gma.3130.2.S1_a_at	2.3492	0.000180578	probable UDP-N-acetylglucosamine--peptide N-acetylglucosaminyltransferase SEC-like /// probable UDP-N-acetylglucosamine--peptide N-acetylglucosaminyltransferase SEC-like	Glyma10g31190.2	protein_amino_acid_O-linked_glycosylation
	GmaAffx.78297.1.S1_at	2.34862	0.0169959	E3 ubiquitin-protein ligase At4g11680-like	Glyma14g01550.1	0
	GmaAffx.16476.1.S1_at	2.30839	0.000348725	probable receptor-like protein kinase At5g47070-like	Glyma03g33950.1	protein_amino_acid_phosphorylation
	GmaAffx.50980.1.S1_x_at	2.29507	0.000197589	protein phosphatase 2C 37-like	Glyma11g34410.1	response_to_cold response_to_water_deprivation response_to_abscisic_acid_stimulus abscisic_acid_mediated_signaling negative_regulation_of_abscisic_acid_mediated_signaling regulation_of_stomatal_movement
	GmaAffx.50980.1.S1_at	2.27957	0.000112698	protein phosphatase 2C 37-like	Glyma11g34410.1	response_to_cold response_to_water_deprivation response_to_abscisic_acid_stimulus abscisic_acid_mediated_signaling negative_regulation_of_abscisic_acid_mediated_signaling regulation_of_stomatal_movement
	GmaAffx.90658.1.S1_s_at	2.26649	0.238325	protein kinase	Glyma10g00430.1	0
	Gma.2411.1.S1_a_at	2.21148	0.000205113	Protein kinase family protein	Glyma08g39150.2	protein_amino_acid_phosphorylation
	Gma.4873.1.S1_at	2.19329	2.94421e-06	serine/threonine-protein kinase SAPK3-like	Glyma17g15860.2	response_to_cold response_to_water_deprivation response_to_osmotic_stress oxygen_and_reactive_oxygen_species_metabolic_process response_to_salt_stress response_to_abscisic_acid_stimulus abscisic_acid_mediated_signaling regulation_of_stomatal_movement regulation_of_stomatal_movement defense_response_to_bacterium
	Gma.13067.1.S1_at	2.16228	0.000194481	E3 ubiquitin-protein ligase At3g02290-like	Glyma08g27730.2	N-terminal_protein_myristoylation
	GmaAffx.18096.1.S1_at	2.15276	0.000361974	histidine kinase CKI1-like	Glyma03g37760.1	cytokinin_mediated_signaling
	GmaAffx.65523.1.S1_at	2.12924	6.86982e-05	cytochrome c oxidase assembly protein COX15-like	Glyma14g01420.1	protein_complex_assembly
	GmaAffx.6262.1.S1_at	2.10197	0.000140995	putative U-box domain-containing protein 50-like	Glyma09g33230.1	protein_amino_acid_phosphorylation protein_ubiquitination
	Gma.578.2.S1_a_at	2.10149	0.00186139	Protein kinase superfamily protein	Glyma20g16510.1	protein_amino_acid_phosphorylation
	Gma.468.1.S1_at	2.07606	0.000166348	E3 ubiquitin-protein ligase ATL23-like	Glyma06g02390.1	0
	Gma.7035.1.S1_at	2.06702	0.000593258	TLD-domain containing nucleolar protein	Glyma19g38410.1	N-terminal_protein_myristoylation
	Gma.2645.1.S1_at	2.00951	0.00219491	putative E3 ubiquitin-protein ligase RING1a-like	Glyma06g44490.1	biological_process
	Gma.878.1.S1_at	1.92765	0.000367045	phosphoenolpyruvate-carboxylase kinase	Glyma10g30940.1	protein_amino_acid_phosphorylation
	GmaAffx.37270.1.S1_at	1.89293	0.000900764	Protein kinase superfamily protein	Glyma06g33920.1	protein_amino_acid_phosphorylation
	GmaAffx.80234.1.S1_s_at	1.87414	4.51445e-05	probable UDP-N-acetylglucosamine--peptide N-acetylglucosaminyltransferase SEC-like	Glyma10g31190.2	protein_amino_acid_O-linked_glycosylation
	Gma.17654.1.S1_at	1.86994	0.000316502	calcium-dependent protein kinase 32-like	Glyma03g29450.1	N-terminal_protein_myristoylation protein_amino_acid_phosphorylation
	GmaAffx.35729.2.S1_at	1.86188	8.58727e-05	probable E3 ubiquitin-protein ligase makorin-1-like	Glyma07g31510.1	0
	GmaAffx.90658.1.S1_at	1.84845	0.0102678	protein kinase	Glyma10g00430.1	0
	Gma.3124.2.A1_at	1.83392	0.000235209	mitogen-activated protein kinase kinase kinase 3-like	Glyma05g32510.1	protein_amino_acid_phosphorylation
	Gma.1701.1.S1_at	1.83132	3.81111e-05	protein kinase	Glyma15g08130.1	protein_amino_acid_phosphorylation
	Gma.3944.1.S1_at	1.78793	0.000422167	protein phosphatase 2C 29-like	Glyma17g16460.1	N-terminal_protein_myristoylation unidimensional_cell_growth regulation_of_transcription meristem_structural_organization maintenance_of_meristem_identity
	GmaAffx.18801.1.S1_at	1.72312	0.00102426	E3 ubiquitin-protein ligase Os03g0188200-like	Glyma13g17620.1
	Gma.13604.1.S1_at	1.7177	0.00025222	dual specificity tyrosine-phosphorylation-regulated kinase 4-like	Glyma14g06420.3	protein_amino_acid_phosphorylation
	GmaAffx.52826.2.S1_at	1.70562	0.100506	protein phosphatase 2C 37-like	Glyma11g34410.1	response_to_cold response_to_water_deprivation response_to_abscisic_acid_stimulus abscisic_acid_mediated_signaling negative_regulation_of_abscisic_acid_mediated_signaling regulation_of_stomatal_movement
	GmaAffx.92806.1.S1_at	1.69407	0.00222729	calcium-dependent protein kinase 3-like	Glyma05g37260.1	N-terminal_protein_myristoylation protein_amino_acid_phosphorylation abscisic_acid_mediated_signaling regulation_of_stomatal_movement regulation_of_anion_channel_activity
	GmaAffx.63241.1.S1_at	1.69284	0.000617139	ATP binding;GTP binding;nucleotide binding;nucleoside-triphosphatases	Glyma08g12540.1	N-terminal_protein_myristoylation defense_response
	Gma.5058.1.A1_at	1.65765	0.00237647	probable serine/threonine-protein phosphatase 2A activator 2-like	Glyma11g19110.1	biological_process
	GmaAffx.35729.1.S1_s_at	1.65427	0.0163332	probable E3 ubiquitin-protein ligase makorin-1-like /// uncharacterized LOC100786183	Glyma13g24930.1	0
	GmaAffx.32459.1.S1_at	1.64909	0.000824542	E3 ubiquitin protein ligase DRIP2-like	Glyma02g15980.1	response_to_water_deprivation
	GmaAffx.91917.1.S1_s_at	1.64395	0.000187611	E3 ubiquitin-protein ligase At3g02290-like	Glyma09g39300.1	N-terminal_protein_myristoylation
	Gma.17439.1.S1_at	1.6418	0.000819962	calcium-dependent protein kinase 3-like	Glyma05g37260.1	N-terminal_protein_myristoylation protein_amino_acid_phosphorylation
	GmaAffx.91248.1.S1_s_at	1.59605	0.00163911	protein phosphatase 2C 37-like	Glyma02g41750.1	response_to_cold response_to_water_deprivation response_to_abscisic_acid_stimulus abscisic_acid_mediated_signaling negative_regulation_of_abscisic_acid_mediated_signaling regulation_of_stomatal_movement
	Gma.7898.1.S1_at	1.59104	0.000454226	probable receptor-like protein kinase At5g56460-like	Glyma08g13150.1	N-terminal_protein_myristoylation protein_amino_acid_phosphorylation
	Gma.8631.1.S1_at	1.56964	7.91665e-05	E3 ubiquitin-protein ligase UPL5-like	Glyma07g39550.1	GO:0006464
	Gma.12102.1.S1_at	1.56064	0.00186794	U-box domain-containing protein 9-like	Glyma08g45980.1	protein_ubiquitination
	Gma.8631.2.S1_at	1.55884	0.0737215	E3 ubiquitin-protein ligase UPL5-like	Glyma07g39550.1	GO:0006464
	Gma.6700.1.S1_at	1.54616	7.62223e-05	histidine kinase 3-like	Glyma08g11060.1	response_to_cold response_to_water_deprivation response_to_osmotic_stress response_to_salt_stress cytokinin_mediated_signaling regulation_of_seed_germination leaf_senescence regulation_of_chlorophyll_catabolic_process regulation_of_chlorophyll_catabolic_process
	GmaAffx.90491.1.A1_s_at	1.52148	0.00254249	probable receptor-like protein kinase At1g67000-like	Glyma09g31430.1	protein_amino_acid_phosphorylation
	GmaAffx.88183.2.S1_at	1.50647	0.00155961	E3 ubiquitin-protein ligase ATL23-like	Glyma06g02390.1	0
	Gma.1057.1.S1_at	1.50357	0.000939039	Probable receptor-like protein kinase At1g11050-like	Glyma15g05060.1
	Regulation of transcription / transcription factor - 98
	Identification	Log2(FC)	Pvalue	Description	Phytozome	Gene ontology
	GmaAffx.1785.1.S1_at	6.23216	6.54268e-07	homeobox-leucine zipper protein ATHB-7-like	Glyma16g02390.1	response_to_osmotic_stress response_to_salt_stress regulation_of_transcription,_DNA-dependent response_to_abscisic_acid_stimulus positive_regulation_of_transcription
	GmaAffx.32544.1.S1_at	5.43839	2.71521e-05	probable WRKY transcription factor 40-like	Glyma06g06510.1	0
	Gma.8336.1.S1_at	5.18133	7.52409e-06	probable WRKY transcription factor 23-like	Glyma19g40560.1	regulation_of_transcription,_DNA-dependent
	GmaAffx.48250.1.S1_at	4.7401	7.52409e-06	transcription repressor MYB4-like	Glyma19g44660.1	regulation_of_transcription,_DNA-dependent seed_germination trichome_differentiation
	GmaAffx.93596.1.S1_at	4.46157	4.53081e-05	probable WRKY transcription factor 23-like	Glyma17g03950.2	regulation_of_transcription,_DNA-dependent
	GmaAffx.71966.1.A1_at	4.35063	1.4721e-06	transcription factor PIF3-like	Glyma20g22280.1	response_to_red_or_far_red_light signal_transduction de-etiolation gibberellic_acid_mediated_signaling red_or_far_red_light_signaling_pathway positive_regulation_of_anthocyanin_metabolic_process
	GmaAffx.84751.1.A1_at	4.33148	9.15976e-06	Transcription factor MYBJ7	Glyma03g34110.1	regulation_of_transcription,_DNA-dependent response_to_abscisic_acid_stimulus response_to_gibberellin_stimulus response_to_jasmonic_acid_stimulus response_to_salicylic_acid_stimulus blue_light_signaling_pathway
	Gma.18033.1.S1_at	4.30073	1.5866e-05	transcription factor PIF3-like	Glyma10g28290.2	response_to_red_or_far_red_light signal_transduction de-etiolation gibberellic_acid_mediated_signaling red_or_far_red_light_signaling_pathway positive_regulation_of_anthocyanin_metabolic_process
	Gma.4643.2.S1_at	3.90074	0.00270883	transcriptional factor NAC35	Glyma15g40510.1	multicellular_organismal_development response_to_salt_stress response_to_auxin_stimulus response_to_ethylene_stimulus auxin_mediated_signaling_pathway primary_shoot_apical_meristem_specification lateral_root_development
	Gma.17940.1.S1_at	3.84058	5.72485e-06	zinc finger CCCH domain-containing protein 2-like	Glyma12g33320.1	regulation_of_transcription negative_regulation_of_seed_germination
	Gma.4643.1.S1_at	3.75687	9.11069e-05	transcriptional factor NAC35	Glyma15g40510.1	multicellular_organismal_development response_to_salt_stress response_to_auxin_stimulus response_to_ethylene_stimulus auxin_mediated_signaling_pathway primary_shoot_apical_meristem_specification lateral_root_development
	GmaAffx.83888.1.S1_s_at	3.74533	0.00192682	zinc finger protein ZAT11-like	Glyma18g52410.1	regulation_of_transcription
	Gma.9001.1.S1_at	3.61493	0.000131671	zinc finger CCCH domain-containing protein 20-like	Glyma01g00820.1	regulation_of_transcription
	GmaAffx.60367.1.S1_at	3.54253	0.00113287	MYB transcription factor MYB68	Glyma04g04490.1	response_to_salt_stress response_to_stress regulation_of_transcription,_DNA-dependent response_to_abscisic_acid_stimulus response_to_auxin_stimulus response_to_ethylene_stimulus response_to_gibberellin_stimulus response_to_jasmonic_acid_stimulus response_to_jasmonic_acid_stimulus response_to_cadmium_ion
	Gma.7172.1.S1_at	3.51739	1.16133e-05	transcription factor PIF3-like	Glyma10g28290.2	response_to_red_or_far_red_light signal_transduction de-etiolation gibberellic_acid_mediated_signaling red_or_far_red_light_signaling_pathway positive_regulation_of_anthocyanin_metabolic_process
	GmaAffx.51821.1.S1_at	3.47847	0.00623534	Transcriptional factor NAC51	Glyma07g35630.1	multicellular_organismal_development multidimensional_cell_growth flower_development leaf_senescence
	GmaAffx.83888.1.S1_at	3.25988	0.00148028	zinc finger protein ZAT11-like	Glyma18g52410.1	regulation_of_transcription
	GmaAffx.92964.1.S1_at	3.17842	0.00071119	MYB transcription factor MYB184	Glyma08g04670.1	regulation_of_transcription,_DNA-dependent response_to_salicylic_acid_stimulus
	GmaAffx.51821.1.S1_x_at	3.11129	0.00107954	Transcriptional factor NAC51	Glyma07g35630.1	multicellular_organismal_development multidimensional_cell_growth flower_development leaf_senescence
	Gma.16700.1.S1_at	2.99633	0.000297038	Integrase-type DNA-binding superfamily protein	Glyma20g16920.1	regulation_of_transcription,_DNA-dependent
	GmaAffx.44200.1.S1_at	2.91565	7.36052e-05	transcription factor bHLH149-like	Glyma03g39010.1	regulation_of_transcription
	Gma.151.1.S1_at	2.85281	0.000101084	transcription factor bHLH25-like	Glyma15g06680.1	regulation_of_transcription
	GmaAffx.86530.1.S1_at	2.8522	0.002093	probable WRKY transcription factor 23-like /// WRKY86	Glyma03g37940.1	regulation_of_transcription,_DNA-dependent
	GmaAffx.41116.1.S1_at	2.77154	3.71297e-05	transcription factor bHLH145-like	Glyma14g35800.1	0
	GmaAffx.37381.1.S1_at	2.76279	0.00434336	MYB transcription factor MYB77	Glyma15g07230.1	response_to_osmotic_stress response_to_wounding response_to_salt_stress response_to_abscisic_acid_stimulus regulation_of_transcription
	GmaAffx.18953.1.S1_at	2.73898	1.52117e-05	NAC domain protein (NAC30)	Glyma05g32850.1	multicellular_organismal_development negative_regulation_of_abscisic_acid_mediated_signaling
	GmaAffx.39645.1.S1_at	2.73805	6.21555e-06	transcription factor bZIP34 /// uncharacterized LOC100800818	Glyma20g12290.1	N-terminal_protein_myristoylation
	Gma.15916.1.S1_at	2.69087	0.000233901	zinc finger CCCH domain-containing protein 20-like	Glyma06g05300.1	regulation_of_transcription
	Gma.2175.1.S1_at	2.63433	0.000346926	Integrase-type DNA-binding superfamily protein	Glyma02g07310.1	regulation_of_transcription,_DNA-dependent
	Gma.3229.1.A1_at	2.62166	0.000478597	Myb-related protein Myb4-like	Glyma20g35180.1	response_to_salt_stress regulation_of_transcription,_DNA-dependent response_to_auxin_stimulus
	Gma.16547.1.S1_at	2.60226	2.38808e-05	WRKY86	Glyma03g37940.1	regulation_of_transcription,_DNA-dependent
	Gma.6110.1.S1_at	2.58204	1.25947e-05	bZIP transcription factor bZIP78	Glyma03g41590.4	response_to_abscisic_acid_stimulus
	GmaAffx.83326.1.S1_at	2.55797	0.000180905	WRKY34 protein	Glyma07g39250.1	regulation_of_transcription,_DNA-dependent response_to_chitin
	GmaAffx.80343.1.S1_at	2.55517	0.000211656	zinc finger CCCH domain-containing protein 2-like	Glyma12g13300.1	regulation_of_transcription negative_regulation_of_seed_germination
	Gma.7467.1.A1_at	2.53847	0.00027054	WRKY9 protein	Glyma01g06550.1	regulation_of_transcription,_DNA-dependent
	GmaAffx.42461.1.S1_at	2.53506	0.00178288	Dof27	Glyma19g02710.1	regulation_of_transcription
	GmaAffx.57525.3.S1_at	2.49735	0.000658357	myb-related protein Myb4-like	Glyma20g35180.1	response_to_salt_stress regulation_of_transcription,_DNA-dependent response_to_auxin_stimulus
	GmaAffx.42461.2.S1_at	2.48654	0.0890812	Dof27	Glyma19g02710.1	regulation_of_transcription
	GmaAffx.90234.1.S1_at	2.47293	0.000635622	zinc finger protein ZAT11-like	Glyma18g52410.1	regulation_of_transcription
	GmaAffx.3847.1.A1_s_at	2.44196	0.00024715	transcription factor bZIP38	Glyma03g27860.1	regulation_of_transcription,_DNA-dependent hyperosmotic_salinity_response
	Gma.10664.1.S1_at	2.4396	1.4721e-06	transcription factor bHLH145-like	Glyma02g37510.1	0
	Gma.6110.2.S1_a_at	2.41612	0.00119437	bZIP transcription factor bZIP78	Glyma03g41590.4	response_to_abscisic_acid_stimulus
	GmaAffx.79730.1.S1_at	2.40743	0.00238759	transcription factor PIF3-like /// transcription factor PIF3-like	Glyma10g28290.2	response_to_red_or_far_red_light signal_transduction de-etiolation gibberellic_acid_mediated_signaling red_or_far_red_light_signaling_pathway positive_regulation_of_anthocyanin_metabolic_process
	GmaAffx.91358.1.S1_at	2.39201	0.00943193	Homeodomain-like superfamily protein	Glyma02g40800.2	regulation_of_transcription
	GmaAffx.84566.1.S1_x_at	2.38187	0.0147127	MYB transcription factor MYB60	Glyma18g49360.1	plant-type_hypersensitive_response response_to_bacterium response_to_salt_stress response_to_abscisic_acid_stimulus response_to_auxin_stimulus response_to_ethylene_stimulus response_to_gibberellin_stimulus response_to_jasmonic_acid_stimulus response_to_jasmonic_acid_stimulus response_to_cadmium_ion very-long-chain_fatty_acid_biosynthetic_process
	GmaAffx.84566.1.S1_at	2.37757	0.024044	MYB transcription factor MYB60	Glyma18g49360.1	plant-type_hypersensitive_response response_to_bacterium response_to_salt_stress response_to_abscisic_acid_stimulus response_to_auxin_stimulus response_to_ethylene_stimulus response_to_gibberellin_stimulus response_to_jasmonic_acid_stimulus response_to_jasmonic_acid_stimulus response_to_cadmium_ion very-long-chain_fatty_acid_biosynthetic_process
	Gma.4460.1.S1_at	2.32682	0.00712809	inositol polyphosphate 6-/3-/5-kinase	Glyma12g36970.1	regulation_of_transcription myo-inositol_hexakisphosphate_biosynthetic_process
	GmaAffx.3568.1.S1_at	2.32206	0.000245351	bZIP transcription factor bZIP68	Glyma02g19870.1	regulation_of_transcription,_DNA-dependent response_to_chitin endoplasmic_reticulum_unfolded_protein_response
	Gma.5565.1.S1_at	2.28936	0.000490047	bZIP transcription factor bZIP72	Glyma05g22860.1	regulation_of_transcription,_DNA-dependent
	GmaAffx.13764.1.S1_at	2.25483	2.71521e-05	U3 small nucleolar RNA-associated protein 18 homolog	Glyma15g06450.1	biological_process
	Gma.14035.1.A1_at	2.25346	8.35828e-05	WRKY14 protein	Glyma11g05650.1	regulation_of_transcription,_DNA-dependent response_to_chitin
	GmaAffx.3847.2.S1_at	2.21758	0.0161264	transcription factor bZIP37 /// transcription factor bZIP38	Glyma03g27860.1	regulation_of_transcription,_DNA-dependent hyperosmotic_salinity_response
	GmaAffx.60042.1.S1_at	2.21743	0.00221682	U3 small nucleolar ribonucleoprotein protein IMP4-like	Glyma11g21290.1	rRNA_processing
	Gma.13113.1.S1_at	2.18527	4.90701e-07	transcription factor bHLH122-like	Glyma11g13960.4	regulation_of_transcription
	GmaAffx.88414.1.S1_at	2.12674	0.000346108	transcription factor TGA1-like	Glyma08g14840.2	defense_response_to_bacterium
	Gma.16666.1.A1_at	2.12376	0.000439505	transcription factor bHLH69-like	Glyma17g08300.1	regulation_of_transcription
	Gma.1670.1.S1_at	2.11743	0.000189574	AT hook motif DNA-binding family protein	Glyma20g35480.1	regulation_of_transcription,_DNA-dependent
	GmaAffx.10636.1.S1_s_at	2.11172	0.000520143	Basic-leucine zipper (bZIP) transcription factor family protein	Glyma14g40580.2	regulation_of_transcription,_DNA-dependent
	GmaAffx.92676.1.S1_at	2.0953	6.49361e-05	Integrase-type DNA-binding superfamily protein	Glyma02g07310.1	regulation_of_transcription,_DNA-dependent
	GmaAffx.14577.1.S1_s_at	2.03456	2.69886e-05	NAC transcription factor-like 9	Glyma02g38710.1	regulation_of_transcription
	GmaAffx.76537.2.S1_at	2.01293	0.00159331	transcription factor bHLH79-like	Glyma17g10290.1	regulation_of_transcription
	GmaAffx.65627.1.S1_at	1.98966	0.00106188	U3 small nucleolar RNA-associated protein 6 homolog	Glyma17g01570.1	RNA_processing
	Gma.1670.1.A1_at	1.96319	4.57988e-05	AT hook motif DNA-binding family protein	Glyma20g35480.1	regulation_of_transcription,_DNA-dependent
	GmaAffx.89944.1.S1_s_at	1.9592	0.0324898	Basic-leucine zipper (bZIP) transcription factor family protein	Glyma17g37510.1	regulation_of_transcription,_DNA-dependent
	Gma.5586.2.S1_at	1.95082	0.000203477	nuclear transcription factor Y subunit A-9-like	Glyma13g27230.2	regulation_of_transcription,_DNA-dependent
	Gma.3730.2.S1_a_at	1.94834	0.00262787	probable WRKY transcription factor 40-like /// transcription factor	Glyma08g23380.4	response_to_wounding regulation_of_transcription,_DNA-dependent response_to_salicylic_acid_stimulus defense_response_to_bacterium regulation_of_defense_response_to_virus_by_host response_to_chitin defense_response_to_fungus regulation_of_defense_response regulation_of_defense_response
	GmaAffx.45324.1.S1_at	1.91696	0.000893567	MADS-box transcription factor 17-like	Glyma20g29250.1	regulation_of_transcription,_DNA-dependent flower_development cell_fate_specification specification_of_floral_organ_identity ovule_development
	GmaAffx.5448.1.S1_at	1.90374	0.000434434	NAC domain-containing protein 100-like	Glyma16g04720.1	multicellular_organismal_development
	GmaAffx.66085.1.S1_at	1.89081	0.0455551	transcription factor bHLH122-like	Glyma11g13960.5	regulation_of_transcription
	GmaAffx.83663.1.S1_at	1.89061	0.00251533	MYB transcription factor MYB187	Glyma19g02600.1	plant-type_hypersensitive_response response_to_bacterium response_to_salt_stress response_to_abscisic_acid_stimulus response_to_auxin_stimulus response_to_ethylene_stimulus response_to_gibberellin_stimulus response_to_jasmonic_acid_stimulus response_to_jasmonic_acid_stimulus response_to_cadmium_ion very-long-chain_fatty_acid_biosynthetic_process
	Gma.16055.2.S1_at	1.84908	0.000109426	PHD4	Glyma14g11400.1	regulation_of_transcription,_DNA-dependent
	GmaAffx.70843.1.S1_at	1.80025	0.000564797	myb-like transcription factor family protein	Glyma02g10940.1	regulation_of_transcription
	Gma.12519.1.A1_at	1.79309	3.00963e-05	serine/arginine-rich splicing factor 7-like	Glyma08g39830.3	nuclear_mRNA_splicing,_via_spliceosome
	Gma.4400.1.S1_at	1.79203	0.000933314	WRKY53	Glyma19g26400.1	regulation_of_transcription,_DNA-dependent lateral_root_development regulation_of_transcription_in_response_to_stress regulation_of_response_to_nutrient_levels
	Gma.14086.1.A1_at	1.78677	9.35604e-05	sequence-specific DNA binding transcription factors	Glyma12g33850.1	regulation_of_transcription
	GmaAffx.93050.1.S1_at	1.72408	0.000604707	Transcription factor bZIP38	Glyma03g27860.1	regulation_of_transcription,_DNA-dependent hyperosmotic_salinity_response
	GmaAffx.59424.1.S1_at	1.70677	1.84831e-05	MYB transcription factor MYB171	Glyma06g20800.1	response_to_salt_stress response_to_auxin_stimulus response_to_ethylene_stimulus response_to_jasmonic_acid_stimulus response_to_salicylic_acid_stimulus regulation_of_transcription response_to_cadmium_ion
	GmaAffx.87026.1.S1_at	1.70472	0.0763718	zinc finger protein CONSTANS-LIKE 13-like	Glyma19g39460.1	regulation_of_transcription
	GmaAffx.39034.1.S1_at	1.70455	0.000181559	Acyl-CoA N-acyltransferase with RING/FYVE/PHD-type zinc finger protein	Glyma02g16540.1	regulation_of_transcription,_DNA-dependent
	Gma.16055.1.S1_at	1.70021	3.76204e-06	PHD4	Glyma14g11400.3	regulation_of_transcription,_DNA-dependent
	GmaAffx.21313.1.S1_s_at	1.69593	0.000365082	bZIP transcription factor bZIP62	Glyma06g08390.2	regulation_of_transcription,_DNA-dependent
	Gma.11065.1.S1_at	1.69301	0.000934949	transcriptional factor NAC11 /// NAC domain protein	Glyma19g28480.1	multicellular_organismal_development
	GmaAffx.82466.1.S1_at	1.68688	0.0570717	AT hook motif DNA-binding family protein	Glyma20g35480.1	regulation_of_transcription,_DNA-dependent
	GmaAffx.67469.1.S1_at	1.67499	0.00912786	MYB transcription factor MYB65	Glyma18g39740.1	regulation_of_transcription,_DNA-dependent
	GmaAffx.72524.1.S1_at	1.67482	0.000971261	WRKY36 protein	Glyma13g38630.1	regulation_of_transcription,_DNA-dependent
	GmaAffx.60589.1.S1_at	1.65592	0.00240624	transcription factor LAF1-like	Glyma16g31280.2	regulation_of_transcription,_DNA-dependent response_to_salicylic_acid_stimulus
	Gma.10485.1.S1_at	1.65532	8.26014e-05	C2H2-like zinc finger protein	Glyma16g25550.1	regulation_of_transcription
	GmaAffx.48349.1.S1_at	1.64135	0.00689484	zinc finger CCCH domain-containing protein 20-like	Glyma07g15240.1	regulation_of_transcription
	GmaAffx.92247.1.S1_s_at	1.62963	0.00893174	zinc finger CCCH domain-containing protein 23-like	Glyma04g05290.1	regulation_of_transcription
	GmaAffx.42779.2.S1_s_at	1.62189	0.000873285	PHD4	Glyma14g11400.3	regulation_of_transcription,_DNA-dependent
	Gma.18028.1.S1_at	1.59724	0.0125292	bZIP transcription factor bZIP124	Glyma12g04440.1	regulation_of_transcription,_DNA-dependent response_to_sucrose_stimulus
	Gma.9260.1.S1_s_at	1.59605	8.34192e-06	myb domain protein 3r-3	Glyma18g39740.1	regulation_of_transcription,_DNA-dependent
	GmaAffx.48601.1.S1_at	1.56922	0.0195919	U3 small nucleolar RNA-interacting protein 2-like	Glyma15g13570.1	rRNA_processing embryonic_development_ending_in_seed_dormancy
	GmaAffx.90391.1.S1_at	1.55616	0.00127419	Transcription factor bHLH145-like	Glyma14g35810.1
	Gma.11060.1.A1_at	1.54649	0.00216154	bZIP transcription factor bZIP110	Glyma08g12170.1	regulation_of_transcription,_DNA-dependent response_to_sucrose_stimulus
	Gma.7873.1.S1_at	1.5428	0.000291477	homeobox protein HAT3.1-like	Glyma20g26700.1	regulation_of_transcription,_DNA-dependent positive_regulation_of_transcription
	Gma.7556.1.S1_at	1.51168	1.27582e-05	U5 small nuclear ribonucleoprotein 200 kDa helicase-like	Glyma08g18490.1	embryonic_development_ending_in_seed_dormancy
	Gma.4342.1.S1_at	1.50313	0.0240967	WRKY36 protein	Glyma13g38630.1	regulation_of_transcription,_DNA-dependent
	Resp. to Abiotic Stimulus - 303
	Identification	Log2(FC)	Pvalue	Description	Phytozome	Gene ontology
	GmaAffx.57970.1.S1_at	8.56572	8.34192e-06	NAC domain-containing protein 72-like	Glyma12g22880.1	multicellular_organismal_development response_to_water_deprivation response_to_abscisic_acid_stimulus
	Gma.36.1.S1_at	8.11941	1.99552e-05	maturation-associated protein	Glyma07g10030.1	cold_acclimation response_to_water_deprivation response_to_stress response_to_abscisic_acid_stimulus response_to_1-Aminocyclopropane-1-carboxylic_Acid
	GmaAffx.666.1.S1_at	7.83846	5.82299e-05	basic 7S globulin-like	Glyma13g27820.2	response_to_salt_stress
	Gma.1502.1.S1_at	7.28141	2.69886e-05	glutathione S-transferase GST 14	Glyma05g29400.1	toxin_catabolic_process response_to_salicylic_acid_stimulus
	Gma.9.1.S1_at	6.95287	1.63567e-07	dehydrin	Glyma04g01190.2	N-terminal_protein_myristoylation
	GmaAffx.90496.1.S1_s_at	6.57113	0.000750446	NAC domain-containing protein 72-like /// NAC domain protein NAC3	Glyma12g22880.1	multicellular_organismal_development response_to_water_deprivation response_to_abscisic_acid_stimulus
	GmaAffx.90785.1.S1_s_at	6.55916	7.86758e-05	basic 7S globulin-like	Glyma02g16710.1	response_to_salt_stress
	GmaAffx.38581.1.A1_s_at	6.42182	6.05198e-06	BURP domain-containing protein	Glyma14g20450.1	response_to_desiccation response_to_salt_stress response_to_abscisic_acid_stimulus
	Gma.17073.1.S1_at	6.40646	6.54268e-07	delta-1-pyrroline-5-carboxylate synthase-like	Glyma01g24530.1	response_to_desiccation response_to_water_deprivation response_to_oxidative_stress proline_biosynthetic_process response_to_salt_stress hyperosmotic_salinity_response root_development
	Gma.14272.1.S1_at	6.30997	6.54268e-07	hydrophobic protein LTI6A-like	Glyma10g28300.1	response_to_cold
	GmaAffx.93220.1.S1_at	6.27908	4.90701e-07	NAC domain-containing protein 72-like	Glyma12g22880.1	multicellular_organismal_development response_to_water_deprivation response_to_abscisic_acid_stimulus
	GmaAffx.73813.1.S1_at	6.24694	6.54268e-07	NAC domain protein	Glyma04g38990.1	multicellular_organismal_development shoot_development
	GmaAffx.57970.2.S1_at	6.12706	0.000262034	NAC domain protein NAC3	Glyma06g38410.1	multicellular_organismal_development response_to_water_deprivation response_to_abscisic_acid_stimulus
	Gma.1649.1.A1_at	6.07295	2.38808e-05	NAC domain protein NAC3	Glyma06g38410.1	multicellular_organismal_development response_to_water_deprivation response_to_abscisic_acid_stimulus
	GmaAffx.87467.1.S1_at	6.0421	2.50258e-05	26.5 kDa heat shock protein, mitochondrial-like	Glyma08g22630.2	response_to_heat response_to_high_light_intensity response_to_hydrogen_peroxide
	Gma.9.1.S1_s_at	5.91288	6.54268e-07	dehydrin	Glyma04g01190.2	N-terminal_protein_myristoylation
	Gma.1502.2.S1_a_at	5.84438	8.58727e-05	glutathione S-transferase GST 14	Glyma05g29400.1	toxin_catabolic_process response_to_salicylic_acid_stimulus
	GmaAffx.55452.1.S1_s_at	5.7875	0.000369825	glutathione S-transferase GST 24	Glyma14g03470.1	defense_response_to_bacterium defense_response toxin_catabolic_process
	GmaAffx.93206.1.S1_x_at	5.69963	9.65046e-06	Glutathione transferase	Glyma15g40190.1	response_to_cadmium_ion response_to_oxidative_stress toxin_catabolic_process cellular_response_to_water_deprivation
	GmaAffx.19480.1.S1_at	5.64722	1.30854e-06	glutathione S-transferase TAU 8	Glyma18g41340.1	response_to_cadmium_ion toxin_catabolic_process
	GmaAffx.93509.1.S1_s_at	5.59532	0.00140602	NAC domain protein	Glyma13g35550.1	multicellular_organismal_development response_to_water_deprivation jasmonic_acid_mediated_signaling_pathway
	Gma.449.1.S1_at	5.51597	2.45351e-06	glutathione S-transferase GST 24	Glyma14g03470.1	defense_response_to_bacterium defense_response toxin_catabolic_process
	Gma.15.1.S1_at	5.47208	3.27134e-07	desiccation protective protein LEA5	Glyma17g03040.1	response_to_cold response_to_oxidative_stress response_to_reactive_oxygen_species embryonic_development cellular_response_to_water_deprivation
	Gma.6375.1.S1_at	5.46144	5.20143e-05	probable mitochondrial chaperone BCS1-B-like	Glyma19g02190.1	0
	GmaAffx.72688.1.S1_at	5.35592	4.41631e-06	HSP20-like chaperones superfamily protein	Glyma01g26570.1	response_to_heat response_to_high_light_intensity response_to_hydrogen_peroxide heat_acclimation
	Gma.5331.1.S1_at	5.35414	0.000191537	NAC domain protein	Glyma13g35550.1	multicellular_organismal_development response_to_water_deprivation jasmonic_acid_mediated_signaling_pathway
	Gma.5150.4.S1_x_at	5.15019	0.000268414	UDP-glucose 4-epimerase GEPI48-like	Glyma11g01940.4	response_to_stress
	GmaAffx.30428.1.S1_at	4.95698	1.40668e-05	heat shock 70 kDa protein-like	Glyma17g08020.1	response_to_heat protein_folding
	GmaAffx.72688.2.S1_at	4.87085	1.93009e-05	HSP20-like chaperones superfamily protein	Glyma01g26570.1	response_to_heat response_to_high_light_intensity response_to_hydrogen_peroxide heat_acclimation
	GmaAffx.666.2.S1_s_at	4.84318	0.00219098	basic 7S globulin-like	Glyma13g27820.1	response_to_salt_stress
	GmaAffx.68621.1.A1_at	4.8209	0	low-temperature-induced 65 kDa protein-like	Glyma20g29770.1	response_to_cold response_to_water_deprivation response_to_abscisic_acid_stimulus abscisic_acid_mediated_signaling
	Gma.5150.4.S1_a_at	4.7889	0.000393379	UDP-glucose 4-epimerase GEPI48-like /// UDP-glucose 4-epimerase GEPI48-like	Glyma11g01940.4	response_to_stress
	Gma.620.1.S1_at	4.72775	5.72485e-06	glutathione transferase	Glyma15g40190.1	response_to_cadmium_ion response_to_oxidative_stress toxin_catabolic_process cellular_response_to_water_deprivation
	Gma.5519.2.S1_at	4.70454	1.91373e-05	NAC domain-containing protein 2-like	Glyma06g16440.2	multicellular_organismal_development negative_regulation_of_abscisic_acid_mediated_signaling
	GmaAffx.69792.1.S1_s_at	4.67515	3.94197e-05	Integrase-type DNA-binding superfamily protein	Glyma16g27950.1	response_to_osmotic_stress regulation_of_transcription,_DNA-dependent response_to_abscisic_acid_stimulus response_to_glucose_stimulus negative_regulation_of_abscisic_acid_mediated_signaling
	GmaAffx.35952.1.S1_at	4.62526	4.04011e-05	HSP20-like chaperones superfamily protein	Glyma14g06900.1	response_to_heat response_to_high_light_intensity response_to_hydrogen_peroxide heat_acclimation
	GmaAffx.90984.1.S1_s_at	4.58064	3.27134e-07	Germin-like protein subfamily 1 member 7-like	Glyma19g09840.1	biological_process
	Gma.17.1.S1_at	4.5394	0.000208057	low molecular weight heat shock protein Hsp22.5	Glyma16g33130.1	response_to_heat
	Gma.18.1.S1_at	4.5001	7.00067e-05	low molecular weight heat shock protein Hsp22.3	Glyma19g01440.1	response_to_heat
	GmaAffx.31312.1.A1_s_at	4.47188	0.000470419	probable protein phosphatase 2C 8-like	Glyma01g43460.1	protein_amino_acid_dephosphorylation
	Gma.7195.1.A1_at	4.44438	8.01479e-06	cysteine proteinase inhibitor 10-like	Glyma05g28250.1	biological_process
	Gma.17947.1.S1_at	4.4125	5.56128e-06	HSP20-like chaperones superfamily protein	Glyma08g07340.1	response_to_heat response_to_oxidative_stress response_to_high_light_intensity response_to_hydrogen_peroxide
	GmaAffx.25859.1.S1_at	4.3855	2.51893e-05	18.2 kDa class I heat shock protein-like	Glyma14g06910.1	response_to_heat
	Gma.5519.1.S1_at	4.35227	2.78064e-06	NAC domain-containing protein 2-like	Glyma04g38560.1	multicellular_organismal_development negative_regulation_of_abscisic_acid_mediated_signaling
	GmaAffx.67686.2.S1_at	4.33171	2.12637e-06	probable nitronate monooxygenase-like	Glyma08g18990.1	response_to_cadmium_ion metabolic_process response_to_symbiotic_fungus
	Gma.8187.1.S1_a_at	4.32081	6.54268e-07	probable protein phosphatase 2C 8-like	Glyma19g11770.2	protein_amino_acid_dephosphorylation
	Gma.7526.1.A1_at	4.30973	6.98431e-05	Senescence/dehydration-associated protein-related	Glyma11g11430.1	response_to_cold response_to_water_deprivation response_to_high_light_intensity response_to_salt_stress
	GmaAffx.39393.1.S1_at	4.26201	2.38808e-05	HSP20-like chaperones superfamily protein	Glyma10g32000.1	response_to_heat
	GmaAffx.71308.2.A1_at	4.24885	0.000117768	heat shock factor protein HSF30-like	Glyma04g05500.2	response_to_heat response_to_high_light_intensity response_to_hydrogen_peroxide response_to_chitin
	GmaAffx.6438.3.S1_s_at	4.22818	0.00466313	WRKY19 protein /// WRKY62 protein	Glyma11g29720.1	response_to_cold response_to_water_deprivation response_to_heat response_to_osmotic_stress response_to_salt_stress regulation_of_transcription,_DNA-dependent defense_response_to_bacterium camalexin_biosynthetic_process camalexin_biosynthetic_process defense_response_to_fungus
	Gma.10763.1.S1_at	4.15122	4.56352e-05	17.6 kDa class II heat shock protein	Glyma04g05720.1	response_to_heat
	Gma.8519.1.S1_at	4.1019	2.38808e-05	glutathione S-transferase GST 6	Glyma07g16850.4	response_to_cadmium_ion toxin_catabolic_process
	Gma.12365.2.S1_at	4.00203	8.01479e-06	HSP20-like chaperones superfamily protein	Glyma07g32070.1	response_to_heat response_to_oxidative_stress response_to_high_light_intensity response_to_hydrogen_peroxide
	GmaAffx.86375.1.S1_at	3.97421	0.000323699	alpha-crystallin domain 32.1	Glyma02g45810.1	response_to_heat
	GmaAffx.67686.1.S1_at	3.91924	0.00443496	probable nitronate monooxygenase-like	Glyma08g18990.1	response_to_cadmium_ion metabolic_process response_to_symbiotic_fungus
	GmaAffx.63224.1.S1_at	3.90027	0.000570195	HSP20-like chaperones superfamily protein	Glyma10g32000.1	response_to_heat
	Gma.6811.2.S1_at	3.89225	6.70625e-06	annexin-like protein RJ4-like	Glyma15g38040.1	0
	GmaAffx.31312.2.A1_at	3.87497	0.00100855	probable protein phosphatase 2C 8-like	Glyma11g02040.1	protein_amino_acid_dephosphorylation
	Gma.6811.2.S1_x_at	3.85581	1.93009e-05	annexin-like protein RJ4-like	Glyma15g38040.1	0
	GmaAffx.63207.1.S1_at	3.8453	0.00301618	Senescence/dehydration-associated protein-related	Glyma11g11430.1	response_to_cold response_to_water_deprivation response_to_high_light_intensity response_to_salt_stress
	GmaAffx.71308.1.S1_at	3.82161	4.89066e-05	heat shock factor protein HSF30-like	Glyma04g05500.2	response_to_heat response_to_high_light_intensity response_to_hydrogen_peroxide response_to_chitin
	GmaAffx.90028.1.S1_s_at	3.80434	0.00136235	NAC domain-containing protein 2-like	Glyma04g38560.1	multicellular_organismal_development negative_regulation_of_abscisic_acid_mediated_signaling
	GmaAffx.93342.1.S1_s_at	3.78851	8.34192e-06	glutathione peroxidase 6	Glyma01g42840.1	response_to_salt_stress response_to_cadmium_ion
	GmaAffx.74390.1.A1_at	3.7207	4.57988e-05	DnaJ homolog subfamily B member 13-like	Glyma15g08420.1	protein_folding
	Gma.10886.2.S1_at	3.71722	5.82299e-05	glutathione peroxidase 6	Glyma11g02630.1	response_to_salt_stress response_to_cadmium_ion
	GmaAffx.91514.1.S1_at	3.65427	9.15976e-06	dehydration-induced protein (ERD15)	Glyma04g28560.2	response_to_water_deprivation response_to_bacterium response_to_high_light_intensity
	GmaAffx.48438.1.S1_at	3.65046	0.000155389	chaperone protein dnaJ 11, chloroplastic-like	Glyma14g01440.1	protein_folding
	GmaAffx.51821.1.S1_s_at	3.63615	1.07954e-05	NAC domain-containing protein 29-like	Glyma07g35630.1	multicellular_organismal_development multidimensional_cell_growth flower_development leaf_senescence
	Gma.4472.1.S1_at	3.50025	8.99619e-06	zinc finger protein ZAT10-like	Glyma20g26940.1	response_to_cold response_to_water_deprivation response_to_oxidative_stress photosynthesis response_to_high_light_intensity response_to_wounding response_to_salt_stress response_to_abscisic_acid_stimulus response_to_abscisic_acid_stimulus response_to_chitin multicellular_organism_growth
	GmaAffx.89896.1.S1_at	3.4609	0.000145084	17.5 kDa class I heat shock protein-like	Glyma06g16490.1	response_to_heat response_to_oxidative_stress response_to_high_light_intensity response_to_hydrogen_peroxide
	GmaAffx.13737.1.S1_at	3.44841	0.000108772	NAC domain protein	Glyma14g24220.1	multicellular_organismal_development negative_regulation_of_abscisic_acid_mediated_signaling
	GmaAffx.59813.1.S1_at	3.44436	0.000218526	probable protein phosphatase 2C 8-like	Glyma11g02040.1	protein_amino_acid_dephosphorylation
	GmaAffx.50673.1.S1_at	3.39802	0.000523578	NAC domain protein (NAC30)	Glyma05g32850.1	multicellular_organismal_development negative_regulation_of_abscisic_acid_mediated_signaling
	GmaAffx.80510.1.S1_at	3.38878	0.000131508	probable protein phosphatase 2C 8-like	Glyma19g11770.4	protein_amino_acid_dephosphorylation
	GmaAffx.5924.1.S1_at	3.38734	0.000216399	25.3 kDa heat shock protein, chloroplastic-like	Glyma18g10760.1	response_to_heat response_to_high_light_intensity response_to_hydrogen_peroxide
	GmaAffx.92480.1.S1_at	3.35871	4.36724e-05	cold-regulated 413-plasma membrane 2	Glyma11g13060.2	response_to_stress
	GmaAffx.63478.2.S1_at	3.3343	0.000443103	monosaccharide-sensing protein 3-like	Glyma11g09290.1	response_to_cold response_to_water_deprivation
	Gma.4902.1.S1_at	3.2896	4.02375e-05	phospholipase D alpha 1-like	Glyma08g22600.1	response_to_cadmium_ion fatty_acid_metabolic_process seed_germination positive_regulation_of_abscisic_acid_mediated_signaling regulation_of_stomatal_movement
	Gma.1840.2.S1_at	3.27547	9.48689e-06	chaperone protein dnaJ 10-like	Glyma13g27090.2	protein_folding
	Gma.10739.1.S1_at	3.24373	2.82971e-05	protein GIGANTEA-like	Glyma20g30980.1	response_to_blue_light circadian_rhythm response_to_cold flower_development regulation_of_transcription response_to_hydrogen_peroxide regulation_of_circadian_rhythm positive_regulation_of_long-day_photoperiodism,_flowering positive_regulation_of_long-day_photoperiodism,_flowering
	Gma.7423.2.S1_a_at	3.17836	5.57764e-05	putative peroxisomal-coenzyme A synthetase-like	Glyma11g31310.1	response_to_cadmium_ion
	GmaAffx.91037.1.S1_s_at	3.17464	0.002788	putative methyltransferase DDB_G0268948-like	Glyma03g28490.1	response_to_cadmium_ion
	Gma.7766.1.S1_at	3.1693	6.03562e-05	17.6 kDa class II heat shock protein	Glyma20g01930.1	response_to_heat
	GmaAffx.73927.1.S1_at	3.16034	4.90701e-07	Adenine nucleotide alpha hydrolases-like superfamily protein	Glyma04g01390.3	response_to_desiccation response_to_stress
	Gma.4235.1.S1_s_at	3.12774	9.53596e-05	protease inhibitor	Glyma16g18480.1	defense_response
	Gma.13910.1.S1_at	3.11886	0.00296694	protein GIGANTEA-like	Glyma09g07240.1	response_to_blue_light circadian_rhythm response_to_cold flower_development regulation_of_transcription response_to_hydrogen_peroxide regulation_of_circadian_rhythm positive_regulation_of_long-day_photoperiodism,_flowering positive_regulation_of_long-day_photoperiodism,_flowering
	Gma.4249.1.S1_at	3.0882	0.000115805	putative methyltransferase DDB_G0268948-like	Glyma03g28490.1	response_to_cadmium_ion
	Gma.2342.1.S1_at	3.08482	6.49361e-05	heat shock factor	Glyma01g39260.1	response_to_heat
	GmaAffx.63478.1.S1_at	3.08128	0.00243829	monosaccharide-sensing protein 3-like /// monosaccharide-sensing protein 3-like	Glyma11g09290.1	response_to_cold response_to_water_deprivation
	Gma.14087.1.S1_at	3.07022	3.90925e-05	phospholipase A(1) LCAT3-like	Glyma18g47970.1	lipid_metabolic_process
	Gma.17223.1.S1_at	3.05348	0.0104822	DELLA protein GAI1-like	Glyma20g34260.1	regulation_of_nitrogen_utilization response_to_salt_stress jasmonic_acid_mediated_signaling_pathway salicylic_acid_mediated_signaling_pathway seed_germination response_to_abscisic_acid_stimulus response_to_ethylene_stimulus response_to_gibberellin_stimulus response_to_gibberellin_stimulus negative_regulation_of_gibberellic_acid_mediated_signaling hyperosmotic_salinity_response seed_dormancy negat…
	Gma.3562.1.S1_at	3.05227	0.000467802	chalcone isomerase 2	Glyma20g38580.1	response_to_UV flavonoid_biosynthetic_process response_to_UV-B
	Gma.8514.1.S1_at	3.04785	0.000243224	glutathione S-transferase GST 18	Glyma20g23420.1	response_to_cadmium_ion toxin_catabolic_process
	GmaAffx.67470.1.S1_at	3.04633	0.00346762	epoxide hydrolase 2-like	Glyma02g05880.1	0
	GmaAffx.90395.1.S1_s_at	3.04275	0.000146229	KS-type dehydrin SLTI629	Glyma19g29210.3	response_to_stress response_to_water
	Gma.4359.2.S1_at	3.03184	1.17768e-05	thioredoxin-like protein CXXS1-like	Glyma12g34310.1	protein_thiol-disulfide_exchange
	Gma.15311.1.S1_at	3.0105	3.59848e-06	lipoamide acyltransferase component of branched-chain alpha-keto acid dehydrogenase complex, mitochondrial-like	Glyma17g03110.1	response_to_light_stimulus response_to_sucrose_stimulus
	GmaAffx.72010.1.S1_at	2.99029	0.000332532	putative casein kinase II subunit beta-4-like	Glyma05g05620.3	circadian_rhythm protein_ubiquitination positive_regulation_of_circadian_rhythm photoperiodism,_flowering
	Gma.8518.1.S1_at	2.97673	0.000135106	glutathione S-transferase GST 7	Glyma07g16850.1	response_to_cadmium_ion toxin_catabolic_process
	Gma.15487.1.S1_at	2.95813	0.000323699	epoxide hydrolase	Glyma19g42010.2	response_to_water_deprivation response_to_auxin_stimulus
	Gma.6811.2.S1_a_at	2.95612	0.000514909	annexin-like protein RJ4-like	Glyma15g38040.1	0
	GmaAffx.93215.1.S1_s_at	2.93976	0.000239135	plastid division protein PDV2-like	Glyma11g12980.1	response_to_hypoxia
	GmaAffx.91389.1.S1_s_at	2.91384	0.000284443	WRKY39 protein /// WRKY49 protein	Glyma02g39870.1	response_to_cold response_to_water_deprivation response_to_heat response_to_osmotic_stress response_to_salt_stress regulation_of_transcription,_DNA-dependent defense_response_to_bacterium camalexin_biosynthetic_process camalexin_biosynthetic_process defense_response_to_fungus
	Gma.6889.1.S1_at	2.89633	3.27134e-05	Adenine nucleotide alpha hydrolases-like superfamily protein	Glyma10g28900.1	response_to_stress
	Gma.1439.1.S1_at	2.87956	0.000702193	alternative oxidase	Glyma04g14800.3	response_to_cold response_to_stress cellular_respiration oxidation_reduction
	GmaAffx.90443.1.S1_s_at	2.84901	0.00425405	peroxidase 52-like	Glyma04g39860.1	response_to_oxidative_stress
	Gma.1980.1.A1_at	2.75643	4.20367e-05	CBL-interacting serine/threonine-protein kinase 25-like	Glyma04g06520.1	protein_amino_acid_phosphorylation signal_transduction
	GmaAffx.92386.1.S1_at	2.74944	0.00041317	heat shock protein 83-like	Glyma09g24410.1	response_to_heat response_to_arsenic defense_response_to_bacterium
	Gma.16645.1.S1_at	2.72845	3.07506e-05	NAC domain protein	Glyma14g24220.1	multicellular_organismal_development negative_regulation_of_abscisic_acid_mediated_signaling
	Gma.8372.2.S1_at	2.72747	0.000202987	dehydration-responsive element binding protein 2	Glyma06g04490.1	regulation_of_transcription,_DNA-dependent
	Gma.7769.1.A1_at	2.70975	0.000284607	oxidative stress 3	Glyma18g05160.1	response_to_oxidative_stress response_to_stress response_to_cadmium_ion
	GmaAffx.90206.1.S1_s_at	2.69188	0.0149983	glutaredoxin-C9-like	Glyma13g30770.1	jasmonic_acid_mediated_signaling_pathway salicylic_acid_mediated_signaling_pathway response_to_salicylic_acid_stimulus
	Gma.16613.1.S1_s_at	2.67628	0.000714952	zinc finger protein ZAT10-like	Glyma10g40400.1	response_to_cold hyperosmotic_salinity_response
	GmaAffx.64794.1.S1_at	2.67083	0.00324255	ninja-family protein AFP2-like	Glyma02g13120.1	response_to_stress response_to_abscisic_acid_stimulus
	GmaAffx.56241.2.S1_at	2.6657	0.000563161	heat stress transcription factor B-2a-like	Glyma10g38240.1
	GmaAffx.86020.2.S1_at	2.6639	0.00105403	CBL-interacting serine/threonine-protein kinase 25-like	Glyma06g06560.1	protein_amino_acid_phosphorylation signal_transduction
	Gma.5960.1.S1_at	2.6409	0.000558091	Adenine nucleotide alpha hydrolases-like superfamily protein	Glyma03g39100.2	response_to_stress
	Gma.1502.2.S1_x_at	2.61125	0.000994324	glutathione S-transferase GST 14	Glyma05g29400.1	toxin_catabolic_process response_to_salicylic_acid_stimulus
	GmaAffx.15983.3.S1_at	2.60519	0.0041371	probable protein phosphatase 2C 6-like	Glyma05g35830.1	response_to_cold response_to_heat protein_amino_acid_dephosphorylation response_to_abscisic_acid_stimulus regulation_of_abscisic_acid_mediated_signaling negative_regulation_of_abscisic_acid_mediated_signaling regulation_of_stomatal_movement
	Gma.4774.1.S1_at	2.59632	2.04459e-05	NAC domain protein	Glyma02g26480.1	multicellular_organismal_development negative_regulation_of_abscisic_acid_mediated_signaling
	GmaAffx.86020.1.S1_at	2.5917	0.0271744	CBL-interacting serine/threonine-protein kinase 25-like	Glyma06g06550.1	protein_amino_acid_phosphorylation signal_transduction
	GmaAffx.21217.3.S1_at	2.58465	1.63567e-06	probable protein phosphatase 2C 39-like	Glyma12g27340.2	0
	GmaAffx.68507.1.S1_at	2.58289	2.64979e-05	heat stress transcription factor A-6b-like	Glyma10g38930.1	regulation_of_transcription,_DNA-dependent
	GmaAffx.66765.1.S1_s_at	2.57567	0.00865908	epoxide hydrolase	Glyma19g42010.2	response_to_water_deprivation response_to_auxin_stimulus
	Gma.6889.1.S1_x_at	2.57562	6.54268e-07	Adenine nucleotide alpha hydrolases-like superfamily protein	Glyma10g28900.1	response_to_stress
	GmaAffx.42955.1.S1_at	2.566	0.000501987	phospholipase D alpha 1-like	Glyma08g22600.1	response_to_cadmium_ion fatty_acid_metabolic_process seed_germination positive_regulation_of_abscisic_acid_mediated_signaling regulation_of_stomatal_movement
	Gma.12121.1.S1_at	2.56341	1.11226e-05	oxidative stress 3	Glyma05g35940.1	response_to_oxidative_stress response_to_stress response_to_cadmium_ion
	GmaAffx.92932.1.S1_s_at	2.54998	0.00481541	zinc finger protein ZAT10-like	Glyma04g04760.1	response_to_cold response_to_water_deprivation response_to_oxidative_stress photosynthesis response_to_high_light_intensity response_to_wounding response_to_salt_stress response_to_abscisic_acid_stimulus response_to_abscisic_acid_stimulus response_to_chitin multicellular_organism_growth
	GmaAffx.21548.1.S1_at	2.53877	0.00166495	hydroquinone glucosyltransferase-like	Glyma08g44700.1	response_to_salt_stress response_to_toxin xenobiotic_metabolic_process xenobiotic_catabolic_process
	Gma.8338.1.S1_at	2.53325	7.21331e-05	chaperone protein ClpD, chloroplastic-like	Glyma04g38050.1	ATP-dependent_proteolysis
	Gma.48.1.S1_at	2.50933	3.41855e-05	heat shock protein	Glyma05g00540.1	response_to_heat response_to_high_light_intensity response_to_hydrogen_peroxide protein_unfolding
	Gma.17861.1.S1_at	2.5069	2.92785e-05	Germin-like protein 21	Glyma03g38630.1	response_to_cold
	Gma.1824.1.S1_at	2.48407	0.000169619	ferrochelatase-2, chloroplastic-like	Glyma04g05320.1	heme_biosynthetic_process response_to_oxidative_stress tetrapyrrole_biosynthetic_process
	Gma.13434.1.A1_at	2.44321	4.6453e-05	desiccation-related protein PCC13-62-like	Glyma09g03780.1	biological_process
	GmaAffx.88862.1.A1_at	2.44299	0.000479415	Adenine nucleotide alpha hydrolases-like superfamily protein	Glyma17g08900.1	response_to_stress
	Gma.16645.2.S1_a_at	2.44109	0.0211347	NAC domain protein	Glyma14g24220.1	multicellular_organismal_development negative_regulation_of_abscisic_acid_mediated_signaling
	Gma.11194.1.S1_at	2.43989	3.90925e-05	thioredoxin-like 1-1, chloroplastic-like	Glyma16g04700.1	GO:0045454
	Gma.170.1.S1_at	2.43479	0.000286242	seed maturation protein PM22	Glyma16g03470.1	response_to_desiccation response_to_high_light_intensity response_to_wounding embryonic_development_ending_in_seed_dormancy
	Gma.16646.1.S1_at	2.43283	8.99619e-06	NAC domain protein NAC2	Glyma06g11970.1	multicellular_organismal_development negative_regulation_of_abscisic_acid_mediated_signaling
	GmaAffx.80541.1.S1_at	2.42972	0.049866	phospholipase A(1) LCAT3-like	Glyma18g47970.1	lipid_metabolic_process
	Gma.10984.2.S1_s_at	2.42636	0.00154293	protein disulfide-isomerase-like	Glyma06g12090.3	response_to_salt_stress embryonic_development regulation_of_programmed_cell_death seed_development
	Gma.16613.1.S1_at	2.42632	0.000228012	zinc finger protein ZAT10-like	Glyma10g40400.1	response_to_cold hyperosmotic_salinity_response
	Gma.7738.1.A1_at	2.41522	0.000501333	heat stress transcription factor A-4a-like	Glyma13g29760.1	0
	GmaAffx.55898.1.S1_at	2.41041	0.0179539	dnaJ-like protein R260-like	Glyma08g19230.1	protein_folding
	Gma.7423.1.S1_a_at	2.41011	0.000184831	putative peroxisomal-coenzyme A synthetase-like	Glyma11g31310.2	response_to_cadmium_ion
	GmaAffx.92625.1.S1_s_at	2.40696	0.0186934	NAC domain protein	Glyma02g26480.1	multicellular_organismal_development negative_regulation_of_abscisic_acid_mediated_signaling
	GmaAffx.93258.1.S1_at	2.40515	0.000928243	probable protein phosphatase 2C 8-like	Glyma01g43460.1	protein_amino_acid_dephosphorylation
	GmaAffx.90642.1.S1_s_at	2.4016	0.000335803	chaperone protein dnaJ 8, chloroplastic-like	Glyma08g23540.1	protein_folding
	GmaAffx.15983.2.S1_at	2.40004	0.00154784	probable protein phosphatase 2C 6-like /// probable protein phosphatase 2C 6-like	Glyma08g03780.1	response_to_cold response_to_heat protein_amino_acid_dephosphorylation response_to_abscisic_acid_stimulus regulation_of_abscisic_acid_mediated_signaling negative_regulation_of_abscisic_acid_mediated_signaling regulation_of_stomatal_movement
	Gma.6811.1.S1_x_at	2.39904	0.00229108	annexin-like protein RJ4-like	Glyma13g26990.1	0
	GmaAffx.43551.1.S1_at	2.39646	0.000456352	epoxide hydrolase 2-like	Glyma17g03130.1
	GmaAffx.15983.2.S1_s_at	2.35514	0.0040509	probable protein phosphatase 2C 6-like	Glyma08g03780.1	response_to_cold response_to_heat protein_amino_acid_dephosphorylation response_to_abscisic_acid_stimulus regulation_of_abscisic_acid_mediated_signaling negative_regulation_of_abscisic_acid_mediated_signaling regulation_of_stomatal_movement
	GmaAffx.50673.2.S1_s_at	2.35092	0.0175084	NAC domain protein	Glyma05g32850.1	multicellular_organismal_development negative_regulation_of_abscisic_acid_mediated_signaling
	GmaAffx.6438.1.S1_at	2.34829	0.00600438	WRKY19 protein	Glyma11g29720.1	response_to_cold response_to_water_deprivation response_to_heat response_to_osmotic_stress response_to_salt_stress regulation_of_transcription,_DNA-dependent defense_response_to_bacterium camalexin_biosynthetic_process camalexin_biosynthetic_process defense_response_to_fungus
	GmaAffx.30673.1.S1_at	2.34814	0.000191046	scarecrow-like protein 14-like	Glyma11g14670.1	response_to_xenobiotic_stimulus regulation_of_transcription positive_regulation_of_gene-specific_transcription
	GmaAffx.1301.68.S1_s_at	2.34693	0.000272993	annexin D1-like	Glyma13g01870.1	response_to_cadmium_ion response_to_osmotic_stress response_to_oxidative_stress response_to_abscisic_acid_stimulus
	GmaAffx.1301.22.S1_s_at	2.32745	6.54268e-07	annexin D1-like	Glyma13g01870.1	response_to_cadmium_ion response_to_osmotic_stress response_to_oxidative_stress response_to_abscisic_acid_stimulus
	GmaAffx.32328.1.A1_at	2.32055	0.000566923	NAC domain protein	Glyma08g18470.1	multicellular_organismal_development response_to_salt_stress response_to_auxin_stimulus response_to_ethylene_stimulus auxin_mediated_signaling_pathway primary_shoot_apical_meristem_specification lateral_root_development
	Gma.18084.1.S1_at	2.29993	6.19919e-05	respiratory burst oxidase homolog protein B-like	Glyma10g29280.1	GO:0006952 GO:0009408
	GmaAffx.50811.2.S1_at	2.298	0.00115871	NAC domain-containing protein 8-like	Glyma15g08480.2	multicellular_organismal_development
	Gma.13910.2.S1_at	2.29154	7.01703e-05	protein GIGANTEA-like	Glyma09g07240.2	response_to_blue_light circadian_rhythm response_to_cold flower_development regulation_of_transcription response_to_hydrogen_peroxide regulation_of_circadian_rhythm positive_regulation_of_long-day_photoperiodism,_flowering positive_regulation_of_long-day_photoperiodism,_flowering
	Gma.3904.1.S1_at	2.28909	4.02375e-05	probable protein phosphatase 2C 6-like	Glyma13g16640.1	protein_amino_acid_dephosphorylation
	GmaAffx.78362.1.S1_at	2.28456	0.000236027	heat shock protein 90-like	Glyma02g47580.1	protein_folding
	Gma.12408.1.S1_at	2.2781	0.000208712	dnaJ homolog subfamily B member 4-like	Glyma12g13500.1	protein_folding
	Gma.4300.3.S1_x_at	2.27761	0.0719631	chalcone synthase	Glyma11g01350.2	flavonoid_biosynthetic_process response_to_oxidative_stress response_to_gravity response_to_wounding chalcone_biosynthetic_process response_to_jasmonic_acid_stimulus auxin_polar_transport response_to_UV-B response_to_UV-B
	Gma.4300.1.S1_s_at	2.27756	0.00578079	chalcone synthase 7-like	Glyma01g43880.1	flavonoid_biosynthetic_process response_to_oxidative_stress response_to_gravity response_to_wounding chalcone_biosynthetic_process response_to_jasmonic_acid_stimulus auxin_polar_transport response_to_UV-B response_to_UV-B
	Gma.10639.1.S1_at	2.27015	1.30854e-06	calmodulin (CAM)-binding protein of 25 kDa	Glyma03g27560.1	response_to_water_deprivation response_to_salt_stress regulation_of_salicylic_acid_metabolic_process
	Gma.15311.2.S1_a_at	2.26932	6.29733e-05	lipoamide acyltransferase component of branched-chain alpha-keto acid dehydrogenase complex, mitochondrial-like	Glyma17g03110.3	response_to_light_stimulus response_to_sucrose_stimulus
	GmaAffx.92210.1.S1_at	2.26722	0.0346227	ATP sulfurylase 1, chloroplastic-like	Glyma20g28980.2	response_to_cadmium_ion
	Gma.4315.2.S1_a_at	2.23303	0.020959	plastid-lipid-associated protein, chloroplastic-like /// plastid-lipid-associated protein, chloroplastic-like	Glyma09g01080.1	response_to_cold response_to_abscisic_acid_stimulus photoinhibition
	GmaAffx.87535.1.S1_at	2.23207	0.0463067	probable protein phosphatase 2C 25-like	Glyma14g37480.3	response_to_fungus response_to_wounding defense_response_to_fungus
	GmaAffx.19480.1.A1_at	2.23202	0.000190719	glutathione S-transferase TAU 8	Glyma18g41340.1	response_to_cadmium_ion toxin_catabolic_process
	GmaAffx.92888.1.S1_at	2.20631	0.000343818	probable mitochondrial chaperone BCS1-B-like	Glyma16g24690.1	0
	Gma.8490.1.S1_at	2.18581	0.00074423	thiamin biosynthetic enzyme	Glyma06g42080.1	response_to_DNA_damage_stimulus response_to_cold thiamin_biosynthetic_process oxazole_or_thiazole_biosynthetic_process
	GmaAffx.21211.1.S1_s_at	2.16998	0.000839426	heat shock protein 83-like	Glyma09g24410.1	response_to_heat response_to_arsenic defense_response_to_bacterium
	Gma.4300.3.S1_s_at	2.16506	0.0124493	chalcone synthase /// chalcone synthase 7-like	Glyma11g01350.2	flavonoid_biosynthetic_process response_to_oxidative_stress response_to_gravity response_to_wounding chalcone_biosynthetic_process response_to_jasmonic_acid_stimulus auxin_polar_transport response_to_UV-B response_to_UV-B
	GmaAffx.4882.2.S1_at	2.15864	0.000490865	protein SET-like	Glyma06g20700.2	response_to_cadmium_ion cell_proliferation nucleosome_assembly cell_differentiation lateral_root_formation
	Gma.7871.1.S1_at	2.14861	8.17835e-06	oxidative stress 3	Glyma01g00930.1	response_to_oxidative_stress response_to_stress response_to_cadmium_ion
	GmaAffx.91389.1.S1_x_at	2.14286	0.000741613	WRKY39 protein	Glyma02g39870.1	response_to_cold response_to_water_deprivation response_to_heat response_to_osmotic_stress response_to_salt_stress regulation_of_transcription,_DNA-dependent defense_response_to_bacterium camalexin_biosynthetic_process camalexin_biosynthetic_process defense_response_to_fungus
	GmaAffx.69311.1.S1_at	2.13631	4.79252e-05	HSP20-like chaperones superfamily protein	Glyma13g24440.1	response_to_heat response_to_oxidative_stress response_to_high_light_intensity response_to_hydrogen_peroxide
	GmaAffx.72143.1.S1_at	2.13365	0.00307539	probable protein phosphatase 2C 49-like	Glyma10g01270.3	0
	GmaAffx.71778.1.S1_at	2.12707	0.0261428	Aldolase-type TIM barrel family protein	Glyma08g06660.1	response_to_heat heat_acclimation
	Gma.10639.1.S1_s_at	2.12632	3.59848e-06	calmodulin (CAM)-binding protein of 25 kDa	Glyma03g27560.1	response_to_water_deprivation response_to_salt_stress regulation_of_salicylic_acid_metabolic_process
	GmaAffx.89896.1.S1_s_at	2.11845	0.00180758	17.5 kDa class I heat shock protein-like	Glyma06g16490.1	response_to_heat response_to_oxidative_stress response_to_high_light_intensity response_to_hydrogen_peroxide
	GmaAffx.87889.1.S1_at	2.11001	0.000257945	Chaperone DnaJ-domain superfamily protein	Glyma02g37740.1	protein_folding
	Gma.5667.1.S1_a_at	2.10228	4.13825e-05	GroES-like family protein	Glyma20g02110.2	protein_folding
	GmaAffx.15983.1.S1_at	2.09884	1.30854e-06	probable protein phosphatase 2C 6-like	Glyma05g35830.1	response_to_cold response_to_heat protein_amino_acid_dephosphorylation response_to_abscisic_acid_stimulus regulation_of_abscisic_acid_mediated_signaling negative_regulation_of_abscisic_acid_mediated_signaling regulation_of_stomatal_movement
	Gma.3904.1.S1_x_at	2.08672	6.4609e-05	probable protein phosphatase 2C 6-like	Glyma13g16640.1	protein_amino_acid_dephosphorylation
	GmaAffx.21217.2.S1_s_at	2.086	0.0354013	probable protein phosphatase 2C 39-like	Glyma12g27340.2	0
	GmaAffx.89705.1.S1_s_at	2.07747	0.000217871	dehydrin COR47-like	Glyma04g01130.2	response_to_cold response_to_desiccation response_to_stress response_to_water response_to_abscisic_acid_stimulus
	Gma.3120.1.S1_at	2.07311	0.00569001	flavin-containing monooxygenase YUCCA10-like	Glyma19g39370.2	anatomical_structure_morphogenesis
	Gma.2470.1.S1_s_at	2.07255	0.0150027	germin-like protein 21	Glyma03g38630.1	response_to_cold
	GmaAffx.1301.59.S1_at	2.07001	0.0329951	annexin D1-like	Glyma13g01870.1	response_to_cadmium_ion response_to_osmotic_stress response_to_oxidative_stress response_to_abscisic_acid_stimulus
	Gma.8252.1.A1_at	2.06596	3.07506e-05	two-component response regulator ARR12-like	Glyma09g14650.1	response_to_cytokinin_stimulus cytokinin_mediated_signaling shoot_development regulation_of_anthocyanin_metabolic_process regulation_of_chlorophyll_biosynthetic_process
	GmaAffx.86285.1.S1_at	2.06244	0.0013208	heat stress transcription factor A-2b-like	Glyma07g09520.1	regulation_of_transcription,_DNA-dependent
	Gma.3145.1.S1_at	2.05846	0.00136235	6-phosphogluconate dehydrogenase, decarboxylating-like	Glyma19g05120.2	response_to_salt_stress
	Gma.12991.1.A1_at	2.05775	3.23863e-05	probable protein phosphatase 2C 35-like	Glyma07g38410.1	protein_amino_acid_dephosphorylation N-terminal_protein_myristoylation
	GmaAffx.14215.1.S1_at	2.05539	0.0023534	FK506 BINDING PROTEIN 53	Glyma11g01660.1	protein_folding
	Gma.7871.2.S1_s_at	2.04563	0.000112534	oxidative stress 3	Glyma07g15070.1	response_to_oxidative_stress response_to_stress response_to_cadmium_ion
	GmaAffx.57598.1.S1_at	2.02694	0.00264946	metal tolerance protein C1-like	Glyma02g17280.1	cation_transport
	Gma.10984.1.S1_at	2.02488	0.000714625	protein disulfide isomerase-like protein	Glyma04g42690.2	response_to_salt_stress response_to_cadmium_ion
	Gma.3408.1.S1_at	2.02161	0.00320657	HAD superfamily, subfamily IIIB acid phosphatase	Glyma14g06790.4	response_to_cadmium_ion
	Gma.5553.2.S1_at	2.01431	2.22451e-05	Adenine nucleotide alpha hydrolases-like superfamily protein	Glyma01g26300.1	response_to_cold response_to_stress
	Gma.9553.1.A1_at	2.00243	0.0198508	dehydration-responsive element-binding protein 2C-like	Glyma14g06080.1	regulation_of_transcription,_DNA-dependent heat_acclimation
	GmaAffx.90703.1.A1_at	1.99956	0.000171909	Peroxidase 52-like	Glyma06g15030.1	response_to_oxidative_stress
	GmaAffx.74601.1.A1_at	1.99946	8.26014e-05	Heat shock factor protein HSF24-like	Glyma17g20070.1	response_to_heat
	Gma.4084.1.S1_at	1.9955	1.79924e-06	dehydration-induced protein (ERD15)	Glyma11g20940.2	response_to_water_deprivation response_to_bacterium response_to_high_light_intensity
	Gma.10639.1.S1_x_at	1.99438	3.27134e-07	calmodulin (CAM)-binding protein of 25 kDa	Glyma03g27560.1	response_to_water_deprivation response_to_salt_stress regulation_of_salicylic_acid_metabolic_process
	GmaAffx.88762.1.A1_s_at	1.99235	0.00237499	Probable glutathione S-transferase-like	Glyma07g16910.1	response_to_cadmium_ion toxin_catabolic_process
	GmaAffx.93243.1.S1_s_at	1.99122	0.0339904	annexin-like protein RJ4-like	Glyma13g26990.1	0
	GmaAffx.16921.1.S1_at	1.98338	0.000363937	probable protein phosphatase 2C 63-like	Glyma20g26770.1	0
	Gma.44.1.S1_at	1.97701	8.34192e-06	nucleosome assembly protein 1	Glyma15g18600.2	response_to_cadmium_ion DNA_mediated_transformation nucleosome_assembly
	Gma.11028.1.S1_s_at	1.97304	0.00025631	formate dehydrogenase 1, mitochondrial-like /// formate dehydrogenase 1, mitochondrial-like /// formate dehydrogenase, mitochondrial-like	Glyma19g01210.4	response_to_cadmium_ion response_to_wounding
	Gma.2990.1.A1_at	1.97197	4.23639e-05	dihydroflavonol-4-reductase-like	Glyma07g02990.1	response_to_cadmium_ion lignin_biosynthetic_process
	Gma.8370.1.S1_at	1.96653	0.000271031	probable protein phosphatase 2C 58-like	Glyma06g44450.1	0
	Gma.1840.1.S1_a_at	1.96393	0.000964719	chaperone protein dnaJ 10-like	Glyma12g36400.1	protein_folding
	Gma.3774.1.S1_at	1.95302	8.17835e-07	probable nucleoredoxin 2-like	Glyma06g02380.2	response_to_cadmium_ion
	Gma.4877.1.S1_a_at	1.94154	0.000317157	probable NADH dehydrogenase-like	Glyma02g39280.3	0
	Gma.4315.2.S1_x_at	1.93424	0.0436659	plastid-lipid-associated protein, chloroplastic-like	Glyma09g01080.1	response_to_cold response_to_abscisic_acid_stimulus photoinhibition
	GmaAffx.29616.1.A1_at	1.92069	8.99619e-06	Two-component response regulator-like APRR2-like	Glyma11g04440.2	circadian_rhythm
	GmaAffx.81359.1.S1_at	1.91912	0.0863408	heat stress transcription factor A-4a-like	Glyma15g09280.1	0
	GmaAffx.92234.1.S1_at	1.91725	0.000480233	Thioredoxin reductase 2-like	Glyma11g09350.1	response_to_cadmium_ion
	Gma.6606.1.S1_at	1.91689	0.017935	heat shock protein 90.1	Glyma09g24410.1	response_to_heat response_to_arsenic defense_response_to_bacterium
	GmaAffx.83583.1.S1_s_at	1.90552	2.86242e-05	selenium-binding protein 1-like	Glyma18g00590.1	response_to_cadmium_ion
	GmaAffx.92270.1.S1_s_at	1.90514	0.00138999	heat shock 70 kDa protein, mitochondrial-like	Glyma07g30290.1	response_to_salt_stress response_to_cadmium_ion response_to_heat protein_folding response_to_virus
	Gma.6803.2.S1_s_at	1.90339	0.000357394	cold-regulated protein /// uncharacterized LOC100811430	Glyma12g05150.4	response_to_stress
	GmaAffx.6593.1.S1_at	1.90245	0.000807203	heat shock cognate 70 kDa protein 2-like	Glyma18g52610.1	response_to_cadmium_ion response_to_heat protein_folding response_to_bacterium response_to_high_light_intensity response_to_virus response_to_hydrogen_peroxide
	Gma.17483.1.S1_at	1.89538	5.34864e-05	germin-like protein 9-3-like	Glyma20g25460.1	biological_process
	GmaAffx.16168.1.A1_at	1.89276	8.06386e-05	Glutathione transferase	Glyma12g12570.1	0
	Gma.5650.2.S1_a_at	1.88387	0.000262852	cold, circadian rhythm, and rna binding 2	Glyma11g12480.1	response_to_salt_stress response_to_cadmium_ion circadian_rhythm response_to_cold mRNA_export_from_nucleus response_to_osmotic_stress innate_immune_response regulation_of_stomatal_movement regulation_of_stomatal_movement DNA_duplex_unwinding RNA_secondary_structure_unwinding
	GmaAffx.57556.1.S1_at	1.87472	0.000227685	putative protein disulfide-isomerase DDB_G0275025-like	Glyma07g18550.2	response_to_heat protein_folding pollen_tube_growth cellular_response_to_heat
	GmaAffx.93494.1.A1_s_at	1.86675	7.19695e-06	chalcone isomerase 4-like	Glyma06g14820.3	flavonoid_biosynthetic_process
	GmaAffx.30065.1.S1_at	1.85295	0.0109807	DNAJ heat shock N-terminal domain-containing protein	Glyma20g00450.1	protein_folding
	GmaAffx.90785.1.A1_at	1.84658	0.00212081	Basic 7S globulin-like	Glyma02g16710.1	response_to_salt_stress
	Gma.8831.1.S1_at	1.84609	0.000219998	Prohibitin-2-like	Glyma11g11670.2	response_to_stress
	GmaAffx.92270.1.S1_at	1.84312	0.0591997	heat shock 70 kDa protein, mitochondrial-like	Glyma07g30290.1	response_to_salt_stress response_to_cadmium_ion response_to_heat protein_folding response_to_virus
	Gma.24.1.S1_at	1.83734	0.00135483	hsp22 (181 AA)	Glyma04g40790.1	response_to_heat response_to_high_light_intensity response_to_hydrogen_peroxide
	Gma.12630.1.A1_at	1.83682	0.00867952	probable protein phosphatase 2C 13-like	Glyma07g36050.1	protein_amino_acid_dephosphorylation
	GmaAffx.93268.1.S1_s_at	1.80015	0.000395996	17.5 kDa class I heat shock protein-like	Glyma13g24480.1	response_to_heat response_to_oxidative_stress response_to_high_light_intensity response_to_hydrogen_peroxide
	GmaAffx.65609.1.S1_at	1.78833	8.99619e-06	two-component response regulator-like APRR1-like	Glyma17g11040.2	circadian_rhythm regulation_of_transcription,_DNA-dependent circumnutation
	Gma.18078.1.A1_at	1.77175	0.000151136	Integrase-type DNA-binding superfamily protein	Glyma05g32040.1	response_to_osmotic_stress regulation_of_transcription,_DNA-dependent response_to_abscisic_acid_stimulus
	Gma.56.1.S1_at	1.7694	0.00483161	phosphoenolpyruvate carboxylase kinase	Glyma20g36520.1	protein_amino_acid_phosphorylation
	Gma.8946.1.S1_at	1.76702	0.00558238	NAC domain protein	Glyma17g10970.1	multicellular_organismal_development
	Gma.13046.1.S1_at	1.76326	2.40444e-05	Adenine nucleotide alpha hydrolases-like superfamily protein	Glyma14g39190.1	response_to_stress
	Gma.17493.1.S1_s_at	1.75661	0.00046453	4-coumarate--CoA ligase-like 7-like	Glyma11g20020.2	jasmonic_acid_biosynthetic_process
	Gma.11028.1.S1_at	1.74054	0.000676023	formate dehydrogenase 1, mitochondrial-like /// formate dehydrogenase, mitochondrial-like	Glyma19g01210.4	response_to_cadmium_ion response_to_wounding
	Gma.11194.2.S1_at	1.73833	0.0452888	thioredoxin-like 1-1, chloroplastic-like	Glyma16g04700.2	GO:0045454
	Gma.4819.1.S1_at	1.73607	0.000309142	enolase-like	Glyma16g32960.1	response_to_salt_stress response_to_cadmium_ion response_to_cold response_to_light_stimulus
	Gma.1917.1.S1_s_at	1.72467	0.00241867	glutathione S-transferase	Glyma08g18690.2	response_to_cadmium_ion response_to_oxidative_stress toxin_catabolic_process cellular_response_to_water_deprivation
	Gma.17493.2.S1_at	1.72401	0.111354	4-coumarate--CoA ligase-like 7-like	Glyma11g20020.2	jasmonic_acid_biosynthetic_process
	GmaAffx.30674.1.S1_at	1.70931	0.000124638	cold, circadian rhythm, and rna binding 2	Glyma11g12480.1	response_to_salt_stress response_to_cadmium_ion circadian_rhythm response_to_cold mRNA_export_from_nucleus response_to_osmotic_stress innate_immune_response regulation_of_stomatal_movement regulation_of_stomatal_movement DNA_duplex_unwinding RNA_secondary_structure_unwinding
	GmaAffx.48466.1.S1_at	1.70119	0.000194645	Probable fructose-bisphosphate aldolase 3, chloroplastic-like	Glyma10g41450.2	response_to_cadmium_ion response_to_oxidative_stress pentose-phosphate_shunt
	Gma.5519.3.S1_a_at	1.69435	0.00057412	NAC domain-containing protein 2-like	Glyma06g16440.2	multicellular_organismal_development negative_regulation_of_abscisic_acid_mediated_signaling
	GmaAffx.26356.1.S1_at	1.68994	0.00244827	CBL-interacting serine/threonine-protein kinase 23-like	Glyma09g11770.2	response_to_water_deprivation response_to_nutrient potassium_ion_import stomatal_movement
	Gma.10850.2.S1_at	1.68779	0.000372442	dehydrin COR47-like	Glyma04g01130.1	response_to_cold response_to_desiccation response_to_stress response_to_water response_to_abscisic_acid_stimulus
	Gma.8113.1.A1_at	1.68516	0.00027741	NAC domain-containing protein 8-like	Glyma15g08480.2	multicellular_organismal_development
	GmaAffx.93598.1.S1_at	1.68352	0.000157679	desiccation protectant protein Lea14 homolog	Glyma09g38990.2	response_to_desiccation response_to_high_light_intensity response_to_wounding embryonic_development_ending_in_seed_dormancy
	Gma.11115.1.S1_s_at	1.67537	0.000912868	heat shock cognate 70 kDa protein-like	Glyma12g06910.1	response_to_cadmium_ion response_to_heat protein_folding response_to_bacterium response_to_high_light_intensity response_to_virus response_to_hydrogen_peroxide
	GmaAffx.74022.1.S1_at	1.6711	0.0132867	dnaJ homolog subfamily B member 13-like	Glyma06g44300.1	protein_folding
	Gma.6299.3.S1_at	1.6681	0.00231644	selenium-binding protein 1-like	Glyma18g00590.1	response_to_cadmium_ion
	Gma.2190.1.S1_at	1.66683	0.00151234	alpha-1,4-glucan-protein synthase [UDP-forming]-like	Glyma01g07930.1	response_to_salt_stress plant-type_cell_wall_biogenesis
	Gma.11273.1.S1_s_at	1.66563	0.000904199	pyruvate decarboxylase isozyme 2-like /// pyruvate decarboxylase isozyme 2-like	Glyma18g43460.1	response_to_hypoxia
	Gma.10933.5.S1_at	1.66437	3.59848e-05	probable protein phosphatase 2C 59-like	Glyma14g12220.2	protein_amino_acid_dephosphorylation defense_response_to_bacterium
	Gma.16231.1.A1_at	1.65655	0.00456123	chaperone protein dnaJ 13-like	Glyma01g41850.1	protein_folding
	GmaAffx.90663.1.S1_at	1.64829	0.00615945	glutaredoxin-C9-like	Glyma13g36950.1	jasmonic_acid_mediated_signaling_pathway salicylic_acid_mediated_signaling_pathway response_to_salicylic_acid_stimulus
	GmaAffx.78527.2.S1_s_at	1.64604	0.000741777	FAM10 family protein At4g22670-like /// FAM10 family protein At4g22670-like	Glyma17g14280.1	response_to_cadmium_ion
	Gma.2877.1.S1_at	1.64242	0.000444739	phosphoenolpyruvate carboxylase 2-like	Glyma06g43050.1	response_to_water_deprivation tricarboxylic_acid_cycle
	Gma.9609.1.S1_at	1.63796	0.00198031	ribonucleotide reductase large subunit A	Glyma05g32070.1	response_to_cadmium_ion DNA_replication deoxyribonucleoside_triphosphate_biosynthetic_process
	Gma.5533.1.S1_at	1.63159	0.000574284	pyruvate kinase, cytosolic isozyme-like	Glyma20g33060.1	response_to_cadmium_ion glycolysis
	GmaAffx.52033.1.S1_s_at	1.63151	0.00454242	reticuline oxidase-like protein-like	Glyma15g14040.1	0
	Gma.15151.2.A1_s_at	1.63107	5.07058e-05	prohibitin-1, mitochondrial-like	Glyma04g16350.2	response_to_stress
	Gma.6820.1.S1_at	1.62838	7.19695e-05	prohibitin-2-like	Glyma12g33520.1	response_to_stress
	GmaAffx.66053.1.S1_at	1.6265	0.00964784	Flavonol synthase/flavanone 3-hydroxylase-like	Glyma20g01200.1	biological_process
	GmaAffx.89508.1.A1_s_at	1.62233	0.126777	phenylalanine ammonia-lyase 1-like /// phenylalanine ammonia-lyase 1-like /// phenylalanine ammonia-lyase 1-like	Glyma19g36620.1	defense_response response_to_oxidative_stress phenylpropanoid_biosynthetic_process response_to_wounding
	GmaAffx.93382.1.S1_at	1.61984	0.00142549	dehydrin COR47-like	Glyma04g01130.1	response_to_cold response_to_desiccation response_to_stress response_to_water response_to_abscisic_acid_stimulus
	GmaAffx.54476.1.S1_at	1.61332	0.000235373	DNAJ heat shock N-terminal domain-containing protein	Glyma07g38210.1	protein_folding
	Gma.6049.1.A1_at	1.60253	7.47502e-05	probable protein phosphatase 2C 49-like	Glyma02g01210.1	0
	GmaAffx.36069.1.S1_at	1.60246	0.00680635	molybdopterin biosynthesis protein CNX2-like	Glyma08g16780.1	Mo-molybdopterin_cofactor_biosynthetic_process
	GmaAffx.78462.1.S1_at	1.58685	0.0135448	probable NADH dehydrogenase-like	Glyma02g39280.3	0
	GmaAffx.71386.1.S1_at	1.58347	0.0910473	dnaJ homolog subfamily B member 13-like	Glyma15g08420.1	protein_folding
	Gma.8333.1.S1_at	1.58336	0.00161588	calvin cycle protein CP12-like	Glyma10g01610.1	response_to_light_stimulus peptide_cross-linking_via_L-cystine reductive_pentose-phosphate_cycle response_to_sucrose_stimulus
	Gma.3937.1.S1_at	1.57859	3.81111e-05	thioredoxin domain-containing protein 9 homolog	Glyma10g40590.1
	GmaAffx.92672.1.S1_s_at	1.57617	0.0023498	Adenine nucleotide alpha hydrolases-like superfamily protein	Glyma19g41660.3	response_to_stress
	GmaAffx.77637.1.S1_at	1.57322	0.178617	chalcone synthase-like	Glyma19g27930.1	flavonoid_biosynthetic_process response_to_oxidative_stress response_to_gravity response_to_wounding chalcone_biosynthetic_process response_to_jasmonic_acid_stimulus auxin_polar_transport response_to_UV-B response_to_UV-B
	GmaAffx.91687.1.A1_s_at	1.568	0.00271554	probable nucleoredoxin 1-like	Glyma08g39390.1	response_to_cadmium_ion
	Gma.3774.2.S1_a_at	1.56213	9.91216e-05	probable nucleoredoxin 2-like /// probable nucleoredoxin 2-like	Glyma04g02330.1	response_to_cadmium_ion
	Gma.10446.1.S1_at	1.56109	0.00105337	Chaperone DnaJ-domain superfamily protein	Glyma20g01690.1	protein_folding
	GmaAffx.92468.1.S1_at	1.56068	5.23415e-06	probable protein phosphatase 2C 6-like	Glyma17g06030.1	protein_amino_acid_dephosphorylation
	Gma.15325.1.A1_at	1.55593	0.000916139	protein disulfide-isomerase 5-4-like	Glyma06g42130.1
	Gma.13918.1.A1_at	1.55592	0.00324255	probable protein phosphatase 2C 13-like	Glyma09g03630.1	protein_amino_acid_dephosphorylation
	Gma.506.1.S1_at	1.54546	0.00171255	HVA22 homologue E	Glyma04g37440.2	response_to_cold response_to_water_deprivation response_to_abscisic_acid_stimulus hyperosmotic_salinity_response
	Gma.3081.1.S1_at	1.54354	0.00418405	cysteine proteinase inhibitor	Glyma15g36180.1	0
	GmaAffx.4358.1.A1_at	1.54054	2.09366e-05	polyadenylate-binding protein, cytoplasmic and nuclear-like	Glyma06g33960.1
	Gma.6393.1.S1_at	1.53566	0.00233476	PP2A regulatory subunit TAP46-like	Glyma06g13500.1	response_to_cold
	GmaAffx.28933.1.A1_at	1.53102	0.000288042	heat stress transcription factor A-6b-like	Glyma19g34210.1	regulation_of_transcription,_DNA-dependent
	GmaAffx.92336.1.S1_at	1.53033	0.000302272	Epoxide hydrolase 2-like	Glyma19g39950.1
	GmaAffx.83845.1.S1_at	1.52282	0.0145243	prohibitin-2-like /// prohibitin-2-like	Glyma12g33520.1	response_to_stress
	GmaAffx.92859.1.S1_at	1.52053	0.00790618	T-complex protein 1 subunit eta-like	Glyma02g44080.1	response_to_cadmium_ion
	Gma.1730.1.A1_at	1.51541	0.00999182	Protein of unknown function (DUF760)	Glyma05g33650.2	response_to_UV-B
	Gma.2990.2.S1_a_at	1.51098	0.0179412	dihydroflavonol-4-reductase-like	Glyma07g02990.1	response_to_cadmium_ion lignin_biosynthetic_process
	GmaAffx.80151.1.S1_at	1.51077	0.0198492	Probable protein phosphatase 2C 13-like	Glyma17g04220.1	protein_amino_acid_dephosphorylation
	Gma.17396.2.S1_at	1.5016	0.0107325	basic 7S globulin-like	Glyma02g16710.1	response_to_salt_stress
	Gma.2903.1.S1_at	1.50002	0.00068142	chaperonin CPN60-2, mitochondrial-like	Glyma20g19980.1	response_to_cadmium_ion response_to_heat mitochondrion_organization chaperone-mediated_protein_complex_assembly
	Signaling - 21
	Identification	Log2(FC)	Pvalue	Description	Phytozome	Gene ontology
	Gma.221.1.S1_at	3.93554	2.92785e-05	phosphoinositide-specific phospholipase C P25	Glyma11g35310.1	signal_transduction
	GmaAffx.69522.1.S1_at	3.36442	4.90701e-07	Septum-promoting GTP-binding protein 1-like	Glyma02g45870.2	small_GTPase_mediated_signal_transduction
	Gma.6720.1.A1_at	3.35835	9.15976e-06	sphingosine kinase A-like	Glyma08g06300.1	activation_of_protein_kinase_C_activity
	Gma.648.1.S1_at	3.10705	0.000300146	sphingosine kinase A-like	Glyma15g07340.1	activation_of_protein_kinase_C_activity
	GmaAffx.77531.1.S1_at	2.62693	5.365e-05	sphingosine kinase A-like	Glyma15g07340.1	activation_of_protein_kinase_C_activity
	Gma.17602.1.S1_at	2.20964	0.000625153	probable LRR receptor-like serine/threonine-protein kinase At1g53430-like	Glyma06g31630.1	protein_amino_acid_phosphorylation
	GmaAffx.37445.1.S1_at	2.14546	0.0575669	leucine-rich repeat-containing protein 7-like	Glyma01g03130.1	0
	Gma.5220.1.A1_at	2.08668	0.000259254	mitochondrial import receptor subunit TOM40 homolog 1-like	Glyma05g34360.3	anion_transport protein_targeting_to_mitochondrion
	GmaAffx.10009.1.A1_at	2.07269	6.05198e-05	Rho GTPase activation protein (RhoGAP) with PH domain	Glyma06g09860.1	signal_transduction
	Gma.13672.1.A1_at	1.95603	8.50549e-06	phosphoinositide phospholipase C 2-like	Glyma18g03090.1	signal_transduction
	Gma.4087.1.S1_s_at	1.95301	0.00116476	protein-tyrosine-phosphatase IBR5-like	Glyma02g43410.1	protein_kinase_cascade response_to_abscisic_acid_stimulus response_to_auxin_stimulus negative_regulation_of_MAP_kinase_activity
	GmaAffx.82079.1.S1_at	1.91779	0.0066423	translocase of chloroplast 159, chloroplastic-like	Glyma08g13100.1	protein_targeting_to_chloroplast
	GmaAffx.84500.1.S1_at	1.79283	0.00878748	probable LRR receptor-like serine/threonine-protein kinase MRH1-like	Glyma18g02850.1	protein_amino_acid_phosphorylation transmembrane_receptor_protein_tyrosine_kinase_signaling_pathway root_hair_cell_differentiation
	GmaAffx.78929.1.A1_at	1.68238	0.000138378	Probable LRR receptor-like serine/threonine-protein kinase At2g24230-like	Glyma15g09050.1	transmembrane_receptor_protein_tyrosine_kinase_signaling_pathway embryonic_development_ending_in_seed_dormancy
	GmaAffx.49392.1.S1_at	1.66967	0.00261904	soybean gene regulated by cold-2	Glyma07g37790.1	protein_targeting_to_vacuole
	Gma.5228.1.S1_at	1.65682	0.000219343	mitochondrial import receptor subunit TOM22 homolog 2-like	Glyma10g04590.1	protein_targeting_to_mitochondrion
	GmaAffx.35669.1.A1_at	1.61988	0.00135008	diacylglycerol kinase 1-like	Glyma05g00570.1	activation_of_protein_kinase_C_activity
	GmaAffx.18610.1.S1_at	1.61069	0.000420695	receptor-like protein kinase precusor-like protein	Glyma16g03900.1	protein_amino_acid_phosphorylation recognition_of_pollen
	GmaAffx.46238.1.S1_at	1.59995	9.32332e-06	Phox (PX) domain-containing protein	Glyma13g44340.1	intracellular_signaling_cascade
	Gma.7171.1.A1_at	1.59862	0.00370218	translocase of chloroplast 159, chloroplastic-like	Glyma08g13100.1	protein_targeting_to_chloroplast
	GmaAffx.63090.1.A1_at	1.53696	0.00268888	receptor-like protein kinase HSL1-like	Glyma16g33580.1	protein_amino_acid_phosphorylation
	Structural - 58
	Identification	Log2(FC)	Pvalue	Description	Phytozome	Gene ontology
	GmaAffx.68814.1.S1_at	5.25183	2.38808e-05	UDP-glucose 4-epimerase GEPI48-like	Glyma05g36850.1	cell_wall_biogenesis
	GmaAffx.77719.1.S1_at	4.33698	0.000756334	60S ribosomal protein L10-like	Glyma18g05700.1	translation
	Gma.79.4.S1_s_at	3.77523	7.52409e-06	repetitive proline-rich cell wall protein 1-like	Glyma09g12200.7	plant-type_cell_wall_modification seed_germination
	Gma.1339.1.A1_a_at	3.62456	0.00315652	homogentisate phytylprenyltransferase /// homogentisate phytyltransferase 1, chloroplastic-like	Glyma17g06940.1	cell_wall_organization unsaturated_fatty_acid_biosynthetic_process response_to_temperature_stimulus fat-soluble_vitamin_biosynthetic_process phloem_loading vitamin_E_biosynthetic_process regulation_of_defense_response
	Gma.1339.2.A1_at	3.53574	0.000552693	homogentisate phytylprenyltransferase	Glyma13g00850.1	cell_wall_organization unsaturated_fatty_acid_biosynthetic_process response_to_temperature_stimulus fat-soluble_vitamin_biosynthetic_process phloem_loading vitamin_E_biosynthetic_process regulation_of_defense_response
	Gma.15996.1.S1_at	3.24953	0.000140668	repetitive proline-rich cell wall protein 2-like	Glyma15g23830.2	plant-type_cell_wall_modification seed_germination
	GmaAffx.3546.2.S1_at	3.06809	0.000208712	ribosome biogenesis protein BMS1 homolog	Glyma11g13340.1	ribosome_biogenesis
	Gma.17138.1.S1_at	2.88474	0.000311432	dynein light chain, cytoplasmic-like	Glyma12g35200.1	microtubule-based_process
	Gma.1526.1.S1_s_at	2.77734	5.56128e-06	high mobility group B2	Glyma16g22060.5	chromatin_assembly_or_disassembly
	Gma.16913.1.S1_s_at	2.75868	0.00020773	repetitive proline-rich cell wall protein 1-like	Glyma09g12200.7	plant-type_cell_wall_modification seed_germination
	GmaAffx.85116.1.S1_at	2.64756	0.00130756	Histone superfamily protein	Glyma15g32270.1	nucleosome_assembly
	GmaAffx.11502.1.S1_at	2.58903	0.000226868	pectinesterase 3-like	Glyma16g01640.1	cell_wall_modification
	Gma.1526.2.S1_x_at	2.57247	3.27134e-07	high mobility group B2	Glyma16g22060.5	chromatin_assembly_or_disassembly
	GmaAffx.72194.1.A1_at	2.51155	0.00271521	nucleolar complex protein 2 homolog	Glyma17g23890.2	floral_meristem_determinacy
	GmaAffx.12928.1.S1_at	2.27192	0.000375223	Histone superfamily protein	Glyma18g50120.1	nucleosome_assembly
	Gma.6680.1.S1_at	2.25713	0.00076762	ribosome biogenesis protein WDR12 homolog	Glyma19g03590.1	biological_process
	GmaAffx.12915.1.S1_at	2.24798	6.54268e-07	La protein 1	Glyma04g08540.1	ribosome_biogenesis embryonic_development
	GmaAffx.10226.1.S1_s_at	2.22273	0.00070939	ribosome biogenesis protein BOP1 homolog	Glyma16g00540.1	rRNA_processing
	Gma.15760.1.S1_at	2.10052	3.1732e-05	histone H3.2-like	Glyma11g13940.1	nucleosome_assembly
	Gma.10869.1.S1_at	2.09097	6.21555e-05	40S ribosomal protein S4-like	Glyma01g31270.1	translation
	GmaAffx.16986.1.A1_s_at	2.01835	0.00103963	caffeic acid 3-O-methyltransferase-like	Glyma19g45000.2	lignin_biosynthetic_process flavonol_biosynthetic_process
	Gma.16683.2.S1_at	1.99246	2.78064e-05	30S ribosomal protein 1, chloroplastic-like	Glyma04g40650.1	translation
	Gma.7245.1.S1_at	1.96841	0.0008584	60S ribosomal protein L19, mitochondrial-like /// 60S ribosomal protein L19, mitochondrial-like	Glyma18g01390.1	ribosome_biogenesis
	GmaAffx.15862.1.S1_at	1.9532	0.00210298	pectinesterase/pectinesterase inhibitor PPE8B-like	Glyma09g09050.1	cell_wall_modification
	GmaAffx.30142.1.S1_at	1.94391	0.00696665	30S ribosomal protein S15, chloroplastic-like	Glyma18g32230.1	photosynthesis
	Gma.5601.1.S1_at	1.94088	6.54268e-07	Ribosomal protein L7Ae/L30e/S12e/Gadd45 family protein	Glyma14g37600.1	ribosome_biogenesis
	Gma.17209.1.S1_at	1.93453	0.000115969	histone-lysine N-methyltransferase setd3-like	Glyma08g05020.1	biological_process
	GmaAffx.3546.1.S1_at	1.9011	1.52117e-05	ribosome biogenesis protein BMS1 homolog	Glyma11g13340.1	ribosome_biogenesis
	GmaAffx.85041.1.S1_at	1.88591	0.000124638	probable histone H2B.1-like	Glyma13g39590.1	nucleosome_assembly
	GmaAffx.77471.2.S1_s_at	1.84973	0.0379322	39S ribosomal protein L45, mitochondrial-like	Glyma20g37500.1	intracellular_protein_transport
	GmaAffx.3541.1.S1_at	1.83546	0.000573303	ribosome biogenesis regulatory protein (RRS1) family protein	Glyma17g12440.2	ribosome_biogenesis
	Gma.15765.1.A1_at	1.81849	4.79252e-05	histone H2B.3-like	Glyma12g30300.1	nucleosome_assembly
	Gma.10707.1.S1_at	1.78559	0.000701048	histone H2A 12	Glyma13g40940.1	nucleosome_assembly
	Gma.12219.1.S1_at	1.78445	0.000912214	pre-rRNA-processing protein TSR1 homolog	Glyma04g01990.1	ribosome_biogenesis
	Gma.5073.1.A1_at	1.76961	0.0166977	50S ribosomal protein L3-2, chloroplastic-like	Glyma13g35150.1	translation
	Gma.12389.1.S1_at	1.72465	0.00444215	30S ribosomal protein S2	Glyma03g03680.1	translation
	GmaAffx.18924.1.S1_at	1.69525	0.02802	homogentisate phytyltransferase 1, chloroplastic-like	Glyma01g33070.2	cell_wall_organization unsaturated_fatty_acid_biosynthetic_process response_to_temperature_stimulus fat-soluble_vitamin_biosynthetic_process phloem_loading vitamin_E_biosynthetic_process regulation_of_defense_response
	GmaAffx.71523.1.S1_at	1.68696	0.000811456	protein SET-like	Glyma17g10770.1	cell_proliferation nucleosome_assembly cell_differentiation lateral_root_formation
	Gma.13469.1.A1_at	1.67702	0.00958029	structural maintenance of chromosome 3	Glyma03g22090.1	chromosome_segregation
	GmaAffx.49008.1.S1_at	1.65492	0.00161032	65-kDa microtubule-associated protein 3-like	Glyma10g32160.1	microtubule_cytoskeleton_organization mitotic_cell_cycle nuclear_division response_to_nematode cytokinesis_by_cell_plate_formation formation_by_symbiont_of_syncytium_involving_giant_cell_for_nutrient_acquisition_from_host
	GmaAffx.81459.1.S1_at	1.63478	0.000319937	60S ribosomal protein L26-1-like	Glyma13g31650.1	response_to_cold translation
	Gma.16683.1.S1_at	1.63036	0.0006878	30S ribosomal protein 1, chloroplastic-like	Glyma06g14140.1	translation
	GmaAffx.86298.1.S1_at	1.62512	0.0255781	homogentisate phytyltransferase 1, chloroplastic-like	Glyma13g00850.3	cell_wall_organization unsaturated_fatty_acid_biosynthetic_process response_to_temperature_stimulus fat-soluble_vitamin_biosynthetic_process phloem_loading vitamin_E_biosynthetic_process regulation_of_defense_response
	Gma.5909.1.S1_at	1.62499	0.000376368	histone H4-like	Glyma13g21050.1	nucleosome_assembly
	GmaAffx.82767.1.S1_at	1.608	0.0056694	ribosome biogenesis protein BOP1 homolog	Glyma12g28910.2	rRNA_processing
	GmaAffx.81412.1.S1_at	1.60029	0.0039225	histone-lysine N-methyltransferase setd3-like	Glyma08g05020.1	biological_process
	GmaAffx.90698.1.S1_at	1.59241	0.00296694	60S ribosomal protein L10-like	Glyma18g05700.1	translation
	Gma.14553.1.S1_at	1.59069	0.00174248	kinesin-like protein KIF2A-like	Glyma07g00730.1	microtubule-based_movement
	Gma.16683.1.S1_a_at	1.58879	4.82523e-05	30S ribosomal protein 1, chloroplastic-like /// 30S ribosomal protein 1, chloroplastic-like	Glyma06g14140.1	translation
	GmaAffx.15132.1.A1_at	1.58305	0.000480396	50S ribosomal protein L1-like	Glyma12g15450.1	translation
	Gma.3328.1.S1_at	1.56818	0.000285752	ribosome-associated protein p40	Glyma07g04890.1	translation mature_ribosome_assembly
	Gma.602.1.S1_at	1.55657	0.0228665	60S ribosomal protein L4-1-like	Glyma03g33460.1	translation
	GmaAffx.27576.1.A1_at	1.54267	0.00452247	nucleolar complex protein 3 homolog	Glyma10g39100.1	biological_process
	Gma.1556.1.S1_s_at	1.53351	0.00149893	40S ribosomal protein S6-like /// ribosomal protein S6	Glyma18g26190.1	translation embryonic_development_ending_in_seed_dormancy
	GmaAffx.50307.1.S1_s_at	1.52773	0.00170012	Tubulin alpha-3 chain-like	Glyma11g10700.1
	GmaAffx.80323.2.S1_at	1.52427	8.93076e-05	ribosomal RNA large subunit methyltransferase N-like	Glyma14g07450.1
	GmaAffx.63464.1.S1_at	1.51232	0.00771006	protein WAX2-like	Glyma17g07670.3	wax_biosynthetic_process cuticle_development
	Gma.983.2.S1_at	1.5073	0.000397632	histone deacetylase 19-like	Glyma11g00220.5	histone_acetylation histone_deacetylation
	Translation - 10
	Identification	Log2(FC)	Pvalue	Description	Phytozome	Gene ontology
	Gma.6129.2.S1_s_at	2.8014	2.69886e-05	eukaryotic elongation factor 5A-1	Glyma02g12520.2	translational_initiation xylem_histogenesis
	Gma.6129.2.S1_at	2.70922	0.000593258	eukaryotic elongation factor 5A-1	Glyma02g12520.3	translational_initiation xylem_histogenesis
	GmaAffx.8295.1.A1_at	2.18848	1.17768e-05	eukaryotic translation initiation factor 5-like	Glyma05g09260.2	regulation_of_translational_initiation
	GmaAffx.80255.1.S1_at	2.09031	0.0030363	Ribosomal protein S16	Glyma15g39770.1	cytokinin_biosynthetic_process stem_cell_maintenance regulation_of_meristem_organization carpel_development
	Gma.6395.1.S1_at	2.05848	5.61035e-05	elongation factor Tu, mitochondrial-like	Glyma19g33570.1	translational_elongation
	Gma.11316.5.S1_at	1.94244	0.000274138	eukaryotic translation initiation factor 3 subunit C-like	Glyma03g36470.1	translational_initiation
	GmaAffx.77059.1.S1_at	1.79935	0.000118095	elongator complex protein 2-like	Glyma10g41620.1	biological_process
	Gma.14251.1.S1_at	1.71519	8.30921e-05	Ribosomal protein S16 family protein	Glyma15g18610.1	translation ribosome_biogenesis
	GmaAffx.21600.1.A1_at	1.5516	0.000628425	putative ribosomal RNA methyltransferase NOP2-like	Glyma18g08310.1
	GmaAffx.3983.1.A1_s_at	1.52433	1.57024e-05	eukaryotic translation initiation factor 3 subunit A-like	Glyma19g35660.1	translational_initiation
	Transport - 104
	Identification	Log2(FC)	Pvalue	Description	Phytozome	Gene ontology
	Gma.4331.2.S1_at	6.13495	7.19695e-06	non-specific lipid-transfer protein-like protein At2g13820-like	Glyma20g10310.1	lipid_transport
	Gma.8510.1.S1_at	5.50737	1.79924e-05	nitrate transporter 1.7-like	Glyma18g16490.1	GO:0006857
	GmaAffx.11897.1.S1_at	4.47674	0.0002357	protein ZINC INDUCED FACILITATOR-LIKE 1-like	Glyma13g25620.1	tetracycline_transport transport response_to_antibiotic
	GmaAffx.27550.1.S1_at	4.15391	3.59848e-06	chloride channel protein CLC-b-like	Glyma19g25680.2	chloride_transport
	GmaAffx.86790.1.S1_at	3.79422	0.000125947	Protein of unknown function (DUF3537)	Glyma15g11960.1	transport
	GmaAffx.90835.1.S1_at	3.78627	4.04011e-05	protein ZINC INDUCED FACILITATOR-LIKE 1-like	Glyma13g25620.1	tetracycline_transport transport response_to_antibiotic
	GmaAffx.82808.1.S1_at	3.58439	9.65046e-06	vacuolar amino acid transporter 1-like	Glyma02g30960.2	amino_acid_transport
	Gma.1586.1.S1_at	3.526	2.20816e-05	ferritin	Glyma14g06160.1	cellular_iron_ion_homeostasis iron_ion_transport photosynthesis response_to_reactive_oxygen_species flower_development response_to_iron_ion leaf_development iron_ion_homeostasis iron_ion_homeostasis
	Gma.4331.4.S1_at	3.5173	7.73672e-05	non-specific lipid-transfer protein-like protein At2g13820-like	Glyma20g10310.1	lipid_transport
	Gma.2300.2.S1_at	3.43914	0.00041268	vacuolar-sorting receptor 1-like	Glyma09g41070.3	Golgi_to_vacuole_transport protein_targeting_to_vacuole vacuolar_transport
	Gma.1883.1.S1_at	3.43392	8.34192e-06	vacuolar amino acid transporter 1-like	Glyma10g12290.1	amino_acid_transport
	Gma.7643.1.S1_a_at	3.39631	0.000291313	ABC transporter F family member 1-like /// ABC transporter F family member 1-like	Glyma11g20040.1	0
	GmaAffx.39130.1.S1_at	3.38553	2.33901e-05	bidirectional sugar transporter SWEET14-like	Glyma04g37510.1	0
	GmaAffx.60625.1.S1_at	3.26518	1.48846e-05	vacuolar amino acid transporter 1-like	Glyma02g30960.1	amino_acid_transport
	GmaAffx.55450.1.S1_at	3.2562	0.00116427	protein ZINC INDUCED FACILITATOR-LIKE 1-like	Glyma13g25600.3	tetracycline_transport transport response_to_antibiotic
	GmaAffx.47288.1.S1_at	3.24791	0.00132571	RAB GTPase homolog C2A	Glyma10g34120.2	protein_transport small_GTPase_mediated_signal_transduction regulation_of_transcription,_DNA-dependent
	GmaAffx.59808.1.S1_at	3.23243	0.0038345	polyol/monosaccharide transporter 5	Glyma04g01550.1	carbohydrate_transport transport
	Gma.7424.1.S1_at	3.18643	0.000105337	bidirectional sugar transporter SWEET14-like	Glyma06g17540.1	biological_process
	GmaAffx.80047.1.S1_at	3.18362	0.0272141	probable amino acid permease 7-like /// probable amino acid permease 7-like	Glyma18g07970.1	amino_acid_transport
	GmaAffx.27126.1.A1_at	3.13617	1.76652e-05	mitochondrial substrate carrier family protein Q-like	Glyma18g03400.1	transport
	Gma.15854.1.S1_at	3.03633	0.000140504	non-specific lipid-transfer protein-like protein At5g64080-like	Glyma05g24730.1	lipid_transport
	GmaAffx.86851.1.S1_at	3.0143	0.0312012	ABC transporter F family member 1-like	Glyma11g20040.1	0
	GmaAffx.13228.1.S1_at	2.96716	0.00204835	protein TRANSPARENT TESTA 12-like	Glyma15g11410.1	multidrug_transport
	Gma.15996.1.S1_x_at	2.96188	1.93009e-05	repetitive proline-rich cell wall protein 2-like	Glyma15g23830.1	lipid_transport
	Gma.3390.1.S1_at	2.94877	0.000367208	probable peptide transporter At1g52190-like	Glyma15g02010.1	oligopeptide_transport
	GmaAffx.83213.2.S1_at	2.92251	0.0330651	calcium-transporting ATPase 12, plasma membrane-type-like	Glyma03g31420.1	calcium_ion_transport cation_transport metabolic_process proton_transport transport
	GmaAffx.26141.1.S1_at	2.89749	0.0311522	probable peptide transporter At1g52190-like	Glyma15g02010.1	oligopeptide_transport
	Gma.7642.1.A1_at	2.85706	1.60296e-05	ammonium transporter 2-like	Glyma18g43540.1	ammonium_transport response_to_nematode
	GmaAffx.71245.1.S1_at	2.81442	0.00135842	putative sodium-coupled neutral amino acid transporter 10-like	Glyma14g05910.1	amino_acid_transport
	GmaAffx.34676.1.S1_at	2.72007	0.0503623	ammonium transporter 2-like	Glyma18g43540.1	ammonium_transport response_to_nematode
	GmaAffx.35464.1.A1_at	2.6641	0.000264488	lysine histidine transporter-like 8-like	Glyma13g31880.1	amino_acid_transport
	GmaAffx.54679.1.S1_at	2.64467	0.0138965	probable plastidic glucose transporter 2-like	Glyma07g09270.3	carbohydrate_transport transport
	Gma.14966.2.S1_at	2.59795	0.000220161	probable aquaporin PIP1-2-like	Glyma11g02530.1	response_to_water_deprivation response_to_salt_stress transport water_transport
	GmaAffx.55267.1.S1_at	2.59721	5.05422e-05	protein TRANSPARENT TESTA 12-like	Glyma03g00830.1	multidrug_transport
	GmaAffx.46129.1.S1_at	2.52287	0.00141126	lysine histidine transporter 1-like	Glyma19g22590.1	amino_acid_transport amino_acid_import
	Gma.6719.3.S1_s_at	2.50291	0.00183964	lipid transfer-like protein VAS-like	Glyma05g04180.2	lipid_transport
	GmaAffx.75618.2.A1_at	2.46858	0.000368353	putative phospholipid-transporting ATPase 9-like	Glyma08g36270.1	metabolic_process phospholipid_transport transport
	GmaAffx.82936.1.S1_at	2.42482	0.00097028	early nodulin-like protein 2-like	Glyma06g36590.1	0
	Gma.7643.2.S1_at	2.40704	0.000192682	ABC transporter F family member 1-like	Glyma12g08430.1	0
	Gma.14834.1.S1_at	2.40601	7.36052e-06	putative sodium-coupled neutral amino acid transporter 10-like	Glyma02g42810.1	amino_acid_transport
	GmaAffx.29126.1.S1_at	2.29877	0.000345781	ABC transporter B family member 19-like	Glyma03g34080.1	response_to_blue_light regulation_of_cell_size photomorphogenesis response_to_red_or_far_red_light response_to_nematode response_to_auxin_stimulus auxin_polar_transport positive_gravitropism positive_gravitropism anthocyanin_accumulation_in_tissues_in_response_to_UV_light
	Gma.17137.1.S1_at	2.25623	4.57988e-06	Bifunctional inhibitor/lipid-transfer protein/seed storage 2S albumin superfamily protein	Glyma03g31240.1	lipid_transport
	GmaAffx.90633.1.A1_s_at	2.25299	3.71297e-05	vacuolar-sorting receptor 1-like	Glyma18g44580.1	Golgi_to_vacuole_transport protein_targeting_to_vacuole vacuolar_transport
	Gma.11837.1.S1_at	2.22588	0.000857582	ABC transporter F family member 1-like	Glyma12g30100.2	0
	Gma.17649.1.S1_at	2.22551	0.00217135	UDP-glucose 4-epimerase GEPI42-like	Glyma10g07150.1	oligopeptide_transport response_to_nematode
	GmaAffx.89992.1.S1_at	2.2145	0.0106225	protein ZINC INDUCED FACILITATOR-LIKE 1-like	Glyma13g25620.1	tetracycline_transport transport response_to_antibiotic
	GmaAffx.77717.1.S1_at	2.20146	6.26462e-05	peptide transporter PTR1-like	Glyma18g07220.1	oligopeptide_transport
	Gma.16025.1.A1_at	2.17014	3.53305e-05	ABC transporter C family member 5-like	Glyma03g32500.1	cellular_potassium_ion_homeostasis response_to_salt_stress
	GmaAffx.91000.1.S1_s_at	2.15689	0.0222885	probable aquaporin PIP1-2-like	Glyma11g02530.2	response_to_water_deprivation response_to_salt_stress transport water_transport
	Gma.3152.1.S1_at	2.15512	1.17768e-05	AP-4 complex subunit epsilon-like	Glyma01g35650.1	intracellular_protein_transport protein_complex_assembly vesicle-mediated_transport
	GmaAffx.56638.1.S1_s_at	2.14421	0.00696043	ABC transporter C family member 13-like	Glyma13g44750.1	transport
	GmaAffx.91116.1.S1_at	2.13866	3.33677e-05	emp24/gp25L/p24 family/GOLD family protein	Glyma20g03930.1	intracellular_protein_transport
	GmaAffx.85721.1.S1_at	2.06993	0.1289	exocyst subunit exo70 family protein H4	Glyma03g33160.1	vesicle_docking_during_exocytosis
	GmaAffx.42985.1.S1_at	2.04613	0.000286733	ADP-ribosylation factor GTPase-activating protein AGD12-like	Glyma15g13700.1	intracellular_protein_transport
	Gma.6095.1.S1_at	2.03994	0.00769174	ABC transporter C family member 13-like	Glyma13g44750.1	transport
	Gma.2495.1.S1_at	2.03497	0.000973715	aquaporin PIP2-2-like	Glyma16g27130.1	GO:0009414 GO:0009651 GO:0006810 GO:0006833
	Gma.12612.1.S1_at	1.98672	3.68026e-05	nuclear transport factor 2-like	Glyma18g00860.1	nucleocytoplasmic_transport protein_import_into_nucleus
	Gma.7280.1.S1_a_at	1.96274	9.68317e-05	bet1-like SNARE 1-1-like	Glyma03g31790.2	ER_to_Golgi_vesicle-mediated_transport
	GmaAffx.55267.1.A1_at	1.95358	0.00456303	Protein TRANSPARENT TESTA 12-like	Glyma03g00830.1	multidrug_transport
	GmaAffx.24263.1.S1_at	1.95304	0.022771	Major facilitator superfamily protein	Glyma09g03370.1	transport
	Gma.1802.1.S1_at	1.95	1.03047e-05	probable plastidic glucose transporter 2-like	Glyma07g09270.3	carbohydrate_transport transport
	GmaAffx.91722.1.S1_at	1.93385	3.18956e-05	sodium/proton antiporter	Glyma10g30020.1	sodium_ion_transport
	Gma.79.1.S1_x_at	1.88287	0.000430836	repetitive proline-rich protein	Glyma09g12260.1	lipid_transport
	GmaAffx.30250.1.S1_at	1.88241	0.000271521	putative sodium/calcium exchanger 7-like	Glyma03g39920.1	cation_transport
	GmaAffx.91722.1.S1_s_at	1.87451	6.98431e-05	sodium/hydrogen exchanger 2-like /// sodium/proton antiporter	Glyma10g30020.1	sodium_ion_transport
	Gma.520.1.S1_at	1.86487	2.63343e-05	small GTP-binding protein	Glyma05g31020.2	protein_transport small_GTPase_mediated_signal_transduction
	Gma.1979.1.S1_at	1.85981	3.59848e-06	bidirectional sugar transporter SWEET14-like /// bidirectional sugar transporter SWEET12-like	Glyma06g17520.2	biological_process
	Gma.3798.1.S1_s_at	1.84114	0.000950161	early nodulin	Glyma01g03470.1	0
	Gma.1979.1.S1_a_at	1.82326	5.07058e-05	bidirectional sugar transporter SWEET12-like	Glyma06g17520.2	biological_process
	GmaAffx.3108.3.S1_at	1.79694	0.00110555	PRA1 family protein B4-like	Glyma03g05630.1	vesicle-mediated_transport
	Gma.6141.1.S1_at	1.79565	0.000350034	zinc transporter 4, chloroplastic-like	Glyma17g34660.1	cation_transport
	Gma.12068.1.A1_at	1.79176	2.15909e-05	ABC transporter G family member 25-like	Glyma20g31480.1	0
	Gma.1705.1.S1_at	1.78637	0.0603636	bidirectional sugar transporter SWEET15-like	Glyma08g01300.1	biological_process
	Gma.8343.1.S1_at	1.77299	0.00124049	probable peptide transporter At1g52190-like	Glyma17g25390.1	oligopeptide_transport
	GmaAffx.13535.1.S1_at	1.76423	0.00106531	low affinity cationic amino acid transporter 2-like	Glyma08g13640.1	basic_amino_acid_transport L-arginine_import L-glutamate_import
	GmaAffx.87437.1.S1_at	1.76058	0.000427074	bidirectional sugar transporter SWEET6b-like	Glyma19g01280.1	biological_process
	Gma.8603.1.S1_at	1.74713	0.000190719	SNARE-like superfamily protein	Glyma11g26250.3	ER_to_Golgi_vesicle-mediated_transport transport
	Gma.3409.1.S1_at	1.74082	0.076824	non-specific lipid-transfer protein-like	Glyma18g05890.1	lipid_transport
	Gma.2120.1.S1_at	1.73028	4.89066e-05	Sodium/proton antiporter	Glyma20g37370.1	sodium_ion_transport
	Gma.7787.1.A1_at	1.72979	0.00153802	phospholipid-transporting ATPase 1-like	Glyma15g29860.1	metabolic_process phospholipid_transport transport
	GmaAffx.42985.1.S1_s_at	1.72564	0.00015408	ADP-ribosylation factor GTPase-activating protein AGD12-like /// ADP-ribosylation factor GTPase-activating protein AGD12-like	Glyma15g13700.1	intracellular_protein_transport
	GmaAffx.83844.1.S1_at	1.72538	0.0112096	random slug protein 5-like	Glyma14g08180.3	transport
	Gma.8503.1.S1_at	1.72437	0.000131671	early nodulin	Glyma02g04180.1	0
	GmaAffx.85118.1.S1_at	1.72029	0.0125168	mitochondrial substrate carrier family protein Q-like	Glyma18g03400.1	transport
	GmaAffx.40940.1.S1_at	1.70315	2.61707e-05	putative G3BP-like protein-like	Glyma08g46190.1	nucleocytoplasmic_transport
	GmaAffx.59629.1.S1_at	1.7021	1.63567e-06	organic cation transporter protein-like	Glyma13g36070.1	transport
	Gma.7712.1.A1_at	1.68365	6.54268e-06	ABC transporter B family member 20-like	Glyma10g43700.1	transport
	GmaAffx.51373.1.S1_at	1.67374	2.94421e-05	Nucleoporin, Nup133/Nup155-like	Glyma14g01160.1	nucleocytoplasmic_transport RNA_transport
	Gma.1705.1.S1_a_at	1.67111	0.0242002	bidirectional sugar transporter SWEET15-like	Glyma08g01300.1	biological_process
	Gma.5978.1.S1_at	1.66533	0.000164385	mitochondrial outer membrane protein porin of 34 kDa-like	Glyma17g35400.1	anion_transport
	GmaAffx.92409.1.S1_s_at	1.66078	0.000355595	sucrose transporter	Glyma10g36200.1	phloem_loading
	GmaAffx.64805.1.S1_at	1.65633	0.000485467	putative phospholipid-transporting ATPase 9-like	Glyma06g23220.1	metabolic_process phospholipid_transport transport
	Gma.15686.1.A1_at	1.61721	0.00230155	aquaporin PIP2-7-like	Glyma03g33800.1	response_to_water_deprivation response_to_salt_stress transport water_transport
	Gma.7422.1.S1_at	1.60016	0.00022605	Bifunctional inhibitor/lipid-transfer protein/seed storage 2S albumin superfamily protein	Glyma11g01010.1	lipid_transport
	GmaAffx.10164.2.S1_at	1.59576	0.0140761	acyl-CoA-binding domain 3	Glyma14g09680.1	fatty_acid_transport
	Gma.541.1.S1_at	1.59422	0.000130527	calcium-transporting ATPase 8, plasma membrane-type-like	Glyma15g18180.1	response_to_nematode
	GmaAffx.48596.1.S1_at	1.58229	0.000292949	syntaxin-31-like	Glyma02g42280.1	intracellular_protein_transport membrane_fusion
	Gma.1089.1.S1_s_at	1.57844	0.00976119	ferritin light chain /// ferritin	Glyma07g19060.1	response_to_cold cellular_iron_ion_homeostasis iron_ion_transport photosynthesis response_to_bacterium response_to_reactive_oxygen_species flower_development response_to_hydrogen_peroxide response_to_hydrogen_peroxide leaf_development iron_ion_homeostasis
	GmaAffx.70627.1.S1_at	1.5687	0.000250912	Protein of unknown function (DUF3537)	Glyma09g01140.1	transport
	GmaAffx.10164.1.A1_at	1.56658	0.000736543	acyl-CoA-binding domain 3	Glyma14g09680.1	fatty_acid_transport
	Gma.6552.1.S1_at	1.56396	0.000371461	metal transporter Nramp5-like	Glyma06g12190.1	cellular_metal_ion_homeostasis metal_ion_transport
	GmaAffx.9584.1.S1_at	1.54169	0.0472436	chloride channel	Glyma05g14760.1	chloride_transport
	Gma.3987.1.S1_at	1.5159	0.0214844	putative transporter arsB-like	Glyma10g37710.1	citrate_transport
	GmaAffx.11500.1.S1_at	1.50427	0.000556128	tonoplast dicarboxylate transporter-like	Glyma07g39580.1	dicarboxylic_acid_transport malate_transport sodium_ion_transport regulation_of_intracellular_pH
	GO uncharacterized - 112
	Identification	Log2(FC)	Pvalue	Description	Phytozome	Gene ontology
	Gma.15775.1.S1_at	1.9886	0.000308978	aldo-keto reductase family 4 member C9-like	Glyma01g24950.4	0
	GmaAffx.92608.1.S1_s_at	2.03998	8.96348e-05	aldo-keto reductase family 4 member C9-like	Glyma01g24950.4	0
	Gma.1927.1.A1_at	2.75848	0.000490047	d-2-hydroxyglutarate dehydrogenase, mitochondrial-like	Glyma01g37490.1	0
	Gma.1927.3.S1_at	2.38432	0.000870504	d-2-hydroxyglutarate dehydrogenase, mitochondrial-like	Glyma01g37490.1	0
	GmaAffx.57748.1.S1_at	4.21108	9.91216e-05	NIM1-interacting 1	Glyma02g01250.1	negative_regulation_of_transcription regulation_of_systemic_acquired_resistance defense_response_to_bacterium
	Gma.4673.1.A1_at	1.86212	0.000694996	Early-responsive to dehydration stress protein (ERD4)	Glyma02g12400.3	0
	Gma.4673.2.S1_at	1.84822	0.000451609	Early-responsive to dehydration stress protein (ERD4)	Glyma02g12400.3	0
	Gma.7024.1.S1_at	2.43084	0.000706773	2-hydroxy-6-oxononadienedioate/2-hydroxy-6-oxononatrienedioate hydrolase-like	Glyma02g12960.2	0
	GmaAffx.774.1.S1_at	2.00655	0.000150645	Protein of unknown function (DUF788)	Glyma02g36980.1	0
	GmaAffx.90369.1.S1_s_at	1.69876	0.0221542	2-hydroxyacyl-CoA lyase-like /// 2-hydroxyacyl-CoA lyase-like	Glyma02g40550.1	0
	GmaAffx.21695.1.S1_at	1.70111	0.00148781	Protein of unknown function DUF2359, transmembrane	Glyma02g41270.1	0
	GmaAffx.13028.1.S1_at	1.68702	0.007757	DDB1- and CUL4-associated factor 13-like	Glyma02g41900.1	0
	GmaAffx.93157.1.S1_s_at	2.3807	0.000100921	aldo-keto reductase family 4 member C9-like	Glyma03g11580.1	0
	Gma.18066.1.S1_at	2.74984	0.000857091	aldo-keto reductase family 4 member C9-like /// aldo-keto reductase family 4 member C9-like	Glyma03g11610.1	0
	Gma.2153.1.S1_at	3.32929	8.162e-05	aldo-keto reductase family 4 member C9-like	Glyma03g17970.1	0
	GmaAffx.78313.1.S1_at	3.96967	0.00940805	secologanin synthase-like	Glyma03g38570.1	0
	GmaAffx.16432.1.S1_at	1.85147	0.00232282	DNA-binding storekeeper protein-related transcriptional regulator	Glyma03g40520.1	0
	Gma.11191.1.S1_at	2.16894	0.00110702	putative alto/keto reductase	Glyma03g40860.3	0
	Gma.7559.1.S1_s_at	1.72724	0.0491061	polyphenol oxidase A1, chloroplastic-like	Glyma04g14360.1	0
	Gma.9505.1.S1_at	1.70887	3.27134e-07	MA3 domain-containing protein	Glyma04g36570.1	0
	GmaAffx.90790.1.S1_s_at	2.03065	9.35604e-05	MA3 domain-containing protein	Glyma04g36570.1	0
	Gma.9775.1.S1_at	3.09091	6.54268e-07	Remorin family protein	Glyma05g27550.1	0
	GmaAffx.87214.1.S1_at	1.77531	0.00786594	Remorin family protein	Glyma05g27550.1	0
	GmaAffx.80528.1.S1_at	2.8967	0.052562	DCD (Development and Cell Death) domain protein	Glyma05g36700.2	0
	Gma.4975.1.S1_at	2.02047	1.32489e-05	zinc finger CCCH domain-containing protein 1-like	Glyma05g37520.2	0
	GmaAffx.46164.1.S1_at	1.87495	0.000565615	putative DEAD-box ATP-dependent RNA helicase 33-like	Glyma05g38030.1	0
	GmaAffx.36973.1.S1_at	2.25703	0.000445393	DNA glycosylase superfamily protein	Glyma06g03690.1	GO:0006281
	Gma.3963.1.S1_at	3.34393	5.70849e-05	RING finger and CHY zinc finger domain-containing protein 1-like	Glyma06g07800.1	0
	Gma.3963.2.S1_at	4.94928	8.17835e-07	RING finger and CHY zinc finger domain-containing protein 1-like	Glyma06g07800.2	0
	GmaAffx.38342.1.S1_s_at	6.05648	2.45351e-06	RING finger and CHY zinc finger domain-containing protein 1-like	Glyma06g07800.2	0
	Gma.4897.1.S1_at	2.1687	1.63567e-06	probable nucleoredoxin 3-like	Glyma06g08220.1	0
	GmaAffx.9475.1.A1_s_at	1.64274	9.32332e-06	NAC transcription factor-like 9	Glyma06g14290.1	multicellular_organismal_development
	Gma.8438.1.S1_at	1.59481	0.000749301	no apical meristem-like protein /// NAC domain protein NAC5	Glyma06g21020.1	multicellular_organismal_development
	GmaAffx.46214.1.S1_at	3.7079	0.000370152	polyphenol oxidase, chloroplastic-like	Glyma06g42170.1	0
	Gma.3719.1.A1_at	3.55825	4.72709e-05	tolB protein-related	Glyma07g25710.1	0
	GmaAffx.33578.1.S1_s_at	1.70287	5.93748e-05	pumilio homolog 24-like /// pumilio homolog 24-like	Glyma07g37330.3	0
	GmaAffx.59893.1.S1_at	1.99096	0.00224267	GMP synthase [glutamine-hydrolyzing]-like /// GMP synthase [glutamine-hydrolyzing]-like	Glyma08g01820.1	GO:0006177 GO:0009058 GO:0006541 GO:0009117 GO:0009113 GO:0006164 GO:0008033
	Gma.10950.1.S1_at	3.08829	8.34192e-06	DCD (Development and Cell Death) domain protein	Glyma08g02840.2	0
	Gma.3151.2.A1_at	2.10177	0.000169619	external NADH-ubiquinone oxidoreductase 2, mitochondrial-like	Glyma08g06380.1
	GmaAffx.64627.1.S1_at	1.84277	0.000591295	external NADH-ubiquinone oxidoreductase 2, mitochondrial-like	Glyma08g06380.1
	GmaAffx.42044.2.S1_at	2.15867	0.00416278	MYB-like 102	Glyma08g06440.1	GO:0006970 GO:0009611 GO:0009651 GO:0009737 GO:0045449
	GmaAffx.82994.2.S1_at	1.6985	0.000321573	Major facilitator superfamily protein	Glyma08g16870.4	0
	Gma.5475.1.S1_at	2.82315	0.000102229	arabinogalactan protein 3	Glyma08g38740.1	0
	GmaAffx.93008.1.S1_s_at	2.98445	0.000155225	arabinogalactan protein 3	Glyma08g38740.1	0
	GmaAffx.16182.1.S1_s_at	2.25147	6.88617e-05	transducin beta-like protein 2-like	Glyma09g40560.1	0
	Gma.5622.1.S1_at	3.48273	0.00225101	NIM1-interacting 1	Glyma10g01300.1	negative_regulation_of_transcription regulation_of_systemic_acquired_resistance defense_response_to_bacterium
	Gma.4622.1.S1_at	1.64832	0.00377693	zinc finger A20 and AN1 domain-containing stress-associated protein 4-like	Glyma10g08280.1	0
	GmaAffx.26868.1.S1_at	3.77331	0.000354777	Transducin/WD40 repeat-like superfamily protein	Glyma11g09120.3	0
	Gma.3744.1.S1_at	3.15515	3.35312e-05	Calcium-binding EF-hand family protein	Glyma11g10340.1	0
	GmaAffx.36083.1.S1_at	2.57664	0.000281172	nucleolin like 2	Glyma11g10790.1	0
	Gma.15575.1.S1_at	2.314	4.36724e-05	epsin-3-like	Glyma11g14850.1	GO:0008150
	GmaAffx.77870.1.S1_at	2.12958	0.154258	pheophytinase	Glyma11g16070.3	0
	GmaAffx.90652.1.S1_at	2.3962	7.78579e-05	pheophytinase	Glyma11g16070.3	0
	Gma.1019.1.S1_at	1.51198	0.00149402	late embryogenesis abundant protein D-34-like	Glyma11g16090.1	multicellular_organismal_development cellular_ion_homeostasis seed_germination response_to_lithium_ion
	Gma.15838.1.A1_s_at	2.88932	1.14497e-06	RING/U-box superfamily protein	Glyma11g20650.1	0
	GmaAffx.64596.1.S1_at	2.03988	0.00590673	RING/U-box superfamily protein	Glyma11g20650.1	0
	GmaAffx.68806.1.S1_at	2.93999	3.27134e-06	RING/U-box superfamily protein	Glyma11g20650.1	0
	Gma.3744.2.S1_a_at	3.72774	0.00582969	Calcium-binding EF-hand family protein	Glyma12g02630.2	0
	GmaAffx.4294.1.S1_at	1.8154	7.52409e-06	external NADH-ubiquinone oxidoreductase 1, mitochondrial-like	Glyma12g11690.2	0
	GmaAffx.82261.1.S1_at	1.50476	0.0137382	external NADH-ubiquinone oxidoreductase 1, mitochondrial-like	Glyma12g11690.2	0
	Gma.9225.1.S1_at	1.64837	0.00188773	Protein of unknown function (DUF793)	Glyma12g17710.1	0
	GmaAffx.67053.1.S1_s_at	1.75833	0.00105664	DCD (Development and Cell Death) domain protein	Glyma13g10640.1	0
	Gma.15473.1.S1_at	2.1265	0.000355268	Protein of unknown function (DUF1677)	Glyma13g17100.1	0
	Gma.5799.2.S1_at	3.76861	3.27134e-07	Early-responsive to dehydration stress protein (ERD4)	Glyma13g29270.1	0
	Gma.11111.1.S1_at	3.91836	6.54268e-07	C2 domain-containing protein At1g53590-like	Glyma13g33580.1	0
	GmaAffx.38045.1.S1_at	2.92795	0.00121269	C2 domain-containing protein At1g53590-like	Glyma13g33580.1	0
	Gma.4030.1.S1_at	1.65871	0.00512096	secologanin synthase-like	Glyma13g33620.3	0
	GmaAffx.72743.1.S1_at	2.68775	0.000213946	mitochondrial carnitine/acylcarnitine carrier protein CACL-like	Glyma13g43570.1	GO:0006839 GO:0006810
	GmaAffx.60240.1.S1_at	3.69365	0.00231529	Protein kinase superfamily protein	Glyma14g00750.1	0
	GmaAffx.74798.1.S1_at	3.61857	0.00965389	Protein kinase superfamily protein	Glyma14g00750.1	0
	Gma.3314.1.S1_a_at	2.06696	0.000178942	multicystatin-like /// cysteine proteinase inhibitor	Glyma14g04260.1	0
	Gma.3314.2.S1_x_at	2.6625	2.06095e-05	multicystatin-like	Glyma14g04290.3	0
	Gma.14492.1.A1_a_at	2.10615	0.000864943	Nucleoporin interacting component (Nup93/Nic96-like) family protein	Glyma15g01270.2	GO:0006810
	Gma.756.2.S1_s_at	2.90457	0.000108118	dormancy-associated protein-like 1	Glyma15g08300.2	0
	Gma.5799.1.S1_at	2.92237	6.54268e-07	Early-responsive to dehydration stress protein (ERD4)	Glyma15g09820.2	0
	Gma.5203.1.S1_at	2.34817	0.00293587	Chaperonin-like RbcX protein	Glyma15g11800.1	0
	Gma.15650.1.A1_at	3.18293	0.000420531	cucumber peeling cupredoxin-like	Glyma15g12080.1	0
	Gma.8800.1.A1_at	1.53205	0.000115642	mitochondrial ubiquitin ligase activator of NFKB 1-like	Glyma16g01030.1	0
	GmaAffx.15669.1.S1_at	3.27188	6.54268e-06	protein TIF31 homolog	Glyma16g02770.1	0
	Gma.3270.1.S1_at	1.83433	0.000460932	diacylglycerol O-acyltransferase 2-like	Glyma16g21960.3	0
	GmaAffx.37987.1.S1_at	2.69405	0.000168638	diacylglycerol O-acyltransferase 2-like	Glyma16g21970.1	0
	Gma.8211.2.S1_a_at	1.69453	0.00966665	pumilio homolog 24-like	Glyma17g03290.1	0
	Gma.8540.1.S1_at	5.78637	1.30854e-06	seed maturation protein PM36	Glyma17g03600.1	0
	Gma.10917.1.S1_at	2.15931	0.0121684	Double Clp-N motif-containing P-loop nucleoside triphosphate hydrolases superfamily protein	Glyma17g07520.1	GO:0019538
	Gma.15707.1.S1_at	2.39576	0.000192682	vesicle-associated protein 2-1-like	Glyma17g15590.1	0
	Gma.10888.2.A1_at	2.75204	0.00241539	RING finger and CHY zinc finger domain-containing protein 1-like	Glyma17g29800.2	0
	Gma.10888.2.A1_s_at	2.7268	0.000597838	RING finger and CHY zinc finger domain-containing protein 1-like	Glyma17g29800.2	0
	Gma.6684.1.S1_at	1.70369	3.33677e-05	lanC-like protein 2-like	Glyma18g01890.1	0
	GmaAffx.87839.2.S1_at	1.68044	0.00434107	Transducin/WD40 repeat-like superfamily protein	Glyma18g45270.1	0
	GmaAffx.2047.1.S1_at	4.03386	0.0066629	AAA-ATPase 1	Glyma19g02180.1	0
	GmaAffx.90222.1.S1_at	3.67397	0.000628098	AAA-ATPase 1	Glyma19g02180.1	0
	GmaAffx.91496.1.S1_s_at	3.38538	0.0245949	AAA-ATPase 1	Glyma19g02180.1	0
	Gma.16493.1.S1_at	1.8485	0.000340874	Major facilitator superfamily protein	Glyma19g26070.1	0
	Gma.4098.1.S1_at	1.72133	0.0124991	DNA-binding storekeeper protein-related transcriptional regulator	Glyma19g43180.1	0
	Gma.3797.1.S1_at	1.7988	7.65494e-05	mechanosensitive channel of small conductance-like 6	Glyma20g23910.1	0
	GmaAffx.71257.1.S1_at	1.58273	0.00472333	mechanosensitive channel of small conductance-like 6	Glyma20g23910.1	0
	Gma.7183.1.A1_at	2.31245	2.12637e-05	RING/U-box superfamily protein	Glyma03g08250.2
	Gma.8242.1.S1_at	2.15374	0.000184831	Transducin/WD40 repeat-like superfamily protein	Glyma15g23160.1
	GmaAffx.21492.1.A1_at	2.07094	0.00284541	ATP/GTP-binding protein family	Glyma01g06170.1
	GmaAffx.45454.1.S1_at	2.02131	0.000413498	Transducin/WD40 repeat-like superfamily protein	Glyma09g33060.1
	Gma.1976.1.S1_s_at	1.84085	0.000805568	ARM REPEAT PROTEIN INTERACTING WITH ABF2-like	Glyma20g28160.1
	Gma.4127.1.S1_at	1.79027	0.000368517	RING/U-box superfamily protein	Glyma17g07580.1
	GmaAffx.43781.1.A1_at	1.74739	9.79767e-05	methyltransferases	Glyma01g31900.1
	GmaAffx.42931.1.S1_at	1.6873	7.22966e-05	PLAC8 family protein	Glyma11g35810.1
	GmaAffx.35625.1.S1_at	1.65327	0.00214633	putative DEAD-box ATP-dependent RNA helicase 29-like	Glyma03g00350.1
	GmaAffx.88173.1.S1_at	1.63326	0.000498062	sodium/calcium exchanger family protein / calcium-binding EF hand family protein	Glyma13g34720.1
	Gma.7159.1.A1_at	1.61268	0.000523415	secologanin synthase-like	Glyma13g35230.1
	Gma.12351.1.S1_s_at	1.55284	3.48398e-05	heterogeneous nuclear ribonucleoprotein D-like	Glyma17g08630.1
	Gma.1011.1.A1_at	1.53754	0.00287044	structural maintenance of chromosomes protein 1A-like	Glyma10g04300.2
	GmaAffx.16198.1.A1_at	1.53505	0.00667157	hydroxyproline-rich glycoprotein family protein	Glyma13g33140.1
	GmaAffx.73763.1.S1_at	1.53458	0.00539853	cobalt ion binding	Glyma13g34670.1
	GmaAffx.77170.1.S1_at	1.50218	0.00229337	WD repeat-containing protein 55-like	Glyma10g26240.3
