# Supplementary material for: The Molecular Chaperone Binding Protein BiP Prevents Leaf Dehydration-Induced Cellular Homeostasis Disruption
Source: PLoS One. 2014 Jan 29;9(1):e86661. doi: 10.1371/journal.pone.0086661 (PMC3906070; doi:10.1371/journal.pone.0086661)
Supplement: Table S7 — Functional categorization of down-regulated genes in WT(−1.7)23d-WTIrrigated. (XLSX) [file pone.0086661.s008.xlsx]

## Sheet: WT23(-1,7)down
	Table S7. Functional categorization of down-regulated genes in WT(-1.7)23d-WTIrrigated
	Amino Acid Metabolic Process - 50
	Identification	Log2(FC)	Pvalue	Description	Phytozome	Gene ontology
				Biosynthetic process - 46
	Gma.9248.1.S1_at	-4.9718	8.17835e-07	glutamyl-tRNA reductase 1, chloroplastic-like	Glyma02g38280.1	chlorophyll_biosynthetic_process heme_biosynthetic_process response_to_light_stimulus porphyrin_biosynthetic_process
	Gma.2307.1.S1_at	-3.58196	5.56128e-06	L-ascorbate oxidase homolog	Glyma06g46350.1	0
	Gma.11101.1.S1_at	-3.44543	8.66905e-06	cysteine synthase	Glyma10g30130.3	cysteine_biosynthetic_process_from_serine
	GmaAffx.84645.1.S1_at	-2.83171	7.78579e-05	probable plastid-lipid-associated protein 12, chloroplastic-like	Glyma20g38820.1	tryptophan_biosynthetic_process
	Gma.7497.2.S1_s_at	-2.73146	0.00148666	cysteine synthase, chloroplastic/chromoplastic-like /// OAS-TL4 cysteine synthase	Glyma02g15640.1	cysteine_biosynthetic_process
	GmaAffx.75515.1.S1_at	-2.73054	4.20367e-05	cysteine synthase	Glyma10g30130.2	cysteine_biosynthetic_process_from_serine
	Gma.3546.1.S1_at	-2.59172	0.000178942	acetolactate synthase 1, chloroplastic-like	Glyma04g37270.1	branched_chain_family_amino_acid_biosynthetic_process
	GmaAffx.63192.2.S1_s_at	-2.56936	1.52117e-05	anthranilate phosphoribosyltransferase, chloroplastic-like	Glyma04g35820.3	tryptophan_biosynthetic_process
	Gma.3352.1.S1_at	-2.26847	4.90701e-06	arogenate dehydratase/prephenate dehydratase 1, chloroplastic-like	Glyma12g31940.1	L-phenylalanine_biosynthetic_process
	GmaAffx.63283.3.S1_s_at	-2.23699	0.000311595	glutamyl-tRNA(Gln) amidotransferase subunit A-like	Glyma10g29640.1	indoleacetic_acid_biosynthetic_process
	Gma.2500.1.S1_at	-2.21637	1.57024e-05	anthranilate phosphoribosyltransferase, chloroplastic-like	Glyma04g35820.3	tryptophan_biosynthetic_process
	Gma.16832.1.S1_s_at	-2.20222	0.00118292	hydroxyproline-rich glycoprotein	Glyma02g09210.1	0
	GmaAffx.88101.1.S1_at	-2.19954	0.000313722	phenylalanyl-tRNA synthetase, chloroplastic/mitochondrial-like	Glyma02g10060.1	phenylalanyl-tRNA_aminoacylation
	GmaAffx.87305.1.S1_at	-2.15967	8.21107e-05	cytidine deaminase-like	Glyma07g15510.1	cytidine_deamination
	GmaAffx.93337.1.S1_s_at	-2.11045	0.000916139	branched-chain-amino-acid aminotransferase-like protein 3, chloroplastic-like	Glyma17g26230.2	tetrahydrofolate_biosynthetic_process
	Gma.13478.1.A1_at	-2.09529	1.99552e-05	D-arabinose 1-dehydrogenase-like	Glyma08g06840.1	L-ascorbic_acid_biosynthetic_process
	Gma.6845.1.S1_at	-2.08208	3.0587e-05	glutamate decarboxylase-like	Glyma16g34450.1	glutamate_decarboxylation_to_succinate glutamate_metabolic_process carboxylic_acid_metabolic_process
	GmaAffx.50126.1.S1_at	-2.05665	1.99552e-05	branched-chain-amino-acid aminotransferase-like protein 3, chloroplastic-like	Glyma17g26230.2	tetrahydrofolate_biosynthetic_process
	Gma.1024.1.S1_at	-2.04404	2.66614e-05	precursor monofunctional aspartokinase	Glyma02g07300.1	amino_acid_biosynthetic_process
	GmaAffx.42188.1.S1_at	-1.96279	7.73672e-05	alanine aminotransferase 2-like	Glyma02g04320.2	photorespiration
	Gma.6962.2.S1_at	-1.95914	0.000133961	aspartate-semialdehyde dehydrogenase-like	Glyma05g34420.1	amino_acid_metabolic_process
	Gma.1410.1.S1_s_at	-1.93793	7.27873e-05	d-3-phosphoglycerate dehydrogenase, chloroplastic-like /// d-3-phosphoglycerate dehydrogenase, chloroplastic-like	Glyma08g23860.1	L-serine_biosynthetic_process
	GmaAffx.63283.1.S1_at	-1.86541	0.00521337	glutamyl-tRNA(Gln) amidotransferase subunit A-like	Glyma10g29640.1	indoleacetic_acid_biosynthetic_process
	Gma.17998.1.S1_s_at	-1.86485	0.000718877	OAS-TL3 cysteine synthase	Glyma18g46920.1	cysteine_biosynthetic_process cyanide_metabolic_process detoxification_of_nitrogen_compound
	Gma.13186.1.S1_at	-1.86001	0.000701376	inositol oxygenase 2-like	Glyma07g15190.1	0
	GmaAffx.15348.1.S1_at	-1.83251	0.000297365	arogenate dehydrogenase 1, chloroplastic-like	Glyma18g02650.1	tyrosine_biosynthetic_process
	Gma.7166.1.S1_at	-1.81208	0.00011875	aspartokinase 1, chloroplastic-like	Glyma16g05380.1	amino_acid_biosynthetic_process
	Gma.13071.1.A1_at	-1.80853	0.000274302	shikimate kinase, chloroplastic-like	Glyma04g39700.2	0
	Gma.16213.1.S1_at	-1.80569	7.47502e-05	L-ascorbate oxidase-like	Glyma20g12150.1
	Gma.12190.1.A1_at	-1.80038	4.41631e-05	glutamyl-tRNA(Gln) amidotransferase subunit A-like	Glyma08g42430.1	translation
	GmaAffx.1301.95.A1_at	-1.7978	9.73224e-05	phosphatidylinositol-4-phosphate 5-kinase 9-like	Glyma03g34340.1	amino_acid_metabolic_process carbohydrate_metabolic_process
	Gma.9903.1.S1_at	-1.78116	0.000103374	cytidine deaminase-like	Glyma05g36320.1	cytidine_deamination
	Gma.7214.1.S1_at	-1.75251	1.04683e-05	serine hydroxymethyltransferase 3	Glyma08g37270.1	response_to_cold glycine_metabolic_process plant-
	Gma.10078.1.S1_at	-1.72607	6.49361e-05	shikimate kinase like 1	Glyma02g08050.3	aromatic_amino_acid_family_biosynthetic_process
	Gma.13688.1.A1_at	-1.71641	0.000823233	1-amino-cyclopropane-1-carboxylate synthase 12	Glyma16g32860.1	cellular_amino_acid_and_derivative_metabolic_process ethylene_biosynthetic_process
	GmaAffx.75516.1.S1_at	-1.70683	0.00280272	probable aminotransferase ACS10-like	Glyma01g42290.1	cellular_amino_acid_and_derivative_metabolic_process ethylene_biosynthetic_process
	Gma.7497.3.A1_at	-1.70012	0.000686164	OAS-TL4 cysteine synthase	Glyma07g32790.2	cysteine_biosynthetic_process
	Gma.10078.3.S1_a_at	-1.6727	0.000348561	shikimate kinase like 1	Glyma02g08050.3	aromatic_amino_acid_family_biosynthetic_process
	Gma.2159.1.S1_at	-1.66362	4.6453e-05	isoleucyl-tRNA synthetase-like	Glyma17g02970.1	tRNA_aminoacylation_for_protein_translation ovule_development
	GmaAffx.63192.1.S1_at	-1.63073	0.000693361	Anthranilate phosphoribosyltransferase, chloroplastic-like	Glyma04g35820.2	tryptophan_biosynthetic_process
	Gma.7990.2.S1_at	-1.61533	0.000140831	multifunctional protein thiED-like	Glyma08g20080.1	thiamin_biosynthetic_process
	Gma.3449.2.A1_at	-1.60519	0.00452083	probable plastid-lipid-associated protein 12, chloroplastic-like	Glyma10g44120.1	tryptophan_biosynthetic_process
	Gma.3449.1.S1_at	-1.58632	0.00014672	probable plastid-lipid-associated protein 12, chloroplastic-like	Glyma20g38820.2	tryptophan_biosynthetic_process
	Gma.7497.1.S1_a_at	-1.55207	2.87878e-05	cysteine synthase, chloroplastic/chromoplastic-like /// OAS-TL4 cysteine synthase	Glyma02g15640.1	cysteine_biosynthetic_process
	Gma.7497.1.S1_at	-1.51387	3.59848e-06	cysteine synthase, chloroplastic/chromoplastic-like	Glyma02g15640.1	cysteine_biosynthetic_process
	GmaAffx.86184.1.S1_at	-1.50241	0.00615765	ornithine carbamoyltransferase, chloroplastic-like	Glyma06g03360.1	amino_acid_metabolic_process
				Signaling - 4
	Gma.12647.1.S1_at	-3.11703	4.90701e-07	glutamate receptor 3.7-like	Glyma12g32020.1	cellular_calcium_ion_homeostasis response_to_light_stimulus
	GmaAffx.65978.1.S1_at	-3.00617	0.00012333	glutamate receptor 3.7-like	Glyma12g32020.1	cellular_calcium_ion_homeostasis response_to_light_stimulus
	GmaAffx.90402.1.S1_x_at	-2.19075	3.58212e-05	glutamate receptor 3.7-like	Glyma13g38460.1	cellular_calcium_ion_homeostasis response_to_light_stimulus
	GmaAffx.65978.2.S1_at	-1.78931	0.000288042	glutamate receptor 3.7-like	Glyma13g38460.1	cellular_calcium_ion_homeostasis response_to_light_stimulus
	Biological Process/Metabolic process - 494
	Identification	Log2(FC)	Pvalue	Description	Phytozome	Gene ontology
	Gma.3208.2.S1_a_at	-8.23952	1.63567e-07	germin-like protein 1	Glyma16g00980.1	biological_process
	GmaAffx.66649.1.S1_at	-7.4731	4.90701e-07	phosphoethanolamine N-methyltransferase-like	Glyma09g30650.3	metabolic_process
	GmaAffx.85299.1.S1_at	-7.01029	1.63567e-07	probable carboxylesterase 15-like	Glyma19g39030.1	metabolic_process
	GmaAffx.61513.1.A1_at	-6.31185	1.14497e-06	zinc finger CCCH domain-containing protein 18-like	Glyma08g43790.1	biological_process
	Gma.13140.1.A1_at	-5.31088	2.61707e-06	aldehyde dehydrogenase family 3 member F1-like	Glyma12g06130.1	cellular_aldehyde_metabolic_process metabolic_process
	Gma.13162.1.A1_at	-5.0957	1.14497e-06	Rhodanese/Cell cycle control phosphatase superfamily protein	Glyma01g30350.1	biological_process
	Gma.13913.1.A1_at	-5.05341	1.14497e-06	NAD(P)-binding Rossmann-fold superfamily protein	Glyma18g40560.1	metabolic_process
	GmaAffx.38335.1.S1_at	-4.99878	4.90701e-07	lachrymatory-factor synthase-like	Glyma01g01260.1	biological_process
	GmaAffx.79225.1.A1_at	-4.91585	1.14497e-06	BTB/POZ and TAZ domain-containing protein 2-like	Glyma04g36490.1	0
	GmaAffx.277.1.S1_at	-4.89765	7.52409e-06	UDP-glycosyltransferase 91C1-like	Glyma10g16790.1	metabolic_process
	Gma.9692.1.A1_at	-4.76217	1.14497e-06	glycine-rich protein 2b-like	Glyma06g11560.1	regulation_of_transcription,_DNA-dependent
	Gma.14318.1.S1_at	-4.75606	1.79924e-06	21 kDa protein-like	Glyma12g00730.1	biological_process
	Gma.8867.1.A1_at	-4.73406	1.9628e-06	UDP-glycosyltransferase 85A2-like	Glyma20g05700.1	metabolic_process
	Gma.8867.2.S1_at	-4.67373	7.19695e-06	UDP-glycosyltransferase 85A2-like	Glyma20g05700.1	metabolic_process
	GmaAffx.85017.1.S1_s_at	-4.66997	1.35761e-05	crumpled leaf	Glyma04g37950.1	biological_process
	GmaAffx.48534.1.S1_at	-4.63936	1.63567e-06	stomagen	Glyma08g45890.1	biological_process
	GmaAffx.36025.1.S1_at	-4.49722	4.90701e-07	S-adenosyl-L-methionine-dependent methyltransferases superfamily protein	Glyma07g05730.1	biological_process
	GmaAffx.21931.1.A1_at	-4.49652	4.90701e-07	BTB/POZ domain-containing protein At3g22104-like	Glyma13g32390.1	response_to_light_stimulus
	Gma.5757.1.S1_at	-4.40971	1.79924e-06	agmatine coumaroyltransferase-like	Glyma18g49240.1	anthocyanin_biosynthetic_process
	Gma.15811.1.S1_s_at	-4.39447	4.74345e-06	response to low sulfur 2	Glyma06g14430.1	biological_process
	Gma.13140.4.S1_at	-4.34739	1.5866e-05	aldehyde dehydrogenase family 3 member F1-like	Glyma12g06130.1	cellular_aldehyde_metabolic_process metabolic_process
	GmaAffx.55896.1.S1_at	-4.31102	7.52409e-06	hydroxyproline-rich glycoprotein family protein	Glyma09g07710.1	biological_process
	GmaAffx.84607.1.S1_at	-4.30705	7.03338e-06	EXORDIUM like 3	Glyma12g00640.1	biological_process
	Gma.13337.1.S1_at	-4.28988	7.36052e-06	arabinogalactan peptide 14-like	Glyma16g04460.1	0
	GmaAffx.57137.1.S1_at	-4.28958	6.54268e-06	zinc finger CCCH domain-containing protein 18-like	Glyma08g43790.1	biological_process
	Gma.13296.4.S1_a_at	-4.25093	6.54268e-07	protein CbbY, chromosomal-like /// protein CbbY, chromosomal-like	Glyma08g14280.5	metabolic_process
	GmaAffx.79513.1.A1_at	-4.24146	2.45351e-06	PQ-loop repeat family protein / transmembrane family protein	Glyma02g06650.2	biological_process
	Gma.13337.1.S1_x_at	-4.17559	2.78064e-05	arabinogalactan peptide 14-like	Glyma16g04460.1	0
	Gma.6312.1.S1_s_at	-4.15451	1.52117e-05	benzyl alcohol O-benzoyltransferase-like	Glyma02g00340.1	biological_process
	GmaAffx.24443.1.S1_at	-4.11439	1.14497e-06	Haloacid dehalogenase-like hydrolase (HAD) superfamily protein	Glyma09g38750.1	metabolic_process
	Gma.6540.1.S1_at	-4.0661	1.9628e-06	probable cinnamyl alcohol dehydrogenase 6-like	Glyma14g40170.1	metabolic_process
	GmaAffx.49054.1.A1_at	-4.01091	1.86466e-05	probable glycosyltransferase At5g03795-like	Glyma10g07360.1	0
	Gma.3254.2.S1_at	-3.97315	1.63567e-07	TRICHOME BIREFRINGENCE-LIKE 19	Glyma18g51480.1	biological_process
	GmaAffx.27727.1.S1_at	-3.96959	7.03338e-06	zinc finger CCCH domain-containing protein 18-like	Glyma14g01930.2	biological_process
	Gma.12525.1.A1_at	-3.95645	3.30405e-05	aldehyde dehydrogenase family 3 member F1-like	Glyma12g06130.1	cellular_aldehyde_metabolic_process metabolic_process
	GmaAffx.3711.1.A1_at	-3.92491	1.7011e-05	Protein of unknown function (DUF579)	Glyma11g05660.1	biological_process
	Gma.15776.1.A1_at	-3.91894	9.81402e-06	TRAM, LAG1 and CLN8 (TLC) lipid-sensing domain containing protein	Glyma17g37210.1	biological_process
	GmaAffx.85723.1.S1_at	-3.85704	0.000187611	Polyketide cyclase/dehydrase and lipid transport superfamily protein	Glyma06g14120.1	biological_process
	Gma.15847.1.S1_at	-3.85446	5.18508e-05	NADP-dependent alkenal double bond reductase P1-like	Glyma03g24050.1	response_to_cadmium_ion response_to_oxidative_stress
	GmaAffx.69457.3.S1_at	-3.84576	1.4721e-06	Octicosapeptide/Phox/Bem1p family protein	Glyma02g04420.1	biological_process
	GmaAffx.68071.1.S1_at	-3.81127	2.45351e-06	Rhomboid-related intramembrane serine protease family protein	Glyma19g06130.2	biological_process
	Gma.5994.1.S1_at	-3.78755	1.27582e-05	Cystatin/monellin superfamily protein	Glyma07g39590.1	biological_process
	GmaAffx.83362.1.S1_at	-3.76344	3.48398e-05	SOUL heme-binding family protein	Glyma06g24470.1	biological_process
	GmaAffx.20718.2.S1_at	-3.74746	1.79924e-05	Ankyrin repeat-containing protein At5g02620-like	Glyma06g44870.1	0
	GmaAffx.48994.1.S1_at	-3.73966	1.14497e-06	ATP-dependent Clp protease adapter protein ClpS-like	Glyma09g31940.1	biological_process
	GmaAffx.74740.1.S1_at	-3.73934	6.67354e-05	laccase-4-like	Glyma01g27710.1	secondary_cell_wall_biogenesis
	Gma.13968.1.A1_at	-3.67934	2.28994e-06	retinol dehydrogenase 14-like	Glyma04g35970.1	metabolic_process
	GmaAffx.83807.1.S1_at	-3.66858	1.63567e-06	Protein of unknown function, DUF584	Glyma15g11470.1	biological_process
	GmaAffx.11383.1.S1_at	-3.66303	0.000449482	Tetratricopeptide repeat (TPR)-like superfamily protein	Glyma19g01100.1	biological_process
	Gma.1822.1.S1_s_at	-3.66179	0.0024836	31 kDa protein	Glyma08g21410.1	biological_process
	Gma.9592.1.A1_at	-3.64492	5.39771e-06	Oxidoreductase family protein	Glyma20g31250.1	metabolic_process
	GmaAffx.63548.1.S1_at	-3.6436	5.39771e-06	UDP-glycosyltransferase 85A2-like	Glyma20g05700.1	metabolic_process
	GmaAffx.2833.1.S1_at	-3.62629	1.19404e-05	UDP-glucuronate 4-epimerase 6-like	Glyma11g36600.1	nucleotide-sugar_metabolic_process
	Gma.13097.1.A1_at	-3.6039	2.09366e-05	ankyrin repeat-containing protein At3g12360-like	Glyma09g05970.1	0
	GmaAffx.12286.2.S1_at	-3.52771	5.72485e-06	Rhomboid-related intramembrane serine protease family protein	Glyma19g06130.2	biological_process
	GmaAffx.85726.1.S1_at	-3.51823	1.37396e-05	Rhodanese/Cell cycle control phosphatase superfamily protein	Glyma18g00460.2	biological_process
	GmaAffx.91025.1.S1_s_at	-3.51354	1.27582e-05	probable polygalacturonase non-catalytic subunit JP650-like	Glyma02g03960.1	biological_process
	Gma.14054.1.S1_at	-3.50651	8.66905e-06	TRICHOME BIREFRINGENCE-LIKE 43	Glyma18g12110.1	biological_process
	GmaAffx.6824.2.S1_at	-3.50374	2.12637e-06	21 kDa protein-like	Glyma08g04860.1	biological_process
	GmaAffx.74194.1.S1_at	-3.49871	3.71297e-05	3-ketodihydrosphingosine reductase-like	Glyma05g10390.1	metabolic_process
	GmaAffx.82887.1.S1_at	-3.47445	0.000118259	probable rhamnose biosynthetic enzyme 1-like	Glyma18g12660.1	nucleotide-sugar_metabolic_process UDP-rhamnose_biosynthetic_process
	GmaAffx.91012.1.S1_s_at	-3.46573	1.89738e-05	21 kDa protein-like	Glyma08g04860.1	biological_process
	GmaAffx.63488.1.S1_at	-3.42966	1.86466e-05	putative rRNA methylase ytqB-like	Glyma15g41430.1	biological_process
	Gma.2655.3.S1_at	-3.40755	1.42303e-05	UPF0326 protein At4g17486-like	Glyma20g01040.1	biological_process
	GmaAffx.32612.1.S1_at	-3.39301	2.94421e-06	isoflavone 4'-O-methyltransferase-like	Glyma13g24210.1	0
	Gma.15430.1.A1_at	-3.36597	9.22518e-05	Putative phosphoglycerate mutase DET1-like	Glyma01g43030.1	metabolic_process
	Gma.4401.2.S1_a_at	-3.34791	0.000409736	germin-like protein 10	Glyma10g28010.1	biological_process
	GmaAffx.36998.1.S1_s_at	-3.34673	1.79924e-06	UPF0326 protein At4g17486-like	Glyma20g01040.1	biological_process
	GmaAffx.29956.1.S1_s_at	-3.33525	4.41631e-06	SOUL heme-binding family protein	Glyma02g02350.1	biological_process
	Gma.15829.2.S1_a_at	-3.3217	1.37396e-05	zinc finger CCCH domain-containing protein ZFN-like /// zinc finger CCCH domain-containing protein ZFN-like	Glyma20g36140.1	biological_process
	GmaAffx.16966.1.S1_at	-3.31643	0.000241916	probable inactive purple acid phosphatase 27-like	Glyma06g17860.1	biological_process
	Gma.9841.1.S1_at	-3.30393	4.1546e-05	Stress responsive A/B Barrel Domain	Glyma11g19350.1	biological_process
	Gma.9319.1.S1_s_at	-3.29509	6.00291e-05	LOB domain-containing protein 38-like	Glyma17g17540.1	biological_process
	GmaAffx.29705.1.S1_at	-3.27862	3.76204e-06	BTB/POZ domain-containing protein At5g66560-like	Glyma02g06860.1	response_to_light_stimulus
	GmaAffx.79241.1.S1_at	-3.27246	2.568e-05	Tetratricopeptide repeat (TPR)-like superfamily protein	Glyma10g29120.1	biological_process
	GmaAffx.29705.2.S1_s_at	-3.26653	1.99552e-05	BTB/POZ domain-containing protein At5g66560-like /// BTB/POZ domain-containing protein At5g66560-like	Glyma16g25880.1	response_to_light_stimulus
	GmaAffx.15161.1.S1_at	-3.26254	1.14497e-06	BTB/POZ domain-containing protein At3g05675-like	Glyma03g36080.4	0
	Gma.13377.2.S1_at	-3.25149	7.52409e-06	thylakoid lumenal protein At1g03610, chloroplastic-like	Glyma12g32970.1	biological_process
	Gma.17575.1.S1_at	-3.2509	4.54716e-05	anthocyanin 5-aromatic acyltransferase-like	Glyma19g05290.1	biological_process
	GmaAffx.12286.1.S1_at	-3.24936	0.000114006	Rhomboid-related intramembrane serine protease family protein	Glyma19g06130.2	biological_process
	Gma.15829.4.S1_s_at	-3.24816	1.66838e-05	zinc finger CCCH domain-containing protein ZFN-like	Glyma10g31370.3	biological_process
	Gma.4313.1.S1_a_at	-3.23553	0.000140341	protein LURP-one-related 4-like	Glyma08g01620.1	biological_process
	GmaAffx.47260.1.S1_at	-3.22897	1.60296e-05	cytosolic purine 5'-nucleotidase-like	Glyma06g03500.1	biological_process
	Gma.13377.2.S1_a_at	-3.22804	0.000124311	thylakoid lumenal protein At1g03610, chloroplastic-like /// thylakoid lumenal protein At1g03610, chloroplastic-like	Glyma12g32970.1	biological_process
	Gma.13296.1.S1_s_at	-3.22684	3.15684e-05	protein CbbY, chromosomal-like /// protein CbbY, chromosomal-like	Glyma08g14280.5	metabolic_process
	Gma.13786.1.S1_at	-3.22658	0.000150318	probable plastid-lipid-associated protein 4, chloroplastic-like	Glyma15g05290.1	biological_process
	Gma.17709.1.S1_at	-3.21866	2.45351e-06	plastid transcriptionally active 16	Glyma12g06350.1	metabolic_process
	GmaAffx.31666.1.A1_at	-3.21455	4.39995e-05	anthocyanidin 3-O-glucosyltransferase 1-like	Glyma02g47990.1	metabolic_process
	Gma.9957.1.S1_at	-3.21156	8.17835e-06	UDP-glycosyltransferase 74E1-like	Glyma18g48230.1	metabolic_process
	Gma.12775.1.S1_a_at	-3.20297	3.68026e-05	Plastid-lipid associated protein PAP / fibrillin family protein	Glyma15g05210.1	biological_process
	Gma.15811.1.S1_x_at	-3.20218	1.52117e-05	response to low sulfur 2	Glyma06g14430.1	biological_process
	Gma.16004.1.S1_at	-3.20186	1.63567e-05	Protein of unknown function (DUF1230)	Glyma01g39890.1	biological_process
	Gma.667.1.S1_at	-3.19474	1.37396e-05	29 kDa ribonucleoprotein A, chloroplastic-like	Glyma06g10490.1	biological_process
	Gma.4386.1.S1_at	-3.18845	1.94645e-05	UDP-glycosyltransferase 73B5-like	Glyma16g03760.2	metabolic_process
	Gma.1102.1.S1_at	-3.1792	3.71297e-05	Rhodanese/Cell cycle control phosphatase superfamily protein	Glyma11g36560.1	biological_process
	GmaAffx.90767.1.S1_s_at	-3.17392	9.32332e-06	ACT domain-containing protein	Glyma18g52600.1	metabolic_process
	GmaAffx.80084.1.S1_at	-3.1646	3.22227e-05	CASP-like protein At3g23200-like	Glyma10g01020.1	biological_process
	Gma.6514.2.S1_a_at	-3.15842	1.7011e-05	zinc finger CCCH domain-containing protein ZFN-like	Glyma09g38650.2	biological_process
	GmaAffx.86571.1.S1_at	-3.15524	1.5866e-05	probable phosphoglycerate mutase gpmB-like /// 2,3-bisphosphoglycerate-dependent phosphoglycerate mutase-like	Glyma15g08010.2	metabolic_process
	GmaAffx.49284.1.A1_s_at	-3.1284	1.97916e-05	UDP-glycosyltransferase 73B5-like	Glyma16g03760.2	metabolic_process
	GmaAffx.15161.2.S1_at	-3.12751	1.91373e-05	BTB/POZ domain-containing protein At3g05675-like	Glyma03g36080.4	0
	Gma.9319.2.S1_at	-3.12574	1.73381e-05	LOB domain-containing protein 38-like	Glyma17g17540.1	biological_process
	GmaAffx.76403.2.S1_at	-3.12179	0.000120712	Phosphatidic acid phosphatase (PAP2) family protein	Glyma11g07590.2	biological_process
	Gma.2292.2.S1_a_at	-3.1186	1.19404e-05	GDP-D-mannose 3,5-epimerase	Glyma19g43410.1	nucleotide-sugar_metabolic_process L-ascorbic_acid_biosynthetic_process
	Gma.11522.1.S1_at	-3.11065	7.52409e-06	Protein of unknown function (DUF579)	Glyma01g39590.1	biological_process
	Gma.14822.1.S1_at	-3.06691	2.45351e-06	probable polygalacturonase non-catalytic subunit JP650-like	Glyma02g03960.1	biological_process
	GmaAffx.89772.9.A1_s_at	-3.05708	0.000150318	31 kDa protein	Glyma08g21410.2	biological_process
	Gma.13227.1.A1_at	-3.04508	2.12637e-06	LOB domain-containing protein 39-like	Glyma05g22120.1	biological_process
	GmaAffx.87343.1.S1_at	-3.04482	0.000299982	Mitochondrial transcription termination factor family protein	Glyma08g17840.1	biological_process
	Gma.17681.1.S1_at	-3.01217	0.000163567	NAD(P)-binding Rossmann-fold superfamily protein	Glyma17g20290.1	metabolic_process
	Gma.12786.1.S1_at	-3.00696	1.30854e-06	NAD(P)-binding Rossmann-fold superfamily protein	Glyma12g05030.1	metabolic_process cellular_metabolic_process
	Gma.4531.1.A1_a_at	-3.00577	8.01479e-06	Phosphate-responsive 1 family protein	Glyma06g10710.1	biological_process
	Gma.7254.1.S1_at	-2.98022	0.000216399	probable membrane-associated kinase regulator 6-like	Glyma09g23170.1	biological_process
	GmaAffx.39591.1.S1_at	-2.97812	5.39771e-06	Octicosapeptide/Phox/Bem1p family protein	Glyma01g03150.2	biological_process
	GmaAffx.36879.1.S1_at	-2.97774	1.14497e-06	Protein of unknown function (DUF688)	Glyma15g08960.1	biological_process
	Gma.13285.1.S1_at	-2.95942	4.04011e-05	PCTP-like protein-like	Glyma17g00670.4	biological_process
	GmaAffx.87862.1.S1_at	-2.95557	7.36052e-06	(S)-coclaurine N-methyltransferase-like	Glyma04g05690.1	metabolic_process
	Gma.10591.2.S1_at	-2.94901	3.1732e-05	glycine cleavage system H protein, mitochondrial-like	Glyma11g04530.2	glycine_catabolic_process
	Gma.6888.1.S1_at	-2.94777	1.5866e-05	inosine-uridine preferring nucleoside hydrolase family protein	Glyma13g28400.2	biological_process
	Gma.4553.1.A1_at	-2.94226	0.000209202	haloalkane dehalogenase 2-like	Glyma07g03260.2	0
	GmaAffx.73153.1.S1_at	-2.91485	7.27873e-05	CBS domain-containing protein CBSCBSPB3-like	Glyma06g16570.2	0
	GmaAffx.9950.1.S1_at	-2.90398	1.14497e-06	Acyl-CoA N-acyltransferases (NAT) superfamily protein	Glyma08g26160.1	metabolic_process
	GmaAffx.37877.1.S1_at	-2.89773	2.45351e-06	MAC/Perforin domain-containing protein	Glyma08g05210.1	biological_process
	Gma.14215.1.S1_a_at	-2.8939	4.59623e-05	Protein of unknown function (DUF177)	Glyma11g10880.2	biological_process
	GmaAffx.80937.1.S1_at	-2.88148	2.33901e-05	HXXXD-type acyl-transferase family protein	Glyma06g04440.1	biological_process
	Gma.2576.1.S1_at	-2.87447	8.08021e-05	Zinc finger CCCH domain-containing protein ZFN-like /// Zinc finger CCCH domain-containing protein ZFN-like	Glyma18g47660.1	biological_process
	GmaAffx.86001.1.S1_at	-2.85842	3.82747e-05	pentatricopeptide repeat-containing protein At3g26630, chloroplastic-like	Glyma16g04920.1	biological_process
	Gma.1919.1.S1_at	-2.84963	0.000269068	Protein of unknown function (DUF1218)	Glyma13g35510.1	biological_process
	GmaAffx.10633.1.S1_at	-2.84037	0.000252384	pentatricopeptide repeat-containing protein At4g18750, chloroplastic-like	Glyma15g09110.1	0
	GmaAffx.57844.1.S1_at	-2.8351	8.66905e-06	probable inactive purple acid phosphatase 27-like /// probable inactive purple acid phosphatase 27-like	Glyma05g03320.1	biological_process
	GmaAffx.47815.1.A1_at	-2.82681	0.000122185	from the Czech roh meaning corner	Glyma08g02090.1	biological_process
	Gma.16441.1.S1_a_at	-2.81502	3.72933e-05	Thioesterase superfamily protein	Glyma15g20870.3	biological_process
	Gma.8394.1.S1_at	-2.80863	8.17835e-06	hypersensitive-induced response protein 1-like	Glyma05g01360.3	N-terminal_protein_myristoylation
	Gma.1939.1.S1_at	-2.80125	8.09657e-05	probable methyltransferase PMT20-like	Glyma01g35220.4	biological_process
	Gma.16567.2.S1_at	-2.79376	0.000143121	haloacid dehalogenase-like hydrolase domain-containing protein 3-like /// haloacid dehalogenase-like hydrolase domain-containing protein 3-like	Glyma19g31340.1	metabolic_process
	GmaAffx.63157.1.S1_at	-2.7923	4.20367e-05	acyltransferase-like protein At1g54570, chloroplastic-like	Glyma19g42980.1	0
	Gma.2220.1.S1_s_at	-2.79097	0.000115151	Kunitz trypsin protease inhibitor /// uncharacterized LOC100305579 /// trypsin inhibitor	Glyma09g28310.1	biological_process
	Gma.10899.1.S1_at	-2.77704	1.27582e-05	SOUL heme-binding family protein	Glyma02g02350.1	biological_process
	Gma.8862.1.S1_at	-2.77305	2.45351e-06	Photosystem II reaction center PsbP family protein	Glyma10g29380.1	biological_process
	Gma.1326.1.S1_at	-2.77027	0.000240444	pectate lyase precursor	Glyma17g13550.1	biological_process
	GmaAffx.93459.1.S1_s_at	-2.75867	5.4795e-05	probable methyltransferase PMT11-like	Glyma02g41770.1	biological_process
	GmaAffx.8868.1.A1_at	-2.74548	3.99104e-05	pentatricopeptide repeat-containing protein At3g04760, chloroplastic-like	Glyma10g30920.1	biological_process
	Gma.7085.1.S1_at	-2.74424	1.94645e-05	phosphoethanolamine N-methyltransferase-like	Glyma05g33790.1	metabolic_process
	Gma.5185.1.S1_at	-2.72801	0.000205604	protein notum homolog	Glyma03g38430.2	0
	GmaAffx.87441.1.S1_at	-2.72548	1.52117e-05	UDP-glycosyltransferase 73B3-like	Glyma15g34720.2	metabolic_process
	Gma.12342.1.S1_s_at	-2.72492	3.18956e-05	Protein of unknown function, DUF642	Glyma17g31330.1	biological_process
	Gma.2450.1.A1_at	-2.72197	8.97983e-05	anthocyanidin 3-O-glucosyltransferase-like	Glyma10g33790.1	metabolic_process
	Gma.3869.1.S1_at	-2.70982	1.53753e-05	Protein of unknown function (DUF1195)	Glyma14g08230.2	biological_process
	Gma.13330.1.S1_at	-2.70745	7.31145e-05	Lactoylglutathione lyase / glyoxalase I family protein	Glyma13g16610.1	metabolic_process
	GmaAffx.91025.1.S1_x_at	-2.70014	2.28994e-06	probable polygalacturonase non-catalytic subunit JP650-like	Glyma02g03960.1	biological_process
	GmaAffx.87575.1.S1_at	-2.68747	3.99104e-05	VQ motif-containing protein	Glyma03g28360.1	biological_process
	Gma.692.1.A1_at	-2.68507	8.84898e-05	probable phosphoglycerate mutase gpmB-like	Glyma13g31320.2	metabolic_process
	Gma.4206.1.S1_s_at	-2.67125	8.89805e-05	isoflavone synthase 1	Glyma07g32330.1	0
	GmaAffx.28586.1.S1_at	-2.67118	0.00012382	Protein of unknown function (DUF3411)	Glyma11g16260.1	biological_process
	Gma.11820.1.S1_at	-2.66935	1.79924e-06	SOUL heme-binding family protein	Glyma06g24470.2	biological_process
	GmaAffx.89772.8.S1_x_at	-2.63725	0.000296711	31 kDa protein	Glyma08g21410.2	biological_process
	Gma.15532.1.S1_at	-2.62488	3.87654e-05	Pectinacetylesterase family protein	Glyma19g41030.1	biological_process
	Gma.7751.1.A1_at	-2.61836	0.000127746	protein notum homolog	Glyma02g00930.1	biological_process
	Gma.2597.1.S1_at	-2.60547	6.73896e-05	jasmonate-zim-domain protein 12	Glyma17g04850.1	biological_process
	GmaAffx.81982.2.S1_at	-2.60108	1.73381e-05	hydroxyproline-rich glycoprotein family protein	Glyma10g19710.2	biological_process
	Gma.832.2.A1_at	-2.59376	0.000183849	protein vip1-like	Glyma18g49310.1	biological_process
	Gma.12748.1.S1_at	-2.59337	0.00199601	transmembrane protein 189-like	Glyma18g11620.1	regulation_of_protein_metabolic_process post-translational_protein_modification
	Gma.13595.1.A1_at	-2.58599	9.32332e-06	putative quinone-oxidoreductase homolog, chloroplastic-like	Glyma18g32900.1	metabolic_process
	Gma.13208.1.A1_at	-2.56214	1.5866e-05	protein binding	Glyma09g40450.1	biological_process
	GmaAffx.763.1.S1_at	-2.55855	0.000374896	proton gradient regulation 7	Glyma08g23800.1	biological_process
	GmaAffx.83384.1.S1_at	-2.53808	0.000151954	inosine-uridine preferring nucleoside hydrolase family protein	Glyma13g28400.2	biological_process
	GmaAffx.90252.1.S1_s_at	-2.53667	0.000230139	Octicosapeptide/Phox/Bem1p family protein	Glyma08g06470.1	biological_process
	Gma.16971.1.S1_at	-2.53502	0.00025451	ycf49-like protein-like	Glyma01g42250.2	biological_process
	Gma.1587.1.S1_at	-2.52684	8.66905e-06	putative pterin-4-alpha-carbinolamine dehydratase 1-like	Glyma02g09640.1	biological_process
	GmaAffx.47978.2.S1_at	-2.52344	1.57024e-05	phosphate starvation-induced gene 2	Glyma07g01400.1	metabolic_process
	Gma.382.1.A1_at	-2.51986	6.67354e-05	probable carboxylesterase 2-like	Glyma06g04140.1	metabolic_process
	Gma.13086.1.S1_at	-2.51874	0.000609942	(S)-coclaurine N-methyltransferase-like	Glyma04g05690.1	metabolic_process
	GmaAffx.63893.1.S1_at	-2.51357	0.000355758	HXXXD-type acyl-transferase family protein	Glyma05g38290.1	biological_process
	Gma.11753.1.S1_at	-2.4999	4.54716e-05	UDP-glycosyltransferase 73B3-like	Glyma15g34720.2	metabolic_process
	Gma.17237.1.A1_at	-2.49701	0.000190229	VQ motif-containing protein	Glyma08g00850.1	biological_process
	GmaAffx.70527.1.A1_at	-2.49525	0.000343982	Plant protein of unknown function (DUF828)	Glyma19g33740.1	biological_process
	Gma.15847.2.S1_at	-2.48664	4.08918e-06	NADP-dependent alkenal double bond reductase P1-like	Glyma03g24050.1	response_to_cadmium_ion response_to_oxidative_stress
	Gma.13865.1.S1_at	-2.48141	1.61931e-05	S-adenosyl-L-methionine-dependent methyltransferases superfamily protein	Glyma15g24000.1	metabolic_process
	Gma.2086.1.S1_at	-2.48012	3.82747e-05	arginase	Glyma03g03270.1	polyamine_metabolic_process
	Gma.14047.1.S1_at	-2.47679	0.000711844	Mitochondrial transcription termination factor family protein	Glyma09g11740.1	biological_process
	Gma.7000.1.S1_at	-2.46618	3.58212e-05	BolA-like family protein	Glyma02g00320.1	biological_process
	Gma.17665.2.S1_at	-2.45346	4.08918e-06	zinc finger CCCH domain-containing protein 53-like	Glyma09g35990.2	biological_process
	Gma.12984.1.S1_at	-2.4524	5.38136e-05	BTB/POZ domain-containing protein At5g67385-like	Glyma01g39970.1	response_to_light_stimulus
	Gma.13443.1.S1_at	-2.45222	1.12861e-05	TRICHOME BIREFRINGENCE-LIKE 38	Glyma02g15840.1	biological_process
	Gma.2452.1.S1_at	-2.44987	1.63567e-06	haloalkane dehalogenase-like	Glyma03g23870.1	0
	Gma.3909.1.S1_at	-2.44767	0.000221633	multiple C2 and transmembrane domain-containing protein 2-like	Glyma18g46500.1	biological_process
	Gma.8034.2.S1_at	-2.44104	3.10777e-06	Protein of unknown function (DUF1118)	Glyma04g34330.1	biological_process
	GmaAffx.14379.1.S1_at	-2.44057	2.46986e-05	Stress responsive alpha-beta barrel domain protein	Glyma05g38050.1	biological_process
	GmaAffx.48534.2.S1_at	-2.41929	2.73157e-05	stomagen	Glyma08g45890.1	biological_process
	GmaAffx.62153.1.S1_at	-2.40043	0.000286242	21 kDa protein-like	Glyma15g20060.1	biological_process
	GmaAffx.56804.1.A1_at	-2.40005	0.000511474	traB domain-containing protein-like	Glyma10g38410.1	biological_process
	Gma.9243.1.S1_at	-2.39962	0.000137233	Uncharacterised conserved protein (UCP012943)	Glyma01g14480.1	biological_process
	Gma.15616.1.S1_at	-2.39792	9.91216e-05	pentatricopeptide repeat-containing protein At2g31400, chloroplastic-like	Glyma18g51190.1	0
	GmaAffx.47759.1.S1_at	-2.39496	7.36052e-06	transmembrane protein 56-B-like	Glyma02g40520.1	0
	GmaAffx.13040.1.S1_at	-2.39461	2.46986e-05	Ubiquitin-specific protease family C19-related protein	Glyma15g00330.1	biological_process
	GmaAffx.89865.1.A1_s_at	-2.3942	0.000158824	Protein of Unknown Function (DUF239)	Glyma15g42010.1	biological_process
	Gma.3470.1.S1_at	-2.38715	1.53753e-05	VQ motif-containing protein	Glyma19g31080.1	biological_process
	Gma.6514.1.S1_at	-2.38701	7.03338e-06	zinc finger CCCH domain-containing protein ZFN-like	Glyma09g38650.2	biological_process
	GmaAffx.82240.1.S1_at	-2.38308	0.000246005	anthocyanin 3'-O-beta-glucosyltransferase-like	Glyma11g05680.1	metabolic_process
	Gma.4423.2.S1_a_at	-2.37585	7.19695e-06	phosphoglycolate phosphatase-like /// phosphoglycolate phosphatase-like	Glyma18g48010.1	metabolic_process
	Gma.6176.1.S1_at	-2.36513	4.72709e-05	Octicosapeptide/Phox/Bem1p family protein	Glyma08g06470.1	biological_process
	GmaAffx.53529.1.S1_at	-2.35803	0.000564306	putative S-adenosyl-L-methionine-dependent methyltransferase MSMEG_0093-like	Glyma04g03430.1	biological_process
	GmaAffx.55744.1.S1_s_at	-2.35531	6.73896e-05	phosphatase IMPL1, chloroplastic-like	Glyma06g25880.2	sulfur_metabolic_process
	GmaAffx.36830.1.A1_at	-2.35478	2.09366e-05	Anthocyanidin 3-O-glucosyltransferase 1-like	Glyma02g47990.1	metabolic_process
	Gma.7969.1.S1_at	-2.34996	9.09433e-05	Remorin family protein	Glyma06g04370.2	biological_process
	Gma.6734.1.S1_at	-2.34489	8.66905e-06	HISTIDINE TRIAD NUCLEOTIDE-BINDING 2	Glyma15g17330.1	biological_process
	GmaAffx.56556.1.S1_at	-2.34181	0.000423475	transmembrane protein 115-like	Glyma10g35620.1	biological_process
	Gma.4531.2.S1_at	-2.33443	1.7011e-05	Phosphate-responsive 1 family protein	Glyma06g10710.1	biological_process
	GmaAffx.31772.1.S1_at	-2.33386	0.000101902	Protein of unknown function (DUF620)	Glyma18g03550.1	biological_process
	Gma.15039.2.S1_at	-2.32913	0.00182835	Peroxisomal membrane 22 kDa (Mpv17/PMP22) family protein	Glyma13g35620.1	biological_process
	GmaAffx.92356.1.S1_s_at	-2.32762	1.52117e-05	inositol monophosphatase 3-like /// inositol monophosphatase 3-like	Glyma15g12230.2	sulfur_metabolic_process L-ascorbic_acid_biosynthetic_process
	Gma.16848.1.A1_s_at	-2.3243	0.000112861	NAD(P)-binding Rossmann-fold superfamily protein	Glyma12g05030.1	metabolic_process cellular_metabolic_process
	GmaAffx.35617.1.S1_at	-2.31926	1.30854e-06	aldehyde dehydrogenase family 2 member B4, mitochondrial-like	Glyma17g09860.1	response_to_cadmium_ion
	Gma.7825.1.A1_at	-2.31553	1.50482e-05	Plant protein of unknown function (DUF828)	Glyma07g30330.1	biological_process
	Gma.832.1.S1_a_at	-2.30891	6.00291e-05	protein vip1-like	Glyma09g37380.1	biological_process
	Gma.11299.3.S1_a_at	-2.30692	0.00444968	GDP-mannose 3,5-epimerase-like	Glyma10g30400.3	biological_process
	Gma.15811.1.S1_at	-2.30653	0.000140831	response to low sulfur 2	Glyma06g14430.1	biological_process
	GmaAffx.66916.2.S1_at	-2.30394	0.000472545	zeaxanthin epoxidase, chloroplastic-like	Glyma01g41430.1	biological_process
	GmaAffx.43441.1.S1_at	-2.30209	0.000143121	CDK5RAP1-like protein-like	Glyma11g07790.1	biological_process
	Gma.10439.1.A1_at	-2.29384	4.72709e-05	nudix hydrolase 20, chloroplastic-like	Glyma18g08420.1	biological_process
	Gma.2191.1.S1_at	-2.29063	0.00010043	DUF246 domain-containing protein At1g04910-like	Glyma08g23770.1	0
	Gma.965.1.A1_at	-2.27799	0.000565451	glycerol-3-phosphate dehydrogenase [NAD+]-like	Glyma19g07410.1	biological_process
	GmaAffx.83068.1.S1_at	-2.2773	0.000859709	TVP38/TMEM64 family membrane protein slr0305-like	Glyma08g26000.2	biological_process
	Gma.6529.2.S1_s_at	-2.25908	5.41407e-05	Protein of Unknown Function (DUF239)	Glyma15g42010.1	biological_process
	Gma.13377.1.S1_at	-2.2582	6.52633e-05	thylakoid lumenal protein At1g03610, chloroplastic-like	Glyma13g37510.1	biological_process
	GmaAffx.81481.1.S1_at	-2.25666	0.000865597	bifunctional dihydroflavonol 4-reductase/flavanone 4-reductase-like	Glyma12g02230.2	0
	GmaAffx.85050.1.S1_at	-2.25654	1.52117e-05	probable methyltransferase PMT11-like	Glyma02g41770.1	biological_process
	Gma.12342.3.S1_at	-2.24811	7.19695e-06	Protein of unknown function, DUF642	Glyma14g15120.1	biological_process
	Gma.10066.1.S1_at	-2.24211	0.000240607	Pollen Ole e 1 allergen and extensin family protein	Glyma16g05760.1	biological_process
	Gma.14115.1.S1_at	-2.23484	4.41631e-06	thylakoid lumenal 17.9 kDa protein, chloroplastic-like	Glyma06g17750.2	biological_process
	GmaAffx.45957.2.S1_at	-2.23477	0.000119404	CASP-like protein GSVIVT00013502001-like	Glyma17g01130.2	biological_process
	GmaAffx.11857.1.A1_at	-2.22601	0.000830757	Protein of unknown function (DUF640)	Glyma11g29340.1	biological_process
	Gma.5342.2.S1_at	-2.22451	0.000486285	peroxisomal 2,4-dienoyl-CoA reductase-like	Glyma08g25810.1	metabolic_process
	Gma.15027.2.S1_at	-2.22282	3.23863e-05	glycine dehydrogenase [decarboxylating], mitochondrial-like	Glyma04g05420.2	glycine_catabolic_process glycine_decarboxylation_via_glycine_cleavage_system
	GmaAffx.49051.1.S1_at	-2.22174	0.000248131	BTB/POZ domain-containing protein At3g50780-like	Glyma16g25780.1	biological_process
	GmaAffx.16212.1.S1_at	-2.21435	0.000109099	28 kDa protein	Glyma07g01730.1	biological_process
	GmaAffx.73174.1.S1_at	-2.20742	0.000146229	EPIDERMAL PATTERNING FACTOR-like protein 4-like	Glyma20g28830.1	biological_process
	GmaAffx.90056.1.S1_s_at	-2.20496	0.00315537	nudix hydrolase homolog 17	Glyma11g33590.1	biological_process
	Gma.2573.1.S1_at	-2.20237	0.000302436	UPF0392 protein RCOM_0530710-like	Glyma18g17190.1	biological_process
	GmaAffx.60068.1.S1_at	-2.20158	0.000191373	Protein of unknown function (DUF3754)	Glyma13g45030.2	biological_process
	Gma.12387.1.S1_at	-2.19864	9.61774e-05	thylakoid membrane protein slr0575-like	Glyma19g06090.1	biological_process
	Gma.6549.1.S1_at	-2.19402	0.000128073	pathogenesis-related protein-1-like	Glyma15g06770.1	biological_process
	Gma.6987.1.S1_at	-2.19096	0.000365245	probable plastid-lipid-associated protein 8, chloroplastic-like	Glyma17g29660.2	biological_process
	Gma.15233.1.S1_at	-2.18719	0.000203641	probable inactive purple acid phosphatase 27-like	Glyma06g17860.1	biological_process
	Gma.5632.1.S1_at	-2.18367	2.50258e-05	MD-2-related lipid recognition domain-containing protein / ML domain-containing protein	Glyma02g43790.1	biological_process
	GmaAffx.69998.1.S1_at	-2.18341	4.20367e-05	Plant protein of unknown function (DUF828)	Glyma19g33740.1	biological_process
	GmaAffx.83058.1.S1_at	-2.17892	4.7598e-05	COBW domain-containing protein 2-like	Glyma10g43740.1	0
	Gma.8063.1.S1_at	-2.17246	0.000114661	Protein of unknown function (DUF1685)	Glyma07g34280.1	biological_process
	GmaAffx.88316.1.S1_at	-2.16952	0.000184831	Maf-like protein DDB_G0281937-like	Glyma17g36930.1	biological_process
	Gma.184.1.S1_at	-2.16751	6.55904e-05	Integral membrane HPP family protein	Glyma17g10480.2	biological_process
	GmaAffx.1647.2.A1_s_at	-2.16689	0.0012683	haloalkane dehalogenase-like	Glyma03g23870.1	0
	Gma.1487.1.A1_at	-2.16679	2.94421e-06	NAD(P)-binding Rossmann-fold superfamily protein	Glyma05g26000.3	metabolic_process cellular_metabolic_process
	GmaAffx.51796.1.S1_at	-2.16498	7.65494e-05	dehydrogenase/reductase SDR family member 12-like	Glyma02g08610.1	metabolic_process
	Gma.6887.1.S1_at	-2.15876	1.61931e-05	UPF0603 protein At1g54780, chloroplastic-like	Glyma10g29810.1	biological_process
	GmaAffx.84164.1.A1_at	-2.15553	5.82299e-05	UDP-glycosyltransferase 75D1-like	Glyma08g11330.1	metabolic_process
	Gma.5513.1.S1_at	-2.15394	0.00100806	Haloacid dehalogenase-like hydrolase (HAD) superfamily protein	Glyma07g16020.2	metabolic_process
	Gma.13420.1.S1_at	-2.15238	0.00153475	glycerol-3-phosphate acyltransferase 6-like	Glyma18g42580.1	biological_process
	GmaAffx.12869.1.A1_at	-2.14465	3.71297e-05	probable plastid-lipid-associated protein 10, chloroplastic-like	Glyma07g00410.1	biological_process
	GmaAffx.11648.1.S1_at	-2.13706	0.000169128	UDP-glucuronate 4-epimerase 6-like	Glyma05g28510.1	nucleotide-sugar_metabolic_process
	Gma.11037.1.S1_at	-2.12852	2.09366e-05	glyceraldehyde-3-phosphate dehydrogenase A, chloroplastic-like	Glyma19g28240.1	response_to_cold glycolysis response_to_light_stimulus peptidyl-cysteine_S-nitrosylation response_to_sucrose_stimulus
	Gma.15846.1.A1_at	-2.1285	0.000146556	UDP-glucosyl transferase 88A1	Glyma16g29400.1	metabolic_process
	GmaAffx.48291.1.S1_at	-2.12746	6.4609e-05	formyltetrahydrofolate deformylase-like	Glyma17g15190.1	metabolic_process
	Gma.1369.1.S1_at	-2.12423	2.06095e-05	YGGT family protein	Glyma04g05890.1	biological_process
	GmaAffx.15075.1.S1_at	-2.12242	0.000217708	methenyltetrahydrofolate synthase domain-containing protein-like	Glyma16g27960.1	metabolic_process
	Gma.6636.2.S1_a_at	-2.12231	0.00103145	isoflavone 7-O-methyltransferase-like	Glyma08g27070.1	0
	Gma.15039.1.S1_at	-2.11979	1.30854e-06	Peroxisomal membrane 22 kDa (Mpv17/PMP22) family protein	Glyma12g34950.1	biological_process
	GmaAffx.84199.1.S1_at	-2.11732	0.00159363	L-idonate 5-dehydrogenase-like	Glyma16g32360.1	metabolic_process
	Gma.6503.1.A1_at	-2.11516	0.00042462	leucine-rich repeat and calponin homology domain-containing protein 1-like	Glyma17g06500.1	0
	Gma.12848.1.A1_at	-2.10615	0.000105501	CBS domain-containing protein CBSCBSPB3-like	Glyma06g16570.2	0
	Gma.850.1.S1_at	-2.10357	0.000453899	Glycoprotein membrane precursor GPI-anchored	Glyma10g39690.1	biological_process
	GmaAffx.92878.1.S1_s_at	-2.09858	0.000360175	Lipase/lipooxygenase, PLAT/LH2 family protein	Glyma08g14550.1	biological_process
	Gma.12775.1.S1_at	-2.09212	4.13825e-05	probable plastid-lipid-associated protein 4, chloroplastic-like	Glyma15g05210.1	biological_process
	Gma.13488.1.S1_at	-2.08381	7.3278e-05	ChaC-like family protein	Glyma13g03160.1	biological_process
	Gma.5510.2.S1_s_at	-2.08049	0.00147652	Beta-amyrin and sophoradiol 24-hydroxylase	Glyma08g46520.1	metabolic_process
	GmaAffx.76884.1.S1_at	-2.08026	0.00206471	NHL repeat-containing protein 2-like	Glyma19g41590.1	metabolic_process
	GmaAffx.85196.1.S1_at	-2.08005	0.00201187	haloacid dehalogenase-like hydrolase family protein	Glyma14g21790.1	metabolic_process
	Gma.6722.1.S1_at	-2.07814	0.00152575	UDP-glycosyltransferase 82A1-like	Glyma14g00550.1	metabolic_process
	GmaAffx.86752.1.S1_at	-2.07784	0.000254674	Protein of unknown function (DUF3411)	Glyma16g34740.1	biological_process
	GmaAffx.80098.1.S1_at	-2.07775	0.000383401	probable carboxylesterase 2-like	Glyma06g04140.1	metabolic_process
	Gma.12775.2.A1_at	-2.07732	7.36052e-05	Plastid-lipid associated protein PAP / fibrillin family protein	Glyma08g19810.1	biological_process
	Gma.18103.1.A1_at	-2.07678	0.000375059	Lactoylglutathione lyase / glyoxalase I family protein	Glyma13g16610.1	metabolic_process
	GmaAffx.60353.1.S1_at	-2.07255	0.00025173	probable polygalacturonase non-catalytic subunit JP650-like	Glyma02g03960.1	biological_process
	Gma.832.1.S1_at	-2.06891	0.00018434	protein vip1-like	Glyma09g37380.1	biological_process
	GmaAffx.80610.1.S1_at	-2.06833	0.00819765	pyruvate dehydrogenase E1 component subunit alpha-like /// pyruvate dehydrogenase E1 component subunit alpha-like	Glyma16g02090.1	metabolic_process
	GmaAffx.42570.1.A1_at	-2.06752	9.68317e-05	probable methyltransferase PMT13-like	Glyma07g08360.1	GO:0008150
	Gma.796.1.S1_at	-2.06622	0.000305543	probable pectate lyase 12-like	Glyma20g24670.1	biological_process
	GmaAffx.68542.1.S1_at	-2.06437	0.00100005	DUF21 domain-containing protein At2g14520-like	Glyma08g06780.3	biological_process
	Gma.16877.1.S1_at	-2.06404	9.66681e-05	beta-amyrin synthase	Glyma07g00330.1	metabolic_process
	GmaAffx.93024.1.S1_at	-2.05752	0.00106842	Octicosapeptide/Phox/Bem1p family protein	Glyma01g03150.2	biological_process
	Gma.13382.1.A1_at	-2.05497	7.19695e-06	Domain of unknown function (DUF1995)	Glyma20g37770.1	biological_process
	GmaAffx.2475.1.S1_at	-2.05408	0.000676677	medium-chain-fatty-acid--CoA ligase-like	Glyma11g33110.1	metabolic_process
	Gma.667.2.S1_at	-2.04766	7.27873e-05	29 kDa ribonucleoprotein A, chloroplastic-like	Glyma06g10490.1	biological_process
	Gma.5513.1.S1_x_at	-2.04553	0.00112779	Haloacid dehalogenase-like hydrolase (HAD) superfamily protein	Glyma07g16020.2	metabolic_process
	GmaAffx.75355.1.S1_at	-2.04253	8.17835e-07	protein LURP-one-related 15-like	Glyma18g44130.1	response_to_salicylic_acid_stimulus defense_response_to_fungus
	Gma.12270.1.S1_at	-2.04082	0.00087492	benzyl alcohol O-benzoyltransferase-like	Glyma03g40430.1	biological_process
	Gma.17450.1.S1_at	-2.03298	0.000276755	nudix hydrolase homolog 17	Glyma11g33590.1	biological_process
	Gma.13306.1.S1_at	-2.03176	0.000307179	glyoxylate reductase-like	Glyma07g08970.1	metabolic_process
	GmaAffx.69457.1.S1_at	-2.02798	0.000358375	Octicosapeptide/Phox/Bem1p family protein	Glyma01g03150.2	biological_process
	Gma.11910.1.S1_at	-2.02712	2.28994e-05	proline-rich family protein	Glyma04g16410.1	biological_process
	Gma.10991.1.S1_at	-2.02707	8.66905e-06	Domain of unknown function (DUF1995)	Glyma10g29540.1	biological_process
	Gma.6548.1.S1_at	-2.02564	0.000284116	UDP-Glycosyltransferase superfamily protein	Glyma17g37230.1	biosynthetic_process
	Gma.14055.1.A1_at	-2.02187	0.000105664	CASP-like protein 11	Glyma14g38970.1	biological_process
	Gma.296.1.S1_at	-2.02186	1.37396e-05	proton gradient regulation 7	Glyma08g23800.1	biological_process
	Gma.13229.1.A1_at	-2.02019	0.000186466	Ycf49-like protein-like	Glyma01g42250.3	biological_process
	Gma.13789.1.A1_at	-2.00717	0.0004732	TRICHOME BIREFRINGENCE-LIKE 27	Glyma01g04130.1	biological_process
	Gma.17586.1.S1_at	-2.00468	0.00111553	reticulon-like protein B8-like	Glyma18g14460.1	0
	Gma.16511.2.S1_at	-2.00443	5.65942e-05	inositol hexakisphosphate and diphosphoinositol-pentakisphosphate kinase-like	Glyma09g37610.1	biological_process
	GmaAffx.61658.1.S1_at	-2.00131	7.26238e-05	acyl-CoA-binding domain-containing protein 4-like	Glyma17g02680.1	biological_process
	GmaAffx.68076.1.S1_at	-2.00056	4.20367e-05	probable methyltransferase PMT7-like	Glyma0024s00260.1	biological_process
	GmaAffx.91543.1.S1_at	-1.99237	6.59175e-05	AIG2-like (avirulence induced gene) family protein	Glyma06g08270.1	biological_process
	Gma.15500.1.S1_at	-1.98664	0.000189738	Calcium-binding EF-hand family protein	Glyma15g03460.1	biological_process
	Gma.15467.1.S1_at	-1.97732	1.17768e-05	protein-coding	Glyma15g00560.1	response_to_cold
	GmaAffx.70235.1.S1_at	-1.97715	0.000629079	Domain of unknown function (DUF23)	Glyma16g14690.1	biological_process
	Gma.817.1.A1_s_at	-1.96929	0.00190245	zinc finger Ran-binding domain-containing protein 2-like	Glyma06g24770.1	biological_process
	Gma.11056.1.A1_at	-1.96694	0.000725584	xyloglucanase 113	Glyma16g08350.3	biological_process
	GmaAffx.52057.1.S1_at	-1.96524	0.000103702	UDP-glucuronate 4-epimerase 3-like	Glyma09g36740.1	nucleotide-sugar_metabolic_process
	GmaAffx.674.1.S1_at	-1.96235	0.00866905	dehydrodolichyl diphosphate synthase 2-like	Glyma14g37190.1	biological_process
	Gma.8520.1.S1_at	-1.96126	0.000540262	acid phosphatase	Glyma08g21420.1	biological_process
	GmaAffx.87950.1.S1_at	-1.95859	0.00011924	pentatricopeptide repeat-containing protein At1g30610, chloroplastic-like	Glyma11g11810.1	embryonic_development_ending_in_seed_dormancy
	GmaAffx.33059.1.S1_at	-1.95822	0.000299328	Pentatricopeptide repeat-containing protein At2g27610-like	Glyma14g36290.1	embryonic_development_ending_in_seed_dormancy
	Gma.17535.1.S1_at	-1.95433	1.4721e-06	RmlC-like cupins superfamily protein	Glyma10g38960.2	biological_process
	Gma.7751.2.S1_at	-1.95317	2.06095e-05	protein notum homolog	Glyma10g27960.3	biological_process
	GmaAffx.26602.1.S1_at	-1.95004	0.000305216	pentatricopeptide repeat-containing protein At5g02830, chloroplastic-like	Glyma19g36140.3	biological_process
	Gma.11299.3.S1_x_at	-1.94725	0.0103399	GDP-mannose 3,5-epimerase-like	Glyma10g30400.3	biological_process
	GmaAffx.48942.1.S1_at	-1.94243	0.00356429	bifunctional dihydroflavonol 4-reductase/flavanone 4-reductase-like	Glyma09g40580.1	brassinosteroid_metabolic_process flavonoid_biosynthetic_process regulation_of_brassinosteroid_biosynthetic_process
	GmaAffx.25260.1.A1_at	-1.93667	0.000213455	5'-nucleotidase domain-containing protein DDB_G0275467-like	Glyma17g07760.2	biological_process
	GmaAffx.22561.1.S1_at	-1.93494	5.79027e-05	L-idonate 5-dehydrogenase-like	Glyma16g32360.3	metabolic_process
	GmaAffx.64963.1.S1_at	-1.91233	0.000235373	S-adenosyl-L-methionine-dependent methyltransferases superfamily protein	Glyma04g11180.1	biological_process
	GmaAffx.92643.1.S1_at	-1.91156	2.73157e-05	DUF246 domain-containing protein At1g04910-like	Glyma06g22810.1	biological_process
	Gma.17204.1.A1_a_at	-1.90902	5.23415e-05	carboxymethylenebutenolidase homolog	Glyma06g48340.1	biological_process
	Gma.1451.1.S1_at	-1.90703	2.12637e-05	ACT domain-containing protein	Glyma18g52600.1	metabolic_process
	Gma.10410.1.S1_at	-1.90507	0.00101657	photosystem II 11 kDa protein-related	Glyma08g21750.2	biological_process
	Gma.2612.1.S1_at	-1.90446	1.37396e-05	Acetamidase/Formamidase family protein	Glyma17g17530.2	metabolic_process
	GmaAffx.78028.1.S1_at	-1.9015	8.26014e-05	glycerol-3-phosphate acyltransferase, chloroplastic-like	Glyma09g34110.1	biological_process
	Gma.4705.2.S1_at	-1.89712	0.000462241	Rhodanese/Cell cycle control phosphatase superfamily protein	Glyma06g18510.1	biological_process
	GmaAffx.20432.1.S1_at	-1.89629	2.64979e-05	Chaperonin-like RbcX protein	Glyma14g01340.1	biological_process
	GmaAffx.77924.1.S1_at	-1.89455	0.00118275	Protein of unknown function (DUF3531)	Glyma09g09190.1	biological_process
	GmaAffx.90132.1.A1_s_at	-1.89397	0.000295566	Protein of unknown function (DUF1677)	Glyma04g06000.2	biological_process
	Gma.16851.1.S1_at	-1.88903	0.000448828	cytosolic purine 5'-nucleotidase-like	Glyma04g03410.1	biological_process
	GmaAffx.79811.1.S1_at	-1.88891	0.000223105	methenyltetrahydrofolate synthase domain-containing protein-like	Glyma16g27960.1	metabolic_process
	Gma.12999.1.A1_at	-1.88664	0.000124802	UDP-glycosyltransferase 73B3-like	Glyma02g11670.1	flavonol_biosynthetic_process response_to_other_organism
	Gma.2168.2.S1_at	-1.88385	0.00415869	membrane-associated 30 kDa protein, chloroplastic-like	Glyma11g13300.1	biological_process
	GmaAffx.22641.1.S1_at	-1.87843	6.52633e-05	DUF246 domain-containing protein At1g04910-like	Glyma17g08970.1	biological_process
	GmaAffx.84155.1.A1_at	-1.8777	5.95384e-05	formyltetrahydrofolate deformylase-like /// formyltetrahydrofolate deformylase-like	Glyma05g04750.1	biosynthetic_process purine_ribonucleotide_biosynthetic_process photorespiration tetrahydrofolate_metabolic_process
	GmaAffx.64748.1.S1_at	-1.87678	0.00313444	Calcineurin-like metallo-phosphoesterase superfamily protein	Glyma02g39710.1	biological_process
	Gma.6470.1.S1_at	-1.87508	7.85122e-06	outer envelope membrane protein 7	Glyma19g33710.1	biological_process
	Gma.12748.2.A1_at	-1.87482	0.00055024	transmembrane protein 189-like	Glyma18g11620.1	regulation_of_protein_metabolic_process post-translational_protein_modification
	GmaAffx.13717.1.S1_at	-1.86551	0.000189247	probable pectate lyase 22-like	Glyma04g36520.1	biological_process
	Gma.13330.2.S1_at	-1.86161	0.00220832	Lactoylglutathione lyase / glyoxalase I family protein	Glyma17g06060.1	metabolic_process
	Gma.13868.1.S1_at	-1.86085	7.36052e-05	glyceraldehyde-3-phosphate dehydrogenase B subunit	Glyma06g01850.3	response_to_cadmium_ion response_to_cold glycolysis response_to_light_stimulus reductive_pentose-phosphate_cycle response_to_sucrose_stimulus
	Gma.2477.1.S1_at	-1.86056	4.43267e-05	Plant protein of unknown function (DUF828)	Glyma19g33110.1	biological_process
	GmaAffx.83942.1.S1_at	-1.85769	0.0108191	TRICHOME BIREFRINGENCE-LIKE 38	Glyma15g08800.2	biological_process
	GmaAffx.76417.1.S1_at	-1.85609	4.97244e-05	NAD(P)-binding Rossmann-fold superfamily protein	Glyma07g04030.1	biological_process
	GmaAffx.66916.1.S1_at	-1.85257	0.000646744	zeaxanthin epoxidase, chloroplastic-like	Glyma11g03990.1	biological_process
	GmaAffx.58549.1.S1_at	-1.85254	0.000574284	ALA-interacting subunit 3-like	Glyma19g29130.1	biological_process
	Gma.5241.2.S1_a_at	-1.85151	0.000561853	cytosolic endo-beta-N-acetylglucosaminidase-like	Glyma14g06120.2	biological_process
	Gma.12211.1.S1_at	-1.84902	0.000299328	COBRA-like protein 4-like	Glyma08g27570.1	biological_process
	GmaAffx.91919.1.A1_s_at	-1.84853	0.0010097	EXORDIUM like 2	Glyma08g18980.1	biological_process
	GmaAffx.41489.1.A1_at	-1.84634	0.00024944	Protein of unknown function (DUF620)	Glyma15g41770.1	biological_process
	Gma.2191.2.S1_a_at	-1.84174	6.55904e-05	DUF246 domain-containing protein At1g04910-like	Glyma08g23770.1	biological_process
	Gma.11759.1.A1_at	-1.84135	0.000698759	Acyl-CoA N-acyltransferases (NAT) superfamily protein	Glyma12g00420.1	metabolic_process
	Gma.8711.1.S1_at	-1.84112	0.000277737	binding	Glyma08g14760.1	biological_process
	Gma.3556.1.S1_at	-1.83595	4.43267e-05	WW domain-containing oxidoreductase-like	Glyma20g30080.1	metabolic_process
	GmaAffx.25486.1.S1_at	-1.83272	0.000101902	probable glycosyltransferase At3g42180-like	Glyma04g33600.1	biological_process
	Gma.613.1.S1_a_at	-1.82669	2.12637e-05	Iron-sulphur cluster biosynthesis family protein	Glyma01g16380.1	biological_process
	Gma.13225.1.S1_at	-1.82587	7.62223e-05	UPF0308 protein At2g37240, chloroplastic-like	Glyma17g17050.1	biological_process
	GmaAffx.89772.8.S1_at	-1.82523	0.00129758	31 kDa protein	Glyma08g21410.2	biological_process
	Gma.10626.3.S1_at	-1.82191	0.000162749	protein SRG1-like	Glyma02g13850.2	biological_process
	GmaAffx.15161.3.S1_s_at	-1.82019	0.000149664	BTB/POZ domain-containing protein At3g05675-like	Glyma03g36080.1	0
	GmaAffx.62117.1.S1_at	-1.81772	0.00434271	Pyridoxal phosphate phosphatase-related protein	Glyma08g03350.1	metabolic_process
	Gma.15359.1.S1_x_at	-1.81437	0.000515073	Calcium-dependent lipid-binding (CaLB domain) family protein	Glyma11g33760.1	biological_process
	Gma.1110.1.S1_at	-1.81118	0.00236322	UDP-glycosyltransferase 91A1-like	Glyma08g19290.1	metabolic_process
	GmaAffx.6824.1.S1_at	-1.80943	0.00158218	21 kDa protein-like	Glyma05g34830.1	biological_process
	GmaAffx.6733.1.S1_at	-1.80062	0.00037555	TRICHOME BIREFRINGENCE-LIKE 27	Glyma02g03630.1	biological_process
	GmaAffx.7412.1.S1_s_at	-1.80007	0.000119731	protein-coding	Glyma15g00560.2	response_to_cold
	GmaAffx.92356.1.S1_at	-1.79943	0.000233083	inositol monophosphatase 3-like	Glyma15g12230.2	sulfur_metabolic_process L-ascorbic_acid_biosynthetic_process
	Gma.12211.2.S1_at	-1.79865	0.000196935	COBRA-like protein 4-like /// COBRA-like protein 4-like	Glyma08g27570.2	secondary_cell_wall_biogenesis
	Gma.14306.1.A1_at	-1.79506	0.000531102	pentatricopeptide repeat-containing protein At3g42630-like	Glyma03g04350.1	0
	Gma.8156.1.S1_at	-1.7933	4.59623e-05	protein ELF4-LIKE 4-like	Glyma17g05860.1	biological_process
	Gma.16981.1.S1_at	-1.79251	2.24087e-05	WPP domain-interacting tail-anchored protein 2-like	Glyma02g13880.1	biological_process
	GmaAffx.39605.1.S1_at	-1.79057	3.79476e-05	ferredoxin-related	Glyma06g05860.1	biological_process
	GmaAffx.49404.1.S1_at	-1.78713	0.000226213	benzyl alcohol O-benzoyltransferase-like	Glyma03g40430.1	biological_process
	GmaAffx.93401.1.S1_at	-1.7845	0.00966485	Oxidoreductase family protein	Glyma02g08390.1	metabolic_process
	Gma.883.1.S1_at	-1.7833	2.42079e-05	thylakoid lumenal 17.4 kDa protein, chloroplastic-like	Glyma04g41210.2	biological_process
	Gma.16735.2.S1_at	-1.78307	0.00315799	isoflavone reductase homolog A622-like	Glyma01g37820.1	response_to_cadmium_ion response_to_oxidative_stress
	GmaAffx.87338.1.S1_at	-1.77933	0.000117768	protein DCL, chloroplastic-like	Glyma04g04450.1	biological_process
	GmaAffx.3251.1.S1_at	-1.77771	0.00136693	Pyridoxal phosphate (PLP)-dependent transferases superfamily protein	Glyma17g14140.1	biological_process
	Gma.11522.2.S1_at	-1.77713	3.7784e-05	Protein of unknown function (DUF579)	Glyma01g39590.1	biological_process
	GmaAffx.68424.1.S1_at	-1.77342	0.000691562	Galactose oxidase/kelch repeat superfamily protein	Glyma15g10310.1	biological_process
	Gma.3532.2.S1_at	-1.76996	0.00184569	Nuclear transport factor 2 (NTF2) family protein	Glyma16g03450.4	biological_process
	Gma.16334.1.S1_at	-1.76965	2.48622e-05	photosystem II reaction center W	Glyma10g03750.1	biological_process
	Gma.14536.1.S1_at	-1.76454	0.0039472	probable methyltransferase PMT13-like	Glyma07g08360.1	GO:0008150
	Gma.364.1.A1_at	-1.76073	0.0104171	Protein of unknown function (DUF579)	Glyma04g43510.1	biological_process
	GmaAffx.47649.1.S1_at	-1.75952	0.000517853	salicylate O-methyltransferase-like	Glyma02g13340.1	biological_process
	Gma.15850.2.S1_a_at	-1.75503	0.000390107	proline synthase co-transcribed bacterial homolog protein-like	Glyma08g43230.3	biological_process
	Gma.2166.3.S1_at	-1.75336	0.0431809	pentatricopeptide repeat-containing protein At5g21222-like	Glyma08g04260.1	biological_process
	Gma.4988.1.S1_at	-1.75076	0.00083272	protein N-terminal asparagine amidohydrolase-like	Glyma08g15850.1	biological_process
	GmaAffx.88316.2.S1_s_at	-1.74281	0.00316175	maf-like protein DDB_G0281937-like	Glyma17g36930.1	biological_process
	Gma.13717.1.A1_at	-1.73778	0.000195136	LOB domain-containing protein 21-like	Glyma14g06270.1	biological_process
	Gma.3537.1.S1_at	-1.73225	0.000248458	phosphoglycerate mutase-like protein	Glyma04g09590.1	biological_process
	GmaAffx.84878.1.S1_at	-1.73215	0.00170012	2,3-dimethylmalate lyase-like	Glyma08g47730.1	biological_process
	Gma.13868.2.S1_a_at	-1.7316	0.000181723	glyceraldehyde-3-phosphate dehydrogenase B, chloroplastic-like /// glyceraldehyde-3-phosphate dehydrogenase B subunit	Glyma04g01750.2	response_to_cadmium_ion response_to_cold glycolysis response_to_light_stimulus reductive_pentose-phosphate_cycle response_to_sucrose_stimulus
	Gma.13456.1.S1_at	-1.7261	0.00017011	putative RNA-binding protein ylmH-like	Glyma12g35350.1	biological_process
	Gma.15759.1.A1_at	-1.7255	0.000799843	histidine triad nucleotide-binding 3	Glyma08g45960.1	biological_process
	GmaAffx.49037.1.S1_at	-1.72381	4.79252e-05	pentatricopeptide repeat-containing protein At5g66520-like	Glyma01g37890.1	biological_process
	GmaAffx.29594.1.A1_at	-1.71397	0.000647398	Thylakoid membrane protein slr0575-like	Glyma19g06090.2	biological_process
	GmaAffx.70235.2.S1_at	-1.71087	0.000447192	Domain of unknown function (DUF23)	Glyma16g14690.1	biological_process
	GmaAffx.15265.1.S1_at	-1.7102	0.00115429	T-complex protein 11	Glyma08g20060.1	biological_process
	Gma.8052.1.S1_at	-1.70893	0.00150106	Protein of unknown function (DUF707)	Glyma05g30830.1	biological_process
	Gma.10820.2.S1_at	-1.70676	8.44006e-05	glycine dehydrogenase [decarboxylating], mitochondrial-like	Glyma17g34690.1	glycine_decarboxylation_via_glycine_cleavage_system
	Gma.5793.6.S1_at	-1.70664	2.28994e-05	photosystem II reaction center W	Glyma02g16000.1	biological_process
	Gma.1326.1.S1_a_at	-1.70539	0.000332205	probable pectate lyase 22-like /// pectate lyase precursor	Glyma17g13550.1	biological_process
	Gma.3079.1.S1_at	-1.69458	8.96348e-05	TVP38/TMEM64 family membrane protein slr0305-like	Glyma08g26000.2	biological_process
	Gma.2686.1.S1_s_at	-1.69314	0.0125806	isoflavone reductase-like	Glyma11g07510.1	response_to_cadmium_ion
	GmaAffx.15836.1.A1_at	-1.69218	0.00073278	glycerol-3-phosphate acyltransferase 3-like	Glyma09g21150.1	diacylglycerol_biosynthetic_process metabolic_process triacylglycerol_biosynthetic_process
	Gma.13271.2.S1_at	-1.68679	0.000293439	Domain of unknown function (DUF1995)	Glyma01g35030.1	biological_process
	Gma.2018.1.A1_at	-1.68409	0.000148192	acyl-CoA-binding domain-containing protein 4-like	Glyma17g02680.1	biological_process
	Gma.7560.1.A1_at	-1.68389	0.000103374	pyruvate dehydrogenase E1 component subunit alpha-like	Glyma07g05550.1	metabolic_process
	GmaAffx.71799.1.S1_at	-1.67792	0.000236354	UPF0326 protein At4g17486-like	Glyma08g23180.1	biological_process
	GmaAffx.24379.1.S1_at	-1.67791	8.12928e-05	tropinone reductase homolog	Glyma11g14390.1	metabolic_process
	GmaAffx.20041.1.S1_at	-1.67788	0.00014492	protein PAM68, chloroplastic-like	Glyma01g35170.1	biological_process
	Gma.13318.1.S1_at	-1.67762	0.000238317	putative PAP-specific phosphatase, mitochondrial-like	Glyma15g07240.1	sulfur_metabolic_process
	Gma.13877.1.A1_at	-1.67648	0.000170928	phosphatase IMPL1, chloroplastic-like	Glyma06g25880.1	sulfur_metabolic_process
	GmaAffx.89113.1.S1_x_at	-1.67621	5.23415e-05	Nodulin-26 /// SPCP1 protein	Glyma03g34310.2	response_to_salt_stress transport gibberellic_acid_mediated_signaling
	GmaAffx.65758.1.S1_at	-1.67237	0.000697123	armadillo repeat only 2	Glyma01g37080.1	biological_process
	Gma.2049.2.S1_at	-1.67142	0.00344701	Erythronate-4-phosphate dehydrogenase family protein	Glyma14g08170.2	biological_process
	Gma.13861.1.S1_at	-1.66837	0.00397844	zinc finger CCCH domain-containing protein ZFN-like	Glyma20g36140.1	biological_process
	GmaAffx.85871.1.S1_at	-1.66822	0.00292213	Protein of unknown function (DUF1685)	Glyma20g01830.1	biological_process
	Gma.15329.2.S1_a_at	-1.66369	0.00104029	S-adenosylmethionine carrier 2	Glyma10g36580.2	biological_process
	Gma.4859.1.S1_at	-1.65653	0.00165072	putative uncharacterized hydrolase YOR131C-like	Glyma10g33470.1	metabolic_process
	GmaAffx.82355.1.S1_at	-1.6552	0.000248786	S-adenosylmethionine synthase 1-like	Glyma10g28500.1	biological_process
	GmaAffx.72595.1.S1_at	-1.65302	0.00273942	polyphosphoinositide phosphatase-like	Glyma07g04900.1	biological_process
	Gma.3454.1.S1_a_at	-1.6512	5.65942e-05	Rhodanese/Cell cycle control phosphatase superfamily protein	Glyma19g32770.2	biological_process
	GmaAffx.92107.1.S1_s_at	-1.64257	0.000554165	Protein of unknown function (DUF1685)	Glyma11g06000.1	biological_process
	GmaAffx.78058.1.S1_at	-1.64063	0.000304562	L-idonate 5-dehydrogenase-like	Glyma16g32360.3	metabolic_process
	Gma.5992.1.S1_at	-1.63954	0.00164614	aldehyde dehydrogenase family 2 member C4-like	Glyma08g04370.3	phenylpropanoid_biosynthetic_process
	Gma.1007.2.S1_at	-1.63936	3.71297e-05	probable calcium-binding protein CML27-like	Glyma11g33790.2	biological_process
	Gma.13208.1.A1_a_at	-1.63825	0.00127386	protein binding	Glyma09g40450.1	biological_process
	GmaAffx.26456.1.S1_at	-1.63771	0.0013195	NHL repeat-containing protein 2-like	Glyma19g41590.1	metabolic_process
	Gma.5342.1.S1_at	-1.63738	5.15236e-05	peroxisomal 2,4-dienoyl-CoA reductase-like	Glyma08g25810.1	metabolic_process
	Gma.10961.1.S1_at	-1.63566	0.00191373	3-deoxy-D-manno-octulosonic-acid transferase-like	Glyma13g21400.2	biological_process
	GmaAffx.54943.1.S1_at	-1.63494	2.28994e-05	nudix hydrolase 14, chloroplastic-like	Glyma05g04160.1	biological_process
	Gma.17540.2.S1_at	-1.63367	0.00433011	histidinol dehydrogenase, chloroplastic-like	Glyma15g13910.2	biological_process
	GmaAffx.93453.1.S1_s_at	-1.63367	0.000392397	benzyl alcohol O-benzoyltransferase-like	Glyma02g00340.1	biological_process
	GmaAffx.9482.1.S1_at	-1.62832	0.00178501	guanosine-3',5'-bis(diphosphate) 3'-pyrophosphohydrolase-like	Glyma13g18000.1	biological_process
	GmaAffx.87427.1.S1_at	-1.62743	0.000856928	pentatricopeptide repeat-containing protein At3g06430, chloroplastic-like /// pentatricopeptide repeat-containing protein At3g06430, chloroplastic-like	Glyma17g04390.1	biological_process
	Gma.3960.1.S1_at	-1.6215	0.0051836	pyruvate dehydrogenase E1 component subunit beta-like	Glyma08g10200.1	metabolic_process
	GmaAffx.37787.1.S1_at	-1.62149	0.0010622	NAD(P)-binding Rossmann-fold superfamily protein	Glyma09g25070.1	biological_process
	Gma.16334.1.S1_x_at	-1.62016	5.4795e-05	photosystem II reaction center W	Glyma10g03750.1	biological_process
	GmaAffx.79429.1.S1_at	-1.61979	0.000403356	heme-binding protein 2-like	Glyma15g39740.1	biological_process
	Gma.11401.1.A1_at	-1.61213	5.80663e-05	probable carboxylesterase 2-like	Glyma07g33330.1	0
	GmaAffx.32826.1.S1_s_at	-1.61131	0.000389944	nudix hydrolase 20, chloroplastic-like	Glyma09g31960.1	biological_process
	Gma.15798.1.S1_at	-1.60646	0.00181674	Ankyrin repeat family protein	Glyma18g48310.1	biological_process
	GmaAffx.13655.1.A1_at	-1.60612	0.000132653	Probable plastid-lipid-associated protein 8, chloroplastic-like	Glyma17g29660.1	biological_process
	GmaAffx.32826.2.S1_at	-1.60516	0.000439341	nudix hydrolase 20, chloroplastic-like	Glyma09g31960.1	biological_process
	Gma.6016.2.S1_s_at	-1.60246	0.00091663	isoflavone reductase homolog	Glyma06g03410.1	biological_process
	Gma.7146.1.A1_at	-1.59917	0.000329588	rho GDP-dissociation inhibitor 1-like	Glyma15g12150.1	biological_process
	GmaAffx.21978.1.A1_at	-1.59916	0.00244974	KH domain-containing protein At2g38610-like	Glyma02g40440.2	biological_process
	Gma.13092.1.S1_a_at	-1.59557	0.000543206	UPF0326 protein At4g17486-like	Glyma14g08270.3	biological_process
	Gma.10592.1.S1_at	-1.59436	2.37172e-05	pentatricopeptide repeat-containing protein At5g42310, mitochondrial-like	Glyma06g02080.1	0
	Gma.2419.1.A1_at	-1.5921	0.00150367	AT hook motif DNA-binding family protein	Glyma07g07870.1	biological_process
	Gma.7940.1.A1_at	-1.58801	0.000374732	protein IQ-DOMAIN 1-like	Glyma12g31610.2	biological_process
	Gma.7920.1.A1_at	-1.58653	0.000314049	DTW domain-containing protein	Glyma13g37340.2	biological_process
	Gma.9832.1.S1_at	-1.58225	9.91216e-05	receptor protein kinase-like protein At4g34220-like	Glyma20g26520.1	biological_process
	Gma.7520.1.A1_at	-1.58118	0.00263539	Protein FAF-like, chloroplastic-like /// Uncharacterized LOC100809151	Glyma11g18160.1	biological_process
	Gma.5513.1.S1_s_at	-1.58067	0.0027126	Haloacid dehalogenase-like hydrolase (HAD) superfamily protein	Glyma07g16020.3	metabolic_process
	GmaAffx.68984.1.S1_at	-1.57861	0.00131442	Protein of unknown function (DUF3411)	Glyma15g05240.1	biological_process
	GmaAffx.51062.1.S1_at	-1.57184	0.00110997	pentatricopeptide repeat-containing protein At1g11290-like	Glyma03g25720.1	biological_process
	Gma.10592.4.S1_at	-1.56128	0.000756498	pentatricopeptide repeat-containing protein At5g42310, mitochondrial-like	Glyma04g01980.2	biological_process
	Gma.14121.1.S1_at	-1.55795	0.0068425	pentatricopeptide repeat-containing protein At3g06430, chloroplastic-like	Glyma17g03840.1	embryonic_development_ending_in_seed_dormancy
	GmaAffx.69974.1.S1_at	-1.55289	0.00140504	zinc ion binding	Glyma17g10510.2	biological_process
	Gma.14570.1.S1_at	-1.54984	0.000779724	Polyketide cyclase/dehydrase and lipid transport superfamily protein	Glyma06g09160.1	biological_process
	GmaAffx.80960.1.S1_at	-1.54871	0.00214322	pentatricopeptide repeat-containing protein At4g30825, chloroplastic-like	Glyma04g24360.1	biological_process
	Gma.5422.1.S1_at	-1.54807	0.000454062	homolog of Synechocystis YCF37	Glyma11g06470.1	biological_process
	Gma.1596.1.S1_at	-1.54727	0.000368189	AIG2-like (avirulence induced gene) family protein	Glyma06g08270.1	biological_process
	GmaAffx.74260.1.S1_at	-1.5465	5.31593e-05	ZF-HD homeobox protein At4g24660-like	Glyma05g01060.1	biological_process
	Gma.14475.1.S1_at	-1.54604	0.000275611	Protein of unknown function (DUF3754)	Glyma13g45030.2	biological_process
	Gma.1007.1.S1_a_at	-1.53876	3.87654e-05	probable calcium-binding protein CML27-like	Glyma18g04450.1	biological_process
	GmaAffx.25294.1.S1_at	-1.53594	0.002832	medium-chain-fatty-acid--CoA ligase-like	Glyma01g44240.1	metabolic_process
	Gma.2141.1.S1_at	-1.53318	0.00133618	anthocyanin 3'-O-beta-glucosyltransferase-like	Glyma11g05680.1	metabolic_process
	GmaAffx.37193.1.S1_at	-1.53293	0.0109649	ARM repeat superfamily protein	Glyma09g21550.1	biological_process
	Gma.16829.1.S1_x_at	-1.53267	0.000239626	nodulin-26 /// SPCP1 protein	Glyma03g34310.2	response_to_salt_stress transport gibberellic_acid_mediated_signaling
	Gma.11367.1.S1_at	-1.53187	4.23639e-05	RNA-binding (RRM/RBD/RNP motifs) family protein	Glyma02g09510.1	biological_process
	GmaAffx.12237.1.S1_at	-1.53123	0.0015974	protein IQ-DOMAIN 31-like	Glyma06g20350.1	biological_process
	Gma.6664.1.S1_s_at	-1.52988	0.00025451	nodulin-26	Glyma03g34310.2	response_to_salt_stress transport gibberellic_acid_mediated_signaling
	GmaAffx.58038.1.S1_at	-1.52059	0.000424947	TRICHOME BIREFRINGENCE-LIKE 23	Glyma05g37030.1	biological_process
	GmaAffx.57319.1.S1_at	-1.51981	0.00320264	UPF0176 protein pc0378-like	Glyma05g33510.1	biological_process
	GmaAffx.60538.1.S1_at	-1.51642	0.000210838	Pyridoxal phosphate (PLP)-dependent transferases superfamily protein	Glyma10g38490.1	biological_process
	Gma.10745.1.A1_at	-1.51233	0.00026596	Family of unknown function (DUF662)	Glyma10g34670.1	biological_process
	GmaAffx.674.2.S1_at	-1.50681	7.73672e-05	dehydrodolichyl diphosphate synthase 2-like	Glyma14g37190.1	biological_process
	GmaAffx.17260.1.A1_at	-1.50413	0.000755353	glucosyltransferase	Glyma07g38460.1	metabolic_process
	GmaAffx.12210.1.A1_at	-1.50385	0.00163387	Mitochondrial transcription termination factor family protein	Glyma15g23480.1	biological_process
	Gma.4705.1.A1_at	-1.5024	0.00020037	Rhodanese/Cell cycle control phosphatase superfamily protein	Glyma06g18510.1	biological_process
	Gma.12681.1.S1_at	-1.5012	0.001495	CDGSH iron-sulfur domain-containing protein 2-like	Glyma16g32810.1	biological_process
	Carboh. Met. process - 104
	Identification	Log2(FC)	Pvalue	Description	Phytozome	Gene ontology
				Biosynthetic process - 78
	GmaAffx.5531.1.S1_at	-1.95956	2.09366e-05	glucan 1,3-beta-glucosidase A-like	Glyma13g02000.1	0
	GmaAffx.1301.78.S1_s_at	-7.84818	1.63567e-07	vicianin hydrolase-like	Glyma08g15960.2	carbohydrate_metabolic_process
	GmaAffx.90617.1.S1_s_at	-6.05913	4.90701e-07	vicianin hydrolase-like	Glyma08g15960.2	carbohydrate_metabolic_process
	GmaAffx.32326.1.S1_at	-4.8541	5.72485e-06	polygalacturonase-like	Glyma15g13360.1	carbohydrate_metabolic_process
	GmaAffx.58409.1.A1_at	-4.79978	4.43267e-05	mannan endo-1,4-beta-mannosidase 4-like	Glyma19g41090.1	carbohydrate_metabolic_process
	Gma.17768.1.A1_at	-4.68411	8.17835e-07	beta-glucosidase 46-like	Glyma07g38850.1	carbohydrate_metabolic_process
	GmaAffx.88982.1.A1_s_at	-4.57029	1.14497e-06	cellulose synthase-like protein G1-like	Glyma06g48260.1	polysaccharide_biosynthetic_process
	Gma.2091.1.S1_at	-4.46097	1.63567e-06	xyloglucan endotransglycosylase precursor	Glyma15g18360.1	carbohydrate_metabolic_process glucan_metabolic_process
	Gma.16411.2.S1_at	-4.3582	2.12637e-06	alpha-1,4-galacturonosyltransferase 1-like	Glyma07g08910.1	carbohydrate_biosynthetic_process homogalacturonan_biosynthetic_process
	Gma.2507.1.S1_at	-4.28494	3.27134e-07	Cellulose synthase-like protein G1-like	Glyma06g48260.1	polysaccharide_biosynthetic_process
	GmaAffx.12832.1.S1_at	-4.23423	4.74345e-06	probable xyloglucan endotransglucosylase/hydrolase protein 33-like	Glyma18g18920.1	carbohydrate_metabolic_process glucan_metabolic_process
	GmaAffx.90562.1.S1_s_at	-4.09045	5.39771e-06	glucomannan 4-beta-mannosyltransferase 2-like /// glucomannan 4-beta-mannosyltransferase 2-like	Glyma12g08990.1	biological_process
	Gma.2522.1.S1_at	-4.01789	1.04683e-05	fructose-1,6-bisphosphatase, cytosolic-like	Glyma10g36990.1	fructose_metabolic_process
	Gma.3308.1.S1_at	-3.99308	2.82971e-05	probable polygalacturonase-like	Glyma05g37490.1	carbohydrate_metabolic_process
	Gma.4099.1.S1_at	-3.81524	2.78064e-06	beta-galactosidase 8-like	Glyma11g16010.1	carbohydrate_metabolic_process
	GmaAffx.76046.1.S1_at	-3.69351	0.000245023	fructose-1,6-bisphosphatase, cytosolic-like	Glyma16g28310.1	fructose_metabolic_process
	GmaAffx.62968.1.S1_at	-3.68431	3.07506e-05	glucose-1-phosphate adenylyltransferase large subunit 1, chloroplastic-like	Glyma17g01900.1	biosynthetic_process glycogen_biosynthetic_process cellulose_biosynthetic_process
	GmaAffx.34532.1.S1_at	-3.65478	1.30854e-06	beta-glucosidase 46-like	Glyma07g38850.1	carbohydrate_metabolic_process
	Gma.13020.1.S1_at	-3.63666	7.19695e-06	glucan endo-1,3-beta-glucosidase 3-like	Glyma02g43640.1	carbohydrate_metabolic_process
	GmaAffx.79679.1.S1_at	-3.63615	8.17835e-06	alpha-1,4-galacturonosyltransferase 1-like	Glyma07g08910.1	carbohydrate_biosynthetic_process homogalacturonan_biosynthetic_process
	Gma.1394.2.S1_at	-3.63159	1.17768e-05	granule-bound starch synthase /// granule-bound starch synthase 1, chloroplastic/amyloplastic-like	Glyma16g02110.2	biosynthetic_process glucan_biosynthetic_process
	Gma.13190.1.A1_at	-3.52416	1.52117e-05	glucose-6-phosphate isomerase, cytosolic 1-like	Glyma19g02030.1	response_to_cadmium_ion gluconeogenesis glycolysis
	GmaAffx.18273.1.A1_at	-3.51968	8.17835e-06	cellulose synthase-like protein E1-like	Glyma14g01670.1	polysaccharide_biosynthetic_process plant-type_cell_wall_biogenesis
	GmaAffx.90527.1.S1_at	-3.35477	1.30854e-06	probable polygalacturonase-like	Glyma08g02050.2	carbohydrate_metabolic_process
	Gma.13839.1.A1_at	-3.30157	2.6825e-05	probable galacturonosyltransferase-like 7-like	Glyma03g37560.1	carbohydrate_biosynthetic_process
	GmaAffx.49842.1.S1_at	-3.25822	3.7784e-05	cellulose synthase-like protein E1-like	Glyma14g01670.1	polysaccharide_biosynthetic_process plant-type_cell_wall_biogenesis
	Gma.10990.2.S1_x_at	-3.21946	1.14497e-06	fructose-bisphosphate aldolase 1, chloroplastic-like /// probable fructose-bisphosphate aldolase 2, chloroplastic-like /// probable fructose-bisphosphate aldolase 2, chloroplastic-like	Glyma12g04150.1	response_to_cadmium_ion pentose-phosphate_shunt
	Gma.10990.2.S1_at	-3.0811	8.83262e-06	fructose-bisphosphate aldolase 1, chloroplastic-like /// probable fructose-bisphosphate aldolase 2, chloroplastic-like /// probable fructose-bisphosphate aldolase 2, chloroplastic-like	Glyma12g04150.1	response_to_cadmium_ion pentose-phosphate_shunt
	Gma.13192.1.S1_at	-3.07269	3.10777e-06	probable arabinose 5-phosphate isomerase-like	Glyma19g34860.1	carbohydrate_metabolic_process
	Gma.10990.2.S1_s_at	-3.07099	3.10777e-06	fructose-bisphosphate aldolase 1, chloroplastic-like /// probable fructose-bisphosphate aldolase 2, chloroplastic-like /// probable fructose-bisphosphate aldolase 2, chloroplastic-like	Glyma12g04150.1	response_to_cadmium_ion pentose-phosphate_shunt
	Gma.7289.1.S1_at	-2.9922	8.44006e-05	glucomannan 4-beta-mannosyltransferase 9-like	Glyma19g37480.2	DNA_mediated_transformation response_to_bacterium
	Gma.12176.1.A1_at	-2.93921	1.32489e-05	3-hexulose-6-phosphate isomerase-like	Glyma10g38200.1	carbohydrate_metabolic_process
	Gma.16833.1.S1_s_at	-2.91814	1.14497e-06	fructose-1,6-bisphosphatase	Glyma07g17180.1	response_to_cold fructose_metabolic_process
	Gma.10876.2.S1_a_at	-2.91642	3.76204e-06	glucomannan 4-beta-mannosyltransferase 2-like	Glyma12g08990.1	biological_process
	GmaAffx.18367.1.S1_at	-2.89854	3.59848e-06	alpha-glucosidase-like	Glyma15g14150.1	carbohydrate_metabolic_process
	Gma.17118.1.S1_at	-2.85124	7.19695e-06	fructose-1,6-bisphosphatase, chloroplastic-like	Glyma07g30110.1	carbohydrate_metabolic_process
	Gma.3250.1.S1_a_at	-2.81514	1.73381e-05	fructose-1,6-bisphosphatase, cytosolic-like	Glyma16g28310.1	fructose_metabolic_process
	GmaAffx.80826.1.S1_at	-2.80309	5.46314e-05	cellulose synthase-like protein E1-like	Glyma14g01670.1	polysaccharide_biosynthetic_process plant-type_cell_wall_biogenesis
	Gma.1394.2.S1_a_at	-2.79742	0.000603562	granule-bound starch synthase /// granule-bound starch synthase 1, chloroplastic/amyloplastic-like	Glyma07g05580.2	biosynthetic_process glucan_biosynthetic_process
	Gma.1394.1.S1_at	-2.70192	7.85122e-05	granule-bound starch synthase	Glyma16g02110.2	biosynthetic_process glucan_biosynthetic_process
	Gma.1511.1.S1_at	-2.63453	8.66905e-06	glucomannan 4-beta-mannosyltransferase 9-like	Glyma13g21440.1	DNA_mediated_transformation response_to_bacterium
	Gma.10997.1.S1_at	-2.58406	2.40444e-05	glucan endo-1,3-beta-glucosidase-like protein 3-like	Glyma17g08570.1	biological_process
	Gma.8371.1.S1_at	-2.51605	2.28994e-05	glucan endo-1,3-beta-glucosidase 7-like	Glyma06g01500.2	carbohydrate_metabolic_process
	Gma.4597.2.S1_at	-2.45936	0.000270867	beta-glucosidase 46-like	Glyma07g38840.1	carbohydrate_metabolic_process
	Gma.1990.1.A1_at	-2.4452	0.000381438	glucose-1-phosphate adenylyltransferase large subunit 1, chloroplastic-like	Glyma17g01900.1	biosynthetic_process glycogen_biosynthetic_process cellulose_biosynthetic_process
	GmaAffx.89246.1.S1_s_at	-2.4201	0.0158097	lectin	Glyma02g18090.1	protein_amino_acid_phosphorylation
	Gma.7200.1.S1_at	-2.41312	3.72933e-05	putative oxidoreductase GLYR1-like	Glyma13g42500.1	metabolic_process pentose-phosphate_shunt
	GmaAffx.7838.3.S1_at	-2.40581	0.00264733	mannan endo-1,4-beta-mannosidase 7-like	Glyma04g03270.2	carbohydrate_metabolic_process
	Gma.17130.1.S1_at	-2.39093	7.52409e-06	probable sucrose-phosphate synthase 2-like	Glyma14g03300.1	biosynthetic_process sucrose_metabolic_process
	GmaAffx.68770.2.S1_at	-2.3334	3.72933e-05	glucan endo-1,3-beta-glucosidase 3-like	Glyma02g43640.1	carbohydrate_metabolic_process
	GmaAffx.45873.2.S1_at	-2.31306	3.4022e-05	Aldose 1-epimerase-like	Glyma07g11600.2	galactose_metabolic_process
	GmaAffx.76849.1.S1_at	-2.28807	0.00171778	probable galacturonosyltransferase 4-like	Glyma07g40020.1	carbohydrate_biosynthetic_process
	GmaAffx.52122.2.S1_at	-2.27152	0.00121956	6-phosphofructokinase 3-like	Glyma15g02400.2	glycolysis
	GmaAffx.92640.1.S1_at	-2.19849	0.000646908	putative glucose-6-phosphate 1-epimerase-like	Glyma01g37900.1	galactose_metabolic_process
	GmaAffx.52122.1.S1_at	-2.19079	1.52117e-05	6-phosphofructokinase 3-like	Glyma15g02400.2	glycolysis
	GmaAffx.83619.1.S1_at	-2.18157	3.27134e-05	6-phosphofructo-2-kinase/fructose-2,6-biphosphatase 2-like	Glyma11g27870.1	fructose_metabolic_process N-terminal_protein_myristoylation
	GmaAffx.82968.1.S1_at	-2.16759	9.81402e-07	soluble starch synthase 3, chloroplastic/amyloplastic-like	Glyma13g27480.1	starch_biosynthetic_process
	GmaAffx.78813.1.S1_at	-2.1209	0.000294421	probable galacturonosyltransferase-like 7-like	Glyma03g37560.1	carbohydrate_biosynthetic_process
	Gma.18047.1.S1_at	-2.09551	0.000555964	glucan endo-1,3-beta-glucosidase 14-like	Glyma13g39260.2	carbohydrate_metabolic_process
	GmaAffx.42271.1.S1_at	-2.06775	0.000327625	probable sucrose-phosphate synthase 2-like	Glyma06g48200.1	biosynthetic_process sucrose_metabolic_process
	Gma.17518.1.S1_at	-2.06168	2.28994e-05	xylulose kinase-like	Glyma11g12040.1	carbohydrate_metabolic_process xylulose_catabolic_process
	GmaAffx.92091.1.S1_at	-2.03923	0.000997268	glucose-6-phosphate isomerase, cytosolic 1-like	Glyma19g02030.1	response_to_cadmium_ion gluconeogenesis glycolysis
	GmaAffx.24526.1.S1_s_at	-2.01804	0.000146883	glucose-6-phosphate isomerase, cytosolic 1-like	Glyma19g02030.1	response_to_cadmium_ion gluconeogenesis glycolysis
	Gma.8741.1.S1_at	-2.00828	0.000311922	glucan endo-1,3-beta-glucosidase 8-like	Glyma05g31870.2	S-adenosylmethionine_transport chloroplast_organization mitochondrial_transport transport
	Gma.4597.1.S1_at	-1.99673	4.79252e-05	beta-glucosidase 46-like	Glyma07g38840.1	carbohydrate_metabolic_process
	Gma.2590.4.S1_a_at	-1.98365	0.000281008	glucose-1-phosphate adenylyltransferase small subunit, chloroplastic-like /// glucose-1-phosphate adenylyltransferase small subunit, chloroplastic-like	Glyma14g01290.1	starch_biosynthetic_process photoperiodism,_flowering
	Gma.2590.4.S1_at	-1.97086	1.14497e-05	glucose-1-phosphate adenylyltransferase small subunit, chloroplastic-like /// glucose-1-phosphate adenylyltransferase small subunit, chloroplastic-like	Glyma14g01290.1	starch_biosynthetic_process photoperiodism,_flowering
	Gma.1738.1.S1_at	-1.85804	0.000339729	mannose-1-phosphate guanylyltransferase 1-like	Glyma14g07150.1	biosynthetic_process response_to_heat response_to_salt_stress cellulose_biosynthetic_process L-ascorbic_acid_biosynthetic_process response_to_jasmonic_acid_stimulus defense_response_to_bacterium response_to_ozone response_to_ozone
	Gma.2507.2.S1_at	-1.85203	0.000802624	cellulose synthase-like protein G1-like	Glyma06g48260.1	polysaccharide_biosynthetic_process
	GmaAffx.69371.1.S1_at	-1.71179	0.000275774	cellulose synthase-like protein E6-like	Glyma02g47080.1	polysaccharide_biosynthetic_process plant-type_cell_wall_biogenesis
	GmaAffx.93073.1.S1_s_at	-1.70522	0.00156665	beta-1,3-endoglucanase	Glyma03g28850.1	carbohydrate_metabolic_process
	GmaAffx.50772.1.S1_at	-1.64369	0.00227293	fructose-bisphosphate aldolase, cytoplasmic isozyme-like	Glyma10g07710.1	response_to_salt_stress response_to_cadmium_ion pentose-phosphate_shunt
	Gma.10988.2.S1_at	-1.62554	0.00124246	probable ribose-5-phosphate isomerase-like	Glyma10g41160.1	5-phosphoribose_1-diphosphate_biosynthetic_process pentose-phosphate_shunt,_non-oxidative_branch D-ribose_catabolic_process reductive_pentose-phosphate_cycle glucose_catabolic_process_to_lactate_and_acetate
	Gma.783.1.A1_at	-1.61517	0.00152706	6-phosphogluconate dehydrogenase family protein	Glyma05g30310.1	metabolic_process pentose-phosphate_shunt
	GmaAffx.93483.1.S1_s_at	-1.61123	0.000175998	Xyloglucan endotransglycosylase precursor	Glyma15g18360.1	carbohydrate_metabolic_process glucan_metabolic_process
	GmaAffx.5939.1.S1_at	-1.57197	0.00084875	NDH-dependent cyclic electron flow 5	Glyma16g26900.1	carbohydrate_metabolic_process
	Gma.10128.1.S1_at	-1.56533	0.000677658	probable galacturonosyltransferase 15-like	Glyma08g42280.2	carbohydrate_biosynthetic_process
	GmaAffx.93356.1.S1_at	-1.54065	0.0160546	alpha-glucosidase-like	Glyma09g03250.1	carbohydrate_metabolic_process
				Catabolic process - 26
	GmaAffx.15385.1.S1_at	-1.88938	0.000730818	glucan endo-1,3-beta-glucosidase 13-like	Glyma08g03670.1	carbohydrate_metabolic_process
	Gma.9444.1.S1_at	-2.43683	0.000117278	mannosylglycoprotein endo-beta-mannosidase-like	Glyma10g29550.1	carbohydrate_metabolic_process
	Gma.13128.1.S1_at	-2.86595	1.50482e-05	lysosomal alpha-mannosidase-like	Glyma02g05240.2	carbohydrate_metabolic_process mannose_metabolic_process
	Gma.2759.1.S1_at	-4.32972	2.42079e-05	lysosomal alpha-mannosidase-like	Glyma04g37790.1	carbohydrate_metabolic_process mannose_metabolic_process
	Gma.2759.2.S1_a_at	-3.1269	2.28994e-05	lysosomal alpha-mannosidase-like /// lysosomal alpha-mannosidase-like	Glyma06g17270.1	carbohydrate_metabolic_process mannose_metabolic_process
	Gma.13292.1.S1_at	-1.84247	0.000115805	probable lactoylglutathione lyase, chloroplast-like	Glyma06g08900.1	carbohydrate_metabolic_process response_to_cold
	Gma.17268.1.A1_at	-5.65662	4.90701e-06	probable xyloglucan endotransglucosylase/hydrolase protein 6-like	Glyma17g16890.1	0
	Gma.13475.1.S1_at	-3.14355	6.52633e-05	polygalacturonase	Glyma18g19670.1	carbohydrate_metabolic_process
	GmaAffx.20156.1.S1_s_at	-2.71613	0.000411535	polygalacturonase	Glyma08g39340.2	carbohydrate_metabolic_process
	Gma.15979.2.S1_at	-2.39397	0.00158873	probable polygalacturonase-like	Glyma18g47130.1	carbohydrate_metabolic_process
	GmaAffx.92891.1.S1_at	-2.31125	0.00055073	probable ribose-5-phosphate isomerase-like	Glyma10g41160.2	5-phosphoribose_1-diphosphate_biosynthetic_process
	Gma.4575.1.S1_at	-2.22361	0.000103211	fructose-bisphosphate aldolase, cytoplasmic isozyme 1-like	Glyma14g01470.1	glycolysis
	GmaAffx.45873.1.S1_at	-2.15714	2.3063e-05	aldose 1-epimerase-like	Glyma07g11600.2	galactose_metabolic_process
	GmaAffx.78326.1.S1_at	-2.1093	0.000212474	mannan endo-1,4-beta-mannosidase 6-like	Glyma18g44810.1	carbohydrate_metabolic_process
	GmaAffx.74847.1.S1_at	-2.1006	0.00590559	mannan endo-1,4-beta-mannosidase 7-like	Glyma06g03350.1	carbohydrate_metabolic_process
	Gma.15113.1.S1_a_at	-2.06054	0.000312577	probable glucan 1,3-beta-glucosidase A-like /	Glyma08g14680.2
	GmaAffx.7838.3.S1_s_at	-1.97751	0.00146229	mannan endo-1,4-beta-mannosidase 7-like	Glyma04g03270.2	carbohydrate_metabolic_process
	GmaAffx.36659.1.S1_s_at	-1.91973	0.000162259	polygalacturonase	Glyma16g22490.1	carbohydrate_metabolic_process
	Gma.6599.1.S1_at	-1.8406	0.000102229	probable polygalacturonase-like	Glyma09g08270.1	carbohydrate_metabolic_process
	Gma.9559.1.S1_s_at	-1.83741	0.000202823	aldose 1-epimerase-like	Glyma09g30540.1	galactose_metabolic_process
	GmaAffx.10297.1.S1_at	-1.83581	0.000134616	beta-galactosidase 1-like	Glyma07g01250.1	carbohydrate_metabolic_process response_to_oxidative_stress
	Gma.3496.1.A1_s_at	-1.82005	0.000186466	6-phosphofructo-2-kinase/fructose-2,6-biphosphatase 2-like	Glyma18g06770.1	fructose_metabolic_process N-terminal_protein_myristoylation
	Gma.10791.2.S1_a_at	-1.71297	9.71588e-05	xyloglucan endotransglucosylase/hydrolase protein 9-like	Glyma06g45860.1	carbohydrate_metabolic_process glucan_metabolic_process
	GmaAffx.54572.1.S1_at	-1.63677	0.000858073	6-phosphofructokinase 3-like	Glyma13g42990.1	glycolysis
	GmaAffx.271.1.S1_at	-1.55056	0.00131361	beta-fructofuranosidase, cell wall isozyme-like	Glyma13g42530.1	response_to_wounding
	Gma.17178.2.S1_at	-1.54571	0.000129054	putative glucose-6-phosphate 1-epimerase-like	Glyma01g37900.1	galactose_metabolic_process
	Catabolic Process - 18
	Identification	Log2(FC)	Pvalue	Description	Phytozome	Gene ontology
	Gma.12318.1.S1_at	-3.13796	2.45351e-06	cytokinin dehydrogenase 7-like	Glyma14g11280.1	cytokinin_catabolic_process
	GmaAffx.86050.1.S1_at	-2.59683	1.53753e-05	ATP-dependent zinc metalloprotease FTSH 11, chloroplastic/mitochondrial-like	Glyma06g13140.1	response_to_heat PSII_associated_light-harvesting_complex_II_catabolic_process
	GmaAffx.44426.1.S1_at	-2.53454	0.000524232	ATP-dependent zinc metalloprotease FTSH 2, chloroplastic-like	Glyma08g09160.1	ATP-dependent_proteolysis photoinhibition thylakoid_membrane_organization PSII_associated_light-harvesting_complex_II_catabolic_process
	Gma.9266.3.S1_at	-2.41856	0.00507614	ATP-dependent zinc metalloprotease FTSH, chloroplastic-like	Glyma04g02100.1	PSII_associated_light-harvesting_complex_II_catabolic_process
	Gma.14062.1.A1_at	-2.37472	7.73672e-05	ATP-dependent zinc metalloprotease FTSH 11, chloroplastic/mitochondrial-like	Glyma06g13140.1	response_to_heat PSII_associated_light-harvesting_complex_II_catabolic_process
	Gma.10591.1.S1_at	-2.33637	1.30854e-06	Single hybrid motif superfamily protein	Glyma11g04530.2	glycine_catabolic_process
	Gma.15625.1.S1_a_at	-2.23551	0.000748974	asparagine synthetase 2 /// asparagine synthetase, root [glutamine-hydrolyzing]-like	Glyma14g37440.1	amino_acid_catabolic_process response_to_light_stimulus response_to_absence_of_light response_to_sucrose_stimulus cellular_response_to_sucrose_starvation
	Gma.1179.1.S1_at	-2.22843	7.54044e-05	L-asparaginase	Glyma14g09510.3	glycoprotein_catabolic_process
	GmaAffx.47676.1.A1_at	-2.17858	0.000676023	glycine decarboxylase complex H	Glyma01g40810.2	glycine_catabolic_process
	Gma.15625.1.S1_x_at	-2.15476	0.000122512	asparagine synthetase 2	Glyma14g37440.1	amino_acid_catabolic_process response_to_light_stimulus response_to_absence_of_light response_to_sucrose_stimulus cellular_response_to_sucrose_starvation
	Gma.9266.2.S1_at	-2.14417	0.000483504	ATP-dependent zinc metalloprotease FTSH, chloroplastic-like	Glyma04g02100.1	PSII_associated_light-harvesting_complex_II_catabolic_process
	Gma.17192.1.A1_at	-2.08122	0.000130199	ubiquitin carboxyl-terminal hydrolase 26-like	Glyma14g17070.1	GO:0048316
	GmaAffx.85662.1.S1_at	-2.07101	0.00153148	Cytochrome b561/ferric reductase transmembrane with DOMON related domain	Glyma19g44480.1	histidine_catabolic_process
	Gma.5532.2.S1_s_at	-2.05056	0.000933477	allantoate deiminase, chloroplastic-like	Glyma09g05600.4	catabolic_process
	GmaAffx.18757.1.S1_at	-1.97742	1.48846e-05	peptidoglycan-binding LysM domain-containing protein	Glyma09g39930.1	cell_wall_catabolic_process
	GmaAffx.78778.1.S1_at	-1.89971	7.933e-05	ATP-dependent zinc metalloprotease FTSH 11, chloroplastic/mitochondrial-like	Glyma06g13140.1	response_to_heat PSII_associated_light-harvesting_complex_II_catabolic_process
	GmaAffx.90327.1.S1_s_at	-1.60276	0.0284073	carotenoid 9,10(9',10')-cleavage dioxygenase 1-like	Glyma13g27220.2	catabolic_process response_to_water_deprivation xanthophyll_catabolic_process
	GmaAffx.37484.1.S1_at	-1.50996	0.000247477	putative ferric-chelate reductase 1-like	Glyma16g02760.2	histidine_catabolic_process
	Cell Cycle or Division - 9
	Identification	Log2(FC)	Pvalue	Description	Phytozome	Gene ontology
				Cell cycle - 5
	GmaAffx.43209.1.A1_at	-4.20777	1.14497e-06	cyclin-U1-1-like	Glyma12g32200.1	regulation_of_cell_cycle
	Gma.4018.1.S1_at	-2.1003	6.52633e-05	cyclin-D3-2-like	Glyma06g04580.1	G1_phase_of_mitotic_cell_cycle
	GmaAffx.5579.1.S1_at	-2.09863	3.36948e-05	cyclin-D4-1-like	Glyma20g27180.1	G1_phase_of_mitotic_cell_cycle regulation_of_cell_cycle
	Gma.1368.1.S1_at	-1.55451	0.00192273	cyclin-D1-1-like	Glyma08g40150.1	G1_phase_of_mitotic_cell_cycle regulation_of_cell_cycle
	GmaAffx.90639.1.S1_at	-1.51542	0.000280354	cyclin-A2-2-like	Glyma06g07670.1	regulation_of_cell_cycle
				Division - 4
	GmaAffx.8550.1.S1_at	-3.03152	4.74345e-06	phantastica transcription factor a	Glyma07g15850.1	asymmetric_cell_division negative_regulation_of_transcription response_to_virus response_to_salt_stress response_to_auxin_stimulus response_to_gibberellin_stimulus response_to_jasmonic_acid_stimulus response_to_salicylic_acid_stimulus response_to_salicylic_acid_stimulus proximal/distal_axis_specification response_to_cadmium_ion leaf_morphogenesis leaf_formation
	GmaAffx.23127.1.S1_at	-2.24119	0.000196771	cell division protein ftsY homolog	Glyma07g08240.1	protein_targeting thylakoid_membrane_organization
	GmaAffx.60821.1.A1_at	-1.91139	4.74345e-06	cell division protein ftsZ homolog 1, chloroplastic-like	Glyma02g46530.1	chloroplast_fission plastid_fission
	GmaAffx.12439.1.S1_at	-1.56258	7.50773e-05	phantastica transcription factor b	Glyma03g19030.1	asymmetric_cell_division negative_regulation_of_transcription
	Cell death/Proteolysis/Senescence - 83
	Identification	Log2(FC)	Pvalue	Description	Phytozome	Gene ontology
	Gma.8538.1.S1_at	-8.08578	1.63567e-07	metalloproteinase	Glyma02g37990.1	proteolysis
	Gma.6498.1.A1_at	-5.85253	1.63567e-07	aspartic proteinase nepenthesin-1-like	Glyma11g03500.1	proteolysis
	GmaAffx.24992.1.S1_at	-5.8254	1.12861e-05	aspartic proteinase nepenthesin-1-like	Glyma08g43330.1	proteolysis
	GmaAffx.91782.1.S1_s_at	-5.18407	1.63567e-07	prostaglandin G/H synthase 2-like	Glyma19g01470.1	cell_death lipid_metabolic_process response_to_oxidative_stress fatty_acid_alpha-oxidation response_to_salicylic_acid_stimulus response_to_other_organism
	GmaAffx.92139.1.S1_at	-5.09941	6.54268e-07	subtilisin-like protease-like /// SUB1 homolog (S. cerevisiae)	Glyma05g28500.1	proteolysis response_to_auxin_stimulus lateral_root_morphogenesis
	GmaAffx.92139.1.S1_x_at	-4.89319	1.14497e-06	subtilisin-like protease-like	Glyma05g28500.1	proteolysis response_to_auxin_stimulus lateral_root_morphogenesis
	Gma.12863.1.S1_at	-4.89229	8.17835e-07	prostaglandin G/H synthase 2-like	Glyma19g01470.1	cell_death lipid_metabolic_process response_to_oxidative_stress fatty_acid_alpha-oxidation response_to_salicylic_acid_stimulus response_to_other_organism
	Gma.1829.1.A1_a_at	-4.86466	2.06095e-05	P34 probable thiol protease-like	Glyma08g12340.1	proteolysis developmental_programmed_cell_death
	Gma.4610.1.S1_s_at	-4.79522	1.30854e-06	aspartic proteinase nepenthesin-1-like	Glyma08g43330.1	proteolysis
	Gma.12863.2.A1_at	-4.58279	1.79924e-06	prostaglandin G/H synthase 1-like	Glyma13g04410.1	cell_death lipid_metabolic_process response_to_oxidative_stress fatty_acid_alpha-oxidation response_to_salicylic_acid_stimulus response_to_other_organism
	Gma.13500.1.A1_at	-4.20947	3.76204e-06	lysosomal Pro-X carboxypeptidase-like	Glyma19g38350.1	proteolysis
	GmaAffx.849.1.S1_at	-4.04088	5.39771e-06	subtilisin-like protease-like	Glyma06g04810.1	proteolysis seed_coat_development mucilage_metabolic_process_during_seed_coat_development
	GmaAffx.91782.1.S1_at	-3.83922	1.14497e-06	prostaglandin G/H synthase 2-like	Glyma19g01470.1	cell_death lipid_metabolic_process response_to_oxidative_stress fatty_acid_alpha-oxidation response_to_salicylic_acid_stimulus response_to_other_organism
	GmaAffx.90585.1.S1_s_at	-3.73582	4.69437e-05	aspartic proteinase nepenthesin-2-like	Glyma18g10200.1	proteolysis
	Gma.2186.1.S1_at	-3.35007	0.000131181	tripeptidyl-peptidase 2-like	Glyma10g37900.1	proteolysis
	Gma.8162.1.S1_at	-3.24394	2.94421e-06	prolyl endopeptidase-like	Glyma14g39910.1	proteolysis
	GmaAffx.48644.1.S1_at	-3.137	0.000316502	probable glutamate carboxypeptidase 2-like	Glyma01g01000.2	proteolysis
	Gma.1951.2.S1_a_at	-3.09925	0.000903217	serine carboxypeptidase-like 51-like	Glyma13g39600.1	proteolysis
	GmaAffx.87093.1.S1_s_at	-3.01565	8.66905e-06	subtilisin-like protease-like /// SUB1 homolog (S. cerevisiae)	Glyma08g11500.1	proteolysis response_to_auxin_stimulus lateral_root_morphogenesis
	Gma.5402.1.S1_at	-2.92615	3.76204e-06	serine carboxypeptidase-like 40-like	Glyma09g36080.1	proteolysis
	GmaAffx.71763.1.S1_at	-2.92065	0.000191046	subtilisin-like protease-like	Glyma17g35490.1	proteolysis seed_coat_development mucilage_metabolic_process_during_seed_coat_development
	Gma.283.1.S1_at	-2.88033	9.81402e-06	serine carboxypeptidase-like 34-like	Glyma11g10600.1	0
	GmaAffx.69562.1.S1_at	-2.83756	9.01255e-05	serine carboxypeptidase-like 34-like	Glyma12g02880.1	0
	Gma.9705.1.S1_s_at	-2.82205	0.00060847	serine carboxypeptidase-like 48-like	Glyma12g30160.1	proteolysis
	GmaAffx.85292.1.S1_at	-2.74771	2.73157e-05	aspartic proteinase nepenthesin-2-like	Glyma15g13000.1	proteolysis
	GmaAffx.1863.1.S1_at	-2.71375	3.1732e-05	aspartic proteinase-like protein 1-like	Glyma18g02280.3	proteolysis
	GmaAffx.81288.1.S1_at	-2.68982	0.000248458	protease Do-like 2, chloroplastic-like	Glyma02g17130.1	proteolysis photosystem_II_repair
	Gma.928.1.S1_at	-2.67052	1.63567e-05	acylamino-acid-releasing enzyme-like	Glyma10g00350.1	proteolysis
	GmaAffx.81126.1.S1_at	-2.63929	0.000752245	pheophorbide a oxygenase, chloroplastic-like	Glyma05g28900.1	proteolysis
	GmaAffx.32304.1.S1_s_at	-2.6037	0.00011924	matrix metalloproteinase MMP2	Glyma01g04360.1	proteolysis
	Gma.4258.2.S1_a_at	-2.54314	0.000220816	ureidoglycolate amidohydrolase	Glyma10g32850.2	proteolysis
	GmaAffx.84404.1.S1_at	-2.51146	0.000235373	probable glutamate carboxypeptidase 2-like	Glyma01g01000.2	proteolysis
	Gma.1944.1.S1_at	-2.46486	4.95608e-05	matrix metalloproteinase MMP2	Glyma01g04360.1	proteolysis
	GmaAffx.25834.1.S1_at	-2.42359	0.000488902	MLO-like protein 1-like	Glyma04g00370.1	cell_death defense_response
	Gma.879.1.A1_a_at	-2.40098	3.23863e-05	Probable glutamate carboxypeptidase 2-like	Glyma01g01000.2	proteolysis
	GmaAffx.62924.1.S1_at	-2.35747	0.000138214	serine carboxypeptidase-like 20-like	Glyma09g38500.1	proteolysis
	Gma.13490.1.S1_at	-2.34901	0.000547132	lon protease homolog 2, peroxisomal-like	Glyma01g41150.1	ATP-dependent_proteolysis
	GmaAffx.86642.1.S1_at	-2.31891	0.000130199	IAA-amino acid hydrolase ILR1-like 5-like	Glyma04g40440.1	proteolysis auxin_metabolic_process
	Gma.4258.1.S1_at	-2.30277	0.000145738	ureidoglycolate amidohydrolase	Glyma10g32850.2	proteolysis
	Gma.16526.1.S1_at	-2.29083	0.000296711	serine carboxypeptidase-like 3-like	Glyma13g03850.1	proteolysis
	Gma.12536.1.S1_at	-2.27957	0.000304562	Eukaryotic aspartyl protease family protein	Glyma02g05060.1	proteolysis
	Gma.13490.2.A1_at	-2.24381	0.000117278	lon protease homolog 2, peroxisomal-like	Glyma01g41150.1	ATP-dependent_proteolysis
	Gma.14312.1.S1_at	-2.17344	0.000284116	subtilisin-like protease-like	Glyma04g04730.1	proteolysis seed_coat_development mucilage_metabolic_process_during_seed_coat_development
	GmaAffx.78710.1.S1_at	-2.15759	0.000417423	protease 4-like	Glyma04g31180.1	GO:0006508 GO:0009642
	GmaAffx.11242.1.S1_s_at	-2.12889	0.00023063	serine carboxypeptidase-like 51-like	Glyma13g39600.1	proteolysis
	Gma.5689.3.S1_s_at	-2.09539	0.00207223	metalloendoproteinase 1-like /// metalloendoproteinase 1-like /// metalloendoproteinase 1-like	Glyma02g03310.1	proteolysis
	Gma.12536.2.A1_at	-2.06944	8.4237e-05	Eukaryotic aspartyl protease family protein	Glyma02g05060.1	proteolysis
	GmaAffx.91441.1.S1_at	-2.05863	0.000973551	Aminoacyl peptidase	Glyma03g37810.1	proteolysis
	Gma.2056.1.S1_at	-2.05838	3.71297e-05	subtilisin-like protease-like	Glyma17g17850.1	proteolysis seed_coat_development mucilage_metabolic_process_during_seed_coat_development
	Gma.12150.1.S1_at	-2.03946	0.000921537	cysteine proteinase	Glyma06g18390.1	proteolysis
	GmaAffx.83891.1.S1_at	-2.02897	0.000462731	subtilisin-like protease-like	Glyma15g35460.1	proteolysis
	GmaAffx.59065.2.S1_at	-1.97901	0.00158382	serine carboxypeptidase-like 49-like	Glyma10g35120.1	proteolysis
	Gma.12929.1.A1_at	-1.9497	1.7011e-05	aspartic proteinase-like protein 2-like	Glyma12g08870.1	proteolysis
	GmaAffx.91167.1.S1_s_at	-1.94268	0.00684185	aspartic proteinase nepenthesin-1-like	Glyma09g31930.1	proteolysis
	Gma.2.1.S1_at	-1.93301	0.00219327	aminoacyl peptidase	Glyma03g37810.2	proteolysis
	Gma.4867.1.S1_at	-1.92776	0.00050117	serine carboxypeptidase-like 45-like	Glyma03g28080.3	proteolysis
	Gma.7196.1.S1_at	-1.92712	0.000386509	protease Do-like 2, chloroplastic-like	Glyma02g17130.1	proteolysis photosystem_II_repair
	Gma.6238.1.S1_at	-1.92704	5.18508e-05	MLO-like protein 1-like	Glyma04g00370.1	cell_death defense_response
	Gma.17669.1.S1_at	-1.90125	8.71812e-05	IAA-amino acid hydrolase ILR1-like 5-like	Glyma04g40440.1	proteolysis auxin_metabolic_process
	Gma.2487.2.S1_at	-1.85326	0.000593094	subtilisin-like protease-like	Glyma07g04500.3	GO:0006508
	GmaAffx.81930.1.S1_at	-1.83838	0.000805568	aspartic proteinase nepenthesin-1-like	Glyma17g15020.1	proteolysis
	GmaAffx.82451.1.S1_at	-1.83723	0.0065754	BCL-2-associated athanogene 1	Glyma16g32290.1	apoptosis regulation_of_apoptosis
	GmaAffx.87644.1.S1_at	-1.80675	4.46538e-05	lon protease 2-like	Glyma14g07680.1	ATP-dependent_proteolysis
	Gma.16537.2.S1_at	-1.76493	0.00057592	probable Xaa-Pro aminopeptidase P-like	Glyma19g42330.1	proteolysis
	GmaAffx.35346.1.S1_at	-1.73226	0.00020544	cucumisin-like	Glyma02g41950.2	proteolysis
	GmaAffx.69940.1.S1_at	-1.71953	0.002841	probable glutamyl endopeptidase, chloroplastic-like	Glyma19g40410.2	proteolysis
	GmaAffx.63611.1.S1_at	-1.70155	0.00168719	aspartic proteinase nepenthesin-2-like	Glyma08g43360.1	proteolysis
	GmaAffx.39703.1.S1_at	-1.68958	2.61707e-05	serine carboxypeptidase-like 3-like	Glyma13g03860.1	proteolysis secondary_metabolic_process
	Gma.7415.1.S1_at	-1.65773	0.000160459	protein LOL1-like	Glyma05g23710.1	induction_of_apoptosis
	GmaAffx.56494.1.S1_at	-1.65181	0.000980094	probable Xaa-Pro aminopeptidase P-like	Glyma19g42330.1	proteolysis
	GmaAffx.41840.1.A1_s_at	-1.63641	0.000857909	subtilisin-like protease-like	Glyma14g05250.1	proteolysis response_to_auxin_stimulus lateral_root_morphogenesis
	Gma.7199.2.S1_at	-1.63512	0.000758951	xaa-Pro dipeptidase-like	Glyma05g36260.1	proteolysis
	GmaAffx.67054.2.S1_s_at	-1.62263	7.933e-05	lsd one like 1	Glyma05g23710.2	induction_of_apoptosis
	Gma.3195.1.S1_at	-1.61695	4.28546e-05	Probable glutamyl endopeptidase, chloroplastic-like /// Aminoacyl peptidase	Glyma03g37810.1	proteolysis
	GmaAffx.3364.1.A1_at	-1.61488	0.0120946	serine carboxypeptidase II-3-like	Glyma13g14410.2	proteolysis
	GmaAffx.83552.1.S1_at	-1.60123	0.0149427	presequence protease 2, chloroplastic/mitochondrial-like	Glyma01g45650.1	proteolysis protein_maturation_via_proteolysis
	Gma.4265.1.S1_at	-1.57432	0.00169439	xylem cysteine proteinase 2-like	Glyma04g01640.1	proteolysis developmental_programmed_cell_death
	Gma.10210.1.A1_at	-1.56474	0.000530775	xylem cysteine proteinase 2-like	Glyma06g01710.1	proteolysis developmental_programmed_cell_death
	GmaAffx.50637.1.S1_at	-1.53944	0.000143448	acylamino-acid-releasing enzyme-like	Glyma10g00320.1	proteolysis
	Gma.3543.1.S1_at	-1.52362	3.14049e-05	IAA-amino acid hydrolase ILR1-like 6-like	Glyma06g12120.1	proteolysis auxin_metabolic_process
	GmaAffx.36985.1.S1_at	-1.51127	0.000691071	probable Xaa-Pro aminopeptidase P-like	Glyma19g42330.1	proteolysis
	Gma.2534.4.S1_at	-1.50928	0.00260939	serine carboxypeptidase-like 20-like	Glyma18g47820.1	proteolysis
	Gma.559.1.A1_at	-1.50234	0.0147766	subtilisin-like protease-like	Glyma14g09670.1	proteolysis seed_coat_development mucilage_metabolic_process_during_seed_coat_development
	Defense / Response to Biotic stimulus - 62
	Identification	Log2(FC)	Pvalue	Description	Phytozome	Gene ontology
	GmaAffx.23295.1.S1_at	-7.46168	1.63567e-07	NDR1/HIN1-like 1	Glyma02g35630.1	defense_response_to_virus
	Gma.363.1.S1_at	-5.39816	1.14497e-06	thaumatin-like protein 1-like	Glyma06g02630.1	response_to_other_organism
	GmaAffx.36309.1.S1_at	-4.8346	2.45351e-06	thaumatin-like protein 1-like	Glyma04g02580.1	response_to_other_organism
	Gma.11336.2.S1_at	-4.48286	6.37912e-06	thaumatin-like protein-like	Glyma08g05820.1	response_to_other_organism
	Gma.13828.2.S1_at	-4.44144	2.28994e-06	acidic endochitinase-like	Glyma20g30480.1	carbohydrate_metabolic_process
	Gma.6075.1.S1_s_at	-4.35266	2.28994e-06	NDR1/HIN1-like 1	Glyma19g38600.1	defense_response_to_virus
	Gma.10658.1.A1_at	-4.27573	0.000378821	MLP-like protein 43	Glyma08g24750.1	defense_response response_to_biotic_stimulus
	GmaAffx.60439.1.S1_at	-3.70924	4.41631e-05	BEL1-like homeodomain protein 2-like	Glyma01g38650.2	N-terminal_protein_myristoylation leaf_morphogenesis
	Gma.13828.1.A1_at	-3.51849	5.31593e-05	Acidic endochitinase-like	Glyma20g30480.1	carbohydrate_metabolic_process
	Gma.15490.3.S1_s_at	-3.46779	2.568e-05	carbonic anhydrase, chloroplastic-like /// carbonic anhydrase, chloroplastic-like	Glyma02g03990.2	defense_response_to_bacterium carbon_utilization
	GmaAffx.85164.1.S1_s_at	-3.24656	0.000468456	phosphoribulokinase, chloroplastic-like /// phosphoribulokinase, chloroplastic-like	Glyma01g01370.1	defense_response_to_bacterium biosynthetic_process response_to_cold peptidyl-cysteine_S-nitrosylation
	Gma.10892.1.S1_a_at	-3.23561	1.99552e-05	carbonic anhydrase, chloroplastic-like	Glyma19g01050.8	defense_response_to_bacterium carbon_utilization response_to_cold
	Gma.1219.1.A1_at	-3.20032	1.17768e-05	peptidyl-prolyl cis-trans isomerase CYP38, chloroplastic-like	Glyma19g01260.1	defense_response_to_bacterium protein_folding photosystem_II_assembly photosystem_II_stabilization
	GmaAffx.88845.1.S1_at	-3.08478	0.000296711	basic form of pathogenesis-related protein 1-like	Glyma15g06790.1	response_to_ethylene_stimulus response_to_jasmonic_acid_stimulus response_to_salicylic_acid_stimulus
	Gma.7716.1.A1_at	-3.01141	1.5866e-05	protein ZINC INDUCED FACILITATOR-LIKE 1-like	Glyma06g47080.1	response_to_nematode
	Gma.15490.2.S1_a_at	-2.99842	1.63567e-07	carbonic anhydrase, chloroplastic-like /// carbonic anhydrase, chloroplastic-like	Glyma02g03990.2	defense_response_to_bacterium carbon_utilization
	GmaAffx.55399.1.S1_at	-2.99302	2.94421e-06	thylakoid rhodanese-like	Glyma16g02940.1	defense_response_to_bacterium
	Gma.15490.1.S1_a_at	-2.9265	1.79924e-06	carbonic anhydrase, chloroplastic-like /// carbonic anhydrase, chloroplastic-like	Glyma02g03990.2	defense_response_to_bacterium carbon_utilization
	GmaAffx.61896.1.S1_at	-2.84964	0.000201678	peptidyl-prolyl cis-trans isomerase CYP38, chloroplastic-like	Glyma19g01260.1	defense_response_to_bacterium protein_folding photosystem_II_assembly photosystem_II_stabilization
	GmaAffx.91087.1.S1_s_at	-2.76903	2.73157e-05	endo-1,4-beta-glucanase /// endoglucanase 6-like	Glyma08g02610.1	carbohydrate_metabolic_process
	GmaAffx.921.1.S1_at	-2.76081	1.52117e-05	regulatory components of ABA receptor 3	Glyma06g13150.1	defense_response response_to_biotic_stimulus
	Gma.3702.1.S1_at	-2.75725	0.000371624	endochitinase PR4-like	Glyma13g42210.1	plant-type_hypersensitive_response somatic_embryogenesis
	GmaAffx.42847.1.S1_s_at	-2.7499	0.000596856	basic form of pathogenesis-related protein 1-like	Glyma15g06790.1	response_to_ethylene_stimulus response_to_jasmonic_acid_stimulus response_to_salicylic_acid_stimulus
	GmaAffx.921.2.S1_s_at	-2.65764	3.38584e-05	regulatory components of ABA receptor 3	Glyma06g13150.1	defense_response response_to_biotic_stimulus
	Gma.17093.1.A1_at	-2.5951	0.000443921	disease resistance protein	Glyma18g42200.1	signal_transduction
	GmaAffx.66902.1.S1_at	-2.54504	7.52409e-06	polyneuridine-aldehyde esterase-like	Glyma02g07030.1	salicylic_acid_metabolic_process systemic_acquired_resistance defense_response_to_fungus,_incompatible_interaction
	Gma.12074.1.S1_at	-2.50758	0.000638566	thaumatin-like protein 1a-like	Glyma10g06830.1	response_to_other_organism
	Gma.2559.1.S1_a_at	-2.50016	1.88102e-05	thylakoid rhodanese-like	Glyma07g06300.1	defense_response_to_bacterium
	Gma.5785.1.S1_at	-2.48938	5.08694e-05	endo-1,4-beta-glucanase /// endoglucanase 6-like	Glyma08g02610.1	carbohydrate_metabolic_process
	GmaAffx.91310.1.S1_at	-2.47906	0.00112534	endo-1,4-beta-glucancase precursor	Glyma09g02160.1	cellulose_biosynthetic_process unidimensional_cell_growth hyperosmotic_salinity_response cortical_microtubule_organization
	Gma.11409.1.A1_at	-2.45072	1.17768e-05	NAD(P)-binding Rossmann-fold superfamily protein	Glyma09g39850.1	defense_response
	Gma.10851.1.S1_at	-2.42519	0.000159151	phosphoribulokinase, chloroplastic-like /// phosphoribulokinase, chloroplastic-like	Glyma09g34410.1	defense_response_to_bacterium biosynthetic_process response_to_cold peptidyl-cysteine_S-nitrosylation
	Gma.15384.2.S1_a_at	-2.32398	0.000642001	acetyltransferase NSI-like	Glyma09g40890.1	metabolic_process pathogenesis spread_of_virus_within_host
	GmaAffx.7283.1.A1_at	-2.31479	0.000358539	TMV resistance protein N-like	Glyma16g27560.1	defense_response
	Gma.10757.2.S1_s_at	-2.23493	0.00226589	chitinase-like protein 1-like	Glyma08g29090.1	carbohydrate_biosynthetic_process response_to_water_deprivation response_to_heat lignin_biosynthetic_process response_to_salt_stress multidimensional_cell_growth response_to_cytokinin_stimulus root_epidermal_cell_differentiation root_epidermal_cell_differentiation
	GmaAffx.90341.1.S1_at	-2.22708	0.00136022	endo-1,4-beta-glucancase precursor	Glyma09g02160.1	cellulose_biosynthetic_process unidimensional_cell_growth hyperosmotic_salinity_response cortical_microtubule_organization
	Gma.3570.1.S1_at	-2.09824	0.000129054	peroxiredoxin-2E, chloroplastic-like	Glyma19g37500.2	defense_response_to_bacterium peptidyl-cysteine_S-nitrosylation
	Gma.2151.1.S1_at	-2.08338	0.00396012	endoglucanase 24-like	Glyma06g02760.1	carbohydrate_metabolic_process
	GmaAffx.5432.1.S1_at	-2.0525	0.000984019	isochorismate synthase, chloroplastic-like	Glyma01g25690.1	stomatal_movement defense_response_to_bacterium defense_response_to_fungus
	Gma.2600.1.S1_x_at	-2.03115	0.000330242	ATP synthase delta chain, chloroplastic-like	Glyma17g13930.1	defense_response_to_bacterium response_to_cold photosynthesis photosynthetic_electron_transport_in_photosystem_I photosynthetic_electron_transport_in_photosystem_II
	Gma.1986.1.S1_at	-2.00993	1.75017e-05	porphobilinogen deaminase, chloroplastic-like	Glyma12g02380.1	defense_response_to_bacterium chlorophyll_biosynthetic_process porphyrin_biosynthetic_process
	GmaAffx.14833.1.S1_at	-1.98874	1.40668e-05	Late embryogenesis abundant (LEA) hydroxyproline-rich glycoprotein family	Glyma10g09750.1	defense_response_to_virus response_to_other_organism
	Gma.11284.1.S1_at	-1.96061	0.00266238	NDR1/HIN1-like 1	Glyma10g09760.1	defense_response_to_virus
	GmaAffx.91310.1.S1_s_at	-1.93088	0.00092399	endo-1,4-beta-glucancase precursor	Glyma09g02160.1	cellulose_biosynthetic_process unidimensional_cell_growth hyperosmotic_salinity_response cortical_microtubule_organization
	Gma.13935.1.A1_s_at	-1.92193	0.00170012	isochorismate synthase, chloroplastic-like	Glyma01g25690.1	stomatal_movement defense_response_to_bacterium defense_response_to_fungus
	GmaAffx.27315.1.S1_at	-1.90232	0.00109214	probable disease resistance protein At4g27220-like	Glyma18g51750.1	defense_response
	Gma.2600.1.S1_a_at	-1.88759	0.000403356	ATP synthase delta chain, chloroplastic-like /// ATP synthase delta chain, chloroplastic-like	Glyma17g13930.1	defense_response_to_bacterium response_to_cold photosynthesis photosynthetic_electron_transport_in_photosystem_I photosynthetic_electron_transport_in_photosystem_II
	Gma.3810.1.S1_s_at	-1.87182	0.000114497	MLP-like protein 423	Glyma15g15680.1	defense_response response_to_biotic_stimulus
	Gma.18104.1.S1_s_at	-1.87113	4.41631e-05	probable protein Pop3-like	Glyma06g08830.1	defense_response_to_bacterium defense_response_to_fungus
	Gma.15384.2.S1_at	-1.85806	3.92561e-06	acetyltransferase NSI-like	Glyma09g40890.1	metabolic_process pathogenesis spread_of_virus_within_host
	Gma.2026.1.S1_at	-1.85607	2.94421e-05	sedoheptulose-1,7-bisphosphatase, chloroplastic-like	Glyma11g34900.1	defense_response_to_bacterium carbohydrate_biosynthetic_process carbohydrate_metabolic_process sucrose_biosynthetic_process starch_biosynthetic_process reductive_pentose-phosphate_cycle
	Gma.15568.1.S1_at	-1.79145	0.00394638	Disease resistance-responsive (dirigent-like protein) family protein	Glyma01g31750.1	defense_response lignan_biosynthetic_process
	GmaAffx.14833.2.S1_at	-1.76429	0.000135924	Late embryogenesis abundant (LEA) hydroxyproline-rich glycoprotein family	Glyma10g09750.1	defense_response_to_virus response_to_other_organism
	Gma.13125.1.S1_at	-1.74264	4.90701e-06	ribosome-recycling factor, chloroplastic-like	Glyma02g16590.1	defense_response_to_bacterium translation
	GmaAffx.90350.1.S1_s_at	-1.71029	0.00313296	chitinase-like protein 1-like	Glyma18g51980.1	response_to_salt_stress multidimensional_cell_growth
	Gma.7834.1.S1_at	-1.70921	0.000628425	coronatine-insensitive protein 1-like	Glyma14g06740.1	defense_response response_to_insect response_to_wounding ubiquitin-dependent_protein_catabolic_process jasmonic_acid_and_ethylene-dependent_systemic_resistance jasmonic_acid_mediated_signaling_pathway response_to_jasmonic_acid_stimulus stomatal_movement stomatal_movement defense_response_to_fungus SCF-dependent_proteasomal_ubiquitin-dependent_protein_catabolic_process negative_regulation_of_defen…
	GmaAffx.494.1.S1_at	-1.68377	0.0116982	acidic endochitinase-like	Glyma16g28970.2	carbohydrate_metabolic_process
	Gma.10757.1.S1_at	-1.65748	0.0126421	chitinase-like protein 1-like	Glyma18g51980.1	response_to_salt_stress multidimensional_cell_growth
	Gma.16587.2.S1_a_at	-1.65105	0.00102818	endo-1,4-beta-glucancase precursor /// endoglucanase 25-like	Glyma15g13080.2	cellulose_biosynthetic_process unidimensional_cell_growth hyperosmotic_salinity_response cortical_microtubule_organization
	Gma.17726.1.S1_at	-1.64655	8.45642e-05	chloroplast RNA binding	Glyma19g41540.2	defense_response_to_bacterium chloroplast_organization circadian_rhythm response_to_cold rRNA_processing peptidyl-cysteine_S-nitrosylation
	GmaAffx.89772.4.S1_at	-1.54499	0.0123956	Stress-induced protein SAM22-like	Glyma17g03360.1	defense_response response_to_biotic_stimulus
	GmaAffx.41317.1.S1_at	-1.53866	0.00327854	BEL1-like homeodomain protein 2-like	Glyma16g25770.1	N-terminal_protein_myristoylation leaf_morphogenesis
	Developement - 47
	Identification	Log2(FC)	Pvalue	Description	Phytozome	Gene ontology
	Gma.1920.1.A1_at	-4.9554	7.52409e-06	protein YABBY 5-like	Glyma17g14710.2	regulation_of_flower_development cell_fate_commitment meristem_structural_organization polarity_specification_of_adaxial/abaxial_axis fruit_development abaxial_cell_fate_specification specification_of_organ_position
	GmaAffx.87719.1.S1_at	-4.52603	1.9628e-06	ROTUNDIFOLIA like 17	Glyma09g36170.1	shoot_development
	Gma.2446.2.S1_at	-4.52069	9.81402e-07	Rhodanese/Cell cycle control phosphatase superfamily protein	Glyma06g13770.1	aging
	Gma.11174.1.S1_at	-4.42205	7.36052e-06	nucleoside-triphosphatase-like	Glyma16g04770.4	pollen_germination
	GmaAffx.40203.1.S1_at	-4.36601	1.9628e-06	hydroxycinnamoyl-Coenzyme A shikimate/quinate hydroxycinnamoyltransferase-like	Glyma18g12210.1	pollen_exine_formation
	Gma.2446.1.S1_a_at	-4.08274	4.90701e-07	Rhodanese/Cell cycle control phosphatase superfamily protein	Glyma04g41080.1	aging
	Gma.2517.2.S1_a_at	-3.96393	8.17835e-06	Cytidine/deoxycytidylate deaminase family protein	Glyma13g00530.1	embryonic_development_ending_in_seed_dormancy
	GmaAffx.16034.1.S1_at	-3.95215	1.27582e-05	Plant protein 1589 of unknown function	Glyma10g43720.1	developmental_process
	Gma.1347.2.S1_at	-3.87912	2.94421e-05	chloroplast stem-loop binding protein of 41 kDa	Glyma02g16620.1	rRNA_processing
	GmaAffx.66074.1.A1_at	-3.71722	9.81402e-07	ROP-interactive CRIB motif-containing protein 1	Glyma10g39730.1	pollen_tube_growth
	Gma.12571.1.A1_at	-3.6909	2.61707e-05	probable galactinol--sucrose galactosyltransferase 2-like	Glyma06g18480.2	0
	Gma.1347.1.S1_at	-3.63943	2.12637e-06	chloroplast stem-loop binding protein of 41 kDa	Glyma10g03200.1	rRNA_processing
	Gma.2517.2.S1_at	-3.43965	1.63567e-06	Cytidine/deoxycytidylate deaminase family protein	Glyma13g00530.1	embryonic_development_ending_in_seed_dormancy
	Gma.6037.1.S1_at	-3.34855	1.14497e-06	hydroxycinnamoyl-Coenzyme A shikimate/quinate hydroxycinnamoyltransferase-like	Glyma18g12210.1	pollen_exine_formation
	Gma.2517.1.S1_at	-3.26776	2.63343e-05	Cytidine/deoxycytidylate deaminase family protein	Glyma13g00530.1	embryonic_development_ending_in_seed_dormancy
	GmaAffx.71769.1.S1_at	-3.135	0.000176816	CONSTANS-like 2a	Glyma08g28370.1	regulation_of_flower_development
	GmaAffx.85168.1.S1_at	-2.86549	0.000125456	monocopper oxidase-like protein SKU5-like /// monocopper oxidase-like protein SKU5-like	Glyma05g04270.1	cell_tip_growth
	Gma.13051.1.S1_at	-2.83633	2.22451e-05	pollen-specific protein SF21-like	Glyma20g36650.1	cell_differentiation
	Gma.17606.1.S1_at	-2.79112	2.35537e-05	hydroxycinnamoyl-Coenzyme A shikimate/quinate hydroxycinnamoyltransferase-like	Glyma10g06990.1	pollen_exine_formation
	GmaAffx.53755.1.S1_at	-2.73378	0.000107464	homeobox protein BEL1 homolog	Glyma11g02450.1	ovule_development
	Gma.17985.2.S1_at	-2.73263	0.000100103	hydroxycinnamoyl-Coenzyme A shikimate	Glyma18g13840.1	pollen_exine_formation
	GmaAffx.45249.1.S1_at	-2.71521	2.78064e-05	CONSTANS-like 2b /// zinc finger protein CONSTANS-LIKE 2	Glyma18g51320.1	regulation_of_flower_development
	GmaAffx.90009.1.S1_s_at	-2.66118	0.000141158	expansin-A8-like	Glyma04g40000.1	syncytium_formation unidimensional_cell_growth plant-type_cell_wall_modification_during_multidimensional_cell_growth plant-type_cell_wall_loosening
	GmaAffx.66857.1.S1_at	-2.56042	0.000100103	chloroplast stem-loop binding protein of 41 kDa	Glyma10g03200.1	rRNA_processing
	GmaAffx.88691.1.S1_s_at	-2.50652	5.61035e-05	Putative phytosulfokine peptide	Glyma10g07670.1	cell_proliferation
	Gma.12780.1.A1_at	-2.45601	0.000479252	pollen-specific protein SF21-like	Glyma14g10720.2	cell_differentiation
	GmaAffx.2189.1.A1_at	-2.42949	8.40735e-05	embryogenesis-associated protein EMB8-like	Glyma12g01650.1	embryonic_development_ending_in_seed_dormancy
	Gma.2212.1.S1_a_at	-2.41047	8.35828e-05	pollen-specific protein SF21-like /// pollen-specific protein SF21-like	Glyma04g05350.1	cell_differentiation
	GmaAffx.58749.1.S1_at	-2.26661	3.12413e-05	embryogenesis-associated protein EMB8-like	Glyma12g01650.1	embryonic_development_ending_in_seed_dormancy
	Gma.17985.1.S1_at	-2.25463	1.04683e-05	quinate hydroxycinnamoyltransferase-like	Glyma18g13840.1	pollen_exine_formation
	GmaAffx.58559.1.A1_at	-2.18605	0.000437869	quinate hydroxycinnamoyltransferase-like	Glyma08g42490.1	pollen_exine_formation
	GmaAffx.87196.1.S1_at	-2.09556	0.000395505	ERECTA	Glyma17g34380.2	cell_growth regulation_of_cell_adhesion organ_morphogenesis leaf_morphogenesis stomatal_complex_morphogenesis
	Gma.10606.1.S1_at	-2.05817	5.31593e-05	expansin A1	Glyma01g06030.2	syncytium_formation unidimensional_cell_growth plant-type_cell_wall_loosening response_to_gibberellin_stimulus response_to_red_light
	Gma.13937.1.A1_at	-2.03379	0.000162422	tetraspanin7	Glyma04g19880.1	aging
	Gma.15856.2.S1_at	-2.01255	0.0152888	nucleoside-triphosphatase-like	Glyma16g04760.1	pollen_germination
	GmaAffx.46298.1.S1_at	-1.97885	0.000232592	thermospermine synthase ACAULIS5-like	Glyma20g28340.1	unidimensional_cell_growth auxin_polar_transport phloem_or_xylem_histogenesis
	GmaAffx.86027.1.S1_at	-1.91662	0.000849894	hydroxycinnamoyl-Coenzyme A shikimate/quinate hydroxycinnamoyltransferase-like	Glyma08g42500.1	pollen_exine_formation
	Gma.7253.1.S1_at	-1.9041	0.00168261	APO protein 2, chloroplastic-like	Glyma12g28480.1	embryonic_development_ending_in_seed_dormancy
	Gma.7253.2.S1_at	-1.89128	2.28994e-05	APO protein 2, chloroplastic-like	Glyma09g10560.1	embryonic_development_ending_in_seed_dormancy
	GmaAffx.11213.1.A1_at	-1.87935	0.00095605	Plant protein 1589 of unknown function	Glyma02g10620.1	developmental_process
	Gma.17606.2.S1_at	-1.75845	0.000156697	hydroxycinnamoyl-Coenzyme A shikimate/quinate hydroxycinnamoyltransferase-like	Glyma10g06870.1	pollen_exine_formation
	Gma.12562.1.A1_at	-1.69139	0.00125472	GDSL-like Lipase/Acylhydrolase superfamily protein	Glyma04g02490.1	sexual_reproduction
	GmaAffx.91330.1.S1_at	-1.68613	0.0109153	tetraspanin3	Glyma11g15790.1	aging
	Gma.4589.1.S1_s_at	-1.64454	0.000357394	wound-induced protein 1-like	Glyma11g35800.1	aging response_to_fungus response_to_stress
	Gma.7006.1.S1_at	-1.59169	0.00565353	expansin	Glyma07g15910.1	syncytium_formation unidimensional
	GmaAffx.8063.1.S1_s_at	-1.57462	0.000316502	ROTUNDIFOLIA like 8	Glyma14g07320.1	shoot_development
	GmaAffx.261.1.S1_at	-1.53383	3.69662e-05	putative ribosome biogenesis GTPase RsgA-like	Glyma18g01130.1	embryonic_development_ending_in_seed_dormancy
	DNA/RNA Nucleus - 31
	Identification	Log2(FC)	Pvalue	Description	Phytozome	Gene ontology
	Gma.1188.1.A1_at	-3.674	1.52117e-05	probable GMP synthase [glutamine-hydrolyzing]-like	Glyma0022s00480.1	DNA_repair base-excision_repair
	Gma.16027.1.S1_at	-1.6432	6.49361e-05	RNA polymerase sigma factor rpoD-like	Glyma04g00330.1	response_to_blue_light transcription_initiation regulation_of_transcription,_DNA-dependent response_to_red_light
	Gma.16027.2.S1_at	-2.23352	0.000861835	RNA polymerase sigma factor rpoD-like	Glyma04g00330.1	response_to_blue_light transcription_initiation regulation_of_transcription,_DNA-dependent response_to_red_light
	Gma.723.1.A1_at	-2.12972	0.000505422	cryptochrome DASH, chloroplastic/mitochondrial-like	Glyma04g07870.2	DNA_repair
	Gma.7119.2.S1_a_at	-2.93824	9.22518e-05	tRNA uridine 5-carboxymethylaminomethyl modification enzyme MnmG-like /// tRNA uridine 5-carboxymethylaminomethyl modification enzyme MnmG-like	Glyma05g32720.1	tRNA_processing
	Gma.482.1.S1_at	-3.21336	6.98431e-05	5'-methylthioadenosine/S-adenosylhomocysteine nucleosidase 1-like	Glyma06g00800.1	nucleoside_metabolic_process
	GmaAffx.47378.1.S1_at	-2.44663	0.000114006	5'-methylthioadenosine/S-adenosylhomocysteine nucleosidase 1-like	Glyma06g00800.1	nucleoside_metabolic_process
	Gma.4462.1.S1_at	-5.10435	3.22227e-05	bark storage protein A-like	Glyma06g08860.1	nucleoside_metabolic_process
	GmaAffx.26533.1.A1_s_at	-4.64526	3.87654e-05	bark storage protein A-like	Glyma06g08860.1	nucleoside_metabolic_process
	Gma.15645.1.A1_at	-1.83607	0.000161114	probable GMP synthase [glutamine-hydrolyzing]-like	Glyma07g02620.1	DNA_repair
	GmaAffx.87440.1.S1_at	-2.79612	1.79924e-05	putative tRNA (cytidine(34)-2'-O)-methyltransferase-like	Glyma08g16210.1	RNA_processing
	Gma.13503.1.S1_at	-1.89986	2.45351e-06	RNA polymerase sigma factor rpoD-like	Glyma09g35750.2	transcription_initiation regulation_of_transcription,_DNA-dependent
	Gma.2511.2.S1_at	-2.16822	0.000531102	blue-light photoreceptor PHR2-like	Glyma10g02240.2	DNA_repair
	GmaAffx.38528.1.S1_at	-2.29384	1.86466e-05	RNA polymerase sigma factor rpoD-like	Glyma10g06500.1	transcription_initiation regulation_of_transcription,_DNA-dependent positive_regulation_of_transcription
	GmaAffx.72265.1.S1_at	-2.71535	0.00017011	RNA polymerase sigma factor rpoD-like	Glyma10g06500.1	transcription_initiation regulation_of_transcription,_DNA-dependent positive_regulation_of_transcription
	GmaAffx.23493.1.S1_at	-1.87056	7.54044e-05	DNA repair protein XRCC2 homolog	Glyma11g11090.2	reciprocal_meiotic_recombination double-strand_break_repair_via_Sequence Matchous_recombination
	GmaAffx.40679.1.S1_at	-1.63414	0.000756498	ATP-dependent RNA helicase DBP2-like	Glyma11g31380.1	0
	GmaAffx.48843.1.S1_at	-6.0693	4.74345e-06	Exosome complex component RRP4-like	Glyma14g34170.1	sulfate_transport
	GmaAffx.57750.1.S1_at	-2.19257	0.000262689	DNA-damage-repair/toleration protein DRT102-like	Glyma19g43230.1	response_to_UV response_to_cold photoreactive_repair
	GmaAffx.87506.1.S1_at	-2.84522	1.7011e-05	RNA polymerase sigma factor rpoD-like	Glyma14g31370.1	regulation_of_transcription,_DNA-dependent response_to_red_light response_to_far_red_light
	Gma.7977.1.S1_at	-2.13689	0.000216072	tRNA-dihydrouridine synthase A-like	Glyma05g26560.1	regulation_of_nitrogen_utilization
	Gma.7894.1.S1_at	-2.07339	2.46986e-05	nucleobase-ascorbate transporter 11-like	Glyma09g33220.2	transport
	GmaAffx.92870.1.S1_at	-2.06183	0.000607488	uracil phosphoribosyltransferase-like	Glyma03g12260.3	nucleoside_metabolic_process
	Gma.15017.2.S1_at	-2.05248	0.000146883	tRNA-dihydrouridine synthase A-like	Glyma08g09540.1	regulation_of_nitrogen_utilization
	GmaAffx.40679.2.S1_s_at	-2.00142	0.00012333	ATP-dependent RNA helicase DBP2-like /// ATP-dependent RNA helicase DBP2-like	Glyma18g05800.1	0
	Gma.10475.1.S1_at	-1.93458	0.000247641	psbB mRNA maturation factor Mbb1, chloroplastic-like	Glyma17g03680.1	RNA_processing regulation_of_translation plastid_organization
	GmaAffx.74069.1.S1_at	-1.90265	0.000274629	sigma factor sigB regulation protein rsbQ-like	Glyma01g39850.1	RNA-dependent_DNA_replication
	Gma.1778.1.S1_at	-1.65001	0.000175671	DNA-damage-repair/toleration protein DRT100-like	Glyma08g16220.1	UV_protection response_to_UV signal_transduction response_to_chemical_stimulus response_to_drug
	GmaAffx.60359.1.S1_s_at	-1.59944	0.00232821	RNA polymerase sigma factor rpoD-like	Glyma06g13100.3	response_to_blue_light transcription_initiation regulation_of_transcription,_DNA-dependent response_to_red_light response_to_far_red_light
	Gma.15688.3.S1_at	-1.59358	0.000572648	light-mediated development protein DET1-like	Glyma01g44200.2	DNA_repair negative_regulation_of_photomorphogenesis
	Gma.8092.1.A1_at	-1.55047	0.0028459	A/G-specific adenine DNA glycosylase-like	Glyma07g06560.1	base-excision_repair
	Energy - 16
	Identification	Log2(FC)	Pvalue	Description	Phytozome	Gene ontology
	GmaAffx.84017.1.S1_at	-3.46898	7.22966e-05	GTP-binding protein TypA/BipA homolog	Glyma02g31480.1	0
	Gma.2012.1.S1_at	-3.01649	1.30854e-06	GTP-binding protein TypA/BipA homolog	Glyma10g17570.2	0
	GmaAffx.39829.1.A1_at	-2.86491	5.39771e-06	ATPase 11, plasma membrane-type-like	Glyma06g20200.1	cation_transport metabolic_process proton_transport transport
	Gma.10788.1.S1_at	-2.60517	6.59175e-05	ATP synthase gamma chain, chloroplastic-like	Glyma13g27490.3	ATP_synthesis_coupled_proton_transport
	Gma.3412.1.S1_at	-2.40685	2.81335e-05	ATPase 11, plasma membrane-type-like	Glyma05g01460.1	cation_transport metabolic_process proton_transport transport
	GmaAffx.11342.1.S1_at	-2.28503	0.000440159	ATPase, F1 complex, OSCP/delta subunit protein	Glyma19g44720.1	ATP_synthesis_coupled_proton_transport
	Gma.6496.1.S1_s_at	-2.19669	7.11517e-05	plasma membrane ATPase 4-like	Glyma09g06250.1	cation_transport metabolic_process proton_transport transport
	GmaAffx.39829.1.S1_at	-2.13403	0.000776453	ATPase 11, plasma membrane-type-like	Glyma06g20200.1	cation_transport metabolic_process proton_transport transport
	GmaAffx.61727.1.S1_at	-2.11967	0.00202087	GTPase HflX-like	Glyma17g37250.1
	GmaAffx.1576.1.S1_at	-2.02178	1.79924e-06	NAD(P)H:plastoquinone dehydrogenase complex subunit O	Glyma06g15890.1	NADH_dehydrogenase_complex_(plastoquinone)_assembly
	Gma.13939.1.S1_at	-1.74045	0.000800988	ATPase 11, plasma membrane-type-like	Glyma17g10420.1	cation_transport metabolic_process proton_transport transport
	Gma.16525.3.S1_a_at	-1.72614	0.000824705	phosphopantothenate--cysteine ligase 2-like	Glyma04g43390.3	coenzyme_A_biosynthetic_process
	GmaAffx.51914.1.S1_at	-1.64829	3.82747e-05	GTPase obg-like	Glyma13g28800.1
	Gma.3388.2.S1_at	-1.62554	4.36724e-05	subunit NDH-M of NAD(P)H:plastoquinone dehydrogenase complex	Glyma06g12420.1	NADH_dehydrogenase_complex_(plastoquinone)_assembly
	Gma.2558.2.S1_a_at	-1.60884	0.000430018	cytochrome c biogenesis protein CCS1, chloroplastic-like	Glyma11g12860.2	cytochrome_complex_assembly
	Gma.6496.1.S1_at	-1.50093	0.00245122	plasma membrane ATPase 4-like	Glyma09g06250.2	cation_transport metabolic_process proton_transport transport
	Homone Response / Hormone - 79
	Identification	Log2(FC)	Pvalue	Description	Phytozome	Gene ontology
				Abscisic acid - 6
	Gma.3488.1.S1_at	-3.49397	4.9888e-05	zeaxanthin epoxidase, chloroplastic-like	Glyma17g20020.1	abscisic_acid_biosynthetic_process response_to_water_deprivation response_to_heat response_to_osmotic_stress xanthophyll_biosynthetic_process sugar_mediated_signaling response_to_red_light
	Gma.17789.1.S1_at	-2.18696	3.6639e-05	abscisic acid receptor PYL4-like	Glyma07g19120.1	defense_response response_to_biotic_stimulus
	GmaAffx.15227.1.S1_at	-2.16836	0.000103538	potassium channel AKT2/3-like	Glyma12g29190.1	response_to_abscisic_acid_stimulus regulation_of_membrane_potential
	GmaAffx.17478.1.A1_at	-2.16025	7.03338e-05	momilactone A synthase-like	Glyma12g09800.1	abscisic_acid_biosynthetic_process response_to_water_deprivation response_to_heat proline_biosynthetic_process sugar_mediated_signaling regulation_of_abscisic_acid_biosynthetic_process
	GmaAffx.59589.1.S1_at	-2.03046	0.000144103	abscisic acid receptor PYL4-like	Glyma01g31320.1	defense_response response_to_biotic_stimulus
	GmaAffx.50635.2.S1_at	-1.97728	0.000327461	abscisic acid 8'-hydroxylase 2-like	Glyma09g41960.1	abscisic_acid_metabolic_process response_to_red_or_far_red_light response_to_red_light release_of_seed_from_dormancy
				Auxin - 32
	Gma.13034.1.S1_at	-4.69815	1.63567e-07	SAUR-like auxin-responsive protein family	Glyma12g03990.1	response_to_auxin_stimulus
	GmaAffx.13898.1.S1_at	-4.45109	2.28994e-06	auxin-induced protein 5NG4-like	Glyma04g43000.1	0
	GmaAffx.91199.1.S1_at	-4.32366	5.72485e-06	Auxin-induced protein 5NG4-like	Glyma19g39030.1	metabolic_process
	Gma.1101.1.S1_s_at	-4.29114	8.17835e-07	SUB1 homolog (S. cerevisiae)	Glyma08g11500.1	proteolysis response_to_auxin_stimulus lateral_root_morphogenesis
	Gma.10854.1.S1_at	-3.80689	9.32332e-06	auxin-induced protein 5NG4-like	Glyma17g07690.1	0
	GmaAffx.90762.1.S1_s_at	-3.69902	4.9888e-05	auxin-induced protein 5NG4-like /// auxin-induced protein 5NG4-like	Glyma13g01570.3	biological_process
	GmaAffx.67559.1.A1_at	-3.30394	2.32265e-05	auxin-induced protein 5NG4-like	Glyma03g33020.1	0
	GmaAffx.93321.1.S1_x_at	-3.20108	1.66838e-05	auxin-induced protein ali50	Glyma10g32340.1	response_to_water_deprivation gravitropism response_to_wounding regulation_of_growth response_to_jasmonic_acid_stimulus
	Gma.3241.1.S1_a_at	-3.09436	8.66905e-06	auxin-binding protein ABP19a-like	Glyma15g19510.1	response_to_cold peptidyl-cysteine_S-nitrosylation
	GmaAffx.36084.1.S1_at	-2.89701	9.01255e-05	auxin-induced protein 5NG4-like	Glyma13g01570.3	biological_process
	Gma.666.1.S1_at	-2.89041	1.63567e-06	auxin-induced protein PCNT115-like	Glyma10g38890.3	response_to_cadmium_ion
	GmaAffx.28641.1.S1_at	-2.89004	2.568e-05	auxin efflux carrier component 3-like	Glyma20g01760.2	gravitropism pattern_specification_process tropism auxin_polar_transport regulation_of_root_meristem_growth root_development root_hair_elongation root_hair_initiation root_hair_initiation
	GmaAffx.15800.1.S1_at	-2.79641	4.20367e-05	Auxin-induced protein X15-like	Glyma06g43380.1	response_to_cold response_to_auxin_stimulus
	Gma.1438.1.S1_s_at	-2.6533	0.000189574	auxin-responsive protein IAA14-like	Glyma20g35270.1	response_to_auxin_stimulus
	GmaAffx.79815.2.S1_at	-2.64101	0.000131181	SAUR-like auxin-responsive protein family	Glyma01g17300.1	response_to_auxin_stimulus
	Gma.4162.1.S1_at	-2.59387	8.66905e-06	SAUR-like auxin-responsive protein family	Glyma07g04850.1	response_to_auxin_stimulus
	GmaAffx.93321.1.S1_s_at	-2.51835	0.000196935	auxin-induced protein ali50	Glyma20g35270.1	response_to_auxin_stimulus
	GmaAffx.26568.1.S1_at	-2.35958	1.5866e-05	auxin efflux carrier component 3-like	Glyma20g01760.2	gravitropism pattern_specification_process tropism auxin_polar_transport regulation_of_root_meristem_growth root_development root_hair_elongation root_hair_initiation root_hair_initiation
	GmaAffx.35572.1.S1_at	-2.278	0.00165808	Auxin-induced protein PCNT115-like	Glyma03g40870.1	0
	GmaAffx.90762.1.S1_x_at	-2.27276	0.00139032	auxin-induced protein 5NG4-like	Glyma13g01570.3	biological_process
	GmaAffx.7250.1.A1_at	-2.15228	0.000331223	auxin response factor 4-like	Glyma12g29280.1	96.42
	GmaAffx.91229.1.S1_x_at	-2.114	0.000156861	auxin-responsive protein IAA14-like	Glyma20g35270.1	response_to_auxin_stimulus
	GmaAffx.84418.1.S1_at	-2.10229	0.000169783	auxin-induced protein 5NG4-like	Glyma13g03510.1	0
	Gma.3241.1.S1_at	-2.04797	0.00153688	auxin-binding protein ABP19a-like	Glyma15g19510.1	response_to_cold peptidyl-cysteine_S-nitrosylation
	GmaAffx.38425.1.S1_at	-2.00522	0.000143775	auxin-induced protein 15A-like	Glyma09g35620.1	response_to_auxin_stimulus
	Gma.12859.1.S1_at	-1.97795	6.24826e-05	SAUR-like auxin-responsive protein family	Glyma10g06440.1	response_to_auxin_stimulus
	GmaAffx.87724.1.S1_at	-1.93312	0.000441795	putative auxin efflux carrier component 8-like	Glyma18g47630.1	auxin_polar_transport
	Gma.1411.2.S1_at	-1.87984	0.000334168	auxin-responsive protein IAA27-like	Glyma05g35640.1	regulation_of_translation response_to_auxin_stimulus
	GmaAffx.80898.1.S1_at	-1.81905	0.00037555	auxin-induced protein 5NG4-like	Glyma08g19480.1
	GmaAffx.2744.1.S1_at	-1.61436	0.000691889	auxin-induced protein X15-like	Glyma04g40930.1	response_to_auxin_stimulus
	Gma.13954.1.A1_s_at	-1.57532	7.78579e-05	auxin-induced protein 15A-like	Glyma09g35620.1	response_to_auxin_stimulus
	Gma.17866.1.S1_at	-1.56117	0.000171909	auxin response factor 6-like	Glyma15g09750.1	regulation_of_transcription,_DNA-dependent flower_development response_to_auxin_stimulus
				Brassinosteroid - 2
	Gma.2488.1.S1_at	-5.22507	1.30854e-06	serine carboxypeptidase 24-like	Glyma17g08090.1	proteolysis brassinosteroid_mediated_signaling
	GmaAffx.26516.1.S1_at	-3.27567	8.17835e-06	brassinosteroid-regulated protein BRU1-like	Glyma09g07070.1	carbohydrate_metabolic_process glucan_metabolic_process
				Ethylene - 16
	Gma.18041.1.A1_at	-3.00068	0.000132326	1-aminocyclopropane-1-carboxylate oxidase 1-like	Glyma03g07680.2	0
	Gma.3668.1.S1_a_at	-4.67804	2.45351e-06	1-aminocyclopropane-1-carboxylate oxidase 5-like /// 1-aminocyclopropane-1-carboxylate oxidase 5-like	Glyma06g12340.1	biological_process
	GmaAffx.12674.1.A1_at	-4.56409	8.83262e-06	ethylene-responsive transcription factor SHINE 3-like	Glyma06g07240.2	regulation_of_transcription,_DNA-dependent
	Gma.3668.3.S1_at	-4.15062	7.36052e-06	1-aminocyclopropane-1-carboxylate oxidase 5-like	Glyma06g12340.1	biological_process
	GmaAffx.67731.1.S1_at	-3.63152	5.39771e-06	ethylene-responsive transcription factor-like protein At4g13040-like	Glyma18g33460.1	regulation_of_transcription,_DNA-dependent
	GmaAffx.5879.1.S1_at	-3.14926	1.14497e-05	ethylene-responsive transcription factor ERF034-like	Glyma17g15310.1	regulation_of_transcription,_DNA-dependent
	Gma.8896.1.S1_at	-2.66075	0.000274793	ethylene-responsive transcription factor ERF060-like	Glyma08g14600.1	regulation_of_transcription,_DNA-dependent
	Gma.3668.3.S1_a_at	-2.50043	2.45351e-05	1-aminocyclopropane-1-carboxylate oxidase 5-like	Glyma06g12340.1	biological_process
	GmaAffx.34453.1.S1_at	-2.39915	1.04683e-05	basic helix-loop-helix (bHLH) DNA-binding superfamily protein	Glyma02g15520.1	response_to_ethylene_stimulus
	GmaAffx.67389.1.S1_at	-2.31316	4.35088e-05	1-aminocyclopropane-1-carboxylate oxidase homolog 1-like	Glyma08g46630.1	biological_process
	GmaAffx.67456.1.S1_at	-2.1365	0.000252711	ethylene-responsive transcription factor RAP2-7-like	Glyma02g09600.1	regulation_of_transcription,_DNA-dependent organ_morphogenesis vegetative_to_reproductive_phase_transition
	GmaAffx.5879.2.S1_at	-2.07102	0.000159805	ethylene-responsive transcription factor ERF034-like	Glyma17g15310.1	regulation_of_transcription,_DNA-dependent
	GmaAffx.92536.1.S1_at	-2.01594	0.0033824	1-aminocyclopropane-1-carboxylate oxidase-like	Glyma02g43560.5	ethylene_biosynthetic_process
	Gma.4560.1.S1_at	-1.72563	0.000388635	ethylene-responsive transcription factor ERF023-like	Glyma07g06080.1	regulation_of_transcription,_DNA-dependent
	GmaAffx.62715.1.S1_at	-1.71144	0.00441762	1-aminocyclopropane-1-carboxylate oxidase homolog 6-like	Glyma18g13610.2	coumarin_biosynthetic_process secondary_metabolic_process hydrogen_peroxide-mediated_programmed_cell_death
	GmaAffx.27137.2.S1_at	-1.52747	0.000976005	ethylene-responsive transcription factor RAP2-7-like	Glyma02g09600.1	regulation_of_transcription,_DNA-dependent
				Gibberellin - 7
	Gma.3433.1.S1_at	-7.89701	9.81402e-07	Gibberellin-regulated family protein	Glyma06g04740.1	response_to_gibberellin_stimulus
	Gma.3254.1.S1_at	-4.11772	1.14497e-06	gibberellin-regulated protein 4-like	Glyma04g33610.1	response_to_gibberellin_stimulus gibberellic_acid_mediated_signaling
	Gma.2499.1.S1_at	-3.85448	4.90701e-07	Gibberellin-regulated family protein	Glyma06g20830.1	response_to_gibberellin_stimulus gibberellic_acid_mediated_signaling
	Gma.2486.1.S1_at	-3.36874	3.71297e-05	gibberellin 2-beta-dioxygenase 1-like	Glyma15g39750.1	response_to_red_or_far_red_light gibberellin_catabolic_process response_to_red_light
	Gma.15958.1.S1_at	-2.40648	0.000456516	Gibberellin-regulated family protein	Glyma02g41280.1	response_to_gibberellin_stimulus
	Gma.10827.3.S1_at	-1.85474	0.000205277	gibberellin 20 oxidase 1-like	Glyma02g15370.1	biological_process
	Gma.9442.1.S1_at	-1.77863	0.000351015	gibberellin 3-beta-dioxygenase 3-like	Glyma04g07480.1
				Jasmonic acid - 16
	GmaAffx.53210.1.S1_at	-3.50888	7.19695e-06	allene oxide synthase, chloroplastic-like	Glyma12g31770.1	fatty_acid_metabolic_process
	GmaAffx.70690.1.S1_at	-1.54224	0.0307082	linoleate 13S-lipoxygenase 2-1, chloroplastic-like	Glyma11g13880.1	response_to_water_deprivation jasmonic_acid_biosynthetic_process response_to_wounding response_to_jasmonic_acid_stimulus response_to_other_organism
	GmaAffx.27496.2.S1_at	-2.04184	0.000196117	linoleate 9S-lipoxygenase 5, chloroplastic-like	Glyma20g28290.2	root_development
	Gma.2019.1.S1_at	-3.77405	1.4721e-06	lipoxygenase	Glyma07g00890.1	defense_response jasmonic_acid_biosynthetic_process response_to_wounding defense_response_to_bacterium,_incompatible_interaction membrane_disassembly growth response_to_abscisic_acid_stimulus response_to_jasmonic_acid_stimulus response_to_jasmonic_acid_stimulus
	GmaAffx.89726.1.A1_s_at	-3.40546	0.000105337	lipoxygenase	Glyma13g42330.1	defense_response jasmonic_acid_biosynthetic_process response_to_wounding defense_response_to_bacterium,_incompatible_interaction membrane_disassembly growth response_to_abscisic_acid_stimulus response_to_jasmonic_acid_stimulus response_to_jasmonic_acid_stimulus
	Gma.10969.1.S1_at	-2.95879	0.00017698	lipoxygenase	Glyma13g42340.1	defense_response jasmonic_acid_biosynthetic_process response_to_wounding defense_response_to_bacterium,_incompatible_interaction membrane_disassembly growth response_to_abscisic_acid_stimulus response_to_jasmonic_acid_stimulus response_to_jasmonic_acid_stimulus
	Gma.10969.1.S1_x_at	-2.6176	0.000439505	lipoxygenase	Glyma13g42340.1	defense_response jasmonic_acid_biosynthetic_process response_to_wounding defense_response_to_bacterium,_incompatible_interaction membrane_disassembly growth response_to_abscisic_acid_stimulus response_to_jasmonic_acid_stimulus response_to_jasmonic_acid_stimulus
	GmaAffx.20925.1.S1_at	-2.35893	0.000145738	probable linoleate 9S-lipoxygenase 5-like	Glyma10g29490.2	defense_response jasmonic_acid_biosynthetic_process response_to_wounding defense_response_to_bacterium,_incompatible_interaction membrane_disassembly growth response_to_abscisic_acid_stimulus response_to_jasmonic_acid_stimulus response_to_jasmonic_acid_stimulus
	Gma.15155.2.S1_at	-1.59026	0.000159478	protein TIFY 10A-like	Glyma16g01220.1	jasmonic_acid_mediated_signaling_pathway pollen_development flower_development response_to_jasmonic_acid_stimulus defense_response_to_bacterium
	Gma.15875.1.S1_at	-2.24451	6.11741e-05	protein TIFY 6B-like	Glyma09g22270.1	jasmonic_acid_mediated_signaling_pathway
	Gma.1.1.S1_at	-3.4691	1.14497e-06	lipoxygenase 10	Glyma08g20230.1	defense_response jasmonic_acid_biosynthetic_process response_to_wounding
	GmaAffx.93553.1.S1_s_at	-2.78561	0.0025438	linoleate 9S-lipoxygenase-4-like /// lipoxygenase /// lipoxygenase /// lipoxygenase L-5	Glyma13g42330.1	defense_response jasmonic_acid_biosynthetic_process response_to_wounding
	GmaAffx.93201.1.S1_at	-2.42102	0.00186892	protein TIFY 6B-like	Glyma08g04770.4	jasmonic_acid_mediated_signaling_pathway
	GmaAffx.79275.1.S1_s_at	-2.39156	5.62671e-05	allene oxide synthase, chloroplastic-like	Glyma07g21100.1	response_to_jasmonic_acid_stimulus oxylipin_metabolic_process
	GmaAffx.89259.1.S1_s_at	-1.57475	0.000676186	lipoxygenase	Glyma07g00900.2	defense_response jasmonic_acid_biosynthetic_process response_to_wounding
	Gma.9399.1.S1_at	-1.52259	0.000145738	linoleate 13S-lipoxygenase 2-1, chloroplastic-like	Glyma12g05840.1	defense_response jasmonic_acid_biosynthetic_process response_to_wounding
	Lipid Metabolic Process - 47
	Identification	Log2(FC)	Pvalue	Description	Phytozome	Gene ontology
				Biosynthetic process - 11
	Gma.11043.1.S1_a_at	-4.89915	4.90701e-07	omega-3 fatty acid desaturase, chloroplastic-like	Glyma03g07570.1	fatty_acid_biosynthetic_process response_to_temperature_stimulus
	Gma.11043.1.S1_at	-4.86197	4.90701e-07	omega-3 fatty acid desaturase, chloroplastic-like	Glyma03g07570.1	fatty_acid_biosynthetic_process response_to_temperature_stimulus
	GmaAffx.87656.1.S1_at	-4.52831	1.79924e-06	fatty acid desaturase 2-like	Glyma17g34640.1	fatty_acid_biosynthetic_process lipid_metabolic_process
	GmaAffx.12493.1.S1_at	-4.39035	1.84831e-05	omega-3 fatty acid desaturase, chloroplastic-like	Glyma03g07570.1	fatty_acid_biosynthetic_process response_to_temperature_stimulus
	Gma.8463.1.S1_at	-4.37553	1.9628e-06	fatty acid desaturase 8	Glyma18g06950.1	fatty_acid_biosynthetic_process response_to_temperature_stimulus
	Gma.17710.3.A1_at	-4.05326	2.61707e-06	acyl carrier protein 4	Glyma05g38490.1	fatty_acid_biosynthetic_process response_to_light_stimulus
	Gma.5786.2.S1_at	-3.84652	1.52117e-05	GDSL esterase/lipase APG-like	Glyma07g01680.1	lipid_metabolic_process
	Gma.49.1.S1_at	-3.18018	1.9628e-06	plastid omega-6 desaturase	Glyma02g36460.1	fatty_acid_biosynthetic_process photoinhibition
	Gma.14025.1.A1_at	-2.89763	0.000190883	pyruvate kinase isozyme G, chloroplastic-like	Glyma01g40860.1	fatty_acid_biosynthetic_process glycolysis
	Gma.6225.2.S1_at	-2.88232	0.000118095	squalene monooxygenase-like	Glyma14g10290.1	sterol_biosynthetic_process
	Gma.6225.1.S1_at	-2.8497	5.65942e-05	squalene monooxygenase-like	Glyma0041s00260.3	sterol_biosynthetic_process
	Gma.10564.1.S1_at	-2.74856	1.57024e-05	fatty acid desaturase 8	Glyma02g39230.1	fatty_acid_biosynthetic_process response_to_temperature_stimulus
	Gma.1061.1.A1_at	-2.69432	0.000353632	GDSL esterase/lipase At5g45910-like	Glyma15g08770.1	lipid_metabolic_process
	Gma.10764.2.S1_a_at	-2.66678	0.00230368	obtusifoliol 14-alpha demethylase-like /// obtusifoliol 14-alpha demethylase-like	Glyma03g26820.1	sterol_biosynthetic_process embryonic_development_ending_in_seed_dormancy
	Gma.12516.2.S1_s_at	-2.44181	8.83262e-05	probable phytol kinase 1, chloroplastic-like /// probable phytol kinase 1, chloroplastic-like	Glyma10g34420.1	phospholipid_biosynthetic_process vitamin_E_biosynthetic_process
	Gma.10764.1.S1_at	-2.42931	0.00141224	obtusifoliol 14-alpha demethylase-like	Glyma07g14460.1	sterol_biosynthetic_process embryonic_development_ending_in_seed_dormancy
	Gma.910.2.S1_at	-2.40469	1.04683e-05	3-oxoacyl-[acyl-carrier-protein] reductase, chloroplastic-like	Glyma11g37320.1	fatty_acid_biosynthetic_process metabolic_process
	Gma.2319.2.S1_at	-2.2311	0.00025451	3-ketoacyl-CoA synthase 4-like	Glyma17g36940.1	very-long-chain_fatty_acid_metabolic_process cuticle_development
	GmaAffx.76826.1.S1_at	-2.22226	0.000741122	GDSL esterase/lipase At3g48460-like	Glyma17g13600.1	glycerol_biosynthetic_process lipid_metabolic_process
	Gma.8028.1.S1_at	-2.13759	8.01479e-05	squalene synthase-like	Glyma11g11960.3	sterol_biosynthetic_process
	Gma.7596.1.S1_at	-2.0376	0.00012382	fatty acid desaturase 3-like	Glyma18g15260.1	fatty_acid_biosynthetic_process lipid_metabolic_process
	Gma.15547.2.A1_at	-1.99523	0.00113843	3-ketoacyl-CoA synthase 4-like	Glyma06g01460.1	very-long-chain_fatty_acid_metabolic_process cuticle_development
	GmaAffx.70600.1.S1_at	-1.97943	2.45351e-06	malonyl-CoA decarboxylase, mitochondrial-like	Glyma15g11810.1	fatty_acid_biosynthetic_process
	Gma.12516.1.A1_at	-1.95611	8.01479e-05	probable phytol kinase 1, chloroplastic-like	Glyma10g34420.1	phospholipid_biosynthetic_process vitamin_E_biosynthetic_process
	GmaAffx.83981.1.S1_at	-1.91545	7.22966e-05	GDP-mannose-dependent alpha-mannosyltransferase-like	Glyma01g27840.1	glycolipid_biosynthetic_process sulfolipid_biosynthetic_process
	Gma.910.2.S1_a_at	-1.86015	9.01255e-05	3-oxoacyl-[acyl-carrier-protein] reductase, chloroplastic-like /// 3-oxoacyl-[acyl-carrier-protein] reductase, chloroplastic-like	Glyma11g37320.1	fatty_acid_biosynthetic_process metabolic_process
	GmaAffx.1301.90.S1_s_at	-1.83111	0.000432962	GDSL esterase/lipase CPRD49-like	Glyma0466s00200.1	lipid_metabolic_process
	GmaAffx.77190.1.S1_at	-1.82475	0.000535028	GDSL esterase/lipase	Glyma15g08590.1	lipid_metabolic_process
	Gma.10764.2.S1_x_at	-1.80205	0.00187301	obtusifoliol 14-alpha demethylase-like	Glyma03g26820.1	sterol_biosynthetic_process embryonic_development_ending_in_seed_dormancy
	Gma.4614.1.S1_at	-1.74968	0.000423475	long chain acyl-CoA synthetase 1-like	Glyma10g01400.1	fatty_acid_biosynthetic_process
	Gma.15653.1.S1_at	-1.743	0.00110735	GDSL esterase	Glyma0466s00200.1	lipid_metabolic_process
	GmaAffx.42311.1.S1_at	-1.70868	0.00112223	phosphatidate cytidylyltransferase-like	Glyma18g06190.1	phospholipid_biosynthetic_process
	Gma.7620.2.S1_at	-1.65388	0.00120418	acyl-coenzyme A thioesterase 9, mitochondrial-like	Glyma18g48220.1
	Gma.6551.1.S1_s_at	-1.60429	0.000371134	fatty acid 2-hydroxylase-like /// fatty acid 2-hydroxylase-like	Glyma08g08580.1	very-long-chain_fatty_acid_metabolic_process
				Catabolic process - 2
	Gma.12131.1.S1_at	-5.13317	1.79924e-06	long-chain-alcohol oxidase FAO2-like	Glyma19g34960.1	0
	Gma.16678.1.S1_at	-5.33675	2.45351e-06	Thioredoxin superfamily protein	Glyma04g42080.1	glycerol_ether_metabolic_process cell_redox_homeostasis
	GmaAffx.6559.1.S1_at	-4.82738	2.28994e-06	GDSL esterase/lipase At5g45960-like	Glyma13g24130.1	lipid_metabolic_process
	GmaAffx.43557.1.S1_at	-3.23902	2.12637e-05	GDSL esterase/lipase At1g29670-like	Glyma13g29490.2	lipid_metabolic_process
	Gma.16678.1.S1_s_at	-3.07026	1.63567e-07	Thioredoxin superfamily protein	Glyma04g42080.1	glycerol_ether_metabolic_process cell_redox_homeostasis
	GmaAffx.47337.1.S1_at	-2.34448	0.000327625	lecithin-cholesterol acyltransferase-like 1-like /// lecithin-cholesterol acyltransferase-like 1-like	Glyma06g05040.1	lipid_metabolic_process
	GmaAffx.80802.1.S1_at	-2.17065	0.00239315	Protein of unknown function (DUF1295)	Glyma08g05750.1	lipid_metabolic_process
	GmaAffx.93278.1.S1_s_at	-2.16199	0.0155719	microsomal oleate desaturase FAD2-4	Glyma03g30070.2	lipid_metabolic_process
	Gma.8348.1.S1_a_at	-1.91503	0.000135924	alpha/beta-Hydrolases superfamily protein	Glyma03g01200.1	lipid_metabolic_process
	Gma.9106.1.S1_at	-1.77758	0.00154342	GDSL esterase/lipase At5g45920-like	Glyma15g08700.2	lipid_metabolic_process
	GmaAffx.72.1.S1_at	-1.76964	0.00160819	GDSL esterase/lipase CPRD49-like	Glyma03g07880.1	lipid_metabolic_process
	Gma.18101.1.S1_at	-1.73102	0.000423312	Trans-2,3-enoyl-CoA reductase-like	Glyma02g08970.1	lipid_metabolic_process
	Gma.5046.1.S1_s_at	-1.60615	0.00587271	microsomal omega-6 desaturase	Glyma19g32940.1	lipid_metabolic_process
	Others - 135
	Identification	Log2(FC)	Pvalue	Description	Phytozome	Gene ontology
	Gma.16969.1.S1_s_at	-5.63629	6.54268e-07	protein HOTHEAD-like /// protein HOTHEAD-like	Glyma17g14130.1	cellular_alcohol_metabolic_process
	Gma.16191.1.S1_at	-5.27146	1.14497e-06	protein HOTHEAD-like	Glyma05g03580.1	cellular_alcohol_metabolic_process
	GmaAffx.87808.1.S1_at	-4.57533	4.90701e-07	fasciclin-like arabinogalactan protein 12-like	Glyma12g29670.1	0
	Gma.4385.1.S1_s_at	-4.20528	2.28994e-06	fasciclin-like arabinogalactan protein 2-like	Glyma02g47880.1	0
	Gma.12776.1.A1_at	-4.07934	9.32332e-06	1,4-Dihydroxy-2-naphthoyl-CoA synthase, peroxisomal-like	Glyma08g39350.1	vitamin_K_biosynthetic_process
	Gma.9086.1.S1_at	-4.02713	0.000143285	cellulose synthase A catalytic subunit 8 [UDP-forming]-like /// cellulose synthase A catalytic subunit 8 [UDP-forming]-like	Glyma06g06870.1	response_to_water_deprivation response_to_osmotic_stress cellulose_biosynthetic_process secondary_cell_wall_biogenesis positive_regulation_of_abscisic_acid_biosynthetic_process defense_response_to_bacterium defense_response_to_fungus
	Gma.13228.1.S1_at	-3.94946	0	NAD(P)-binding Rossmann-fold superfamily protein	Glyma04g00270.1	metabolic_process regulation_of_nitrogen_utilization
	Gma.12481.2.S1_at	-3.91804	3.23863e-05	mitochondrial carnitine/acylcarnitine carrier-like protein-like	Glyma08g36780.1	mitochondrial_transport ornithine_transport transport
	GmaAffx.63831.1.S1_at	-3.80454	4.79252e-05	cytochrome P450 78A3-like	Glyma07g05820.1	fruit_development
	Gma.11661.1.A1_at	-3.759	1.79924e-06	zinc transporter 1-like	Glyma08g17530.1	zinc_ion_transport
	GmaAffx.17650.3.S1_at	-3.71033	1.5866e-05	homogentisate phytyltransferase 2, chloroplastic-like	Glyma02g26820.1	plastoquinone_biosynthetic_process
	Gma.11661.1.A1_x_at	-3.61265	2.28994e-06	zinc transporter 1-like	Glyma08g17530.1	zinc_ion_transport
	Gma.17978.2.S1_at	-3.59964	3.7784e-05	NAD(P)H-quinone oxidoreductase subunit N-like	Glyma18g05640.1	NADH_dehydrogenase_complex_(plastoquinone)_assembly
	Gma.10857.2.S1_s_at	-3.5358	8.66905e-06	fasciclin-like arabinogalactan protein 16-like /// fasciclin-like arabinogalactan protein 16-like	Glyma06g46530.3	cell_adhesion
	GmaAffx.60348.1.S1_at	-3.37315	7.03338e-06	cytochrome P450 78A3-like	Glyma16g02400.1	fruit_development
	GmaAffx.1681.1.A1_at	-3.37009	4.41631e-06	prolycopene isomerase, chloroplastic-like	Glyma07g40340.4	carotenoid_biosynthetic_process
	Gma.1314.1.S1_at	-3.32968	0.000470582	gamma glutamyl hydrolase	Glyma13g34290.1	tetrahydrofolylpolyglutamate_metabolic_process
	Gma.12776.2.S1_at	-3.29023	1.63567e-05	1,4-Dihydroxy-2-naphthoyl-CoA synthase, peroxisomal-like	Glyma08g39350.1	vitamin_K_biosynthetic_process
	Gma.1938.3.S1_at	-3.28192	0.000144266	37 kDa inner envelope membrane protein, chloroplastic-like	Glyma02g16210.2	vitamin_E_biosynthetic_process plastoquinone_biosynthetic_process
	GmaAffx.17650.1.S1_at	-3.28187	2.78064e-06	homogentisate phytyltransferase VTE2-2	Glyma09g15720.1	plastoquinone_biosynthetic_process
	Gma.15059.1.S1_at	-3.27877	1.48846e-05	monoglyceride lipase-like	Glyma10g43760.3
	GmaAffx.87041.1.S1_at	-3.26873	1.84831e-05	serine acetyltransferase 4-like	Glyma11g08930.1	sulfate_assimilation
	GmaAffx.82953.1.S1_at	-3.26581	0.00160328	phytoene synthase, chloroplastic-like	Glyma14g03500.1	carotenoid_biosynthetic_process
	GmaAffx.727.1.S1_at	-3.21785	1.14497e-06	37 kDa inner envelope membrane protein, chloroplastic-like	Glyma02g00440.1	vitamin_E_biosynthetic_process plastoquinone_biosynthetic_process
	GmaAffx.82770.1.S1_at	-3.21087	3.68026e-05	nicotianamine synthase-like	Glyma19g41630.1	nicotianamine_biosynthetic_process
	GmaAffx.73904.1.S1_at	-3.20278	8.88169e-05	hydroxymethylglutaryl-CoA synthase-like	Glyma01g42450.2	isopentenyl_diphosphate_biosynthetic_process,_mevalonate_pathway
	Gma.15660.1.S1_at	-3.17489	1.5866e-05	adenylate kinase family protein	Glyma15g24680.1	anaerobic_respiration nucleobase,_nucleoside,_nucleotide_and_nucleic_acid_metabolic_process nucleotide_metabolic_process
	Gma.11242.3.S1_a_at	-3.15059	0.000212964	putative mitochondrial 2-oxoglutarate/malate carrier protein-like /// putative mitochondrial 2-oxoglutarate/malate carrier protein-like	Glyma05g29050.2	mitochondrial_transport transport
	GmaAffx.13732.2.S1_at	-3.10273	2.17544e-05	geminivirus Rep-interacting motor protein-like	Glyma18g29560.1	0
	Gma.12974.1.S1_at	-3.04448	0.000244042	fasciclin-like arabinogalactan protein 11-like	Glyma12g07400.1	0
	GmaAffx.29842.1.S1_at	-3.03403	0.000162422	NAD-dependent ADP-ribosyltransferase sirtuin-4-like	Glyma04g38730.1	chromatin_silencing regulation_of_transcription,_DNA-dependent
	GmaAffx.17650.2.S1_at	-2.98997	1.63567e-06	homogentisate phytyltransferase VTE2-2	Glyma02g26820.2	plastoquinone_biosynthetic_process
	Gma.4385.1.S1_at	-2.94764	8.66905e-06	fasciclin-like arabinogalactan protein 2-like	Glyma02g47880.1	0
	Gma.14415.1.A1_at	-2.90532	1.52117e-05	geranylgeranyl pyrophosphate synthase 1	Glyma11g06820.1	isoprenoid_biosynthetic_process
	Gma.12481.2.S1_a_at	-2.90019	0.000440159	mitochondrial carnitine/acylcarnitine carrier-like protein-like /// mitochondrial carnitine/acylcarnitine carrier-like protein-like	Glyma08g36780.1	mitochondrial_transport ornithine_transport transport
	Gma.3335.1.S1_at	-2.89901	0.000346599	microRNA MIR3522	Glyma15g06080.1
	Gma.8218.1.S1_at	-2.86877	1.5866e-05	cytochrome P450 78A3-like	Glyma07g05820.1	fruit_development
	Gma.16866.1.A1_at	-2.84478	2.11002e-05	cytochrome P450 86B1-like	Glyma05g09060.1	0
	Gma.9086.2.S1_at	-2.83783	3.2877e-05	cellulose synthase A catalytic subunit 8 [UDP-forming]-like	Glyma06g06870.1	response_to_water_deprivation response_to_osmotic_stress cellulose_biosynthetic_process secondary_cell_wall_biogenesis positive_regulation_of_abscisic_acid_biosynthetic_process defense_response_to_bacterium defense_response_to_fungus
	GmaAffx.16018.1.S1_at	-2.83697	0.00180758	fasciclin-like arabinogalactan protein 11-like	Glyma19g36470.1	0
	Gma.7260.2.A1_a_at	-2.82915	1.4721e-06	F-box protein At2g32560-like /// F-box protein At2g32560-like	Glyma02g44660.1	biological_process
	GmaAffx.86032.1.S1_at	-2.7955	0.000447029	F-box protein At2g32560-like	Glyma02g44660.2	biological_process
	GmaAffx.9568.2.S1_at	-2.77156	0.000851039	cytochrome P450 71A1-like	Glyma09g31850.1	lignin_biosynthetic_process phenylpropanoid_biosynthetic_process response_to_UV-B
	GmaAffx.72051.1.S1_at	-2.75917	0.000282317	probable hydroxyacylglutathione hydrolase 2, chloroplast-like	Glyma15g03320.1	methylglyoxal_catabolic_process_to_D-lactate
	GmaAffx.33873.1.A1_at	-2.70758	0.000156534	adenylate kinase family protein	Glyma15g24680.2	anaerobic_respiration nucleobase,_nucleoside,_nucleotide_and_nucleic_acid_metabolic_process nucleotide_metabolic_process
	GmaAffx.50571.1.S1_s_at	-2.68803	1.14497e-06	cytochrome P450 78A3-like	Glyma07g05820.1	fruit_development
	GmaAffx.85881.1.S1_at	-2.6814	0.00102753	uroporphyrinogen decarboxylase, chloroplastic-like	Glyma11g35910.1	porphyrin_biosynthetic_process
	Gma.14301.1.S1_at	-2.67071	0.00016782	fasciclin-like arabinogalactan protein 12-like	Glyma11g20790.1	0
	GmaAffx.61875.1.S1_at	-2.65956	6.49361e-05	ATP sulfurylase 2-like	Glyma13g06940.2	sulfate_assimilation
	Gma.12619.1.A1_at	-2.64645	1.17768e-05	MADS-box protein SVP-like	Glyma08g07260.3	negative_regulation_of_transcription response_to_temperature_stimulus negative_regulation_of_flower_development maintenance_of_floral_meristem_identity floral_whorl_development floral_meristem_determinacy
	Gma.1844.1.S1_at	-2.61026	0.000193991	farnesyl pyrophosphate synthase 1-like	Glyma09g01820.1	farnesyl_diphosphate_biosynthetic_process
	Gma.11161.1.S1_at	-2.57018	0.000327788	fasciclin-like arabinogalactan protein 7-like	Glyma02g47790.1	0
	GmaAffx.70207.1.S1_at	-2.56338	2.58436e-05	cellulose synthase A catalytic subunit 7 [UDP-forming]-like	Glyma02g36720.1	cellulose_biosynthetic_process plant-type_cell_wall_biogenesis secondary_cell_wall_biogenesis rhamnogalacturonan_I_side_chain_metabolic_process
	GmaAffx.17286.2.S1_at	-2.54144	2.17544e-05	NAD-dependent ADP-ribosyltransferase sirtuin-4-like	Glyma04g38730.1	chromatin_silencing regulation_of_transcription,_DNA-dependent
	Gma.12080.1.S1_at	-2.52838	1.14497e-06	phytoene synthase, chloroplastic-like	Glyma02g40720.1	carotenoid_biosynthetic_process
	GmaAffx.67744.1.S1_at	-2.50737	0.000214927	chromatin remodeling 4	Glyma03g33900.1	chromatin_silencing
	Gma.10885.1.S1_at	-2.49011	0.000158496	D-glycerate 3-kinase, chloroplastic-like	Glyma15g01540.1	photorespiration
	Gma.17711.1.S1_at	-2.48572	9.48689e-06	probable ribose-5-phosphate isomerase-like	Glyma03g40640.1	reductive_pentose-phosphate_cycle defense_response_to_bacterium
	GmaAffx.13732.1.A1_at	-2.48415	1.14497e-06	geminivirus Rep-interacting motor protein-like	Glyma18g29560.1	0
	Gma.10695.1.S1_at	-2.46577	0.000188102	hydroxymethylglutaryl-CoA synthase-like	Glyma01g42450.2	isopentenyl_diphosphate_biosynthetic_process,_mevalonate_pathway
	Gma.12481.1.S1_s_at	-2.46305	7.36052e-06	mitochondrial carnitine/acylcarnitine carrier-like protein-like	Glyma01g13170.2	mitochondrial_transport ornithine_transport transport
	Gma.4512.1.S1_at	-2.41165	1.14497e-05	photosystem II 5 kDa protein, chloroplastic-like	Glyma15g43110.1	response_to_wounding response_to_ozone response_to_UV-B
	GmaAffx.65255.1.A1_at	-2.40708	5.07058e-05	ACT domain repeat 3	Glyma06g12630.1	metabolic_process nitrogen_compound_metabolic_process
	GmaAffx.85347.2.S1_s_at	-2.38857	2.40444e-05	F-box/kelch-repeat protein At1g67480-like	Glyma11g37190.1	biological_process
	Gma.3128.1.S1_at	-2.37726	4.3836e-05	triosephosphate isomerase, chloroplastic-like	Glyma10g06740.1	reductive_pentose-phosphate_cycle
	Gma.51.1.S1_at	-2.3657	1.5866e-05	phytoene desaturase	Glyma18g00720.2	carotene_biosynthetic_process carotenoid_biosynthetic_process
	Gma.17854.1.A1_s_at	-2.35251	0.000106809	riboflavin biosynthesis protein RibD-like /// riboflavin biosynthesis protein RibD-like	Glyma18g47790.1	riboflavin_biosynthetic_process
	GmaAffx.83773.1.S1_at	-2.33723	8.35828e-05	bifunctional monodehydroascorbate reductase and carbonic anhydrase nectarin-3-like	Glyma10g08510.1	one-carbon_compound_metabolic_process
	Gma.11242.2.S1_x_at	-2.32913	1.79924e-06	putative mitochondrial 2-oxoglutarate/malate carrier protein-like	Glyma08g12200.1	mitochondrial_transport transport
	Gma.7114.1.A1_at	-2.32703	1.01412e-05	ACT domain repeat 3	Glyma06g12630.1	metabolic_process nitrogen_compound_metabolic_process
	Gma.5418.1.S1_at	-2.30522	0.000144103	cellulose synthase A catalytic subunit 6 [UDP-forming]-like	Glyma02g08920.1	cellulose_biosynthetic_process primary_cell_wall_biogenesis
	Gma.139.1.S1_at	-2.28654	1.50482e-05	cytochrome P450 CYP82C1	Glyma11g06390.1	0
	GmaAffx.19831.1.S1_at	-2.26798	0.000150645	cytochrome P450 716B2-like	Glyma08g26670.1	0
	Gma.7696.1.S1_at	-2.24681	0.00053192	riboflavin biosynthesis protein RibD-like	Glyma09g38520.1	riboflavin_biosynthetic_process
	GmaAffx.55634.1.S1_at	-2.24537	0.00151823	geranylgeranyl pyrophosphate synthase, chloroplastic-like	Glyma11g06820.1	isoprenoid_biosynthetic_process
	Gma.11242.1.S1_at	-2.21626	1.4721e-06	putative mitochondrial 2-oxoglutarate/malate carrier protein-like	Glyma05g29050.2	mitochondrial_transport transport
	Gma.11242.2.S1_a_at	-2.21448	2.48622e-05	putative mitochondrial 2-oxoglutarate/malate carrier protein-like /// putative mitochondrial 2-oxoglutarate/malate carrier protein-like	Glyma08g12200.1	mitochondrial_transport transport
	GmaAffx.81385.1.S1_s_at	-2.2072	4.66166e-05	cytochrome P450 71A1-like /// cytochrome P450 71A1-like	Glyma09g31820.1	0
	Gma.6389.1.S1_at	-2.20641	0.00113597	adenosylhomocysteinase-like	Glyma11g36620.1	posttranscriptional_gene_silencing embryonic_development_ending_in_seed_dormancy
	GmaAffx.61707.1.S1_at	-2.19092	6.00291e-05	F-box/kelch-repeat protein At1g67480-like	Glyma08g10890.3	biological_process
	Gma.1938.1.S1_a_at	-2.16566	3.92561e-06	37 kDa inner envelope membrane protein, chloroplastic-like /// 37 kDa inner envelope membrane protein, chloroplastic-like	Glyma02g16210.2	vitamin_E_biosynthetic_process plastoquinone_biosynthetic_process
	GmaAffx.66140.1.S1_at	-2.1638	0.00153148	lycopene beta cyclase, chloroplastic-like	Glyma19g31220.1	carotene_biosynthetic_process
	Gma.4226.2.S1_at	-2.15619	5.41407e-05	F-box protein PP2-A13-like	Glyma09g26940.1	N-terminal_protein_myristoylation response_to_wounding
	Gma.11096.1.S1_at	-2.15494	0.000150809	tobamovirus multiplication 2A	Glyma11g04450.1	viral_replication_complex_formation_and_maintenance
	GmaAffx.31080.1.S1_at	-2.14662	0.000629079	Scarecrow-like protein 3-like	Glyma04g28490.1	regulation_of_transcription
	Gma.15660.2.A1_s_at	-2.12861	0.000410063	adenylate kinase family protein	Glyma15g24680.2	anaerobic_respiration nucleobase,_nucleoside,_nucleotide_and_nucleic_acid_metabolic_process nucleotide_metabolic_process
	GmaAffx.84302.2.S1_at	-2.11982	0.000141649	cytochrome P450 705A20-like	Glyma12g36780.1
	Gma.138.1.S1_at	-2.02533	0.000226213	cytochrome P450 78A3-like	Glyma19g44790.1	fruit_development
	GmaAffx.91897.1.S1_at	-1.99058	0.00176064	F-box protein At5g49610-like	Glyma09g03750.1	biological_process
	GmaAffx.83968.1.S1_at	-1.95924	0.000527831	fasciclin-like arabinogalactan protein 11-like /// fasciclin-like arabinogalactan protein 11-like	Glyma12g07440.1	0
	GmaAffx.58990.1.S1_at	-1.95795	0.000212474	phytoene synthase, chloroplastic-like	Glyma14g03500.1	carotenoid_biosynthetic_process
	GmaAffx.84912.1.S1_at	-1.93902	0.000317484	FZO-like	Glyma02g16630.1	thylakoid_membrane_organization vegetative_to_reproductive_phase_transition
	Gma.2276.2.S1_a_at	-1.93143	0.000288042	adenosine deaminase-like protein-like /// adenosine deaminase-like protein-like	Glyma13g27650.5	purine_ribonucleoside_monophosphate_biosynthetic_process
	GmaAffx.1301.26.S1_at	-1.90564	0.000118259	carotene epsilon-monooxygenase, chloroplastic-like	Glyma13g21110.1	carotenoid_biosynthetic_process
	Gma.6904.1.S1_at	-1.89656	0.000560054	triosephosphate isomerase, chloroplastic-like	Glyma19g36990.2	reductive_pentose-phosphate_cycle
	GmaAffx.84912.2.S1_at	-1.8945	7.68765e-05	FZO-like	Glyma10g03190.1	thylakoid_membrane_organization vegetative_to_reproductive_phase_transition
	GmaAffx.87457.1.S1_at	-1.88371	0.000147374	cycloeucalenol cycloisomerase-like	Glyma04g37000.2	pinocytosis sterol_biosynthetic_process positive_gravitropism cytokinesis
	GmaAffx.30155.1.A1_at	-1.85387	0.000105337	protein phosphatase 1 regulatory subunit 7-like	Glyma12g31190.1	deadenylation-independent_decapping_of_nuclear-transcribed_mRNA
	Gma.15564.2.S1_x_at	-1.85081	0.000455371	inositol-3-phosphate synthase-like	Glyma08g14670.3	inositol_biosynthetic_process phospholipid_biosynthetic_process
	GmaAffx.67937.1.S1_at	-1.84763	0.000579845	cytochrome P450 76C1-like	Glyma11g11560.1	0
	GmaAffx.84302.1.S1_at	-1.84665	2.01187e-05	cytochrome P450 705A20-like	Glyma12g36780.1	0
	GmaAffx.42978.1.S1_at	-1.83243	3.92561e-06	clp protease-related protein At4g12060, chloroplastic-like	Glyma09g28040.1	protein_metabolic_process
	Gma.7668.1.S1_at	-1.81397	4.10553e-05	Probable 1-deoxy-D-xylulose-5-phosphate synthase, chloroplastic-like	Glyma13g28470.1	isopentenyl_diphosphate_biosynthetic_process,_mevalonate-independent_pathway
	Gma.8004.1.A1_s_at	-1.78866	0.000213619	dynamin-related protein 5A-like	Glyma01g43550.1	cell_plate_formation_involved_in_plant-type_cell_wall_biogenesis embryonic_development_ending_in_seed_dormancy cytokinesis_by_cell_plate_formation xylem_and_phloem_pattern_formation trichome_branching
	Gma.6694.1.S1_at	-1.78686	3.18956e-05	uroporphyrinogen decarboxylase, chloroplastic-like /// uroporphyrinogen decarboxylase, chloroplastic-like	Glyma18g02490.1	porphyrin_biosynthetic_process
	Gma.12477.1.A1_at	-1.77873	0.000724439	ACT domain repeat 4	Glyma02g10690.1	regulation_of_amino_acid_metabolic_process response_to_cytokinin_stimulus
	GmaAffx.371.1.S1_at	-1.7772	0.000635622	omega-hydroxypalmitate O-feruloyl transferase-like	Glyma02g37870.1	wax_biosynthetic_process
	GmaAffx.20345.1.S1_at	-1.7547	6.73896e-05	cycloeucalenol cycloisomerase-like	Glyma06g17990.1	pinocytosis sterol_biosynthetic_process positive_gravitropism cytokinesis
	Gma.3055.1.S1_at	-1.75412	0.000493155	riboflavin synthase alpha chain-like	Glyma12g12710.1	riboflavin_biosynthetic_process
	GmaAffx.52231.1.A1_s_at	-1.7498	1.5866e-05	cytochrome P450 71A1-like	Glyma09g31850.1	lignin_biosynthetic_process phenylpropanoid_biosynthetic_process response_to_UV-B
	Gma.1457.1.S1_at	-1.74912	2.12637e-05	cytochrome P450 71A1-like	Glyma09g31810.1	0
	Gma.6859.1.S1_s_at	-1.74901	0.00148339	isoprenoid F	Glyma11g02380.1	carotenoid_biosynthetic_process chlorophyll_biosynthetic_process isopentenyl_diphosphate_biosynthetic_process,_mevalonate-independent_pathway
	GmaAffx.84622.1.S1_at	-1.73068	0.00657065	probable iron/ascorbate oxidoreductase DDB_G0283291-like	Glyma16g08470.2	alkaloid_biosynthetic_process
	Gma.16288.1.S1_at	-1.72376	0.000486121	fasciclin-like arabinogalactan protein 16-like	Glyma06g46530.2	cell_adhesion
	GmaAffx.25064.1.A1_at	-1.71285	0.000392725	Fasciclin-like arabinogalactan protein 17-like	Glyma13g38730.1	cell_adhesion
	GmaAffx.65275.1.A1_at	-1.70452	0.00172776	protein SUPPRESSOR OF GENE SILENCING 3-like	Glyma08g19690.1	vegetative_phase_change defense_response_to_virus RNA_interference,_production_of_ta-siRNAs
	Gma.13193.1.S1_at	-1.69759	0.00451478	scarecrow-like protein 6-like	Glyma11g17490.1	regulation_of_transcription
	GmaAffx.58706.1.S1_s_at	-1.69164	0.000990235	Pyridoxal biosynthesis protein PDX2-like	Glyma03g08260.2	pyridoxine_biosynthetic_process embryonic_development_ending_in_seed_dormancy vitamin_B6_biosynthetic_process
	Gma.142.1.S1_at	-1.68704	7.0661e-05	Cytochrome P450 97B2	Glyma11g01860.1	0
	Gma.2994.1.S1_at	-1.68633	0.00559138	probable rhamnose biosynthetic enzyme 1-like	Glyma17g14170.1	dTDP-rhamnose_biosynthetic_process UDP-rhamnose_biosynthetic_process
	GmaAffx.12339.1.S1_at	-1.6375	8.79991e-05	hydroxymethylglutaryl-CoA synthase-like	Glyma17g14150.1	isopentenyl_diphosphate_biosynthetic_process,_mevalonate_pathway
	GmaAffx.10278.1.S1_at	-1.6277	0.000178615	adenosylhomocysteinase-like	Glyma05g28480.2	methylation-dependent_chromatin_silencing one-carbon_compound_metabolic_process posttranscriptional_gene_silencing embryonic_development_ending_in_seed_dormancy
	GmaAffx.84700.1.S1_at	-1.61707	0.00174575	cytochrome P450 76C4-like	Glyma18g45530.1	0
	Gma.2276.1.S1_at	-1.61393	0.000159478	adenosine deaminase-like protein-like	Glyma13g27650.3	purine_ribonucleoside_monophosphate_biosynthetic_process
	GmaAffx.22677.1.S1_at	-1.60759	0.000101575	fasciclin-like arabinogalactan protein 11-like	Glyma12g07410.1	0
	GmaAffx.24064.1.S1_at	-1.58458	0.000131835	NSP-interacting kinase	Glyma13g07060.2	protein_amino_acid_phosphorylation
	Gma.5120.1.S1_at	-1.56366	0.000159641	maltose excess protein 1, chloroplastic-like	Glyma12g01610.1	cell_communication multicellular_organismal_development maltose_metabolic_process response_to_gravity starch_catabolic_process
	GmaAffx.17286.1.A1_at	-1.56191	0.000245514	NAD-dependent ADP-ribosyltransferase sirtuin-4-like	Glyma04g38730.1	chromatin_silencing regulation_of_transcription,_DNA-dependent
	GmaAffx.3778.1.S1_at	-1.56084	0.00329882	fasciclin-like arabinogalactan protein 11-like	Glyma05g29440.1	0
	GmaAffx.78500.1.S1_at	-1.54842	0.0158083	cellulose synthase A catalytic subunit 6 [UDP-forming]-like	Glyma05g32100.1	cellulose_biosynthetic_process primary_cell_wall_biogenesis
	Gma.2503.1.S1_s_at	-1.53782	3.1732e-05	oxidoreductase /// conversion of hydroxypyruvate to glycerate	Glyma10g42800.2	photorespiration
	GmaAffx.85883.1.S1_at	-1.52623	0.000286406	fasciclin-like arabinogalactan protein 17-like	Glyma13g38730.2	cell_adhesion
	GmaAffx.67202.1.S1_at	-1.51295	0.000941328	cycloartenol synthase	Glyma01g00430.2	pentacyclic_triterpenoid_biosynthetic_process pollen_development thylakoid_membrane_organization
	GmaAffx.76873.1.S1_at	-1.5027	0.000440977	carotene epsilon-monooxygenase, chloroplastic-like	Glyma13g21110.1	carotenoid_biosynthetic_process
	GmaAffx.24064.2.S1_s_at	-1.5006	0.000173381	protein NSP-INTERACTING KINASE 1-like	Glyma13g07060.2	protein_amino_acid_phosphorylation
	Photosynthesis - 132
	Identification	Log2(FC)	Pvalue	Description	Phytozome	Gene ontology
	Gma.1201.1.A1_at	-8.32916	9.81402e-07	Ribulose-1,5-bisphosphate carboxylase small subunit rbcS2 /// Differentially expressed in soybean	Glyma15g06270.1	biological_process
	Gma.15710.1.S1_at	-6.05665	1.63567e-07	NDH-dependent cyclic electron flow 1	Glyma07g02610.1	photosynthetic_electron_transport_in_photosystem_I
	Gma.1303.1.S1_at	-5.57513	8.162e-05	ruBisCO-associated protein	Glyma01g34300.1	0
	Gma.10867.1.S1_at	-5.36687	8.17835e-07	chlorophyll a-b binding protein 13, chloroplastic-like /// chlorophyll a-b binding protein 13, chloroplastic-like	Glyma12g34770.1	photosynthesis
	Gma.15710.2.S1_at	-5.21552	6.54268e-07	NDH-dependent cyclic electron flow 1	Glyma07g02610.1	photosynthetic_electron_transport_in_photosystem_I
	Gma.12621.2.S1_at	-4.93493	1.65203e-05	magnesium-chelatase subunit H-like	Glyma10g20570.1	biosynthetic_process chlorophyll_biosynthetic_process
	GmaAffx.1301.131.A1_x_at	-4.7472	1.14497e-06	chlorophyll a/b-binding protein	Glyma05g25810.1	photosynthesis photosynthesis,_light_harvesting_in_photosystem_II
	GmaAffx.1301.162.A1_s_at	-4.62433	8.83262e-06	chlorophyll a-b binding protein 3, chloroplastic-like	Glyma08g08770.2	photosynthesis photosynthesis,_light_harvesting_in_photosystem_II
	GmaAffx.14399.2.A1_at	-4.61325	5.39771e-06	J-domain protein required for chloroplast accumulation response 1	Glyma06g03670.2	chloroplast_accumulation_movement
	Gma.17867.1.S1_at	-4.57091	1.14497e-06	psbP domain-containing protein 1, chloroplastic-like	Glyma03g38960.1	photosynthesis
	Gma.13003.1.S1_s_at	-4.56387	1.14497e-06	tetrapyrrole-binding protein, chloroplastic-like	Glyma12g05650.1	chlorophyll_biosynthetic_process chloroplast-nucleus_signaling_pathway positive_regulation_of_catalytic_activity
	GmaAffx.87316.1.S1_at	-4.52254	2.61707e-06	psbP-like protein 2, chloroplastic-like	Glyma20g23100.1	photosynthesis
	Gma.15000.1.S1_at	-4.51958	3.76204e-06	oxygen-evolving enhancer protein 3-1, chloroplastic-like	Glyma12g34320.1	photosynthesis,_light_reaction
	GmaAffx.93190.1.S1_s_at	-4.37611	3.43491e-06	chlorophyll a-b binding protein 3, chloroplastic-like	Glyma08g08770.2	photosynthesis photosynthesis,_light_harvesting_in_photosystem_II
	Gma.4593.1.S1_a_at	-4.34157	1.63567e-07	chlorophyll a-b binding protein 3, chloroplastic-like /// chlorophyll a/b-binding protein precursor	Glyma16g28070.1	photosynthesis photosynthesis,_light_harvesting_in_photosystem_II
	Gma.15820.1.S1_at	-4.24694	7.19695e-06	NDH-dependent cyclic electron flow 1	Glyma16g04600.1	photosynthetic_electron_transport_in_photosystem_I
	Gma.15820.1.S1_a_at	-4.2302	1.30854e-06	NDH-dependent cyclic electron flow 1	Glyma16g04600.1	photosynthetic_electron_transport_in_photosystem_I
	Gma.4593.1.S1_x_at	-4.2292	4.90701e-07	chlorophyll a-b binding protein 21, chloroplastic-like /// chlorophyll a/b-binding protein precursor	Glyma16g28070.1	photosynthesis photosynthesis,_light_harvesting_in_photosystem_II
	Gma.1319.1.S1_at	-4.22624	1.14497e-06	photosystem II subunit X	Glyma09g08630.1	photosynthesis
	GmaAffx.33974.1.S1_at	-4.18038	1.01412e-05	tetrapyrrole-binding protein, chloroplastic-like	Glyma12g05650.1	chlorophyll_biosynthetic_process chloroplast-nucleus_signaling_pathway positive_regulation_of_catalytic_activity
	Gma.15006.1.A1_at	-4.09176	6.54268e-06	psbP-like protein 2, chloroplastic-like	Glyma10g43690.1	photosynthesis
	Gma.17468.1.S1_at	-3.97292	2.09366e-05	Chlorophyll A-B binding family protein	Glyma05g05450.1	photosynthesis,_light_harvesting
	GmaAffx.92935.1.S1_s_at	-3.88284	2.45351e-06	chlorophyll a-b binding protein 151, chloroplastic-like /// chlorophyll a-b binding protein 215, chloroplastic-like	Glyma14g01130.1	photosynthesis
	Gma.12621.1.A1_at	-3.71551	4.90701e-07	magnesium-chelatase subunit H-like	Glyma10g20570.1	biosynthetic_process chlorophyll_biosynthetic_process
	GmaAffx.49796.2.A1_at	-3.69336	0.000168147	magnesium-protoporphyrin IX monomethyl ester [oxidative] cyclase, chloroplastic-like	Glyma03g27380.1	chlorophyll_biosynthetic_process photosynthesis
	GmaAffx.57226.1.S1_at	-3.68921	0.000148028	chlorophyll a-b binding protein CP24 10A, chloroplastic-like	Glyma08g07880.1	photosynthesis nonphotochemical_quenching
	Gma.15809.1.A1_at	-3.68663	9.32332e-06	psbP domain-containing protein 5, chloroplastic-like	Glyma06g07730.1	photosynthesis
	Gma.11189.2.A1_at	-3.66732	8.17835e-07	photosystem I P subunit	Glyma19g44990.2	photosynthetic_electron_transport_in_photosystem_I
	Gma.10882.1.S1_s_at	-3.63383	1.4721e-06	chlorophyll a/b-binding protein /// chlorophyll a-b binding protein 3, chloroplastic-like	Glyma05g25810.1	photosynthesis photosynthesis,_light_harvesting_in_photosystem_II
	Gma.4613.5.A1_x_at	-3.60747	4.90701e-07	photosystem I reaction center subunit PSI-N, chloroplast, putative / PSI-N, putative (PSAN)	Glyma04g39370.5	photosynthetic_electron_transport_in_photosystem_I
	GmaAffx.87316.2.S1_at	-3.58746	7.70401e-05	psbP-like protein 2, chloroplastic-like	Glyma20g23100.1	photosynthesis
	Gma.5672.3.S1_a_at	-3.38245	2.45351e-06	oxygen-evolving enhancer protein 2, chloroplastic-like /// oxygen-evolving enhancer protein 2, chloroplastic-like	Glyma18g14410.1	photosynthesis,_light_reaction defense_response_to_bacterium
	Gma.10890.1.S1_at	-3.34927	1.14497e-06	protochlorophyllide reductase, chloroplastic-like	Glyma12g35050.3	chlorophyll_biosynthetic_process
	GmaAffx.59860.1.S1_at	-3.30296	8.66905e-06	Chlorophyll A-B binding family protein	Glyma05g05450.1	photosynthesis,_light_harvesting
	GmaAffx.32256.1.S1_at	-3.28323	3.27134e-07	oxygen-evolving enhancer protein 1, chloroplastic-like	Glyma02g06830.1	photosynthesis,_light_reaction photoinhibition photosystem_II_assembly photosystem_II_stabilization regulation_of_protein_amino_acid_dephosphorylation
	GmaAffx.93517.1.S1_x_at	-3.24622	1.76652e-05	Chlorophyll A-B binding family protein	Glyma05g05450.1	photosynthesis,_light_harvesting
	Gma.13003.1.S1_at	-3.22292	6.59175e-05	tetrapyrrole-binding protein, chloroplastic-like	Glyma12g05650.1	chlorophyll_biosynthetic_process chloroplast-nucleus_signaling_pathway positive_regulation_of_catalytic_activity
	GmaAffx.52581.1.A1_at	-3.13713	1.37396e-05	chlorophyll a-b binding protein CP24 10A, chloroplastic-like	Glyma08g07880.1	photosynthesis nonphotochemical_quenching
	Gma.2360.3.S1_x_at	-3.11842	1.79924e-06	chlorophyll a-b binding protein CP26, chloroplastic-like /// chlorophyll a-b binding protein CP26, chloroplastic-like	Glyma16g33030.1	photosynthesis nonphotochemical_quenching
	Gma.10731.1.S1_x_at	-3.10246	1.79924e-06	oxygen-evolving enhancer protein 1, chloroplastic-like /// oxygen-evolving enhancer protein 1, chloroplastic-like	Glyma16g25860.1	photosynthesis,_light_reaction photoinhibition photosystem_II_assembly photosystem_II_stabilization regulation_of_protein_amino_acid_dephosphorylation
	Gma.13753.1.A1_at	-3.08637	2.12637e-06	chlorophyllide a oxygenase, chloroplastic-like	Glyma14g23860.1	chlorophyll_biosynthetic_process
	Gma.4613.1.A1_a_at	-3.05522	1.14497e-06	photosystem I reaction center subunit PSI-N, chloroplast, putative / PSI-N, putative (PSAN)	Glyma06g15540.2	photosynthetic_electron_transport_in_photosystem_I
	Gma.2362.1.S1_at	-3.03778	8.17835e-06	chlorophyll a-b binding protein CP29.3, chloroplastic-like	Glyma18g03220.2	photosynthesis
	Gma.11711.1.A1_at	-2.97357	7.52409e-06	magnesium-protoporphyrin IX monomethyl ester [oxidative] cyclase, chloroplastic-like	Glyma03g27380.1	chlorophyll_biosynthetic_process photosynthesis
	Gma.15868.2.A1_a_at	-2.92039	3.18956e-05	magnesium-protoporphyrin O-methyltransferase-like /// magnesium-protoporphyrin O-methyltransferase-like	Glyma08g01060.1	chlorophyll_biosynthetic_process
	Gma.2360.3.S1_at	-2.8951	4.53081e-05	chlorophyll a-b binding protein CP26, chloroplastic-like /// chlorophyll a-b binding protein CP26, chloroplastic-like	Glyma16g33030.1	photosynthesis nonphotochemical_quenching
	GmaAffx.13399.1.S1_at	-2.89133	1.53753e-05	chloroplast pentose phosphate transporter	Glyma15g43070.1	hexose_phosphate_transport
	Gma.13336.1.S1_at	-2.86869	1.4721e-06	chlorophyll a-b binding protein 4, chloroplastic-like	Glyma17g38220.2	GO:0015979
	Gma.17695.1.A1_at	-2.85865	2.78064e-06	tetrapyrrole-binding protein, chloroplastic-like	Glyma11g13650.1	chlorophyll_biosynthetic_process chloroplast-nucleus_signaling_pathway positive_regulation_of_catalytic_activity
	Gma.17554.1.S1_a_at	-2.84524	3.27134e-07	chlorophyll a-b binding protein 151, chloroplastic-like /// chlorophyll a-b binding protein 215, chloroplastic-like	Glyma02g47560.2	photosynthesis
	GmaAffx.68453.1.S1_at	-2.82452	0.000140013	oxygen-evolving enhancer protein 3-1, chloroplastic-like	Glyma12g34320.1	photosynthesis,_light_reaction
	Gma.15377.1.S1_at	-2.80465	1.35761e-05	photosystem I subunit G	Glyma04g12510.1	photosynthesis photosynthetic_electron_transport_in_photosystem_I photosynthetic_NADP+_reduction photosystem_I_stabilization protein_stabilization
	GmaAffx.1301.102.S1_s_at	-2.76484	8.66905e-06	chlorophyll a-b binding protein 215, chloroplastic-like	Glyma14g01130.1	photosynthesis
	GmaAffx.60427.1.S1_at	-2.76365	1.30854e-06	ribulose bisphosphate carboxylase/oxygenase activase, chloroplastic-like	Glyma13g44940.1	0
	GmaAffx.29294.2.S1_at	-2.73594	0.000241916	ribulose-1,5 bisphosphate carboxylase/oxygenase large subunit N-methyltransferase, chloroplastic-like	Glyma20g03950.1	0
	Gma.17589.1.S1_at	-2.69401	3.92561e-06	thylakoid membrane phosphoprotein 14 kDa, chloroplastic-like	Glyma16g02010.1	photosynthetic_electron_transport_in_photosystem_I
	Gma.1342.1.S1_at	-2.68279	1.50482e-05	chlororespiratory reduction 3	Glyma07g23800.1	photosynthetic_electron_transport_in_photosystem_I
	Gma.3691.1.S1_at	-2.67709	2.37172e-05	oxygen-evolving enhancer protein 3-1, chloroplastic-like	Glyma11g31950.1	photosynthesis
	Gma.2360.1.S1_at	-2.67526	5.72485e-06	chlorophyll a-b binding protein CP26, chloroplastic-like	Glyma10g32080.1	photosynthesis nonphotochemical_quenching
	Gma.13454.1.A1_at	-2.63531	0.000105174	chlorophyllase-1-like	Glyma07g10840.1	chlorophyll_catabolic_process response_to_stress
	GmaAffx.92017.1.S1_s_at	-2.61041	0.000189574	chlorophyll a-b binding protein 3, chloroplastic-like /// chlorophyll a-b binding protein 3, chloroplastic-like	Glyma02g47960.1	photosynthesis
	GmaAffx.1301.70.S1_s_at	-2.57349	0.000278718	photosystem I reaction center subunit III, chloroplastic-like	Glyma05g00620.1	photosynthesis
	Gma.10766.2.S1_at	-2.52914	3.43491e-06	photosystem I light harvesting complex gene 2	Glyma16g01870.1	photosynthesis photosynthesis,_light_harvesting_in_photosystem_I
	Gma.11116.3.S1_s_at	-2.52061	2.94421e-06	photosystem I subunit O	Glyma11g18640.1	photosynthesis,_light_harvesting_in_photosystem_I
	Gma.1796.1.S1_at	-2.51271	0.000171255	magnesium chelatase subunit	Glyma03g29330.1	biosynthetic_process chlorophyll_biosynthetic_process
	Gma.10947.1.S1_at	-2.47248	3.1732e-05	photosystem I light harvesting complex gene 1	Glyma16g26130.1	photosynthesis photosynthesis,_light_harvesting_in_photosystem_I
	Gma.15866.2.S1_at	-2.40457	0.00020315	Tetratricopeptide repeat (TPR)-like superfamily protein	Glyma10g35950.1	photosystem_I_assembly
	Gma.10852.2.S1_at	-2.39518	3.72933e-05	photosystem I reaction center subunit II, chloroplastic-like	Glyma20g28300.1	photosynthesis
	GmaAffx.47232.1.A1_at	-2.38835	2.09366e-05	oxygen-evolving enhancer protein 1, chloroplastic-like	Glyma16g25860.1	photosynthesis,_light_reaction photoinhibition photosystem_II_assembly photosystem_II_stabilization regulation_of_protein_amino_acid_dephosphorylation
	Gma.12488.1.S1_at	-2.38211	0.00010959	photosystem II core complex proteins psbY, chloroplastic-like	Glyma11g37580.1	photosynthesis
	Gma.1316.5.S1_x_at	-2.33844	0.000170764	photosystem I subunit l	Glyma09g38610.1	photosynthesis,_light_reaction
	Gma.5672.1.A1_at	-2.33648	0.000359848	magnesium-chelatase subunit chlI, chloroplastic-like	Glyma13g30560.1	chlorophyll_biosynthetic_process
	Gma.11189.1.S1_at	-2.32126	3.12413e-05	thylakoid membrane phosphoprotein 14 kDa, chloroplastic-like	Glyma03g42240.1	photosynthetic_electron_transport_in_photosystem_I
	Gma.8674.1.A1_at	-2.31694	0.000499043	epimerase family protein slr1223-like	Glyma12g04100.1	chloroplast_fission
	Gma.4613.4.S1_x_at	-2.31524	1.52117e-05	photosystem II core complex proteins psbY, chloroplastic-like	Glyma05g30600.1	photosynthesis
	Gma.4613.4.S1_at	-2.30991	6.44454e-05	Photosystem II core complex proteins psbY, chloroplastic-like	Glyma05g30600.1	photosynthesis
	Gma.10987.2.S1_at	-2.29261	7.03338e-06	ribulose bisphosphate carboxylase/oxygenase activase 1, chloroplastic-like	Glyma14g07270.1	defense_response_to_bacterium response_to_cold response_to_light_stimulus
	Gma.1166.3.S1_x_at	-2.29129	5.80663e-05	chlorophyll a-b binding protein CP29.2, chloroplastic-like	Glyma03g08280.1	photosynthesis
	Gma.16691.1.S1_at	-2.28626	8.75084e-05	seryl-tRNA synthetase-like	Glyma04g10750.3	chloroplast_organization mitochondrion_organization seryl-tRNA_aminoacylation tRNA_aminoacylation ovule_development
	Gma.10987.1.S1_at	-2.27427	9.32332e-06	ribulose bisphosphate carboxylase/oxygenase activase, chloroplastic-like	Glyma18g04080.1	defense_response_to_bacterium response_to_cold response_to_light_stimulus
	Gma.8674.1.A1_a_at	-2.25019	2.46986e-05	epimerase family protein slr1223-like	Glyma12g04100.1	chloroplast_fission
	Gma.1316.5.S1_at	-2.24919	0.0003008	photosystem I subunit l	Glyma09g38610.1	photosynthesis,_light_reaction
	GmaAffx.69688.6.S1_s_at	-2.20136	3.12413e-05	chlorophyll a-b binding protein P4, chloroplastic-like /// chlorophyll a-b binding protein P4, chloroplastic-like	Glyma06g20960.1	photosynthesis
	Gma.12238.2.S1_at	-2.17623	0.000337766	chlorophyll a-b binding protein 7, chloroplastic-like	Glyma06g04280.1	photosynthesis photosynthesis,_light_harvesting_in_photosystem_I
	Gma.1166.2.S1_x_at	-2.16628	5.72485e-06	chlorophyll a-b binding protein CP29.2, chloroplastic-like	Glyma01g28810.1	photosynthesis,_light_harvesting
	Gma.10987.1.S1_x_at	-2.16351	5.39771e-06	ribulose bisphosphate carboxylase/oxygenase activase, chloroplastic-like	Glyma18g04080.1	defense_response_to_bacterium response_to_cold response_to_light_stimulus
	Gma.12235.1.S1_at	-2.15525	2.94421e-05	psbP-like protein 1, chloroplastic-like	Glyma02g10540.1	photosynthesis
	GmaAffx.48156.1.A1_at	-2.14036	8.01479e-06	photosystem I P subunit	Glyma07g05490.2	photosynthetic_electron_transport_in_photosystem_I
	Gma.1166.2.S1_a_at	-2.12918	8.66905e-06	chlorophyll a-b binding protein CP29.2, chloroplastic-like /// chlorophyll a-b binding protein CP29.2, chloroplastic-like	Glyma01g28810.1	photosynthesis,_light_harvesting
	Gma.11333.1.S1_s_at	-2.07292	8.89805e-05	photosystem I reaction center subunit III, chloroplastic-like	Glyma05g00620.1	photosynthesis
	Gma.6333.1.A1_at	-2.06623	8.17835e-07	Ribulose-phosphate 3-epimerase, chloroplastic-like	Glyma17g10990.4	carbohydrate_metabolic_process response_to_cold embryonic_development_ending_in_seed_dormancy
	Gma.13279.2.S1_at	-2.04616	5.08694e-05	PsbP domain-containing protein 5, chloroplastic-like	Glyma04g07610.6	photosynthesis
	Gma.11676.1.S1_at	-2.04112	3.7784e-05	photosystem II core complex proteins psbY, chloroplastic-like	Glyma18g01530.1	photosynthesis
	Gma.15366.2.S1_a_at	-2.03602	1.30854e-06	chlorophyll a-b binding protein 3, chloroplastic-like /// chlorophyll a-b binding protein 3, chloroplastic-like	Glyma02g47960.1	photosynthesis
	GmaAffx.25991.1.S1_at	-2.02676	0.000411535	tocopherol cyclase, chloroplastic-like	Glyma06g08850.1	chlorophyll_metabolic_process fatty_acid_metabolic_process response_to_oxidative_stress response_to_high_light_intensity response_to_temperature_stimulus xanthophyll_metabolic_process phloem_loading vitamin_E_biosynthetic_process vitamin_E_biosynthetic_process
	Gma.15376.1.A1_a_at	-2.02488	6.15012e-05	photosystem I subunit H2	Glyma08g21900.2	photosynthesis
	Gma.16422.1.S1_at	-2.00077	0.000248786	psbP domain-containing protein 6, chloroplastic-like	Glyma03g27850.1	0
	GmaAffx.62699.2.S1_at	-1.99258	0.00227391	violaxanthin de-epoxidase, chloroplastic-like	Glyma19g44010.1	chlorophyll_metabolic_process fatty_acid_metabolic_process
	Gma.13091.2.S1_at	-1.98822	0.00142549	nifU-like protein 3, chloroplastic-like	Glyma09g06300.1	chloroplast_organization iron-sulfur_cluster_assembly
	Gma.12517.3.S1_at	-1.97717	0.00279013	Ribulose bisphosphate carboxylase small chain 1, chloroplastic-like	Glyma14g05660.1	0
	GmaAffx.88399.1.S1_at	-1.97705	7.36052e-06	magnesium-chelatase subunit chlD, chloroplastic-like	Glyma01g43630.1	chlorophyll_biosynthetic_process
	Gma.8674.2.A1_at	-1.97523	7.83486e-05	epimerase family protein slr1223-like	Glyma11g11750.1	chloroplast_fission
	Gma.1316.6.S1_a_at	-1.95783	8.27649e-05	chlorophyll a-b binding protein P4, chloroplastic-like /// chlorophyll a-b binding protein P4, chloroplastic-like	Glyma06g20960.1	photosynthesis
	Gma.12758.1.S1_at	-1.95206	0.000461586	NFU domain protein 1	Glyma19g40620.1	chloroplast_organization iron-sulfur_cluster_assembly
	GmaAffx.68700.1.A1_at	-1.92873	0.000239135	Oxygen-evolving enhancer protein 1, chloroplastic-like	Glyma11g06510.1	defense_response_to_bacterium photosynthesis,_light_reaction photoinhibition photosystem_II_assembly photosystem_II_stabilization regulation_of_protein_amino_acid_dephosphorylation
	Gma.17701.1.S1_at	-1.92501	0.000162259	tetratricopeptide repeat (TPR)-containing protein	Glyma19g39720.2	photosystem_II_oxygen_evolving_complex_assembly
	Gma.16838.1.S1_x_at	-1.90444	8.79991e-05	photosystem I subunit H2	Glyma15g01940.1	photosynthesis
	GmaAffx.85302.1.S1_at	-1.90136	1.29218e-05	PGR5-like protein 1A, chloroplastic-like	Glyma01g42360.2	photosynthesis photosynthetic_electron_transport_in_photosystem_I
	Gma.9753.1.S1_at	-1.89202	0.000657212	chlorophyll a-b binding protein CP24 10A, chloroplastic-like	Glyma08g07880.1	photosynthesis nonphotochemical_quenching
	GmaAffx.75031.1.A1_s_at	-1.88599	0.000725747	seryl-tRNA synthetase-like	Glyma04g10750.3	chloroplast_organization mitochondrion_organization seryl-tRNA_aminoacylation tRNA_aminoacylation ovule_development
	Gma.13107.1.A1_at	-1.88307	2.09366e-05	chlorophyllide a oxygenase, chloroplastic-like	Glyma13g03430.1	chlorophyll_biosynthetic_process
	Gma.10852.1.S1_a_at	-1.88043	0.000664246	photosystem I reaction center subunit II, chloroplastic-like /// photosystem I subunit PsaD	Glyma10g39460.1	photosynthesis
	Gma.14976.1.A1_at	-1.87608	1.66838e-05	photosystem II 22 kDa protein, chloroplastic-like	Glyma06g11890.1	nonphotochemical_quenching
	Gma.15866.1.A1_at	-1.87582	8.4237e-05	Tetratricopeptide repeat (TPR)-like superfamily protein	Glyma10g35950.4	photosystem_I_assembly
	Gma.12651.1.S1_at	-1.85741	0.000159478	ribulose-1,5 bisphosphate carboxylase/oxygenase large subunit N-methyltransferase, chloroplastic-like	Glyma15g16830.1	0
	Gma.12716.1.A1_at	-1.82626	3.7784e-05	chlorophyll(ide) b reductase NOL, chloroplastic-like	Glyma15g29900.1	metabolic_process
	Gma.10987.2.S1_x_at	-1.81407	2.45351e-06	ribulose bisphosphate carboxylase/oxygenase activase 1, chloroplastic-like	Glyma14g07270.1	defense_response_to_bacterium response_to_cold response_to_light_stimulus
	Gma.16838.1.S1_at	-1.7905	0.000124475	photosystem I subunit H2	Glyma15g01940.1	photosynthesis
	GmaAffx.58510.1.S1_at	-1.78482	0.00015637	ribulose bisphosphate carboxylase/oxygenase activase, chloroplastic-like	Glyma13g44940.1	0
	Gma.12799.2.A1_at	-1.77959	0.000270867	putative copper-transporting ATPase PAA1-like	Glyma08g07710.2	photosynthetic_electron_transport_chain
	Gma.1316.2.S1_x_at	-1.75479	0.000337766	photosystem I subunit l	Glyma18g47710.1	photosynthesis,_light_reaction
	Gma.10987.2.S1_a_at	-1.73249	3.76204e-06	ribulose bisphosphate carboxylase/oxygenase activase 1, chloroplastic-like /// ribulose bisphosphate carboxylase/oxygenase activase 1, chloroplastic-like	Glyma14g07270.1	defense_response_to_bacterium response_to_cold response_to_light_stimulus
	Gma.3337.1.S1_at	-1.71658	4.18732e-05	FKBP-type peptidyl-prolyl cis-trans isomerase 6, chloroplastic-like	Glyma07g14250.1	photosystem_II_assembly
	Gma.12238.1.S1_at	-1.70462	0.000170273	chlorophyll a-b binding protein 7, chloroplastic-like	Glyma06g04280.1	photosynthesis photosynthesis,_light_harvesting_in_photosystem_I
	Gma.1225.1.S1_at	-1.68089	3.92561e-06	NDH dependent flow 6	Glyma06g20990.1	photosynthetic_electron_transport_in_photosystem_I
	Gma.8346.1.A1_at	-1.62874	3.58212e-05	violaxanthin de-epoxidase, chloroplastic-like	Glyma03g41420.2	chlorophyll_metabolic_process fatty_acid_metabolic_process
	GmaAffx.86110.1.S1_at	-1.60252	0.000615503	chlorophyll a-b binding protein, chloroplastic-like	Glyma09g08260.1	photosynthesis
	GmaAffx.1301.248.S1_at	-1.59479	6.98431e-05	Photosystem I reaction center subunit VI-2, chloroplastic-like	Glyma08g21900.2	photosynthesis
	Gma.15376.1.A1_s_at	-1.58955	7.24602e-05	photosystem I subunit H2	Glyma08g21900.2	photosynthesis
	Gma.1279.1.S1_a_at	-1.56849	0.00171222	geranylgeranyl diphosphate reductase, chloroplastic-like	Glyma05g01000.1	chlorophyll_biosynthetic_process
	Gma.17255.1.S1_at	-1.551	0.00183833	chlorophyll synthase, chloroplastic-like	Glyma18g43310.1	chlorophyll_biosynthetic_process
	Gma.10766.1.S1_at	-1.52824	0.000179597	chlorophyll a-b binding protein 7, chloroplastic-like	Glyma03g42310.2	photosynthesis photosynthesis,_light_harvesting_in_photosystem_I
	Protein Modification Process - 86
	Identification	Log2(FC)	Pvalue	Description	Phytozome	Gene ontology
	Gma.16419.1.A1_at	-5.20276	4.90701e-07	Bifunctional inhibitor/lipid-transfer protein/seed storage 2S albumin superfamily protein	Glyma01g17820.1	N-terminal_protein_myristoylation lipid_transport
	GmaAffx.26983.1.S1_at	-4.24451	9.81402e-07	thioredoxin 2	Glyma18g49020.1	N-terminal_protein_myristoylation sulfate_assimilation
	Gma.13369.1.S1_at	-4.13004	4.74345e-06	G-type lectin S-receptor-like serine/threonine-protein kinase At1g67520-like	Glyma15g28840.1	protein_amino_acid_phosphorylation recognition_of_pollen
	GmaAffx.15709.1.S1_at	-4.02198	4.08918e-06	probable E3 ubiquitin-protein ligase HERC1-like /// probable E3 ubiquitin-protein ligase HERC1-like	Glyma02g41810.2	biological_process
	Gma.9134.1.S1_at	-3.32186	0.000122348	serine/threonine-protein kinase ULK3-like	Glyma04g39350.2	protein_amino_acid_phosphorylation
	GmaAffx.60468.1.S1_at	-3.28416	1.14497e-06	proline-rich receptor-like protein kinase PERK5-like	Glyma06g08610.1	protein_amino_acid_phosphorylation response_to_fungus response_to_wounding
	Gma.12743.1.A1_at	-3.2657	2.45351e-05	G-type lectin S-receptor-like serine/threonine-protein kinase CES101-like	Glyma15g28850.1	protein_amino_acid_phosphorylation recognition_of_pollen
	Gma.13090.1.S1_at	-3.06902	0.000106319	U-box domain-containing protein 35-like	Glyma07g00340.1	protein_amino_acid_phosphorylation response_to_stress
	Gma.2575.1.S1_at	-3.06373	0.000231611	putative leucine-rich repeat receptor-like protein kinase At2g19210-like	Glyma08g21190.1	protein_amino_acid_phosphorylation
	GmaAffx.34893.1.A1_at	-3.01723	3.82747e-05	abhydrolase domain-containing protein FAM108C1-like	Glyma15g25010.1	N-terminal_protein_myristoylation
	Gma.15495.1.A1_at	-2.9826	0.000405646	Probable receptor-like serine/threonine-protein kinase At5g57670-like	Glyma13g01300.1	protein_amino_acid_phosphorylation response_to_stress
	GmaAffx.26983.4.S1_at	-2.89322	4.6453e-05	thioredoxin 2	Glyma18g49020.1	N-terminal_protein_myristoylation sulfate_assimilation
	GmaAffx.79818.2.S1_at	-2.89205	3.59848e-06	peptidyl-prolyl cis-trans isomerase B-like	Glyma09g12580.1	protein_folding peptidyl-cysteine_S-nitrosylation
	GmaAffx.28973.1.A1_at	-2.84022	1.30854e-05	abhydrolase domain-containing protein FAM108C1-like	Glyma01g01790.2	N-terminal_protein_myristoylation
	Gma.4049.1.S1_at	-2.81714	3.1732e-05	wall-associated receptor kinase-like 14-like /// wall-associated receptor kinase-like 14-like	Glyma06g03830.1	protein_amino_acid_phosphorylation
	Gma.3367.2.S1_at	-2.75397	8.93076e-05	receptor-like protein kinase	Glyma11g32520.2	protein_amino_acid_phosphorylation
	Gma.3367.1.S1_at	-2.70289	4.02375e-05	receptor-like protein kinase	Glyma11g32520.2	protein_amino_acid_phosphorylation
	Gma.4049.2.S1_at	-2.6671	1.52117e-05	wall-associated receptor kinase-like 14-like	Glyma06g03830.1	protein_amino_acid_phosphorylation
	Gma.14525.1.A1_at	-2.65668	3.82747e-05	probable serine/threonine-protein kinase abkB-like	Glyma05g02990.2	protein_amino_acid_phosphorylation
	GmaAffx.79818.1.S1_at	-2.62235	0.000124802	peptidyl-prolyl cis-trans isomerase B-like	Glyma09g12590.1	protein_folding peptidyl-cysteine_S-nitrosylation
	Gma.15346.1.A1_at	-2.55708	3.82747e-05	Glutaredoxin family protein	Glyma19g31260.1	N-terminal_protein_myristoylation
	GmaAffx.8717.1.S1_at	-2.47334	4.7598e-05	probable E3 ubiquitin-protein ligase HERC1-like	Glyma14g07160.1	biological_process
	GmaAffx.44813.1.A1_at	-2.45743	0.000158169	Protein kinase protein with adenine nucleotide alpha hydrolases-like domain	Glyma13g09620.1	protein_amino_acid_phosphorylation response_to_stress
	Gma.5011.1.S1_at	-2.4568	4.53081e-05	serine/threonine-protein kinase-like protein At3g51990-like	Glyma09g36040.1	protein_amino_acid_phosphorylation
	Gma.13165.1.S1_at	-2.44697	2.46986e-05	serine/threonine-protein kinase ULK3-like	Glyma04g39350.4	protein_amino_acid_phosphorylation
	GmaAffx.63547.1.S1_at	-2.42547	0.00116198	methionine aminopeptidase 1D, chloroplastic/mitochondrial-like	Glyma01g39200.1	proteolysis N-terminal_protein_amino_acid_modification
	GmaAffx.3718.1.A1_at	-2.39587	0.000136251	Protein phosphatase 2C family protein	Glyma17g34100.1	N-terminal_protein_myristoylation
	GmaAffx.45212.1.S1_at	-2.36757	2.73157e-05	cysteine-rich receptor-like protein kinase 25-like	Glyma16g32730.1	protein_amino_acid_phosphorylation
	GmaAffx.67600.1.S1_at	-2.33721	0.00092808	1-phosphatidylinositol-3-phosphate 5-kinase-like	Glyma17g05000.1	phosphatidylinositol_metabolic_process cellular_protein_metabolic_process
	GmaAffx.92147.1.S1_at	-2.31983	0.00169128	histidine kinase 1-like	Glyma02g05220.1	response_to_water_deprivation response_to_osmotic_stress seed_maturation
	Gma.1955.4.S1_a_at	-2.31122	8.66905e-06	photosystem II subunit Q-2	Glyma03g26740.1	peptidyl-cysteine_S-nitrosylation
	Gma.13671.1.A1_at	-2.30316	0.000536173	CDPK-related protein kinase-like	Glyma05g10370.1	N-terminal_protein_myristoylation protein_amino_acid_phosphorylation
	Gma.1584.1.S1_at	-2.2976	0.000132816	histidine kinase 4-like	Glyma02g09550.2	response_to_water_deprivation protein_amino_acid_phosphorylation cytokinin_mediated_signaling regulation_of_seed_germination embryonic_root_morphogenesis regulation_of_shoot_development
	GmaAffx.92557.1.S1_s_at	-2.25535	0.00142696	cysteine-rich receptor-like protein kinase 6-like	Glyma09g27780.1	protein_amino_acid_phosphorylation
	Gma.13221.1.A1_at	-2.25265	1.52117e-05	E3 ubiquitin ligase BIG BROTHER-like	Glyma12g06090.1	protein_ubiquitination negative_regulation_of_organ_growth floral_organ_development protein_autoubiquitination
	GmaAffx.52436.1.S1_at	-2.24973	4.6453e-05	histidine kinase 4-like	Glyma07g27540.1	response_to_water_deprivation protein_amino_acid_phosphorylation cytokinin_mediated_signaling regulation_of_seed_germination embryonic_root_morphogenesis regulation_of_shoot_development
	GmaAffx.66587.1.S1_at	-2.21548	0.000355595	U-box domain-containing protein 6-like	Glyma14g08050.2	protein_ubiquitination
	GmaAffx.4452.1.S1_at	-2.21438	0.000224087	putative leucine-rich repeat receptor-like protein kinase At2g19210-like	Glyma15g02490.1	protein_amino_acid_phosphorylation
	Gma.6581.1.S1_at	-2.20943	6.41183e-05	E3 ubiquitin-protein ligase RGLG2-like	Glyma08g25390.5	0
	GmaAffx.76271.1.S1_at	-2.18732	0.000582299	cysteine-rich receptor-like protein kinase 6-like /// cysteine-rich receptor-like protein kinase 6-like	Glyma09g27780.2	protein_amino_acid_phosphorylation
	GmaAffx.37908.1.A1_at	-2.17526	0.000785613	putative receptor protein kinase ZmPK1-like	Glyma08g46970.1	protein_amino_acid_phosphorylation
	Gma.4784.1.A1_at	-2.16545	8.19471e-05	G-type lectin S-receptor-like serine/threonine-protein kinase At1g11300-like	Glyma06g39930.1	protein_amino_acid_phosphorylation recognition_of_pollen
	GmaAffx.79599.1.S1_at	-2.14627	3.30405e-05	peptidyl-prolyl cis-trans isomerase B-like	Glyma17g13180.1	protein_folding
	GmaAffx.54265.1.S1_s_at	-2.10848	0.000384219	cysteine-rich receptor-like protein kinase 25-like	Glyma20g27780.1	protein_amino_acid_phosphorylation
	GmaAffx.69370.2.S1_at	-2.0977	0.000214273	Protein kinase superfamily protein	Glyma10g24540.1	protein_amino_acid_phosphorylation
	GmaAffx.50369.1.S1_at	-2.08506	3.81111e-05	probable receptor-like protein kinase At1g49730-like	Glyma02g11430.1	protein_amino_acid_phosphorylation
	Gma.1044.1.S1_at	-2.05812	0.000359684	protein kinase family protein	Glyma12g29890.1	xylem_histogenesis
	GmaAffx.74585.1.S1_at	-2.04554	8.48913e-05	serine/threonine protein phosphatase 2A 55 kDa regulatory subunit B beta isoform-like	Glyma04g35860.1	protein_amino_acid_dephosphorylation
	Gma.13365.1.A1_at	-2.03989	8.66905e-06	methionine aminopeptidase 1D, chloroplastic/mitochondrial-like	Glyma01g39200.1	proteolysis N-terminal_protein_amino_acid_modification
	GmaAffx.85869.1.S1_at	-2.02478	0.000383401	Protein kinase superfamily protein	Glyma11g01180.1	protein_amino_acid_phosphorylation
	Gma.16244.1.A1_at	-1.97284	0.00096341	probable E3 ubiquitin-protein ligase HERC1-like	Glyma02g41810.1	biological_process
	Gma.4049.3.S1_at	-1.94203	9.24154e-05	wall-associated receptor kinase-like 14-like	Glyma06g03830.1	protein_amino_acid_phosphorylation
	GmaAffx.74865.1.S1_at	-1.9276	9.38875e-05	inactive protein kinase SELMODRAFT_444075-like	Glyma08g03340.2	protein_amino_acid_phosphorylation
	Gma.4725.1.S1_at	-1.9078	0.000439341	histidine kinase 4-like	Glyma07g27540.2	response_to_water_deprivation protein_amino_acid_phosphorylation cytokinin_mediated_signaling regulation_of_seed_germination embryonic_root_morphogenesis regulation_of_shoot_development
	GmaAffx.15763.1.A1_at	-1.89109	3.30405e-05	serine/threonine-protein kinase STN8, chloroplastic-like	Glyma18g44800.1	photosystem_II_stabilization
	GmaAffx.85565.1.S1_at	-1.88818	0.000304235	calcium-dependent protein kinase 29-like	Glyma14g40090.1	GO:0006468
	GmaAffx.27249.1.S1_at	-1.8598	0.000120058	cysteine-rich receptor-like protein kinase 2-like	Glyma11g32300.1	protein_amino_acid_phosphorylation
	GmaAffx.70634.1.S1_s_at	-1.84408	0.000690253	E3 ubiquitin-protein ligase ATL6-like	Glyma10g29750.1	0
	Gma.3160.1.S1_at	-1.81476	0.000497407	thioredoxin 2	Glyma01g04760.1	N-terminal_protein_myristoylation sulfate_assimilation
	GmaAffx.76914.1.S1_at	-1.80028	7.3278e-05	protein NSP-INTERACTING KINASE 2-like	Glyma02g14160.1	protein_amino_acid_phosphorylation
	Gma.1378.1.S1_at	-1.78732	3.07506e-05	Protein kinase superfamily protein	Glyma20g18870.1	protein_amino_acid_phosphorylation
	GmaAffx.52578.1.S1_at	-1.74785	0.000510166	E3 ubiquitin-protein ligase RGLG2-like	Glyma15g32010.1	0
	GmaAffx.74458.1.A1_at	-1.71283	0.00168376	G-type lectin S-receptor-like serine/threonine-protein kinase CES101-like	Glyma13g43580.2	protein_amino_acid_phosphorylation
	GmaAffx.10045.1.S1_at	-1.70859	7.54044e-05	E3 ubiquitin-protein ligase RHF2A-like	Glyma10g10560.3	megagametogenesis proteolysis_involved_in_cellular_protein_catabolic_process microgametogenesis
	GmaAffx.33867.1.S1_at	-1.6692	0.00109852	protein SPA1-RELATED 3-like	Glyma13g35190.1	GO:0006468
	GmaAffx.62856.1.S1_at	-1.66621	8.66905e-06	With no lysine kinase 13	Glyma14g38390.1	protein_amino_acid_phosphorylation
	GmaAffx.74298.1.S1_at	-1.65803	0.000383401	E3 ubiquitin-protein ligase COP1-like	Glyma14g05430.1	DNA_repair photomorphogenesis shade_avoidance skotomorphogenesis anthocyanin_metabolic_process positive_regulation_of_flavonoid_biosynthetic_process regulation_of_stomatal_movement response_to_UV-B response_to_UV-B
	GmaAffx.53314.1.S1_at	-1.63511	0.00241294	putative leucine-rich repeat receptor-like serine/threonine-protein kinase At2g14440-like	Glyma13g31020.2	signal_transduction
	GmaAffx.77888.1.S1_at	-1.61193	0.000843025	probable E3 ubiquitin-protein ligase HERC1-like	Glyma14g07160.1	biological_process
	GmaAffx.58176.1.S1_at	-1.60591	0.000377186	U-box domain-containing protein 32-like	Glyma10g37790.1	protein_amino_acid_phosphorylation protein_ubiquitination
	GmaAffx.56655.1.S1_at	-1.60515	0.000147047	putative low molecular weight protein-tyrosine-phosphatase slr0328-like	Glyma12g09200.2	protein_amino_acid_dephosphorylation
	Gma.3111.2.S1_at	-1.60441	7.03338e-06	protein kinase APK1A, chloroplastic-like	Glyma12g06760.2	N-terminal_protein_myristoylation protein_amino_acid_phosphorylation
	GmaAffx.84035.1.A1_at	-1.60415	0.000495772	Abhydrolase domain-containing protein FAM108C1-like	Glyma16g07280.1	0
	Gma.3111.3.S1_at	-1.59961	0.000577228	protein kinase APK1A, chloroplastic-like	Glyma12g06760.2	N-terminal_protein_myristoylation protein_amino_acid_phosphorylation
	Gma.11776.2.S1_a_at	-1.58285	6.24826e-05	1-phosphatidylinositol-3-phosphate 5-kinase-like /// 1-phosphatidylinositol-3-phosphate 5-kinase-like	Glyma17g05000.1	phosphatidylinositol_metabolic_process cellular_protein_metabolic_process
	GmaAffx.82411.2.S1_at	-1.57521	0.00704091	probable serine/threonine-protein kinase abkC-like	Glyma06g42330.1	0
	GmaAffx.14642.1.S1_at	-1.56474	0.00355006	Protein kinase superfamily protein	Glyma14g17300.2	protein_amino_acid_phosphorylation
	GmaAffx.15389.1.S1_at	-1.56371	0.000184831	proline-rich receptor-like protein kinase PERK5-like	Glyma06g08610.1	protein_amino_acid_phosphorylation response_to_fungus response_to_wounding
	Gma.9076.1.S1_at	-1.55832	2.28994e-06	Serine/threonine-protein kinase HT1-like	Glyma06g19500.1	protein_amino_acid_phosphorylation
	Gma.7519.1.A1_at	-1.55145	0.00684921	cysteine-rich receptor-like protein kinase 6-like	Glyma09g27780.2	protein_amino_acid_phosphorylation
	GmaAffx.83551.1.S1_at	-1.53732	0.000666863	G-type lectin S-receptor-like serine/threonine-protein kinase At4g27290-like	Glyma06g41150.1	protein_amino_acid_phosphorylation recognition_of_pollen
	GmaAffx.91573.1.S1_at	-1.53532	0.00412811	E3 ubiquitin-protein ligase ATL6-like	Glyma10g29750.1	0
	Gma.16221.1.A1_at	-1.53032	0.000360993	Protein kinase superfamily protein	Glyma10g24540.1	protein_amino_acid_phosphorylation
	GmaAffx.30248.1.S1_at	-1.52732	0.000202987	protein kinase family protein	Glyma14g24660.1	protein_amino_acid_phosphorylation response_to_stress
	Gma.13247.1.S1_at	-1.51453	5.39771e-06	serine/threonine-protein kinase At5g01020-like	Glyma05g36500.2	N-terminal_protein_myristoylation protein_amino_acid_phosphorylation
	Gma.5179.1.A1_at	-1.51377	0.000842207	Serine/threonine-protein phosphatase PP1-like	Glyma02g00850.1	protein_amino_acid_dephosphorylation
	Regulation of transcription / transcription factor - 112
	Identification	Log2(FC)	Pvalue	Description	Phytozome	Gene ontology
	GmaAffx.6000.1.A1_at	-5.26549	1.14497e-06	transcription factor UNE10-like	Glyma01g15930.1	double_fertilization_forming_a_zygote_and_endosperm regulation_of_transcription
	Gma.15643.1.A1_a_at	-4.92883	1.14497e-06	MYB transcription factor MYB128 /// MYB transcription factor MYB129	Glyma01g00600.1	regulation_of_transcription
	Gma.15643.1.A1_x_at	-4.69857	1.63567e-06	MYB transcription factor MYB128 /// MYB transcription factor MYB129	Glyma01g00600.1	regulation_of_transcription
	Gma.12688.1.A1_at	-4.67385	6.54268e-07	transcription factor ILR3-like	Glyma15g06860.1	regulation_of_transcription
	GmaAffx.18508.1.S1_at	-4.57326	1.9628e-06	MYB transcription factor MYB128 /// MYB transcription factor MYB129	Glyma01g00600.1	regulation_of_transcription
	Gma.15643.2.A1_a_at	-4.4403	2.45351e-06	MYB transcription factor MYB128 /// MYB transcription factor MYB129	Glyma01g00600.1	regulation_of_transcription
	Gma.13021.1.A1_at	-4.33328	9.81402e-07	L-lactate dehydrogenase A-like	Glyma17g14950.1	response_to_salt_stress response_to_abscisic_acid_stimulus
	GmaAffx.32120.1.S1_at	-4.13295	1.63567e-06	MYB transcription factor MYB142	Glyma03g28050.1	regulation_of_transcription,_DNA-dependent
	Gma.3154.1.S1_at	-4.11452	8.66905e-06	homeobox-leucine zipper protein ATHB-6-like	Glyma18g01830.1	response_to_water_deprivation regulation_of_transcription,_DNA-dependent abscisic_acid_mediated_signaling negative_regulation_of_abscisic_acid_mediated_signaling positive_regulation_of_transcription
	GmaAffx.72991.1.S1_at	-4.08039	1.30854e-06	Zinc finger protein CONSTANS-LIKE 16-like	Glyma13g33420.2	regulation_of_transcription
	Gma.17584.1.S1_at	-4.06828	3.20591e-05	MYB transcription factor MYB118	Glyma13g19910.2	response_to_salt_stress response_to_abscisic_acid_stimulus response_to_auxin_stimulus response_to_ethylene_stimulus response_to_gibberellin_stimulus response_to_jasmonic_acid_stimulus response_to_salicylic_acid_stimulus regulation_of_transcription regulation_of_transcription
	Gma.16528.1.S1_at	-3.77206	5.72485e-06	Transcription factor bHLH77-like	Glyma06g17420.1	regulation_of_transcription
	GmaAffx.84604.1.S1_at	-3.59986	2.45351e-06	MYB transcription factor MYB127	Glyma08g03330.1	regulation_of_transcription
	GmaAffx.37583.1.S1_at	-3.55675	1.43939e-05	transcription factor ILR3-like	Glyma13g32470.1	regulation_of_transcription
	GmaAffx.20956.1.S1_at	-3.51944	5.39771e-06	MYB transcription factor MYB118	Glyma10g05560.3	response_to_salt_stress response_to_abscisic_acid_stimulus response_to_auxin_stimulus response_to_ethylene_stimulus response_to_gibberellin_stimulus response_to_jasmonic_acid_stimulus response_to_salicylic_acid_stimulus regulation_of_transcription regulation_of_transcription
	GmaAffx.71247.1.S1_at	-3.49003	6.05198e-06	B-box type zinc finger family protein	Glyma11g11850.1	regulation_of_transcription
	Gma.7867.2.S1_at	-3.41637	1.30854e-06	transcription activator GLK1-like	Glyma13g37010.3	GO:0009658 GO:0009910 GO:0045941
	GmaAffx.90265.1.S1_at	-3.33421	7.5568e-05	transcription factor bHLH35-like	Glyma13g00480.1	regulation_of_transcription
	GmaAffx.81524.1.S1_s_at	-3.32242	1.57024e-05	homeobox-leucine zipper protein ATHB-6-like	Glyma18g01830.1	response_to_water_deprivation regulation_of_transcription,_DNA-dependent abscisic_acid_mediated_signaling negative_regulation_of_abscisic_acid_mediated_signaling positive_regulation_of_transcription
	Gma.14107.1.A1_at	-3.30209	1.63567e-06	transcription factor TCP9-like	Glyma05g03610.1	regulation_of_transcription
	GmaAffx.27900.2.S1_at	-3.29728	7.0661e-05	zinc finger protein ZAT5-like /// zinc finger protein ZAT5-like	Glyma12g08660.1	regulation_of_transcription
	GmaAffx.88070.1.A1_at	-3.28233	3.76204e-06	homeobox-leucine zipper protein HAT14-like	Glyma09g16790.1	regulation_of_transcription,_DNA-dependent
	Gma.16203.2.S1_s_at	-3.25103	3.76204e-06	ureidoglycine aminohydrolase	Glyma05g05490.1	regulation_of_transcription
	Gma.6638.2.S1_a_at	-3.20555	8.66905e-06	transcription factor bHLH25-like	Glyma07g03100.1	regulation_of_transcription
	Gma.4207.2.S1_at	-3.11748	7.19695e-06	myb domain protein 4	Glyma04g00550.2	response_to_salt_stress regulation_of_transcription,_DNA-dependent response_to_abscisic_acid_stimulus response_to_ethylene_stimulus response_to_jasmonic_acid_stimulus response_to_salicylic_acid_stimulus response_to_cadmium_ion
	Gma.15845.1.S1_at	-3.05971	7.70401e-05	ureidoglycine aminohydrolase	Glyma17g15820.1	regulation_of_transcription
	Gma.13122.1.A1_at	-2.94503	0.00010959	B-box type zinc finger family protein	Glyma11g11850.1	regulation_of_transcription
	Gma.3457.1.S1_at	-2.87822	9.43782e-05	squamosa promoter-binding-like protein 12-like	Glyma11g36980.1	regulation_of_transcription
	Gma.16203.1.A1_s_at	-2.76437	3.7784e-05	ureidoglycine aminohydrolase	Glyma05g05490.1	regulation_of_transcription
	Gma.13444.1.S1_at	-2.74037	4.36724e-05	transcription factor PIF5-like	Glyma18g14530.1	de-etiolation red_or_far_red_light_signaling_pathway red_light_signaling_pathway
	Gma.17063.1.S1_at	-2.69631	4.69437e-05	basic leucine zipper 9	Glyma04g08290.2	regulation_of_transcription,_DNA-dependent
	Gma.9280.1.S1_at	-2.64874	7.96572e-05	Homeodomain-like superfamily protein	Glyma12g09490.2	regulation_of_transcription
	GmaAffx.73792.1.S1_at	-2.64475	3.68026e-05	Homeodomain-like superfamily protein	Glyma12g09490.2	regulation_of_transcription
	GmaAffx.53324.1.A1_at	-2.63889	2.78064e-06	transcription factor bHLH25-like	Glyma03g25280.1	regulation_of_transcription
	Gma.1979.3.S1_at	-2.62746	0.000322881	zinc finger protein MAGPIE-like	Glyma10g42660.1	regulation_of_transcription
	GmaAffx.74871.1.S1_at	-2.61445	0.000575265	Transcription factor PIF5-like	Glyma08g41620.1	de-etiolation red_or_far_red_light_signaling_pathway red_light_signaling_pathway
	GmaAffx.16227.1.S1_s_at	-2.60895	4.2691e-05	RAV-like DNA-binding protein	Glyma10g34760.1	regulation_of_transcription,_DNA-dependent
	Gma.12983.1.A1_at	-2.58818	5.13601e-05	Transcription factor ASG4-like	Glyma10g05560.3	response_to_salt_stress response_to_abscisic_acid_stimulus response_to_auxin_stimulus response_to_ethylene_stimulus response_to_gibberellin_stimulus response_to_jasmonic_acid_stimulus response_to_salicylic_acid_stimulus regulation_of_transcription regulation_of_transcription
	GmaAffx.60375.1.S1_at	-2.57133	0.00022376	Squamosa promoter-binding-like protein 12-like	Glyma11g36980.2	regulation_of_transcription
	GmaAffx.52050.1.S1_at	-2.54397	0.000245023	MYB transcription factor MYB121	Glyma15g19360.2	regulation_of_transcription,_DNA-dependent proanthocyanidin_biosynthetic_process
	GmaAffx.6637.1.S1_at	-2.50439	1.76652e-05	MYB transcription factor MYB186	Glyma16g01980.4	regulation_of_transcription,_DNA-dependent
	Gma.7025.1.S1_at	-2.49319	8.83262e-05	transcription factor ICE1-like	Glyma16g05390.1	response_to_cold positive_regulation_of_transcription response_to_freezing
	Gma.7867.1.S1_at	-2.45663	0.000101739	transcription activator GLK1-like	Glyma13g37010.3	GO:0009658 GO:0009910 GO:0045941
	Gma.2553.1.S1_at	-2.43811	4.74345e-06	MYB transcription factor MYB114	Glyma03g42260.4	response_to_salt_stress response_to_abscisic_acid_stimulus response_to_auxin_stimulus response_to_ethylene_stimulus response_to_gibberellin_stimulus response_to_jasmonic_acid_stimulus response_to_salicylic_acid_stimulus regulation_of_transcription regulation_of_transcription regulation_of_circadian_rhythm long-day_photoperiodism,_flowering
	GmaAffx.38616.1.S1_at	-2.42356	5.56128e-06	zinc finger protein CONSTANS-LIKE 16-like /// zinc finger protein CONSTANS-LIKE 16-like	Glyma05g35150.1	regulation_of_transcription
	GmaAffx.80635.1.S1_at	-2.41737	3.99104e-05	zinc finger protein 7-like	Glyma07g27820.2	regulation_of_transcription
	GmaAffx.81001.1.S1_at	-2.37202	0.000713807	bZIP transcription factor bZIP105	Glyma03g40730.1	regulation_of_transcription,_DNA-dependent
	Gma.15778.2.S1_at	-2.3647	0.000483014	bZIP transcription factor bZIP84	Glyma02g40360.1	phototropism
	GmaAffx.43239.1.S1_at	-2.33495	4.23639e-05	transcription factor bHLH25-like	Glyma15g00730.2	regulation_of_transcription
	GmaAffx.80134.1.S1_s_at	-2.32994	0.000226377	transcription factor bHLH35-like	Glyma13g00480.1	regulation_of_transcription
	GmaAffx.35264.1.S1_at	-2.3125	8.97983e-05	myb-related protein 306-like	Glyma19g29750.1	response_to_water_deprivation response_to_light_stimulus response_to_salt_stress regulation_of_transcription,_DNA-dependent response_to_abscisic_acid_stimulus response_to_auxin_stimulus response_to_ethylene_stimulus response_to_gibberellin_stimulus response_to_gibberellin_stimulus response_to_salicylic_acid_stimulus response_to_cadmium_ion stomatal_movement
	Gma.4165.1.S1_at	-2.26502	1.99552e-05	Myb family transcription factor APL-like	Glyma15g12930.2	0
	GmaAffx.63603.2.S1_at	-2.25298	0.000504277	homeobox-leucine zipper protein HAT2-like	Glyma11g03850.1	regulation_of_transcription,_DNA-dependent
	Gma.1528.1.S1_at	-2.23038	0.00021002	transcription factor bHLH63-like	Glyma06g01430.2	transcription,_DNA-dependent positive_regulation_of_flower_development
	Gma.4563.2.S1_at	-2.20541	0.000588841	transcription factor MYC2-like	Glyma08g36720.1	regulation_of_transcription
	Gma.15778.1.A1_at	-2.17647	0.000164385	bZIP transcription factor bZIP84	Glyma02g40360.1	phototropism
	GmaAffx.79516.1.A1_at	-2.11461	0.000158987	protein ODORANT1-like	Glyma11g03300.1	regulation_of_transcription,_DNA-dependent
	GmaAffx.39734.2.S1_at	-2.10983	1.79924e-06	transcription factor bHLH25-like	Glyma07g03060.1	regulation_of_transcription
	GmaAffx.38528.2.A1_at	-2.08909	7.27873e-05	RNApolymerase sigma-subunit F	Glyma13g20700.1	transcription_initiation regulation_of_transcription,_DNA-dependent positive_regulation_of_transcription
	Gma.2134.1.A1_at	-2.08194	0.000286242	zinc finger protein 7-like	Glyma07g27820.2	regulation_of_transcription
	Gma.1653.1.A1_at	-2.07476	4.79252e-05	GATA transcription factor 9-like	Glyma20g32050.1	seed_germination
	GmaAffx.29225.3.S1_at	-2.07024	0.000684365	Transcription factor bHLH121-like	Glyma15g29630.2	regulation_of_transcription
	Gma.16147.2.S1_a_at	-2.05065	0.000341855	transcription factor bHLH48-like	Glyma03g29710.3	regulation_of_transcription
	Gma.13780.1.S1_at	-2.0457	0.000418568	zinc finger protein 8	Glyma09g16080.1	regulation_of_transcription trichome_differentiation
	Gma.10786.1.S1_s_at	-2.03152	0.00275905	transcription factor bHLH148-like /// transcription factor bHLH147-like	Glyma15g14890.1	regulation_of_transcription
	GmaAffx.83874.1.S1_at	-1.98728	0.000187775	GATA transcription factor 9-like	Glyma19g28650.1	regulation_of_transcription,_DNA-dependent
	GmaAffx.60629.1.S1_at	-1.97176	0.000117441	sequence-specific DNA binding transcription factors	Glyma17g07640.1	regulation_of_transcription
	GmaAffx.77668.1.S1_at	-1.9559	0.000559072	sequence-specific DNA binding transcription factors	Glyma13g26550.1	regulation_of_transcription
	GmaAffx.15156.1.S1_at	-1.93975	7.83486e-05	Zinc finger protein NUTCRACKER-like	Glyma20g00840.1	regulation_of_transcription
	Gma.9506.1.S1_at	-1.93154	0.000317157	homeobox-leucine zipper protein ATHB-13-like	Glyma02g02290.3	regulation_of_transcription,_DNA-dependent response_to_sucrose_stimulus leaf_morphogenesis cotyledon_morphogenesis
	GmaAffx.1301.79.S1_at	-1.92896	0.00501955	late elongated hypocotyl and circadian clock associated-1-like protein 1	Glyma16g01980.4	regulation_of_transcription,_DNA-dependent
	Gma.3996.2.S1_s_at	-1.92397	0.000247804	transcription factor	Glyma12g33990.1	regulation_of_transcription,_DNA-dependent
	GmaAffx.12145.1.S1_at	-1.9177	0.000291967	MYB transcription factor MYB135	Glyma20g30250.1	regulation_of_transcription,_DNA-dependent
	GmaAffx.87757.3.S1_at	-1.90406	8.21107e-05	MYB transcription factor MYB139	Glyma13g40830.3	response_to_salt_stress regulation_of_transcription,_DNA-dependent response_to_abscisic_acid_stimulus response_to_ethylene_stimulus response_to_gibberellin_stimulus response_to_jasmonic_acid_stimulus response_to_salicylic_acid_stimulus regulation_of_transcription regulation_of_transcription
	GmaAffx.40917.1.S1_at	-1.8856	0.000310777	MYB transcription factor MYB149	Glyma08g40460.1	response_to_salt_stress response_to_abscisic_acid_stimulus response_to_auxin_stimulus response_to_ethylene_stimulus response_to_gibberellin_stimulus response_to_jasmonic_acid_stimulus response_to_salicylic_acid_stimulus regulation_of_transcription regulation_of_transcription
	Gma.17038.1.S1_at	-1.88166	0.00181674	MYB transcription factor MYB114 /// MYB transcription factor MYB156	Glyma19g45030.1	response_to_salt_stress response_to_abscisic_acid_stimulus response_to_auxin_stimulus response_to_ethylene_stimulus response_to_gibberellin_stimulus response_to_jasmonic_acid_stimulus response_to_salicylic_acid_stimulus regulation_of_transcription regulation_of_transcription regulation_of_circadian_rhythm long-day_photoperiodism,_flowering
	Gma.9913.2.S1_a_at	-1.87544	0.00189247	probable WRKY transcription factor 70-like /// transcription factor	Glyma04g40130.1	regulation_of_transcription,_DNA-dependent induced_systemic_resistance,_jasmonic_acid_mediated_signaling_pathway systemic_acquired_resistance,_salicylic_acid_mediated_signaling_pathway response_to_jasmonic_acid_stimulus indole_glucosinolate_biosynthetic_process defense_response_to_bacterium camalexin_biosynthetic_process defense_response_to_fungus defense_response_to_fungus
	Gma.16556.1.S1_at	-1.86856	1.42303e-05	GATA transcription factor 11-like	Glyma11g20480.1	regulation_of_transcription,_DNA-dependent
	GmaAffx.10433.1.S1_at	-1.82957	0.0011875	zinc finger protein NUTCRACKER-like	Glyma07g01130.1	regulation_of_transcription
	Gma.4563.1.A1_at	-1.8175	0.000302599	transcription factor MYC2-like	Glyma08g36720.1	regulation_of_transcription
	Gma.10786.2.S1_a_at	-1.81076	0.00249423	transcription factor bHLH148-like /// transcription factor bHLH147-like	Glyma09g03920.1	regulation_of_transcription
	GmaAffx.87653.1.S1_at	-1.76805	0.000985492	Integrase-type DNA-binding superfamily protein	Glyma08g46250.2	regulation_of_transcription,_DNA-dependent
	GmaAffx.13162.1.S1_at	-1.76101	0.00037555	transcription factor TCP3-like	Glyma12g35720.1	cell_differentiation embryonic_development_ending_in_seed_dormancy regulation_of_transcription positive_regulation_of_development,_heterochronic leaf_morphogenesis leaf_development
	GmaAffx.63449.2.S1_at	-1.75392	0.00388832	MYB transcription factor MYB138 // MYB158	Glyma01g04530.1	regulation_of_transcription,_DNA-dependent
	Gma.10355.1.A1_at	-1.72387	8.66905e-05	B-box type zinc finger family protein	Glyma12g11230.1	regulation_of_transcription
	GmaAffx.3765.2.S1_at	-1.72127	0.000378004	MYB transcription factor MYB156	Glyma03g42260.1	response_to_salt_stress response_to_abscisic_acid_stimulus response_to_auxin_stimulus response_to_ethylene_stimulus response_to_gibberellin_stimulus response_to_jasmonic_acid_stimulus response_to_salicylic_acid_stimulus regulation_of_transcription regulation_of_transcription regulation_of_circadian_rhythm long-day_photoperiodism,_flowering
	GmaAffx.91123.1.S1_at	-1.71567	0.00565762	Transcription factor bHLH25-like	Glyma15g00750.1	regulation_of_transcription
	GmaAffx.83684.2.S1_at	-1.71564	0.00319152	MYB transcription factor MYB110	Glyma18g26600.1	regulation_of_transcription,_DNA-dependent
	Gma.16147.1.S1_at	-1.71499	0.00011924	transcription factor bHLH48-like	Glyma03g29710.2	regulation_of_transcription
	GmaAffx.90216.1.S1_at	-1.70527	4.20367e-05	histidyl-tRNA synthetase-like	Glyma03g34050.1	histidyl-tRNA_aminoacylation
	GmaAffx.33146.1.S1_at	-1.70119	5.10329e-05	sequence-specific DNA binding transcription factors	Glyma17g07640.1	regulation_of_transcription
	Gma.6822.2.A1_at	-1.67364	0.00423344	transcription activator GLK1-like	Glyma12g33430.1	GO:0009658 GO:0009910 GO:0045941
	Gma.5483.1.S1_s_at	-1.6391	3.87654e-05	bZIP transcription factor bZIP105	Glyma03g40730.1	regulation_of_transcription,_DNA-dependent
	Gma.17986.2.A1_at	-1.63806	0.000558418	B-box 32	Glyma07g02320.1	regulation_of_transcription
	Gma.6153.1.S1_at	-1.63472	0.000319446	AT hook motif DNA-binding family protein	Glyma16g32940.1	regulation_of_transcription,_DNA-dependent
	GmaAffx.54194.1.S1_at	-1.62418	0.00282775	homeobox-leucine zipper protein GLABRA 2-like	Glyma08g21890.1	regulation_of_transcription,_DNA-dependent
	Gma.744.1.S1_at	-1.61458	0.000512946	WRKY12 protein	Glyma01g43420.1	regulation_of_transcription,_DNA-dependent defense_response_to_bacterium,_incompatible_interaction positive_regulation_of_transcription regulation_of_defense_response
	Gma.11276.1.S1_at	-1.60959	0.000768602	MYB transcription factor MYB57	Glyma14g37050.1	regulation_of_transcription
	GmaAffx.40916.3.S1_at	-1.60412	0.000264815	Zinc finger protein NUTCRACKER-like	Glyma20g00840.1	regulation_of_transcription
	GmaAffx.59986.2.S1_at	-1.6009	0.0110966	homeobox-leucine zipper protein HDG2-like	Glyma12g32050.1	regulation_of_transcription,_DNA-dependent
	GmaAffx.16994.1.S1_at	-1.59638	0.000195463	myb domain protein 16	Glyma04g33210.1	regulation_of_transcription,_DNA-dependent
	Gma.7891.1.S1_at	-1.58335	0.000194645	transcription factor bHLH62-like	Glyma03g21770.1	regulation_of_transcription
	Gma.9805.1.S1_at	-1.56576	8.45642e-05	zinc finger protein MAGPIE-like	Glyma20g24370.2	regulation_of_transcription
	GmaAffx.59815.1.S1_at	-1.56222	4.6453e-05	MYB transcription factor MYB109	Glyma17g13020.1	response_to_salt_stress response_to_auxin_stimulus response_to_gibberellin_stimulus response_to_jasmonic_acid_stimulus response_to_salicylic_acid_stimulus response_to_cadmium_ion
	GmaAffx.87757.3.S1_x_at	-1.55838	0.00101052	MYB transcription factor MYB139	Glyma13g40830.1	response_to_salt_stress regulation_of_transcription,_DNA-dependent response_to_abscisic_acid_stimulus response_to_ethylene_stimulus response_to_gibberellin_stimulus response_to_jasmonic_acid_stimulus response_to_salicylic_acid_stimulus regulation_of_transcription regulation_of_transcription
	GmaAffx.65885.1.A1_at	-1.55695	0.000688454	Zinc finger protein ZAT9-like	Glyma01g41780.1	regulation_of_transcription
	Gma.14247.1.S1_at	-1.55578	0.000483341	Dof12	Glyma13g24600.1	regulation_of_transcription
	GmaAffx.90494.1.S1_s_at	-1.55261	0.00298526	histidyl-tRNA synthetase-like	Glyma03g34050.1	histidyl-tRNA_aminoacylation
	GmaAffx.10592.1.A1_at	-1.53762	0.00223187	RNApolymerase sigma-subunit C	Glyma17g26620.2	transcription_initiation regulation_of_transcription,_DNA-dependent photosynthesis,_dark_reaction
	GmaAffx.86464.4.S1_at	-1.52956	0.00670772	GATA transcription factor 12	Glyma01g10390.1	regulation_of_transcription,_DNA-dependent
	GmaAffx.58125.1.A1_at	-1.52619	0.00750168	transcription factor BEE 3-like	Glyma07g10310.1	regulation_of_transcription
	Gma.17684.1.S1_at	-1.51881	0.00130772	dof zinc finger protein DOF5.4-like	Glyma06g22800.1	regulation_of_transcription
	Resp. to Abiotic Stimulus - 233
	Identification	Log2(FC)	Pvalue	Description	Phytozome	Gene ontology
	Gma.13153.1.S1_at	-6.87187	2.12637e-06	kunitz trypsin inhibitor 1	Glyma01g11870.1	response_to_salt_stress
	Gma.13161.1.S1_at	-6.45038	4.90701e-07	kunitz trypsin inhibitor 1	Glyma01g11640.1	response_to_salt_stress
	Gma.8416.1.S1_at	-6.42557	1.63567e-07	inducible nitrate reductase 2	Glyma06g11430.1	response_to_light_stimulus nitric_oxide_biosynthetic_process nitrate_assimilation
	Gma.1221.1.S1_s_at	-6.16858	1.63567e-07	nitrate reductase /// inducible nitrate reductase 2	Glyma06g11430.1	response_to_light_stimulus nitric_oxide_biosynthetic_process nitrate_assimilation
	Gma.2227.1.S1_at	-5.72547	9.81402e-07	flavonoid 3'-monooxygenase-like	Glyma17g14330.1	0
	Gma.13161.2.A1_at	-5.52282	1.14497e-06	kunitz trypsin inhibitor 1	Glyma01g11640.1	response_to_salt_stress
	Gma.4438.1.S1_at	-5.04166	4.08918e-06	flavanone 3-dioxygenase-like	Glyma06g14190.2	flavonoid_biosynthetic_process response_to_bacterium response_to_fungus
	Gma.12770.1.A1_at	-4.81176	4.90701e-07	germin-like protein 9-3-like	Glyma02g05010.1	biological_process
	Gma.16827.1.S1_at	-4.79277	1.03047e-05	Fe-superoxide dismutase /// Iron-superoxide dismutase	Glyma10g33710.1	response_to_UV
	Gma.17993.1.S1_at	-4.70008	7.90029e-05	protein P21-like	Glyma05g38130.1	response_to_salt_stress defense_response_to_bacterium,_incompatible_interaction response_to_other_organism
	Gma.17993.1.S1_s_at	-4.60885	0.000132489	protein P21-like /// PR-5 protein	Glyma05g38130.1	response_to_salt_stress defense_response_to_bacterium,_incompatible_interaction response_to_other_organism
	Gma.13103.1.S1_at	-4.60527	1.30854e-05	thylakoid lumenal P17.1 protein	Glyma02g43920.1	protein_folding
	Gma.8525.1.S1_s_at	-4.52094	1.30854e-06	peroxidase /// peroxidase	Glyma01g36780.2	response_to_oxidative_stress
	GmaAffx.47525.2.S1_s_at	-4.42051	4.90701e-07	Tetratricopeptide repeat (TPR)-like superfamily protein	Glyma08g22660.1	response_to_oxidative_stress
	Gma.10789.1.A1_at	-4.3994	2.45351e-06	Tetratricopeptide repeat (TPR)-like superfamily protein	Glyma08g22660.1	response_to_oxidative_stress
	GmaAffx.73642.1.A1_at	-4.39223	9.81402e-07	flavonoid 3'-monooxygenase-like	Glyma07g34250.1	0
	Gma.6664.2.S1_at	-4.3735	1.24311e-05	gamma tonoplast intrinsic protein	Glyma19g37000.1	response_to_salt_stress transport gibberellic_acid_mediated_signaling
	Gma.13226.1.A1_at	-4.21301	2.28994e-05	DnaJ/Hsp40 cysteine-rich domain superfamily protein	Glyma14g40490.1	protein_folding
	GmaAffx.47486.1.S1_s_at	-4.2107	1.79924e-06	DnaJ/Hsp40 cysteine-rich domain superfamily protein	Glyma14g40490.1	protein_folding
	Gma.17537.1.S1_at	-4.10512	2.99328e-05	S-type anion channel SLAH3-like	Glyma16g29020.1	cellular_ion_homeostasis
	GmaAffx.6571.1.S1_at	-4.07447	4.74345e-06	hydroquinone glucosyltransferase-like	Glyma03g25020.1	response_to_salt_stress response_to_toxin xenobiotic_metabolic_process xenobiotic_catabolic_process
	Gma.2480.1.S1_at	-4.05976	2.28994e-06	1-deoxy-D-xylulose 5-phosphate reductoisomerase, chloroplastic-like	Glyma16g10880.3	response_to_cadmium_ion isoprenoid_biosynthetic_process isopentenyl_diphosphate_biosynthetic_process,_mevalonate-independent_pathway
	GmaAffx.84058.1.A1_s_at	-3.98782	4.10553e-05	flavanone 3-dioxygenase-like	Glyma06g14190.2	flavonoid_biosynthetic_process response_to_bacterium response_to_fungus
	Gma.3233.1.S1_s_at	-3.95776	1.19404e-05	Fe-superoxide dismutase	Glyma10g33710.1	response_to_UV
	GmaAffx.4895.1.S1_at	-3.79921	4.08918e-06	Ferredoxin-1, chloroplastic-like	Glyma12g29090.1	0
	GmaAffx.32743.1.S1_at	-3.74706	6.73896e-05	root phototropism protein 2-like	Glyma11g31500.1	phototropism
	Gma.1447.1.S1_at	-3.69564	2.28994e-06	root phototropism protein 2-like	Glyma11g31500.1	phototropism
	Gma.1400.3.S1_s_at	-3.69015	1.37396e-05	CBL-interacting serine/threonine-protein kinase 25-like	Glyma15g00580.1	0
	Gma.2731.2.A1_at	-3.60051	5.39771e-06	Cupredoxin superfamily protein	Glyma04g02240.1	response_to_UV response_to_chemical_stimulus
	Gma.1539.1.S1_at	-3.55043	2.61707e-06	peroxidase 51-like	Glyma11g05300.2	response_to_oxidative_stress
	Gma.10282.1.A1_at	-3.52366	2.28994e-06	small heat shock protein, chloroplastic-like	Glyma11g37450.1	response_to_heat response_to_high_light_intensity response_to_hydrogen_peroxide
	Gma.15939.1.S1_at	-3.52116	7.36052e-06	dnaJ homolog subfamily C member 2-like	Glyma02g06240.1	regulation_of_transcription,_DNA-dependent
	Gma.8365.1.S1_at	-3.50155	3.6639e-05	protein ALUMINUM SENSITIVE 3-like	Glyma10g05420.1	response_to_aluminum_ion
	GmaAffx.88681.1.S1_s_at	-3.45526	0.000332695	5'-adenylylsulfate reductase 3, chloroplastic-like /// adenosine 5'-phosphosulfate reductase	Glyma15g11540.1	sulfate_assimilation sulfate_reduction sulfate_reduction,_APS_pathway
	GmaAffx.80403.1.S1_at	-3.4501	1.79924e-05	Thioredoxin superfamily protein	Glyma06g04300.1	cell_redox_homeostasis
	Gma.15734.1.S1_at	-3.43379	7.03338e-06	FKBP-type peptidyl-prolyl cis-trans isomerase 3, chloroplastic-like	Glyma08g09480.1	protein_folding
	Gma.5648.1.S1_at	-3.35708	1.52117e-05	5'-adenylylsulfate reductase 3, chloroplastic-like /// adenosine 5'-phosphosulfate reductase	Glyma09g00670.1	sulfate_assimilation sulfate_reduction sulfate_reduction,_APS_pathway
	GmaAffx.37995.1.A1_at	-3.34788	4.57988e-06	Cyclophilin-like peptidyl-prolyl cis-trans isomerase family protein	Glyma05g07830.1	protein_folding
	Gma.15790.2.S1_at	-3.33736	2.28994e-06	probable FKBP-type peptidyl-prolyl cis-trans isomerase 7, chloroplastic-like	Glyma18g52980.1	protein_folding
	Gma.7387.3.S1_at	-3.29713	6.00291e-05	Two-component response regulator-like PRR95-like	Glyma16g02050.2	GO:0007623 GO:0009266 GO:0010017
	GmaAffx.90812.1.S1_s_at	-3.28613	0.000143121	peroxidase 4-like	Glyma02g40040.1	response_to_oxidative_stress
	Gma.14014.1.A1_at	-3.26803	3.10777e-06	CBL-interacting serine/threonine-protein kinase 11-like	Glyma09g41300.1	protein_amino_acid_phosphorylation signal_transduction
	GmaAffx.90812.1.S1_at	-3.19665	1.94645e-05	peroxidase 4-like	Glyma02g40040.1	response_to_oxidative_stress
	GmaAffx.63233.1.S1_at	-3.18934	0.000210838	rotamase CYP 4	Glyma10g27990.1	response_to_oxidative_stress protein_folding response_to_light_intensity response_to_salt_stress cysteine_biosynthetic_process response_to_mannitol_stimulus defense_response_to_bacterium
	GmaAffx.84541.1.S1_at	-3.1757	0.000421349	CBL-interacting serine/threonine-protein kinase 1-like	Glyma09g09310.1	response_to_osmotic_stress response_to_salt_stress response_to_abscisic_acid_stimulus
	Gma.11006.1.S1_s_at	-3.1495	1.37396e-05	CBL-interacting serine/threonine-protein kinase 25-like	Glyma07g02660.1	protein_amino_acid_phosphorylation signal_transduction
	Gma.17032.1.S1_at	-3.12805	0.000147701	reticuline oxidase-like protein-like	Glyma09g03270.1	0
	GmaAffx.44301.1.S1_at	-3.12033	3.7784e-05	two-component response regulator ARR9-like	Glyma04g42680.1	circadian_rhythm two-component_signal_transduction_system_(phosphorelay) response_to_cytokinin_stimulus cytokinin_mediated_signaling
	GmaAffx.82947.1.S1_at	-3.0936	1.52117e-05	Tetratricopeptide repeat (TPR)-like superfamily protein	Glyma08g22660.1	response_to_oxidative_stress
	Gma.11973.1.S1_at	-3.08904	6.49361e-05	putative GATA transcription factor 22-like	Glyma15g18380.1	response_to_cytokinin_stimulus
	Gma.3233.1.S1_at	-3.07776	6.5754e-05	Fe-superoxide dismutase	Glyma10g33710.1	response_to_UV
	Gma.13108.1.S1_at	-3.04005	5.72485e-06	NAD(P)H dehydrogenase 18	Glyma10g00310.1	response_to_oxidative_stress
	GmaAffx.91474.1.S1_at	-3.02556	8.79991e-05	L-ascorbate peroxidase T, chloroplastic-like	Glyma06g12020.4	response_to_oxidative_stress
	Gma.1400.1.S1_at	-3.00452	1.79924e-06	CBL-interacting serine/threonine-protein kinase 25-like	Glyma15g00580.1	0
	GmaAffx.86613.2.S1_at	-3.00262	2.46986e-05	glutaredoxin-C11-like	Glyma02g17200.1	0
	Gma.15727.1.S1_at	-2.99445	3.7784e-05	germin 3	Glyma09g08030.1	response_to_cold peptidyl-cysteine_S-nitrosylation
	Gma.13419.1.A1_at	-2.98058	0.00035952	probable FKBP-type peptidyl-prolyl cis-trans isomerase 2, chloroplastic-like	Glyma11g13320.2	protein_folding
	Gma.10936.1.S1_s_at	-2.94474	5.41407e-05	peroxidase 73-like /// peroxidase 73-like	Glyma05g22180.1	response_to_oxidative_stress
	GmaAffx.20237.1.A1_at	-2.91854	2.73157e-05	calcineurin B-like protein 4-like	Glyma06g13420.2	detection_of_calcium_ion cellular_potassium_ion_homeostasis N-terminal_protein_myristoylation hypotonic_salinity_response
	GmaAffx.57317.1.S1_at	-2.8944	4.90701e-07	flavonoid 3'-monooxygenase-like	Glyma17g14330.1	0
	Gma.9638.1.A1_at	-2.87995	2.73157e-05	embryonic abundant protein USP92-like	Glyma08g04080.1	response_to_desiccation response_to_salt_stress response_to_abscisic_acid_stimulus
	Gma.17712.1.S1_at	-2.87225	4.79252e-05	FKBP-like peptidyl-prolyl cis-trans isomerase family protein	Glyma04g01700.2	protein_folding
	GmaAffx.88681.1.S1_at	-2.84538	0.000202496	5'-adenylylsulfate reductase 3, chloroplastic-like	Glyma15g11540.1	sulfate_assimilation sulfate_reduction sulfate_reduction,_APS_pathway
	Gma.9579.1.A1_s_at	-2.83657	7.5568e-05	phototropin-1-like	Glyma12g07890.1	response_to_blue_light phototropism chloroplast_accumulation_movement chloroplast_avoidance_movement protein_amino_acid_autophosphorylation regulation_of_stomatal_movement regulation_of_proton_transport negative_regulation_of_anion_channel_activity_by_blue_light negative_regulation_of_anion_channel_activity_by_blue_light
	GmaAffx.62958.1.S1_at	-2.83181	0.000308487	Sali3-2	Glyma12g34570.2	response_to_desiccation response_to_salt_stress response_to_abscisic_acid_stimulus
	GmaAffx.47829.1.A1_at	-2.81984	1.63567e-06	thioredoxin-like 4, chloroplastic-like	Glyma06g04300.1	cell_redox_homeostasis
	GmaAffx.31196.1.S1_s_at	-2.81953	1.65203e-05	cucumisin-like /// subtilisin-like protease C1	Glyma18g03750.1	response_to_cadmium_ion proteolysis
	Gma.8524.1.S1_at	-2.78064	2.73157e-05	peroxidase	Glyma11g08520.1	response_to_oxidative_stress
	Gma.13982.1.S1_at	-2.75601	2.48622e-05	putative BTB/POZ domain-containing protein DOT3-like	Glyma05g31220.1	response_to_light_stimulus phloem_or_xylem_histogenesis shoot_development leaf_vascular_tissue_pattern_formation cotyledon_vascular_tissue_pattern_formation
	Gma.5605.1.S1_at	-2.75562	1.63567e-06	protein COBRA-like /// protein COBRA-like	Glyma06g22410.2	response_to_salt_stress multidimensional_cell_growth cellulose_microfibril_organization
	Gma.12091.1.S1_at	-2.75371	3.99104e-05	stress enhanced protein 1	Glyma20g26560.2	response_to_high_light_intensity
	GmaAffx.82344.1.S1_at	-2.74401	3.22227e-05	Sali3-2	Glyma12g34570.2	response_to_desiccation response_to_salt_stress response_to_abscisic_acid_stimulus
	Gma.13341.1.S1_at	-2.72898	4.3836e-05	kunitz-type trypsin inhibitor KTI1-like	Glyma08g45550.1	response_to_salt_stress
	GmaAffx.15792.1.A1_at	-2.69784	1.37396e-05	CBL-interacting serine/threonine-protein kinase 1-like	Glyma09g09310.1	response_to_osmotic_stress response_to_salt_stress response_to_abscisic_acid_stimulus
	Gma.15911.2.S1_s_at	-2.69047	6.42819e-05	15.4 kDa class V heat shock protein-like	Glyma15g11360.1	response_to_heat
	Gma.12660.1.A1_at	-2.68861	1.30854e-06	chaperone protein DnaJ-like	Glyma03g37490.1	protein_folding
	GmaAffx.82996.1.S1_at	-2.67703	1.99552e-05	chaperone protein ClpB3, chloroplastic-like	Glyma13g05920.1	chloroplast_organization response_to_heat
	Gma.10843.2.A1_at	-2.65402	1.17768e-05	peptidyl-prolyl cis-trans isomerase, chloroplastic-like	Glyma19g41050.1	response_to_oxidative_stress protein_folding response_to_light_intensity response_to_salt_stress cysteine_biosynthetic_process response_to_mannitol_stimulus defense_response_to_bacterium
	Gma.14263.1.S1_at	-2.64411	0.000846787	FK506-binding protein 16-2	Glyma08g14740.2	protein_folding
	Gma.13372.1.S1_at	-2.64242	5.72485e-06	Chaperone DnaJ-domain superfamily protein	Glyma12g00300.1	protein_folding
	Gma.2731.2.A1_x_at	-2.63096	6.13377e-05	Cupredoxin superfamily protein	Glyma04g02240.1	response_to_UV response_to_chemical_stimulus
	GmaAffx.93032.1.S1_s_at	-2.62915	0.00242472	ferredoxin-dependent glutamate synthase	Glyma03g28410.2	response_to_light_stimulus photorespiration
	Gma.5145.1.A1_at	-2.62744	0.000328933	2,3-bisphosphoglycerate-dependent phosphoglycerate mutase-like	Glyma15g08010.1	metabolic_process
	GmaAffx.91729.1.S1_at	-2.62246	8.94712e-05	ferredoxin-dependent glutamate synthase 1, chloroplastic-like	Glyma19g31120.2	response_to_light_stimulus photorespiration
	Gma.10465.1.S1_at	-2.61668	0.00018663	hydrophobic protein LTI6A-like	Glyma19g41270.1	0
	Gma.15790.1.S1_at	-2.6059	6.59175e-05	probable FKBP-type peptidyl-prolyl cis-trans isomerase 7, chloroplastic-like	Glyma18g52980.1	protein_folding
	Gma.10341.1.S1_a_at	-2.56773	3.97468e-05	FKBP-like peptidyl-prolyl cis-trans isomerase family protein	Glyma10g07290.1	protein_folding
	Gma.3440.1.S1_s_at	-2.5291	0.000282971	annexin-like protein RJ4-like	Glyma13g26960.2	0
	Gma.13829.1.A1_at	-2.51498	2.06095e-05	Omega-3 fatty acid desaturase, chloroplastic-like	Glyma03g07560.1	response_to_cold fatty_acid_biosynthetic_process
	Gma.3440.2.S1_a_at	-2.5149	9.29061e-05	annexin-like protein RJ4-like /// annexin-like protein RJ4-like	Glyma15g38010.2	0
	Gma.17538.1.S1_at	-2.50759	1.43939e-05	glutathione S-transferase GST 5	Glyma01g04710.1	toxin_catabolic_process
	Gma.17766.1.S1_at	-2.49051	1.30854e-06	thioredoxin F2	Glyma18g47850.1	cell_redox_homeostasis
	Gma.13194.1.S1_at	-2.48083	3.81111e-05	DNAJ heat shock N-terminal domain-containing protein	Glyma12g15560.1	protein_folding
	Gma.12394.1.S1_at	-2.46189	0.000179597	kunitz trypsin inhibitor 1	Glyma08g45540.1	response_to_salt_stress
	GmaAffx.92590.1.S1_at	-2.45714	0.00140144	NADPH-dependent thioredoxin reductase 3-like	Glyma02g33070.1	hydrogen_peroxide_catabolic_process
	GmaAffx.34312.1.S1_at	-2.45647	2.22451e-05	probable protein phosphatase 2C 27-like	Glyma17g11420.1	protein_amino_acid_dephosphorylation
	Gma.6332.1.S1_at	-2.41924	5.69213e-05	4-coumarate--CoA ligase-like 9-like	Glyma05g15230.1	jasmonic_acid_biosynthetic_process
	Gma.1400.2.S1_at	-2.40767	8.66905e-06	CBL-interacting serine/threonine-protein kinase 5-like	Glyma13g44720.1	protein_amino_acid_phosphorylation signal_transduction
	Gma.13439.1.A1_at	-2.39558	0.00016095	probable FKBP-type peptidyl-prolyl cis-trans isomerase 2, chloroplastic-like	Glyma12g05340.1	protein_folding
	Gma.1791.1.S1_at	-2.38821	6.5754e-05	2Fe-2S ferredoxin-like superfamily protein	Glyma12g29100.1	response_to_light_stimulus photosynthetic_electron_transport_chain
	GmaAffx.36999.1.S1_s_at	-2.38644	0.000190065	probable FKBP-type peptidyl-prolyl cis-trans isomerase 7, chloroplastic-like	Glyma18g52980.1	protein_folding
	Gma.525.1.S1_at	-2.36315	0.00017698	peptidemethionine sulfoxide reductase 2	Glyma04g36480.1	response_to_oxidative_stress protein_modification_process
	Gma.2702.3.S1_a_at	-2.35663	0.00112551	NAC domain protein /// NAC domain protein	Glyma08g47520.2	multicellular_organismal_development
	GmaAffx.3781.1.S1_at	-2.35555	0.00018434	phospholipase A1-IIdelta-like	Glyma12g15430.1	lipid_metabolic_process
	Gma.4189.1.S1_at	-2.34456	0.000296711	cationic peroxidase 2	Glyma17g01720.1	response_to_oxidative_stress
	GmaAffx.28350.1.S1_s_at	-2.34032	0.000266124	FKBP-like peptidyl-prolyl cis-trans isomerase family protein	Glyma04g01700.4	protein_folding
	GmaAffx.18970.1.S1_at	-2.33349	0.00106106	thioredoxin-like 3-1, chloroplastic-like	Glyma03g30220.1	cell_redox_homeostasis
	GmaAffx.17281.1.A1_at	-2.33092	0.000478107	70 kDa peptidyl-prolyl isomerase-like	Glyma03g27750.1	protein_folding
	Gma.9110.1.S1_at	-2.31799	1.9628e-06	soluble inorganic pyrophosphatase 1, chloroplastic-like	Glyma13g32660.1	response_to_salt_stress response_to_cadmium_ion defense_response_to_bacterium metabolic_process
	GmaAffx.72104.1.S1_at	-2.31642	3.00963e-05	flavonoid 3'-monooxygenase-like	Glyma07g34250.1	0
	Gma.11874.2.S1_at	-2.29944	4.74345e-06	chaperone protein DnaJ-like	Glyma15g00950.1	protein_folding
	GmaAffx.11913.1.A1_at	-2.26316	2.09366e-05	peroxidase 55-like	Glyma19g25980.1	response_to_oxidative_stress
	Gma.2338.4.S1_at	-2.25875	1.79924e-05	probable glutathione peroxidase 8-like	Glyma01g42850.1	response_to_salt_stress response_to_cadmium_ion
	Gma.7515.1.S1_at	-2.25711	6.67354e-05	Phospholipase A2 homolog 3-like	Glyma01g00540.1	lipid_catabolic_process
	Gma.2506.1.S1_at	-2.25675	4.57988e-06	salt tolerance protein-like	Glyma15g03400.1	response_to_light_stimulus photomorphogenesis response_to_salt_stress
	Gma.16707.2.S1_at	-2.25543	0.000414479	protein DEHYDRATION-INDUCED 19 homolog 3-like	Glyma03g37530.2	response_to_water_deprivation
	GmaAffx.35033.1.S1_at	-2.24953	4.9888e-05	two-component response regulator ARR9-like	Glyma11g21650.1	circadian_rhythm two-component_signal_transduction_system_(phosphorelay) response_to_cytokinin_stimulus cytokinin_mediated_signaling
	GmaAffx.58104.1.S1_at	-2.24724	0.000171909	root phototropism protein 3-like	Glyma20g37640.1	response_to_light_stimulus phototropism blue_light_signaling_pathway
	GmaAffx.45241.1.S1_at	-2.23981	0.000202987	glutaredoxin-C6-like	Glyma14g11010.1	0
	Gma.1034.4.S1_s_at	-2.23958	0.00114006	S-adenosyl-L-methionine-dependent methyltransferases superfamily protein	Glyma17g18800.1	response_to_cadmium_ion coumarin_biosynthetic_process
	Gma.15911.2.S1_at	-2.23591	7.52409e-06	15.4 kDa class V heat shock protein-like	Glyma15g11360.1	response_to_heat
	Gma.14263.2.A1_at	-2.23316	7.19695e-06	FK506-binding protein 16-2	Glyma08g14740.1	protein_folding
	Gma.2231.1.S1_at	-2.2295	0.000147047	dehydration-responsive element-binding protein 3-like	Glyma08g03910.1	regulation_of_transcription,_DNA-dependent
	Gma.12661.1.S1_at	-2.21336	3.59848e-06	probable protein phosphatase 2C 35-like	Glyma15g10770.2	protein_amino_acid_dephosphorylation N-terminal_protein_myristoylation
	GmaAffx.60482.1.S1_at	-2.21204	3.86018e-05	probable NADH dehydrogenase-like	Glyma11g27280.1	0
	Gma.3911.3.S1_a_at	-2.20981	0.00106548	two-component response regulator ARR9-like /// two-component response regulator ARR9-like	Glyma19g31320.2	circadian_rhythm two-component_signal_transduction_system_(phosphorelay) response_to_cytokinin_stimulus cytokinin_mediated_signaling
	GmaAffx.60974.1.S1_at	-2.20568	2.73157e-05	peptidyl-prolyl cis-trans isomerase CYP37, chloroplastic-like	Glyma12g22700.1	protein_folding
	Gma.6810.1.A1_at	-2.20486	0.000156534	probable monodehydroascorbate reductase, cytoplasmic isoform 2-like	Glyma16g07970.1	hydrogen_peroxide_catabolic_process
	Gma.2702.1.S1_s_at	-2.20479	1.84831e-05	NAC domain protein /// NAC domain protein	Glyma08g47520.2	multicellular_organismal_development
	Gma.2202.1.S1_at	-2.20405	0.000105501	thylakoid lumenal 29 kDa protein, chloroplastic-like	Glyma14g35440.1	response_to_oxidative_stress
	Gma.13859.1.S1_at	-2.2033	0.000162749	DnaJ/Hsp40 cysteine-rich domain superfamily protein	Glyma04g19020.1	protein_folding
	GmaAffx.92241.1.S1_s_at	-2.20134	0.000146883	aminomethyltransferase, mitochondrial-like	Glyma17g01550.3	response_to_cadmium_ion
	GmaAffx.86773.1.S1_s_at	-2.19227	0.000201024	phenylalanine ammonia-lyase 2	Glyma10g06600.1	defense_response response_to_oxidative_stress phenylpropanoid_biosynthetic_process response_to_wounding
	Gma.11162.1.S1_at	-2.19112	8.11293e-05	calvin cycle protein CP12-like	Glyma02g01580.1	response_to_light_stimulus peptide_cross-linking_via_L-cystine reductive_pentose-phosphate_cycle response_to_sucrose_stimulus
	Gma.4609.1.S1_at	-2.18876	1.14497e-06	nudix hydrolase 4-like	Glyma07g11760.3	0
	Gma.1926.1.S1_at	-2.18649	0.00122136	CBL-interacting serine/threonine-protein kinase 6-like	Glyma02g36410.1	protein_amino_acid_phosphorylation signal_transduction
	GmaAffx.91729.1.S1_s_at	-2.17227	0.00101559	ferredoxin-dependent glutamate synthase	Glyma19g31120.2	response_to_light_stimulus photorespiration
	Gma.2009.1.S1_at	-2.1661	1.14497e-06	aminomethyltransferase, mitochondrial-like	Glyma17g01550.3	response_to_cadmium_ion
	Gma.6451.2.S1_s_at	-2.14525	0.00138132	Homeodomain-leucine zipper protein 56	Glyma08g14130.2	response_to_water_deprivation regulation_of_transcription,_DNA-dependent abscisic_acid_mediated_signaling negative_regulation_of_abscisic_acid_mediated_signaling positive_regulation_of_transcription
	Gma.16394.2.S1_at	-2.13381	3.59848e-05	putative L-ascorbate peroxidase 6-like	Glyma06g07180.1	response_to_oxidative_stress
	Gma.4438.2.S1_a_at	-2.1326	0.000948853	flavanone 3-dioxygenase-like /// flavanone 3-dioxygenase-like	Glyma06g14190.2	flavonoid_biosynthetic_process response_to_bacterium response_to_fungus
	Gma.7926.1.S1_at	-2.12474	0.000222124	glutaredoxin-C5, chloroplastic-like	Glyma13g19120.1	0
	Gma.15911.2.S1_x_at	-2.11434	0.000174526	15.4 kDa class V heat shock protein-like	Glyma15g11360.1	response_to_heat
	Gma.10069.1.S1_at	-2.11163	2.06095e-05	chaperone protein DnaJ-like	Glyma08g14290.1	protein_folding
	GmaAffx.42874.1.S1_at	-2.10527	0.00558549	sucrose-phosphatase 1-like	Glyma10g10960.2	response_to_cadmium_ion sucrose_biosynthetic_process
	Gma.13324.1.S1_at	-2.10396	4.8743e-05	quinone oxidoreductase-like protein At1g23740, chloroplastic-like /// quinone oxidoreductase-like protein At1g23740, chloroplastic-like	Glyma18g19050.1	response_to_cold
	GmaAffx.81725.1.S1_at	-2.10298	0.000123493	probable monodehydroascorbate reductase, cytoplasmic isoform 2-like	Glyma16g07970.1	hydrogen_peroxide_catabolic_process
	GmaAffx.58665.1.S1_at	-2.10011	0.000605525	CBL-interacting serine/threonine-protein kinase 11-like	Glyma18g44510.1	protein_amino_acid_phosphorylation signal_transduction
	Gma.11874.1.A1_at	-2.07856	0.000239626	chaperone protein DnaJ-like	Glyma13g44310.1	protein_folding
	Gma.3440.2.S1_at	-2.07313	1.04683e-05	annexin-like protein RJ4-like	Glyma15g38010.2	0
	Gma.3283.1.S1_at	-2.0525	0.00057592	Probable protein phosphatase 2C 60-like	Glyma14g11700.1	N-terminal_protein_myristoylation
	GmaAffx.13864.1.S1_at	-2.05109	0.00806549	patatin group A-3-like	Glyma14g08910.1	response_to_cadmium_ion plant-type_hypersensitive_response lipid_metabolic_process
	Gma.10721.1.S1_at	-2.04787	0.000926771	dihydrolipoyl dehydrogenase, mitochondrial-like	Glyma17g04210.1	response_to_cadmium_ion
	Gma.11082.1.S1_at	-2.04211	3.92561e-06	caffeoyl-CoA 3-O-methyltransferase	Glyma17g18800.2	response_to_cadmium_ion coumarin_biosynthetic_process
	GmaAffx.81309.1.S1_at	-2.04159	0.000878846	photosystem II stability/assembly factor HCF136, chloroplastic-like	Glyma11g10710.2	response_to_cadmium_ion plastid_organization protein_complex_assembly
	GmaAffx.79040.1.S1_at	-2.02948	7.27873e-05	1-deoxy-D-xylulose 5-phosphate reductoisomerase, chloroplastic-like	Glyma17g09740.1	response_to_cadmium_ion isoprenoid_biosynthetic_process isopentenyl_diphosphate_biosynthetic_process,_mevalonate-independent_pathway
	GmaAffx.63344.1.S1_at	-2.0207	0.000294257	3-isopropylmalate dehydrogenase, chloroplastic-like	Glyma11g08370.1	leucine_biosynthetic_process metabolic_process
	Gma.338.2.S1_s_at	-2.01505	0.0124442	cationic peroxidase 2 /// peroxidase	Glyma07g39020.1	response_to_oxidative_stress
	Gma.16707.1.S1_a_at	-2.01211	2.38808e-05	protein DEHYDRATION-INDUCED 19 homolog 3-like	Glyma03g37530.1	response_to_water_deprivation
	Gma.2628.1.A1_at	-2.0044	0.000199061	peptide-N(4)-(N-acetyl-beta-glucosaminyl)asparagine amidase-like	Glyma03g40660.1	response_to_salicylic_acid_stimulus response_to_ozone response_to_microbial_phytotoxin
	Gma.10990.1.S1_at	-1.99855	7.63858e-05	probable fructose-bisphosphate aldolase 1, chloroplastic-like	Glyma04g01020.2	response_to_cadmium_ion pentose-phosphate_shunt
	GmaAffx.58466.1.S1_s_at	-1.9969	0.00149746	probable protein phosphatase 2C 38-like	Glyma19g36040.1	0
	GmaAffx.61222.1.S1_s_at	-1.98851	0.000122185	annexin D4-like	Glyma15g38060.3	response_to_osmotic_stress response_to_abscisic_acid_stimulus
	GmaAffx.75245.1.S1_at	-1.98412	0.000248458	probable protein phosphatase 2C 73-like	Glyma07g37380.1	biological_process
	Gma.13375.1.A1_s_at	-1.97237	2.35537e-05	chaperone protein DnaJ-like	Glyma03g37490.1	protein_folding
	GmaAffx.41419.1.S1_s_at	-1.97222	0.00108543	NADPH-dependent thioredoxin reductase 3-like	Glyma10g13190.1	hydrogen_peroxide_catabolic_process
	GmaAffx.85140.1.S1_at	-1.96928	6.59175e-05	protein COBRA-like	Glyma06g22410.2	response_to_salt_stress multidimensional_cell_growth cellulose_microfibril_organization
	GmaAffx.48172.1.S1_at	-1.96774	0.000137887	phosphate transporter PHO1-like	Glyma02g00640.1	cellular_response_to_phosphate_starvation phosphate_transport
	GmaAffx.1301.121.A1_s_at	-1.95672	0.000858073	GDP-L-galactose phosphorylase 1-like	Glyma14g02500.1	response_to_heat L-ascorbic_acid_biosynthetic_process response_to_jasmonic_acid_stimulus defense_response_to_bacterium
	Gma.8488.1.S1_at	-1.89966	7.96572e-05	purple acid phosphatase-like	Glyma12g01000.2	biological_process
	GmaAffx.55187.1.S1_at	-1.87945	4.93973e-05	DNAJ heat shock N-terminal domain-containing protein	Glyma12g15560.1	protein_folding
	Gma.5524.1.S1_at	-1.87865	0.00639367	peroxidase 4-like	Glyma18g06210.1	response_to_oxidative_stress
	GmaAffx.91474.1.S1_s_at	-1.87221	0.00173185	L-ascorbate peroxidase T, chloroplastic-like	Glyma06g12020.4	response_to_oxidative_stress
	GmaAffx.23473.2.S1_at	-1.86873	0.00744868	peroxisomal monodehydroascorbate reductase	Glyma16g07970.1	hydrogen_peroxide_catabolic_process
	Gma.10338.1.S1_at	-1.86169	0.000165857	curved DNA-binding protein-like	Glyma08g26020.1	protein_folding
	Gma.16812.1.S1_x_at	-1.8554	0.000720186	peroxidase, pathogen-induced	Glyma15g13500.1	response_to_salt_stress
	Gma.15007.1.A1_s_at	-1.84395	1.30854e-06	2Fe-2S ferredoxin-like superfamily protein	Glyma08g13360.1	response_to_light_stimulus photosynthetic_electron_transport_chain
	Gma.5248.1.S1_at	-1.83786	0.000241589	3-isopropylmalate dehydrogenase, chloroplastic-like	Glyma13g44490.1	leucine_biosynthetic_process metabolic_process
	GmaAffx.26479.1.S1_at	-1.83649	0.0018102	phosphoglucomutase, chloroplastic-like	Glyma10g38590.1	response_to_cold detection_of_gravity starch_biosynthetic_process
	Gma.13310.1.S1_at	-1.83195	0.000102066	one-helix protein 2	Glyma16g27850.1	response_to_light_intensity
	GmaAffx.87753.1.S1_at	-1.82488	3.02599e-05	NADPH-dependent thioredoxin reductase 3-like	Glyma02g33070.1	hydrogen_peroxide_catabolic_process
	GmaAffx.85304.1.S1_at	-1.81827	2.81335e-05	DnaJ/Hsp40 cysteine-rich domain superfamily protein	Glyma17g12370.1	protein_folding
	Gma.6451.1.S1_at	-1.81716	0.000722476	homeodomain-leucine zipper protein 56	Glyma08g14130.2	response_to_water_deprivation regulation_of_transcription,_DNA-dependent abscisic_acid_mediated_signaling negative_regulation_of_abscisic_acid_mediated_signaling positive_regulation_of_transcription
	Gma.11082.2.A1_s_at	-1.8056	1.5866e-05	caffeoyl-CoA 3-O-methyltransferase	Glyma17g18800.2	response_to_cadmium_ion coumarin_biosynthetic_process
	Gma.9080.1.S1_at	-1.79609	4.30181e-05	chaperone protein ClpB3, chloroplastic-like	Glyma13g05920.1	chloroplast_organization response_to_heat
	GmaAffx.13670.1.S1_at	-1.78223	0.000108118	CBL-interacting serine/threonine-protein kinase 6-like	Glyma02g36410.1	protein_amino_acid_phosphorylation signal_transduction
	GmaAffx.77106.1.S1_s_at	-1.77091	0.00402457	2-Cys peroxiredoxin BAS1-like, chloroplastic-like /// 2-Cys peroxiredoxin BAS1-like, chloroplastic-like	Glyma02g35780.1	response_to_cold defense_response_to_bacterium
	Gma.4711.3.S1_at	-1.76462	0.000544188	chaperone protein DnaJ-like	Glyma13g41360.1	protein_folding
	Gma.2826.1.S1_at	-1.76263	0.000266778	chalcone isomerase 1B1	Glyma20g38570.1	response_to_UV flavonoid_biosynthetic_process response_to_UV-B
	GmaAffx.78321.1.S1_at	-1.75953	0.00245743	peroxisomal membrane protein PEX14-like	Glyma05g02180.4	peroxisome_organization protein_targeting_to_peroxisome
	Gma.3911.1.S1_at	-1.72942	5.4795e-05	two-component response regulator ARR9-like	Glyma19g31320.3	circadian_rhythm two-component_signal_transduction_system_(phosphorelay) response_to_cytokinin_stimulus cytokinin_mediated_signaling
	GmaAffx.44442.1.S1_at	-1.7269	0.00183146	Pyridoxal phosphate (PLP)-dependent transferases superfamily protein	Glyma11g10190.1	response_to_oxidative_stress
	Gma.13691.1.A1_at	-1.72557	5.7412e-05	protein IN2-1 homolog B-like	Glyma13g19840.2	response_to_cadmium_ion
	Gma.4160.2.S1_at	-1.71978	0.00613671	sucrose-phosphatase 1-like	Glyma10g10960.3	response_to_cadmium_ion sucrose_biosynthetic_process
	GmaAffx.6552.1.A1_at	-1.71785	9.01255e-05	2-Cys peroxiredoxin BAS1-like, chloroplastic-like	Glyma02g35780.1	response_to_cold defense_response_to_bacterium
	Gma.13372.1.S1_s_at	-1.7141	2.33901e-05	curved DNA-binding protein-like /// uncharacterized LOC100819309	Glyma12g00300.1	protein_folding
	Gma.7484.2.S1_at	-1.70991	3.69662e-05	salt-tolerance protein	Glyma12g05570.1	response_to_light_stimulus photomorphogenesis response_to_salt_stress
	GmaAffx.2947.1.A1_s_at	-1.68145	2.09366e-05	two-component response regulator ARR9-like /// two-component response regulator ARR9-like	Glyma03g28570.1	circadian_rhythm two-component_signal_transduction_system_(phosphorelay) response_to_cytokinin_stimulus cytokinin_mediated_signaling
	GmaAffx.86592.2.S1_at	-1.67842	0.00293963	Ascorbate peroxidase 1, cytosolic	Glyma13g21410.1	0
	Gma.4711.2.S1_at	-1.67717	0.00603088	chaperone protein DnaJ-like	Glyma15g04040.1	protein_folding
	Gma.2715.1.S1_at	-1.67534	0.000604053	calreticulin-3-like	Glyma09g38410.2	protein_folding
	Gma.2131.1.S1_at	-1.67339	1.52117e-05	ferredoxin thioredoxin reductase precursor	Glyma19g01650.1	0
	GmaAffx.32011.2.S1_at	-1.67272	0.00050395	stress-related protein 1	Glyma02g14880.2	response_to_water_deprivation response_to_salt_stress response_to_stress regulation_of_transcription,_DNA-dependent response_to_abscisic_acid_stimulus abscisic_acid_mediated_signaling
	Gma.3450.1.S1_at	-1.66971	0.000328116	stress enhanced protein 1	Glyma10g40930.1	response_to_high_light_intensity
	GmaAffx.32380.1.S1_at	-1.66444	5.61035e-05	flavin-containing monooxygenase FMO GS-OX-like 3-like	Glyma11g03390.1	0
	GmaAffx.58382.1.S1_at	-1.66018	0.0013648	probable protein phosphatase 2C 60-like	Glyma17g34100.1	N-terminal_protein_myristoylation
	Gma.16618.1.S1_at	-1.65432	0.0027126	MADS-box protein SOC1-like	Glyma09g40230.1	response_to_cold positive_regulation_of_flower_development flower_development
	Gma.17649.3.S1_at	-1.65105	0.000348234	UDP-glucose 4-epimerase GEPI42-like	Glyma07g40150.3	response_to_stress galactose_biosynthetic_process
	Gma.2826.1.S1_x_at	-1.64397	0.000171909	chalcone isomerase 1B1	Glyma20g38570.1	response_to_UV flavonoid_biosynthetic_process response_to_UV-B
	Gma.18075.1.S1_at	-1.64152	0.000363446	nucleoside diphosphate kinase 2	Glyma05g03010.1	response_to_UV red,_far-red_light_phototransduction response_to_hydrogen_peroxide
	Gma.16812.1.S1_s_at	-1.64046	0.00314801	peroxidase, pathogen-induced /// peroxidase 22-like	Glyma15g13500.1	response_to_salt_stress
	Gma.5038.3.S1_s_at	-1.63693	0.00452459	4-coumarate--CoA ligase-like 9-like	Glyma06g18030.2	jasmonic_acid_biosynthetic_process
	GmaAffx.58580.1.A1_at	-1.63392	0.00446833	UDP-glucose 4-epimerase GEPI42-like /// UDP-glucose 4-epimerase GEPI42-like	Glyma07g40150.3	response_to_stress galactose_biosynthetic_process
	GmaAffx.58665.1.S1_x_at	-1.62081	0.00280403	CBL-interacting serine/threonine-protein kinase 11-like	Glyma18g44510.1	protein_amino_acid_phosphorylation signal_transduction
	GmaAffx.56064.1.S1_at	-1.61875	8.12928e-05	protein tyrosine kinase family protein	Glyma05g33910.1	response_to_salt_stress
	GmaAffx.93328.1.S1_s_at	-1.60582	0.000389126	reticuline oxidase-like protein-like	Glyma08g08550.1	0
	Gma.1563.2.S1_a_at	-1.59425	0.000227685	Chaperone DnaJ-domain superfamily protein	Glyma12g01810.2	protein_folding
	Gma.17901.1.A1_at	-1.58851	2.66614e-05	peptidyl-prolyl cis-trans isomerase CYP37, chloroplastic-like	Glyma06g38470.1	protein_folding
	GmaAffx.17961.2.S1_at	-1.5874	0.000372279	heat shock 70 kDa protein-like	Glyma15g09430.1	response_to_heat protein_folding
	Gma.7162.1.S1_at	-1.58432	0.000169946	NAD(P)-binding Rossmann-fold superfamily protein	Glyma09g34090.1	response_to_oxidative_stress
	Gma.7518.1.S1_at	-1.5716	0.000196935	probable protein phosphatase 2C 33-like	Glyma18g47810.1	N-terminal_protein_myristoylation
	Gma.10721.1.S1_s_at	-1.56372	0.00115576	dihydrolipoyl dehydrogenase, mitochondrial-like /// ferric leghemoglobin reductase-2 precursor	Glyma17g04210.1	response_to_cadmium_ion
	GmaAffx.35595.2.S1_at	-1.5597	0.000196117	peptidyl-prolyl cis-trans isomerase CYP19-4-like	Glyma12g03540.1	protein_folding
	GmaAffx.92196.1.S1_s_at	-1.55211	0.00819291	peptidyl-prolyl cis-trans isomerase CYP20-2, chloroplastic-like	Glyma20g39340.3	protein_folding
	GmaAffx.36759.1.S1_s_at	-1.54996	0.000294584	thioredoxin X	Glyma20g23760.1	cell_redox_homeostasis
	GmaAffx.33233.1.S1_at	-1.54009	0.000972406	protein tyrosine kinase family protein	Glyma09g30810.1	response_to_salt_stress
	Gma.3733.1.S1_at	-1.53343	0.000270867	thioredoxin X	Glyma20g23760.1	cell_redox_homeostasis
	Gma.16189.2.S1_at	-1.52491	0.000353632	probable protein phosphatase 2C 39-like	Glyma13g34990.1	0
	GmaAffx.51669.1.A1_at	-1.52297	0.00233721	basic 7S globulin-like	Glyma03g30860.1	response_to_salt_stress
	Gma.1321.1.S1_at	-1.50709	7.03338e-06	copper chaperone homolog CCH	Glyma02g19380.3	response_to_salt_stress response_to_cadmium_ion aging cellular_copper_ion_homeostasis response_to_reactive_oxygen_species
	GmaAffx.73853.1.S1_at	-1.50526	0.000658357	peroxidase C3-like	Glyma09g02670.1	response_to_oxidative_stress
	Gma.338.1.S1_at	-1.50396	0.00354859	peroxidase	Glyma07g39020.1	response_to_oxidative_stress
	GmaAffx.3670.1.S1_at	-1.50267	3.76204e-05	Thioredoxin superfamily protein	Glyma19g36850.1	cell_redox_homeostasis
	Signaling - 47
	Identification	Log2(FC)	Pvalue	Description	Phytozome	Gene ontology
	Gma.13479.1.A1_at	-4.79813	3.27134e-07	probable inactive leucine-rich repeat receptor-like protein kinase At3g03770-like	Glyma06g18010.1	protein_amino_acid_phosphorylation transmembrane_receptor_protein_tyrosine_kinase_signaling_pathway
	Gma.3185.1.S1_at	-3.79663	4.66166e-05	probable LRR receptor-like serine/threonine-protein kinase At1g14390-like	Glyma18g16150.1	protein_amino_acid_phosphorylation transmembrane_receptor_protein_tyrosine_kinase_signaling_pathway
	GmaAffx.74068.1.S1_at	-3.77527	0.000299655	membrane protein, putative	Glyma16g15800.1	G-protein_coupled_receptor_protein_signaling_pathway
	GmaAffx.70542.1.A1_s_at	-3.61491	1.63567e-06	probably inactive leucine-rich repeat receptor-like protein kinase At3g28040-like /// probably inactive leucine-rich repeat receptor-like protein kinase At3g28040-like	Glyma02g10770.1	protein_amino_acid_phosphorylation transmembrane_receptor_protein_tyrosine_kinase_signaling_pathway
	Gma.12909.2.S1_at	-3.55452	0.000194808	alpha/beta-Hydrolases superfamily protein	Glyma06g00380.1	GPI_anchor_metabolic_process intracellular_protein_transport
	Gma.13396.1.A1_at	-3.29316	3.0587e-05	Probable inactive receptor kinase At4g23740-like	Glyma05g37130.1	protein_amino_acid_phosphorylation transmembrane_receptor_protein_tyrosine_kinase_signaling_pathway
	GmaAffx.65770.1.S1_at	-3.15683	8.66905e-06	probable LRR receptor-like serine/threonine-protein kinase At5g45840-like	Glyma18g06670.1	protein_amino_acid_phosphorylation
	GmaAffx.56237.1.S1_at	-3.14258	4.79252e-05	leucine-rich repeat receptor-like serine/threonine/tyrosine-protein kinase SOBIR1-like	Glyma04g36450.1	protein_amino_acid_phosphorylation transmembrane_receptor_protein_tyrosine_kinase_signaling_pathway
	Gma.17922.1.S1_at	-3.00113	0.000127746	probably inactive leucine-rich repeat receptor-like protein kinase At3g28040-like	Glyma18g52050.1	protein_amino_acid_phosphorylation transmembrane_receptor_protein_tyrosine_kinase_signaling_pathway
	GmaAffx.66526.1.A1_at	-2.9711	1.03047e-05	probable inactive receptor kinase At4g23740-like	Glyma08g02450.2	protein_amino_acid_phosphorylation transmembrane_receptor_protein_tyrosine_kinase_signaling_pathway
	Gma.12909.1.A1_at	-2.93639	4.41631e-06	alpha/beta-Hydrolases superfamily protein	Glyma06g00380.1	GPI_anchor_metabolic_process intracellular_protein_transport
	Gma.7470.1.A1_at	-2.81211	0.000124802	leucine-rich repeat receptor-like serine/threonine/tyrosine-protein kinase SOBIR1-like	Glyma04g36450.1	protein_amino_acid_phosphorylation transmembrane_receptor_protein_tyrosine_kinase_signaling_pathway
	Gma.5439.2.S1_at	-2.78898	1.14497e-06	carboxyl-terminal-processing protease-like	Glyma05g29820.2	intracellular_signaling_cascade
	GmaAffx.73591.1.S1_at	-2.7722	1.63567e-05	CBL-interacting protein kinase 5	Glyma13g44720.1	protein_amino_acid_phosphorylation signal_transduction
	Gma.4734.1.S1_at	-2.73505	9.15976e-06	NAK-type protein kinase	Glyma14g39290.1	signal_transduction
	GmaAffx.63228.1.S1_at	-2.65633	4.9888e-05	membrane protein, putative	Glyma16g15800.1	G-protein_coupled_receptor_protein_signaling_pathway
	Gma.17514.1.S1_at	-2.59172	0.000174199	Pyruvate dehydrogenase [lipoamide] kinase-like	Glyma13g18020.1	phosphorylation signal_transduction peptidyl-histidine_phosphorylation
	Gma.10387.1.S1_at	-2.56436	1.03047e-05	LRR receptor-like serine/threonine-protein kinase GSO2-like	Glyma11g04900.1	signal_transduction
	GmaAffx.31454.1.S1_at	-2.56309	6.8371e-05	LRR receptor-like serine/threonine-protein kinase RCH1-like	Glyma06g12940.1	protein_amino_acid_phosphorylation transmembrane_receptor_protein_tyrosine_kinase_signaling_pathway
	Gma.5439.1.A1_at	-2.48785	2.78064e-05	carboxyl-terminal-processing protease-like	Glyma05g29820.2	intracellular_signaling_cascade
	GmaAffx.74131.1.S1_at	-2.41441	0.000129218	carboxyl-terminal-processing protease-like	Glyma10g12410.1	intracellular_signaling_cascade
	Gma.6205.1.S1_at	-2.34703	1.14497e-06	carboxyl-terminal-processing protease-like	Glyma10g12410.1	intracellular_signaling_cascade
	Gma.9483.1.A1_at	-2.32952	8.34192e-05	probable inactive leucine-rich repeat receptor-like protein kinase At3g03770-like	Glyma19g29370.1	protein_amino_acid_phosphorylation transmembrane_receptor_protein_tyrosine_kinase_signaling_pathway
	Gma.300.1.A1_s_at	-2.2249	5.08694e-05	response regulator 9	Glyma11g21650.1	circadian_rhythm two-component_signal_transduction_system_(phosphorelay) response_to_cytokinin_stimulus cytokinin_mediated_signaling
	Gma.8678.1.S1_at	-2.19036	8.35828e-05	protein STRUBBELIG-RECEPTOR FAMILY 6-like	Glyma19g45130.1	protein_amino_acid_phosphorylation transmembrane_receptor_protein_tyrosine_kinase_signaling_pathway
	Gma.10653.1.S1_at	-2.12684	0.00157008	leucine-rich repeat receptor-like serine/threonine/tyrosine-protein kinase SOBIR1-like	Glyma06g18420.1	protein_amino_acid_phosphorylation transmembrane_receptor_protein_tyrosine_kinase_signaling_pathway
	Gma.4557.1.S1_at	-2.0054	0.000171255	probable LRR receptor-like serine/threonine-protein kinase At1g63430-like	Glyma08g01640.1	protein_amino_acid_phosphorylation transmembrane_receptor_protein_tyrosine_kinase_signaling_pathway
	GmaAffx.31234.1.A1_at	-1.93902	0.00303057	probable LRR receptor-like serine/threonine-protein kinase At5g45780-like	Glyma13g30050.1	protein_amino_acid_phosphorylation transmembrane_receptor_protein_tyrosine_kinase_signaling_pathway
	GmaAffx.83003.1.S1_at	-1.88058	2.3063e-05	PAS domain-containing protein tyrosine kinase family protein	Glyma17g03710.2	protein_amino_acid_phosphorylation signal_transduction regulation_of_transcription,_DNA-dependent
	GmaAffx.51253.1.S1_at	-1.87158	0.00090289	probable leucine-rich repeat receptor-like protein kinase At1g35710-like	Glyma10g37290.1	defense_response signal_transduction defense_response_to_fungus
	GmaAffx.37530.1.A1_at	-1.86411	0.000499534	receptor-like protein kinase HSL1-like /// receptor-like protein kinase HSL1-like	Glyma04g09370.1	protein_amino_acid_phosphorylation
	GmaAffx.13860.1.S1_at	-1.83704	0.000190392	probable LRR receptor-like serine/threonine-protein kinase At5g10290-like	Glyma18g01980.1	protein_amino_acid_phosphorylation
	GmaAffx.80553.1.S1_at	-1.83632	0.000228503	protein translocase subunit SecA, chloroplastic-like	Glyma02g01060.3	protein_targeting
	Gma.8483.1.S1_at	-1.82711	0.000265469	receptor protein kinase-like protein	Glyma12g04390.1	protein_amino_acid_phosphorylation signal_complex_assembly transmembrane_receptor_protein_tyrosine_kinase_signaling_pathway cell_differentiation regulation_of_meristem_organization
	GmaAffx.81784.1.S1_at	-1.80216	2.51893e-05	protein STRUBBELIG-RECEPTOR FAMILY 5-like	Glyma08g24180.2	biological_process
	Gma.6915.1.S1_at	-1.76729	0.00118897	LRR receptor-like serine/threonine-protein kinase ERECTA-like	Glyma14g11220.2	cell_growth regulation_of_cell_adhesion organ_morphogenesis leaf_morphogenesis stomatal_complex_morphogenesis defense_response_to_fungus cell_division
	Gma.8046.1.S1_at	-1.74236	6.54268e-05	response regulator 6	Glyma04g34820.1	two-component_signal_transduction_system_(phosphorelay) response_to_cytokinin_stimulus cytokinin_mediated_signaling
	Gma.8607.2.S1_at	-1.72331	0.000182214	mitogen-activated protein kinase 19-like	Glyma15g38490.1	signal_transduction
	GmaAffx.74717.1.S1_at	-1.66802	0.000217381	protein STRUBBELIG-RECEPTOR FAMILY 3-like	Glyma12g11840.1	protein_amino_acid_phosphorylation transmembrane_receptor_protein_tyrosine_kinase_signaling_pathway
	Gma.6806.2.S1_a_at	-1.66301	0.00046404	Signal peptidase subunit	Glyma10g29700.2	signal_peptide_processing
	GmaAffx.17452.1.S1_at	-1.60372	0.0108257	LRR receptor-like serine/threonine-protein kinase GSO2-like	Glyma16g28750.1	defense_response signal_transduction defense_response_to_fungus
	GmaAffx.29951.2.S1_at	-1.59958	0.00278309	mitochondrial pyruvate dehydrogenase E1alpha-kinase 3	Glyma17g04470.2	phosphorylation signal_transduction peptidyl-histidine_phosphorylation
	GmaAffx.50347.1.S1_at	-1.56656	0.00026138	probable LRR receptor-like serine/threonine-protein kinase At4g08850-like	Glyma16g06940.1	protein_amino_acid_phosphorylation
	Gma.8139.1.S1_at	-1.55775	0.0030749	probable LRR receptor-like serine/threonine-protein kinase MRH1-like	Glyma14g06240.1	protein_amino_acid_phosphorylation
	Gma.14676.1.A1_at	-1.52268	2.46986e-05	Microsomal signal peptidase 12 kDa subunit (SPC12)	Glyma08g10900.1	signal_peptide_processing
	Gma.8468.1.S1_at	-1.50717	0.000214927	receptor-like protein kinase 3	Glyma01g40590.1	transmembrane_receptor_protein_tyrosine_kinase_signaling_pathway regulation_of_meristem_organization
	GmaAffx.70542.1.A1_at	-1.50687	0.000514746	probably inactive leucine-rich repeat receptor-like protein kinase At3g28040-like	Glyma02g10770.1	protein_amino_acid_phosphorylation transmembrane_receptor_protein_tyrosine_kinase_signaling_pathway
	Structural - 59
	Identification	Log2(FC)	Pvalue	Description	Phytozome	Gene ontology
	Gma.11694.1.A1_at	-5.29291	9.81402e-07	probable pectinesterase/pectinesterase inhibitor 6-like	Glyma08g04880.2	cell_wall_modification
	GmaAffx.26348.1.S1_at	-5.02264	4.41631e-06	probable pectinesterase/pectinesterase inhibitor 6-like	Glyma08g04880.1	cell_wall_modification
	Gma.16989.1.A1_at	-4.99394	2.45351e-06	actin-like	Glyma19g00850.1	actin_cytoskeleton_organization
	Gma.16111.3.S1_at	-4.837	9.81402e-07	actin-97-like	Glyma12g06820.2	actin_cytoskeleton_organization
	Gma.16111.1.A1_at	-4.17225	6.54268e-05	actin-97-like	Glyma12g06820.2	actin_cytoskeleton_organization
	Gma.7836.1.A1_at	-4.14887	1.14497e-06	galactoside 2-alpha-L-fucosyltransferase-like	Glyma07g02540.1	plant-type_cell_wall_biogenesis xyloglucan_biosynthetic_process
	Gma.5666.1.A1_at	-3.66891	6.62447e-05	tubulin beta chain-like	Glyma06g02650.1	response_to_light_stimulus unidimensional_cell_growth
	Gma.1527.1.S1_x_at	-3.63393	4.97244e-05	dihydroflavonol reductase	Glyma18g06510.1	lignin_biosynthetic_process
	Gma.7473.1.S1_at	-3.32173	5.65942e-05	myosin-J heavy chain-like	Glyma10g43230.1	actin_filament-based_movement
	Gma.16596.1.S1_a_at	-3.29218	4.74345e-06	50S ribosomal protein L18, chloroplastic-like	Glyma09g09110.1	translation ribosome_biogenesis
	Gma.1527.1.S1_a_at	-3.2304	1.7011e-05	dihydroflavonol-4-reductase-like	Glyma18g06510.1	lignin_biosynthetic_process
	GmaAffx.26336.1.S1_at	-3.19709	5.07058e-05	probable pectinesterase/pectinesterase inhibitor 6-like	Glyma08g04880.2	cell_wall_modification
	GmaAffx.86046.1.S1_at	-3.06803	2.09366e-05	galactoside 2-alpha-L-fucosyltransferase-like	Glyma05g00920.1	plant-type_cell_wall_biogenesis xyloglucan_biosynthetic_process
	GmaAffx.89517.1.S1_s_at	-3.01902	0.000101902	protein ABIL1-like /// protein ABIL1-like	Glyma16g03350.1	actin_nucleation trichome_morphogenesis
	Gma.5666.1.A1_a_at	-3.01169	9.04526e-05	tubulin beta-1 chain-like /// tubulin beta chain-like	Glyma06g02650.1	response_to_light_stimulus unidimensional_cell_growth
	Gma.10216.1.S1_at	-2.99892	0.00029164	anthranilate N-methyltransferase-like	Glyma07g05480.1	lignin_biosynthetic_process flavonol_biosynthetic_process
	Gma.13325.1.S1_at	-2.98569	6.55904e-05	tubulin alpha-1 chain-like	Glyma04g09350.1	response_to_salt_stress microtubule-based_process
	Gma.7836.2.S1_at	-2.91099	8.83262e-06	galactoside 2-alpha-L-fucosyltransferase-like	Glyma07g02540.1	plant-type_cell_wall_biogenesis xyloglucan_biosynthetic_process
	GmaAffx.88095.1.S1_at	-2.82531	1.24311e-05	myosin-Va-like	Glyma20g23660.1	actin_filament-based_movement
	Gma.2224.2.A1_s_at	-2.8219	0.000662447	tubulin beta-1 chain-like	Glyma14g40380.1	response_to_light_stimulus unidimensional_cell_growth
	Gma.13099.1.S1_at	-2.7365	0.000101575	50S ribosomal protein L6, chloroplastic-like /// 50S ribosomal protein L6, chloroplastic-like	Glyma16g31250.1	translation embryonic_development_ending_in_seed_dormancy
	GmaAffx.20397.1.A1_at	-2.6316	0.00046404	histone deacetylase 14-like	Glyma05g32600.2	histone_deacetylation
	Gma.5666.2.S1_at	-2.52324	0.000645926	tubulin beta-1 chain-like	Glyma04g02610.1	response_to_light_stimulus unidimensional_cell_growth
	Gma.16111.2.A1_at	-2.505	9.89581e-05	actin-like	Glyma15g04360.1	actin_cytoskeleton_organization
	Gma.5447.1.S1_at	-2.47007	0.000110081	pectinesterase/pectinesterase inhibitor PPE8B-like	Glyma17g04940.1	cell_wall_modification
	GmaAffx.19819.1.A1_at	-2.46684	2.33901e-05	filament-like plant protein-like	Glyma14g23920.1	0
	Gma.16111.3.S1_a_at	-2.43274	2.45351e-06	actin-97-like /// actin-like /// actin-97-like /// actin-like	Glyma12g06820.2	actin_cytoskeleton_organization
	GmaAffx.51656.1.A1_at	-2.38544	4.1546e-05	actin-related protein 3-like /// actin-related protein 3-like	Glyma08g13770.1	0
	Gma.6979.1.S1_at	-2.35437	2.46986e-05	protein ABIL1-like	Glyma16g03350.1	actin_nucleation trichome_morphogenesis
	GmaAffx.25016.2.A1_at	-2.35313	0.000559072	tubulin alpha-2 chain-like	Glyma11g04750.1	response_to_salt_stress microtubule-based_process
	Gma.15242.1.S1_s_at	-2.35108	6.10105e-05	30S ribosomal protein S17, chloroplastic-like	Glyma15g01950.1	translation
	Gma.1355.1.S1_at	-2.32758	0.000158824	50S ribosomal protein L17, chloroplastic-like	Glyma11g31680.1	translation
	GmaAffx.90582.1.S1_s_at	-2.1896	0.000153426	tubulin alpha-1 chain-like	Glyma04g09350.1	response_to_salt_stress microtubule-based_process
	Gma.1860.1.S1_at	-2.0433	0.00147766	Myosin-J heavy chain-like	Glyma20g23660.1	actin_filament-based_movement
	Gma.9804.1.S1_at	-2.03898	7.91665e-05	histone deacetylase 14-like	Glyma05g32600.2	histone_deacetylation
	Gma.16674.1.S1_s_at	-2.03304	0.00179646	tubulin alpha-4 chain-like	Glyma20g27280.1	response_to_salt_stress microtubule-based_process
	GmaAffx.90508.1.S1_s_at	-2.02032	0.00306492	tubulin alpha-4 chain-like	Glyma20g27280.1	response_to_salt_stress microtubule-based_process
	Gma.17714.1.S1_at	-2.00417	4.9888e-05	40S ribosomal protein S1-like	Glyma18g00740.4	response_to_cold
	Gma.1527.2.S1_at	-1.9677	0.000119731	dihydroflavonol-4-reductase-like	Glyma11g29460.3	lignin_biosynthetic_process
	Gma.17714.1.S1_a_at	-1.96538	2.38808e-05	40S ribosomal protein S1-like	Glyma18g00740.4	response_to_cold
	GmaAffx.78421.1.S1_at	-1.9596	0.00038013	probable pectinesterase/pectinesterase inhibitor 51-like	Glyma08g15650.1	cell_wall_modification
	Gma.10216.2.S1_at	-1.92081	0.00543321	anthranilate N-methyltransferase-like	Glyma07g05480.1	lignin_biosynthetic_process flavonol_biosynthetic_process
	GmaAffx.83755.1.S1_x_at	-1.87688	2.78064e-05	dihydroflavonol-4-reductase-like	Glyma02g39630.2	lignin_biosynthetic_process
	GmaAffx.52640.1.S1_at	-1.84037	0.000117278	filament-like plant protein 4-like /// filament-like plant protein 4-like	Glyma04g02770.1	biological_process
	GmaAffx.1823.1.S1_at	-1.81008	0.0037995	ribosomal RNA large subunit methyltransferase N 1-like	Glyma11g00390.1	biological_process
	Gma.6698.1.A1_at	-1.78977	0.000614358	protein PIR-like	Glyma19g43970.1	actin_cytoskeleton_organization actin_nucleation trichome_morphogenesis
	Gma.2206.1.S1_at	-1.7896	0.000782178	dihydroflavonol-4-reductase-like	Glyma02g39630.1	lignin_biosynthetic_process
	Gma.2305.1.S1_at	-1.77736	0.00137969	30S ribosomal protein S5, chloroplastic-like /// 30S ribosomal protein S5, chloroplastic-like	Glyma13g24640.1	response_to_cadmium_ion response_to_cold translation
	GmaAffx.83022.1.S1_at	-1.76903	0.000217708	tubulin alpha chain-like	Glyma17g16830.1	response_to_salt_stress microtubule-based_process
	Gma.11210.1.S1_at	-1.75189	7.03338e-06	50S ribosomal protein L28, chloroplastic-like	Glyma10g00520.2	translation
	Gma.1956.2.S1_a_at	-1.7346	4.35088e-05	50S ribosomal protein L21, chloroplastic-like	Glyma20g31530.1	response_to_cold translation
	GmaAffx.93438.1.S1_x_at	-1.73455	0.0126444	tubulin alpha-2 chain-like /// tubulin alpha chain-like	Glyma17g16830.1	response_to_salt_stress microtubule-based_process
	Gma.2224.1.S1_s_at	-1.65393	0.000654759	tubulin beta-1 chain-like	Glyma17g37770.1	response_to_light_stimulus unidimensional_cell_growth
	Gma.4129.1.S1_at	-1.63585	4.9888e-05	50S ribosomal protein L3-1, chloroplastic-like	Glyma04g00360.1	translation
	Gma.4606.1.S1_at	-1.63053	0.00563439	50S ribosomal protein L10, chloroplastic-like	Glyma17g08370.1	translation
	Gma.16937.1.S1_at	-1.59573	0.000686818	30S ribosomal protein S31, chloroplastic-like	Glyma01g28500.1	translation
	GmaAffx.80171.1.A1_at	-1.56507	0.000637748	formin-like protein 6-like	Glyma01g40080.1	cellular_component_organization actin_cytoskeleton_organization
	GmaAffx.41500.1.A1_at	-1.54455	0.00052685	formin homolog 6	Glyma17g17460.1	cellular_component_organization actin_cytoskeleton_organization
	Gma.3407.1.S1_at	-1.54376	0.000844333	Homogentisate phytyltransferase 1, chloroplastic-like	Glyma20g38930.1	cell_wall_organization unsaturated_fatty_acid_biosynthetic_process response_to_temperature_stimulus fat-soluble_vitamin_biosynthetic_process phloem_loading vitamin_E_biosynthetic_process regulation_of_defense_response
	Translation - 40
	Identification	Log2(FC)	Pvalue	Description	Phytozome	Gene ontology
	Gma.15874.1.S1_at	-2.72312	6.54268e-06	ribosomal protein L9	Glyma11g19820.1	translation ribosome_biogenesis
	Gma.10122.1.A1_at	-2.54604	0.000114497	Ribosomal protein S13/S18 family	Glyma04g43250.1	translation
	Gma.11402.1.S1_at	-2.53479	5.31593e-05	translation factor GUF1 homolog, chloroplastic-like	Glyma04g38360.1	0
	Gma.1355.2.S1_s_at	-2.4767	5.41407e-05	Ribosomal protein L17 family protein	Glyma18g05600.1	translation
	Gma.5413.3.S1_a_at	-2.45131	1.27582e-05	Ribosomal protein L35	Glyma17g07900.2	translation
	GmaAffx.80966.1.S1_at	-2.4425	8.94712e-05	asparaginyl-tRNA synthetase, chloroplastic/mitochondrial-like	Glyma17g15090.1	asparaginyl-tRNA_aminoacylation ovule_development
	GmaAffx.91387.1.S1_at	-2.40363	0.000149827	Elongation factor G, chloroplastic-like	Glyma05g04210.1	chloroplast_organization negative_regulation_of_seed_germination inflorescence_development
	Gma.11178.1.S1_at	-2.31945	6.8371e-05	Ribosomal protein L34	Glyma13g30380.1	translation ribosome_biogenesis
	Gma.8011.2.S1_at	-2.29749	0.000211329	aspartyl/glutamyl-tRNA(Asn/Gln) amidotransferase subunit B-like	Glyma05g34500.1	glutamyl-tRNA_aminoacylation
	GmaAffx.71960.1.A1_at	-2.26675	0.000348725	elongation of fatty acids protein A-like	Glyma08g19790.1	biological_process
	GmaAffx.78523.1.S1_at	-2.24492	2.91149e-05	peptidyl-tRNA hydrolase ICT1, mitochondrial-like	Glyma05g03930.1	translational_termination
	Gma.3419.1.S1_at	-2.2324	1.42303e-05	ribosomal protein L15	Glyma20g24990.1	translation
	Gma.1508.1.S1_at	-2.22932	7.52409e-06	rho guanine nucleotide exchange factor 8-like	Glyma13g43360.1	translation
	GmaAffx.1301.114.A1_at	-2.21481	2.28994e-05	ribosomal protein L9	Glyma12g08670.1	translation ribosome_biogenesis
	Gma.15879.3.S1_a_at	-2.16162	0.00181805	Translation initiation factor 3 protein	Glyma04g23550.1	translational_initiation
	GmaAffx.45742.1.S1_at	-2.1217	0.000596856	elongation factor Ts family protein	Glyma01g34700.1	translational_elongation embryonic_development_ending_in_seed_dormancy response_to_cadmium_ion
	Gma.1389.1.S1_at	-1.95733	0.000386018	Ribosomal protein L13 family protein	Glyma15g32540.1	translation embryonic_development_ending_in_seed_dormancy
	Gma.7729.1.S1_at	-1.89793	6.62447e-05	Ribosomal protein S21 family protein	Glyma19g25720.1	translation ribosome_biogenesis
	Gma.3404.1.S1_at	-1.89437	0.000499697	peptide deformylase 1B	Glyma19g14000.2	translation
	Gma.10595.1.S1_at	-1.86388	0.000343654	Translation elongation factor EF1B/ribosomal protein S6 family protein	Glyma08g02870.1	translation ribosome_biogenesis
	GmaAffx.91387.1.S1_s_at	-1.84847	0.00114857	elongation factor G, chloroplastic-like	Glyma05g04210.1	chloroplast_organization negative_regulation_of_seed_germination inflorescence_development
	Gma.15879.2.S1_a_at	-1.84531	0.000155879	Translation initiation factor 3 protein	Glyma04g23550.1	translational_initiation
	GmaAffx.84910.3.S1_at	-1.82576	3.72933e-05	Ribosomal protein L34	Glyma15g08820.1	translation ribosome_biogenesis
	Gma.8011.2.S1_a_at	-1.80378	0.000209202	aspartyl/glutamyl-tRNA(Asn/Gln) amidotransferase subunit B-like /// aspartyl/glutamyl-tRNA(Asn/Gln) amidotransferase subunit B-like	Glyma05g34500.1	glutamyl-tRNA_aminoacylation
	GmaAffx.64090.1.S1_at	-1.77709	0.00936143	elongation factor Ts family protein	Glyma01g34700.1	translational_elongation embryonic_development_ending_in_seed_dormancy response_to_cadmium_ion
	Gma.1353.1.S1_at	-1.76188	0.000103374	Translation protein SH3-like family protein	Glyma12g34400.1	translation
	Gma.16598.2.A1_a_at	-1.747	0.000698104	asparaginyl-tRNA synthetase, chloroplastic/mitochondrial-like	Glyma17g15090.1	asparaginyl-tRNA_aminoacylation ovule_development
	Gma.7972.1.S1_at	-1.72483	0.000101739	chloroplast 30S ribosomal protein S20, putative	Glyma12g26520.1	translation ribosome_biogenesis
	GmaAffx.3314.1.S1_at	-1.71999	0.000126928	Ribosomal protein L17 family protein	Glyma18g05600.1	translation
	Gma.13158.1.S1_at	-1.70264	0.000119731	prolyl-tRNA synthetase-like	Glyma16g29890.1	tRNA_aminoacylation_for_protein_translation
	Gma.17460.1.S1_s_at	-1.69834	4.20367e-05	Ribosomal L29 family protein	Glyma08g14350.1	translation ribosome_biogenesis
	Gma.2883.1.S1_at	-1.66223	6.55904e-05	elongation factor G, chloroplastic-like	Glyma17g14650.1	chloroplast_organization negative_regulation_of_seed_germination inflorescence_development
	Gma.8011.1.S1_at	-1.64696	0.00062728	aspartyl/glutamyl-tRNA(Asn/Gln) amidotransferase subunit B-like	Glyma08g05190.1	glutamyl-tRNA_aminoacylation
	GmaAffx.79582.1.A1_at	-1.64683	0.000244042	translation initiation factor IF-1, chloroplastic-like	Glyma05g00260.1	translational_initiation
	GmaAffx.93172.1.S1_at	-1.61269	0.000205604	Translation initiation factor 3 protein	Glyma04g23550.1	translational_initiation
	Gma.13644.2.A1_s_at	-1.56177	4.46538e-05	Ribosomal protein L13 family protein	Glyma15g32540.1	translation embryonic_development_ending_in_seed_dormancy
	Gma.4805.1.A1_a_at	-1.55372	0.000451936	methionyl-tRNA synthetase-like	Glyma20g23250.1	tRNA_aminoacylation_for_protein_translation ovule_development
	Gma.6934.1.S1_at	-1.54254	0.0015143	Nucleic acid-binding, OB-fold-like protein	Glyma17g08790.1	translational_initiation
	Gma.10730.1.S1_at	-1.52668	0.00965504	Ribosomal protein PSRP-3/Ycf65	Glyma08g47990.1	translation
	Gma.4210.1.S1_at	-1.51896	0.000322554	translation initiation factor IF-2, chloroplastic-like	Glyma15g40370.1	RNA-dependent_DNA_replication
	Transport - 134
	Identification	Log2(FC)	Pvalue	Description	Phytozome	Gene ontology
	GmaAffx.38010.2.S1_at	-7.62689	8.17835e-07	Bifunctional inhibitor/lipid-transfer protein/seed storage 2S albumin superfamily protein	Glyma06g07070.1	lipid_transport
	GmaAffx.38010.1.S1_s_at	-6.28934	4.90701e-07	Bifunctional inhibitor/lipid-transfer protein/seed storage 2S albumin superfamily protein	Glyma04g06970.1	lipid_transport defense_response_to_fungus
	Gma.12731.1.S1_at	-5.81135	1.30854e-06	aquaporin SIP1-2-like	Glyma06g46340.1	transport
	Gma.3291.1.S1_at	-5.75959	3.27134e-07	proline-rich protein	Glyma14g14220.1	lipid_transport
	GmaAffx.32606.1.S1_at	-5.68697	1.63567e-06	aquaporin SIP1-2-like	Glyma06g46340.1	transport
	GmaAffx.68657.1.S1_at	-5.29035	1.14497e-06	Bifunctional inhibitor/lipid-transfer protein/seed storage 2S albumin superfamily protein	Glyma18g26120.1	lipid_transport systemic_acquired_resistance
	Gma.12731.2.A1_s_at	-5.19017	1.63567e-07	aquaporin SIP1-2-like	Glyma06g46340.1	transport
	Gma.12964.1.A1_at	-4.80349	1.14497e-06	nitrate transporter 1.2-like	Glyma05g01380.1	GO:0009624
	Gma.9265.1.S1_at	-4.40072	1.63567e-06	ammonium transporter 1 member 2-like	Glyma10g31080.1	ammonium_transport methylammonium_transport response_to_nematode transport
	Gma.12212.1.A1_s_at	-4.01762	1.5866e-05	sulfate transporter 3.1-like	Glyma03g31310.1	sulfate_transport
	GmaAffx.28520.1.S1_at	-3.82153	0.000108118	probable ion channel CASTOR-like	Glyma10g32300.1	0
	Gma.7779.1.S1_at	-3.60308	1.14497e-06	probable boron transporter 2-like	Glyma19g40720.1	boron_transport
	Gma.2406.1.S1_at	-3.55259	1.14497e-06	aquaporin TIP2-1-like	Glyma13g43250.1	transport
	GmaAffx.61496.1.S1_s_at	-3.54483	3.97468e-05	Down syndrome critical region protein 3 homolog	Glyma09g30660.2	intracellular_protein_transport retrograde_transport,_endosome_to_Golgi
	GmaAffx.43704.1.S1_at	-3.51762	2.60072e-05	phosphoenolpyruvate/phosphate translocator 2, chloroplastic-like	Glyma19g00270.1	triose_phosphate_transport
	GmaAffx.2472.1.S1_at	-3.41034	8.17835e-06	Heavy metal transport/detoxification superfamily protein	Glyma15g12540.1	metal_ion_transport
	GmaAffx.74663.1.S1_at	-3.34188	1.37396e-05	ABC transporter B family member 15-like	Glyma08g45660.1	transport
	Gma.5961.1.S1_at	-3.31037	1.29218e-05	peptide transporter PTR3-A-like /// NRT1-3 protein	Glyma20g34870.1	oligopeptide_transport
	Gma.8556.1.S1_at	-3.24483	7.19695e-06	lysine histidine transporter 2-like	Glyma18g03530.1	amino_acid_transport proline_transport
	GmaAffx.76731.2.S1_s_at	-3.23857	5.80663e-05	preprotein translocase subunit secY, chloroplastic-like	Glyma06g30020.1	protein_secretion
	Gma.16385.1.A1_at	-3.20454	2.48622e-05	Heavy metal transport/detoxification superfamily protein	Glyma05g38220.1	metal_ion_transport
	GmaAffx.8382.1.S1_at	-3.20388	3.23863e-05	ABC transporter B family member 19-like	Glyma13g05300.1	response_to_blue_light regulation_of_cell_size photomorphogenesis response_to_red_or_far_red_light response_to_auxin_stimulus auxin_polar_transport positive_gravitropism response_to_far_red_light response_to_far_red_light root_development lateral_root_development anthocyanin_accumulation_in_tissues_in_response_to_UV_light
	Gma.6794.1.A1_at	-3.19402	1.9628e-06	2-oxoglutarate/malate translocator, chloroplastic-like	Glyma08g18910.1	malate_transport response_to_nematode
	GmaAffx.63130.1.S1_at	-3.10672	1.34125e-05	sulfate transporter 2.1-like	Glyma11g36210.1	sulfate_transport
	Gma.3534.1.S1_a_at	-3.0927	2.28994e-05	Down syndrome critical region protein 3 homolog /// Down syndrome critical region protein 3 homolog	Glyma09g30660.1	intracellular_protein_transport retrograde_transport,_endosome_to_Golgi
	GmaAffx.99.4.S1_at	-3.03607	0.000186466	probable purine permease 5-like	Glyma06g27240.2	purine_transport
	GmaAffx.37649.1.S1_at	-2.9718	1.37396e-05	sulfate transporter 3.1-like	Glyma03g31310.1	sulfate_transport
	GmaAffx.31822.1.S1_at	-2.91618	1.5866e-05	ABC transporter G family member 11-like	Glyma08g07540.1	fatty_acid_transport
	GmaAffx.69506.1.S1_at	-2.91376	0.000240444	preprotein translocase subunit secY, chloroplastic-like	Glyma06g30020.1	protein_secretion
	Gma.4067.1.S1_s_at	-2.90278	7.52409e-06	ABC transporter B family member 1-like	Glyma19g36820.1	response_to_blue_light regulation_of_cell_size photomorphogenesis response_to_red_or_far_red_light response_to_nematode response_to_auxin_stimulus auxin_polar_transport positive_gravitropism positive_gravitropism anthocyanin_accumulation_in_tissues_in_response_to_UV_light
	Gma.4583.1.A1_at	-2.89362	5.41407e-05	2-oxoglutarate/malate translocator, chloroplastic-like	Glyma12g06190.1	malate_transport N-terminal_protein_myristoylation response_to_nematode
	GmaAffx.92244.1.S1_at	-2.83308	1.17768e-05	ABC transporter G family member 32-like	Glyma05g08100.1	multidrug_transport
	Gma.9606.1.S1_at	-2.8179	3.02599e-05	sucrose transport protein SUC2-like	Glyma16g27350.2	sucrose_transport transport
	Gma.1056.1.A1_at	-2.81706	9.32332e-06	nitrate transporter 1.3-like	Glyma14g05170.1	oligopeptide_transport
	Gma.2437.1.A1_at	-2.79842	6.52633e-05	preprotein translocase subunit secY, chloroplastic-like	Glyma06g30020.1	protein_secretion
	Gma.8239.1.A1_at	-2.7918	3.12413e-05	cadmium/zinc-transporting ATPase 3-like	Glyma13g00630.1	cadmium_ion_transport zinc_ion_transport
	GmaAffx.59231.1.S1_at	-2.69446	1.42303e-05	probable peptide transporter At1g52190-like	Glyma14g19010.2	oligopeptide_transport
	GmaAffx.69560.1.S1_s_at	-2.68875	0.000105501	aquaporin TIP4-1-like	Glyma04g08830.1	transport
	Gma.8192.1.S1_at	-2.68499	4.74345e-06	ABC transporter G family member 32-like	Glyma05g08100.1	multidrug_transport
	GmaAffx.729.1.S1_at	-2.66102	3.71297e-05	tyrosine-specific transport protein-like	Glyma16g27100.1	amino_acid_transport
	GmaAffx.31822.2.S1_at	-2.64261	0.000449155	ABC transporter G family member 11-like	Glyma08g07540.1	fatty_acid_transport
	GmaAffx.71674.1.S1_at	-2.63801	2.73157e-05	probable peptide transporter At1g52190-like	Glyma14g19010.2	oligopeptide_transport
	Gma.16425.3.S1_s_at	-2.63464	0.000164221	copper-transporting ATPase 2-like /// GMFP5	Glyma13g20560.2	metal_ion_transport
	Gma.6255.1.S1_at	-2.62731	0.000173054	zinc transporter 10 precursor	Glyma07g34930.1	cadmium_ion_transport hyperosmotic_response cellular_iron_ion_homeostasis iron_ion_transport zinc_ion_transport response_to_abscisic_acid_stimulus response_to_auxin_stimulus response_to_cytokinin_stimulus response_to_cytokinin_stimulus
	GmaAffx.91842.1.S1_at	-2.61718	7.68765e-05	ABC transporter B family member 26, chloroplastic-like	Glyma02g04410.1	transport
	GmaAffx.10580.1.S1_at	-2.6106	1.76652e-05	amino acid permease 2-like	Glyma06g16340.1	basic_amino_acid_transport
	GmaAffx.65850.1.A1_at	-2.59018	1.50482e-05	mitochondrial substrate carrier family protein B-like	Glyma19g44300.1	ADP_transport ATP_transport aerobic_respiration mitochondrial_transport transport
	GmaAffx.65850.1.A1_x_at	-2.51655	5.365e-05	mitochondrial substrate carrier family protein B-like	Glyma19g44300.1	ADP_transport ATP_transport aerobic_respiration mitochondrial_transport transport
	Gma.8395.1.A1_at	-2.51365	0.000106319	sodium/bile acid cotransporter 7-like	Glyma10g14310.1	sodium_ion_transport
	Gma.5230.1.A1_at	-2.47879	0.000199225	sugar transporter ERD6-like 7-like	Glyma19g33480.1	carbohydrate_transport transport
	GmaAffx.70086.1.S1_s_at	-2.47328	0.000187121	Heavy metal transport/detoxification superfamily protein	Glyma07g39770.1	metal_ion_transport
	Gma.1202.1.S1_s_at	-2.45135	8.96348e-05	monosaccharide transporter	Glyma07g30880.1	carbohydrate_transport transport
	GmaAffx.76595.1.S1_at	-2.44948	3.30405e-05	nitrate transporter 1.1-like	Glyma11g03430.1	response_to_water_deprivation nitrate_transport response_to_nitrate
	Gma.16475.2.S1_at	-2.43563	0.00227064	mitochondrial substrate carrier family protein B-like	Glyma19g44300.1	ADP_transport ATP_transport aerobic_respiration mitochondrial_transport transport
	GmaAffx.779.1.S1_at	-2.39092	5.39771e-06	probable UDP-sugar transporter protein SLC35A4-like	Glyma19g44280.2	nucleotide-sugar_transport
	GmaAffx.59308.1.S1_at	-2.36448	0.000184831	inorganic phosphate transporter 2-1, chloroplastic-like	Glyma18g20870.1	phosphate_transport
	Gma.14471.4.S1_x_at	-2.35714	7.75308e-05	prolactin-induced protein	Glyma12g08040.1	transport
	GmaAffx.81981.1.S1_at	-2.34173	0.000677168	Ferritin-3, chloroplastic-like	Glyma18g02800.2	cellular_iron_ion_homeostasis iron_ion_transport photosynthesis response_to_reactive_oxygen_species flower_development response_to_iron_ion leaf_development iron_ion_homeostasis iron_ion_homeostasis
	GmaAffx.55586.1.S1_at	-2.32729	1.76652e-05	K(+) efflux antiporter 3, chloroplastic-like /// K(+) efflux antiporter 3, chloroplastic-like	Glyma08g06890.1	metabolic_process regulation_of_pH potassium_ion_transport
[truncated: 239 more rows]
