# Supplementary material for: The Molecular Chaperone Binding Protein BiP Prevents Leaf Dehydration-Induced Cellular Homeostasis Disruption
Source: PLoS One. 2014 Jan 29;9(1):e86661. doi: 10.1371/journal.pone.0086661 (PMC3906070; doi:10.1371/journal.pone.0086661)
Supplement: Table S8 — Functional categorization of up-regulated genes in WT(−2.0) 25d-WTIrrigated. (XLSX) [file pone.0086661.s009.xlsx]

## Sheet: UP go
	Table S8. Functional categorization of up-regulated genes in WT(-2.0) 25d-WTIrrigated.
	Amino Acid Metabolic Process - 48
	Identification	Log2(FC)	Pvalue	Description	Phytozome	Gene ontology
				Biosynthetic process - 34
	GmaAffx.93457.1.S1_s_at	4.78189	6.54268e-07	putative glutamine amidotransferase-like protein RP404-like	Glyma18g53170.1	glutamine_metabolic_process
	GmaAffx.34646.1.S1_at	4.42465	1.63567e-07	glutamate synthase [NADH], amyloplastic-like	Glyma14g32500.1	response_to_cadmium_ion glutamate_biosynthetic_process nitrate_assimilation
	Gma.3405.2.S1_s_at	4.09948	1.63567e-07	branched-chain-amino-acid aminotransferase 2, chloroplastic-like	Glyma06g05280.5	branched_chain_family_amino_acid_metabolic_process metabolic_process
	Gma.1711.1.S1_at	4.09856	6.86982e-06	probable adenylate kinase 1, chloroplastic-like /// probable adenylate kinase 1, chloroplastic-like	Glyma13g19880.1	amino_acid_biosynthetic_process root_development shoot_development
	GmaAffx.82465.1.S1_at	4.06598	1.71745e-05	alanine--glyoxylate aminotransferase 2 homolog 1, mitochondrial-like	Glyma05g31630.1	response_to_cadmium_ion
	GmaAffx.34646.2.S1_at	3.75319	1.4721e-06	glutamate synthase [NADH], amyloplastic-like	Glyma19g16450.1	response_to_cadmium_ion glutamate_biosynthetic_process nitrate_assimilation
	Gma.4333.1.S1_at	3.69516	9.81402e-07	glutamate synthase [NADH], amyloplastic-like	Glyma04g41540.1	response_to_cadmium_ion glutamate_biosynthetic_process nitrate_assimilation
	GmaAffx.66195.1.S1_at	3.49231	1.37396e-05	cytokinin riboside 5'-monophosphate phosphoribohydrolase LOG8-like	Glyma06g05560.1	lysine_biosynthetic_process_via_diaminopimelate
	Gma.18005.3.S1_at	3.39155	8.39099e-05	glutamate synthase [NADH], amyloplastic-like	Glyma04g41540.1	response_to_cadmium_ion glutamate_biosynthetic_process nitrate_assimilation
	GmaAffx.66195.1.A1_at	3.24533	1.63567e-06	Putative lysine decarboxylase family protein	Glyma06g05560.1	lysine_biosynthetic_process_via_diaminopimelate
	Gma.6440.1.S1_at	2.9108	1.84831e-05	Thiamin pyrophosphokinase 1-like	Glyma19g39770.1	thiamin_metabolic_process
	Gma.3888.2.S1_at	2.7912	2.99328e-05	inositol oxygenase 1-like	Glyma08g21300.1	biological_process
	GmaAffx.53996.1.A1_at	2.68636	4.48174e-05	thiamin pyrophosphokinase 1-like	Glyma03g37160.1	thiamin_metabolic_process
	GmaAffx.41681.1.S1_s_at	2.64292	2.02823e-05	phosphoserine aminotransferase, chloroplastic-like	Glyma02g04760.1	L-serine_biosynthetic_process
	GmaAffx.24368.1.A1_at	2.6059	1.55389e-05	Arogenate dehydratase/prephenate dehydratase 6, chloroplastic-like	Glyma12g30660.1	L-phenylalanine_biosynthetic_process
	Gma.13212.1.S1_at	2.2794	3.74569e-05	glutamate-rich WD repeat-containing protein 1-like	Glyma05g28040.2	biological_process
	GmaAffx.51770.1.S1_at	2.24273	0.00034758	asparagine synthetase domain-containing protein 1-like	Glyma20g03040.1	asparagine_biosynthetic_process
	GmaAffx.53996.2.S1_at	2.17513	0.000270213	thiamin pyrophosphokinase 1-like	Glyma03g37160.1	thiamin_metabolic_process
	Gma.17596.1.S1_at	2.15529	0.000211329	arogenate dehydrogenase 1, chloroplastic-like	Glyma05g07870.1	tyrosine_biosynthetic_process
	Gma.17202.1.S1_at	1.99004	1.84831e-05	3-phosphoshikimate 1-carboxyvinyltransferase, chloroplastic-like	Glyma03g03190.2	aromatic_amino_acid_family_biosynthetic_process chorismate_biosynthetic_process glyphosate_metabolic_process
	GmaAffx.49912.1.S1_at	1.87643	0.000102066	L-galactono-1,4-lactone dehydrogenase, mitochondrial-like	Glyma02g27260.1	L-ascorbic_acid_biosynthetic_process
	GmaAffx.90764.1.S1_at	1.85885	0.00401214	3-phosphoshikimate 1-carboxyvinyltransferase, chloroplastic-like	Glyma03g03190.2	aromatic_amino_acid_family_biosynthetic_process chorismate_biosynthetic_process glyphosate_metabolic_process
	Gma.10049.1.A1_at	1.77694	4.30181e-05	phosphatidylinositol-4-phosphate 5-kinase 9-like	Glyma13g20980.1	amino_acid_metabolic_process carbohydrate_metabolic_process
	Gma.17311.1.A1_s_at	1.72899	0.00122626	arogenate dehydratase/prephenate dehydratase 2, chloroplastic-like	Glyma12g07720.5	L-phenylalanine_biosynthetic_process
	Gma.3888.3.S1_a_at	1.68492	0.0103901	inositol oxygenase 1-like	Glyma08g21300.1	biological_process
	GmaAffx.92117.1.S1_s_at	1.68222	0.0073808	glutamate--ammonia ligase	Glyma11g33560.3	nitrate_assimilation
	GmaAffx.87494.1.S1_at	1.67252	8.83262e-05	glutamate-rich WD repeat-containing protein 1-like	Glyma05g28040.1	biological_process
	GmaAffx.33524.1.A1_at	1.65574	0.0103608	2-aminoethanethiol dioxygenase-like	Glyma07g18490.1	aromatic_amino_acid_family_biosynthetic_process
	GmaAffx.55017.1.S1_at	1.62722	9.81402e-06	anthranilate phosphoribosyltransferase-like	Glyma08g39020.1	tryptophan_biosynthetic_process
	GmaAffx.87100.1.S1_s_at	1.55128	0.000800661	isoleucyl-tRNA synthetase, cytoplasmic-like /// isoleucyl-tRNA synthetase, cytoplasmic-like	Glyma12g02330.1	response_to_cadmium_ion tRNA_aminoacylation_for_protein_translation
	GmaAffx.22290.1.S1_at	1.53893	0.000132326	glutamate-rich WD repeat-containing protein 1-like	Glyma08g11020.1	biological_process
	GmaAffx.92652.1.S1_at	1.52845	0.000105501	alanine--glyoxylate aminotransferase 2 homolog 1, mitochondrial-like	Glyma05g31630.2	response_to_cadmium_ion
	Gma.1877.1.S1_at	1.51743	3.22227e-05	phospho-2-dehydro-3-deoxyheptonate aldolase 1, chloroplastic-like	Glyma02g37080.1	aromatic_amino_acid_family_biosynthetic_process
	GmaAffx.89678.1.S1_s_at	1.51594	0.00316797	glutamate--ammonia ligase	Glyma11g33560.3	nitrate_assimilation
				Catabolic process - 13
	Gma.17594.2.S1_at	4.27493	9.58503e-05	methionine gamma-lyase-like	Glyma10g31590.1	amino_acid_metabolic_process methionine_catabolic_process_via_2-oxobutanoate
	GmaAffx.6841.2.S1_at	4.2093	9.81402e-07	methionine gamma-lyase-like	Glyma13g10360.1	amino_acid_metabolic_process methionine_catabolic_process_via_2-oxobutanoate
	GmaAffx.3378.1.S1_at	4.15892	3.86018e-05	alanine--glyoxylate aminotransferase 2 homolog 3, mitochondrial-like	Glyma18g44250.1
	Gma.17594.1.A1_at	4.10898	5.56128e-06	methionine gamma-lyase-like	Glyma10g31590.1	amino_acid_metabolic_process methionine_catabolic_process_via_2-oxobutanoate
	GmaAffx.84961.1.S1_at	4.01778	6.86982e-06	sphingosine-1-phosphate lyase-like	Glyma18g52070.1	amino_acid_metabolic_process sphingolipid_catabolic_process
	GmaAffx.61931.1.S1_at	3.80024	1.61931e-05	alanine--glyoxylate aminotransferase 2 homolog 3, mitochondrial-like	Glyma18g44250.1
	Gma.9866.1.S1_at	3.74892	0.00015408	L-ascorbate oxidase homolog	Glyma11g10320.1
	Gma.2588.1.S1_at	2.98306	6.96796e-05	sphingosine-1-phosphate lyase-like	Glyma18g52070.1	amino_acid_metabolic_process sphingolipid_catabolic_process
	GmaAffx.34474.1.S1_at	2.06971	0.000397468	glutamine-fructose-6-phosphate transaminase 2	Glyma18g47860.1	metabolic_process
	Gma.10779.1.S1_a_at	1.94913	0.000262525	L-ascorbate oxidase homolog /// L-ascorbate oxidase homolog	Glyma11g06290.3
	GmaAffx.6841.1.S1_at	1.66735	0.000155389	methionine gamma-lyase-like	Glyma13g10360.1	amino_acid_metabolic_process methionine_catabolic_process_via_2-oxobutanoate
	Gma.9866.2.S1_at	1.54654	5.56128e-05	L-ascorbate oxidase homolog	Glyma11g10320.1
	Gma.3220.1.A1_at	1.52662	0.00031732	Homoserine kinase-like	Glyma14g00340.1	methionine_biosynthetic_process threonine_biosynthetic_process
				Signaling - 1
	GmaAffx.77634.1.S1_at	3.51632	8.66905e-06	glutamate receptor 2.7-like	Glyma13g30620.1	cellular_calcium_ion_homeostasis response_to_light_stimulus
	Biological Process/Metabolic process - 728
	Identification	Log2(FC)	Pvalue	Description	Phytozome	Gene ontology
	GmaAffx.28667.1.S1_at	5.08452	1.63567e-07	alcohol dehydrogenase 1-like	Glyma14g27940.1	response_to_osmotic_stress response_to_hypoxia cellular_respiration response_to_salt_stress response_to_cadmium_ion
	Gma.6672.1.S1_a_at	5.0684	1.97916e-05	glycine-rich protein	Glyma13g31840.1	biological_process
	Gma.2627.2.S1_at	5.06638	1.63567e-07	CBS domain-containing protein CBSX1, chloroplastic-like	Glyma02g11600.1	biological_process
	GmaAffx.50095.4.S1_s_at	5.05075	4.08918e-06	Protein of unknown function (DUF579)	Glyma08g11000.1	biological_process
	Gma.3.1.S1_at	5.03954	1.63567e-07	maturation protein PM3	Glyma10g35010.2	biological_process
	Gma.7640.1.S1_at	5.01898	1.63567e-07	Octicosapeptide/Phox/Bem1p (PB1) domain-containing protein / tetratricopeptide repeat (TPR)-containing protein	Glyma09g12000.1	biological_process
	GmaAffx.90962.1.S1_at	5.00584	4.57988e-06	Calcium-binding EF-hand family protein	Glyma12g31070.1	biological_process
	GmaAffx.79985.1.S1_at	4.89745	1.63567e-07	cell wall / vacuolar inhibitor of fructosidase 1	Glyma17g04040.1	biological_process
	GmaAffx.85992.1.S1_at	4.89074	9.81402e-07	lysine-specific demethylase 8-like	Glyma12g05890.1	biological_process
	GmaAffx.10239.1.S1_at	4.8718	4.25274e-06	Protein of unknown function (duplicated DUF1399)	Glyma02g38190.1	biological_process
	Gma.11012.1.S1_at	4.82462	1.63567e-07	Calcium-binding EF-hand family protein	Glyma12g31070.1	biological_process
	Gma.15227.1.S1_s_at	4.80838	2.28994e-06	peroxisomal adenine nucleotide carrier 1 /// peroxisomal membrane protein PMP34-like	Glyma02g11800.1	mitochondrial_transport transport
	Gma.1746.1.S1_at	4.80605	1.79924e-06	isocitrate lyase 1-like	Glyma06g45950.1	metabolic_process
	Gma.1248.1.S1_s_at	4.77987	1.30854e-06	nod33 protein	Glyma10g39450.1	metabolic_process
	Gma.2270.1.S1_s_at	4.76422	1.63567e-07	beta-conglycinin alpha prime subunit /// beta-conglycinin alpha-subunit /// prepro-polypeptide (AA -22 to 583) /// beta-conglycinin alpha subunit	Glyma10g39150.1	biological_process
	GmaAffx.23850.2.S1_at	4.74595	1.63567e-07	stem-specific protein TSJT1-like	Glyma15g07930.1	biological_process
	Gma.6193.1.S1_at	4.66366	0	UPF0414 transmembrane protein C20orf30 homolog	Glyma13g00350.2	biological_process
	Gma.1746.1.S1_s_at	4.65184	4.74345e-06	isocitrate lyase 2-like /// isocitrate lyase 1-like	Glyma06g45950.1	metabolic_process
	Gma.6193.2.S1_at	4.63638	6.54268e-07	UPF0414 transmembrane protein C20orf30 homolog	Glyma13g00350.1	biological_process
	Gma.10026.1.S1_at	4.6328	8.50549e-06	cell wall / vacuolar inhibitor of fructosidase 1	Glyma17g04040.1	biological_process
	Gma.4239.2.S1_at	4.63054	6.54268e-07	UDP-glycosyltransferase 74B1-like	Glyma01g04250.1	glucosinolate_biosynthetic_process
	Gma.4654.1.A1_at	4.60538	3.27134e-07	pentatricopeptide repeat-containing protein At4g33170-like	Glyma06g06050.1
	GmaAffx.64967.2.S1_s_at	4.59906	1.84831e-05	2-oxoglutarate (2OG) and Fe(II)-dependent oxygenase superfamily protein	Glyma15g40890.1	biological_process
	GmaAffx.90107.1.S1_s_at	4.59428	2.45351e-06	reticulon-like protein B5-like	Glyma16g03410.2	biological_process
	Gma.12160.1.S1_at	4.59324	8.34192e-06	probable chlorophyll(ide) b reductase NYC1, chloroplastic-like	Glyma09g32370.1	metabolic_process
	Gma.398.2.S1_at	4.53925	8.5382e-05	homocysteine S-methyltransferase 3-like	Glyma20g28720.6	biological_process
	GmaAffx.91617.1.S1_at	4.53713	2.12637e-06	Protein of unknown function (DUF1442)	Glyma05g03920.1	biological_process
	GmaAffx.3562.1.S1_s_at	4.51711	1.63567e-07	laccase-7-like	Glyma03g15800.1
	Gma.12031.2.S1_at	4.48442	2.78064e-06	Protein of unknown function (DUF1645)	Glyma02g04000.1	biological_process
	GmaAffx.6017.2.S1_at	4.46547	2.94421e-05	Tetratricopeptide repeat (TPR)-like superfamily protein	Glyma17g14350.1	biological_process
	GmaAffx.80340.1.S1_at	4.45998	1.63567e-07	cold regulated gene 27	Glyma17g36060.1	biological_process
	Gma.8324.1.S1_at	4.45821	1.79924e-06	protein SGT1 homolog At5g65490-like	Glyma01g02800.1	biological_process
	GmaAffx.81652.1.S1_s_at	4.43371	9.81402e-07	BON1-associated protein 2-like	Glyma07g08310.1	biological_process
	Gma.12160.1.S1_a_at	4.42976	1.78288e-05	probable chlorophyll(ide) b reductase NYC1, chloroplastic-like	Glyma09g32370.1	metabolic_process
	GmaAffx.50381.1.S1_at	4.41711	2.61707e-06	nudix hydrolase homolog 17	Glyma05g34670.1	biological_process
	GmaAffx.67622.1.S1_at	4.3893	9.81402e-07	CTC-interacting domain 11	Glyma04g40750.2	biological_process
	GmaAffx.35664.1.S1_at	4.38392	5.88841e-06	transmembrane protein 205-like	Glyma08g26100.1	biological_process
	Gma.1601.1.A1_at	4.37736	1.9628e-06	Medium-chain-fatty-acid--CoA ligase-like	Glyma14g38920.1	metabolic_process
	GmaAffx.73256.1.S1_at	4.37616	0	probable membrane-associated kinase regulator 6-like	Glyma18g15340.1	biological_process
	Gma.17946.1.S1_at	4.37442	1.63567e-07	BTB/POZ and TAZ domain-containing protein 2-like	Glyma17g13540.1	regulation_of_transcription,_DNA-dependent
	GmaAffx.52789.1.S1_at	4.35501	6.49361e-05	extended synaptotagmin-2-B-like /// extended synaptotagmin-3-like	Glyma12g03620.2	biological_process
	Gma.1872.1.S1_at	4.33954	6.21555e-06	Sucrose-binding protein-like	Glyma10g03390.1	biological_process
	Gma.1571.1.S1_at	4.33493	4.57988e-06	peroxisomal betaine-aldehyde dehydrogenase	Glyma06g19820.1	metabolic_process glycine_betaine_biosynthetic_process_from_choline
	Gma.4437.1.S1_s_at	4.32944	7.68765e-06	bifunctional dihydroflavonol 4-reductase/flavanone 4-reductase-like	Glyma02g18380.3	anthocyanin_biosynthetic_process
	Gma.6672.1.S1_at	4.30153	3.84383e-05	glycine-rich protein	Glyma13g31840.1	biological_process
	GmaAffx.6017.1.A1_at	4.28198	9.81402e-07	Tetratricopeptide repeat (TPR)-like superfamily protein	Glyma17g14350.1	biological_process
	GmaAffx.82962.1.S1_at	4.27668	1.97916e-05	TSPO(outer membrane tryptophan-rich sensory protein)-related	Glyma03g37140.1	biological_process
	GmaAffx.92970.1.S1_s_at	4.26649	5.52857e-05	pfkB-like carbohydrate kinase family protein	Glyma14g37260.1	biological_process
	Gma.3831.1.S1_at	4.26358	3.97468e-05	Kunitz family trypsin and protease inhibitor protein	Glyma12g36330.1	biological_process
	GmaAffx.69321.1.S1_at	4.25423	8.99619e-06	pfkB-like carbohydrate kinase family protein	Glyma14g37260.1	biological_process
	GmaAffx.64967.2.S1_at	4.22752	9.81402e-07	2-oxoglutarate (2OG) and Fe(II)-dependent oxygenase superfamily protein	Glyma15g40890.1	biological_process
	GmaAffx.23879.1.S1_at	4.22452	1.68474e-05	Protein of unknown function (DUF1223)	Glyma12g16270.1	biological_process
	Gma.12031.2.S1_x_at	4.22206	1.79924e-06	Protein of unknown function (DUF1645)	Glyma02g04000.1	biological_process
	Gma.16096.1.A1_at	4.15444	9.81402e-07	isoprenylcysteine alpha-carbonyl methylesterase ICME-like	Glyma19g05450.1	biological_process
	GmaAffx.88320.1.S1_at	4.1481	0.00015637	Phenazine biosynthesis PhzC/PhzF protein	Glyma02g16740.3	biosynthetic_process
	Gma.1594.1.S1_at	4.08767	3.27134e-06	momilactone A synthase-like	Glyma03g26590.1	metabolic_process
	GmaAffx.1145.1.S1_at	4.0851	1.34125e-05	pentatricopeptide repeat-containing protein At4g21190-like	Glyma16g29590.2	embryonic_development_ending_in_seed_dormancy
	GmaAffx.89867.1.A1_s_at	4.08087	1.63567e-05	Phenazine biosynthesis PhzC/PhzF protein	Glyma02g16740.3	biosynthetic_process
	Gma.8301.2.S1_at	4.05702	1.14497e-06	Calmodulin-binding protein	Glyma15g07330.2	biological_process
	Gma.398.1.A1_at	4.04452	1.30854e-06	homocysteine S-methyltransferase 3-like	Glyma20g28720.6	biological_process
	GmaAffx.93397.1.S1_at	4.04156	1.63567e-07	UDP-glycosyltransferase 74B1-like	Glyma01g04250.1	glucosinolate_biosynthetic_process
	GmaAffx.78997.1.S1_at	4.03838	1.79924e-06	Protein of unknown function (duplicated DUF1399)	Glyma02g38190.1	biological_process
	GmaAffx.92949.1.S1_at	4.00158	5.88841e-06	peroxisomal adenine nucleotide carrier 1	Glyma02g11800.1	mitochondrial_transport transport
	GmaAffx.57432.1.S1_at	3.9934	1.63567e-06	ninja-family protein Os03g0419100-like	Glyma06g22210.3	biological_process
	GmaAffx.29028.1.A1_at	3.98406	2.12637e-06	Putative thiol-disulphide oxidoreductase DCC	Glyma04g35040.1	biological_process
	GmaAffx.71627.1.S1_at	3.96505	8.34192e-06	Calmodulin-binding protein	Glyma03g39180.2	biological_process
	GmaAffx.37677.1.S1_s_at	3.9598	2.78064e-06	2-hydroxyisoflavanone dehydratase	Glyma01g45020.1	metabolic_process
	Gma.12977.1.S1_at	3.95007	3.10777e-06	glycine-rich protein	Glyma17g03230.1	biological_process
	Gma.2560.2.S1_at	3.94861	1.63567e-07	Plant neutral invertase family protein	Glyma17g04160.2	biological_process
	GmaAffx.71575.1.S1_at	3.94853	4.25274e-06	HXXXD-type acyl-transferase family protein	Glyma04g04240.1	biological_process
	GmaAffx.64367.1.S1_at	3.93635	1.84831e-05	SNARE associated Golgi protein family	Glyma17g14590.1	biological_process
	Gma.5491.2.S1_a_at	3.93239	1.14497e-05	bifunctional dihydroflavonol 4-reductase/flavanone 4-reductase-like	Glyma09g33820.2	lignin_biosynthetic_process
	Gma.2335.1.S1_at	3.91849	1.16133e-05	Cysteine proteinases superfamily protein	Glyma10g34580.1	biological_process
	GmaAffx.93194.1.S1_s_at	3.89906	1.43939e-05	Uncharacterised conserved protein UCP031279	Glyma06g05030.1	biological_process
	Gma.1616.1.S1_at	3.89378	9.81402e-07	probable aldehyde dehydrogenase-like	Glyma05g01300.3	oxygen_and_reactive_oxygen_species_metabolic_process proline_metabolic_process proline_catabolic_process_to_glutamate
	GmaAffx.65382.1.S1_at	3.8855	2.78064e-06	8-amino-7-oxononanoate synthase-like	Glyma04g16260.2	biosynthetic_process biotin_biosynthetic_process
	Gma.5478.1.S1_at	3.87651	1.16133e-05	UDP-glycosyltransferase 73B3-like	Glyma11g00230.1	flavonol_biosynthetic_process response_to_other_organism
	GmaAffx.71939.1.S1_at	3.86027	9.48689e-06	UDP-glycosyltransferase 76F1-like	Glyma11g34730.1	metabolic_process
	Gma.16654.1.S1_at	3.85713	6.70625e-06	coenzyme Q-binding protein COQ10 homolog B, mitochondrial-like	Glyma06g04320.1	biological_process
	Gma.10536.1.S1_at	3.85496	3.92561e-06	SBP (S-ribonuclease binding protein) family protein	Glyma12g03730.1	biological_process
	Gma.4449.1.S1_at	3.84368	1.79924e-06	Uncharacterised conserved protein UCP031279	Glyma06g05030.1	biological_process
	GmaAffx.54192.1.S1_at	3.84111	2.45351e-06	mediator of RNA polymerase II transcription subunit 21-like	Glyma20g26210.1	biological_process
	Gma.7435.1.S1_at	3.81645	1.63567e-07	anthocyanidin 3-O-glucosyltransferase 5-like	Glyma06g36520.1	lignin_metabolic_process
	GmaAffx.68456.2.S1_s_at	3.80322	1.63567e-06	isoflavone 2'-hydroxylase-like	Glyma11g05530.1
	GmaAffx.86220.1.S1_at	3.78114	2.02823e-05	putative hydrolase C777.06c-like	Glyma13g29360.2	biological_process
	GmaAffx.19826.1.A1_at	3.77268	9.81402e-07	Glycolipid transfer protein domain-containing protein 1-like	Glyma10g42190.1	glycolipid_transport
	GmaAffx.92757.1.S1_s_at	3.75507	5.41407e-05	Protein of unknown function (DUF1645)	Glyma02g04000.1	biological_process
	Gma.7922.1.A1_a_at	3.73772	3.43491e-06	probable inactive poly [ADP-ribose] polymerase SRO5-like	Glyma05g02210.1	oxygen_and_reactive_oxygen_species_metabolic_process response_to_salt_stress
	Gma.3423.1.S1_at	3.73012	9.81402e-07	LETM1 and EF-hand domain-containing protein 1, mitochondrial-like	Glyma05g30090.2	biological_process
	GmaAffx.87773.1.S1_at	3.72833	6.54268e-07	B3 domain-containing transcription factor VRN1-like	Glyma11g13210.2	vernalization_response
	Gma.10523.1.A1_at	3.72382	1.94645e-05	Protein of unknown function (DUF1262)	Glyma02g14260.1	biological_process
	Gma.13115.1.S1_at	3.71219	2.63343e-05	Methyltransferase-like protein 13-like	Glyma15g16960.1	metabolic_process
	Gma.11012.2.S1_s_at	3.70403	6.54268e-07	Calcium-binding EF-hand family protein	Glyma12g31070.1	biological_process
	Gma.4328.1.S1_at	3.70395	4.61259e-05	LOB domain-containing protein 41-like	Glyma08g48040.1	biological_process
	Gma.6948.1.S1_at	3.69188	1.63567e-07	BON1-associated protein 2-like	Glyma07g08310.1	biological_process
	Gma.3139.1.S1_s_at	3.67601	4.53081e-05	aspartate aminotransferase glyoxysomal isozyme AAT1 precursor	Glyma06g08670.1	nitrogen_compound_metabolic_process leaf_senescence
	GmaAffx.65157.1.S1_at	3.64083	2.02823e-05	hyoscyamine 6-dioxygenase-like	Glyma07g29650.1	biological_process
	Gma.16654.2.S1_at	3.63705	4.90701e-05	Coenzyme Q-binding protein COQ10 homolog B, mitochondrial-like	Glyma06g04320.1	biological_process
	GmaAffx.26561.1.S1_at	3.6206	0.00011875	peroxisomal fatty acid beta-oxidation multifunctional protein /// glyoxysomal fatty acid beta-oxidation multifunctional protein MFP-a-like	Glyma07g37570.1	fatty_acid_beta-oxidation
	GmaAffx.1385.1.S1_at	3.61766	2.45351e-06	Protein of unknown function (DUF567)	Glyma17g05630.1	biological_process
	Gma.5113.1.S1_s_at	3.61575	3.22227e-05	tropinone reductase homolog	Glyma18g03950.1	metabolic_process
	GmaAffx.68304.1.S1_at	3.60321	4.41631e-06	Protein of unknown function (DUF1645)	Glyma14g08810.1	biological_process
	GmaAffx.36371.1.S1_at	3.58705	6.54268e-07	DEAD-box ATP-dependent RNA helicase 53-like	Glyma02g45030.1
	GmaAffx.43343.3.S1_s_at	3.56889	2.78064e-06	2-hydroxyisoflavanone dehydratase	Glyma01g45020.1	metabolic_process
	GmaAffx.93265.1.S1_s_at	3.56702	0.000144266	aspartate aminotransferase glyoxysomal isozyme AAT1 precursor	Glyma06g08670.2	nitrogen_compound_metabolic_process leaf_senescence
	Gma.3605.1.S1_at	3.56119	8.34192e-06	uridine kinase-like protein 4-like	Glyma08g45270.1	biosynthetic_process
	Gma.4781.1.A1_at	3.5387	2.28994e-06	Acyl-CoA N-acyltransferases (NAT) superfamily protein	Glyma09g08070.2	metabolic_process
	GmaAffx.81233.1.A1_at	3.53769	1.63567e-06	Putative adipose-regulatory protein (Seipin)	Glyma09g38570.1	biological_process
	Gma.7327.1.S1_at	3.53021	9.48689e-06	Protein of unknown function (DUF668)	Glyma06g02640.1	biological_process
	GmaAffx.54082.1.S1_at	3.52953	6.54268e-07	WD repeat-containing protein 89 homolog	Glyma19g39790.1	biological_process
	Gma.5163.2.S1_at	3.51868	2.3063e-05	SNARE associated Golgi protein family	Glyma17g14590.1	biological_process
	GmaAffx.32186.1.S1_at	3.4775	9.81402e-07	long-chain-fatty-acid--CoA ligase FadD15-like	Glyma11g36690.1	metabolic_process
	Gma.2534.5.S1_s_at	3.4583	8.34192e-06	Ubiquitin	Glyma20g27940.1	protein_modification_process ubiquitin-dependent_protein_catabolic_process
	Gma.5860.1.A1_at	3.45604	1.68474e-05	Protein of unknown function (DUF707)	Glyma13g39990.1	biological_process
	GmaAffx.87925.1.S1_s_at	3.44861	4.71073e-05	DCN1-like protein 5-like /// uncharacterized LOC100777526 /// DCN1-like protein 5-like	Glyma17g11180.1	biological_process
	Gma.9828.1.S1_at	3.43219	8.34192e-06	Haloacid dehalogenase-like hydrolase (HAD) superfamily protein	Glyma20g28320.3	metabolic_process
	GmaAffx.82910.1.S1_at	3.41745	1.5866e-05	probable methyltransferase PMT26-like	Glyma05g32670.2	biological_process
	GmaAffx.262.2.S1_at	3.41491	1.14497e-05	nucleolar protein 10-like	Glyma09g30130.1	megagametogenesis
	GmaAffx.65225.1.A1_at	3.41359	3.43491e-06	Core-2/I-branching beta-1,6-N-acetylglucosaminyltransferase family protein	Glyma09g00910.1	biological_process
	Gma.6356.1.S1_at	3.39992	1.63567e-07	extended synaptotagmin-2-B-like	Glyma12g03620.2	biological_process
	Gma.13340.1.S1_at	3.37279	3.43491e-06	UDP-glycosyltransferase 85A3-like	Glyma13g14190.1	metabolic_process
	GmaAffx.92090.1.S1_s_at	3.34772	0.000360829	acyl-CoA synthetase family member 3, mitochondrial-like	Glyma07g02180.2	metabolic_process
	Gma.3712.1.S1_s_at	3.34112	1.73381e-05	SNF1-related protein kinase regulatory subunit gamma-1-like	Glyma06g17910.2	biological_process
	GmaAffx.26500.1.S1_at	3.341	9.81402e-07	P-loop containing nucleoside triphosphate hydrolases superfamily protein	Glyma11g20130.1	biological_process
	GmaAffx.13315.1.S1_at	3.33138	1.29218e-05	Core-2/I-branching beta-1,6-N-acetylglucosaminyltransferase family protein	Glyma09g00910.1	biological_process
	GmaAffx.6022.1.S1_at	3.32939	9.65046e-06	Protein of unknown function (DUF567)	Glyma15g01020.1	biological_process
	GmaAffx.2820.1.S1_s_at	3.32561	6.70625e-06	zinc finger CCCH domain-containing protein 3-like /// zinc finger CCCH domain-containing protein 3-like	Glyma02g43510.1	biological_process
	GmaAffx.36562.2.S1_at	3.3208	1.53753e-05	DUF246 domain-containing protein At1g04910-like	Glyma20g02130.3
	Gma.12028.1.S1_at	3.31783	7.52409e-05	glycolipid transfer protein domain-containing protein 1-like	Glyma10g42190.1	glycolipid_transport
	GmaAffx.91639.1.S1_at	3.3153	2.89514e-05	alcohol dehydrogenase 1-like	Glyma14g27940.1	response_to_osmotic_stress response_to_hypoxia cellular_respiration response_to_salt_stress response_to_cadmium_ion
	GmaAffx.57432.2.S1_at	3.31412	1.37396e-05	ninja-family protein Os03g0419100-like	Glyma06g22210.2	biological_process
	GmaAffx.26441.1.S1_at	3.31316	2.78064e-06	DEAD-box ATP-dependent RNA helicase 17-like	Glyma09g08370.1
	Gma.2439.1.S1_at	3.30604	1.79924e-06	Phenazine biosynthesis PhzC/PhzF protein	Glyma02g16740.3	biosynthetic_process
	GmaAffx.79054.1.S1_at	3.28057	7.933e-05	Phosphate-responsive 1 family protein	Glyma02g37060.1	biological_process
	GmaAffx.62000.1.S1_at	3.26633	2.02823e-05	Protein of unknown function (DUF707)	Glyma13g39990.1	biological_process
	GmaAffx.36562.1.S1_at	3.26413	3.27134e-07	DUF246 domain-containing protein At1g04910-like	Glyma07g34400.1
	GmaAffx.92921.1.S1_at	3.25059	7.57316e-05	UDP-glycosyltransferase 83A1-like	Glyma08g26840.1	metabolic_process
	GmaAffx.69219.1.S1_at	3.25001	0.000125947	UDP-glycosyltransferase 85A3-like	Glyma15g37520.1	metabolic_process
	Gma.10717.2.S1_s_at	3.2496	0.000162586	CASP-like protein 8 /// CASP-like protein 7	Glyma17g02600.2	biological_process
	Gma.16980.1.S1_at	3.24058	1.71745e-05	zinc finger CCCH domain-containing protein 3-like	Glyma14g05460.2	biological_process
	GmaAffx.89548.1.S1_s_at	3.23042	6.0847e-05	DCN1-like protein 5-like	Glyma13g22360.1	biological_process
	GmaAffx.92406.1.S1_s_at	3.20245	0.000843188	alcohol dehydrogenase 1-like /// alcohol dehydrogenase 1-like	Glyma06g12780.2	response_to_osmotic_stress response_to_hypoxia cellular_respiration response_to_salt_stress response_to_cadmium_ion
	GmaAffx.1301.37.S1_at	3.20074	4.95608e-05	Actin cross-linking protein	Glyma02g02820.1	biological_process
	GmaAffx.82564.1.S1_s_at	3.19665	1.53753e-05	ankyrin repeat domain-containing protein 50-like	Glyma02g03850.2	lipid_transport response_to_lead_ion
	GmaAffx.78987.1.S1_at	3.19326	9.81402e-07	arabinogalactan peptide 22-like	Glyma09g32200.1
	Gma.7120.1.S1_at	3.19122	1.63567e-06	peroxisomal aminotransferase	Glyma01g32090.1
	Gma.5491.2.S1_x_at	3.18009	2.02823e-05	Bifunctional dihydroflavonol 4-reductase/flavanone 4-reductase-like	Glyma09g33820.2	lignin_biosynthetic_process
	Gma.7853.1.S1_at	3.1763	2.04459e-05	Protein of unknown function (DUF1645)	Glyma06g04030.1	biological_process
	GmaAffx.2820.1.S1_at	3.14442	4.57988e-06	zinc finger CCCH domain-containing protein 3-like	Glyma02g43510.1	biological_process
	GmaAffx.93.1.S1_s_at	3.13947	9.65046e-06	remorin-like	Glyma07g07970.2	biological_process
	GmaAffx.92722.1.S1_at	3.12594	1.30854e-06	2-hydroxyisoflavanone dehydratase	Glyma01g45020.1	metabolic_process
	GmaAffx.80862.1.S1_at	3.1123	2.12637e-06	lactation elevated protein 1-like	Glyma02g36990.1	biological_process
	GmaAffx.59637.1.S1_at	3.11003	1.9628e-06	Pleckstrin homology (PH) domain-containing protein	Glyma11g02010.4	biological_process
	Gma.5260.1.A1_at	3.10824	2.61707e-06	aldehyde dehydrogenase family 3 member H1-like	Glyma04g42740.1	response_to_desiccation response_to_salt_stress response_to_abscisic_acid_stimulus
	GmaAffx.78650.1.S1_at	3.10745	2.78064e-06	DDB1- and CUL4-associated factor 8-like	Glyma13g40440.1	biological_process
	GmaAffx.89657.1.S1_s_at	3.09121	4.25274e-06	transmembrane protein 184C-like	Glyma06g00300.1	biological_process
	Gma.12814.1.A1_at	3.0868	5.07058e-06	protein IQ-DOMAIN 1-like	Glyma06g34340.1	biological_process
	Gma.17257.1.A1_at	3.06198	1.97916e-05	ELF4-like 1	Glyma14g37280.2	biological_process
	GmaAffx.29079.1.S1_at	3.05631	6.37912e-06	aldehyde dehydrogenase family 3 member H1-like	Glyma06g12010.1	response_to_desiccation response_to_salt_stress response_to_abscisic_acid_stimulus
	GmaAffx.40264.1.A1_s_at	3.05441	0.000103374	GRF1-interacting factor 3	Glyma07g05720.5	biological_process
	GmaAffx.47978.1.S1_at	3.04617	9.81402e-07	Pyridoxal phosphate phosphatase-related protein	Glyma08g20800.1	metabolic_process
	GmaAffx.34560.1.S1_at	3.03448	1.24311e-05	WD-40 repeat-containing protein MSI2-like	Glyma12g03700.1	biological_process
	GmaAffx.74348.1.S1_at	3.02629	3.30405e-05	Lipase/lipooxygenase, PLAT/LH2 family protein	Glyma08g11950.1	biological_process
	Gma.10717.1.S1_a_at	3.01124	5.82299e-05	CASP-like protein 8 /// CASP-like protein 7	Glyma07g38110.2	biological_process
	GmaAffx.19853.1.A1_at	2.99746	6.70625e-06	UPF0406 protein C16orf57-like	Glyma01g17870.3	biological_process
	Gma.8417.1.S1_at	2.99046	6.54268e-06	calmodulin-like domain protein kinase isoenzyme beta	Glyma20g31510.1	protein_amino_acid_phosphorylation positive_regulation_of_abscisic_acid_mediated_signaling
	GmaAffx.53069.1.S1_at	2.98779	9.09433e-05	P-loop containing nucleoside triphosphate hydrolases superfamily protein	Glyma18g32910.1	biological_process
	GmaAffx.76696.1.A1_at	2.97337	2.78064e-06	P-loop containing nucleoside triphosphate hydrolases superfamily protein	Glyma18g32910.1	biological_process
	GmaAffx.52528.1.S1_at	2.97216	5.13601e-05	Magnesium transporter CorA-like family protein	Glyma09g02280.1	biological_process
	GmaAffx.77420.1.S1_at	2.97123	1.68474e-05	O-glucosyltransferase rumi-like	Glyma11g27050.1	biological_process
	GmaAffx.20260.1.S1_at	2.96836	3.6639e-05	AMP-dependent synthetase and ligase family protein	Glyma02g04790.1	metabolic_process
	GmaAffx.14279.1.S1_at	2.96649	0.000678476	stachyose synthase-like	Glyma19g40550.1	biological_process
	Gma.3429.1.S1_at	2.95681	2.12637e-06	2-oxoisovalerate dehydrogenase subunit alpha, mitochondrial-like /// 2-oxoisovalerate dehydrogenase subunit alpha, mitochondrial-like	Glyma06g12610.3	metabolic_process
	Gma.10393.1.S1_at	2.95171	1.68474e-05	O-glucosyltransferase rumi-like	Glyma18g07010.1	biological_process
	Gma.12809.1.A1_at	2.93233	4.57988e-06	RNA-binding (RRM/RBD/RNP motifs) family protein	Glyma08g09290.1	biological_process
	Gma.12381.1.S1_x_at	2.92119	0.000101084	hypersensitive-induced response protein 1-like	Glyma19g02370.3	biological_process
	Gma.12381.1.S1_at	2.92096	0.000122675	hypersensitive-induced response protein 1-like	Glyma19g02370.3	biological_process
	GmaAffx.42597.1.A1_at	2.91928	1.99552e-05	Tetratricopeptide repeat protein 7B-like	Glyma17g35330.1	biological_process
	Gma.8382.1.S1_at	2.91832	9.81402e-07	probable methyltransferase PMT25-like	Glyma04g42270.1	biological_process
	GmaAffx.12463.1.S1_at	2.91569	6.60811e-05	plectin-related	Glyma14g04170.1	biological_process
	GmaAffx.47497.1.S1_at	2.90584	3.43491e-06	DEAD-box ATP-dependent RNA helicase 53-like	Glyma14g03760.1
	GmaAffx.78921.1.A1_at	2.90037	1.30854e-06	acyl-protein thioesterase 2-like	Glyma08g22420.1	biological_process
	GmaAffx.91960.1.S1_s_at	2.89094	6.86982e-06	2-oxoisovalerate dehydrogenase subunit alpha, mitochondrial-like	Glyma06g12610.2	metabolic_process
	GmaAffx.69087.1.S1_at	2.88814	8.66905e-06	RNA-binding (RRM/RBD/RNP motifs) family protein	Glyma19g00530.1	biological_process
	GmaAffx.46432.1.S1_at	2.88248	5.28322e-05	probable nucleolar protein 5-2-like /// probable nucleolar protein 5-2-like	Glyma12g04400.2	biological_process
	GmaAffx.51262.1.S1_at	2.88181	8.66905e-06	Protein of unknown function (duplicated DUF1399)	Glyma02g38190.1	biological_process
	GmaAffx.40855.1.S1_at	2.88088	2.78064e-06	tafazzin-like	Glyma03g39540.1	metabolic_process
	GmaAffx.11167.1.A1_at	2.87509	9.81402e-07	1-acylglycerophosphocholine O-acyltransferase 1-like	Glyma03g02170.1	metabolic_process
	GmaAffx.2262.2.S1_at	2.8669	4.57988e-06	Protein of unknown function (DUF1336)	Glyma14g12180.1	biological_process
	Gma.6121.2.S1_at	2.85604	1.30854e-06	DEAD-box RNA helicase	Glyma01g01390.1
	GmaAffx.786.1.S1_at	2.85008	2.04459e-05	probable calcium-binding protein CML27-like	Glyma02g41300.1	response_to_cold response_to_heat response_to_mechanical_stimulus calcium-mediated_signaling innate_immune_response response_to_abscisic_acid_stimulus response_to_auxin_stimulus response_to_hydrogen_peroxide response_to_hydrogen_peroxide long-day_photoperiodism,_flowering
	GmaAffx.14279.2.A1_at	2.84024	1.30854e-06	stachyose synthase-like	Glyma19g40550.1	biological_process
	GmaAffx.50381.2.S1_s_at	2.83201	5.88841e-06	nudix hydrolase homolog 17	Glyma08g05000.1	biological_process
	GmaAffx.27899.1.A1_at	2.82674	1.81559e-05	S-adenosylmethionine synthetase 2	Glyma1337s00200.1	S-adenosylmethionine_biosynthetic_process
	Gma.16654.3.S1_at	2.82554	5.56128e-06	coenzyme Q-binding protein COQ10 homolog, mitochondrial-like	Glyma04g04150.2	biological_process
	Gma.2173.1.S1_at	2.82326	1.68474e-05	SNF1-related protein kinase regulatory subunit gamma-1-like	Glyma17g13880.1	biological_process
	Gma.10663.1.S1_at	2.80369	5.88841e-06	acyl-CoA synthetase family member 3, mitochondrial-like	Glyma07g02180.2	metabolic_process
	GmaAffx.6554.1.A1_at	2.78806	3.43491e-06	Succinyl-CoA ligase [ADP-forming] subunit alpha-1, mitochondrial-like	Glyma09g29460.1	metabolic_process
	GmaAffx.50831.1.S1_at	2.78781	0.000985655	probable ATP-dependent RNA helicase DHX36-like	Glyma10g10180.1	biological_process
	GmaAffx.90685.1.S1_x_at	2.78421	0.000130199	putative DNA-binding protein ESCAROLA-like	Glyma02g37680.1	biological_process
	Gma.13647.1.A1_at	2.78401	6.0847e-05	Protein of unknown function (DUF707)	Glyma12g29800.1	biological_process
	GmaAffx.89898.1.S1_s_at	2.78309	2.3063e-05	DEAD-box ATP-dependent RNA helicase 17-like	Glyma09g08370.1
	GmaAffx.67609.1.S1_at	2.76711	4.25274e-06	probable nucleolar protein 5-2-like	Glyma12g04400.1	biological_process
	GmaAffx.4935.2.S1_at	2.76608	1.22675e-05	Pectinacetylesterase family protein	Glyma10g28230.2	biological_process
	Gma.14123.1.S1_at	2.76147	2.17544e-05	Protein of unknown function (DUF3464)	Glyma16g29640.1	biological_process
	Gma.4524.1.A1_at	2.75317	1.30854e-06	Protein of unknown function (DUF1442)	Glyma11g03240.1	biological_process
	GmaAffx.69787.1.S1_at	2.75153	2.02823e-05	Protein of unknown function (DUF1442)	Glyma17g14400.1	biological_process
	Gma.3345.1.S1_at	2.74908	5.02151e-05	alcohol dehydrogenase-like /// alcohol dehydrogenase-like 2-like	Glyma12g01790.1	metabolic_process
	GmaAffx.6015.1.S1_at	2.73855	1.73381e-05	DEAD-box ATP-dependent RNA helicase 13-like	Glyma07g08120.1
	GmaAffx.80486.1.S1_at	2.7314	9.45418e-05	protein notum homolog	Glyma20g29930.2	biological_process
	GmaAffx.5916.1.S1_at	2.72861	2.12637e-06	calmodulin-binding transcription activator 5-like	Glyma17g03510.1	biological_process
	GmaAffx.51466.1.A1_at	2.72314	1.35761e-05	UDP-glycosyltransferase 85A3-like	Glyma13g14190.1	metabolic_process
	GmaAffx.91143.1.S1_s_at	2.71868	2.73157e-05	Octicosapeptide/Phox/Bem1p family protein	Glyma13g32730.1	biological_process
	Gma.7428.1.S1_at	2.71519	0.000534374	agenet domain-containing protein / bromo-adjacent homology (BAH) domain-containing protein	Glyma0022s00420.1	Biological Process/Metabolic process
	Gma.526.1.S1_at	2.68778	7.68765e-06	probable exonuclease V-like	Glyma11g15860.1	biological_process
	Gma.4568.1.A1_at	2.68654	6.47726e-05	COBRA-like protein 7-like	Glyma17g03390.1	biological_process
	GmaAffx.69812.1.A1_at	2.67385	1.24311e-05	glyoxylate reductase-like	Glyma07g08980.1	metabolic_process
	GmaAffx.6562.1.S1_at	2.67297	0.000237827	Histone superfamily protein	Glyma04g37800.1	biological_process
	Gma.7406.1.S1_at	2.65947	0.000609124	anthocyanidin reductase-like /// anthocyanidin reductase-like	Glyma19g00990.1	lignin_biosynthetic_process
	Gma.2830.1.S1_at	2.6582	0.000292294	mitochondrial translocator assembly and maintenance protein 41 homolog	Glyma05g26480.1	biological_process
	GmaAffx.37379.1.S1_at	2.64694	1.17768e-05	amino acid aminotransferase	Glyma03g40000.2	metabolic_process
	Gma.59.1.S1_at	2.63817	5.28322e-05	nucleolar histone deacetylase HD2-P39	Glyma12g09000.1	response_to_water_deprivation response_to_salt_stress response_to_abscisic_acid_stimulus
	Gma.6618.1.S1_at	2.63092	0.000564634	S-adenosyl-L-methionine-dependent methyltransferases superfamily protein	Glyma08g03980.1	biological_process
	Gma.15503.1.S1_at	2.62455	1.50482e-05	reticulon-like protein B5-like	Glyma07g06830.1	biological_process
	Gma.3661.1.S1_at	2.62362	2.02823e-05	serpin-ZX-like	Glyma04g03860.1	biological_process
	Gma.2340.2.S1_at	2.61844	0.000133634	DEAD-box ATP-dependent RNA helicase 27-like	Glyma17g13230.1
	Gma.6609.1.S1_at	2.61679	1.45575e-05	golgin candidate 4-like	Glyma16g03400.1	Golgi_organization
	GmaAffx.90614.1.S1_at	2.6081	6.91889e-05	plectin-related	Glyma14g04170.1	biological_process
	GmaAffx.93266.1.S1_s_at	2.60765	2.45351e-05	RRP15-like protein-like	Glyma19g42400.3	biological_process
	GmaAffx.37742.1.S1_at	2.60464	5.56128e-06	B3 domain-containing transcription repressor VAL2-like	Glyma01g32810.1	regulation_of_transcription positive_regulation_of_seed_germination seed_maturation
	Gma.367.1.A1_at	2.60406	3.02599e-05	Zim17-type zinc finger protein	Glyma10g35330.1	biological_process
	Gma.5163.1.A1_at	2.59977	1.9628e-06	TVP38/TMEM64 family membrane protein slr0305-like	Glyma05g04110.1	biological_process
	Gma.15618.1.A1_at	2.59803	0.000123657	Actin cross-linking protein	Glyma08g40620.1	biological_process
	Gma.16657.2.S1_at	2.59652	6.5754e-05	Transducin/WD40 repeat-like superfamily protein	Glyma02g38500.2	biological_process
	Gma.7703.1.S1_at	2.5957	1.14497e-05	BTB/POZ domain-containing protein At3g09030-like	Glyma08g12550.1	potassium_ion_transport
	Gma.5491.2.S1_at	2.59106	6.54268e-06	Bifunctional dihydroflavonol 4-reductase/flavanone 4-reductase-like	Glyma09g33820.2	lignin_biosynthetic_process
	GmaAffx.90249.1.S1_at	2.58906	1.97916e-05	Aspartate aminotransferase glyoxysomal isozyme AAT1 precursor	Glyma06g08670.1	nitrogen_compound_metabolic_process leaf_senescence
	GmaAffx.91013.1.S1_s_at	2.57922	0.000108609	bifunctional dihydroflavonol 4-reductase/flavanone 4-reductase-like /// bifunctional dihydroflavonol 4-reductase/flavanone 4-reductase-like	Glyma01g02120.1	lignin_biosynthetic_process
	Gma.13340.2.S1_a_at	2.57889	0.000107791	UDP-glycosyltransferase 85A3-like /// UDP-glycosyltransferase 85A3-like	Glyma02g25930.1	metabolic_process
	GmaAffx.18559.1.A1_at	2.57587	1.24311e-05	cold regulated gene 27	Glyma07g33590.1	biological_process
	Gma.6645.1.S1_at	2.5718	0.000537318	periaxin-like	Glyma0041s00240.1	Biological Process/Metabolic process
	Gma.7457.1.A1_a_at	2.56634	1.27582e-05	probable ATP-dependent RNA helicase DHX36-like /// probable ATP-dependent RNA helicase DHX36-like	Glyma02g35240.1	biological_process
	Gma.2754.1.S1_at	2.56509	2.61707e-06	ELF4-like 1	Glyma14g37280.2	biological_process
	GmaAffx.66836.1.S1_at	2.56098	1.27582e-05	Protein of unknown function (DUF581)	Glyma11g04250.1	biological_process
	GmaAffx.63601.1.S1_at	2.55543	4.61259e-05	kelch domain-containing protein 4-like	Glyma04g36770.1	biological_process
	GmaAffx.26790.1.S1_at	2.54875	0.00016095	CASP-like protein At2g36330-like	Glyma06g19450.1
	GmaAffx.5267.1.S1_at	2.53414	9.65046e-06	zinc finger CCCH domain-containing protein 48-like	Glyma15g19120.1	biological_process
	GmaAffx.41299.1.S1_at	2.53234	0.000213782	hyoscyamine 6-dioxygenase-like	Glyma18g50870.1	flavonoid_biosynthetic_process response_to_bacterium response_to_fungus
	Gma.8301.4.S1_at	2.52478	4.57988e-06	Calmodulin-binding protein	Glyma15g07330.2	biological_process
	GmaAffx.69584.1.S1_at	2.52262	1.94645e-05	Calmodulin-like protein 1-like	Glyma07g33460.1	biological_process
	Gma.3799.2.S1_s_at	2.52203	2.01187e-05	EXORDIUM like 2	Glyma08g07590.1	biological_process
	Gma.133.1.S1_at	2.51606	3.4022e-05	seed maturation protein PM27	Glyma12g00370.1	biological_process
	GmaAffx.46667.1.S1_at	2.51566	8.0475e-05	BTB/POZ domain-containing protein At2g13690-like	Glyma05g32480.1	biological_process
	Gma.6121.1.S1_at	2.51352	0.000117932	DEAD-box ATP-dependent RNA helicase 5-like	Glyma09g34390.1
	Gma.6121.2.S1_a_at	2.51349	6.54268e-06	DEAD-box ATP-dependent RNA helicase 5-like	Glyma01g01390.1
	GmaAffx.78381.2.S1_at	2.50281	1.9628e-06	Plant neutral invertase family protein	Glyma07g36440.1	biological_process
	GmaAffx.11503.1.S1_at	2.49935	2.61707e-06	Calcineurin-like metallo-phosphoesterase superfamily protein	Glyma14g08860.1	biological_process
	GmaAffx.48948.1.A1_at	2.49633	2.61707e-06	probable nucleolar protein 5-2-like	Glyma12g04400.2	biological_process
	GmaAffx.91578.1.S1_x_at	2.48664	0.00304807	Transducin/WD40 repeat-like superfamily protein	Glyma02g38500.2	biological_process
	Gma.5013.1.S1_at	2.48633	6.37912e-06	Carbohydrate-binding X8 domain superfamily protein	Glyma02g12950.2	biological_process
	GmaAffx.82628.1.S1_at	2.4853	5.67578e-05	2-oxoglutarate (2OG) and Fe(II)-dependent oxygenase superfamily protein	Glyma12g01130.2	biological_process
	GmaAffx.77396.1.S1_at	2.48517	6.54268e-06	DNA-binding bromodomain-containing protein	Glyma06g01980.2	biological_process
	GmaAffx.76284.2.S1_at	2.4822	2.45351e-06	U-box domain-containing protein 4-like	Glyma0092s00230.1	Biological Process/Metabolic process
	Gma.7457.2.A1_at	2.47838	1.84831e-05	probable ATP-dependent RNA helicase DHX36-like	Glyma10g10180.1	biological_process
	GmaAffx.78465.1.S1_s_at	2.47702	5.07058e-06	anthocyanidin reductase-like /// anthocyanidin reductase-like	Glyma19g00980.1	lignin_biosynthetic_process
	GmaAffx.38645.1.S1_at	2.46448	0.000148846	ribonuclease J-like	Glyma17g13780.2	metabolic_process embryonic_development_ending_in_seed_dormancy
	GmaAffx.54742.1.S1_at	2.46045	0.000681584	DEAD-box ATP-dependent RNA helicase 56-like /// DEAD-box ATP-dependent RNA helicase 56-like	Glyma06g07280.2	response_to_cadmium_ion
	GmaAffx.34785.20.S1_at	2.45484	0.000113843	Alba DNA/RNA-binding protein	Glyma17g38010.1	biological_process
	GmaAffx.92118.1.S1_s_at	2.45406	3.09142e-05	ankyrin repeat family protein	Glyma06g04800.1	biological_process
	Gma.4261.2.S1_at	2.4539	4.90701e-06	BTB/POZ domain-containing protein At2g30600-like	Glyma14g39820.3	cell_adhesion
	GmaAffx.39642.1.S1_at	2.45112	0.00125047	Octicosapeptide/Phox/Bem1p family protein	Glyma13g32730.1	biological_process
	Gma.17365.1.S1_at	2.44051	2.74793e-05	SWIB complex BAF60b domain-containing protein	Glyma07g39530.1	biological_process
	Gma.10709.2.S1_a_at	2.43825	0.000860036	Peroxisomal membrane 22 kDa (Mpv17/PMP22) family protein	Glyma09g00770.1	biological_process
	Gma.13211.1.A1_at	2.42884	6.54268e-07	F-box family protein	Glyma19g38070.3	biological_process
	Gma.12172.2.A1_at	2.42804	6.70625e-06	TRAF-type zinc finger-related	Glyma06g09750.4	biological_process
	GmaAffx.34199.1.A1_at	2.42606	1.07954e-05	WD repeat-containing protein 43-like	Glyma13g44010.1	biological_process
	GmaAffx.22547.1.A1_at	2.42446	0.000103538	D111/G-patch domain-containing protein	Glyma13g22490.1	biological_process
	Gma.17690.1.A1_s_at	2.42238	1.37396e-05	vesicle-associated protein 4-2-like	Glyma13g32050.2	biological_process
	Gma.17935.1.S1_at	2.42153	0.000455861	Alba DNA/RNA-binding protein	Glyma17g38010.1	biological_process
	GmaAffx.80899.1.S1_at	2.41809	5.92113e-05	cytokinin riboside 5'-monophosphate phosphoribohydrolase LOG1-like	Glyma17g37660.1	biological_process
	Gma.7644.2.S1_a_at	2.41694	6.54268e-06	CASP-like protein At2g36330-like	Glyma06g19450.1
	Gma.13799.1.S1_at	2.41638	2.45351e-06	Ribonuclease P protein subunit P38-related	Glyma04g14680.1	biological_process
	Gma.8647.1.S1_at	2.415	6.50997e-05	ankyrin repeat family protein	Glyma06g04800.1	biological_process
	Gma.1518.2.S1_a_at	2.41223	0.000374078	probable calcium-binding protein CML49-like	Glyma10g16040.1	biological_process
	GmaAffx.14977.1.S1_at	2.40986	1.40668e-05	agenet domain-containing protein / bromo-adjacent homology (BAH) domain-containing protein	Glyma0022s00420.1	Biological Process/Metabolic process
	GmaAffx.13843.2.S1_s_at	2.40643	0.000317484	Protein of unknown function (DUF760)	Glyma16g10780.1	biological_process
	Gma.9085.3.S1_at	2.40606	1.94645e-05	nucleolar protein 14-like	Glyma02g00570.1	primary_metabolic_process
	GmaAffx.51687.1.A1_at	2.40209	1.73381e-05	protein SGT1 homolog At5g65490-like	Glyma09g33210.1	biological_process
	Gma.7853.1.S1_s_at	2.39943	2.02823e-05	Protein of unknown function (DUF1645)	Glyma06g04030.1	biological_process
	Gma.3661.1.S1_s_at	2.39725	7.68765e-05	serpin-ZX-like	Glyma04g03860.1	biological_process
	GmaAffx.6022.2.S1_at	2.38416	2.04459e-05	protein LURP-one-related 12-like	Glyma13g44250.2	biological_process
	GmaAffx.83657.1.S1_at	2.37573	3.43491e-06	transmembrane protein 184A-like	Glyma13g31920.2	biological_process
	GmaAffx.89435.1.A1_s_at	2.37548	6.88617e-05	S-adenosylmethionine synthase 1-like	Glyma03g38190.2	S-adenosylmethionine_biosynthetic_process
	GmaAffx.674.1.S1_at	2.37123	0.00284819	dehydrodolichyl diphosphate synthase 2-like	Glyma14g37190.1	dolichol_biosynthetic_process
	GmaAffx.58462.1.S1_at	2.36315	5.07058e-06	ankyrin repeat-containing protein At3g12360-like	Glyma20g38510.1
	GmaAffx.46362.1.S1_at	2.35984	5.07058e-06	Ribosomal protein L18ae family	Glyma13g16680.2	biological_process
	GmaAffx.787.1.A1_at	2.35028	0.00103587	LOB domain-containing protein 41-like	Glyma13g07590.1	biological_process
	GmaAffx.48979.1.S1_at	2.35	6.05198e-05	transmembrane protein 184A-like	Glyma13g31920.2	biological_process
	GmaAffx.4650.1.S1_s_at	2.3458	0.000141813	Predicted pyridoxal phosphate-dependent enzyme, YBL036C type	Glyma15g11720.1	biological_process
	Gma.5505.1.S1_a_at	2.3446	3.20591e-05	glyceraldehyde-3-phosphate dehydrogenase, cytosolic-like /// glyceraldehyde-3-phosphate dehydrogenase, cytosolic-like	Glyma18g01330.2	response_to_salt_stress response_to_cadmium_ion gluconeogenesis glycolysis response_to_heat response_to_oxidative_stress response_to_stress response_to_sucrose_stimulus response_to_sucrose_stimulus
	GmaAffx.230.2.S1_at	2.34444	8.34192e-06	P-loop containing nucleoside triphosphate hydrolases superfamily protein	Glyma07g34330.1	biosynthetic_process
	GmaAffx.92161.1.S1_s_at	2.34338	0.00706626	peroxisomal 3-ketoacyl-CoA thiolase	Glyma10g24590.3	fatty_acid_beta-oxidation jasmonic_acid_biosynthetic_process response_to_wounding fatty_acid_oxidation glyoxysome_organization
	GmaAffx.76284.1.S1_at	2.34241	0.000101248	U-box domain-containing protein 4-like /// U-box domain-containing protein 4-like	Glyma17g35390.1	biological_process
	GmaAffx.71939.2.S1_at	2.34183	9.65046e-06	UDP-glycosyltransferase 76F1-like	Glyma11g34730.1	metabolic_process
	Gma.1573.2.S1_a_at	2.33864	0.00316371	S-adenosylmethionine decarboxylase proenzyme-like /// S-adenosylmethionine decarboxylase proenzyme-like	Glyma18g51390.1
	GmaAffx.1301.10.A1_at	2.3384	0.000375877	PXMP2/4 family protein 4-like /// PXMP2/4 family protein 4-like	Glyma20g26850.1	biological_process
	Gma.406.4.S1_s_at	2.33623	0.0116018	S-adenosylmethionine synthase 1-like /// S-adenosylmethionine synthase 1-like	Glyma19g40810.1	S-adenosylmethionine_biosynthetic_process
	GmaAffx.674.2.S1_at	2.33557	2.61707e-06	dehydrodolichyl diphosphate synthase 2-like	Glyma14g37190.1	dolichol_biosynthetic_process
	GmaAffx.57421.1.S1_at	2.33319	0.000218198	las1-like family protein	Glyma14g04040.1	biological_process
	Gma.7013.4.S1_a_at	2.33144	8.83262e-05	brain protein 44-like protein-like /// brain protein 44-like protein-like	Glyma19g25070.1	biological_process
	Gma.1518.1.S1_at	2.3311	0.000224087	probable calcium-binding protein CML49-like	Glyma10g16040.1	biological_process
	Gma.6989.1.A1_at	2.33034	1.79924e-05	probable methyltransferase PMT15-like	Glyma18g46020.1	biological_process
	GmaAffx.70589.1.S1_at	2.32554	2.12637e-06	protein IQ-DOMAIN 1-like /// protein IQ-DOMAIN 1-like	Glyma19g36270.2	biological_process
	Gma.7286.1.S1_at	2.32296	4.57988e-06	glyoxysomal fatty acid beta-oxidation multifunctional protein MFP-a-like	Glyma17g03080.1	fatty_acid_beta-oxidation
	GmaAffx.40855.3.S1_at	2.32137	3.50034e-05	Phospholipid/glycerol acyltransferase family protein	Glyma19g42160.1	metabolic_process
	Gma.8323.2.S1_a_at	2.32063	0.000117278	protein phosphatase 1 regulatory subunit 7-like	Glyma05g35770.2	biological_process
	GmaAffx.21298.1.S1_at	2.31874	2.1918e-05	WAPL (Wings apart-like protein regulation of heterochromatin) protein	Glyma13g25020.1	biological_process
	Gma.7120.2.S1_a_at	2.31499	0.00145722	peroxisomal aminotransferase	Glyma01g32090.1
	GmaAffx.2492.1.S1_at	2.31461	0.000245678	protein fat-free-like	Glyma02g01610.1	biological_process
	GmaAffx.46125.1.S1_at	2.31374	2.02823e-05	glyceraldehyde-3-phosphate dehydrogenase, cytosolic-like	Glyma03g22790.1	glycolysis
	Gma.8806.1.S1_at	2.3134	1.55389e-05	probable S-acyltransferase At4g00840-like	Glyma03g42100.1	biological_process
	GmaAffx.69905.1.A1_at	2.3132	0.000126764	cytokinin riboside 5'-monophosphate phosphoribohydrolase LOG7-like	Glyma02g35770.1	metabolic_process
	Gma.9087.1.A1_at	2.3131	1.22675e-05	RNA-binding (RRM/RBD/RNP motifs) family protein	Glyma12g07010.2	biological_process
	GmaAffx.90356.1.S1_s_at	2.31038	9.12704e-05	isoflavone reductase homolog	Glyma16g17680.3	lignan_biosynthetic_process
	GmaAffx.66646.1.S1_at	2.30962	0.0056972	calmodulin-binding transcription activator 2-like	Glyma05g24430.1	biological_process
	GmaAffx.47161.1.A1_at	2.30859	0.000667354	Ankyrin repeat domain-containing protein 2-like	Glyma04g12950.3
	Gma.3676.1.S1_at	2.3079	1.55389e-05	MAC/Perforin domain-containing protein	Glyma18g00750.1	biological_process
	Gma.285.1.S1_at	2.29144	2.86242e-05	Acyl-CoA N-acyltransferases (NAT) superfamily protein	Glyma09g08070.2	metabolic_process
	Gma.16922.1.A1_at	2.29095	2.63343e-05	D-inositol-3-phosphate glycosyltransferase-like	Glyma16g17250.1	biosynthetic_process
	GmaAffx.24417.1.S1_at	2.29094	0.000176652	UDP-glycosyltransferase 74E2-like	Glyma19g03000.1	metabolic_process
	GmaAffx.18616.1.S1_at	2.2835	0.000447029	isoflavone reductase homolog	Glyma16g17680.1	lignan_biosynthetic_process
	Gma.12809.2.S1_at	2.2782	0.000175671	RNA-binding (RRM/RBD/RNP motifs) family protein	Glyma08g09290.1	biological_process
	Gma.7523.1.S1_at	2.27315	0.000108281	calcineurin B subunit-related	Glyma07g08810.1	metabolic_process
	Gma.406.5.S1_s_at	2.26743	0.011848	S-adenosylmethionine synthase 1-like /// S-adenosylmethionine synthase 1-like	Glyma03g38190.2	S-adenosylmethionine_biosynthetic_process
	GmaAffx.91594.1.S1_at	2.26575	5.88841e-06	sterol carrier protein 2	Glyma14g09100.1	metabolic_process
	Gma.15368.1.S1_at	2.26506	0.000113025	RRP12-like protein-like	Glyma17g05190.1	biological_process
	GmaAffx.85828.1.S1_at	2.26138	0.000174199	C2 domain-containing protein	Glyma07g10280.1	biological_process
	GmaAffx.91960.1.S1_at	2.25694	2.63343e-05	2-oxoisovalerate dehydrogenase subunit alpha, mitochondrial-like	Glyma06g12610.2	metabolic_process
	Gma.13101.1.A1_at	2.25648	4.08918e-06	Pleckstrin homology (PH) domain-containing protein	Glyma02g45380.1	biological_process
	GmaAffx.1999.1.S1_at	2.25221	0.00218902	UDP-glycosyltransferase 90A1-like	Glyma16g08060.1	metabolic_process
	GmaAffx.56020.1.S1_at	2.24773	0.00110391	Protein of unknown function (DUF506)	Glyma02g16140.1	biological_process
	GmaAffx.92875.1.S1_s_at	2.24725	0.000218853	ribonuclease J-like	Glyma17g13780.1	metabolic_process embryonic_development_ending_in_seed_dormancy
	Gma.1242.1.S1_at	2.23346	0	2-oxoisovalerate dehydrogenase subunit beta, mitochondrial-like	Glyma03g17950.1	metabolic_process
	GmaAffx.53446.1.S1_at	2.23201	4.56352e-05	Protein of unknown function, DUF538	Glyma07g30740.1	biological_process
	Gma.16722.1.S1_at	2.22771	0.00034529	DEAD-box ATP-dependent RNA helicase 47A-like	Glyma08g17220.1	embryonic_development_ending_in_seed_dormancy
	Gma.16936.1.S1_at	2.22431	9.81402e-07	anoctamin-8-like	Glyma07g01550.1	biological_process
	GmaAffx.65897.1.S1_at	2.22395	0.000250421	Protein of unknown function (DUF726)	Glyma01g37420.1	biological_process
	GmaAffx.23963.1.S1_at	2.21918	1.60296e-05	serine protease inhibitor, Kazal-type family protein	Glyma02g38630.1	biological_process
	Gma.7978.1.A1_at	2.21737	5.07058e-06	D111/G-patch domain-containing protein	Glyma13g22490.1	biological_process
	Gma.3990.1.S1_s_at	2.2147	0.000964882	calmodulin-binding transcription activator 3-like /// calmodulin-binding transcription activator 3-like	Glyma08g14370.1	biological_process
	GmaAffx.47162.1.A1_at	2.21426	0.00176227	binding	Glyma11g20830.1	biological_process
	GmaAffx.50910.1.S1_at	2.21207	2.02823e-05	golgin candidate 3-like /// golgin candidate 4-like	Glyma07g06820.1	Golgi_organization
	Gma.12187.1.A1_x_at	2.20906	4.57988e-06	ALWAYS EARLY 4	Glyma11g33670.1	biological_process
	GmaAffx.90950.1.S1_at	2.20774	4.25274e-06	Transducin/WD40 repeat-like superfamily protein	Glyma02g38500.2	biological_process
	GmaAffx.49651.1.S1_at	2.20535	1.78288e-05	cytokinin riboside 5'-monophosphate phosphoribohydrolase LOG1-like	Glyma12g29810.1	biological_process
	Gma.13342.1.A1_at	2.20464	7.72037e-05	isoflavone reductase homolog	Glyma16g17680.3	lignan_biosynthetic_process
	Gma.2211.2.S1_a_at	2.20412	0.000512128	UDP-glucuronic acid decarboxylase 1-like	Glyma10g05260.1	nucleotide-sugar_metabolic_process D-xylose_metabolic_process
	Gma.3048.1.S1_a_at	2.20159	0.0001935	CASP-like protein 10-like /// CASP-like protein 10-like	Glyma11g33030.1	biological_process
	GmaAffx.53377.1.S1_at	2.19848	9.48689e-06	Protein prenylyltransferase superfamily protein	Glyma04g38160.1	biological_process
	GmaAffx.12714.1.A1_at	2.19033	3.6639e-05	hypersensitive-induced response protein 1-like	Glyma02g02540.3	biological_process
	Gma.12187.1.A1_s_at	2.18998	1.37396e-05	THO complex subunit 4-like /// uncharacterized LOC100820344	Glyma11g33670.1	biological_process
	Gma.5505.1.S1_at	2.18887	7.933e-05	glyceraldehyde-3-phosphate dehydrogenase, cytosolic-like	Glyma18g01330.2	response_to_salt_stress response_to_cadmium_ion gluconeogenesis glycolysis response_to_heat response_to_oxidative_stress response_to_stress response_to_sucrose_stimulus response_to_sucrose_stimulus
	Gma.17257.2.S1_at	2.18401	4.25274e-06	ELF4-like 1	Glyma14g37280.2	biological_process
	GmaAffx.3027.1.S1_at	2.18332	3.76204e-06	DWNN domain, a CCHC-type zinc finger	Glyma17g15240.1	biological_process
	GmaAffx.90259.1.S1_at	2.18264	0.00398498	BTB/POZ and MATH domain-containing protein 2-like	Glyma10g02940.1	biological_process
	Gma.16392.2.S1_at	2.17772	0.000752736	BTB/POZ domain-containing protein At1g55760-like	Glyma18g08140.1	biological_process
	GmaAffx.42917.1.S1_at	2.17718	0.000355431	Transducin/WD40 repeat-like superfamily protein	Glyma05g01170.1	biological_process
	Gma.7325.1.S1_at	2.17486	1.68474e-05	sphere organelles protein-related	Glyma11g37740.1	biological_process
	GmaAffx.14915.1.S1_at	2.16941	5.88841e-06	THO complex subunit 4-like	Glyma18g04530.1	biological_process
	Gma.10423.1.S1_at	2.16546	6.52633e-05	protein FMP32, mitochondrial-like	Glyma17g17170.2	biological_process
	Gma.13307.1.S1_at	2.16389	0.00011875	Protein of unknown function (DUF1005)	Glyma01g45200.1	biological_process
	Gma.8936.1.S1_at	2.16295	9.0289e-05	protein GDAP2 homolog	Glyma01g06730.1	biological_process
	Gma.9083.2.S1_at	2.15597	0.00627394	Calcium-dependent lipid-binding (CaLB domain) family protein	Glyma09g24890.1	biological_process
	Gma.9586.1.A1_at	2.14974	6.70625e-06	pentatricopeptide repeat-containing protein At4g18975, chloroplastic-like	Glyma11g03380.2
	GmaAffx.73258.2.S1_at	2.14948	0.000140013	cleavage and polyadenylation specificity factor subunit 5-like	Glyma09g07670.1	biological_process
	GmaAffx.81775.1.S1_at	2.14768	0.00188478	UBA and UBX domain-containing protein At4g15410-like /// UBA and UBX domain-containing protein At4g15410-like	Glyma02g43770.2	biological_process
	GmaAffx.93189.1.S1_s_at	2.14462	0.000199715	beta-ureidopropionase-like	Glyma07g30090.1	nitrogen_compound_metabolic_process
	Gma.5287.1.S1_at	2.14414	1.30854e-06	MA3 domain-containing protein	Glyma05g02910.1	biological_process
	Gma.1991.2.S1_a_at	2.13794	4.36724e-05	magnesium transporter NIPA2-like	Glyma12g03390.2	biological_process
	Gma.18036.1.S1_at	2.13754	4.85794e-05	MIP18 family protein At1g68310-like	Glyma01g01590.1	biological_process
	Gma.1498.1.A1_at	2.13448	1.68474e-05	Plant protein of unknown function (DUF828) with plant pleckstrin homology-like region	Glyma01g41640.1	biological_process
	Gma.3716.1.S1_at	2.13214	1.99552e-05	probable methyltransferase PMT26-like	Glyma06g16050.1	biological_process
	GmaAffx.60474.1.S1_at	2.13212	5.26686e-05	protein LURP-one-related 7-like	Glyma14g38060.2	biological_process
	GmaAffx.58492.1.S1_s_at	2.13087	9.81402e-07	acetyl-coenzyme A synthetase-like	Glyma15g25170.1	metabolic_process
	Gma.3371.1.S1_at	2.12623	9.48689e-06	spermine synthase-like	Glyma06g13210.3	polyamine_biosynthetic_process
	GmaAffx.81346.2.S1_at	2.10495	0.000773018	heparan-alpha-glucosaminide N-acetyltransferase-like	Glyma18g53630.1	biological_process
	GmaAffx.83399.1.S1_at	2.10385	0.000115969	choline-phosphate cytidylyltransferase B-like	Glyma15g16950.1	biosynthetic_process
	GmaAffx.74538.2.S1_at	2.10226	0.000121694	Coiled-coil domain-containing protein 25-like	Glyma04g08530.3	biological_process
	GmaAffx.85037.1.S1_at	2.09924	0.000391907	WD repeat-containing protein 18-like	Glyma08g27980.1	biological_process
	Gma.4831.1.S1_a_at	2.09835	0.000112207	5'-nucleotidase surE-like /// 5'-nucleotidase surE-like	Glyma13g42420.1	biological_process
	GmaAffx.74377.1.S1_at	2.09544	9.15976e-06	UDP-glycosyltransferase 74B1-like	Glyma01g04250.1	glucosinolate_biosynthetic_process
	Gma.4499.2.S1_at	2.08923	1.78288e-05	UPF0406 protein C16orf57-like	Glyma01g17870.1	biological_process
	Gma.3990.1.S1_at	2.07746	0.000173054	calmodulin-binding transcription activator 3-like	Glyma05g31190.1	response_to_biotic_stimulus
	Gma.11275.1.S1_at	2.07727	1.14497e-05	beta-ureidopropionase-like	Glyma07g30090.1	nitrogen_compound_metabolic_process
	Gma.5174.1.S1_at	2.07724	0.000141649	DUF21 domain-containing protein At4g33700-like	Glyma13g32580.1	biological_process
	Gma.11164.1.S1_at	2.07488	0.000122021	peroxisomal 3-ketoacyl-CoA thiolase	Glyma10g24590.2	fatty_acid_beta-oxidation jasmonic_acid_biosynthetic_process response_to_wounding fatty_acid_oxidation glyoxysome_organization
	Gma.8988.1.S1_at	2.07437	5.88841e-06	Protein of unknown function (DUF789)	Glyma06g45090.1	biological_process
	Gma.8310.1.S1_at	2.06927	1.63567e-05	protein unc-50 homolog	Glyma10g40860.1	biological_process
	GmaAffx.86844.1.S1_at	2.06856	9.15976e-06	Remorin family protein	Glyma10g38080.1	biological_process
	GmaAffx.81306.1.S1_at	2.06688	6.98431e-05	WD repeat-containing protein 75-like	Glyma17g06970.1	biological_process
	GmaAffx.20702.1.S1_at	2.06341	3.22227e-05	zinc finger CCCH domain-containing protein 48-like	Glyma14g37100.1	biological_process
	GmaAffx.81775.2.S1_at	2.05934	0.0010622	UBA and UBX domain-containing protein At4g15410-like	Glyma02g43770.2	biological_process
	GmaAffx.34679.1.S1_at	2.05827	2.28994e-05	CASC3/Barentsz eIF4AIII binding	Glyma15g01650.1	biological_process
	GmaAffx.87912.1.S1_at	2.05814	0.00192764	spermine synthase-like	Glyma04g41600.1	polyamine_biosynthetic_process
	GmaAffx.87908.1.S1_at	2.0555	0.000338257	spermine synthase-like	Glyma06g13210.3	polyamine_biosynthetic_process
	GmaAffx.86112.1.S1_at	2.05446	0.0184597	BTB/POZ and MATH domain-containing protein 3-like	Glyma11g34460.2	biological_process
	Gma.10394.1.S1_at	2.05275	1.84831e-05	Lactoylglutathione lyase / glyoxalase I family protein	Glyma18g25820.1	biological_process
	GmaAffx.52373.1.A1_at	2.05191	2.17544e-05	proteasome assembly chaperone 2-like	Glyma11g13100.2	biological_process
	Gma.17362.1.S1_at	2.05171	5.92113e-05	BTB/POZ domain-containing protein At2g24240-like	Glyma02g36470.1	potassium_ion_transport
	GmaAffx.47978.2.S1_at	2.04326	2.14273e-05	phosphate starvation-induced gene 2	Glyma07g01400.1	metabolic_process
	Gma.8323.1.S1_at	2.04285	8.66905e-06	protein phosphatase 1 regulatory subunit pprA-like	Glyma05g35770.2	biological_process
	GmaAffx.68580.1.S1_at	2.03933	0.00174641	DEAD-box ATP-dependent RNA helicase 30-like	Glyma17g09270.1
	GmaAffx.72198.1.A1_at	2.03803	0.00139686	UDP-glycosyltransferase 85A3-like	Glyma15g37520.1	metabolic_process
	GmaAffx.81346.1.S1_at	2.03783	4.8743e-05	heparan-alpha-glucosaminide N-acetyltransferase-like	Glyma18g53630.1	biological_process
	Gma.16546.1.S1_at	2.02959	1.84831e-05	putative lipase ROG1-like	Glyma10g23470.2	biological_process
	Gma.5174.2.A1_at	2.02895	6.37912e-06	DUF21 domain-containing protein At4g33700-like	Glyma13g32580.1	biological_process
	GmaAffx.68199.1.S1_at	2.02785	0.00120533	large subunit GTPase 1 homolog /// large subunit GTPase 1 homolog	Glyma12g10130.1	biological_process
	GmaAffx.30043.1.S1_at	2.02432	7.68765e-06	glycine-rich RNA-binding protein GRP1A-like	Glyma11g12510.2	response_to_salt_stress response_to_cadmium_ion circadian_rhythm response_to_cold mRNA_export_from_nucleus response_to_osmotic_stress innate_immune_response regulation_of_stomatal_movement regulation_of_stomatal_movement DNA_duplex_unwinding RNA_secondary_structure_unwinding
	Gma.12013.1.S1_at	2.02234	0.000646253	peroxisomal enoyl-CoA hydratase/isomerase family protein	Glyma07g36770.1	metabolic_process
	Gma.14414.2.A1_at	2.02024	0.00010272	Protein phosphatase 2C family protein	Glyma14g09020.1	biological_process
	GmaAffx.3027.3.S1_at	2.01969	0.000108772	DWNN domain, a CCHC-type zinc finger	Glyma17g15240.1	biological_process
	GmaAffx.24423.1.A1_at	2.01901	3.07506e-05	CBS domain-containing protein CBSX1, chloroplastic-like	Glyma01g39530.2	biological_process
	GmaAffx.89488.1.A1_s_at	2.01075	3.56576e-05	Cysteine proteinases superfamily protein	Glyma20g32220.1	biological_process
	Gma.7713.1.S1_at	2.0098	0.00022834	2-aminoethanethiol dioxygenase-like	Glyma13g05230.1	biological_process
	Gma.923.1.S1_at	2.0097	0.00159249	DEAD-box ATP-dependent RNA helicase 37-like	Glyma02g26630.2
	Gma.2961.1.S1_at	2.00964	0.000335967	UDP-glycosyltransferase 85A2-like	Glyma08g19000.1	metabolic_process
	Gma.1635.1.S1_at	2.00834	0.00121105	SEL-1	Glyma05g33770.2	biological_process
	GmaAffx.68541.1.S1_at	2.00799	4.41631e-05	abhydrolase domain-containing protein FAM108C1-like	Glyma13g06890.1	biological_process
	Gma.2609.1.S1_s_at	2.00782	5.07058e-06	DEAD-box ATP-dependent RNA helicase 56-like	Glyma04g07180.2	response_to_cadmium_ion
	GmaAffx.92931.1.S1_at	2.00582	0.00483079	BTB/POZ and MATH domain-containing protein 2-like	Glyma02g16840.1	biological_process
	Gma.5442.1.S1_at	2.00204	1.79924e-05	cirhin-like	Glyma14g09940.1	biological_process
	GmaAffx.50828.1.S1_at	2.0011	0.000121694	laccase-7-like	Glyma03g15800.3
	GmaAffx.23656.1.S1_at	1.9958	0.000119077	protein IQ-DOMAIN 1-like	Glyma13g20070.1	biological_process
	Gma.3260.1.S1_at	1.99271	0.000437378	isoflavone 7-O-methyltransferase-like	Glyma20g35630.1
	Gma.4499.1.A1_at	1.99253	0.000512292	UPF0406 protein C16orf57-like	Glyma01g17870.3	biological_process
	Gma.11849.1.S1_at	1.99233	6.70625e-06	Protein of unknown function (DUF544)	Glyma01g42400.2	biological_process
	GmaAffx.80240.1.S1_at	1.99165	1.63567e-05	BTB/POZ domain-containing protein At2g13690-like	Glyma05g32480.1	biological_process
	Gma.3012.1.A1_at	1.98887	5.41407e-05	BTB/POZ domain-containing protein At2g13690-like	Glyma05g32480.1	biological_process
	GmaAffx.64316.1.S1_at	1.98552	2.797e-05	RNA-binding (RRM/RBD/RNP motifs) family protein	Glyma10g33490.1	biological_process
	GmaAffx.92629.1.S1_at	1.98251	7.26238e-05	phosphatase YqaB-like	Glyma01g41030.3	metabolic_process
	GmaAffx.23331.1.S1_at	1.98088	2.50258e-05	putative hydrolase C777.06c-like	Glyma15g09710.1	biological_process
	GmaAffx.50636.1.A1_at	1.97408	4.00739e-05	Membrane-bound O-acyltransferase domain-containing protein 2-like	Glyma05g03510.2	biological_process
	GmaAffx.93301.2.S1_s_at	1.97404	0.00114072	bifunctional dihydroflavonol 4-reductase/flavanone 4-reductase-like /// 2'-hydroxydihydrodaidzein reductase	Glyma18g45260.1	brassinosteroid_metabolic_process flavonoid_biosynthetic_process regulation_of_brassinosteroid_biosynthetic_process
	Gma.4549.2.S1_at	1.97374	5.02151e-05	stromal cell-derived factor 2-like protein-like	Glyma04g06580.2	biological_process
	GmaAffx.57898.1.S1_at	1.97298	0.000131835	Calcium-binding EF-hand family protein	Glyma04g42360.1	biological_process
	GmaAffx.34798.1.S1_at	1.97098	0.000100267	Protein of unknown function (DUF789)	Glyma12g12190.3	biological_process
	GmaAffx.74887.1.S1_s_at	1.96913	0.000137069	RmlC-like cupins superfamily protein	Glyma10g04690.1	biological_process
	GmaAffx.3027.2.S1_at	1.96863	1.63567e-06	DWNN domain, a CCHC-type zinc finger	Glyma05g04880.1	biological_process
	Gma.17318.1.S1_at	1.96691	2.04459e-05	EamA-like transporter family	Glyma17g33790.1	biological_process
	GmaAffx.57755.1.S1_at	1.96657	1.65203e-05	probable nucleolar protein 5-2-like	Glyma11g12200.1	biological_process
	GmaAffx.16367.1.S1_at	1.96554	5.56128e-06	Rab5-interacting family protein	Glyma15g14760.1	biological_process
	GmaAffx.58743.1.S1_at	1.96437	9.12704e-05	CBS domain-containing protein CBSCBSPB5-like	Glyma04g37370.3
	Gma.12878.1.S1_at	1.95358	8.99619e-06	Protein of unknown function (DUF1644)	Glyma06g11420.1	biological_process
	GmaAffx.31888.1.S1_at	1.95195	0.000139686	glycoprotein 3-alpha-L-fucosyltransferase A-like	Glyma07g33580.1	protein_amino_acid_N-linked_glycosylation
	GmaAffx.90908.1.S1_x_at	1.95194	5.57764e-05	protein IQ-DOMAIN 14-like	Glyma02g15590.3
	GmaAffx.68046.1.S1_at	1.94963	0.00279094	PPPDE peptidase domain-containing protein 2-like	Glyma18g36840.1	biological_process
	GmaAffx.91672.1.S1_at	1.94959	1.75017e-05	CBS domain-containing protein CBSCBSPB5-like	Glyma04g37370.2
	GmaAffx.91578.1.S1_s_at	1.94888	0.00457154	Transducin/WD40 repeat-like superfamily protein	Glyma02g38500.2	biological_process
	Gma.5444.1.S1_s_at	1.94797	0.00047091	hydroxyproline-rich glycoprotein family protein	Glyma19g28500.2	biological_process
	GmaAffx.91143.1.S1_at	1.94052	0.000969298	Octicosapeptide/Phox/Bem1p family protein	Glyma13g32730.1	biological_process
	GmaAffx.49584.1.S1_at	1.93981	0.0116301	ankyrin repeat-containing protein At3g12360-like	Glyma20g38510.1
	GmaAffx.85813.1.A1_at	1.93961	2.22451e-05	Core-2/I-branching beta-1,6-N-acetylglucosaminyltransferase family protein	Glyma14g14370.1	biological_process
	GmaAffx.82805.1.S1_at	1.93935	0.000100921	Protein of unknown function (DUF1644)	Glyma06g11420.1	biological_process
	GmaAffx.82653.1.S1_at	1.93803	0.000200043	nodal modulator 1-like	Glyma19g40520.2
	GmaAffx.51457.1.S1_at	1.93771	5.67578e-05	UPF0160 protein MYG1, mitochondrial-like	Glyma01g24650.1	biological_process
	GmaAffx.74802.2.S1_at	1.93586	6.16648e-05	AP-3 complex subunit delta-like	Glyma08g04940.6	intracellular_protein_transport protein_complex_assembly vesicle-mediated_transport
	Gma.9083.1.S1_at	1.9358	8.09657e-05	Calcium-dependent lipid-binding (CaLB domain) family protein	Glyma09g24890.1	biological_process
	Gma.4615.1.S1_at	1.93517	3.22227e-05	Histidine protein methyltransferase 1 homolog	Glyma15g03570.3	biological_process
	GmaAffx.91265.1.S1_s_at	1.93513	0.000110735	type I inositol-1,4,5-trisphosphate 5-phosphatase 2-like	Glyma11g04460.3	response_to_abscisic_acid_stimulus inositol_phosphate_dephosphorylation inositol_trisphosphate_metabolic_process
	Gma.7088.1.S1_at	1.93481	7.52409e-06	ankyrin repeat-containing protein At5g02620-like	Glyma19g35900.1
	GmaAffx.89920.1.S1_at	1.93135	1.65203e-05	C2 domain-containing protein	Glyma09g31610.1	biological_process
	Gma.3953.1.S1_at	1.93085	2.50258e-05	carbon catabolite repressor protein 4 homolog 2-like	Glyma03g36550.2	biological_process
	GmaAffx.32909.1.S1_at	1.93083	0.000635295	alpha/beta-Hydrolases superfamily protein	Glyma07g14570.1	biological_process
	GmaAffx.93120.1.S1_at	1.93055	0.00704173	UPF0160 protein MYG1, mitochondrial-like	Glyma01g24650.1	biological_process
	GmaAffx.32909.2.S1_at	1.92946	5.70849e-05	alpha/beta-Hydrolases superfamily protein	Glyma07g14570.1	biological_process
	Gma.2313.2.S1_s_at	1.92546	0.000195953	Aluminium induced protein with YGL and LRDR motifs	Glyma12g35070.1	biological_process
	Gma.4521.1.A1_at	1.92464	4.08918e-06	methyltransferase-like protein 21A-like	Glyma12g33470.1	biological_process
	GmaAffx.91437.1.S1_s_at	1.92452	4.05646e-05	probable calcium-binding protein CML49-like	Glyma10g16040.1	biological_process
	GmaAffx.91417.1.S1_at	1.92384	8.14564e-05	nodal modulator 1-like	Glyma03g37930.1
	GmaAffx.34626.1.S1_at	1.9231	0.000539608	serine protease inhibitor, Kazal-type family protein	Glyma14g36800.1	biological_process
	Gma.1401.1.A1_at	1.92278	5.80663e-05	Putative BPI/LBP family protein At3g20270-like	Glyma14g05590.1	biological_process
	Gma.7192.1.S1_at	1.92152	0.00020495	peroxisomal 3-hydroxyisobutyryl-coenzyme A hydrolase	Glyma16g08960.3	fatty_acid_beta-oxidation valine_catabolic_process response_to_auxin_stimulus
	Gma.7437.1.S1_at	1.91894	0.000290332	Protein of unknown function (DUF3511)	Glyma07g00960.1	biological_process
	GmaAffx.10780.1.S1_at	1.91857	0.000225723	ENTH/VHS family protein	Glyma05g31560.1	biological_process
	GmaAffx.67969.2.A1_at	1.91785	0.000326971	hydroxysteroid 11-beta-dehydrogenase 1-like protein-like	Glyma01g43780.1	metabolic_process
	GmaAffx.87793.1.S1_at	1.91651	5.88841e-06	Protein of unknown function (DUF 3339)	Glyma11g36910.1	biological_process
	GmaAffx.77111.1.S1_at	1.9126	2.14273e-05	RRP15-like protein-like	Glyma19g42400.3	biological_process
	GmaAffx.29260.1.S1_at	1.90933	0.000502969	21 kDa protein-like	Glyma01g42030.1	biological_process
	GmaAffx.45740.1.S1_at	1.90662	0.000300146	Protein of unknown function (DUF3464)	Glyma16g29640.1	biological_process
	GmaAffx.57476.1.A1_at	1.90431	0.000178615	protein DYAD-like	Glyma08g00830.1	biological_process
	GmaAffx.91470.1.S1_at	1.90306	4.23639e-05	aldehyde dehydrogenase family 2 member C4-like	Glyma09g32170.1	phenylpropanoid_biosynthetic_process
	GmaAffx.51457.2.S1_at	1.90264	1.78288e-05	UPF0160 protein MYG1, mitochondrial-like	Glyma01g24650.1	biological_process
	Gma.11021.2.S1_x_at	1.9021	0.000352978	Nascent polypeptide-associated complex subunit alpha-like protein 2-like	Glyma04g40550.3	biological_process
	GmaAffx.79126.1.S1_at	1.90081	0.000115315	Putative adipose-regulatory protein (Seipin)	Glyma18g47750.1	biological_process
	Gma.8030.1.S1_at	1.9007	2.76428e-05	ectonucleoside triphosphate diphosphohydrolase 1-like	Glyma02g11980.1	biological_process
	GmaAffx.37662.1.S1_at	1.90029	4.35088e-05	WD repeat-containing protein 89 homolog	Glyma03g37180.1	biological_process
	Gma.6047.1.S1_s_at	1.89967	3.45127e-05	pirin-like protein At1g50590-like	Glyma02g46600.1	biological_process
	GmaAffx.90920.1.S1_at	1.89842	0.00231856	histidine protein methyltransferase 1 homolog	Glyma15g03570.3	biological_process
	GmaAffx.91265.1.S1_at	1.89338	0.00292965	type I inositol-1,4,5-trisphosphate 5-phosphatase 2-like	Glyma11g04460.3	response_to_abscisic_acid_stimulus inositol_phosphate_dephosphorylation inositol_trisphosphate_metabolic_process
	GmaAffx.13506.1.S1_at	1.89192	0.0122788	DEAD-box ATP-dependent RNA helicase 56-like	Glyma06g07280.2	response_to_cadmium_ion
	Gma.12376.1.S1_at	1.89159	2.89514e-05	CBS domain-containing protein CBSX5-like	Glyma13g35470.1	biological_process
	Gma.6121.3.S1_at	1.89024	6.37912e-06	DEAD-box RNA helicase	Glyma01g01390.1
	Gma.16905.1.S1_at	1.88668	6.15012e-05	large subunit GTPase 1 homolog	Glyma12g10130.1	biological_process
	GmaAffx.69348.1.S1_at	1.88582	0.000499043	DEAD-box ATP-dependent RNA helicase 37-like	Glyma18g00370.1
	Gma.2751.1.S1_at	1.88516	0.00100316	Protein of unknown function (DUF 3339)	Glyma11g36910.1	biological_process
	Gma.17865.1.A1_at	1.88476	3.07506e-05	DEAD-box ATP-dependent RNA helicase 38-like	Glyma19g03410.1	response_to_cold response_to_heat poly(A)+_mRNA_export_from_nucleus response_to_abscisic_acid_stimulus
	Gma.8403.1.S1_at	1.88435	0.000292131	MAC/Perforin domain-containing protein	Glyma05g28180.1	biological_process
	GmaAffx.72774.2.S1_at	1.88168	0.000605525	protein SRG1-like	Glyma08g15890.1	flavonoid_biosynthetic_process organ_senescence
	Gma.1991.1.S1_at	1.88064	2.63343e-05	magnesium transporter NIPA2-like	Glyma12g03390.2	biological_process
	Gma.12013.2.S1_at	1.87973	1.94645e-05	3-hydroxybutyryl-CoA dehydratase-like	Glyma17g03760.1	metabolic_process
	Gma.7490.1.A1_at	1.87697	0.000919738	6-hydroxynicotinate 3-monooxygenase-like	Glyma10g42870.1	metabolic_process
	GmaAffx.82560.1.S1_at	1.8751	0.000194808	chorismate mutase, chloroplastic-like	Glyma13g05830.2	aromatic_amino_acid_family_biosynthetic_process
	Gma.15460.1.S1_at	1.87418	6.9516e-05	calmodulin-binding transcription activator 2-like	Glyma08g07680.1	biological_process
	Gma.1375.1.A1_at	1.8707	9.5196e-05	Pentatricopeptide repeat (PPR) superfamily protein	Glyma11g14330.1	biological_process
	Gma.15877.1.S1_at	1.86966	3.7784e-05	RPM1-interacting protein 4 (RIN4) family protein	Glyma18g08410.1	biological_process
	GmaAffx.93592.1.S1_x_at	1.86246	4.43267e-05	Chaperonin-like RbcX protein	Glyma08g45070.2	biological_process
	Gma.670.1.S1_at	1.85649	0.000184177	DEAD-box ATP-dependent RNA helicase 42-like	Glyma01g43960.2
	GmaAffx.51151.1.S1_at	1.85627	0.000188429	SAC3/GANP/Nin1/mts3/eIF-3 p25 family	Glyma10g43870.1	biological_process
	GmaAffx.57252.1.S1_at	1.85383	0.00034022	Ribonuclease inhibitor	Glyma05g27700.1	biological_process
	Gma.8557.1.S1_at	1.8445	0.000120712	Regulator of Vps4 activity in the MVB pathway protein	Glyma07g15350.1	biological_process
	GmaAffx.84528.1.S1_at	1.84035	0.00132015	Protein of unknown function (DUF1005)	Glyma01g45200.1	biological_process
	GmaAffx.62000.2.S1_at	1.83922	1.30854e-06	Protein of unknown function (DUF707)	Glyma12g29800.1	biological_process
	Gma.358.1.S1_at	1.83755	0.000188429	probable carboxylesterase 2-like	Glyma01g45000.1
	GmaAffx.77138.2.S1_at	1.83754	0.000115642	Tetratricopeptide repeat (TPR)-like superfamily protein	Glyma11g07460.1	biological_process
	Gma.2609.2.A1_at	1.83602	3.43491e-06	DEAD-box ATP-dependent RNA helicase 56-like	Glyma06g07280.2	response_to_cadmium_ion
	Gma.16609.1.A1_at	1.83467	0.000758951	Protein of unknown function (DUF707)	Glyma11g37770.1	biological_process
	GmaAffx.85956.1.S1_at	1.83312	0.00150367	SWIB complex BAF60b domain-containing protein	Glyma08g43590.2	biological_process
	GmaAffx.42813.1.S1_at	1.83027	0.0159592	BRCT domain-containing protein At4g02110-like	Glyma02g01680.1	biological_process
	Gma.4956.1.S1_at	1.82928	3.14049e-05	protein FAM135B-like	Glyma08g08190.3	biological_process
	Gma.10907.4.S1_at	1.8276	8.34192e-06	Stem-specific protein TSJT1-like	Glyma15g07720.1	biological_process
	GmaAffx.4770.1.S1_at	1.82685	0.0039297	zinc finger protein ZPR1-like	Glyma20g02690.2	biological_process
	Gma.7681.2.A1_at	1.82592	3.6639e-05	Protein of unknown function (DUF506)	Glyma11g01690.2	biological_process
	GmaAffx.76898.1.S1_at	1.82102	1.63567e-05	protein fat-free homolog	Glyma10g01660.1	biological_process
	GmaAffx.71558.1.S1_at	1.81359	1.71745e-05	transmembrane protein 184C-like	Glyma06g00300.1	biological_process
	Gma.17082.1.S1_at	1.81215	7.14788e-05	BTB/POZ and MATH domain-containing protein 3-like	Glyma11g34460.2	biological_process
	Gma.7350.1.S1_at	1.80909	6.23191e-05	glycine-rich RNA-binding protein 2, mitochondrial-like	Glyma06g41210.1	biological_process
	GmaAffx.77250.1.S1_at	1.8067	0.00439194	coenzyme F420 hydrogenase family / dehydrogenase, beta subunit family	Glyma10g25710.2	biological_process
	Gma.7185.1.S1_s_at	1.80477	5.80663e-05	Kinase-related protein of unknown function (DUF1296)	Glyma09g02290.2	biological_process
	GmaAffx.49949.1.S1_at	1.8041	0.00035216	Outer arm dynein light chain 1 protein	Glyma05g33730.1	biological_process
	Gma.3552.1.S1_at	1.7976	0.0015444	mps one binder kinase activator-like 1-like	Glyma09g08040.3	biological_process
	GmaAffx.87321.1.S1_at	1.79546	0.000318302	Protein of unknown function (DUF544)	Glyma01g42400.2	biological_process
	GmaAffx.49629.1.S1_at	1.79334	0.00122626	Protein of unknown function (DUF506)	Glyma07g39490.1	biological_process
	GmaAffx.93592.1.S1_s_at	1.78878	6.85346e-05	Chaperonin-like RbcX protein	Glyma08g45070.2	biological_process
	GmaAffx.90876.1.S1_at	1.78857	0.000155879	Actin cross-linking protein	Glyma08g40620.1	biological_process
	Gma.16843.1.S1_at	1.78647	8.40735e-05	PAP-specific phosphatase HAL2-like	Glyma13g31850.1	sulfur_metabolic_process
	Gma.8324.2.S1_at	1.7855	3.94197e-05	protein SGT1 homolog At5g65490-like	Glyma09g33210.1	biological_process
	Gma.5184.1.S1_at	1.78185	8.39099e-05	Embryo-specific protein 3, (ATS3)	Glyma09g27870.1	biological_process
	Gma.7013.4.S1_x_at	1.77665	5.41407e-05	brain protein 44-like protein-like	Glyma19g25070.1	biological_process
	Gma.10959.2.S1_at	1.77531	0.000167329	protein LURP-one-related 15-like	Glyma09g41560.1	biological_process
	Gma.10628.1.S1_at	1.77387	5.82299e-05	putative esterase F42H10.6-like	Glyma03g01760.1	biological_process
	Gma.2304.1.S1_at	1.77034	5.88841e-06	serine-rich protein-related	Glyma09g12100.1	biological_process
	GmaAffx.69330.1.S1_at	1.77028	0.000441958	U-box domain-containing protein 2-like	Glyma07g39640.1	biological_process
	GmaAffx.93607.1.S1_s_at	1.76983	0.000193173	EXORDIUM like 2	Glyma08g07590.1	biological_process
	Gma.974.1.S1_at	1.76777	2.78064e-05	zinc finger CCCH domain-containing protein 40-like	Glyma13g03760.1	biological_process
	GmaAffx.45806.1.A1_at	1.76768	5.83934e-05	calmodulin-related	Glyma03g03790.1	biological_process
	Gma.7019.1.S1_at	1.76331	4.56352e-05	ribose-phosphate pyrophosphokinase 1, chloroplastic-like	Glyma05g06110.1	nucleotide_biosynthetic_process
	Gma.4997.1.S1_at	1.75995	7.52409e-05	Lactoylglutathione lyase / glyoxalase I family protein	Glyma08g45810.1	biological_process
	Gma.5606.1.S1_at	1.75855	5.69213e-05	Haloacid dehalogenase-like hydrolase (HAD) superfamily protein	Glyma03g19810.2	metabolic_process
	Gma.17879.1.S1_at	1.75558	0.00172007	UDP-glycosyltransferase 89B1-like	Glyma06g40390.1	GO:0008152
	GmaAffx.8655.1.S1_at	1.75093	0.000106482	probable carboxylesterase 11-like	Glyma19g22760.1	metabolic_process
	GmaAffx.63588.1.S1_at	1.74822	3.22227e-05	zinc finger CCCH domain-containing protein 48-like	Glyma16g32370.1	biological_process
	Gma.2211.1.S1_at	1.74585	1.94645e-05	UDP-glucuronic acid decarboxylase 1-like /// UDP-glucuronic acid decarboxylase 1-like	Glyma13g19640.1	nucleotide-sugar_metabolic_process D-xylose_metabolic_process
	Gma.1677.2.A1_at	1.74582	0.000211656	Thioredoxin superfamily protein	Glyma08g27720.1	biological_process
	Gma.10093.1.A1_at	1.7417	0.000524723	Nitrilase/cyanide hydratase and apolipoprotein N-acyltransferase family protein	Glyma06g05770.1	nitrogen_compound_metabolic_process
	Gma.959.1.S1_at	1.74014	0.000206422	Glycoprotein membrane precursor GPI-anchored	Glyma03g39860.1	biological_process
	GmaAffx.82659.1.S1_at	1.73941	0.000924645	TRS120	Glyma17g33020.1	biological_process
	GmaAffx.90954.1.S1_x_at	1.73897	0.00783503	UDP-glucuronate 4-epimerase 1-like	Glyma02g37020.1	nucleotide-sugar_metabolic_process
	GmaAffx.84018.1.S1_at	1.73785	0.00139539	zinc finger HIT domain-containing protein 3-like	Glyma13g19260.2	biological_process
	GmaAffx.91054.1.S1_at	1.73557	0.00210462	Protein of unknown function (DUF2361)	Glyma20g35300.2	biological_process
	Gma.16609.2.S1_at	1.73262	0.00231447	Protein of unknown function (DUF707)	Glyma18g01710.1	biological_process
	GmaAffx.80127.1.S1_at	1.73087	3.27134e-07	alkaline/neutral invertase	Glyma05g31920.1	biological_process
	GmaAffx.61495.1.A1_at	1.73012	0.000204459	transmembrane protein 184C-like	Glyma04g00250.1	biological_process
	Gma.6801.1.S1_at	1.72946	3.74569e-05	golgin candidate 1-like	Glyma16g08430.1	biological_process
	GmaAffx.76107.1.S1_at	1.72809	0.000108281	COBRA-like protein 7-like	Glyma17g03390.1	biological_process
	Gma.4261.1.S1_at	1.7278	0.000355595	BTB/POZ domain-containing protein At2g30600-like	Glyma14g39820.4	cell_adhesion
	Gma.8323.2.S1_at	1.72609	3.15684e-05	protein phosphatase 1 regulatory subunit pprA-like	Glyma05g35770.1	biological_process
	Gma.14221.1.A1_at	1.72588	0.0012364	MAK16 protein-related	Glyma12g14000.1	biological_process
	GmaAffx.78248.1.S1_at	1.72526	7.52409e-05	Transducin/WD40 repeat-like superfamily protein	Glyma05g29250.1	biological_process
	GmaAffx.79307.1.S1_at	1.72514	0.000105174	pentatricopeptide repeat-containing protein At1g55890, mitochondrial-like	Glyma07g30720.1	biological_process
	GmaAffx.90259.1.S1_s_at	1.72467	0.0108172	BTB/POZ and MATH domain-containing protein 2-like	Glyma10g02940.1	biological_process
	Gma.3420.1.S1_at	1.72385	0.000580009	Chaperonin-like RbcX protein	Glyma18g07850.1	biological_process
	GmaAffx.84221.1.S1_at	1.72038	0.000358048	nucleolar protein 12-like	Glyma01g02100.1
	Gma.12605.1.A1_at	1.71952	1.83195e-05	Probable methyltransferase PMT8-like	Glyma10g32440.1	N-terminal_protein_myristoylation
	Gma.17648.1.S1_at	1.71667	0.000587696	primary amine oxidase-like	Glyma18g20800.1
	GmaAffx.93010.1.S1_s_at	1.71517	0.000464694	CBS domain-containing protein CBSCBSPB5-like	Glyma04g37370.3
	GmaAffx.26320.1.S1_at	1.71101	0.00797111	Protein of unknown function (DUF506)	Glyma16g10000.1	biological_process
	GmaAffx.71103.1.S1_at	1.70972	5.23415e-06	Pleckstrin homology (PH) domain-containing protein	Glyma02g45380.1	biological_process
	Gma.11878.1.S1_at	1.70642	1.79924e-06	zinc finger protein GIS2-like	Glyma06g01090.1	biological_process
	GmaAffx.12896.1.S1_at	1.70437	0.000902072	DUF246 domain-containing protein At1g04910-like	Glyma17g05750.1	biological_process
	GmaAffx.57427.2.S1_at	1.70142	3.27134e-07	Nucleotidyltransferase family protein	Glyma03g02290.1	biological_process
	Gma.11655.2.S1_at	1.69867	0.000382583	OTU domain-containing protein DDB_G0284757-like	Glyma16g26640.3	biological_process
	GmaAffx.63550.1.S1_at	1.69586	0.000197589	WD repeat-containing protein 70-like	Glyma19g35280.1	biological_process
	GmaAffx.65894.1.A1_at	1.69295	6.19919e-05	Rubber elongation factor protein (REF)	Glyma07g31560.1	biological_process
	GmaAffx.38793.1.S1_at	1.69112	9.04526e-05	probable inactive poly [ADP-ribose] polymerase SRO5-like	Glyma04g35560.1	oxygen_and_reactive_oxygen_species_metabolic_process response_to_salt_stress
	GmaAffx.72774.1.S1_s_at	1.69049	0.00464367	protein SRG1-like	Glyma08g15890.1	flavonoid_biosynthetic_process organ_senescence
	Gma.7186.1.A1_at	1.68922	0.000170928	probable methyltransferase PMT23-like	Glyma02g43110.1	GO:0008150
	Gma.1060.1.S1_at	1.68813	0.000101412	RGPR-related	Glyma01g41790.1	biological_process
	Gma.1281.1.S1_at	1.68232	4.57988e-05	Calcium-binding EF-hand family protein	Glyma15g30610.1	biological_process
	GmaAffx.87670.1.S1_at	1.6822	0.000896348	Protein of unknown function (DUF707)	Glyma10g31350.1	biological_process
	Gma.10907.1.S1_s_at	1.68193	3.56576e-05	stem-specific protein TSJT1-like	Glyma15g07850.5	biological_process
	Gma.3482.1.S1_at	1.68159	5.88841e-05	stAR-related lipid transfer protein 7, mitochondrial-like	Glyma01g44500.1	biological_process
	GmaAffx.66293.2.S1_at	1.67986	0.000717078	DUF246 domain-containing protein At1g04910-like	Glyma08g16020.2	biological_process
	GmaAffx.40890.2.S1_at	1.67349	0.00281777	TRAF-type zinc finger-related	Glyma02g38080.1	biological_process
	Gma.4549.1.S1_s_at	1.67335	0.00062728	stromal cell-derived factor 2-like protein-like	Glyma06g06660.1	biological_process
	Gma.10509.1.A1_at	1.67286	2.45351e-06	protein fat-free homolog	Glyma10g01660.1	biological_process
	Gma.8926.1.S1_at	1.6721	9.65046e-06	BTB/POZ and MATH domain-containing protein 4-like	Glyma19g29420.2	GO:0008150
	Gma.2378.2.S1_at	1.66822	9.06162e-05	Mitochondrial glycoprotein family protein	Glyma14g07130.1	biological_process
	GmaAffx.91364.1.S1_s_at	1.66785	0.00794167	D111/G-patch domain-containing protein	Glyma08g02140.1	biological_process
	Gma.6297.1.S1_at	1.66612	0.000437542	NC domain-containing protein-related	Glyma02g35490.1	biological_process
	Gma.7628.1.A1_at	1.66392	0.000442776	transcriptional regulator family protein	Glyma04g06740.1	biological_process
	GmaAffx.399.1.S1_at	1.66135	0.00215058	cat eye syndrome critical region protein 5 homolog	Glyma15g04890.1	metabolic_process
	Gma.6221.1.S1_at	1.65708	1.17768e-05	protein IWS1 homolog	Glyma09g34220.1	biological_process
	Gma.17086.1.S1_at	1.65619	4.85794e-05	probable 2-oxoglutarate/Fe(II)-dependent dioxygenase-like	Glyma08g07460.1	biosynthetic_process
	Gma.9065.1.S1_at	1.6542	0.000216399	CAS1 domain-containing protein 1-like	Glyma17g04070.1	biological_process
	GmaAffx.18143.1.S1_at	1.64878	0.000585407	nodulation protein H-like	Glyma11g06080.1	biological_process
	Gma.17101.1.S1_at	1.64877	0.000350197	TRAF-type zinc finger-related	Glyma02g38080.1	biological_process
	GmaAffx.76829.1.S1_at	1.64492	3.45127e-05	long-chain-fatty-acid--CoA ligase FadD15-like	Glyma11g36690.1	metabolic_process
	Gma.12065.1.S1_at	1.6449	8.03114e-05	THO complex subunit 5 homolog	Glyma04g04180.1	biological_process
	Gma.734.1.A1_at	1.64482	0.000239299	isopenicillin N epimerase-like	Glyma20g22430.1	metabolic_process
	Gma.7872.1.S1_at	1.64454	0.000336948	Protein SAMHD1 homolog	Glyma13g23830.2	biological_process
	GmaAffx.92678.1.S1_s_at	1.64157	0.00190441	UDP-arabinose 4-epimerase 1-like	Glyma09g03490.3	nucleotide-sugar_metabolic_process plant-type_cell_wall_biogenesis arabinose_biosynthetic_process
	Gma.3929.2.S1_s_at	1.64051	0.000420531	anamorsin homolog /// anamorsin homolog /// anamorsin homolog	Glyma12g17560.1	biological_process
	GmaAffx.86692.1.S1_at	1.64048	0.00573221	Transducin/WD40 repeat-like superfamily protein	Glyma05g29250.1	biological_process
	Gma.16148.1.S1_at	1.63797	9.50325e-05	Zinc finger A20 and AN1 domain-containing stress-associated protein 8-like	Glyma13g41590.2	biological_process
	Gma.15007.3.S1_s_at	1.63699	6.77168e-05	Transducin family protein / WD-40 repeat family protein	Glyma03g32620.2	biological_process
	Gma.8235.1.A1_at	1.63438	6.36276e-05	DEAD-box ATP-dependent RNA helicase 37-like	Glyma09g15960.1
	Gma.16090.1.A1_at	1.63122	1.81559e-05	Core-2/I-branching beta-1,6-N-acetylglucosaminyltransferase family protein	Glyma05g08970.1	biological_process
	Gma.13929.1.A1_at	1.63119	9.97759e-06	Plant protein of unknown function (DUF936)	Glyma02g03930.1	biological_process
	GmaAffx.67038.1.S1_at	1.62865	0.000140831	serpin-ZX-like	Glyma06g03960.1	biological_process
	GmaAffx.6543.1.A1_at	1.62624	0.000384546	probable inactive purple acid phosphatase 27-like	Glyma12g01460.1
	Gma.5229.1.A1_at	1.62615	0.000447192	Transducin/WD40 repeat-like superfamily protein	Glyma02g47740.3	biological_process
	GmaAffx.70976.1.S1_at	1.62594	0.00422265	pentatricopeptide repeat-containing protein At2g15820-like	Glyma20g01250.1	Group_II_intron_splicing photosystem_I_assembly
	Gma.2386.1.S1_a_at	1.62284	0.000333677	protein IQ-DOMAIN 14-like	Glyma02g15590.3
	GmaAffx.91672.1.S1_s_at	1.62211	3.76204e-05	CBS domain-containing protein CBSCBSPB5-like	Glyma04g37370.3
	Gma.1601.1.S1_at	1.62145	0.00156059	medium-chain-fatty-acid--CoA ligase-like	Glyma14g38920.1	metabolic_process
	GmaAffx.20650.1.S1_at	1.62058	0.000437378	Protein of unknown function (DUF604)	Glyma12g10920.1	biological_process
	Gma.7337.1.S1_at	1.6195	0.000116787	conserved oligomeric Golgi complex subunit 1-like	Glyma10g34570.2	biological_process
	Gma.4815.1.A1_s_at	1.61915	7.3278e-05	KH domain-containing protein At4g18375-like	Glyma08g07190.3	mRNA_processing specification_of_floral_organ_identity
	Gma.4699.1.S1_at	1.6181	3.6639e-05	calcium-binding protein 39-like	Glyma13g28260.1	biological_process
	Gma.7876.1.S1_at	1.6173	0.00141976	calmodulin-binding transcription activator 5-like	Glyma07g37090.1	biological_process
	GmaAffx.15213.1.S1_at	1.61575	0.000627116	coenzyme F420 hydrogenase family / dehydrogenase, beta subunit family	Glyma10g25710.2	biological_process
	Gma.2931.1.S1_at	1.61525	0.00116689	Protein of unknown function (DUF1421)	Glyma12g12740.2	biological_process
	GmaAffx.91364.1.S1_at	1.61366	0.00646204	D111/G-patch domain-containing protein	Glyma08g02140.1	biological_process
	GmaAffx.4650.3.S1_at	1.61289	0.00122839	Predicted pyridoxal phosphate-dependent enzyme, YBL036C type	Glyma15g11720.1	biological_process
	Gma.15268.1.S1_at	1.6107	1.34125e-05	WD40/YVTN repeat-like-containing domain;Bromodomain	Glyma02g01620.1	biological_process
	Gma.7691.1.S1_at	1.60945	2.3063e-05	Hypoxanthine-guanine phosphoribosyltransferase-like	Glyma20g31110.1	nucleoside_metabolic_process
	GmaAffx.66482.1.A1_at	1.60729	5.72485e-05	methyltransferase-like protein 21A-like	Glyma13g36970.1	biological_process
	Gma.11943.1.S1_a_at	1.60698	0.000143939	PLAC8 family protein	Glyma09g35820.1	biological_process
	GmaAffx.51641.1.A1_at	1.60412	0.000135924	B3 domain-containing transcription factor VRN1-like	Glyma12g05250.3	vernalization_response
	GmaAffx.87925.1.S1_at	1.60268	0.00131475	DCN1-like protein 5-like	Glyma13g22360.1	biological_process
	GmaAffx.44345.1.A1_at	1.60227	5.20143e-05	Core-2/I-branching beta-1,6-N-acetylglucosaminyltransferase family protein	Glyma05g08970.1	biological_process
	GmaAffx.45005.1.S1_at	1.60067	0.00174837	DEAD-box ATP-dependent RNA helicase 37-like	Glyma02g26630.2
	GmaAffx.93183.1.S1_at	1.59953	0.0015745	S-adenosylmethionine decarboxylase proenzyme-like /// S-adenosylmethionine decarboxylase proenzyme-like	Glyma18g51380.1	polyamine_biosynthetic_process
	Gma.7382.1.A1_at	1.59794	1.68474e-05	Telomerase activating protein Est1	Glyma07g35910.1	biological_process
	Gma.7858.1.A1_at	1.59305	0.00014214	Protein of unknown function (DUF2361)	Glyma20g35300.2	biological_process
	Gma.15937.1.S1_at	1.59262	0.000824542	RNA-binding (RRM/RBD/RNP motifs) family protein	Glyma16g34330.1	biological_process
	Gma.13273.1.A1_at	1.59208	0.00238726	HXXXD-type acyl-transferase family protein	Glyma03g40670.1	biological_process
	Gma.13055.1.A1_at	1.59102	0.000261544	translin-like	Glyma19g36680.1	biological_process
	Gma.13087.2.S1_at	1.58998	5.41407e-05	CBS domain-containing protein CBSX5-like	Glyma13g31460.1	biological_process
	GmaAffx.34805.1.S1_at	1.58981	0.00066948	stress response protein nhaX-like	Glyma14g35940.1	biological_process
	GmaAffx.83880.1.A1_at	1.58858	0.000140831	EXORDIUM like 2	Glyma02g37070.1	biological_process
	GmaAffx.68320.1.S1_at	1.58853	0.00214747	phylloplanin-like	Glyma09g04880.1	biological_process
	GmaAffx.12938.1.A1_at	1.58791	1.37396e-05	2-aminoethanethiol dioxygenase-like	Glyma12g33920.1	biological_process
	GmaAffx.91508.1.S1_s_at	1.58643	0.00292245	RmlC-like cupins superfamily protein	Glyma20g28860.1	biological_process
	GmaAffx.29533.1.S1_at	1.58638	0.000817181	2-oxoisovalerate dehydrogenase subunit alpha, mitochondrial-like	Glyma06g15980.1	metabolic_process
	GmaAffx.76816.1.S1_at	1.58564	0.00138018	zinc-binding alcohol dehydrogenase domain-containing protein 2-like	Glyma02g15070.1	metabolic_process
	GmaAffx.19696.1.S1_at	1.58482	0.000180251	Pentatricopeptide repeat-containing protein At3g06920-like	Glyma02g46850.1	biological_process
	GmaAffx.18114.2.S1_at	1.5831	0.000608633	WD repeat-containing protein 48-like	Glyma19g42990.1	biological_process
	Gma.8099.2.S1_at	1.58164	0.00716489	altered inheritance of mitochondria protein 32-like	Glyma19g10120.1	biological_process
	GmaAffx.56225.1.S1_at	1.58063	1.78288e-05	angio-associated migratory cell protein-like	Glyma20g31330.3	biological_process
	Gma.6221.1.S1_a_at	1.58058	6.85346e-05	protein IWS1 homolog /// ankyrin repeat-containing protein At3g12360-like /// protein IWS1 homolog	Glyma09g34220.1	biological_process
	GmaAffx.93333.1.S1_s_at	1.57728	7.90029e-05	ankyrin-1-like	Glyma01g35360.1	biological_process
	GmaAffx.25124.1.S1_at	1.57701	0.00315995	response to low sulfur 3	Glyma14g36690.1	biological_process
	Gma.4604.1.S1_at	1.575	0.000582135	RmlC-like cupins superfamily protein	Glyma20g28860.1	biological_process
	Gma.4188.3.S1_a_at	1.57464	0.0162471	DUF246 domain-containing protein At1g04910-like	Glyma01g02850.2
	GmaAffx.90679.1.S1_s_at	1.57403	0.00277541	MA3 domain-containing protein	Glyma17g13570.1	biological_process
	Gma.2386.1.S1_x_at	1.57181	0.00225788	protein IQ-DOMAIN 14-like	Glyma02g15590.3
	Gma.1869.1.S1_at	1.57	9.81402e-07	BTB/POZ and MATH domain-containing protein 2-like	Glyma10g02940.1	biological_process
	GmaAffx.62669.1.S1_at	1.56852	0.00028477	2-oxoglutarate (2OG) and Fe(II)-dependent oxygenase superfamily protein	Glyma10g03550.1	biological_process
	GmaAffx.90221.1.S1_at	1.56255	0.000290659	Peroxisomal 3-ketoacyl-CoA thiolase	Glyma20g18980.2	fatty_acid_beta-oxidation jasmonic_acid_biosynthetic_process response_to_wounding fatty_acid_oxidation glyoxysome_organization
	Gma.13146.1.S1_at	1.56192	1.99552e-05	Protein of unknown function (DUF506)	Glyma02g16140.1	biological_process
	Gma.2722.1.S1_at	1.55983	0.000172236	interferon-related developmental regulator 1-like	Glyma06g04920.2	biological_process
	GmaAffx.11371.1.S1_at	1.5576	7.36052e-06	DEAD-box ATP-dependent RNA helicase 37-like	Glyma08g11920.1
	GmaAffx.22302.1.S1_at	1.55732	0.00812732	GATA type zinc finger transcription factor family protein	Glyma07g08020.1	biological_process
	GmaAffx.49534.1.S1_at	1.55678	0.00256948	chorismate mutase, chloroplastic-like	Glyma13g05830.2	aromatic_amino_acid_family_biosynthetic_process
	Gma.17952.1.S1_at	1.55548	1.24311e-05	inhibitor-3	Glyma06g16930.1	biological_process
	Gma.7924.3.S1_at	1.55516	0.000177797	MAC/Perforin domain-containing protein	Glyma08g00680.1	biological_process
	GmaAffx.88137.1.S1_at	1.5551	0.000537318	Protein of unknown function (DUF1682)	Glyma12g28880.1	biological_process
	GmaAffx.90575.1.S1_s_at	1.55236	0.00607194	U-box domain-containing protein 2-like	Glyma07g39640.1	biological_process
	GmaAffx.56546.1.S1_at	1.55168	0.00089095	Protein of unknown function (DUF1677)	Glyma14g12630.1	biological_process
	Gma.4990.1.A1_at	1.55156	0.0024414	formimidoyltransferase-cyclodeaminase-like	Glyma01g09900.2	metabolic_process
	GmaAffx.40196.1.S1_at	1.54972	9.65046e-05	Pleckstrin homology (PH) and lipid-binding START domains-containing protein	Glyma12g29750.1	biological_process
	Gma.753.1.A1_at	1.54654	0.00532394	mucin-related	Glyma02g11760.1	biological_process
	GmaAffx.46222.1.S1_at	1.54581	0.000383728	hypersensitive-induced response protein 1-like	Glyma19g02370.3	biological_process
	GmaAffx.91847.1.S1_at	1.54513	0.000829285	OTU domain-containing protein DDB_G0284757-like	Glyma16g26640.3	biological_process
	Gma.13522.1.S1_at	1.54506	1.73381e-05	trafficking protein particle complex subunit 9-like	Glyma17g33020.1	biological_process
	Gma.4727.1.A1_at	1.54132	0.0009006	Family of unknown function (DUF662)	Glyma12g09160.1	biological_process
	Gma.17926.1.S1_a_at	1.54113	0.000134452	UDP-glucuronic acid decarboxylase 1-like /// UDP-glucuronic acid decarboxylase 1-like	Glyma10g02290.1	nucleotide-sugar_metabolic_process dTDP-rhamnose_biosynthetic_process
	GmaAffx.69794.1.S1_at	1.54093	0.00213144	protein FAM188A-like	Glyma10g37000.1	biological_process
	Gma.8305.1.S1_at	1.53957	0.000146229	FRIGIDA interacting protein 1	Glyma09g08090.1	biological_process
	GmaAffx.71810.1.S1_at	1.53677	0.000186303	thiamine-repressible acid phosphatase pho4-like	Glyma18g02810.1	biological_process
	GmaAffx.37994.1.A1_at	1.53664	2.45351e-05	Protein of unknown function (DUF1195)	Glyma04g03510.1	biological_process
	GmaAffx.93183.1.S1_s_at	1.53664	8.94712e-05	S-adenosylmethionine decarboxylase proenzyme-like /// S-adenosylmethionine decarboxylase proenzyme-like	Glyma18g51380.1	polyamine_biosynthetic_process
	GmaAffx.60073.1.S1_at	1.53553	0.00030767	phosphatidate phosphatase LPIN2-like	Glyma19g35930.1	biological_process
	GmaAffx.59427.1.S1_at	1.53406	0.000729836	Haloacid dehalogenase-like hydrolase (HAD) superfamily protein	Glyma14g06430.1	biological_process
	GmaAffx.91299.1.S1_at	1.52959	0.0022744	2-oxoglutarate (2OG) and Fe(II)-dependent oxygenase superfamily protein	Glyma12g01130.3	biological_process
	GmaAffx.83613.1.S1_at	1.52866	3.2877e-05	zinc finger (C2H2 type) family protein	Glyma10g06240.1	biological_process
	Gma.11165.1.S1_at	1.52774	6.16648e-05	ectonucleoside triphosphate diphosphohydrolase 1-like	Glyma01g05750.1	biological_process
	GmaAffx.92671.1.S1_at	1.52668	0.000463222	choline-phosphate cytidylyltransferase B-like	Glyma14g00590.2	biosynthetic_process
	Gma.1479.1.A1_at	1.52258	0.000585407	probable methyltransferase PMT20-like	Glyma16g17500.1	biological_process
	GmaAffx.76626.1.S1_at	1.52016	0.000142958	protein PLASTID MOVEMENT IMPAIRED 2-like	Glyma18g08390.1	biological_process
	GmaAffx.37928.1.S1_at	1.52	0.00062041	UDP-glycosyltransferase 90A1-like	Glyma16g08060.1	metabolic_process
	GmaAffx.62016.1.S1_at	1.51984	0.000492173	nucleolysin TIA-1 isoform p40-like	Glyma07g32660.1
	Gma.7874.1.S1_s_at	1.51971	1.57024e-05	MIP18 family protein At1g68310-like /// MIP18 family protein At1g68310-like	Glyma09g34240.1	biological_process
	GmaAffx.91946.1.S1_at	1.51883	0.000292458	DEAD-box ATP-dependent RNA helicase 56-like	Glyma04g07180.2	response_to_cadmium_ion
	Gma.17519.1.S1_at	1.51775	0.000146229	Cox19-like CHCH family protein	Glyma07g30160.1	biological_process
	Gma.2378.1.S1_a_at	1.5177	3.38584e-05	Mitochondrial glycoprotein family protein	Glyma02g41840.2	biological_process
	Gma.739.2.A1_at	1.5159	0.000122675	protein YIPF1 homolog /// protein YIPF1 homolog	Glyma19g42410.1	biological_process
	Gma.2735.1.A1_at	1.5149	0.000263179	Tetratricopeptide repeat (TPR)-like superfamily protein	Glyma18g40240.1	biological_process
	GmaAffx.14830.1.S1_at	1.51475	0.000437378	mitotic checkpoint protein BUB3-like	Glyma10g40440.1	biological_process
	Gma.16469.1.S1_s_at	1.51441	0.000225886	RNA-binding (RRM/RBD/RNP motifs) family protein	Glyma09g33960.1	biological_process
	GmaAffx.82607.1.S1_at	1.5138	0.000382256	protein fat-free homolog	Glyma10g01660.1	biological_process
	Gma.3299.1.S1_at	1.51358	0.000153099	UDP-glycosyltransferase 74B1-like	Glyma02g03420.1	glucosinolate_biosynthetic_process
	GmaAffx.1115.1.A1_at	1.51178	0.000435416	inositol-pentakisphosphate 2-kinase-like	Glyma04g03240.1	biological_process
	Gma.7724.1.S1_at	1.50843	0.000315848	Putative adipose-regulatory protein (Seipin)	Glyma15g09380.1	biological_process
	GmaAffx.20672.1.A1_at	1.5054	2.14273e-05	Protein of unknown function (DUF1644)	Glyma11g34340.1	biological_process
	GmaAffx.30961.1.S1_at	1.5019	8.34192e-06	cytoplasmic tRNA 2-thiolation protein 2-like	Glyma03g29320.1	biological_process
	GmaAffx.91054.1.S1_s_at	1.50185	0.00302632	Protein of unknown function (DUF2361)	Glyma20g35300.2	biological_process
	Carboh. Met. process - 69
	Identification	Log2(FC)	Pvalue	Description	Phytozome	Gene ontology
				Biosynthetic process - 69
	Gma.15695.1.A1_at	4.88971	9.81402e-07	6-phosphofructokinase 2-like	Glyma07g39960.1	glycolysis
	GmaAffx.61337.1.S1_at	4.44948	8.66905e-06	Melibiase family protein	Glyma05g30770.1	carbohydrate_metabolic_process lactose_catabolic_process metabolic_process N-terminal_protein_myristoylation
	Gma.4920.1.A1_at	4.39387	1.42303e-05	glucan endo-1,3-beta-glucosidase 12-like	Glyma14g02350.1	carbohydrate_metabolic_process
	GmaAffx.93616.1.S1_s_at	4.38638	9.81402e-07	sucrose synthase-like /// sucrose synthase-like	Glyma09g08550.4	sucrose_biosynthetic_process
	Gma.6484.1.A1_at	4.18748	1.63567e-07	Melibiase family protein	Glyma05g30770.1	carbohydrate_metabolic_process lactose_catabolic_process metabolic_process N-terminal_protein_myristoylation
	GmaAffx.93616.1.S1_at	4.12956	5.41407e-05	sucrose synthase-like	Glyma09g08550.4	sucrose_biosynthetic_process
	Gma.6507.2.S1_at	3.76041	6.54268e-07	6-phosphofructokinase 2-like	Glyma07g39960.1	glycolysis
	Gma.3956.1.S1_x_at	3.7272	0	sucrose synthase-like	Glyma09g08550.3	sucrose_biosynthetic_process
	GmaAffx.92464.1.S1_s_at	3.71352	5.07058e-06	sucrose synthase-like /// sucrose synthase-like	Glyma15g20180.2	sucrose_biosynthetic_process
	Gma.2240.1.S1_at	3.56617	5.07058e-06	endo-xyloglucan transferase	Glyma16g04950.1	carbohydrate_metabolic_process glucan_metabolic_process
	GmaAffx.14967.1.S1_s_at	3.55875	2.28994e-06	probable rhamnogalacturonate lyase B-like	Glyma06g09770.1	carbohydrate_metabolic_process
	GmaAffx.92337.1.S1_s_at	3.44936	8.34192e-06	sucrose synthase-like	Glyma09g08550.4	sucrose_biosynthetic_process
	GmaAffx.43920.1.A1_at	3.35444	2.12637e-06	probable alpha,alpha-trehalose-phosphate synthase [UDP-forming] 10-like	Glyma18g18590.1	trehalose_biosynthetic_process
	Gma.4032.3.S1_s_at	3.35202	4.57988e-06	glucose-6-phosphate isomerase-like	Glyma04g09800.2	positive_regulation_of_flower_development starch_metabolic_process
	GmaAffx.28397.1.S1_at	3.29415	2.45351e-06	probable xyloglucan endotransglucosylase/hydrolase protein 23-like	Glyma17g07220.1	carbohydrate_metabolic_process glucan_metabolic_process
	GmaAffx.41216.1.S1_at	3.28075	8.50549e-06	galacturonokinase-like	Glyma05g36350.1	colanic_acid_biosynthetic_process galactose_metabolic_process lactose_catabolic_process metabolic_process phosphorylation lactose_catabolic_process_via_UDP-galactose carbohydrate_phosphorylation
	GmaAffx.81527.1.S1_at	3.19418	1.63567e-06	probable alpha,alpha-trehalose-phosphate synthase [UDP-forming] 11-like	Glyma17g07530.1	metabolic_process trehalose_biosynthetic_process
	Gma.4032.3.S1_x_at	3.17913	6.05198e-06	glucose-6-phosphate isomerase-like	Glyma04g09800.2	positive_regulation_of_flower_development starch_metabolic_process
	Gma.5637.1.S1_at	3.08879	3.10777e-06	galactinol synthase	Glyma10g28610.1	carbohydrate_biosynthetic_process response_to_heat response_to_high_light_intensity response_to_hydrogen_peroxide
	Gma.4032.3.S1_at	3.06196	1.94645e-05	glucose-6-phosphate isomerase-like	Glyma04g09800.2	positive_regulation_of_flower_development starch_metabolic_process
	GmaAffx.64348.1.S1_at	2.98428	0.000126601	putative glucose-6-phosphate 1-epimerase-like	Glyma03g41600.1	galactose_metabolic_process N-terminal_protein_myristoylation
	Gma.12505.2.A1_at	2.81886	9.81402e-07	putative glycosyltransferase 2-like	Glyma09g05010.2	polysaccharide_biosynthetic_process xyloglucan_biosynthetic_process root_hair_elongation
	GmaAffx.1738.1.S1_at	2.81288	1.03047e-05	UDP-sugar-dependent glycosyltransferase 52-like	Glyma02g08940.1	carbohydrate_metabolic_process metabolic_process lipid_glycosylation
	Gma.16750.1.S1_at	2.78914	1.94645e-05	glucose-6-phosphate 1-dehydrogenase, cytoplasmic isoform-like /// glucose-6-phosphate 1-dehydrogenase, cytoplasmic isoform-like	Glyma19g24250.3	glucose_metabolic_process pentose-phosphate_shunt,_oxidative_branch
	Gma.5151.1.S1_at	2.77762	1.22675e-05	mannose-6-phosphate isomerase-like	Glyma08g48120.1	carbohydrate_metabolic_process embryonic_development_ending_in_seed_dormancy
	GmaAffx.67219.1.S1_at	2.77645	6.54268e-07	probable galacturonosyltransferase 6-like	Glyma03g31590.1	carbohydrate_biosynthetic_process
	Gma.939.1.A1_at	2.74067	8.66905e-06	glucose and ribitol dehydrogenase-like	Glyma07g38790.1	metabolic_process
	GmaAffx.19618.1.A1_at	2.69123	6.37912e-06	fructose-1,6-bisphosphatase, cytosolic-like	Glyma08g19430.1	fructose_metabolic_process
	GmaAffx.65651.1.S1_at	2.67369	1.71745e-05	probable galacturonosyltransferase-like 9-like	Glyma13g04780.1	carbohydrate_biosynthetic_process
	GmaAffx.91231.1.S1_s_at	2.66099	0.000812765	glucan endo-1,3-beta-glucosidase-like	Glyma18g52860.1	carbohydrate_metabolic_process
	Gma.8565.1.S1_at	2.65061	4.00739e-05	probable xyloglucan endotransglucosylase/hydrolase protein 23-like	Glyma13g00280.1	carbohydrate_metabolic_process glucan_metabolic_process
	GmaAffx.31381.1.S1_at	2.54322	8.34192e-06	6-phosphofructokinase 5, chloroplastic-like	Glyma18g21720.1	glycolysis
	Gma.16750.2.S1_s_at	2.47583	4.57988e-06	glucose-6-phosphate 1-dehydrogenase, cytoplasmic isoform-like /// glucose-6-phosphate 1-dehydrogenase, cytoplasmic isoform-like	Glyma19g24250.3	glucose_metabolic_process pentose-phosphate_shunt,_oxidative_branch
	GmaAffx.76678.1.S1_at	2.44026	2.63343e-05	putative glucose-6-phosphate 1-epimerase-like	Glyma03g41600.1	galactose_metabolic_process N-terminal_protein_myristoylation
	GmaAffx.12926.1.A1_at	2.40091	1.79924e-06	alpha,alpha-trehalose-phosphate synthase [UDP-forming] 6-like	Glyma07g26980.1	trehalose_biosynthetic_process
	GmaAffx.85264.1.S1_at	2.36525	0.000499534	beta-amylase 3, chloroplastic-like	Glyma11g04210.1	response_to_cold maltose_biosynthetic_process starch_catabolic_process
	Gma.13854.1.S1_at	2.26993	0.000416115	galactinol--sucrose galactosyltransferase-like	Glyma05g08950.2	sucrose_biosynthetic_process mannitol_biosynthetic_process raffinose_family_oligosaccharide_biosynthetic_process
	Gma.11180.1.S1_at	2.26835	0.000408427	xylose isomerase-like	Glyma17g07380.1	carbohydrate_metabolic_process
	Gma.2245.1.S1_at	2.25304	0.000119895	glucan endo-1,3-beta-glucosidase-like	Glyma18g52860.1	carbohydrate_metabolic_process
	Gma.3697.1.S1_at	2.21446	3.7784e-05	galacturonokinase-like	Glyma05g36350.1	colanic_acid_biosynthetic_process galactose_metabolic_process lactose_catabolic_process metabolic_process phosphorylation lactose_catabolic_process_via_UDP-galactose carbohydrate_phosphorylation
	Gma.7319.1.A1_at	2.18997	4.25274e-05	arabinose kinase	Glyma14g19220.1	arabinose_metabolic_process
	Gma.6847.1.A1_at	2.18976	3.04235e-05	putative endo-1,3(4)-beta-glucanase 2-like	Glyma13g07230.1
	GmaAffx.20654.1.S1_at	2.14014	0.00149288	phosphomannomutase/phosphoglucomutase-like	Glyma20g02220.1	carbohydrate_metabolic_process
	Gma.3526.1.S1_at	2.10959	4.85794e-05	xyloglucan endotransglycosylase 6	Glyma17g07270.1	carbohydrate_metabolic_process glucan_metabolic_process
	GmaAffx.36227.1.A1_at	2.06142	0.000262362	cellulose synthase-like protein D3-like	Glyma11g01230.1	response_to_cold polysaccharide_biosynthetic_process plant-type_cell_wall_biogenesis root_hair_elongation
	Gma.5910.1.S1_at	2.04159	0.000116787	alpha-galactosidase-like	Glyma06g14920.1	carbohydrate_metabolic_process lactose_catabolic_process metabolic_process
	GmaAffx.91723.1.S1_at	2.00579	3.84383e-05	glucose-6-phosphate 1-dehydrogenase, cytoplasmic isoform-like	Glyma16g06850.3	glucose_metabolic_process pentose-phosphate_shunt,_oxidative_branch
	GmaAffx.87027.1.S1_at	1.9883	1.68474e-05	glucan endo-1,3-beta-glucosidase 12-like	Glyma14g02350.1	carbohydrate_metabolic_process
	GmaAffx.75939.1.S1_at	1.97178	2.63343e-05	galacturonokinase-like	Glyma05g36350.1	colanic_acid_biosynthetic_process galactose_metabolic_process lactose_catabolic_process metabolic_process phosphorylation lactose_catabolic_process_via_UDP-galactose carbohydrate_phosphorylation
	GmaAffx.86863.2.S1_at	1.96738	0.000385691	probable galacturonosyltransferase-like 9-like	Glyma01g04460.1	carbohydrate_biosynthetic_process
	GmaAffx.24026.1.S1_at	1.96176	0.000668989	phosphomannomutase/phosphoglucomutase-like	Glyma20g02220.1	carbohydrate_metabolic_process
	Gma.2801.1.S1_at	1.91983	3.74569e-05	beta-glucosidase 44-like	Glyma09g30910.1	carbohydrate_metabolic_process
	Gma.7533.1.S1_at	1.91422	0.00507123	alpha,alpha-trehalose-phosphate synthase [UDP-forming] 6-like	Glyma02g09480.1	trehalose_biosynthetic_process
	GmaAffx.45872.1.S1_at	1.82901	0.00276281	6-phosphofructokinase 3-like	Glyma06g09320.2	glycolysis
	GmaAffx.58029.1.S1_at	1.77204	0.000758461	probable sucrose-phosphate synthase-like	Glyma17g11820.1	biosynthetic_process sucrose_metabolic_process
	Gma.17116.1.A1_at	1.76615	0.000130199	Probable xyloglucan endotransglucosylase/hydrolase protein 26-like	Glyma05g35660.1	carbohydrate_metabolic_process glucan_metabolic_process
	Gma.14699.1.A1_at	1.75997	0.00109574	beta-hexosaminidase 1	Glyma20g38400.1	carbohydrate_metabolic_process
	GmaAffx.6037.1.A1_at	1.62538	0.00104765	glucan endo-1,3-beta-glucosidase 8-like	Glyma02g07840.1	carbohydrate_metabolic_process
	Gma.14188.1.A1_at	1.62305	0.0016746	UDP-sugar-dependent glycosyltransferase 52-like	Glyma18g47490.1	carbohydrate_metabolic_process metabolic_process lipid_glycosylation
	GmaAffx.36227.2.S1_at	1.61139	0.000727873	cellulose synthase-like protein D3-like	Glyma01g44280.1	response_to_cold polysaccharide_biosynthetic_process plant-type_cell_wall_biogenesis root_hair_elongation
	GmaAffx.85183.1.S1_at	1.60431	0.000335476	xylosyltransferase 1-like	Glyma10g41090.1	carbohydrate_biosynthetic_process
	Gma.8450.1.S1_at	1.60344	0.000223923	hydroxyisourate hydrolase	Glyma02g17490.1	carbohydrate_metabolic_process
	GmaAffx.93326.1.A1_s_at	1.59643	0.000101902	6-phosphofructokinase 3-like	Glyma06g09320.2	glycolysis
	Gma.4032.2.S1_at	1.56257	3.94197e-05	glucose-6-phosphate isomerase-like	Glyma06g09880.1	positive_regulation_of_flower_development starch_metabolic_process
	Gma.5676.1.S1_at	1.55805	0.00113695	mannosyl-oligosaccharide 1,2-alpha-mannosidase	Glyma08g23730.1
	Gma.8873.1.S1_at	1.55741	0.000413007	probable alpha,alpha-trehalose-phosphate synthase [UDP-forming] 9-like	Glyma01g03870.1	trehalose_biosynthetic_process
	GmaAffx.48565.1.S1_at	1.52319	0.000500025	glucose and ribitol dehydrogenase-like	Glyma07g38790.1	metabolic_process
	GmaAffx.66798.1.S1_at	1.51685	0.000779724	rhamnogalacturonate lyase-like	Glyma06g09760.1	carbohydrate_metabolic_process
	GmaAffx.87547.3.S1_at	1.51001	0.00237352	beta-glucosidase 24-like	Glyma12g05820.1	carbohydrate_metabolic_process
	Catabolic Process - 55
	Identification	Log2(FC)	Pvalue	Description	Phytozome	Gene ontology
	GmaAffx.5031.1.A1_at	5.0216	1.63567e-07	alpha-aminoadipic semialdehyde synthase-like	Glyma13g17580.1	L-lysine_catabolic_process
	Gma.12045.1.S1_at	5.00902	3.76204e-06	asparagine synthetase 1	Glyma18g06840.1	amino_acid_catabolic_process response_to_light_stimulus response_to_absence_of_light response_to_sucrose_stimulus cellular_response_to_sucrose_starvation
	Gma.9432.1.S1_at	4.03213	4.90701e-07	ubiquitin carboxyl-terminal hydrolase 19-like	Glyma04g06170.1	ubiquitin-dependent_protein_catabolic_process
	Gma.18050.2.S1_a_at	3.97472	9.81402e-07	homogentisate 1,2-dioxygenase-like /// homogentisate 1,2-dioxygenase-like	Glyma06g34940.1	L-phenylalanine_catabolic_process tyrosine_catabolic_process
	GmaAffx.17635.1.S1_at	3.87175	1.63567e-07	alpha-aminoadipic semialdehyde synthase-like	Glyma13g17580.1	L-lysine_catabolic_process
	Gma.3112.1.S1_at	3.3843	2.61707e-06	probable polyamine oxidase 4-like	Glyma18g05130.1	pattern_specification_process DNA_endoreduplication response_to_brassinosteroid_stimulus trichome_differentiation
	Gma.18068.1.S1_at	3.28064	1.71745e-05	hexokinase-1-like	Glyma05g35890.1	hexose_catabolic_process programmed_cell_death sugar_mediated_signaling glucose_mediated_signaling
	GmaAffx.44776.1.S1_at	3.27931	6.67354e-05	homogentisate 1,2-dioxygenase-like	Glyma12g20220.1	L-phenylalanine_catabolic_process tyrosine_catabolic_process
	Gma.7301.1.S1_at	3.24678	9.97759e-06	gamma-glutamyltranspeptidase 1-like	Glyma07g15150.1	glutathione_catabolic_process xenobiotic_metabolic_process
	GmaAffx.24794.1.S1_s_at	3.20724	7.52409e-06	hexokinase-1-like	Glyma05g35890.1	hexose_catabolic_process programmed_cell_death sugar_mediated_signaling glucose_mediated_signaling
	GmaAffx.83056.2.S1_at	3.16892	4.56352e-05	hexokinase-1-like	Glyma08g03730.1	hexose_catabolic_process programmed_cell_death sugar_mediated_signaling glucose_mediated_signaling
	Gma.3112.3.A1_at	3.14387	7.68765e-06	probable polyamine oxidase 4-like	Glyma11g33090.2	polyamine_catabolic_process
	GmaAffx.80998.1.S1_at	3.07948	0.000413661	putative transferase CAF17 homolog, mitochondrial-like /// putative transferase CAF17 homolog, mitochondrial-like	Glyma01g42120.1	glycine_catabolic_process
	Gma.16423.1.S1_at	3.06308	2.12637e-06	isovaleryl-CoA dehydrogenase 1, mitochondrial-like	Glyma11g15900.1	leucine_catabolic_process
	Gma.3112.3.A1_x_at	2.98399	1.30854e-06	probable polyamine oxidase 4-like	Glyma11g33090.2	polyamine_catabolic_process
	GmaAffx.83056.1.S1_at	2.97487	6.37912e-06	hexokinase-1-like	Glyma05g35890.1	hexose_catabolic_process programmed_cell_death sugar_mediated_signaling glucose_mediated_signaling
	Gma.11235.3.S1_at	2.88538	0.00328655	ATP-dependent zinc metalloprotease FTSH 8, chloroplastic-like	Glyma15g17070.2	PSII_associated_light-harvesting_complex_II_catabolic_process
	GmaAffx.53404.1.S1_at	2.84446	2.28994e-05	hexokinase-3-like	Glyma01g43650.1	response_to_cold response_to_osmotic_stress response_to_salt_stress
	GmaAffx.83429.1.A1_at	2.82264	3.76204e-06	COP9 signalosome complex subunit 7-like	Glyma18g48710.1	photomorphogenesis signalosome_assembly cullin_deneddylation
	GmaAffx.32845.1.A1_at	2.70386	0.00414544	probable polyamine oxidase 2-like	Glyma08g41570.3
	Gma.1578.1.S1_at	2.67873	1.94645e-05	probable polyamine oxidase 2-like	Glyma08g41570.2
	Gma.2187.1.S1_at	2.57247	6.80439e-05	ubiquitin fusion degradation protein 1 homolog	Glyma15g04140.1	ubiquitin-dependent_protein_catabolic_process
	Gma.3112.3.S1_at	2.502	4.62895e-05	Probable polyamine oxidase 4-like	Glyma11g33090.2	polyamine_catabolic_process
	Gma.11235.2.S1_at	2.37649	0.00929404	ATP-dependent zinc metalloprotease FTSH 8, chloroplastic-like	Glyma15g17070.2	PSII_associated_light-harvesting_complex_II_catabolic_process
	Gma.3334.1.S1_at	2.36387	5.33229e-05	proline-rich receptor-like protein kinase PERK10-like	Glyma02g43710.1	cell_wall_catabolic_process protein_amino_acid_phosphorylation
	Gma.3112.2.S1_at	2.33629	2.71521e-05	probable polyamine oxidase 4-like	Glyma11g33090.2	polyamine_catabolic_process
	Gma.5792.1.S1_at	2.2823	8.34192e-06	Probable 26S proteasome non-ATPase regulatory subunit 3-like	Glyma06g02410.3	ubiquitin-dependent_protein_catabolic_process embryonic_development_ending_in_seed_dormancy
	GmaAffx.65550.1.S1_at	2.23202	4.17096e-05	probable isoaspartyl peptidase/L-asparaginase 4-like	Glyma03g23840.1	glycoprotein_catabolic_process
	Gma.9902.1.A1_at	2.16156	1.63567e-06	COP9 signalosome complex subunit 7-like	Glyma13g25690.2	photomorphogenesis signalosome_assembly cullin_deneddylation
	GmaAffx.86770.1.S1_at	1.96953	0.00152543	26S protease regulatory subunit S10B homolog B-like	Glyma06g03230.1	ubiquitin-dependent_protein_catabolic_process
	GmaAffx.15158.2.S1_at	1.95847	0.00115495	ubiquitin-conjugating enzyme 5	Glyma05g01980.1	ubiquitin-dependent_protein_catabolic_process
	Gma.10691.1.S1_at	1.93198	0.000185321	ubiquitin conjugating enzyme 9	Glyma03g41630.2	ubiquitin-dependent_protein_catabolic_process
	GmaAffx.79123.1.S1_at	1.8845	0.000945091	ubiquitin carboxyl-terminal hydrolase 8-like	Glyma12g31660.1	ubiquitin-dependent_protein_catabolic_process
	Gma.2714.1.A1_at	1.84944	4.54716e-05	probable polyamine oxidase 2-like	Glyma02g45140.1
	GmaAffx.52391.1.S1_at	1.81987	0.000993179	peptidoglycan-binding LysM domain-containing protein	Glyma09g27320.1	cell_wall_catabolic_process
	Gma.11235.1.S1_s_at	1.81524	0.000255328	ATP-dependent zinc metalloprotease FTSH 8, chloroplastic-like /// ATP-dependent zinc metalloprotease FTSH 8, chloroplastic-like	Glyma15g17070.2	PSII_associated_light-harvesting_complex_II_catabolic_process
	GmaAffx.56981.1.S1_at	1.77135	0.00628752	probable polyamine oxidase 2-like	Glyma02g45140.1
	GmaAffx.80740.1.S1_at	1.76881	0.000113025	ubiquitin carboxyl-terminal hydrolase 26-like	Glyma06g07920.2	GO:0048316
	GmaAffx.77192.1.S1_s_at	1.71441	0.000259581	ubiquitin fusion degradation protein 1 homolog	Glyma15g04140.1	ubiquitin-dependent_protein_catabolic_process
	Gma.7301.2.S1_at	1.70533	0.00021231	gamma-glutamyltranspeptidase 1-like	Glyma07g15150.2	glutathione_catabolic_process xenobiotic_metabolic_process
	GmaAffx.32845.1.S1_at	1.70257	0.000283625	Probable polyamine oxidase 2-like	Glyma08g41570.3
	GmaAffx.73273.1.S1_at	1.6685	0.000200043	Dihydrofolate reductase-like	Glyma03g00670.1	photomorphogenesis protein_catabolic_process cullin_deneddylation
	Gma.9140.2.S1_at	1.66206	0.000377513	26S protease regulatory subunit 10B homolog A-like	Glyma14g07750.1	ubiquitin-dependent_protein_catabolic_process
	Gma.13718.1.A1_at	1.66198	0.00118308	probable isoaspartyl peptidase/L-asparaginase 4-like	Glyma03g23840.1	glycoprotein_catabolic_process
	Gma.2596.1.S1_at	1.6352	0.000104356	lysM domain-containing GPI-anchored protein 2-like	Glyma05g26420.1	cell_wall_catabolic_process
	Gma.2587.1.S1_at	1.62344	4.17096e-05	proteasome subunit alpha type-7-like	Glyma16g23580.1	ubiquitin-dependent_protein_catabolic_process
	Gma.1973.2.A1_at	1.58801	0.000403847	ubiquitin-activating enzyme E1 1-like	Glyma11g29300.1	response_to_cadmium_ion protein_ubiquitination ubiquitin-dependent_protein_catabolic_process response_to_other_organism
	GmaAffx.90542.1.S1_s_at	1.58659	0.00022147	heme binding	Glyma02g01450.4	carbohydrate_catabolic_process
	GmaAffx.86415.1.S1_at	1.58177	0.000552039	ubiquitin-conjugating enzyme E2 32-like	Glyma09g04090.1	ubiquitin-dependent_protein_catabolic_process
	Gma.17495.1.S1_at	1.56153	3.7784e-05	ATP-dependent zinc metalloprotease FTSH 8, chloroplastic-like	Glyma09g05820.3	PSII_associated_light-harvesting_complex_II_catabolic_process
	GmaAffx.62953.1.S1_at	1.56012	0.000240444	ubiquitin carrier protein 7	Glyma13g40990.2	ubiquitin-dependent_protein_catabolic_process
	Gma.2471.2.S1_a_at	1.54401	0.00357361	COP9 signalosome complex subunit 1-like /// COP9 signalosome complex subunit 1-like	Glyma03g01880.2	photomorphogenesis protein_complex_assembly embryonic_development_ending_in_seed_dormancy protein_deneddylation cullin_deneddylation
	Gma.3998.2.S1_a_at	1.52346	6.23191e-05	xanthine dehydrogenase-like	Glyma13g41520.1	purine_base_catabolic_process response_to_stress xanthine_metabolic_process superoxide_release
	Gma.1686.2.S1_at	1.51654	1.78288e-05	26S protease regulatory subunit 6B homolog	Glyma11g31470.1	ubiquitin-dependent_protein_catabolic_process
	GmaAffx.33449.1.A1_at	1.51542	0.00235111	ubiquitin specific protease 12	Glyma20g17170.1	ubiquitin-dependent_protein_catabolic_process
	Cell Cycle or Division - 17
	Identification	Log2(FC)	Pvalue	Description	Phytozome	Gene ontology
	GmaAffx.73774.1.S1_at	3.77272	4.61259e-05	Cyclin-dependent kinase G-2-like /// Cyclin-dependent kinase G-2-like	Glyma05g03110.3	GO:0006468
	GmaAffx.38765.1.S1_at	3.1903	2.45351e-06	cell division cycle protein 48 homolog	Glyma04g35950.1
	Gma.5594.1.S1_at	3.01364	2.02823e-05	cell division cycle protein 48 homolog	Glyma03g33990.1	response_to_cadmium_ion
	Gma.2937.1.S1_at	2.65113	4.92337e-05	RAN GTPase-activating protein 1-like	Glyma02g16610.1	cytokinesis M_phase_specific_microtubule_process protein_import_into_nucleus
	Gma.14945.1.S1_at	2.24782	3.76204e-05	cell division cycle protein 48 homolog	Glyma19g36740.1	response_to_cadmium_ion
	GmaAffx.36942.1.S1_at	2.2311	2.22451e-05	cyclin-D4-1-like	Glyma04g09840.1	G1_phase_of_mitotic_cell_cycle response_to_sucrose_stimulus regulation_of_cell_cycle
	GmaAffx.88272.4.S1_at	2.21995	4.95608e-05	cyclin-dependent kinase F-4-like	Glyma01g35190.3	protein_amino_acid_phosphorylation
	GmaAffx.88272.3.S1_at	2.20055	0.000404501	cyclin-dependent kinase F-4-like	Glyma01g35190.3	protein_amino_acid_phosphorylation
	GmaAffx.59784.1.S1_at	2.06779	0.000782505	RAN GTPase-activating protein 1-like	Glyma10g03210.1	cytokinesis M_phase_specific_microtubule_process protein_import_into_nucleus
	Gma.11311.2.S1_at	2.01816	0.000891441	cyclin-dependent kinase G-2-like	Glyma05g03110.3	GO:0006468
	Gma.15555.1.S1_at	1.99886	0.000158169	cell division cycle protein 27 homolog B-like /// cell division cycle protein 27 homolog B-like	Glyma18g51450.1	gamete_generation regulation_of_mitotic_cell_cycle cell_differentiation response_to_auxin_stimulus root_meristem_specification root_development cell_division regulation_of_cell_division regulation_of_cell_division root_cap_development
	Gma.11108.1.S1_at	1.99058	6.91889e-05	cyclin-T1-5-like	Glyma07g35010.1	response_to_virus flower_development trichome_morphogenesis regulation_of_viral_reproduction leaf_development regulation_of_cell_cycle
	GmaAffx.88272.2.S1_at	1.8136	0.00705334	cyclin-dependent kinase F-4-like /// cyclin-dependent kinase F-4-like	Glyma16g08080.1	protein_amino_acid_phosphorylation
	GmaAffx.83590.1.S1_at	1.76209	0.000125783	cyclin-dependent kinase F-4-like	Glyma01g35190.3	protein_amino_acid_phosphorylation
	Gma.8093.1.A1_at	1.713	0.0024239	cell division cycle protein 48 homolog	Glyma19g21200.1
	Gma.5122.1.S1_at	1.55262	0.000179433	peptidyl-prolyl cis-trans isomerase Pin1-like	Glyma16g24140.1	regulation_of_cell_cycle
	Gma.1663.1.S1_s_at	1.50067	8.93076e-05	cyclin-dependent kinase F-4-like	Glyma09g34610.1	protein_amino_acid_phosphorylation
	Cell death/Proteolysis/Senescence - 59
	Identification	Log2(FC)	Pvalue	Description	Phytozome	Gene ontology
	Gma.3217.2.S1_at	4.32133	1.34125e-05	autophagy-related protein 8f-like	Glyma11g03460.2	autophagy
	Gma.15381.1.S1_at	3.78907	2.04459e-05	B12D protein	Glyma18g01340.2	leaf_senescence
	Gma.13442.1.A1_at	3.5516	1.79924e-06	aspartic proteinase-like protein 2-like	Glyma12g30430.1	proteolysis
	GmaAffx.60252.1.S1_at	3.21547	1.63567e-06	serine carboxypeptidase-like 19-like	Glyma03g17920.1	proteolysis
	Gma.6327.1.S1_s_at	3.13191	5.88841e-06	B12D protein	Glyma11g37370.1	leaf_senescence
	GmaAffx.71488.1.S1_at	3.11089	1.9628e-06	autophagy protein 9	Glyma19g34630.1	autophagy
	GmaAffx.91882.1.S1_s_at	3.00605	1.30854e-06	Insulinase (Peptidase family M16) family protein	Glyma01g44360.1	proteolysis
	GmaAffx.71488.2.S1_at	2.98394	2.33901e-05	autophagy protein 9	Glyma19g34630.1	autophagy
	GmaAffx.55671.1.S1_at	2.95209	2.12637e-06	probable serine protease EDA2-like	Glyma16g24290.1	proteolysis
	Gma.855.1.A1_at	2.91248	8.66905e-06	IAA-amino acid hydrolase ILR1-like 4-like	Glyma08g21030.1	proteolysis
	GmaAffx.15031.1.S1_at	2.90778	0.000230466	cysteine proteinase RD19a-like	Glyma12g04340.1	response_to_desiccation response_to_water_deprivation response_to_osmotic_stress response_to_salt_stress defense_response_to_bacterium
	GmaAffx.80848.2.S1_at	2.88231	6.54268e-07	ATP-dependent Clp protease ATP-binding subunit ClpX-like	Glyma06g13450.1	ATP-dependent_proteolysis
	GmaAffx.87179.1.S1_at	2.85577	5.43043e-05	ATP-dependent Clp protease ATP-binding subunit ClpX-like	Glyma04g41400.1	ATP-dependent_proteolysis
	Gma.11023.2.S1_a_at	2.84917	9.45418e-05	aspartic proteinase-like protein 1-like	Glyma01g36770.4	proteolysis
	GmaAffx.77102.1.S1_at	2.74611	1.63567e-07	signal peptide peptidase-like 2B-like	Glyma18g46760.1	proteolysis
	GmaAffx.30620.1.S1_at	2.74224	4.18732e-05	aspartic proteinase-like protein 2-like	Glyma12g30430.1	proteolysis
	GmaAffx.88529.1.S1_at	2.62061	7.85122e-06	Ubiquitin-like superfamily protein	Glyma15g11510.1	autophagy
	GmaAffx.92143.1.S1_s_at	2.60531	0.000882771	apoptosis-inducing factor homolog A-like	Glyma11g18320.1
	Gma.8481.1.S1_at	2.56655	5.92113e-05	seed maturation protein PM40	Glyma05g04230.1	proteolysis vacuolar_protein_processing
	GmaAffx.36859.1.A1_at	2.40451	7.36052e-06	aspartic proteinase-like protein 2-like	Glyma17g05490.1	proteolysis
	Gma.2364.1.S1_at	2.36643	5.88841e-06	Probable serine protease EDA2-like	Glyma16g24290.1	proteolysis
	Gma.5129.1.S1_at	2.31703	5.26686e-05	apoptosis-inducing factor homolog A-like	Glyma11g18320.1
	Gma.10593.1.S1_at	2.23018	1.63567e-06	protease Do-like 9-like	Glyma17g09970.1	proteolysis
	GmaAffx.86757.1.S1_at	2.19491	8.0475e-05	MLP-like protein 34-like	Glyma02g25950.1	defense_response response_to_biotic_stimulus
	Gma.1500.1.S1_at	2.13902	5.41407e-05	autophagy-related protein 9-like	Glyma10g04120.1	autophagy
	GmaAffx.84367.1.S1_at	2.12379	5.88841e-06	lethal leaf spot 1-like protein	Glyma12g08740.1	cell_death chlorophyll_catabolic_process defense_response_to_bacterium,_incompatible_interaction flower_development fruit_development
	Gma.18054.1.S1_at	2.11191	0.000180087	N-rich protein	Glyma20g16100.1
	GmaAffx.58407.1.S1_at	2.06345	4.57988e-05	aspartic proteinase-like protein 2-like	Glyma11g05490.1	proteolysis
	GmaAffx.58407.2.S1_at	2.04919	0.000183359	aspartic proteinase-like protein 2-like	Glyma11g05490.1	proteolysis
	GmaAffx.1441.1.S1_at	2.02577	4.04011e-05	aspartic proteinase nepenthesin-1-like	Glyma07g06100.1	proteolysis
	GmaAffx.82467.1.S1_at	2.00682	4.17096e-05	serine carboxypeptidase-like 7-like	Glyma06g05020.8	proteolysis secondary_metabolic_process
	GmaAffx.45244.1.S1_at	1.99532	0.000622209	metacaspase 5	Glyma08g25150.1	induction_of_apoptosis
	GmaAffx.15960.1.S1_at	1.99396	0.00141845	CAAX prenyl protease 1 homolog	Glyma09g39150.1	proteolysis
	GmaAffx.62541.1.S1_at	1.98774	0.000423639	metacaspase-1-like /// uncharacterized LOC100808327	Glyma08g45470.1	induction_of_apoptosis proteolysis
	GmaAffx.79762.1.S1_at	1.93528	0.000128073	aspartic proteinase Asp1-like	Glyma06g11990.1	proteolysis
	Gma.968.1.S1_at	1.91748	0.000189738	Cysteine proteinase	Glyma17g14680.1	proteolysis vacuolar_protein_processing
	GmaAffx.85625.1.A1_at	1.91733	2.12637e-05	Leukotriene A-4 hydrolase-like	Glyma20g38780.1	proteolysis
	GmaAffx.34948.1.S1_at	1.91448	0.000660484	protein cereblon-like	Glyma04g09120.1	ATP-dependent_proteolysis N-terminal_protein_myristoylation
	Gma.3217.1.S1_s_at	1.90936	3.76204e-05	autophagy-related protein 8f-like	Glyma11g03460.3	autophagy
	GmaAffx.59737.1.A1_at	1.88754	0.000213782	probable Xaa-Pro aminopeptidase 3-like	Glyma20g22820.1	proteolysis
	GmaAffx.63301.1.S1_at	1.83633	0.0031364	abhydrolase domain-containing protein 4-like	Glyma04g02900.2	proteolysis
	Gma.10988.3.S1_x_at	1.78216	0.00230073	cysteine proteinase RD21a-like	Glyma14g09440.1	response_to_water_deprivation
	GmaAffx.55671.2.S1_at	1.7643	0.00266974	probable serine protease EDA2-like	Glyma16g24270.1	proteolysis
	Gma.5028.1.S1_s_at	1.75611	0.000138214	cathepsin B-like /// cathepsin B-like	Glyma19g41120.1	proteolysis
	GmaAffx.90936.1.A1_s_at	1.74774	2.86242e-05	abhydrolase domain-containing protein 4-like	Glyma04g02900.2	proteolysis
	GmaAffx.49801.1.S1_at	1.71136	2.3063e-05	pheophorbide a oxygenase, chloroplastic-like	Glyma11g19800.1	cell_death chlorophyll_catabolic_process defense_response_to_bacterium,_incompatible_interaction flower_development fruit_development
	Gma.10988.3.S1_at	1.70028	0.000521452	cysteine proteinase RD21a-like	Glyma14g09440.1	response_to_water_deprivation
	GmaAffx.70886.1.S1_at	1.68287	0.000131835	probable ubiquitin-like-specific protease 2B-like	Glyma15g06330.1	proteolysis
	GmaAffx.91237.1.S1_at	1.66958	0.00073229	dipeptidyl peptidase 8-like	Glyma06g13410.1	proteolysis
	GmaAffx.83146.1.S1_s_at	1.66847	8.09657e-05	cysteine proteinase RD21a-like	Glyma17g35720.1	response_to_water_deprivation
	Gma.17123.1.A1_at	1.64353	4.56352e-05	protease Do-like 9-like	Glyma01g16820.1	proteolysis
	Gma.7964.3.S1_at	1.62701	0.0167851	dipeptidyl peptidase 8-like	Glyma06g13410.1	proteolysis
	Gma.15536.1.A1_at	1.61613	0.00422412	aspartic proteinase-like protein 2-like	Glyma17g17990.2	proteolysis
	Gma.5028.1.S1_x_at	1.60874	0.000197916	cathepsin B-like /// cathepsin B-like	Glyma19g41120.1	proteolysis
	Gma.17905.2.S1_at	1.60108	0.000125456	CAAX prenyl protease 1 homolog	Glyma09g39150.1	proteolysis
	GmaAffx.54781.1.S1_at	1.58167	0.0017204	serine carboxypeptidase II-3-like	Glyma17g36340.1	proteolysis
	Gma.2234.1.S1_at	1.56336	3.45127e-05	senescence associated gene 18	Glyma15g05100.2	senescence
	GmaAffx.73593.1.S1_at	1.53844	0.000165857	aspartic proteinase nepenthesin-1-like	Glyma18g04710.1	proteolysis
	Gma.13026.1.A1_at	1.52565	2.86242e-05	ATP-dependent Clp protease ATP-binding subunit ClpX-like	Glyma09g28260.1	protein_transport
	Defense / Response to Biotic stimulus - 72
	Identification	Log2(FC)	Pvalue	Description	Phytozome	Gene ontology
	Gma.120.1.S1_at	4.72874	1.14497e-06	syringolide-induced protein B13-1-9	Glyma03g35990.1	defense_response_to_virus response_to_other_organism
	GmaAffx.82595.1.S1_at	4.5017	7.19695e-06	stress-induced receptor-like kinase	Glyma02g11150.1	response_to_fungus
	GmaAffx.91656.1.S1_s_at	4.49062	2.78064e-05	disease resistance protein/LRR protein-related protein	Glyma06g47780.1	defense_response signal_transduction
	Gma.121.1.S1_at	4.45118	1.63567e-05	syringolide-induced protein 1-3-1B	Glyma20g24600.1	regulation_of_transcription
	GmaAffx.93642.1.S1_s_at	4.41296	3.15684e-05	Plant basic secretory protein (BSP) family protein	Glyma20g26600.1	defense_response
	Gma.2833.1.S1_s_at	4.30682	0.000114988	chitinase class I	Glyma02g04820.1	response_to_cadmium_ion jasmonic_acid_and_ethylene-dependent_systemic_resistance,_ethylene_mediated_signaling_pathway defense_response_to_fungus
	GmaAffx.90300.1.S1_s_at	4.17017	3.27134e-07	PDR-like ABC-transporter	Glyma03g32520.2	lead_ion_transport multidrug_transport response_to_biotic_stimulus response_to_ethylene_stimulus response_to_jasmonic_acid_stimulus response_to_salicylic_acid_stimulus
	Gma.6999.2.S1_s_at	4.14865	0.000102557	PR10-like protein /// stress-induced protein SAM22	Glyma07g37250.1
	Gma.2355.1.S1_at	4.10626	1.63567e-06	callose synthase 11-like	Glyma13g31310.1	1,3-beta-glucan_biosynthetic_process
	Gma.193.1.S1_at	4.05852	3.27134e-07	syringolide-induced protein 1-3-1A	Glyma10g42450.1	regulation_of_transcription
	Gma.6999.1.S1_s_at	4.0416	0.000112207	PR10-like protein /// stress-induced protein SAM22	Glyma07g37250.1
	Gma.2355.2.S1_at	4.03388	3.43491e-05	callose synthase 11-like /// callose synthase 11-like	Glyma15g08020.1	1,3-beta-glucan_biosynthetic_process
	GmaAffx.92230.1.A1_s_at	3.84471	1.40668e-05	PR-5b protein	Glyma01g42670.1	response_to_salt_stress defense_response_to_bacterium,_incompatible_interaction response_to_other_organism
	GmaAffx.82595.2.S1_at	3.80368	1.37396e-05	stress-induced receptor-like kinase	Glyma02g11150.1	response_to_fungus
	Gma.6999.1.S1_x_at	3.75973	0.000229485	PR10-like protein	Glyma07g37240.3
	GmaAffx.67044.1.S1_at	3.71646	1.71745e-05	cytochrome b5-like	Glyma04g04700.2	defense_response_to_bacterium
	Gma.2523.1.S1_s_at	3.26383	1.68474e-05	Plant basic secretory protein (BSP) family protein	Glyma20g26610.1	defense_response
	GmaAffx.81811.1.S1_at	3.03974	0.000164221	(+)-neomenthol dehydrogenase-like /// (+)-neomenthol dehydrogenase-like	Glyma07g08090.1	defense_response
	Gma.12224.1.S1_at	3.00107	3.72933e-05	nematode resistance HS1pro1 protein	Glyma02g42250.1	response_to_oxidative_stress defense_response_to_bacterium,_incompatible_interaction response_to_salicylic_acid_stimulus
	GmaAffx.9145.1.S1_s_at	2.98341	0.000330896	MLP-like protein 423	Glyma17g03330.1	defense_response response_to_biotic_stimulus
	GmaAffx.88182.1.S1_at	2.97796	9.83038e-05	putative syntaxin-24-like	Glyma03g35930.1	defense_response_to_virus response_to_other_organism
	GmaAffx.53737.1.S1_at	2.95256	0.000180742	chitin-inducible gibberellin-responsive protein 1-like	Glyma12g16750.1	photomorphogenesis
	GmaAffx.78784.1.S1_at	2.93245	8.84898e-05	sodium-dependent phosphate transport protein 1, chloroplastic-like	Glyma11g26510.1	response_to_nematode
	GmaAffx.90300.1.S1_at	2.92215	9.81402e-07	PDR-like ABC-transporter	Glyma03g32520.2	lead_ion_transport multidrug_transport response_to_biotic_stimulus response_to_ethylene_stimulus response_to_jasmonic_acid_stimulus response_to_salicylic_acid_stimulus
	Gma.17892.1.S1_at	2.90868	9.87945e-05	thaumatin-like protein 1-like	Glyma11g08250.1	response_to_other_organism
	Gma.4464.1.S1_at	2.89999	6.54268e-07	chitin-inducible gibberellin-responsive protein 1-like	Glyma13g36120.1	photomorphogenesis
	GmaAffx.38982.1.S1_at	2.83969	1.29218e-05	polyneuridine-aldehyde esterase-like	Glyma02g06990.1	salicylic_acid_metabolic_process systemic_acquired_resistance defense_response_to_fungus,_incompatible_interaction
	Gma.169.1.S1_at	2.82592	7.00067e-05	Chitinase III-A	Glyma09g23140.1	carbohydrate_metabolic_process
	GmaAffx.55202.1.S1_at	2.70798	5.07058e-06	Disease resistance protein (CC-NBS-LRR class) family	Glyma05g17470.1	defense_response
	Gma.5574.2.S1_at	2.63685	5.77392e-05	pleiotropic drug resistance protein 1-like	Glyma13g43870.4	lead_ion_transport multidrug_transport response_to_biotic_stimulus response_to_ethylene_stimulus response_to_jasmonic_acid_stimulus response_to_salicylic_acid_stimulus
	Gma.1516.1.A1_at	2.59076	0.000171418	TMV resistance protein N-like	Glyma12g16450.1	defense_response
	GmaAffx.30010.1.S1_s_at	2.54122	8.63634e-05	TMV resistance protein N-like	Glyma16g34060.2	defense_response
	Gma.9397.1.S1_at	2.54096	2.02823e-05	putative syntaxin-24-like	Glyma19g38580.1	defense_response_to_virus response_to_other_organism
	GmaAffx.57686.1.S1_at	2.52967	0.000175671	NBS-LRR type disease resistance protein	Glyma01g01400.1	defense_response plant-type_hypersensitive_response
	Gma.8448.1.S1_at	2.45854	1.29218e-05	syringolide-induced protein 13-1-1	Glyma18g04770.1
	Gma.169.1.S1_x_at	2.44131	0.000687636	Chitinase III-A	Glyma09g23140.1	carbohydrate_metabolic_process
	Gma.4474.2.S1_at	2.43281	0.00023799	coronatine-insensitive 1	Glyma11g34940.1	defense_response response_to_insect response_to_wounding ubiquitin-dependent_protein_catabolic_process jasmonic_acid_and_ethylene-dependent_systemic_resistance jasmonic_acid_mediated_signaling_pathway response_to_jasmonic_acid_stimulus stomatal_movement stomatal_movement defense_response_to_fungus SCF-dependent_proteasomal_ubiquitin-dependent_protein_catabolic_process negative_regulation_of_defen…
	Gma.8892.1.S1_at	2.40211	1.63567e-05	probable plastidic glucose transporter 3-like	Glyma07g02170.1	defense_response_to_fungus,_incompatible_interaction meristem_development
	GmaAffx.17098.1.S1_at	2.38946	0.000136906	TMV resistance protein N-like /// TMV resistance protein N-like /// TMV resistance protein N-like /// TMV resistance protein N-like /// TMV resistance protein N-like /// TMV resistance protein N-like /// TMV resistance protein N-like /// resistance protein LM6 /// candidate disease-resistance protein SR1	Glyma16g34070.1	defense_response
	Gma.4205.1.S1_at	2.38546	5.88841e-06	repressor protein	Glyma06g23240.5	regulation_of_transcription
	GmaAffx.47078.1.A1_at	2.36447	0.000115642	pyruvate dehydrogenase E1 component subunit beta, mitochondrial-like	Glyma14g02380.2	defense_response_to_bacterium
	GmaAffx.47795.1.A1_at	2.35624	6.37912e-06	coronatine-insensitive 1	Glyma11g34940.1	defense_response response_to_insect response_to_wounding ubiquitin-dependent_protein_catabolic_process jasmonic_acid_and_ethylene-dependent_systemic_resistance jasmonic_acid_mediated_signaling_pathway response_to_jasmonic_acid_stimulus stomatal_movement stomatal_movement defense_response_to_fungus SCF-dependent_proteasomal_ubiquitin-dependent_protein_catabolic_process negative_regulation_of_defen…
	GmaAffx.67437.1.S1_at	2.33424	0.00203919	NBS-LRR type disease resistance protein	Glyma01g01400.1	defense_response plant-type_hypersensitive_response
	GmaAffx.18398.1.S1_at	2.30731	1.63567e-07	glucan synthase-like 5	Glyma12g12750.1	1,3-beta-glucan_biosynthetic_process response_to_fungus defense_response_signaling_pathway,_resistance_gene-dependent salicylic_acid_mediated_signaling_pathway leaf_morphogenesis
	GmaAffx.89999.1.S1_x_at	2.29634	1.27582e-05	MLP-like protein 423	Glyma07g37280.1	defense_response response_to_biotic_stimulus
	GmaAffx.90673.1.S1_at	2.29389	0.000260399	probable disease resistance protein At5g66900-like	Glyma01g39000.1	defense_response
	Gma.5574.1.S1_s_at	2.27743	0.000136906	pleiotropic drug resistance protein 1-like /// pleiotropic drug resistance protein 1-like	Glyma13g43870.3	lead_ion_transport multidrug_transport response_to_biotic_stimulus response_to_ethylene_stimulus response_to_jasmonic_acid_stimulus response_to_salicylic_acid_stimulus
	Gma.11119.2.S1_s_at	2.2528	0.000963246	MLP-like protein 423	Glyma07g37270.1	defense_response response_to_biotic_stimulus
	GmaAffx.39735.1.A1_at	2.20511	0.000176325	probable disease resistance protein At5g66900-like	Glyma01g39000.1	defense_response
	GmaAffx.36484.1.S1_s_at	2.14835	0.00549209	basic form of pathogenesis-related protein 1-like	Glyma15g06780.1	response_to_ethylene_stimulus response_to_jasmonic_acid_stimulus response_to_salicylic_acid_stimulus
	GmaAffx.83595.1.S1_at	2.12122	0.00197246	squamosa promoter-binding-like protein 14-like	Glyma20g00900.1	defense_response_to_bacterium regulation_of_transcription
	GmaAffx.40841.1.S1_at	2.08674	4.90701e-05	pleiotropic drug resistance protein 1-like	Glyma13g43870.5	lead_ion_transport multidrug_transport response_to_biotic_stimulus response_to_ethylene_stimulus response_to_jasmonic_acid_stimulus response_to_salicylic_acid_stimulus
	Gma.17627.1.S1_at	2.0656	0.00187824	probable cyclic nucleotide-gated ion channel 20, chloroplastic-like	Glyma09g29870.1	response_to_nematode
	GmaAffx.90538.1.A1_s_at	2.01292	0.00316355	thaumatin-like protein 1a-like /// thaumatin-like protein 1a-like /// thaumatin-like protein 1a-like	Glyma10g07050.1	response_to_other_organism
	GmaAffx.494.1.S1_at	1.9963	0.00452247	acidic endochitinase-like	Glyma16g28970.2	carbohydrate_metabolic_process
	GmaAffx.81443.1.S1_at	1.95288	4.18732e-05	Probable anion transporter 1, chloroplastic-like	Glyma18g07320.1	response_to_nematode
	GmaAffx.90862.1.A1_at	1.93831	0.000292294	Pleiotropic drug resistance protein 1-like	Glyma15g01470.2	lead_ion_transport multidrug_transport response_to_biotic_stimulus response_to_ethylene_stimulus response_to_jasmonic_acid_stimulus response_to_salicylic_acid_stimulus
	GmaAffx.43132.1.A1_at	1.92943	6.65718e-05	LAG1 longevity assurance homolog 2-like	Glyma07g33530.1	response_to_molecule_of_fungal_origin
	Gma.8782.1.A1_at	1.8165	0.00025402	CC-NBS-LRR class disease resistance protein	Glyma15g18290.1	defense_response
	Gma.2033.1.S1_s_at	1.75361	4.95608e-05	PR-5 protein	Glyma05g38110.1	response_to_salt_stress defense_response_to_bacterium,_incompatible_interaction response_to_other_organism
	Gma.4474.1.S1_s_at	1.7469	0.000701376	coronatine-insensitive 1 /// coronatine-insensitive protein 1-like	Glyma11g34940.1	defense_response response_to_insect response_to_wounding ubiquitin-dependent_protein_catabolic_process jasmonic_acid_and_ethylene-dependent_systemic_resistance jasmonic_acid_mediated_signaling_pathway response_to_jasmonic_acid_stimulus stomatal_movement stomatal_movement defense_response_to_fungus SCF-dependent_proteasomal_ubiquitin-dependent_protein_catabolic_process negative_regulation_of_defen…
	GmaAffx.36259.1.S1_s_at	1.74297	0.000205767	low-molecular-weight cysteine-rich 69	Glyma05g33200.1	defense_response
	Gma.10705.1.S1_at	1.74035	0.000226377	plastid glucose 6 phosphate/phosphate translocator-like	Glyma02g25290.1	response_to_nematode
	GmaAffx.91498.1.S1_at	1.69734	0.00136399	acidic endochitinase-like	Glyma16g28970.2	carbohydrate_metabolic_process
	Gma.15468.1.S1_at	1.67258	0.000120876	TMV resistance protein N-like	Glyma16g33910.3	defense_response
	Gma.8447.1.S1_at	1.67134	0.000180087	syringolide-induced protein B13-1-1	Glyma05g33470.1
	Gma.13995.1.S1_at	1.66704	0.000403847	MADS-box protein FLOWERING LOCUS C-like	Glyma05g28130.1	response_to_temperature_stimulus vernalization_response regulation_of_circadian_rhythm
	GmaAffx.41380.1.S1_at	1.64903	0.000844824	probable disease resistance protein At5g66900-like	Glyma17g21470.1	defense_response
	Gma.3822.2.S1_at	1.61956	0.000914503	probable disease resistance protein At5g66900-like	Glyma17g21240.1	defense_response
	GmaAffx.73883.1.S1_at	1.61648	0.000465839	TMV resistance protein N-like	Glyma12g16450.1	defense_response
	GmaAffx.86401.1.S1_at	1.56868	0.000288532	squamosa promoter-binding-like protein 14-like	Glyma20g00900.1	defense_response_to_bacterium regulation_of_transcription
	GmaAffx.28578.2.S1_at	1.50222	0.000363282	thaumatin-like protein 1-like	Glyma11g08250.1	response_to_other_organism
	Developement - 70
	Identification	Log2(FC)	Pvalue	Description	Phytozome	Gene ontology
	Gma.173.1.S1_at	10.6398	0	soybean seed maturation polypeptides	Glyma03g30040.1	Developement
	GmaAffx.42013.1.S1_at	4.82349	1.63567e-07	expansin-A15-like	Glyma06g20970.1	syncytium_formation unidimensional_cell_growth plant-type_cell_wall_modification_during_multidimensional_cell_growth plant-type_cell_wall_loosening
	GmaAffx.63039.1.S1_at	4.69943	2.12637e-06	Protein of unknown function (DUF3411)	Glyma18g41130.1	leaf_development
	Gma.8528.1.S1_at	4.69465	1.63567e-07	seed maturation protein PM26	Glyma20g28550.1	embryonic_development_ending_in_seed_dormancy
	GmaAffx.45586.1.A1_at	4.56639	3.27134e-07	maternal effect embryo arrest 60	Glyma11g14340.1	embryonic_development_ending_in_seed_dormancy
	Gma.53.1.S1_at	4.55615	9.81402e-07	maturation polypeptide	Glyma13g21280.1	embryonic_development_ending_in_seed_dormancy
	Gma.5312.2.S1_a_at	4.16569	1.83195e-05	expansin-like A1	Glyma11g10240.4	unidimensional_cell_growth plant-type_cell_wall_loosening
	GmaAffx.90376.1.A1_at	4.05585	6.54268e-07	probable galactinol--sucrose galactosyltransferase 1-like	Glyma14g01430.2
	Gma.7436.1.S1_at	4.01588	5.56128e-06	plantacyanin	Glyma08g13510.1	pollination anther_development
	Gma.2548.1.S1_at	3.92248	1.84831e-05	ROTUNDIFOLIA like 12	Glyma12g01120.1	shoot_development
	Gma.5312.1.S1_s_at	3.91585	5.41407e-05	expansin-like A1	Glyma11g10240.4	unidimensional_cell_growth plant-type_cell_wall_loosening
	Gma.2096.2.S1_x_at	3.74155	0.000221143	tropinone reductase homolog At1g07440-like	Glyma12g06300.3	aging
	GmaAffx.81362.1.S1_at	3.47566	0.000287551	expansin-like B1-like	Glyma01g41330.1	unidimensional_cell_growth plant-type_cell_wall_loosening
	Gma.5312.3.S1_at	3.46072	2.50258e-05	expansin-like A1-like	Glyma12g02550.1	plant-type_cell_wall_organization unidimensional_cell_growth plant-type_cell_wall_loosening
	Gma.7784.1.A1_at	3.3966	0.000174035	Expansin-A1-like	Glyma02g12140.1	syncytium_formation unidimensional_cell_growth plant-type_cell_wall_modification_during_multidimensional_cell_growth plant-type_cell_wall_loosening
	GmaAffx.71612.1.S1_at	3.39571	4.17096e-05	WD repeat-containing protein 3-like	Glyma03g34360.1	rRNA_processing
	Gma.8263.1.S1_at	3.32625	9.81402e-07	growth-regulating factor 7	Glyma06g13960.2	leaf_development
	Gma.11749.1.S1_at	3.31409	4.25274e-06	ubiquitin carboxyl-terminal hydrolase 15-like	Glyma15g39730.3	cell_proliferation protein_deubiquitination flower_development fruit_development root_development shoot_development leaf_development
	Gma.11860.1.A1_at	3.29541	2.45351e-06	Rhodanese/Cell cycle control phosphatase superfamily protein	Glyma14g26450.1	aging
	GmaAffx.75312.1.A1_at	3.27377	2.17544e-05	AdoMet-dependent rRNA methyltransferase spb1-like	Glyma11g12430.1	rRNA_processing
	Gma.8954.1.S1_at	3.20841	2.32265e-05	expansin-like B1-like	Glyma01g41330.1	unidimensional_cell_growth plant-type_cell_wall_loosening
	Gma.2096.2.S1_a_at	3.20585	0.000733108	tropinone reductase homolog At1g07440-like	Glyma12g06300.3	aging
	GmaAffx.55505.1.S1_at	3.19953	2.28994e-06	adoMet-dependent rRNA methyltransferase spb1-like	Glyma11g12430.1	rRNA_processing
	Gma.11860.2.S1_at	3.11033	0.000187939	Rhodanese/Cell cycle control phosphatase superfamily protein	Glyma14g26460.1	aging
	Gma.12012.1.S1_s_at	2.90165	6.54268e-07	probable galactinol--sucrose galactosyltransferase 1-like	Glyma14g01430.2
	GmaAffx.91428.1.A1_at	2.85527	5.88841e-06	Probable galactinol--sucrose galactosyltransferase 2-like	Glyma03g29440.1
	Gma.2147.1.S1_at	2.79373	1.22675e-05	Small nuclear ribonucleoprotein family protein	Glyma10g02380.1	embryonic_development_ending_in_seed_dormancy
	Gma.8535.1.S1_at	2.7774	1.65203e-05	35 kDa seed maturation protein	Glyma03g34680.2	embryonic_development_ending_in_seed_dormancy
	Gma.8684.1.S1_at	2.70473	9.81402e-07	SSXT family protein	Glyma10g30650.1	cell_proliferation leaf_development
	Gma.2096.1.S1_at	2.69201	0.000298673	tropinone reductase homolog At1g07440-like	Glyma12g06300.3	aging
	Gma.2096.3.S1_s_at	2.59048	0.000962756	tropinone reductase homolog At1g07440-like	Glyma12g06300.1	aging
	GmaAffx.72961.1.S1_at	2.56772	0.000579027	topless-related protein 4-like	Glyma17g12110.2	primary_shoot_apical_meristem_specification
	GmaAffx.43928.1.S1_at	2.56202	5.88841e-06	kinesin-like calmodulin-binding protein (ZWICHEL)	Glyma01g35950.1	pollen_germination trichome_branching
	Gma.6703.1.S1_at	2.53866	3.68026e-05	maternal effect embryo arrest 59	Glyma01g39750.2	embryonic_development_ending_in_seed_dormancy
	GmaAffx.79869.1.S1_at	2.52641	4.41631e-06	probable ethanolamine kinase A-like	Glyma04g18940.2	embryonic_development_ending_in_seed_dormancy
	Gma.16933.2.S1_at	2.51021	3.27134e-07	probable beta-1,4-xylosyltransferase IRX14H-like	Glyma16g16280.1	fruit_development xylem_and_phloem_pattern_formation shoot_development glucuronoxylan_biosynthetic_process
	GmaAffx.77224.1.S1_at	2.4693	1.63567e-05	transducin family protein / WD-40 repeat family protein	Glyma01g00460.1	Developement
	GmaAffx.60112.1.S1_s_at	2.38609	3.84383e-05	probable galactinol--sucrose galactosyltransferase 1-like	Glyma14g01430.2
	GmaAffx.66139.1.S1_at	2.36136	0.000126928	probable ethanolamine kinase A-like	Glyma04g18940.1	embryonic_development_ending_in_seed_dormancy
	Gma.4044.1.S1_at	2.34156	0.0004292	pescadillo homolog	Glyma03g39460.2	cell_proliferation
	GmaAffx.5662.1.S1_at	2.31422	0.000308324	116 kDa U5 small nuclear ribonucleoprotein component-like	Glyma17g11410.1	embryonic_development_ending_in_seed_dormancy regulation_of_embryo_sac_egg_cell_differentiation
	GmaAffx.76876.2.S1_at	2.2799	0.000736379	CHD3-type chromatin-remodeling factor PICKLE-like	Glyma04g06630.1	cell_proliferation chromatin_modification negative_regulation_of_transcription response_to_auxin_stimulus response_to_gibberellin_stimulus negative_regulation_of_abscisic_acid_mediated_signaling root_development lateral_root_development lateral_root_development
	Gma.7875.1.S1_at	2.24306	5.7412e-05	exocyst complex component 5-like	Glyma16g01660.1	exocytosis vesicle_docking
	GmaAffx.11076.1.S1_at	2.19233	0.000437051	Protein of unknown function (DUF3223)	Glyma06g20870.1	nucleologenesis embryonic_development
	Gma.7505.1.S1_at	2.09206	0.00238006	exocyst complex component 7-like /// exocyst complex component 7-like	Glyma20g17550.1	vesicle_docking_during_exocytosis lateral_root_morphogenesis root_development
	GmaAffx.52979.1.S1_at	2.05534	0.00239037	tetratricopeptide repeat protein 7A-like	Glyma09g34720.1	pollen_germination
	GmaAffx.28627.1.S1_at	2.01803	8.50549e-06	probable beta-1,4-xylosyltransferase IRX9H-like	Glyma04g09470.1	protein_amino_acid_glycosylation
	Gma.7008.1.S1_at	2.01319	0.000424129	probable dimethyladenosine transferase-like	Glyma13g18570.1	rRNA_modification
	Gma.10258.1.A1_s_at	1.96602	5.88841e-06	UPF0420 protein C16orf58 homolog	Glyma17g00580.1	embryonic_development_ending_in_seed_dormancy
	GmaAffx.61167.1.S1_at	1.96488	0.000109099	116 kDa U5 small nuclear ribonucleoprotein component-like	Glyma13g23420.2	embryonic_development_ending_in_seed_dormancy regulation_of_embryo_sac_egg_cell_differentiation
	Gma.3096.1.S1_at	1.95544	3.84383e-05	maturation protein pPM32	Glyma13g31120.1	embryonic_development_ending_in_seed_dormancy
	GmaAffx.60003.1.S1_at	1.94589	4.25274e-06	IKI3 family protein	Glyma10g43570.1	cell_proliferation organ_growth
	GmaAffx.19843.1.S1_at	1.89725	5.90477e-05	exocyst complex component 5-like	Glyma16g01660.1	exocytosis vesicle_docking
	Gma.8112.1.A1_at	1.88907	9.5196e-05	pollen-specific protein SF21-like	Glyma17g34820.1	cell_differentiation
	GmaAffx.19024.1.S1_at	1.87252	0.000452263	Protein of unknown function (DUF3411)	Glyma10g28410.1	leaf_development
	GmaAffx.47243.1.S1_at	1.85485	1.17768e-05	exocyst complex component 7-like	Glyma10g23810.1	vesicle_docking_during_exocytosis lateral_root_morphogenesis root_development
	Gma.10258.2.S1_at	1.77237	0.000188102	UPF0420 protein C16orf58 homolog	Glyma17g00580.1	embryonic_development_ending_in_seed_dormancy
	GmaAffx.39265.1.S1_at	1.72373	8.50549e-06	MATE efflux family protein	Glyma04g10590.1	ripening
	GmaAffx.3038.1.S1_at	1.70242	0.000215091	putative H/ACA ribonucleoprotein complex subunit 1-like protein 1-like	Glyma19g28740.1	rRNA_processing
	GmaAffx.42568.1.S1_at	1.69892	0.000114988	Late Embryogenesis Abundant 4-5	Glyma09g17200.1	embryonic_development_ending_in_seed_dormancy
	Gma.10625.1.S1_at	1.67977	0.000320591	nucleoside-triphosphatase-like	Glyma16g04790.2	pollen_germination
	Gma.14046.1.A1_at	1.67859	1.81559e-05	DDB1- and CUL4-associated factor homolog 1-like	Glyma04g07800.1	flower_development embryonic_development_ending_in_seed_dormancy fruit_development shoot_development leaf_development phyllome_development
	GmaAffx.2818.1.S1_at	1.67124	1.88102e-05	exocyst complex component 2-like	Glyma10g36120.1	pollen_germination pollen_tube_growth
	Gma.3384.1.S1_at	1.6642	0.000228503	fatty acyl-CoA reductase 3-like	Glyma12g30870.1	microsporogenesis
	GmaAffx.20147.1.S1_at	1.63117	0.000576083	U3 ribonucleoprotein (Utp) family protein	Glyma03g37300.1	rRNA_processing
	Gma.7283.1.S1_at	1.61063	2.20816e-05	UPF0420 protein C16orf58 homolog	Glyma07g40210.1	embryonic_development_ending_in_seed_dormancy
	GmaAffx.77737.1.S1_at	1.55794	0.00533343	PEBP (phosphatidylethanolamine-binding protein) family protein	Glyma02g07650.1	positive_regulation_of_flower_development photoperiodism,_flowering
	GmaAffx.34195.1.S1_at	1.53196	0.000823724	prohibitin-1, mitochondrial-like	Glyma06g47520.1	cell_growth mitochondrion_organization response_to_stress response_to_auxin_stimulus cell_division response_to_salt_stress
	GmaAffx.83359.1.S1_at	1.52836	0.00482098	Tropinone reductase homolog At1g07440-like	Glyma12g06300.3	aging
	Gma.2758.1.S1_at	1.52499	0.000104846	protein ULTRAPETALA 1-like /// protein ULTRAPETALA 1-like	Glyma12g11800.1	meristem_determinacy regulation_of_floral_meristem_growth regulation_of_inflorescence_meristem_growth
	DNA/RNA Nucleus - 101
	Identification	Log2(FC)	Pvalue	Description	Phytozome	Gene ontology
	Gma.13121.1.S1_at	4.92535	2.28994e-06	DNA repair protein RAD5-like	Glyma09g41780.1
	GmaAffx.31368.1.S1_at	4.69862	9.48689e-06	DNA excision repair protein ERCC-8-like	Glyma06g04930.1
	Gma.8042.1.S1_at	4.6603	1.63567e-07	Poly [ADP-ribose] polymerase 3-like	Glyma11g19070.1	protein_amino_acid_ADP-ribosylation
	Gma.13121.1.S1_a_at	4.51478	1.63567e-07	DNA repair protein RAD5-like	Glyma09g41780.1
	Gma.17471.1.S1_at	4.22026	0	DNA excision repair protein ERCC-8-like	Glyma04g04840.1
	GmaAffx.77728.1.S1_at	4.05701	5.88841e-06	pre-mRNA-splicing factor SF2-like	Glyma20g38060.2	mRNA_splice_site_selection spliceosome_assembly regulation_of_nuclear_mRNA_splicing,_via_spliceosome
	GmaAffx.91004.1.S1_at	3.90369	0.000262525	eukaryotic peptide chain release factor subunit 1-3-like	Glyma16g34180.1	RNA-dependent_DNA_replication
	Gma.3585.1.S1_at	3.50993	5.88841e-06	helicase swr1-like	Glyma07g19460.1
	Gma.17048.1.S1_at	3.45393	1.63567e-06	DNA polymerase III polC-type-like	Glyma03g39230.1
	GmaAffx.31232.1.A1_at	3.34186	2.63343e-05	CCAAT/enhancer-binding protein zeta-like	Glyma16g01450.1	GO:0010197
	GmaAffx.76875.2.S1_at	3.25095	3.43491e-06	eukaryotic peptide chain release factor subunit 1-3-like	Glyma16g34180.1	RNA-dependent_DNA_replication
	GmaAffx.39518.1.S1_at	3.05705	3.74569e-05	DNA polymerase III polC-type-like	Glyma03g39230.1
	Gma.3490.1.S1_at	3.04815	1.29218e-05	DNA-directed RNA polymerases I and III subunit RPAC1-like	Glyma08g44480.1	transcription
	Gma.3912.1.S1_at	3.04366	2.78064e-06	tRNA-dihydrouridine synthase 3-like	Glyma04g00940.1	metabolic_process tRNA_processing
	GmaAffx.12886.1.A1_at	3.04117	1.4721e-06	DNA cross-link repair protein SNM1-like	Glyma16g05020.2	DNA_repair response_to_stress
	GmaAffx.17086.1.S1_at	2.89641	0.000165693	sigma factor sigB regulation protein rsbQ-like	Glyma08g04450.1
	GmaAffx.27651.1.S1_at	2.71721	6.36276e-05	DNA topoisomerase 6 subunit A-like	Glyma10g05540.1	DNA_metabolic_process DNA_topological_change epidermal_cell_fate_specification
	GmaAffx.2557.1.S1_at	2.70292	4.20367e-05	small RNA 2'-O-methyltransferase-like	Glyma05g25660.1	biological_process
	GmaAffx.64397.1.S1_at	2.68956	1.9628e-06	DNA-directed RNA polymerase II subunit RPB3-A-like	Glyma07g34610.1	transcription
	GmaAffx.86436.1.S1_at	2.60139	1.73381e-05	DNA repair endonuclease UVH1-like	Glyma11g04110.1	DNA_repair nucleotide-excision_repair response_to_oxidative_stress response_to_radiation double-strand_break_repair_via_Sequence Matchous_recombination
	Gma.7698.1.S1_at	2.57089	4.2691e-05	ATP-dependent DNA helicase Q-like SIM-like	Glyma20g37970.2	DNA_recombination
	Gma.10273.1.S1_at	2.55889	0.000402048	DNA-directed RNA polymerase II subunit RPB3-A-like	Glyma07g34610.1	transcription
	GmaAffx.58829.1.S1_at	2.538	3.46762e-05	DNA-directed RNA polymerases I and III subunit RPAC1-like	Glyma18g08360.1	transcription
	Gma.17848.1.S1_at	2.52942	8.6527e-05	CCA-adding enzyme-like	Glyma05g38470.1	RNA_processing
	Gma.3585.1.S1_a_at	2.51725	3.92561e-05	helicase swr1-like /// helicase SWR1-like	Glyma07g19460.1
	GmaAffx.68169.1.S1_at	2.40886	0.000330405	DNA-directed RNA polymerase III subunit RPC5-like	Glyma11g01200.1	transcription
	GmaAffx.76534.1.S1_at	2.38174	0.000130199	PRP38 family protein	Glyma02g40900.1	RNA_processing response_to_salt_stress
	GmaAffx.76909.1.S1_at	2.37544	0.000959975	helicase SWR1-like	Glyma20g00830.1
	GmaAffx.91911.1.S1_s_at	2.36552	0.000136906	nucleosome assembly protein 1-like 1-like /// nucleosome assembly protein 1	Glyma09g07410.4	DNA_mediated_transformation nucleosome_assembly
	Gma.17848.2.S1_a_at	2.33234	2.76428e-05	CCA-adding enzyme-like	Glyma05g38470.1	RNA_processing
	GmaAffx.11133.1.A1_s_at	2.32761	0.00031732	tRNA (guanine-N(7)-)-methyltransferase subunit WDR4-like	Glyma03g31220.1	biological_process
	Gma.6059.1.S1_at	2.32493	0.000204622	adenylate kinase-like	Glyma09g36680.3	nucleobase,_nucleoside,_nucleotide_and_nucleic_acid_metabolic_process
	GmaAffx.76278.1.S1_at	2.32027	9.56867e-05	Polynucleotide adenylyltransferase family protein	Glyma10g36180.1	tRNA_processing
	Gma.8186.1.S1_at	2.30598	9.97759e-06	heterogeneous nuclear ribonucleoprotein D-like	Glyma09g15820.2	RNA_splicing nuclear_mRNA_splicing,_via_spliceosome
	GmaAffx.55247.1.S1_at	2.29919	0.000824869	probable histone-lysine N-methyltransferase, H3 lysine-9 specific SUVH9-like	Glyma07g19420.1	DNA_mediated_transformation
	Gma.3132.1.S1_at	2.28818	2.12637e-06	probable histone-lysine N-methyltransferase ATXR3-like	Glyma12g11060.1
	Gma.5957.1.S1_at	2.27045	1.22675e-05	PRP38 family protein	Glyma02g40900.1	RNA_processing response_to_salt_stress
	GmaAffx.69694.1.S1_at	2.25565	0.00263327	bark storage protein A-like	Glyma07g09220.3	nucleoside_metabolic_process
	Gma.15454.2.S1_at	2.2158	7.54044e-05	RNA polymerase II C-terminal domain phosphatase-like 2-like	Glyma07g17940.4
	Gma.372.1.A1_at	2.17943	1.22675e-05	tRNA-dihydrouridine synthase 1-like	Glyma17g18490.1	regulation_of_nitrogen_utilization
	GmaAffx.1866.1.S1_at	2.17815	2.33901e-05	poly [ADP-ribose] polymerase 2-like	Glyma02g02080.1	protein_amino_acid_ADP-ribosylation
	GmaAffx.25710.1.S1_at	2.15805	0.000127255	probable histone-lysine N-methyltransferase ATXR3-like	Glyma13g38090.1
	GmaAffx.26273.2.S1_at	2.13067	0.00108216	DNA-directed RNA polymerase II subunit RPB2-like	Glyma15g18790.1	transcription embryonic_development_ending_in_seed_dormancy
	GmaAffx.55466.1.S1_at	2.10404	2.33901e-05	pre-mRNA-splicing factor ISY1 homolog	Glyma09g18830.1	biological_process
	Gma.18058.2.A1_at	2.09859	0.000527995	rRNA 2'-O-methyltransferase fibrillarin 2-like	Glyma04g37770.1	RNA_methylation rRNA_processing
	GmaAffx.56839.1.A1_at	2.07794	0.000314212	pre-mRNA-splicing factor SF2-like	Glyma20g38060.1	mRNA_splice_site_selection spliceosome_assembly regulation_of_nuclear_mRNA_splicing,_via_spliceosome
	GmaAffx.78481.1.S1_at	2.06753	0.000398449	adenylate kinase-like	Glyma09g36680.3	nucleobase,_nucleoside,_nucleotide_and_nucleic_acid_metabolic_process
	GmaAffx.62063.1.S1_at	2.05609	0.000493155	ubiquitin carboxyl-terminal hydrolase 12-like /// ubiquitin carboxyl-terminal hydrolase 12-like	Glyma14g04890.1	DNA_topological_change ubiquitin-dependent_protein_catabolic_process
	GmaAffx.74632.1.S1_at	2.04794	5.56128e-06	splicing factor 3B subunit 2-like	Glyma13g31550.2	mRNA_processing
	Gma.3444.1.S1_at	2.0426	6.60811e-05	ATP-dependent RNA helicase dhx8-like	Glyma05g27850.1	biological_process
	Gma.11177.1.S1_at	2.02401	2.99328e-05	mRNA cap guanine-N7 methyltransferase 1-like	Glyma06g41190.1	mRNA_capping
	GmaAffx.73949.2.S1_at	2.01391	8.70177e-05	DNA-directed RNA polymerase II subunit RPB1-like	Glyma11g08610.1	transcription
	Gma.11109.1.A1_at	2.001	4.54716e-05	CDT1-like protein a, chloroplastic-like	Glyma13g18290.1	DNA_replication chloroplast_organization
	GmaAffx.63765.1.S1_at	1.99579	0.00122544	probable pre-mRNA-splicing factor ATP-dependent RNA helicase-like	Glyma03g37980.1
	GmaAffx.79776.1.S1_at	1.98905	0.00288598	nuclear cap-binding protein subunit 2-like	Glyma13g37030.1	GO:0016070
	Gma.13892.1.A1_at	1.95361	4.69437e-05	DNA polymerase alpha subunit B-like	Glyma11g37330.3	GO:0006260
	Gma.10429.1.S1_at	1.94725	0.000213946	RNA polymerase II C-terminal domain phosphatase-like 2-like	Glyma18g42790.1
	GmaAffx.42371.1.S1_at	1.89713	0.000892095	Bark storage protein A-like	Glyma07g09220.3	nucleoside_metabolic_process
	GmaAffx.68269.1.A1_at	1.87913	0.00804603	tRNA (cytosine(34)-C(5))-methyltransferase-like	Glyma05g31010.1
	Gma.8064.1.S1_at	1.87699	0.000668171	protein RRP5 homolog	Glyma09g15790.1	RNA_processing mRNA_processing
	GmaAffx.13986.1.A1_at	1.86252	0.00188904	Pre-mRNA-processing factor 40 homolog B-like	Glyma10g40180.2	biological_process
	Gma.11962.1.A1_at	1.85642	0.000165366	tRNA (guanine-N(7)-)-methyltransferase subunit WDR4-like	Glyma03g31220.1	biological_process
	GmaAffx.47408.1.S1_at	1.8457	0.0106068	breast cancer associated RING 1	Glyma19g35010.3	DNA_repair regulation_of_meristem_organization leaf_development
	GmaAffx.88141.1.S1_at	1.82393	7.68765e-05	tRNA guanosine-2'-O-methyltransferase TRM11 homolog	Glyma05g24950.1	methylation
	GmaAffx.87066.1.S1_at	1.81647	8.50549e-06	sigma factor sigB regulation protein rsbQ-like	Glyma08g04450.1
	Gma.4863.2.A1_at	1.81089	4.07282e-05	ATP-dependent DNA helicase pcrA-like	Glyma20g34060.1	DNA_repair
	Gma.13052.1.S1_s_at	1.80686	0.000201351	RNA-binding post-transcriptional regulator csx1-like /// uncharacterized LOC100819523	Glyma17g36330.1
	Gma.7322.1.A1_at	1.79193	0.000696469	endonuclease V family protein	Glyma14g16820.3	DNA_repair
	Gma.4863.1.S1_at	1.77458	1.65203e-05	ATP-dependent DNA helicase pcrA-like	Glyma20g34060.1	DNA_repair
	Gma.14127.1.A1_at	1.76393	5.31593e-05	tRNA pseudouridine synthase A, mitochondrial-like	Glyma19g02100.1	pseudouridine_synthesis tRNA_processing
	GmaAffx.88242.1.S1_at	1.76267	0.000153099	small nuclear ribonucleoprotein-associated protein B'-like	Glyma02g45830.1	nuclear_mRNA_splicing,_via_spliceosome
	GmaAffx.81347.1.S1_at	1.75501	0.000818817	poly(A)-specific ribonuclease PARN-like /// poly(A)-specific ribonuclease PARN-like	Glyma18g08430.1	RNA_modification response_to_stress response_to_abscisic_acid_stimulus response_to_salicylic_acid_stimulus
	GmaAffx.79002.1.S1_s_at	1.73661	0.000351342	nucleosome assembly protein 1	Glyma15g18600.3	DNA_mediated_transformation nucleosome_assembly
	GmaAffx.74632.2.S1_at	1.73658	0.000949343	splicing factor 3B subunit 2-like	Glyma13g31550.2	mRNA_processing
	GmaAffx.86835.1.S1_at	1.73478	0.00218673	nuclear-pore anchor-like	Glyma08g17250.1	poly(A)+_mRNA_export_from_nucleus negative_regulation_of_flower_development stamen_development negative_regulation_of_protein_sumoylation
	GmaAffx.26273.1.S1_at	1.72877	8.83262e-05	DNA-directed RNA polymerase II subunit RPB2-like	Glyma15g18790.1	transcription embryonic_development_ending_in_seed_dormancy
	Gma.7265.1.S1_at	1.72361	3.94197e-05	DNA repair helicase XPB1-like	Glyma05g37610.1	response_to_UV response_to_toxin
	Gma.8360.1.A1_at	1.70673	0.000711517	exosome complex component RRP41-like	Glyma17g11020.2	RNA_processing
	GmaAffx.92198.1.S1_at	1.69215	0.000870995	DNA polymerase delta small subunit-like	Glyma03g30080.1	DNA_replication
	Gma.12702.1.A1_at	1.65561	0.000135597	DNA-directed RNA polymerase III subunit RPC5-like	Glyma11g01200.1	transcription
	GmaAffx.90669.1.S1_at	1.64317	0.00584196	CCAAT/enhancer-binding protein zeta-like	Glyma16g01450.1	GO:0010197
	GmaAffx.36993.1.S1_at	1.63556	0.00103162	nuclear control of ATPase protein 2-like	Glyma14g04190.1	galactolipid_biosynthetic_process hydrogen_peroxide_biosynthetic_process
	GmaAffx.43965.1.S1_at	1.63265	0.00435481	H/ACA ribonucleoprotein complex subunit 4-like	Glyma15g06160.1	tRNA_pseudouridine_synthesis
	GmaAffx.17611.1.S1_at	1.62832	2.61707e-06	exosome component 10-like	Glyma17g24130.1	nucleobase,_nucleoside,_nucleotide_and_nucleic_acid_metabolic_process
	Gma.8145.1.A1_at	1.62029	0.000280681	probable exonuclease mut-7 homolog	Glyma14g23840.1	nucleobase,_nucleoside,_nucleotide_and_nucleic_acid_metabolic_process
	GmaAffx.93574.1.S1_at	1.6175	0.0133456	RNA-binding protein	Glyma13g28880.3	RNA_processing
	GmaAffx.15572.1.S1_at	1.61114	7.22966e-05	RNA-binding (RRM/RBD/RNP motifs) family protein with retrovirus zinc finger-like domain	Glyma19g35990.1	RNA_splicing nuclear_mRNA_splicing,_via_spliceosome
	GmaAffx.83895.1.S1_at	1.60653	4.22003e-05	DNA-directed RNA polymerase I subunit rpa49-like	Glyma15g17850.2	transcription
	GmaAffx.69339.4.S1_at	1.59678	0.00254707	RNA polymerase sigma factor rpoD-like /// RNA polymerase sigma factor rpoD-like	Glyma19g36710.1	transcription_initiation regulation_of_transcription,_DNA-dependent positive_regulation_of_transcription
	GmaAffx.53053.1.S1_s_at	1.58485	0.000108772	CCAAT/enhancer-binding protein zeta-like	Glyma16g01450.1	GO:0010197
	Gma.11121.1.S1_s_at	1.57869	6.70625e-06	RNA-binding post-transcriptional regulator csx1-like	Glyma15g11380.1
	Gma.16354.1.A1_at	1.57813	0.000483341	pre-mRNA-splicing factor SPF27 homolog	Glyma08g05590.4	defense_response_signaling_pathway,_resistance_gene-dependent defense_response_signaling_pathway,_resistance_gene-independent defense_response_to_fungus
	GmaAffx.81844.1.S1_at	1.57604	0.000253529	DNA-directed RNA polymerase I subunit rpa1-like	Glyma10g12530.1	transcription
	Gma.6977.1.A1_at	1.57366	3.8929e-05	Ribonuclease III family protein	Glyma15g02740.1	RNA_processing
	Gma.8888.1.S1_at	1.5671	0.000221306	protein trpH-like	Glyma08g07850.1	DNA_replication
	GmaAffx.11160.1.S1_at	1.56474	2.81335e-05	DNA polymerase delta small subunit-like	Glyma03g30080.1	DNA_replication
	GmaAffx.70484.1.A1_at	1.55918	2.38808e-05	small nuclear ribonucleoprotein-associated protein B'-like	Glyma02g45830.1	nuclear_mRNA_splicing,_via_spliceosome
	GmaAffx.61132.1.S1_at	1.55751	0.000297529	RNA polymerase II C-terminal domain phosphatase-like 2-like	Glyma18g42790.1
	Gma.9574.1.A1_at	1.5422	0.00129267	DNA topoisomerase 1-like	Glyma14g18360.1	DNA_topological_change DNA_unwinding_during_replication
	Gma.7767.1.S1_at	1.52688	0.0026928	splicing factor 3B subunit 2-like	Glyma13g31550.2	mRNA_processing
	GmaAffx.57038.1.S1_at	1.50954	0.00299688	Splicing factor, CC1-like	Glyma06g15370.1	mRNA_processing
	Energy - 26
	Identification	Log2(FC)	Pvalue	Description	Phytozome	Gene ontology
	GmaAffx.15192.1.S1_at	4.53153	5.88841e-06	plasma membrane ATPase 4-like	Glyma13g00840.1	response_to_water_deprivation proton_transport response_to_abscisic_acid_stimulus regulation_of_stomatal_movement
	Gma.1178.1.S1_at	3.78835	2.45351e-06	plasma membrane Ca2+-ATPase	Glyma06g04900.1	calcium_ion_transport cation_transport metabolic_process proton_transport transport
	GmaAffx.59325.1.S1_at	3.56939	2.45351e-06	plasma membrane ATPase 4-like	Glyma13g00840.1	response_to_water_deprivation proton_transport response_to_abscisic_acid_stimulus regulation_of_stomatal_movement
	Gma.1047.1.S1_at	3.25072	2.06095e-05	plasma membrane Ca2+-ATPase	Glyma01g40130.2	transport
	GmaAffx.81834.1.S1_at	3.24184	5.72485e-05	quinolinate synthase	Glyma05g02710.1	aerobic_respiration NAD_biosynthetic_process positive_regulation_of_transferase_activity
	Gma.16702.2.S1_at	3.12765	0.000202332	quinolinate synthase	Glyma05g02710.1	aerobic_respiration NAD_biosynthetic_process positive_regulation_of_transferase_activity
	Gma.16702.1.S1_at	2.97741	3.36948e-05	quinolinate synthase	Glyma05g02710.1	aerobic_respiration NAD_biosynthetic_process positive_regulation_of_transferase_activity
	GmaAffx.28886.1.S1_at	2.24796	0.0260459	NADH-Ubiquinone/plastoquinone (complex I) protein	Glyma01g40960.1	ATP_synthesis_coupled_electron_transport
	GmaAffx.28886.1.A1_at	2.21115	0.0241014	NADH dehydrogenase subunit 2	Glyma01g40960.1	ATP_synthesis_coupled_electron_transport
	GmaAffx.90488.1.S1_s_at	2.15962	0.00533261	inosine monophosphate dehydrogenase /// inosine-5'-monophosphate dehydrogenase-like protein	Glyma15g41640.1	GMP_biosynthetic_process
	Gma.1685.1.S1_at	1.9932	2.45351e-06	inosine-5'-monophosphate dehydrogenase-like protein	Glyma08g17490.1	GMP_biosynthetic_process
	GmaAffx.21305.1.S1_at	1.95073	8.96348e-05	ATPase family AAA domain-containing protein 3-B-like	Glyma11g09720.1
	Gma.2810.1.A1_at	1.89592	6.3464e-05	GTPase-activating protein GYP1-like	Glyma13g42180.1	GO:0032313
	Gma.7532.1.S1_at	1.86015	1.84831e-05	ATPase family AAA domain-containing protein 2B-like	Glyma12g05680.2
	GmaAffx.93298.1.A1_x_at	1.85695	3.45127e-05	ATP-citrate synthase alpha chain protein 1-like	Glyma02g04120.2	acetyl-CoA_biosynthetic_process aging carotenoid_biosynthetic_process chlorophyll_biosynthetic_process fatty_acid_biosynthetic_process positive_regulation_of_flower_development starch_biosynthetic_process wax_biosynthetic_process wax_biosynthetic_process regulation_of_embryonic_development leaf_development anthocyanin_accumulation_in_tissues_in_response_to_UV_light
	Gma.11144.4.S1_at	1.81738	4.90701e-05	V-type proton ATPase 16 kDa proteolipid subunit-like	Glyma11g11760.2	proton_transport
	GmaAffx.93298.1.A1_at	1.7624	1.78288e-05	ATP-citrate synthase alpha chain protein 1-like	Glyma02g04120.2	acetyl-CoA_biosynthetic_process aging carotenoid_biosynthetic_process chlorophyll_biosynthetic_process fatty_acid_biosynthetic_process positive_regulation_of_flower_development starch_biosynthetic_process wax_biosynthetic_process wax_biosynthetic_process regulation_of_embryonic_development leaf_development anthocyanin_accumulation_in_tissues_in_response_to_UV_light
	GmaAffx.62202.1.S1_at	1.70484	8.14564e-05	ATPase, F0/V0 complex, subunit C protein	Glyma04g00950.2	proton_transport
	GmaAffx.92299.1.S1_s_at	1.69993	0.000372442	adenylate cyclases	Glyma13g23210.1	cAMP_biosynthetic_process
	Gma.11135.1.S1_at	1.65223	0.000133961	ATP-citrate synthase alpha chain protein 2-like	Glyma03g38810.3	acetyl-CoA_biosynthetic_process
	Gma.3728.2.S1_at	1.59619	1.37396e-05	adenylate cyclases	Glyma13g23210.1	cAMP_biosynthetic_process
	GmaAffx.82634.1.S1_at	1.58967	0.000895203	ATPase family AAA domain-containing protein 3-B-like	Glyma12g02020.1
	Gma.11292.1.S1_s_at	1.56015	4.36724e-05	GTP-binding protein YPTM2-like /// GTP-binding protein YPTM2-like	Glyma05g05260.2	protein_transport small_GTPase_mediated_signal_transduction regulation_of_transcription,_DNA-dependent
	Gma.7538.1.A1_at	1.55938	4.85794e-05	quinolinate synthase	Glyma05g02710.1	aerobic_respiration NAD_biosynthetic_process positive_regulation_of_transferase_activity
	GmaAffx.91894.1.S1_s_at	1.5362	0.0296591	V-type proton ATPase subunit B 1-like /// V-type proton ATPase subunit B 1-like	Glyma20g24070.3	ATP_synthesis_coupled_proton_transport energy_coupled_proton_transport,_against_electrochemical_gradient
	GmaAffx.53957.1.S1_at	1.5052	4.57988e-06	GTP-binding protein YPTM2-like	Glyma17g15550.2	protein_transport small_GTPase_mediated_signal_transduction regulation_of_transcription,_DNA-dependent
	Homone Response / Hormone - 97
	Identification	Log2(FC)	Pvalue	Description	Phytozome	Gene ontology
				Abscisic acid - 14
	Gma.7756.1.A1_at	2.68502	5.82299e-05	molybdenum cofactor sulfurase-like	Glyma09g00460.1	abscisic_acid_biosynthetic_process response_to_cold response_to_heat response_to_osmotic_stress response_to_salt_stress response_to_stress molybdenum_incorporation_into_molybdenum-molybdopterin_complex auxin_mediated_signaling_pathway auxin_mediated_signaling_pathway stomatal_movement defense_response_to_bacterium
	GmaAffx.9333.1.S1_at	2.84895	0.000263507	molybdenum cofactor sulfurase-like	Glyma09g00460.2	abscisic_acid_biosynthetic_process response_to_cold response_to_heat response_to_osmotic_stress response_to_salt_stress response_to_stress molybdenum_incorporation_into_molybdenum-molybdopterin_complex auxin_mediated_signaling_pathway auxin_mediated_signaling_pathway stomatal_movement defense_response_to_bacterium
	Gma.1656.1.S1_at	2.88939	4.41631e-06	zeaxanthin epoxidase, chloroplastic-like	Glyma09g00260.2	abscisic_acid_biosynthetic_process response_to_water_deprivation response_to_heat response_to_osmotic_stress xanthophyll_biosynthetic_process sugar_mediated_signaling response_to_red_light
	Gma.4850.1.S1_at	1.5897	8.39099e-05	abscisic acid (aba)-deficient 4	Glyma18g53400.1	abscisic_acid_biosynthetic_process xanthophyll_metabolic_process photoprotection regulation_of_superoxide_release
	Gma.4984.1.A1_x_at	1.66509	0.000116787	lipid phosphate phosphatase 2-like	Glyma10g41580.1	abscisic_acid_mediated_signaling
	Gma.4167.2.S1_s_at	1.88259	0.000113679	abscisic acid 8'-hydroxylase /// abscisic acid 8'-hydroxylase 1-like	Glyma01g35660.2	abscisic_acid_metabolic_process response_to_red_or_far_red_light
	Gma.8784.1.A1_at	3.08142	8.66905e-06	Abscisic acid receptor PYL8-like	Glyma13g08120.1	defense_response response_to_biotic_stimulus
	Gma.15716.1.A1_at	2.04751	0.000546641	abscisic acid receptor PYL8-like	Glyma14g30260.1	defense_response response_to_biotic_stimulus
	GmaAffx.82248.1.S1_at	1.95879	0.000118095	abscisic acid receptor PYL8-like /// abscisic acid receptor PYL8-like	Glyma14g30260.1	defense_response response_to_biotic_stimulus
	GmaAffx.29093.1.S1_at	2.51136	6.37912e-06	common plant regulatory factor 1-like	Glyma07g06620.1	response_to_abscisic_acid_stimulus
	GmaAffx.90047.1.S1_s_at	2.89457	6.4609e-05	zinc finger (AN1-like) family protein	Glyma13g04630.1	response_to_abscisic_acid_stimulus
	Gma.10.1.S1_at	1.67695	0.000412516	Em protein	Glyma03g07470.1	response_to_abscisic_acid_stimulus seed_development
	GmaAffx.54085.1.S1_at	2.92281	1.42303e-05	Protein of unknown function (DUF581)	Glyma19g34060.1	response_to_abscisic_acid_stimulus seed_dormancy
	Gma.2044.2.S1_at	2.06372	2.33901e-05	abscisic stress ripening-like protein	Glyma20g30720.1
				Auxin - 19
	GmaAffx.91046.1.S1_at	1.64939	9.86309e-05	auxin efflux carrier component 3-like	Glyma09g20580.1	gravitropism pattern_specification_process tropism auxin_polar_transport regulation_of_root_meristem_growth root_development root_hair_elongation root_hair_initiation root_hair_initiation
	Gma.2563.1.S1_at	1.72369	1.11226e-05	auxin response factor 2-like	Glyma06g17320.1	negative_regulation_of_cell_proliferation positive_regulation_of_flower_development negative_regulation_of_transcription,_DNA-dependent fruit_dehiscence leaf_senescence floral_organ_abscission ovule_development
	GmaAffx.80338.1.S1_at	1.6695	5.18508e-05	auxin response factor 18-like	Glyma19g36570.1	pattern_specification_process response_to_auxin_stimulus cell_division root_cap_development
	Gma.9887.1.S1_at	2.59424	1.99552e-05	auxin response factor 6-like	Glyma05g27580.1	regulation_of_transcription,_DNA-dependent flower_development response_to_auxin_stimulus
	GmaAffx.55925.1.S1_at	1.57868	0.000495772	probable indole-3-acetic acid-amido synthetase GH3.1-like	Glyma01g39780.1	response_to_auxin_stimulus
	GmaAffx.66400.1.A1_s_at	2.40729	5.7412e-05	probable indole-3-acetic acid-amido synthetase GH3.1-like	Glyma02g13910.1	response_to_auxin_stimulus
	Gma.9611.1.A1_at	1.55361	0.00201482	probable indole-3-acetic acid-amido synthetase GH3.1-like	Glyma02g13910.1	response_to_auxin_stimulus
	GmaAffx.51498.1.S1_at	2.52748	2.48622e-05	Auxin-responsive protein IAA16-like	Glyma10g30440.1	response_to_auxin_stimulus
	Gma.7454.1.S1_a_at	2.93352	4.82523e-05	auxin-responsive protein IAA17-like	Glyma13g43800.1	response_to_auxin_stimulus auxin_mediated_signaling_pathway
	GmaAffx.68318.1.S1_at	3.51817	5.88841e-06	auxin-responsive protein IAA13-like	Glyma19g35180.4	response_to_auxin_stimulus response_to_cyclopentenone
	Gma.7410.1.S1_at	2.21395	0.000165366	auxin-induced protein PCNT115-like	Glyma06g40790.1	response_to_cadmium_ion
	GmaAffx.12905.1.A1_at	1.98706	0.000251566	Auxin-induced protein 5NG4-like	Glyma03g27760.2
	GmaAffx.32023.1.S1_at	3.35581	2.87878e-05	auxin-induced protein 5NG4-like	Glyma06g46740.1
	Gma.4933.1.A1_at	1.86382	6.80439e-05	auxin-induced protein 5NG4-like	Glyma13g25890.1
	Gma.7618.1.S1_at	3.81312	1.63567e-07	puromycin-sensitive aminopeptidase-like	Glyma04g05620.3	auxin_polar_transport
	GmaAffx.87706.1.S1_at	4.11647	1.03047e-05	puromycin-sensitive aminopeptidase-like	Glyma04g05620.4	auxin_polar_transport
	Gma.15742.1.A1_s_at	3.71014	2.02823e-05	aminopeptidase M1	Glyma06g05660.1	auxin_polar_transport
	GmaAffx.25445.1.S1_at	1.53237	1.68474e-05	Auxin efflux carrier family protein	Glyma09g40760.2	auxin_polar_transport
	GmaAffx.79360.1.S1_at	4.11446	1.27582e-05	Auxin efflux carrier family protein	Glyma11g09250.1	auxin_polar_transport
				Brassinosteroid - 5
	Gma.3083.1.S1_at	1.54783	1.22675e-05	somatic embryogenesis receptor-like kinase-like protein /// BRASSINOSTEROID INSENSITIVE 1-associated receptor kinase 1-like	Glyma08g19270.1	cell_growth brassinosteroid_mediated_signaling defense_response_to_bacterium defense_response_to_fungus defense_response_to_oomycetes
	Gma.3203.1.S1_at	1.70329	7.57316e-05	BRASSINOSTEROID INSENSITIVE 1-associated receptor kinase 1-like	Glyma15g05730.1	cell_growth brassinosteroid_mediated_signaling defense_response_to_bacterium defense_response_to_fungus defense_response_to_oomycetes
	Gma.16920.1.A1_at	1.79421	0.000335967	BRI1 kinase inhibitor 1	Glyma17g36140.1	negative_regulation_of_brassinosteroid_biosynthetic_process
	Gma.1147.1.S1_at	3.29952	1.63567e-07	uric acid degradation bifunctional protein TTL-like	Glyma16g08930.2	regulation_of_cell_growth_by_extracellular_stimulus brassinosteroid_mediated_signaling
	GmaAffx.29942.1.S1_at	1.90671	8.22742e-05	uric acid degradation bifunctional protein TTL-like	Glyma16g08930.2	regulation_of_cell_growth_by_extracellular_stimulus brassinosteroid_mediated_signaling
				Ethylene - 30
	GmaAffx.66301.1.S1_at	4.36516	6.86982e-06	1-aminocyclopropane-1-carboxylate oxidase homolog 4-like	Glyma07g25390.1	biological_process
	GmaAffx.64967.1.S1_at	4.03525	1.84831e-05	1-aminocyclopropane-1-carboxylate oxidase homolog 3-like	Glyma15g40890.1	biological_process
	GmaAffx.15015.1.S1_at	3.0512	4.97244e-05	ethylene-responsive transcription factor 1B-like	Glyma10g00980.1	defense_response regulation_of_transcription,_DNA-dependent jasmonic_acid_mediated_signaling_pathway ethylene_mediated_signaling_pathway
	GmaAffx.90053.1.S1_at	2.07398	4.30181e-05	1-aminocyclopropane-1-carboxylate oxidase 1-like	Glyma07g15480.1	ethylene_biosynthetic_process
	Gma.1332.1.S1_x_at	4.27421	1.63567e-07	1-aminocyclopropane 1-carboxylate synthase	Glyma05g37410.1	ethylene_biosynthetic_process induction_of_apoptosis_by_oxidative_stress response_to_external_stimulus response_to_mechanical_stimulus response_to_wounding response_to_auxin_stimulus response_to_ethylene_stimulus response_to_jasmonic_acid_stimulus response_to_jasmonic_acid_stimulus
	Gma.1332.1.S1_s_at	2.21865	9.48689e-06	1-aminocyclopropane 1-carboxylate synthase	Glyma08g02130.1	ethylene_biosynthetic_process induction_of_apoptosis_by_oxidative_stress response_to_external_stimulus response_to_mechanical_stimulus response_to_wounding response_to_auxin_stimulus response_to_ethylene_stimulus response_to_jasmonic_acid_stimulus response_to_jasmonic_acid_stimulus
	GmaAffx.91525.1.S1_at	1.8109	6.41183e-05	1-aminocyclopropane-1-carboxylate synthase	Glyma08g02130.1	ethylene_biosynthetic_process induction_of_apoptosis_by_oxidative_stress response_to_external_stimulus response_to_mechanical_stimulus response_to_wounding response_to_auxin_stimulus response_to_ethylene_stimulus response_to_jasmonic_acid_stimulus response_to_jasmonic_acid_stimulus
	Gma.2347.2.S1_at	1.56279	0.000762223	protein ETHYLENE INSENSITIVE 3-like	Glyma20g12250.1	ethylene_mediated_signaling_pathway regulation_of_transcription sugar_mediated_signaling
	GmaAffx.54468.1.A1_at	1.58027	0.00138247	PCI domain-containing protein 2-like	Glyma13g00230.1	ethylene_mediated_signaling_pathway response_to_ethylene_stimulus root_development
	GmaAffx.31764.1.S1_at	1.91773	0.000174362	5'-3' exoribonuclease 4-like	Glyma19g43160.1	gravitropism ethylene_mediated_signaling_pathway nuclear-transcribed_mRNA_catabolic_process,_exonucleolytic unidimensional_cell_growth regulation_of_gene_expression,_epigenetic response_to_ethylene_stimulus response_to_1-Aminocyclopropane-1-carboxylic_Acid deadenylation-independent_decapping_of_nuclear-transcribed_mRNA deadenylation-independent_decapping_of_nuclear-transcribed_mRNA
	GmaAffx.91839.1.S1_s_at	1.52127	0.00027512	5'-3' exoribonuclease 4-like	Glyma19g43160.1	gravitropism ethylene_mediated_signaling_pathway nuclear-transcribed_mRNA_catabolic_process,_exonucleolytic unidimensional_cell_growth regulation_of_gene_expression,_epigenetic response_to_ethylene_stimulus response_to_1-Aminocyclopropane-1-carboxylic_Acid deadenylation-independent_decapping_of_nuclear-transcribed_mRNA deadenylation-independent_decapping_of_nuclear-transcribed_mRNA
	Gma.5211.1.A1_at	3.57843	9.81402e-07	5'-3' exoribonuclease 4-like	Glyma20g37260.2	gravitropism ethylene_mediated_signaling_pathway nuclear-transcribed_mRNA_catabolic_process,_exonucleolytic unidimensional_cell_growth regulation_of_gene_expression,_epigenetic response_to_ethylene_stimulus response_to_1-Aminocyclopropane-1-carboxylic_Acid deadenylation-independent_decapping_of_nuclear-transcribed_mRNA deadenylation-independent_decapping_of_nuclear-transcribed_mRNA
	Gma.1554.1.S1_at	3.61404	4.51445e-05	ethylene receptor	Glyma10g33240.2	negative_regulation_of_ethylene_mediated_signaling_pathway
	GmaAffx.38232.1.S1_at	2.47522	1.73381e-05	AP2-like ethylene-responsive transcription factor At2g41710-like	Glyma03g29240.1	regulation_of_transcription,_DNA-dependent
	Gma.8372.1.S1_a_at	1.87786	0.000296874	ethylene-responsive transcription factor RAP2-1-like	Glyma04g04350.1	regulation_of_transcription,_DNA-dependent
	Gma.2886.1.S1_a_at	1.51957	0.000539608	ethylene responsive protein	Glyma07g04950.4	regulation_of_transcription,_DNA-dependent
	GmaAffx.84921.1.S1_at	2.12796	8.34192e-06	ethylene-responsive transcription factor ERF017-like	Glyma09g08330.1	regulation_of_transcription,_DNA-dependent
	GmaAffx.91228.1.S1_at	3.93215	2.12637e-06	ethylene-responsive transcription factor RAP2-6-like	Glyma10g36760.1	regulation_of_transcription,_DNA-dependent
	Gma.1187.1.S1_at	2.58678	0.000157188	ethylene-responsive transcription factor RAP2-13-like	Glyma14g34590.1	regulation_of_transcription,_DNA-dependent
	GmaAffx.92663.1.S1_at	1.64449	0.0036379	ethylene responsive protein	Glyma16g01500.4	regulation_of_transcription,_DNA-dependent
	GmaAffx.21599.1.S1_s_at	1.50083	0.00084237	ethylene-responsive transcription factor 12-like	Glyma13g31010.1	regulation_of_transcription,_DNA-dependent ethylene_mediated_signaling_pathway
	Gma.16480.1.S1_at	2.44239	9.81402e-07	ethylene-responsive transcription factor 4-like	Glyma06g35710.1	regulation_of_transcription,_DNA-dependent induced_systemic_resistance,_jasmonic_acid_mediated_signaling_pathway response_to_abscisic_acid_stimulus response_to_ethylene_stimulus negative_regulation_of_ethylene_mediated_signaling_pathway
	Gma.16480.2.S1_at	1.93281	1.27582e-05	ethylene-responsive transcription factor 4-like	Glyma06g35710.1	regulation_of_transcription,_DNA-dependent induced_systemic_resistance,_jasmonic_acid_mediated_signaling_pathway response_to_abscisic_acid_stimulus response_to_ethylene_stimulus negative_regulation_of_ethylene_mediated_signaling_pathway
	Gma.15862.2.S1_a_at	1.95982	0.00242112	ethylene-responsive transcription factor RAP2-7-like	Glyma11g15650.3	regulation_of_transcription,_DNA-dependent organ_morphogenesis vegetative_to_reproductive_phase_transition
	GmaAffx.57845.1.S1_at	5.01665	9.81402e-07	ethylene-responsive transcription factor ERF061-like	Glyma11g02050.1	regulation_of_transcription,_DNA-dependent response_to_chitin
	GmaAffx.42697.1.S1_at	3.26044	2.20816e-05	EIN3-binding F-box protein 1-like	Glyma04g20330.1	ubiquitin-dependent_protein_catabolic_process response_to_ethylene_stimulus negative_regulation_of_ethylene_mediated_signaling_pathway
	Gma.17617.1.S1_at	1.85847	0.000860853	EIN3-binding F-box protein 1-like	Glyma13g23510.1	ubiquitin-dependent_protein_catabolic_process response_to_ethylene_stimulus negative_regulation_of_ethylene_mediated_signaling_pathway
	GmaAffx.83161.1.S1_at	1.9771	0.00955346	EIN3-binding F-box protein 1-like	Glyma17g12270.1	ubiquitin-dependent_protein_catabolic_process response_to_ethylene_stimulus negative_regulation_of_ethylene_mediated_signaling_pathway
	Gma.7999.1.A1_at	1.75831	0.000448337	EIN3-binding F-box protein 1-like	Glyma17g12270.1	ubiquitin-dependent_protein_catabolic_process response_to_ethylene_stimulus negative_regulation_of_ethylene_mediated_signaling_pathway
	GmaAffx.16000.1.S1_at	1.65002	0.000179433	EIN3-binding F-box protein 1-like	Glyma17g12270.1	ubiquitin-dependent_protein_catabolic_process response_to_ethylene_stimulus negative_regulation_of_ethylene_mediated_signaling_pathway
				Gibberellin - 7
	Gma.10827.3.S1_at	2.13209	4.53081e-05	gibberellin 20 oxidase 1-like	Glyma02g15370.1	biological_process
	Gma.5177.1.S1_at	2.82488	2.45351e-05	gibberellin 20 oxidase 1-like	Glyma02g15390.1	biological_process
	GmaAffx.91372.1.S1_at	2.82695	3.45127e-05	gibberellin 20 oxidase 1-like	Glyma02g15400.1	biological_process
	GmaAffx.53859.1.S1_at	3.6109	4.56352e-05	gibberellin 3-beta-dioxygenase 1-like	Glyma17g30800.1	gibberellin_biosynthetic_process response_to_red_or_far_red_light response_to_gibberellin_stimulus gibberellic_acid_mediated_signaling response_to_red_light
	GmaAffx.47138.1.A1_at	2.13699	0.000855292	gibberellin 2-beta-dioxygenase-like	Glyma13g28970.1	response_to_red_or_far_red_light gibberellin_catabolic_process response_to_red_light
	GmaAffx.87060.1.S1_at	1.60685	0.00378298	gibberellin 2-beta-dioxygenase-like	Glyma13g28970.1	response_to_red_or_far_red_light gibberellin_catabolic_process response_to_red_light
	GmaAffx.87970.1.A1_at	1.59848	0.000123984	gibberellin 2-beta-dioxygenase-like	Glyma15g10070.1	response_to_red_or_far_red_light gibberellin_catabolic_process response_to_red_light
				Jasmonic - 22
	Gma.16631.1.S1_a_at	2.00174	1.63567e-06	cullin-1-like	Glyma15g16470.2	cell_cycle jasmonic_acid_mediated_signaling_pathway response_to_auxin_stimulus response_to_jasmonic_acid_stimulus embryonic_development_ending_in_seed_dormancy regulation_of_circadian_rhythm SCF_complex_assembly
	Gma.1862.1.S1_at	1.54211	1.11226e-05	lipoxygenase-2	Glyma13g42310.1	defense_response jasmonic_acid_biosynthetic_process response_to_wounding defense_response_to_bacterium,_incompatible_interaction membrane_disassembly growth response_to_abscisic_acid_stimulus response_to_jasmonic_acid_stimulus response_to_jasmonic_acid_stimulus
	GmaAffx.295.1.A1_s_at	3.53597	3.27134e-07	lipoxygenase-3	Glyma15g03030.2	defense_response jasmonic_acid_biosynthetic_process response_to_wounding defense_response_to_bacterium,_incompatible_interaction membrane_disassembly growth response_to_abscisic_acid_stimulus response_to_jasmonic_acid_stimulus response_to_jasmonic_acid_stimulus
	GmaAffx.22456.1.S1_at	4.61667	1.63567e-07	allene oxide synthase, chloroplastic-like	Glyma04g03740.1	defense_response jasmonic_acid_biosynthetic_process response_to_wounding epoxygenase_P450_pathway response_to_jasmonic_acid_stimulus oxylipin_metabolic_process
	GmaAffx.22456.1.S1_x_at	4.51375	1.9628e-06	allene oxide synthase, chloroplastic-like	Glyma04g03740.1	defense_response jasmonic_acid_biosynthetic_process response_to_wounding epoxygenase_P450_pathway response_to_jasmonic_acid_stimulus oxylipin_metabolic_process
	Gma.6281.1.S1_at	3.66179	9.48689e-06	allene oxide synthase, chloroplastic-like	Glyma11g13070.1	defense_response jasmonic_acid_biosynthetic_process response_to_wounding epoxygenase_P450_pathway response_to_jasmonic_acid_stimulus oxylipin_metabolic_process
	GmaAffx.91313.1.S1_s_at	3.60798	4.8743e-05	allene oxide synthase, chloroplastic-like	Glyma11g13070.1	defense_response jasmonic_acid_biosynthetic_process response_to_wounding epoxygenase_P450_pathway response_to_jasmonic_acid_stimulus oxylipin_metabolic_process
	Gma.6281.3.S1_at	2.50059	1.14497e-05	allene oxide synthase, chloroplastic-like	Glyma11g13070.1	defense_response jasmonic_acid_biosynthetic_process response_to_wounding epoxygenase_P450_pathway response_to_jasmonic_acid_stimulus oxylipin_metabolic_process
	GmaAffx.86334.2.S1_at	1.61289	0.000422984	allene oxide synthase	Glyma17g36530.1	defense_response jasmonic_acid_biosynthetic_process response_to_wounding epoxygenase_P450_pathway response_to_jasmonic_acid_stimulus oxylipin_metabolic_process
	GmaAffx.18868.1.S1_s_at	4.68673	1.63567e-07	putative 12-oxophytodienoate reductase 11-like	Glyma15g35410.1	jasmonic_acid_biosynthetic_process
	GmaAffx.83910.1.S1_at	2.00284	3.27134e-06	putative 12-oxophytodienoate reductase 11-like	Glyma15g35410.1	jasmonic_acid_biosynthetic_process
	GmaAffx.6142.1.S1_at	3.84929	2.61707e-06	12-oxophytodienoate reductase 3-like	Glyma13g16950.1	jasmonic_acid_biosynthetic_process response_to_wounding response_to_ozone
	GmaAffx.93442.1.S1_at	3.41781	9.81402e-07	12-oxophytodienoate reductase 3-like	Glyma13g16950.1	jasmonic_acid_biosynthetic_process response_to_wounding response_to_ozone
	GmaAffx.6451.1.S1_at	2.2727	0.000433453	protein TIFY 6B-like	Glyma09g30460.1	jasmonic_acid_mediated_signaling_pathway
	Gma.3893.3.S1_at	3.36882	1.32489e-05	protein TIFY 10A-like	Glyma13g17180.1	jasmonic_acid_mediated_signaling_pathway pollen_development flower_development response_to_jasmonic_acid_stimulus defense_response_to_bacterium
	Gma.11035.1.S1_s_at	2.42661	0.000230466	protein TIFY 10A-like	Glyma15g19840.1	jasmonic_acid_mediated_signaling_pathway pollen_development flower_development response_to_jasmonic_acid_stimulus defense_response_to_bacterium
	Gma.3776.1.S1_at	2.64501	3.09142e-05	Thioredoxin superfamily protein	Glyma12g13920.1	jasmonic_acid_mediated_signaling_pathway salicylic_acid_mediated_signaling_pathway response_to_salicylic_acid_stimulus
	Gma.17890.1.S1_at	1.53911	0.0112308	protein TIFY 10B-like	Glyma01g41290.2	response_to_jasmonic_acid_stimulus
	Gma.2382.1.S1_x_at	5.05759	8.66905e-06	linoleate 13S-lipoxygenase 2-1, chloroplastic-like	Glyma02g26160.1	response_to_water_deprivation jasmonic_acid_biosynthetic_process response_to_wounding response_to_jasmonic_acid_stimulus response_to_other_organism
	Gma.2382.1.S1_at	4.82861	2.0773e-05	linoleate 13S-lipoxygenase 2-1, chloroplastic-like	Glyma02g26160.1	response_to_water_deprivation jasmonic_acid_biosynthetic_process response_to_wounding response_to_jasmonic_acid_stimulus response_to_other_organism
	GmaAffx.91308.1.S1_at	3.71796	2.78064e-06	Linoleate 13S-lipoxygenase 2-1, chloroplastic-like	Glyma02g26160.1	response_to_water_deprivation jasmonic_acid_biosynthetic_process response_to_wounding response_to_jasmonic_acid_stimulus response_to_other_organism
	Gma.6952.1.S1_at	4.10292	1.61931e-05	linoleate 13S-lipoxygenase 2-1, chloroplastic-like	Glyma20g11610.1	response_to_water_deprivation jasmonic_acid_biosynthetic_process response_to_wounding response_to_jasmonic_acid_stimulus response_to_other_organism
	Lipid Metabolic Process - 51
	Identification	Log2(FC)	Pvalue	Description	Phytozome	Gene ontology
				Biosynthetic process - 15
	Gma.2857.1.S1_at	2.37493	0.000175507	Stearoyl-ACP desaturase	Glyma14g27990.1	fatty_acid_biosynthetic_process
	GmaAffx.78365.1.S1_at	2.24111	4.71073e-05	oxysterol-binding protein-related protein 3A-like /// oxysterol-binding protein-related protein 3A-like	Glyma07g15930.2	steroid_metabolic_process double_fertilization_forming_a_zygote_and_endosperm
	Gma.3186.1.A1_at	2.08311	4.56352e-05	Squalene monooxygenase-like	Glyma08g06810.2	sterol_biosynthetic_process
	Gma.8221.1.A1_at	1.95773	7.42595e-05	phosphatidate cytidylyltransferase family protein	Glyma12g30080.1	phospholipid_biosynthetic_process
	GmaAffx.93332.1.S1_at	1.82116	0.000334985	fatty acid desaturase 2-like	Glyma01g05470.1	fatty_acid_biosynthetic_process lipid_metabolic_process
	GmaAffx.40696.2.S1_at	1.76026	0.017009	long chain acyl-CoA synthetase 4-like	Glyma01g43470.5	fatty_acid_biosynthetic_process
	GmaAffx.37736.1.S1_at	1.66931	0.000406301	endoplasmic reticulum-Golgi intermediate compartment protein 3-like	Glyma05g24610.1	fatty_acid_biosynthetic_process
	GmaAffx.48202.1.S1_at	1.6257	0.000228503	myristoyl-acyl carrier protein thioesterase, chloroplastic-like	Glyma04g21910.1	fatty_acid_biosynthetic_process
	Gma.10759.1.S1_at	1.62096	4.04011e-05	long chain acyl-CoA synthetase 4-like	Glyma01g43470.3	fatty_acid_biosynthetic_process
	GmaAffx.62625.1.S1_at	1.54558	0.000326643	acyl-ACP thioesterase	Glyma05g08060.4	fatty_acid_biosynthetic_process
	GmaAffx.60432.1.S1_at	1.53779	0.0029128	phosphatidylinositol-4-phosphate 5-kinase 1-like	Glyma06g11460.1
				Catabolic process - 16
	GmaAffx.12665.1.A1_at	4.63581	1.63567e-07	GDSL esterase/lipase At4g01130-like	Glyma03g41580.1	lipid_metabolic_process
	GmaAffx.23731.1.S1_s_at	4.37035	2.12637e-06	probable polyprenol reductase 2-like	Glyma11g11780.3	lipid_metabolic_process
	GmaAffx.15333.1.S1_at	4.22096	1.78288e-05	alpha/beta-Hydrolases superfamily protein	Glyma02g01720.1	lipid_metabolic_process
	Gma.3085.1.S1_at	4.08804	0	probable polyprenol reductase 2-like	Glyma11g11780.3	lipid_metabolic_process
	GmaAffx.781.1.S1_at	3.82173	2.78064e-06	alpha/beta-Hydrolases superfamily protein	Glyma18g04540.1	lipid_metabolic_process
	GmaAffx.78583.1.S1_at	3.78359	1.4721e-06	oxysterol-binding protein-related protein 1C-like	Glyma13g02610.1	steroid_metabolic_process
	GmaAffx.90176.1.S1_s_at	3.75095	0.000169619	lipase-like	Glyma15g10380.2	lipid_metabolic_process
	GmaAffx.53173.1.S1_at	3.51876	5.07058e-06	GDSL esterase/lipase At4g01130-like	Glyma03g41580.1	lipid_metabolic_process
	GmaAffx.93244.1.A1_s_at	3.38756	2.78064e-06	lipase-like	Glyma15g10380.2	lipid_metabolic_process
	Gma.17592.1.S1_at	3.3038	5.88841e-06	citrate synthase, glyoxysomal-like	Glyma02g45790.1	fatty_acid_beta-oxidation tricarboxylic_acid_cycle
	GmaAffx.90466.1.S1_at	3.27114	3.27134e-07	acyl-coenzyme A oxidase 2, peroxisomal-like	Glyma05g31390.1	fatty_acid_beta-oxidation long-chain_fatty_acid_metabolic_process
	GmaAffx.23763.1.S1_at	3.22467	9.81402e-07	acyl-coenzyme A oxidase 2, peroxisomal-like	Glyma05g31390.1	fatty_acid_beta-oxidation long-chain_fatty_acid_metabolic_process
	GmaAffx.9615.2.S1_at	3.15301	3.81111e-05	phospholipid--sterol O-acyltransferase-like	Glyma03g32250.1	lipid_metabolic_process
	Gma.1333.1.S1_at	3.10514	1.99552e-05	lipase-like	Glyma15g10380.2	lipid_metabolic_process
	GmaAffx.92609.1.S1_at	3.10061	4.85794e-05	acyl-CoA oxidase	Glyma03g07540.3	fatty_acid_beta-oxidation embryonic_development_ending_in_seed_dormancy short-chain_fatty_acid_metabolic_process
	Gma.6433.2.S1_s_at	3.06913	2.78064e-06	acyl-CoA oxidase	Glyma03g07540.1	fatty_acid_beta-oxidation embryonic_development_ending_in_seed_dormancy short-chain_fatty_acid_metabolic_process
	Gma.514.1.S1_at	2.89255	0.000128564	GDSL esterase/lipase 5-like	Glyma16g01490.1	lipid_metabolic_process
	GmaAffx.83175.1.S1_at	2.89167	5.56128e-06	lipase-like	Glyma13g28710.2	lipid_metabolic_process
	GmaAffx.58465.1.S1_at	2.89121	2.73157e-05	acyl-coenzyme A oxidase 3, peroxisomal-like	Glyma12g14060.1	fatty_acid_beta-oxidation medium-chain_fatty_acid_metabolic_process
	GmaAffx.92805.1.S1_s_at	2.8565	0.000140013	acyl-coenzyme A oxidase 3, peroxisomal-like /// acyl-coenzyme A oxidase 3, peroxisomal-like	Glyma06g43840.1	fatty_acid_beta-oxidation medium-chain_fatty_acid_metabolic_process
	Gma.14196.1.A1_at	2.81107	9.81402e-07	acyl-coenzyme A oxidase 3, peroxisomal-like	Glyma12g14060.1	fatty_acid_beta-oxidation medium-chain_fatty_acid_metabolic_process
	Gma.6433.1.S1_at	2.63862	2.40444e-05	acyl-CoA oxidase	Glyma03g07540.3	fatty_acid_beta-oxidation embryonic_development_ending_in_seed_dormancy short-chain_fatty_acid_metabolic_process
	Gma.2092.1.S1_x_at	2.62465	2.38808e-05	dhbk protein	Glyma09g30070.2	glycerol_metabolic_process
	GmaAffx.93244.1.S1_at	2.62155	5.88841e-06	Lipase-like	Glyma15g10380.2	lipid_metabolic_process
	Gma.2092.2.S1_a_at	2.61923	0.000507549	dhbk protein /// putative 3,4-dihydroxy-2-butanone kinase-like	Glyma09g30070.2	glycerol_metabolic_process
	GmaAffx.55247.3.S1_at	2.53925	7.85122e-06	probable histone-lysine N-methyltransferase, H3 lysine-9 specific SUVH9-like	Glyma20g00800.1	lipid_metabolic_process
	Gma.2616.1.S1_at	2.47955	4.2691e-05	acyl-coenzyme A oxidase 3, peroxisomal-like	Glyma06g43840.1	fatty_acid_beta-oxidation medium-chain_fatty_acid_metabolic_process
	Gma.2092.2.S1_at	2.45746	5.88841e-06	putative 3,4-dihydroxy-2-butanone kinase-like	Glyma09g30070.2	glycerol_metabolic_process
	Gma.3502.1.S1_at	2.45357	3.1732e-05	oxysterol-binding protein-related protein 1C-like /// oxysterol-binding protein	Glyma06g11470.1	steroid_metabolic_process
	GmaAffx.33527.1.S1_at	2.40857	0.000497571	patatin group A-3-like	Glyma10g35550.1	lipid_metabolic_process metabolic_process
	GmaAffx.36238.1.S1_at	2.15041	8.0475e-05	GDSL esterase/lipase At4g10955-like	Glyma08g02710.1	lipid_metabolic_process
	Gma.911.1.S1_at	2.08154	0.000253038	3-hydroxyisobutyryl-CoA hydrolase-like protein 2, mitochondrial-like	Glyma14g11860.2	fatty_acid_beta-oxidation
	GmaAffx.54366.1.S1_at	2.05449	6.36276e-05	3-ketoacyl-CoA synthase 11-like	Glyma02g00380.1	response_to_cold response_to_light_stimulus
	Gma.2092.1.S1_a_at	2.03082	9.73224e-05	dhbk protein /// putative 3,4-dihydroxy-2-butanone kinase-like	Glyma09g30070.2	glycerol_metabolic_process
	Gma.1907.1.S1_at	1.89115	0.000108118	SGNH hydrolase-type esterase superfamily protein	Glyma11g35240.2	lipid_metabolic_process
	GmaAffx.1336.1.S1_at	1.78266	1.71745e-05	phospholipid:diacylglycerol acyltransferase 1-like	Glyma13g16790.1	lipid_metabolic_process
	GmaAffx.67834.1.S1_at	1.75155	2.50258e-05	GDSL esterase/lipase At5g55050-like	Glyma08g43080.1	lipid_metabolic_process
	Gma.10713.1.S1_at	1.72673	0.000867396	3-ketoacyl-CoA synthase 11-like /// 3-ketoacyl-CoA synthase 11-like	Glyma10g00440.1	response_to_cold response_to_light_stimulus
	Gma.13969.1.A1_at	1.69213	0.000407282	GDSL esterase/lipase At3g26430-like	Glyma08g13990.1	lipid_metabolic_process
	Gma.1839.1.S1_at	1.54352	0.000960139	microsomal omega-6 desaturase	Glyma10g42470.1	lipid_metabolic_process
	Others - 186
	Identification	Log2(FC)	Pvalue	Description	Phytozome	Gene ontology
	Gma.12704.1.A1_at	5.06411	1.63567e-07	cytochrome P450 85A-like	Glyma19g04250.1	brassinosteroid_biosynthetic_process
	GmaAffx.87055.1.S1_at	4.88026	5.56128e-06	beta-1,3-galactosyltransferase 15-like	Glyma01g05860.1	Lewis_a_epitope_biosynthetic_process
	Gma.15226.3.S1_a_at	4.87785	5.98655e-05	succinate dehydrogenase [ubiquinone] flavoprotein subunit 1, mitochondrial-like	Glyma02g06400.1	mitochondrial_electron_transport,_succinate_to_ubiquinone
	GmaAffx.58742.1.S1_at	4.8405	5.88841e-06	F-box protein At1g61340-like	Glyma08g06340.1	biological_process
	GmaAffx.90069.1.S1_s_at	4.73544	2.0773e-05	F-box protein SKP2B-like /// F-box protein SKP2B-like	Glyma14g26660.1	ubiquitin-dependent_protein_catabolic_process proteolysis_involved_in_cellular_protein_catabolic_process heat_acclimation
	GmaAffx.28482.1.S1_at	4.73234	5.88841e-06	F-box protein PP2-B1-like	Glyma20g36230.1	embryonic_development_ending_in_seed_dormancy
	GmaAffx.58742.2.S1_at	4.66869	3.82747e-05	F-box protein At1g61340-like	Glyma07g30950.1	biological_process
	Gma.6137.1.A1_at	4.65314	1.63567e-07	cytochrome P450 83B1-like	Glyma03g03700.1
	Gma.4785.1.S1_at	4.61952	4.90701e-07	mitochondrial substrate carrier family protein B-like	Glyma06g05550.1	mitochondrial_transport transport
	Gma.8961.1.S1_at	4.58606	6.54268e-07	F-box protein At1g61340-like	Glyma07g30950.1	biological_process
	GmaAffx.69198.1.S1_at	4.57805	2.45351e-06	F-box protein SKP2B-like	Glyma13g09290.2	ubiquitin-dependent_protein_catabolic_process proteolysis_involved_in_cellular_protein_catabolic_process heat_acclimation
	GmaAffx.58742.2.S1_x_at	4.55654	2.568e-05	F-box protein At1g61340-like	Glyma07g30950.1	biological_process
	GmaAffx.90069.1.S1_at	4.54159	2.20816e-05	F-box protein SKP2B-like	Glyma14g26660.1	ubiquitin-dependent_protein_catabolic_process proteolysis_involved_in_cellular_protein_catabolic_process heat_acclimation
	GmaAffx.87872.1.S1_at	4.49013	7.68765e-06	CTP synthase-like	Glyma08g33510.1	pyrimidine_nucleotide_biosynthetic_process pyrimidine_ribonucleotide_metabolic_process
	GmaAffx.92851.1.S1_s_at	4.48932	5.88841e-06	NAD(P)H-dependent 6'-deoxychalcone synthase-like	Glyma18g52250.1
	Gma.2433.1.S1_at	4.47462	1.78288e-05	probable glutathione S-transferase-like	Glyma08g12530.1	toxin_catabolic_process response_to_salicylic_acid_stimulus
	Gma.16249.1.S1_at	4.34074	6.70625e-06	nicotinamidase 1	Glyma08g07210.1	metabolic_process pyridine_nucleotide_salvage response_to_abscisic_acid_stimulus
	GmaAffx.91964.1.S1_s_at	4.22771	1.93009e-05	cytosolic glutamine synthetase alpha /// glutamine synthetase PR-2-like	Glyma09g30370.3	nitrate_assimilation
	Gma.339.1.S1_s_at	4.21899	9.48689e-06	2,4-D inducible glutathione S-transferase	Glyma15g40200.1	toxin_catabolic_process
	Gma.9686.1.S1_at	4.16932	1.79924e-06	NAD(P)H-dependent 6'-deoxychalcone synthase-like	Glyma20g03900.1
	Gma.2952.1.S1_at	4.1452	0	F-box protein SKP2B-like	Glyma14g26660.1	ubiquitin-dependent_protein_catabolic_process proteolysis_involved_in_cellular_protein_catabolic_process heat_acclimation
	Gma.8220.1.S1_at	4.03822	6.54268e-07	siroheme synthase-like	Glyma08g16030.1	porphyrin_biosynthetic_process siroheme_biosynthetic_process
	GmaAffx.91971.1.S1_s_at	4.00798	2.76428e-05	monoglyceride lipase-like	Glyma08g06110.1
	Gma.2105.1.S1_at	4.00443	1.63567e-07	cytosolic glutamine synthetase alpha	Glyma09g30370.3	nitrate_assimilation
	GmaAffx.42572.1.S1_at	3.95391	1.63567e-07	electron transfer flavoprotein subunit alpha, mitochondrial-like	Glyma06g42140.1
	Gma.4647.1.S1_at	3.87852	6.54268e-07	riboflavin biosynthesis protein ribBA, chloroplastic-like	Glyma08g18900.1	riboflavin_biosynthetic_process
	Gma.1009.1.S1_at	3.7229	1.30854e-06	protein WAX2-like	Glyma07g12750.1	wax_biosynthetic_process cuticle_development
	GmaAffx.45592.1.S1_at	3.71487	9.81402e-07	phosphatidylserine synthase 2-like	Glyma10g41430.1	phosphatidylserine_biosynthetic_process
	Gma.3557.2.S1_s_at	3.70601	8.66905e-06	NAD(P)H-dependent 6'-deoxychalcone synthase-like	Glyma18g52250.1
	GmaAffx.90678.1.A1_s_at	3.69933	3.22227e-05	nicotinamidase 1	Glyma08g07210.1	metabolic_process pyridine_nucleotide_salvage response_to_abscisic_acid_stimulus
	Gma.15226.1.S1_at	3.65705	3.27134e-07	succinate dehydrogenase [ubiquinone] flavoprotein subunit, mitochondrial-like /// succinate dehydrogenase [ubiquinone] flavoprotein subunit 1, mitochondrial-like	Glyma02g06400.1	mitochondrial_electron_transport,_succinate_to_ubiquinone
	Gma.3298.1.S1_at	3.62769	4.08918e-06	F-box/kelch-repeat protein At3g06240-like	Glyma16g06890.1	biological_process
	GmaAffx.76104.1.S1_at	3.62017	0.000115969	F-box protein SKIP2-like	Glyma11g05600.1	N-terminal_protein_myristoylation
	GmaAffx.45592.2.S1_at	3.60856	4.08918e-06	phosphatidylserine synthase 2-like	Glyma20g25830.2	phosphatidylserine_biosynthetic_process
	GmaAffx.24903.1.S1_at	3.59874	2.12637e-06	dual specificity protein phosphatase family protein	Glyma04g37730.1	regulation_of_gene_expression,_epigenetic response_to_abscisic_acid_stimulus regulation_of_stomatal_movement cortical_microtubule_organization
	Gma.18042.1.S1_at	3.53008	5.07058e-06	mitochondrial substrate carrier family protein B-like	Glyma06g05550.1	mitochondrial_transport transport
	GmaAffx.69390.1.S1_at	3.49949	1.63567e-07	F-box/kelch-repeat protein SKIP11-like	Glyma01g05340.2	biological_process
	Gma.17686.1.S1_at	3.46559	1.9628e-05	cytochrome P450 76C4-like	Glyma07g09110.1
	GmaAffx.62176.2.S1_at	3.45072	5.18508e-05	protein WAX2-like	Glyma07g12780.1	wax_biosynthetic_process cuticle_development
	GmaAffx.91273.1.S1_s_at	3.35538	3.59848e-05	Wound-responsive family protein	Glyma06g45370.1	response_to_wounding
	GmaAffx.22360.1.S1_at	3.3453	2.12637e-06	electron transfer flavoprotein subunit alpha, mitochondrial-like	Glyma06g42140.1
	GmaAffx.18420.1.S1_at	3.33957	8.34192e-06	F-box/kelch-repeat protein At5g60570-like	Glyma13g40180.1	biological_process
	GmaAffx.62176.1.S1_at	3.29179	8.34192e-06	protein WAX2-like	Glyma07g12780.1	wax_biosynthetic_process cuticle_development
	GmaAffx.30652.1.S1_at	3.25172	4.25274e-06	cytochrome P450 750A1-like	Glyma08g14900.1	lignin_biosynthetic_process phenylpropanoid_biosynthetic_process response_to_UV-B
	GmaAffx.82633.1.S1_at	3.10836	1.99552e-05	cytochrome P450 94A1-like	Glyma19g34480.1
	GmaAffx.93186.1.S1_s_at	3.0858	1.83195e-05	probable glutathione S-transferase-like	Glyma08g12530.1	toxin_catabolic_process response_to_salicylic_acid_stimulus
	GmaAffx.2347.2.S1_at	3.06991	1.14497e-05	uridylate kinase-like	Glyma08g15610.1	pyrimidine_nucleotide_biosynthetic_process
	Gma.8200.1.A1_at	3.05726	2.06095e-05	Cytochrome P450 90B1-like	Glyma01g38180.1	brassinosteroid_biosynthetic_process unidimensional_cell_growth response_to_brassinosteroid_stimulus leaf_development leaf_shaping
	GmaAffx.43636.1.S1_at	3.03425	2.28994e-06	graves disease carrier protein-like	Glyma07g15430.1	mitochondrial_transport transport
	GmaAffx.92577.1.S1_s_at	3.02275	1.34125e-05	adenosine kinase 2-like	Glyma19g36630.1	adenosine_salvage
	GmaAffx.85344.1.S1_at	3.01446	1.63567e-05	pseudouridine-5'-monophosphatase-like	Glyma12g33790.1	riboflavin_biosynthetic_process
	Gma.15226.3.S1_x_at	3.00394	1.17768e-05	succinate dehydrogenase [ubiquinone] flavoprotein subunit 1, mitochondrial-like	Glyma02g06400.1	mitochondrial_electron_transport,_succinate_to_ubiquinone
	GmaAffx.92620.1.S1_s_at	3.00337	3.8929e-05	cytochrome P450 82A2-like	Glyma13g36110.1
	GmaAffx.15783.1.A1_at	2.96493	9.81402e-07	F-box/kelch-repeat protein OR23-like	Glyma03g31740.1	biological_process
	Gma.5870.1.S1_at	2.93434	1.11226e-05	F-box/kelch-repeat protein At1g15670-like	Glyma05g28820.1	biological_process
	Gma.8026.1.S1_at	2.90261	6.54268e-07	TBCC domain-containing protein 1-like /// TBCC domain-containing protein 1-like	Glyma03g29850.3	biological_process
	Gma.4271.1.S1_at	2.89291	3.22227e-05	Cytidine/deoxycytidylate deaminase family protein	Glyma10g30190.4	anaerobic_respiration pyrimidine_ribonucleotide_metabolic_process deoxyribose_phosphate_metabolic_process pyrimidine_deoxyribonucleoside_interconversion
	Gma.9512.1.S1_at	2.87328	1.12861e-05	F-box/kelch-repeat protein At1g80440-like	Glyma13g43730.1	biological_process
	Gma.10495.1.A1_at	2.86535	1.9628e-06	F-box protein At2g32560-like	Glyma20g08260.1	biological_process
	GmaAffx.23723.1.S1_at	2.8238	1.63567e-05	alpha-(1,4)-fucosyltransferase-like	Glyma20g31430.1	Lewis_a_epitope_biosynthetic_process
	Gma.4980.1.S1_at	2.80312	4.08918e-06	F-box protein At1g67340-like	Glyma05g28010.1	biological_process
	GmaAffx.60141.2.S1_at	2.79886	7.14788e-05	probable ADP,ATP carrier protein At5g56450-like	Glyma06g05500.1	mitochondrial_transport transport
	GmaAffx.85706.1.S1_at	2.79727	0.000127255	probable UDP-N-acetylglucosamine pyrophosphorylase-like	Glyma08g09170.2	metabolic_process peptidoglycan_biosynthetic_process UDP-N-acetylgalactosamine_biosynthetic_process
	Gma.7865.1.S1_at	2.78178	6.37912e-06	plastidic type i signal peptidase 1	Glyma06g12260.1	proteolysis thylakoid_membrane_organization
	Gma.2079.1.S1_at	2.76165	1.30854e-06	AMP deaminase-like	Glyma03g07460.1	purine_ribonucleoside_monophosphate_biosynthetic_process embryonic_development_ending_in_seed_dormancy
	GmaAffx.83206.1.S1_at	2.75861	0.00034987	cytochrome P450 83B1-like	Glyma03g03670.1	indoleacetic_acid_biosynthetic_process shade_avoidance tryptophan_biosynthetic_process indole_glucosinolate_biosynthetic_process response_to_red_light adventitious_root_development
	GmaAffx.77882.1.S1_at	2.75099	1.94645e-05	dual specificity protein phosphatase family protein	Glyma04g37730.1	regulation_of_gene_expression,_epigenetic response_to_abscisic_acid_stimulus regulation_of_stomatal_movement cortical_microtubule_organization
	GmaAffx.14913.1.S1_at	2.74762	1.84831e-05	F-box/kelch-repeat protein SKIP11-like	Glyma01g05340.2	biological_process
	GmaAffx.10006.1.S1_at	2.74473	1.04683e-05	cytochrome P450 85A-like	Glyma19g04250.1	brassinosteroid_biosynthetic_process
	GmaAffx.58476.1.S1_at	2.73921	0.000266941	cytochrome P450 4F12-like	Glyma06g46760.1
	Gma.16273.1.A1_s_at	2.71109	4.53081e-05	alternative oxidase 4, chloroplastic/chromoplastic-like	Glyma15g11950.1	carotenoid_biosynthetic_process chloroplast_organization plastid_organization response_to_high_light_intensity response_to_temperature_stimulus
	Gma.10473.1.S1_at	2.69064	8.99619e-06	serine palmitoyltransferase 1-like	Glyma17g35800.1	cell_growth sphingolipid_biosynthetic_process
	Gma.2448.1.S1_at	2.67749	9.81402e-07	F-box protein At2g32560-like	Glyma07g36360.1	biological_process
	GmaAffx.39920.1.S1_at	2.66321	0.000391907	alternative oxidase 4, chloroplastic/chromoplastic-like	Glyma15g11950.1	carotenoid_biosynthetic_process chloroplast_organization plastid_organization response_to_high_light_intensity response_to_temperature_stimulus
	GmaAffx.85154.1.S1_at	2.64621	1.9628e-06	F-box/LRR-repeat protein 3-like	Glyma01g31930.1	ubiquitin-dependent_protein_catabolic_process
	Gma.4980.2.S1_a_at	2.60783	0.000829121	F-box protein At1g67340-like /// F-box protein At1g67340-like	Glyma08g10980.1	biological_process
	Gma.4980.1.S1_s_at	2.60265	8.66905e-06	F-box protein At1g67340-like /// F-box protein At1g67340-like	Glyma05g28010.1	biological_process
	GmaAffx.93464.1.S1_s_at	2.59941	3.04235e-05	F-box/kelch-repeat protein SKIP11-like /// F-box/kelch-repeat protein SKIP11-like	Glyma18g15570.1	biological_process
	GmaAffx.72203.1.A1_at	2.58578	2.45351e-06	cytochrome P450 83B1-like	Glyma18g11820.1	indoleacetic_acid_biosynthetic_process shade_avoidance tryptophan_biosynthetic_process indole_glucosinolate_biosynthetic_process response_to_red_light adventitious_root_development
	GmaAffx.45054.1.S1_at	2.57137	0.000152117	Protein of unknown function (DUF1022)	Glyma12g31170.1	mitochondrial_fission
	GmaAffx.72203.1.A1_x_at	2.55478	7.68765e-06	cytochrome P450 83B1-like	Glyma18g11820.1	indoleacetic_acid_biosynthetic_process shade_avoidance tryptophan_biosynthetic_process indole_glucosinolate_biosynthetic_process response_to_red_light adventitious_root_development
	GmaAffx.69778.1.S1_at	2.5502	4.08918e-06	siroheme synthase-like	Glyma08g16030.1	porphyrin_biosynthetic_process siroheme_biosynthetic_process
	Gma.2079.2.S1_at	2.53384	8.09657e-05	AMP deaminase-like	Glyma01g29470.2	purine_ribonucleoside_monophosphate_biosynthetic_process embryonic_development_ending_in_seed_dormancy
	Gma.8425.1.S1_s_at	2.45928	4.57988e-06	cytochrome P450 93A1-like	Glyma03g29950.1
	Gma.153.1.S1_x_at	2.45904	0.000296384	cytochrome P450 82A2-like	Glyma13g36110.1
	Gma.7662.1.S1_x_at	2.44456	2.45351e-06	electron transfer flavoprotein subunit beta, mitochondrial-like	Glyma10g33110.2	chlorophyll_catabolic_process leucine_catabolic_process
	GmaAffx.47518.1.S1_at	2.43368	2.0773e-05	F-box protein At2g27310-like	Glyma12g31200.1	biological_process
	Gma.153.1.S1_at	2.42097	0.000724929	cytochrome P450 82A2-like	Glyma13g36110.1
	Gma.4980.1.S1_x_at	2.37775	1.63567e-07	F-box protein At1g67340-like	Glyma05g28010.1	biological_process
	Gma.6136.1.S1_at	2.36748	9.97759e-06	strictosidine synthase 1-like	Glyma03g28580.1	alkaloid_biosynthetic_process
	GmaAffx.2613.1.S1_at	2.36034	0.000101739	triacylglycerol lipase SDP1-like	Glyma03g28660.1	triacylglycerol_catabolic_process
	Gma.16640.1.S1_at	2.35462	0.00010501	protein TRANSPARENT TESTA GLABRA 1-like	Glyma04g40610.1	cell_fate_commitment epidermal_cell_fate_specification trichome_differentiation regulation_of_protein_localization
	GmaAffx.11793.1.S1_at	2.35382	8.47277e-05	Inositol phosphate kinase	Glyma06g09430.1	inositol_trisphosphate_metabolic_process
	GmaAffx.91156.1.S1_x_at	2.3443	6.59175e-05	putative syntaxin-24-like	Glyma14g38890.1	2'-deoxyribonucleotide_metabolic_process
	Gma.2713.1.S1_at	2.34069	9.24154e-05	NADH dehydrogenase [ubiquinone] 1 alpha subcomplex assembly factor 3-like	Glyma03g24270.2	biological_process
	GmaAffx.78175.1.S1_at	2.33897	0.000100267	F-box/kelch-repeat protein SKIP11-like	Glyma02g11740.1	biological_process
	Gma.8026.1.S1_x_at	2.31222	0	TBCC domain-containing protein 1-like /// TBCC domain-containing protein 1-like	Glyma03g29850.3	biological_process
	GmaAffx.13796.1.S1_at	2.30627	1.14497e-05	AMP deaminase-like	Glyma08g40690.1	purine_ribonucleoside_monophosphate_biosynthetic_process embryonic_development_ending_in_seed_dormancy
	Gma.6857.1.A1_a_at	2.30095	2.3063e-05	F-box/LRR-repeat protein 14-like /// F-box/LRR-repeat protein 14-like	Glyma15g00720.2	ubiquitin-dependent_protein_catabolic_process
	GmaAffx.3730.1.S1_at	2.29883	3.45127e-05	F-box/kelch-repeat protein SKIP11-like	Glyma18g15570.1	biological_process
	Gma.13136.1.A1_at	2.27738	2.06095e-05	F-box/FBD/LRR-repeat protein At5g56420-like	Glyma18g35370.1	biological_process
	Gma.12720.1.A1_at	2.27369	0.000102229	seryl-tRNA synthetase-like	Glyma20g37700.1	seryl-tRNA_aminoacylation response_to_cadmium_ion
	Gma.11888.1.S1_at	2.27017	0.00138002	F-box protein PP2-B10-like	Glyma10g31240.3
	Gma.2079.3.S1_at	2.26754	9.6341e-05	AMP deaminase-like	Glyma03g07460.1	purine_ribonucleoside_monophosphate_biosynthetic_process embryonic_development_ending_in_seed_dormancy
	GmaAffx.74113.1.S1_at	2.25991	9.48689e-06	sucrose transport protein SUC3-like	Glyma08g40980.1	response_to_wounding sucrose_transport
	Gma.397.1.A1_s_at	2.25034	0.00015637	probable mitochondrial 2-oxoglutarate/malate carrier protein-like	Glyma02g04620.1	mitochondrial_transport transport
	GmaAffx.48188.2.S1_at	2.22031	0.000253202	F-box/kelch-repeat protein At1g57790-like	Glyma19g38070.3	biological_process
	Gma.431.1.S1_at	2.20565	3.46762e-05	proliferating cell nuclear antigen	Glyma08g45120.1	regulation_of_DNA_replication error-prone_postreplication_DNA_repair
	GmaAffx.62176.4.S1_at	2.19678	0.000809657	protein WAX2-like	Glyma03g24450.1	wax_biosynthetic_process cuticle_development
	Gma.6857.1.A1_at	2.18949	5.87206e-05	F-box/LRR-repeat protein 14-like	Glyma15g00720.2	ubiquitin-dependent_protein_catabolic_process
	GmaAffx.13156.1.S1_at	2.18524	9.48689e-06	F-box protein SKIP2-like	Glyma11g05600.1	N-terminal_protein_myristoylation
	GmaAffx.80376.1.S1_at	2.17853	0.000128891	Ribulose bisphosphate carboxylase (small chain) family protein	Glyma13g00910.1	carbon_utilization_by_fixation_of_carbon_dioxide
	GmaAffx.86013.1.S1_at	2.13181	0.000130199	triacylglycerol lipase SDP1-like	Glyma03g28660.1	triacylglycerol_catabolic_process
	GmaAffx.45252.2.S1_at	2.128	5.18508e-05	RELA/SPOT homolog 3	Glyma16g01040.1	guanosine_tetraphosphate_metabolic_process
	GmaAffx.43328.1.S1_at	2.12608	0.00328524	microRNA MIR5368	Glyma09g24790.1
	GmaAffx.56301.1.S1_at	2.12215	0.00122086	homeobox protein knotted-1-like 3-like	Glyma09g12820.1	response_to_light_stimulus
	GmaAffx.92525.1.S1_s_at	2.1217	0.000109099	cytochrome P450 76C4-like	Glyma07g09110.1
	Gma.12246.1.S1_at	2.11631	4.23639e-05	mitochondrial carrier protein MTM1-like	Glyma19g44250.1	mitochondrial_transport transport
	GmaAffx.84929.1.S1_at	2.10678	0.0071945	4-hydroxyphenylpyruvate dioxygenase	Glyma14g03410.2	carotenoid_biosynthetic_process vitamin_E_biosynthetic_process plastoquinone_biosynthetic_process
	Gma.17758.1.S1_at	2.0888	4.08918e-06	F-box protein At1g67340-like	Glyma04g37220.1	biological_process
	GmaAffx.53282.1.S1_at	2.08819	4.57988e-06	F-box/LRR-repeat protein 12-like	Glyma07g06600.1	ubiquitin-dependent_protein_catabolic_process
	GmaAffx.58294.1.A1_at	2.08399	3.6639e-05	strictosidine synthase 1-like	Glyma17g09110.1	response_to_wounding response_to_jasmonic_acid_stimulus
	Gma.14345.1.S1_a_at	2.08023	0.000780215	probable UDP-N-acetylglucosamine pyrophosphorylase-like /// probable UDP-N-acetylglucosamine pyrophosphorylase-like	Glyma08g09170.2	metabolic_process peptidoglycan_biosynthetic_process UDP-N-acetylgalactosamine_biosynthetic_process
	Gma.6857.2.A1_at	2.037	0.000250421	F-box/LRR-repeat protein 14-like	Glyma13g44620.1	ubiquitin-dependent_protein_catabolic_process
	GmaAffx.80308.1.S1_at	2.03659	0.000117278	P-loop containing nucleoside triphosphate hydrolases superfamily protein	Glyma17g03020.1	trichome_morphogenesis
	GmaAffx.92275.1.A1_s_at	2.02354	4.08918e-06	monoglyceride lipase-like /// monoglyceride lipase-like	Glyma06g09150.1
	GmaAffx.91328.1.S1_s_at	2.02012	3.22227e-05	F-box/LRR-repeat protein 14-like	Glyma08g22900.2
	Gma.985.1.A1_at	2.02	0.000104356	Inositol phosphate kinase	Glyma16g13470.1	inositol_and_derivative_phosphorylation
	Gma.7662.1.S1_a_at	2.01873	2.45351e-05	electron transfer flavoprotein subunit beta, mitochondrial-like /// electron transfer flavoprotein subunit beta, mitochondrial-like	Glyma10g33110.2	chlorophyll_catabolic_process leucine_catabolic_process
	Gma.140.1.S1_at	2.00412	6.70625e-06	cytochrome P450 monooxygenase CYP83D1	Glyma17g37520.1	indoleacetic_acid_biosynthetic_process shade_avoidance tryptophan_biosynthetic_process indole_glucosinolate_biosynthetic_process response_to_red_light adventitious_root_development
	GmaAffx.3852.1.A1_at	2.0017	2.76428e-05	F-box protein SKIP23-like	Glyma10g11470.1	biological_process
	GmaAffx.47271.1.S1_at	1.9973	0.000206422	F-box/LRR-repeat protein 3-like	Glyma03g39350.1
	GmaAffx.72810.1.S1_s_at	1.99297	0.000633005	F-box protein PP2-B10-like	Glyma10g31240.3
	Gma.10580.1.S1_at	1.99117	0.000185321	4-hydroxyphenylpyruvate dioxygenase	Glyma14g03410.1	carotenoid_biosynthetic_process vitamin_E_biosynthetic_process plastoquinone_biosynthetic_process
	GmaAffx.478.5.S1_at	1.99095	0.000509675	F-box protein At4g00755-like	Glyma18g46130.1	biological_process
	GmaAffx.67435.1.S1_at	1.96998	0.000116787	electron transfer flavoprotein-ubiquinone oxidoreductase, mitochondrial-like	Glyma15g03360.1	response_to_absence_of_light
	Gma.4228.1.S1_at	1.94914	1.14497e-05	RELA/SPOT homolog 3	Glyma07g04450.1	guanosine_tetraphosphate_metabolic_process
	Gma.14345.1.S1_s_at	1.94639	3.27134e-06	probable UDP-N-acetylglucosamine pyrophosphorylase-like /// probable UDP-N-acetylglucosamine pyrophosphorylase-like	Glyma08g09170.2	metabolic_process peptidoglycan_biosynthetic_process UDP-N-acetylgalactosamine_biosynthetic_process
	Gma.11291.1.S1_at	1.92696	0.00014901	Inositol phosphate kinase	Glyma06g09430.1	inositol_trisphosphate_metabolic_process
	Gma.10580.2.S1_a_at	1.91106	0.00141616	4-hydroxyphenylpyruvate dioxygenase	Glyma14g03410.2	carotenoid_biosynthetic_process vitamin_E_biosynthetic_process plastoquinone_biosynthetic_process
	GmaAffx.28428.1.S1_at	1.8936	0.000740632	cytochrome P450 704C1-like	Glyma07g09160.1
	GmaAffx.30492.1.S1_at	1.88286	0.000323045	dynamin-2B-like	Glyma09g00430.2
	GmaAffx.73577.1.S1_at	1.87359	8.27649e-05	F-box protein At2g32560-like /// F-box protein At2g32560-like	Glyma20g08260.1	biological_process
	Gma.8352.1.S1_at	1.87086	3.12413e-05	F-box protein At1g78280-like	Glyma06g10660.2	cell_surface_receptor_linked_signal_transduction
	GmaAffx.64389.1.S1_at	1.87043	1.43939e-05	zinc finger CCCH domain-containing protein 24-like	Glyma11g20660.1	methanol_oxidation acetate_biosynthetic_process_from_carbon_monoxide
	Gma.12726.1.A1_at	1.86785	7.50773e-05	F-box-like/WD repeat-containing protein ebi-like	Glyma11g05520.2	response_to_cold histone_deacetylation
	Gma.17898.1.S1_at	1.8644	4.56352e-05	HEAT repeat-containing protein 7A homolog	Glyma19g37090.1
	GmaAffx.50320.1.S1_at	1.85094	0.00193369	homeobox protein knotted-1-like 3-like	Glyma04g06810.2	response_to_light_stimulus detection_of_cytokinin_stimulus
	GmaAffx.45122.1.S1_at	1.85006	0.00158366	cytochrome P450 82C2-like	Glyma16g11370.1
	GmaAffx.52783.1.S1_at	1.84194	4.8743e-05	Wound-responsive family protein	Glyma12g32690.1	response_to_wounding
	Gma.9842.1.S1_at	1.83291	6.80439e-05	F-box protein SKP2A-like	Glyma06g12640.2	SCF-dependent_proteasomal_ubiquitin-dependent_protein_catabolic_process
	Gma.8828.1.S1_at	1.82526	3.84383e-05	metalloendopeptidases;zinc ion binding	Glyma14g08350.1	cell_adhesion proteolysis
	Gma.16713.2.S1_at	1.81876	0.000267432	mitochondrial thiamine pyrophosphate carrier-like	Glyma07g37800.1	mitochondrial_transport transport
	Gma.4849.1.S1_at	1.81571	0.00123591	NAD(P)-binding Rossmann-fold superfamily protein	Glyma06g04760.1	response_to_wounding xylem_and_phloem_pattern_formation
	GmaAffx.68075.1.S1_at	1.81321	0.00043149	F-box/LRR-repeat protein 4-like	Glyma13g28270.1	ubiquitin-dependent_protein_catabolic_process
	Gma.15403.1.S1_at	1.80513	4.17096e-05	NADP-dependent malic enzyme-like	Glyma08g03840.1	malate_metabolic_process
	GmaAffx.87597.2.S1_at	1.78331	1.50482e-05	F-box protein PP2-A15-like	Glyma13g21340.1	N-terminal_protein_myristoylation
	Gma.431.2.S1_a_at	1.77509	0.00161899	proliferating cell nuclear antigen-like /// proliferating cell nuclear antigen	Glyma18g07550.1	regulation_of_DNA_replication error-prone_postreplication_DNA_repair
	GmaAffx.91328.1.S1_at	1.76671	0.0013599	F-box/LRR-repeat protein 14-like	Glyma08g22900.2
	Gma.10688.2.S1_at	1.76539	3.90925e-05	Tetratricopeptide repeat (TPR)-like superfamily protein	Glyma02g44970.1	mitochondrion_organization peroxisome_fission
	GmaAffx.32014.1.S1_at	1.76126	4.23639e-05	mitochondrial substrate carrier family protein B-like	Glyma18g41240.1	mitochondrial_transport transport
	GmaAffx.91515.1.S1_at	1.75462	0.0001706	microRNA MIR162	Glyma06g23150.1
	Gma.792.1.S1_at	1.74383	2.78064e-06	F-box/kelch-repeat protein SKIP30-like	Glyma03g31230.1	biological_process
	GmaAffx.82880.1.S1_at	1.73473	1.5866e-05	ACT domain repeat 4	Glyma01g08260.1	regulation_of_amino_acid_metabolic_process response_to_cytokinin_stimulus
	GmaAffx.91318.1.S1_at	1.72146	5.41407e-05	F-box/LRR-repeat protein 4-like	Glyma13g28270.1	ubiquitin-dependent_protein_catabolic_process
	Gma.634.1.S1_at	1.71507	0.000171418	homeobox protein knotted-1-like 3-like	Glyma06g06890.2	response_to_light_stimulus detection_of_cytokinin_stimulus
	GmaAffx.62168.1.S1_at	1.71371	4.92337e-05	inositol phosphate kinase	Glyma16g13470.1	inositol_and_derivative_phosphorylation
	GmaAffx.93576.1.S1_s_at	1.7106	0.0282523	NAD(P)-binding Rossmann-fold superfamily protein	Glyma06g04760.1	response_to_wounding xylem_and_phloem_pattern_formation
	Gma.7102.1.S1_a_at	1.70153	1.32489e-05	F-box/LRR-repeat protein 14-like /// F-box/LRR-repeat protein 14-like	Glyma08g22900.2
	GmaAffx.60645.2.S1_s_at	1.6992	0.000338257	cytochrome P450 83B1-like /// cytochrome P450 83B1-like	Glyma03g03590.1	indoleacetic_acid_biosynthetic_process shade_avoidance tryptophan_biosynthetic_process indole_glucosinolate_biosynthetic_process response_to_red_light adventitious_root_development
	GmaAffx.64472.1.S1_at	1.64713	0.000380293	cytochrome P450 750A1-like	Glyma08g14890.1	response_to_UV flavonoid_biosynthetic_process
	Gma.7662.2.S1_at	1.64583	8.83262e-05	electron transfer flavoprotein subunit beta, mitochondrial-like	Glyma20g34520.1	chlorophyll_catabolic_process leucine_catabolic_process
	GmaAffx.86024.1.S1_at	1.63857	0.000226377	F-box protein At1g78280-like	Glyma06g10660.2	cell_surface_receptor_linked_signal_transduction
	GmaAffx.64357.1.S1_at	1.6275	0.000769092	tetrachloro-P-hydroquinone reductive dehalogenase-like	Glyma13g09650.1	pentachlorophenol_catabolic_process
	Gma.16713.2.S1_a_at	1.617	0.000237827	mitochondrial thiamine pyrophosphate carrier-like /// mitochondrial thiamine pyrophosphate carrier-like	Glyma07g37800.1	mitochondrial_transport transport
	Gma.249.1.S1_at	1.60413	0.0001513	glucuronokinase 1-like	Glyma05g09130.1	metabolic_process phosphorylation
	GmaAffx.55791.1.S1_at	1.6032	0.00436086	cytochrome P450 83B1-like	Glyma11g17530.1	indoleacetic_acid_biosynthetic_process shade_avoidance tryptophan_biosynthetic_process indole_glucosinolate_biosynthetic_process response_to_red_light adventitious_root_development
	Gma.7061.2.S1_at	1.58082	0.00270671	cytochrome P450 83B1-like	Glyma11g17530.1	indoleacetic_acid_biosynthetic_process shade_avoidance tryptophan_biosynthetic_process indole_glucosinolate_biosynthetic_process response_to_red_light adventitious_root_development
	Gma.7014.2.S1_a_at	1.57891	0.000169619	F-box/LRR-repeat protein 14-like /// F-box/LRR-repeat protein 14-like	Glyma17g11590.2
	Gma.18006.1.S1_at	1.56673	0.00311432	Homeobox protein knotted-1-like 3-like	Glyma15g24350.1	response_to_light_stimulus detection_of_cytokinin_stimulus
	GmaAffx.92364.1.S1_at	1.54802	0.000210184	Cytidine/deoxycytidylate deaminase family protein	Glyma10g30190.4	anaerobic_respiration pyrimidine_ribonucleotide_metabolic_process deoxyribose_phosphate_metabolic_process pyrimidine_deoxyribonucleoside_interconversion
	Gma.7333.1.S1_s_at	1.54049	0.000307015	F-box protein At4g35930-like /// F-box protein At4g35930-like	Glyma16g23250.1	biological_process
	Gma.180.1.S1_at	1.53211	0.000178452	wound-responsive family protein	Glyma06g12360.1	response_to_wounding
	GmaAffx.78631.1.S1_at	1.52725	5.28322e-05	SNARE-interacting protein KEULE-like	Glyma11g03230.1	protein_secretion cytokinesis
	GmaAffx.87704.1.S1_at	1.50319	0.00130805	inositol-tetrakisphosphate 1-kinase 4-like	Glyma11g33950.1	inositol_trisphosphate_metabolic_process
	Gma.5578.3.S1_at	1.50027	1.63567e-05	cytochrome P450 98A2-like	Glyma03g27740.2	coumarin_biosynthetic_process flavonoid_biosynthetic_process lignin_biosynthetic_process phenylpropanoid_biosynthetic_process
	Photosynthesis - 12
	Identification	Log2(FC)	Pvalue	Description	Phytozome	Gene ontology
	GmaAffx.87395.1.S1_at	4.60836	8.66905e-06	mitochondrial uncoupling protein 3-like	Glyma03g14780.1	photosynthesis transport
	Gma.8036.1.S1_at	4.12757	1.63567e-07	mitochondrial uncoupling protein 3-like	Glyma03g14780.1	photosynthesis transport
	Gma.16807.1.S1_at	3.93419	1.63567e-07	probable salt tolerance-like protein At1g78600-like	Glyma09g14880.1	chlorophyll_biosynthetic_process chloroplast_organization anthocyanin_biosynthetic_process regulation_of_transcription regulation_of_photomorphogenesis
	Gma.6033.2.S1_at	3.21677	3.27134e-07	senescence-inducible chloroplast stay-green protein 2	Glyma01g42390.1	chlorophyll_catabolic_process
	Gma.2542.1.S1_at	2.30233	0.000144266	protochlorophyllide reductase, chloroplastic-like	Glyma06g38160.1	chlorophyll_biosynthetic_process
	GmaAffx.82176.1.S1_at	2.26997	1.07954e-05	probable salt tolerance-like protein At1g78600-like	Glyma09g14880.1	chlorophyll_biosynthetic_process chloroplast_organization anthocyanin_biosynthetic_process regulation_of_transcription regulation_of_photomorphogenesis
	GmaAffx.1947.1.S1_at	1.88995	3.04235e-05	chloroplast omega 3 fatty acid desaturase isoform 2	Glyma07g18350.1	fatty_acid_biosynthetic_process response_to_temperature_stimulus
	Gma.12078.1.S1_at	1.69356	0.0146779	cytochrome b6	Glyma15g12130.1	photosynthesis,_light_reaction
	GmaAffx.67866.1.S1_at	1.66263	0.00101363	probable salt tolerance-like protein At1g78600-like	Glyma12g36260.3	chlorophyll_biosynthetic_process chloroplast_organization anthocyanin_biosynthetic_process regulation_of_transcription regulation_of_photomorphogenesis
	Gma.6602.3.A1_s_at	1.58443	0.00149255	isopentenyl-diphosphate Delta-isomerase II-like	Glyma18g47770.1	chlorophyll_biosynthetic_process isoprenoid_biosynthetic_process
	Gma.6196.1.S1_at	1.56452	5.80663e-05	dynamin-related protein 3A	Glyma08g07160.1	chloroplast_organization peroxisome_fission
	Gma.6033.1.S1_at	1.53322	0.000261871	senescence-inducible chloroplast stay-green protein 1	Glyma11g02980.1	chlorophyll_catabolic_process
	Protein Modification Process - 218
	Identification	Log2(FC)	Pvalue	Description	Phytozome	Gene ontology
	GmaAffx.1271.1.S1_at	5.05556	1.63567e-06	E3 ubiquitin-protein ligase BAH1-like /// E3 ubiquitin-protein ligase BAH1-like	Glyma19g39830.1	plant-type_hypersensitive_response salicylic_acid_biosynthetic_process systemic_acquired_resistance response_to_salicylic_acid_stimulus response_to_nitrate defense_response_to_bacterium regulation_of_salicylic_acid_metabolic_process
	Gma.4455.2.S1_at	4.77033	6.54268e-07	protein kinase 2B, chloroplastic-like	Glyma01g05160.2	protein_amino_acid_phosphorylation
	GmaAffx.63241.1.S1_at	4.72363	6.54268e-07	ATP binding;GTP binding;nucleotide binding;nucleoside-triphosphatases	Glyma08g12540.1	N-terminal_protein_myristoylation defense_response
	GmaAffx.18096.1.S1_at	4.65419	9.81402e-07	histidine kinase CKI1-like	Glyma03g37760.1	cytokinin_mediated_signaling
	Gma.5162.1.A1_at	4.62881	1.79924e-06	G-type lectin S-receptor-like serine/threonine-protein kinase At5g24080-like	Glyma20g30390.1	protein_amino_acid_phosphorylation
	GmaAffx.78297.1.S1_at	4.59466	3.46762e-05	E3 ubiquitin-protein ligase At4g11680-like	Glyma14g01550.1
	GmaAffx.60687.1.S1_at	4.42905	2.12637e-06	G-type lectin S-receptor-like serine/threonine-protein kinase At1g11300-like	Glyma08g46650.1	protein_amino_acid_phosphorylation recognition_of_pollen
	Gma.16342.1.S1_at	4.42902	1.63567e-07	E3 ubiquitin-protein ligase RGLG2-like	Glyma19g07140.5	N-terminal_protein_myristoylation cytokinin_metabolic_process auxin_metabolic_process
	GmaAffx.52826.1.S1_at	4.34182	0.000173872	protein phosphatase 2C 37-like	Glyma18g03930.1	response_to_cold response_to_water_deprivation response_to_abscisic_acid_stimulus abscisic_acid_mediated_signaling negative_regulation_of_abscisic_acid_mediated_signaling regulation_of_stomatal_movement
	GmaAffx.86744.1.S1_at	4.32848	8.12928e-05	E3 ubiquitin-protein ligase RGLG2-like	Glyma05g24230.3	N-terminal_protein_myristoylation cytokinin_metabolic_process auxin_metabolic_process
	GmaAffx.15130.1.A1_at	4.2508	1.14497e-06	cysteine-rich receptor-like protein kinase 25-like	Glyma20g27740.1	protein_amino_acid_phosphorylation
	GmaAffx.79775.1.S1_s_at	4.03787	1.9628e-06	polyubiquitin-like	Glyma10g39780.1	protein_modification_process ubiquitin-dependent_protein_catabolic_process
	GmaAffx.13112.2.S1_at	4.02323	2.12637e-06	E3 ubiquitin-protein ligase ATL42-like	Glyma01g34830.1
	Gma.8195.3.S1_at	3.76608	1.79924e-06	protein kinase 2B	Glyma08g40920.1	protein_amino_acid_phosphorylation
	GmaAffx.83336.1.S1_at	3.74703	1.9628e-06	Serine-threonine kinase	Glyma18g50860.1	protein_amino_acid_phosphorylation
	Gma.7883.1.A1_at	3.61966	2.12637e-06	probable esterase At1g33990-like	Glyma18g50420.1	N-terminal_protein_myristoylation
	Gma.3130.2.S1_a_at	3.61763	2.94421e-06	probable UDP-N-acetylglucosamine--peptide N-acetylglucosaminyltransferase SEC-like /// probable UDP-N-acetylglucosamine--peptide N-acetylglucosaminyltransferase SEC-like	Glyma10g31190.2	protein_amino_acid_O-linked_glycosylation
	Gma.5255.1.S1_at	3.60667	1.42303e-05	calmodulin-binding family protein	Glyma15g18640.1	N-terminal_protein_myristoylation
	GmaAffx.81992.1.S1_at	3.56819	3.43491e-06	protein kinase	Glyma08g06490.1	52.44
	Gma.7923.1.A1_at	3.40176	2.45351e-05	U-box domain-containing protein 19-like	Glyma17g09850.1	protein_ubiquitination
	GmaAffx.88183.1.S1_at	3.37218	4.41631e-06	E3 ubiquitin-protein ligase ATL23-like	Glyma04g02340.1
	Gma.468.1.S1_at	3.36825	2.61707e-06	E3 ubiquitin-protein ligase ATL23-like	Glyma06g02390.1
	GmaAffx.56159.1.A1_at	3.35822	7.16424e-05	U-box domain-containing protein 33-like	Glyma11g14860.1	protein_amino_acid_phosphorylation protein_ubiquitination
	Gma.8058.1.A1_at	3.34985	4.41631e-06	protein phosphatase 2C 37-like	Glyma18g03930.1	response_to_cold response_to_water_deprivation response_to_abscisic_acid_stimulus abscisic_acid_mediated_signaling negative_regulation_of_abscisic_acid_mediated_signaling regulation_of_stomatal_movement
	GmaAffx.88128.1.S1_at	3.25624	1.84831e-05	probable UDP-N-acetylglucosamine--peptide N-acetylglucosaminyltransferase SEC-like	Glyma20g36330.2	protein_amino_acid_O-linked_glycosylation
	GmaAffx.5689.1.S1_at	3.24366	9.15976e-06	probable receptor-like protein kinase At5g47070-like	Glyma17g16000.2	protein_amino_acid_phosphorylation
	GmaAffx.70927.1.S1_at	3.24308	1.30854e-06	probable serine/threonine-protein kinase At1g18390-like	Glyma09g19730.1	protein_amino_acid_phosphorylation
	GmaAffx.1740.3.S1_s_at	3.23998	6.68989e-05	Protein of unknown function (DUF630 and DUF632)	Glyma14g00530.1	N-terminal_protein_myristoylation
	Gma.2356.1.A1_at	3.18774	8.66905e-06	serine/threonine-protein kinase WNK8-like	Glyma13g10480.1	protein_amino_acid_phosphorylation protein_amino_acid_autophosphorylation
	GmaAffx.5334.1.S1_at	3.1834	5.88841e-06	OBP3-responsive gene 1	Glyma06g13320.1	protein_amino_acid_phosphorylation
	Gma.8631.2.S1_at	3.05398	0.000344472	E3 ubiquitin-protein ligase UPL5-like	Glyma07g39550.1	GO:0006464
	GmaAffx.15814.1.S1_at	3.03821	9.65046e-06	U-box domain-containing protein 43-like	Glyma06g13730.1	protein_ubiquitination
	GmaAffx.29037.1.S1_at	3.03195	5.88841e-06	calmodulin-binding family protein	Glyma17g06150.2	N-terminal_protein_myristoylation
	Gma.3944.1.S1_at	2.99636	7.52409e-06	protein phosphatase 2C 29-like	Glyma17g16460.1	N-terminal_protein_myristoylation unidimensional_cell_growth regulation_of_transcription meristem_structural_organization maintenance_of_meristem_identity
	Gma.2411.1.S1_a_at	2.99371	9.48689e-06	Protein kinase family protein	Glyma08g39150.2	protein_amino_acid_phosphorylation
	GmaAffx.37270.1.S1_at	2.9874	1.68474e-05	Protein kinase superfamily protein	Glyma06g33920.1	protein_amino_acid_phosphorylation
	Gma.1592.1.A1_at	2.95672	8.17835e-07	Protein of unknown function (DUF630 and DUF632)	Glyma04g42710.1	N-terminal_protein_myristoylation
	GmaAffx.157.1.S1_at	2.92355	2.73157e-05	U-box domain-containing protein 4-like	Glyma14g38240.1	protein_ubiquitination
	GmaAffx.41337.1.S1_at	2.91975	0.00499207	Probable NAD(P)H-dependent oxidoreductase 1-like	Glyma04g27670.1	protein_amino_acid_phosphorylation recognition_of_pollen
	GmaAffx.66511.1.S1_at	2.89207	5.07058e-06	calcium-dependent protein kinase 30-like	Glyma17g10410.1	N-terminal_protein_myristoylation protein_amino_acid_phosphorylation abscisic_acid_mediated_signaling
	GmaAffx.4920.1.S1_at	2.86901	3.76204e-06	probable beta-1,3-galactosyltransferase 10-like	Glyma17g32180.1	protein_amino_acid_glycosylation
	GmaAffx.88183.2.S1_at	2.85598	1.50482e-05	E3 ubiquitin-protein ligase ATL23-like	Glyma06g02390.1
	Gma.765.1.A1_at	2.85238	1.9628e-06	probable tyrosine-protein phosphatase At1g05000-like	Glyma07g39440.1	dephosphorylation
	GmaAffx.52826.2.S1_at	2.8431	0.00111455	protein phosphatase 2C 37-like	Glyma11g34410.1	response_to_cold response_to_water_deprivation response_to_abscisic_acid_stimulus abscisic_acid_mediated_signaling negative_regulation_of_abscisic_acid_mediated_signaling regulation_of_stomatal_movement
	Gma.878.1.S1_at	2.83352	1.24311e-05	phosphoenolpyruvate-carboxylase kinase	Glyma10g30940.1	protein_amino_acid_phosphorylation
	GmaAffx.65523.1.S1_at	2.78277	5.56128e-06	cytochrome c oxidase assembly protein COX15-like	Glyma14g01420.1	protein_complex_assembly
	Gma.4530.1.A1_s_at	2.7495	9.65046e-06	E3 ubiquitin-protein ligase PUB22-like	Glyma19g38740.1	defense_response protein_autoubiquitination respiratory_burst_during_defense_response
	GmaAffx.47234.1.S1_at	2.7297	2.45351e-05	probable UDP-N-acetylglucosamine--peptide N-acetylglucosaminyltransferase SEC-like	Glyma20g36330.2	protein_amino_acid_O-linked_glycosylation
	Gma.13067.1.S1_at	2.72589	1.40668e-05	E3 ubiquitin-protein ligase At3g02290-like	Glyma08g27730.2	N-terminal_protein_myristoylation
	Gma.5025.1.A1_at	2.69608	3.04235e-05	serine/threonine-protein kinase KIPK-like	Glyma13g21660.1	protein_amino_acid_phosphorylation
	GmaAffx.80234.1.S1_s_at	2.67904	2.61707e-06	probable UDP-N-acetylglucosamine--peptide N-acetylglucosaminyltransferase SEC-like	Glyma10g31190.2	protein_amino_acid_O-linked_glycosylation
	Gma.16789.2.S1_s_at	2.65872	0.00019579	probable beta-1,3-galactosyltransferase 10-like	Glyma14g14000.2	protein_amino_acid_glycosylation
	GmaAffx.87051.1.S1_at	2.65414	4.82523e-05	protein kinase family protein	Glyma09g21740.1	protein_amino_acid_phosphorylation
	Gma.14044.1.A1_at	2.64733	4.48174e-05	Prolyl 4-hydroxylase subunit alpha-1-like	Glyma05g22270.2	peptidyl-proline_hydroxylation_to_4-hydroxy-L-proline
	GmaAffx.32459.1.S1_at	2.64247	3.45127e-05	E3 ubiquitin protein ligase DRIP2-like	Glyma02g15980.1	response_to_water_deprivation
	Gma.4297.1.S1_at	2.6422	6.88617e-05	L-type lectin-domain containing receptor kinase IV.1-like	Glyma07g16260.1	100.46
	Gma.8631.1.S1_at	2.63853	2.28994e-06	E3 ubiquitin-protein ligase UPL5-like	Glyma07g39550.1	GO:0006464
	Gma.4656.1.S1_at	2.63109	5.88841e-06	protein phosphatase 2C 29-like	Glyma05g23870.1	N-terminal_protein_myristoylation unidimensional_cell_growth regulation_of_transcription meristem_structural_organization maintenance_of_meristem_identity
	GmaAffx.26755.1.S1_at	2.62679	6.88617e-05	methionine aminopeptidase 1A-like	Glyma03g03350.1	protein_processing N-terminal_protein_amino_acid_modification
	GmaAffx.59847.1.S1_at	2.62629	3.94197e-05	Probable serine/threonine-protein kinase At1g54610-like	Glyma06g44730.1	N-terminal_protein_myristoylation protein_amino_acid_phosphorylation
	GmaAffx.86838.1.S1_at	2.61796	0.000130199	serine/threonine-protein kinase PEPKR2-like	Glyma06g10380.1	protein_amino_acid_phosphorylation
	Gma.3401.1.S1_at	2.61532	1.84831e-05	E3 ubiquitin protein ligase RIE1-like	Glyma08g05080.1
	Gma.7364.1.S1_at	2.61201	7.68765e-06	putative E3 ubiquitin-protein ligase XBAT31-like	Glyma13g41040.2
	GmaAffx.1271.2.S1_at	2.59884	5.88841e-06	E3 ubiquitin-protein ligase BAH1-like	Glyma03g37210.1	plant-type_hypersensitive_response salicylic_acid_biosynthetic_process systemic_acquired_resistance response_to_salicylic_acid_stimulus response_to_nitrate defense_response_to_bacterium regulation_of_salicylic_acid_metabolic_process
	GmaAffx.50980.1.S1_x_at	2.58561	2.06095e-05	protein phosphatase 2C 37-like	Glyma11g34410.1	response_to_cold response_to_water_deprivation response_to_abscisic_acid_stimulus abscisic_acid_mediated_signaling negative_regulation_of_abscisic_acid_mediated_signaling regulation_of_stomatal_movement
	Gma.7035.1.S1_at	2.5834	3.45127e-05	TLD-domain containing nucleolar protein	Glyma19g38410.1	N-terminal_protein_myristoylation
	GmaAffx.50980.1.S1_at	2.58203	1.5866e-05	protein phosphatase 2C 37-like	Glyma11g34410.1	response_to_cold response_to_water_deprivation response_to_abscisic_acid_stimulus abscisic_acid_mediated_signaling negative_regulation_of_abscisic_acid_mediated_signaling regulation_of_stomatal_movement
	Gma.5642.1.S1_at	2.57956	2.22451e-05	E3 ubiquitin-protein ligase RING1-like	Glyma12g06460.1
	Gma.7516.1.S1_at	2.55225	4.08918e-06	probable serine/threonine-protein kinase At4g35230-like	Glyma14g00540.1	N-terminal_protein_myristoylation
	GmaAffx.93129.1.S1_s_at	2.51356	2.35537e-05	eyes absent homolog 4-like	Glyma17g16580.1	protein_amino_acid_dephosphorylation
	Gma.13604.1.S1_at	2.51022	1.17768e-05	dual specificity tyrosine-phosphorylation-regulated kinase 4-like	Glyma14g06420.3	protein_amino_acid_phosphorylation
	GmaAffx.73474.2.S1_at	2.50721	1.66838e-05	serine/threonine-protein kinase AFC3-like	Glyma06g08480.2	protein_amino_acid_phosphorylation
	GmaAffx.19954.2.S1_at	2.50057	1.68474e-05	ACT-like protein tyrosine kinase family protein	Glyma10g43060.1	metabolic_process protein_amino_acid_phosphorylation
	GmaAffx.50980.1.S1_s_at	2.48539	9.97759e-06	protein phosphatase 2C 37-like /// protein phosphatase 2C 37-like	Glyma11g34410.1	response_to_cold response_to_water_deprivation response_to_abscisic_acid_stimulus abscisic_acid_mediated_signaling negative_regulation_of_abscisic_acid_mediated_signaling regulation_of_stomatal_movement
	GmaAffx.84814.1.S1_at	2.45696	0.000556128	E3 ubiquitin-protein ligase UPL1-like	Glyma05g26360.2	98.44
	GmaAffx.81051.2.S1_at	2.45294	0.000489229	probable receptor-like protein kinase At5g15080-like	Glyma18g44630.1	protein_amino_acid_phosphorylation
	Gma.6700.1.S1_at	2.44761	2.78064e-06	histidine kinase 3-like	Glyma08g11060.1	response_to_cold response_to_water_deprivation response_to_osmotic_stress response_to_salt_stress cytokinin_mediated_signaling regulation_of_seed_germination leaf_senescence regulation_of_chlorophyll_catabolic_process regulation_of_chlorophyll_catabolic_process
	GmaAffx.47374.1.S1_at	2.44182	3.09142e-05	E3 ubiquitin-protein ligase UPL3-like	Glyma11g11490.2	DNA_endoreduplication trichome_branching
	GmaAffx.16476.1.S1_at	2.43636	4.71073e-05	probable receptor-like protein kinase At5g47070-like	Glyma03g33950.1	protein_amino_acid_phosphorylation
	GmaAffx.69100.1.S1_at	2.41289	0.000685346	E3 ubiquitin-protein ligase UPL4-like /// E3 ubiquitin-protein ligase UPL4-like	Glyma10g05620.2	protein_ubiquitination
	GmaAffx.19821.2.S1_at	2.41255	0.000169455	serine/threonine-protein kinase CBK1-like /// serine/threonine-protein kinase CBK1-like	Glyma14g09130.1	protein_amino_acid_phosphorylation
	GmaAffx.90491.1.A1_s_at	2.4095	0.000136906	probable receptor-like protein kinase At1g67000-like	Glyma09g31430.1	protein_amino_acid_phosphorylation
	Gma.8364.1.S1_at	2.39849	0.000114988	serine/threonine-protein kinase AFC3-like	Glyma06g08480.2	protein_amino_acid_phosphorylation
	Gma.578.2.S1_a_at	2.39836	0.000139196	Protein kinase superfamily protein	Glyma20g16510.1	protein_amino_acid_phosphorylation
	GmaAffx.19954.1.A1_at	2.39658	8.66905e-06	ACT-like protein tyrosine kinase family protein	Glyma10g43060.1	metabolic_process protein_amino_acid_phosphorylation
	GmaAffx.88183.2.S1_x_at	2.38471	4.51445e-05	E3 ubiquitin-protein ligase ATL23-like	Glyma06g02390.1
	Gma.17654.1.S1_at	2.38311	4.25274e-05	calcium-dependent protein kinase 32-like	Glyma03g29450.1	N-terminal_protein_myristoylation protein_amino_acid_phosphorylation response_to_salt_stress abscisic_acid_mediated_signaling
	Gma.8364.1.S1_s_at	2.37424	9.27425e-05	serine/threonine-protein kinase AFC3-like	Glyma06g08480.2	protein_amino_acid_phosphorylation
	GmaAffx.17275.1.S1_at	2.37199	0.000315684	Ras-related small GTP-binding family protein	Glyma10g35230.3	N-terminal_protein_myristoylation early_endosome_to_late_endosome_transport
	Gma.4359.1.S1_a_at	2.33543	0.00012153	C-terminal cysteine residue is changed to a serine 1	Glyma13g36250.1	protein_thiol-disulfide_exchange
	Gma.13067.2.S1_at	2.3322	0.000431653	E3 ubiquitin-protein ligase At3g02290-like	Glyma18g50950.1	N-terminal_protein_myristoylation
	GmaAffx.84780.1.S1_at	2.32334	2.17544e-05	E3 ubiquitin protein ligase DRIP2-like	Glyma03g31610.1	response_to_water_deprivation
	GmaAffx.53081.1.S1_at	2.31126	7.04974e-05	polyubiquitin-C-like	Glyma13g24470.1	aging protein_modification_process response_to_salicylic_acid_stimulus
	Gma.10883.2.S1_s_at	2.30738	4.56352e-05	polyubiquitin-A-like	Glyma13g17820.1	protein_modification_process ubiquitin-dependent_protein_catabolic_process protein_ubiquitination_during_ubiquitin-dependent_protein_catabolic_process
	GmaAffx.91795.1.S1_s_at	2.29259	0.000271521	serine/threonine-protein phosphatase 2A regulatory subunit B'' subunit alpha-like	Glyma03g41180.1	biological_process
	Gma.4873.1.S1_at	2.28256	1.63567e-06	serine/threonine-protein kinase SAPK3-like	Glyma17g15860.2	response_to_cold response_to_water_deprivation response_to_osmotic_stress oxygen_and_reactive_oxygen_species_metabolic_process response_to_salt_stress response_to_abscisic_acid_stimulus abscisic_acid_mediated_signaling regulation_of_stomatal_movement regulation_of_stomatal_movement defense_response_to_bacterium
	GmaAffx.64496.1.S1_at	2.27418	0.000394524	Protein of unknown function (DUF1336)	Glyma19g02080.1	N-terminal_protein_myristoylation
	GmaAffx.9576.1.S1_at	2.25908	9.48689e-06	protein kinase 2B	Glyma08g40920.1	protein_amino_acid_phosphorylation
	GmaAffx.28970.1.A1_at	2.25375	3.36948e-05	probable serine/threonine-protein kinase WNK11-like	Glyma02g46670.1	protein_amino_acid_phosphorylation
	Gma.5508.1.S1_at	2.25105	0.000744394	probable receptor-like protein kinase At1g67000-like	Glyma07g10690.1	protein_amino_acid_phosphorylation
	GmaAffx.41843.1.S1_s_at	2.24308	3.76204e-06	calcium-dependent protein kinase 32-like	Glyma03g29450.1	N-terminal_protein_myristoylation protein_amino_acid_phosphorylation response_to_salt_stress abscisic_acid_mediated_signaling
	Gma.16705.1.S1_at	2.24166	0.000185812	probable receptor-like protein kinase At1g67000-like	Glyma13g09740.1	protein_amino_acid_phosphorylation
	GmaAffx.19743.1.S1_at	2.23733	6.54268e-07	E3 ubiquitin-protein ligase UPL4-like	Glyma10g05620.2	protein_ubiquitination
	GmaAffx.57925.1.S1_at	2.22177	0.000347089	TLD-domain containing nucleolar protein	Glyma19g38410.1	N-terminal_protein_myristoylation
	Gma.4359.1.S1_at	2.21776	1.30854e-05	C-terminal cysteine residue is changed to a serine 1	Glyma13g36250.1	protein_thiol-disulfide_exchange
	GmaAffx.54705.1.S1_at	2.20558	2.45351e-05	putative E3 ubiquitin-protein ligase RING1a-like	Glyma06g44470.1
	GmaAffx.53539.1.S1_at	2.19659	8.34192e-06	Protein kinase superfamily protein	Glyma15g42460.1	protein_amino_acid_phosphorylation
	GmaAffx.19821.1.S1_at	2.19296	0.000181559	serine/threonine-protein kinase CBK1-like	Glyma17g36050.1	protein_amino_acid_phosphorylation
	Gma.3124.2.A1_at	2.14725	2.99328e-05	mitogen-activated protein kinase kinase kinase 3-like	Glyma05g32510.1	protein_amino_acid_phosphorylation
	Gma.6718.1.S1_at	2.14223	1.68474e-05	probable serine/threonine-protein kinase DDB_G0279405-like /// probable serine/threonine-protein kinase DDB_G0279405-like	Glyma13g40190.2	protein_amino_acid_phosphorylation
	GmaAffx.54673.1.S1_at	2.14156	2.73157e-05	probable beta-1,3-galactosyltransferase 19-like	Glyma06g20030.1	protein_amino_acid_glycosylation
	Gma.14064.1.A1_s_at	2.13701	6.21555e-06	E3 ubiquitin-protein ligase listerin-like	Glyma02g39910.1
	GmaAffx.86105.1.S1_at	2.12286	0.00572975	protein phosphatase 2C 37-like	Glyma02g41750.1	response_to_cold response_to_water_deprivation response_to_abscisic_acid_stimulus abscisic_acid_mediated_signaling negative_regulation_of_abscisic_acid_mediated_signaling regulation_of_stomatal_movement
	GmaAffx.72388.1.S1_at	2.11901	9.89581e-05	probable serine/threonine-protein kinase At1g54610-like /// probable serine/threonine-protein kinase At1g54610-like	Glyma06g17460.2	N-terminal_protein_myristoylation protein_amino_acid_phosphorylation
	GmaAffx.78349.1.S1_at	2.11251	1.45575e-05	phosphatidylinositol-3,4,5-trisphosphate 3-phosphatase and dual-specificity protein phosphatase PTEN-like	Glyma08g26330.1	N-terminal_protein_myristoylation
	GmaAffx.4816.1.S1_at	2.11152	1.37396e-05	probable E3 ubiquitin-protein ligase ARI7-like	Glyma12g05740.2
	GmaAffx.72870.1.S1_at	2.09942	0.000100757	E3 ubiquitin-protein ligase makorin-like	Glyma15g42820.1
	Gma.7070.3.S1_at	2.08658	0.000888169	probable E3 ubiquitin-protein ligase ARI1-like	Glyma11g12920.2
	GmaAffx.21881.1.A1_at	2.08236	4.53081e-05	putative E3 ubiquitin-protein ligase RING1a-like	Glyma13g37120.1
	GmaAffx.35805.2.S1_at	2.08097	0.00289514	Mitogen activated protein kinase kinase kinase-related	Glyma13g36640.4	protein_amino_acid_phosphorylation
	Gma.15551.1.S1_at	2.06959	5.28322e-05	serine/threonine-protein phosphatase BSL2-like	Glyma13g38850.1	biological_process
	Gma.12009.1.S1_at	2.06073	0.00019857	receptor kinase 3	Glyma12g17280.1	protein_amino_acid_phosphorylation recognition_of_pollen
	Gma.10853.1.A1_at	2.0537	1.84831e-05	methionine aminopeptidase 1A-like	Glyma03g03350.1	protein_processing N-terminal_protein_amino_acid_modification
	Gma.17453.2.S1_at	2.04611	0.00323519	calcium-dependent protein kinase 28-like	Glyma01g37100.1	N-terminal_protein_myristoylation protein_amino_acid_phosphorylation
	Gma.9795.1.S1_at	2.03319	1.97916e-05	probable receptor-like protein kinase At5g20050-like	Glyma06g24620.1	protein_amino_acid_phosphorylation
	GmaAffx.68610.1.S1_at	2.0156	0.000190392	eyes absent homolog 4-like	Glyma17g16580.1	protein_amino_acid_dephosphorylation
	Gma.2143.1.S1_at	2.01159	2.38808e-05	beta-1,3-galactosyltransferase 7-like	Glyma06g11330.1	protein_amino_acid_glycosylation
	GmaAffx.49896.1.S1_at	2.00817	0.000290822	E3 ubiquitin-protein ligase UPL3-like	Glyma06g00600.2	DNA_endoreduplication trichome_branching
	Gma.17263.1.A1_at	2.0038	0.000202823	cysteine-rich receptor-like protein kinase 2-like	Glyma18g20470.2	protein_amino_acid_phosphorylation
	GmaAffx.82265.1.S1_at	1.98852	4.08918e-06	probable esterase At1g33990-like	Glyma18g50420.1	N-terminal_protein_myristoylation
	Gma.2947.1.S1_at	1.98761	1.84831e-05	protein phosphatase methylesterase 1-like	Glyma11g01610.3
	GmaAffx.80262.1.S1_at	1.98243	1.30854e-06	E3 ubiquitin-protein ligase RHF2A-like	Glyma12g31700.4	megagametogenesis proteolysis_involved_in_cellular_protein_catabolic_process microgametogenesis
	GmaAffx.4920.2.S1_at	1.97923	0.000460932	probable beta-1,3-galactosyltransferase 10-like	Glyma14g14000.2	protein_amino_acid_glycosylation
	GmaAffx.19358.1.S1_at	1.97872	9.30697e-05	NAK-type protein kinase	Glyma01g41200.1	protein_amino_acid_phosphorylation
	Gma.5058.1.A1_at	1.97544	0.000661629	probable serine/threonine-protein phosphatase 2A activator 2-like	Glyma11g19110.1	biological_process
	GmaAffx.64338.2.S1_at	1.94695	2.33901e-05	serine/threonine-protein phosphatase 6 regulatory subunit 3-like	Glyma15g13580.1
	GmaAffx.91248.1.S1_s_at	1.94394	0.000147047	protein phosphatase 2C 37-like	Glyma02g41750.1	response_to_cold response_to_water_deprivation response_to_abscisic_acid_stimulus abscisic_acid_mediated_signaling negative_regulation_of_abscisic_acid_mediated_signaling regulation_of_stomatal_movement
	GmaAffx.30467.1.S1_at	1.93654	4.46538e-05	beta-1,4-mannosyl-glycoprotein 4-beta-N-acetylglucosaminyltransferase-like	Glyma05g30870.2	protein_amino_acid_N-linked_glycosylation
	Gma.6261.2.S1_at	1.92796	0.003571	casein kinase II subunit beta'-like	Glyma01g41230.2	protein_amino_acid_phosphorylation
	GmaAffx.71735.1.S1_at	1.92325	0.000105991	methionine aminopeptidase 1A-like	Glyma01g33520.3	protein_processing N-terminal_protein_amino_acid_modification
	Gma.18035.1.S1_at	1.92298	0.000394524	Polyubiquitin	Glyma17g33690.2	protein_amino_acid_dephosphorylation defense_response_to_bacterium
	GmaAffx.79235.1.S1_at	1.91032	2.86242e-05	serine/threonine-protein kinase AtPK2/AtPK19-like	Glyma09g41010.3	response_to_cold response_to_heat protein_amino_acid_phosphorylation response_to_salt_stress positive_regulation_of_translation
	Gma.3709.1.S1_at	1.9052	6.90253e-05	E3 ubiquitin-protein ligase RGLG1-like	Glyma04g38830.2	biological_process
	GmaAffx.69734.2.S1_at	1.89606	0.000427074	serine/threonine-protein kinase sepA-like	Glyma11g10810.1	plasma_membrane_organization pollen_development
	Gma.16789.1.A1_at	1.88914	9.0289e-05	Probable beta-1,3-galactosyltransferase 10-like	Glyma14g14000.1	protein_amino_acid_glycosylation
	GmaAffx.19358.2.S1_at	1.88576	0.000486448	NAK-type protein kinase	Glyma01g41200.1	protein_amino_acid_phosphorylation
	GmaAffx.24493.1.S1_at	1.88552	3.74569e-05	Protein kinase superfamily protein	Glyma14g06420.3	protein_amino_acid_phosphorylation
	Gma.7753.1.S1_at	1.88321	1.63567e-06	E3 ubiquitin-protein ligase AIP2-like	Glyma14g12380.2
	GmaAffx.82493.1.S1_at	1.88231	0.000355595	NEDD8 ultimate buster 1-like	Glyma09g12030.1	protein_modification_process
	Gma.10223.1.S1_at	1.88021	6.16648e-05	Probable receptor-like protein kinase At5g15080-like	Glyma18g44630.1	protein_amino_acid_phosphorylation
	GmaAffx.33420.1.A1_at	1.87852	8.12928e-05	serine/threonine-protein kinase tricorner-like	Glyma10g04410.3	protein_amino_acid_phosphorylation
	Gma.3877.1.S1_at	1.8741	0.00159641	calcium-dependent protein kinase 8-like /// calcium-dependent protein kinase 32-like	Glyma19g32260.1	N-terminal_protein_myristoylation protein_amino_acid_phosphorylation response_to_salt_stress abscisic_acid_mediated_signaling
	GmaAffx.74468.1.A1_at	1.85713	2.12637e-06	Protein kinase superfamily protein	Glyma01g24510.1	protein_amino_acid_phosphorylation
	GmaAffx.73953.1.S1_at	1.8534	0.000169783	E3 ubiquitin protein ligase DRIP2-like	Glyma10g03780.1	response_to_water_deprivation
	GmaAffx.4463.1.A1_at	1.85176	6.68989e-05	cysteine-rich RLK (RECEPTOR-like protein kinase) 26	Glyma10g39910.1	protein_amino_acid_phosphorylation
	Gma.11507.1.S1_at	1.85113	0.000227522	E3 ubiquitin protein ligase RIE1-like	Glyma07g26470.2
	GmaAffx.15583.1.S1_at	1.84413	2.87878e-05	casein kinase I-like 6	Glyma10g04430.2	protein_amino_acid_phosphorylation
	GmaAffx.91917.1.S1_s_at	1.84364	4.61259e-05	E3 ubiquitin-protein ligase At3g02290-like	Glyma09g39300.1	N-terminal_protein_myristoylation
	GmaAffx.28190.1.S1_at	1.82703	0.000115969	E3 ubiquitin-protein ligase RMA1-like	Glyma12g23290.1
	Gma.4136.1.S1_at	1.81296	8.01479e-06	U-box domain-containing protein 62-like	Glyma04g40060.1	protein_ubiquitination
	GmaAffx.68787.1.S1_at	1.81155	0.000932169	E3 ubiquitin-protein ligase SINAT5-like	Glyma15g37920.1	multicellular_organismal_development ubiquitin-dependent_protein_catabolic_process
	GmaAffx.59378.1.S1_at	1.8092	2.76428e-05	Protein of unknown function, DUF593	Glyma03g40900.1	N-terminal_protein_myristoylation
	Gma.4337.1.S1_at	1.80671	2.04459e-05	E3 ubiquitin-protein ligase SINAT5-like	Glyma15g37920.2	multicellular_organismal_development ubiquitin-dependent_protein_catabolic_process
	Gma.2411.3.S1_a_at	1.8058	0.000773999	protein kinase family protein	Glyma08g39150.2	protein_amino_acid_phosphorylation
	GmaAffx.34837.1.S1_s_at	1.78441	0.00343229	serine/threonine-protein kinase AFC2-like	Glyma17g13440.2	mRNA_processing
	GmaAffx.20855.1.S1_at	1.77951	0.00050853	E3 ubiquitin protein ligase RIE1-like	Glyma02g09360.1
	Gma.8632.1.S1_at	1.76783	0.000189738	E3 ubiquitin-protein ligase RING1-like	Glyma13g04100.2	cell_redox_homeostasis
	Gma.2479.1.S1_at	1.76737	5.88841e-06	Leucine-rich repeat protein kinase family protein	Glyma10g38810.1	protein_amino_acid_phosphorylation
	Gma.5630.1.S1_at	1.76513	3.22227e-05	mitogen-activated protein kinase kinase kinase 5	Glyma06g03970.1	protein_amino_acid_phosphorylation
	Gma.15066.2.S1_at	1.76119	0.000959484	2-oxoglutarate (2OG) and Fe(II)-dependent oxygenase superfamily protein	Glyma11g08560.1	peptidyl-proline_hydroxylation_to_4-hydroxy-L-proline
	Gma.7070.1.S1_a_at	1.75807	2.11002e-05	probable E3 ubiquitin-protein ligase ARI1-like /// probable E3 ubiquitin-protein ligase ARI1-like	Glyma11g12920.2
	GmaAffx.10213.1.S1_at	1.75704	0.000223433	Dual specificity tyrosine-phosphorylation-regulated kinase 4-like	Glyma14g06420.3	protein_amino_acid_phosphorylation
	Gma.2645.1.S1_at	1.73971	0.00368942	putative E3 ubiquitin-protein ligase RING1a-like	Glyma06g44490.1	biological_process
	Gma.3124.3.S1_a_at	1.73324	1.68474e-05	mitogen-activated protein kinase kinase kinase 3-like /// mitogen-activated protein kinase kinase kinase 3-like	Glyma08g16670.2	protein_amino_acid_phosphorylation
	Gma.544.1.A1_at	1.72136	0.00033613	calcineurin B-like protein 9	Glyma05g05580.1	N-terminal_protein_myristoylation response_to_water_deprivation response_to_stress potassium_ion_import stomatal_movement
	Gma.1617.1.S1_at	1.72069	1.9628e-06	serine/threonine-protein kinase CTR1-like /// serine/threonine-protein kinase CTR1-like	Glyma20g37330.1	MAPKKK_cascade cell_death response_to_water_deprivation response_to_bacterium response_to_fungus response_to_ethylene_stimulus protein_amino_acid_autophosphorylation
	Gma.15940.1.A1_at	1.71987	1.91373e-05	E3 ubiquitin-protein ligase RING1-like	Glyma13g41340.1
	GmaAffx.54068.1.S1_at	1.69428	0.00334805	protein phosphatase 2C 37-like	Glyma14g07210.3	response_to_cold response_to_water_deprivation response_to_abscisic_acid_stimulus abscisic_acid_mediated_signaling negative_regulation_of_abscisic_acid_mediated_signaling regulation_of_stomatal_movement
	Gma.6392.1.S1_at	1.69363	7.68765e-05	1-phosphatidylinositol-3-phosphate 5-kinase-like	Glyma16g01590.1	phosphatidylinositol_metabolic_process cellular_protein_metabolic_process
	GmaAffx.11295.1.S1_at	1.69339	0.000551548	E3 ubiquitin-protein ligase RMA1H1-like	Glyma12g33110.1	ubiquitin-dependent_protein_catabolic_process
	Gma.7650.1.S1_at	1.67724	0.000230302	serine/threonine-protein kinase CTR1-like	Glyma11g08720.3	metabolic_process protein_amino_acid_phosphorylation
	GmaAffx.68043.1.S1_at	1.66655	0.000310287	probable UDP-N-acetylglucosamine--peptide N-acetylglucosaminyltransferase SEC-like	Glyma20g36330.2	protein_amino_acid_O-linked_glycosylation
	GmaAffx.4631.1.S1_at	1.66102	0.000273648	probable serine/threonine-protein kinase DDB_G0279405-like	Glyma13g40190.2	protein_amino_acid_phosphorylation
	GmaAffx.91477.1.S1_s_at	1.66096	0.00166119	casein kinase I isoform delta-like	Glyma13g16540.1	protein_amino_acid_phosphorylation
	GmaAffx.46969.1.S1_at	1.65164	5.56128e-06	serine/threonine-protein kinase SRK2I-like	Glyma17g20610.4	response_to_osmotic_stress response_to_salt_stress response_to_abscisic_acid_stimulus response_to_gibberellin_stimulus abscisic_acid_mediated_signaling positive_regulation_of_abscisic_acid_mediated_signaling regulation_of_seed_germination
	GmaAffx.24353.2.A1_at	1.64194	0.000373424	probable serine/threonine-protein kinase RLCKVII-like	Glyma13g40530.1	N-terminal_protein_myristoylation
	Gma.15551.2.S1_at	1.6274	3.76204e-05	serine/threonine-protein phosphatase BSL2-like	Glyma13g38850.1	biological_process
	GmaAffx.89301.1.A1_at	1.6166	0.000239299	calcium-dependent protein kinase 28-like	Glyma02g05440.1	protein_amino_acid_phosphorylation
	Gma.1820.1.S1_at	1.60944	4.39995e-05	E3 ubiquitin-protein ligase UPL1-like	Glyma08g09270.2	100.63
	GmaAffx.12540.1.S1_at	1.60816	0.000105991	probable serine/threonine-protein kinase At1g54610-like	Glyma06g44730.1	N-terminal_protein_myristoylation protein_amino_acid_phosphorylation
	GmaAffx.90952.1.S1_at	1.60356	0.000202332	E3 ubiquitin-protein ligase PUB22-like	Glyma19g38670.1	defense_response protein_autoubiquitination respiratory_burst_during_defense_response
	GmaAffx.76355.3.S1_at	1.60334	0.00342248	probable serine/threonine-protein kinase At1g54610-like	Glyma10g30030.1	N-terminal_protein_myristoylation protein_amino_acid_phosphorylation
	GmaAffx.51723.1.A1_at	1.59574	7.13152e-05	E3 ubiquitin-protein ligase SINAT2-like	Glyma19g33170.2	multicellular_organismal_development ubiquitin-dependent_protein_catabolic_process
	GmaAffx.12007.1.A1_at	1.58463	0.000171255	E3 ubiquitin-protein ligase makorin-like	Glyma15g42820.1
	GmaAffx.92707.1.S1_at	1.58214	0.00840947	serine/threonine-protein kinase AtPK2/AtPK19-like	Glyma18g44520.1	response_to_cold response_to_heat protein_amino_acid_phosphorylation response_to_salt_stress positive_regulation_of_translation
	Gma.4455.3.S1_at	1.57761	0.00591867	protein kinase 2B, chloroplastic-like	Glyma02g02340.1	protein_amino_acid_phosphorylation
	Gma.8789.1.S1_at	1.57743	7.58951e-05	calcium-dependent protein kinase 10-like	Glyma04g34440.1	N-terminal_protein_myristoylation protein_amino_acid_phosphorylation abscisic_acid_mediated_signaling
	Gma.5188.1.S1_at	1.56884	0.000327298	Protein phosphatase 2C family protein	Glyma08g23550.2	N-terminal_protein_myristoylation
	Gma.5030.1.A1_at	1.56697	0.00349984	probable receptor-like protein kinase At1g49730-like	Glyma02g00250.1	cell_wall_catabolic_process protein_amino_acid_phosphorylation
	GmaAffx.71919.1.S1_at	1.56371	0.000287551	probable E3 ubiquitin-protein ligase ARI1-like	Glyma12g05050.3
	GmaAffx.62642.1.S1_at	1.56087	4.46538e-05	E3 ubiquitin-protein ligase SINAT5-like	Glyma15g37920.2	multicellular_organismal_development ubiquitin-dependent_protein_catabolic_process
	Gma.8705.1.S1_at	1.55849	4.95608e-05	probable E3 ubiquitin-protein ligase ARI7-like	Glyma12g05740.2
	GmaAffx.2689.1.S1_at	1.55308	0.00831182	E3 ubiquitin-protein ligase RING1-like	Glyma11g14580.1
	GmaAffx.87744.1.S1_at	1.55145	7.72037e-05	E3 ubiquitin-protein ligase At3g02290-like	Glyma08g01960.4
	GmaAffx.29298.1.S1_at	1.54731	8.0475e-05	serine/threonine-protein kinase AtPK2/AtPK19-like	Glyma14g36660.2	response_to_cold response_to_heat protein_amino_acid_phosphorylation response_to_salt_stress positive_regulation_of_translation
	Gma.13145.2.A1_at	1.54242	1.68474e-05	E3 ubiquitin-protein ligase RMA1H1-like	Glyma13g24840.1
	GmaAffx.76355.2.S1_at	1.53478	0.00118897	probable serine/threonine-protein kinase At1g54610-like	Glyma03g40330.1	N-terminal_protein_myristoylation protein_amino_acid_phosphorylation
	Gma.3258.1.S1_at	1.53354	8.84898e-05	E3 ubiquitin-protein ligase RMA1H1-like	Glyma13g31330.2
	GmaAffx.88026.1.A1_at	1.52867	3.45127e-05	E3 ubiquitin-protein ligase RNF25-like	Glyma03g26160.1
	GmaAffx.42589.1.A1_at	1.5281	8.66905e-06	NEDD8 ultimate buster 1-like	Glyma09g12030.1	protein_modification_process
	GmaAffx.53680.1.S1_s_at	1.52492	0.00249636	probable E3 ubiquitin-protein ligase XBOS32-like /// E3 ubiquitin-protein ligase XBAT32-like	Glyma17g07600.2
	Gma.2104.1.S1_at	1.52492	0.00012104	E3 ubiquitin-protein ligase RING1-like	Glyma10g43160.1
	Gma.17230.1.A1_at	1.51836	0.000493809	cysteine-rich receptor-like protein kinase 25-like	Glyma10g15170.1	protein_amino_acid_phosphorylation
	GmaAffx.21056.1.S1_at	1.51834	0.00252057	Protein kinase superfamily protein	Glyma10g42220.1	protein_amino_acid_phosphorylation
	GmaAffx.69315.1.S1_at	1.51493	0.000935113	serine/threonine-protein kinase HT1-like	Glyma14g03040.1	protein_amino_acid_phosphorylation
	GmaAffx.86567.1.S1_at	1.51476	0.000722803	calcium-dependent protein kinase 30-like	Glyma06g20170.1	N-terminal_protein_myristoylation protein_amino_acid_phosphorylation abscisic_acid_mediated_signaling
	Gma.18018.1.S1_at	1.51361	3.68026e-05	probable serine/threonine-protein kinase At1g54610-like	Glyma06g17460.2	N-terminal_protein_myristoylation protein_amino_acid_phosphorylation
	GmaAffx.93499.1.S1_at	1.50706	6.67354e-05	serine/threonine-protein kinase WNK8-like	Glyma13g10480.1	protein_amino_acid_phosphorylation protein_amino_acid_autophosphorylation
	Regulation of transcription / transcription factor - 197
	Identification	Log2(FC)	Pvalue	Description	Phytozome	Gene ontology
	GmaAffx.39645.1.S1_at	4.86439	1.63567e-07	transcription factor bZIP34 /// uncharacterized LOC100800818	Glyma20g12290.1	N-terminal_protein_myristoylation
	GmaAffx.73813.1.S1_at	4.80026	6.54268e-07	NAC domain protein	Glyma04g38990.1	multicellular_organismal_development shoot_development
	GmaAffx.1785.1.S1_at	4.78297	1.63567e-07	homeobox-leucine zipper protein ATHB-7-like	Glyma16g02390.1	response_to_osmotic_stress response_to_salt_stress regulation_of_transcription,_DNA-dependent response_to_abscisic_acid_stimulus positive_regulation_of_transcription
	Gma.8336.1.S1_at	4.77801	1.63567e-06	probable WRKY transcription factor 23-like	Glyma19g40560.1	regulation_of_transcription,_DNA-dependent
	Gma.4400.1.S1_at	4.43668	1.30854e-06	WRKY53	Glyma19g26400.1	regulation_of_transcription,_DNA-dependent lateral_root_development regulation_of_transcription_in_response_to_stress regulation_of_response_to_nutrient_levels
	GmaAffx.84751.1.A1_at	4.25084	1.79924e-06	Transcription factor MYBJ7	Glyma03g34110.1	regulation_of_transcription,_DNA-dependent response_to_abscisic_acid_stimulus response_to_gibberellin_stimulus response_to_jasmonic_acid_stimulus response_to_salicylic_acid_stimulus blue_light_signaling_pathway
	GmaAffx.40429.1.S1_at	4.16196	1.37396e-05	myb domain protein 78	Glyma09g03690.1	response_to_fungus response_to_salt_stress regulation_of_transcription,_DNA-dependent response_to_abscisic_acid_stimulus response_to_ethylene_stimulus response_to_jasmonic_acid_stimulus
	GmaAffx.51821.1.S1_s_at	4.13415	9.81402e-07	NAC domain-containing protein 29-like	Glyma07g35630.1	multicellular_organismal_development multidimensional_cell_growth flower_development leaf_senescence
	GmaAffx.51821.1.S1_at	4.11527	0.000117605	Transcriptional factor NAC51	Glyma07g35630.1	multicellular_organismal_development multidimensional_cell_growth flower_development leaf_senescence
	GmaAffx.92842.1.S1_x_at	4.11206	2.12637e-06	WRKY23 protein	Glyma09g00820.1	regulation_of_transcription,_DNA-dependent
	Gma.17940.1.S1_at	4.0257	9.81402e-07	zinc finger CCCH domain-containing protein 2-like	Glyma12g33320.1	regulation_of_transcription negative_regulation_of_seed_germination
	GmaAffx.50811.2.S1_at	4.02248	8.34192e-06	NAC domain-containing protein 8-like	Glyma15g08480.2	multicellular_organismal_development
	GmaAffx.91389.1.S1_s_at	4.00271	6.54268e-06	WRKY39 protein /// WRKY49 protein	Glyma02g39870.1	response_to_cold response_to_water_deprivation response_to_heat response_to_osmotic_stress response_to_salt_stress regulation_of_transcription,_DNA-dependent defense_response_to_bacterium camalexin_biosynthetic_process camalexin_biosynthetic_process defense_response_to_fungus
	GmaAffx.32328.1.A1_at	3.95384	5.07058e-06	NAC domain protein	Glyma08g18470.1	multicellular_organismal_development response_to_salt_stress response_to_auxin_stimulus response_to_ethylene_stimulus auxin_mediated_signaling_pathway primary_shoot_apical_meristem_specification lateral_root_development
	GmaAffx.6438.3.S1_at	3.87054	8.34192e-06	WRKY19 protein	Glyma11g29720.1	response_to_cold response_to_water_deprivation response_to_heat response_to_osmotic_stress response_to_salt_stress regulation_of_transcription,_DNA-dependent defense_response_to_bacterium camalexin_biosynthetic_process camalexin_biosynthetic_process defense_response_to_fungus
	Gma.2526.1.S1_x_at	3.84162	1.88102e-05	WRKY23 protein	Glyma09g00820.1	regulation_of_transcription,_DNA-dependent
	Gma.2526.1.S1_at	3.83974	1.68474e-05	WRKY23 protein	Glyma09g00820.1	regulation_of_transcription,_DNA-dependent
	GmaAffx.51821.1.S1_x_at	3.76106	3.15684e-05	Transcriptional factor NAC51	Glyma07g35630.1	multicellular_organismal_development multidimensional_cell_growth flower_development leaf_senescence
	Gma.5519.3.S1_a_at	3.74205	1.9628e-06	NAC domain-containing protein 2-like	Glyma06g16440.2	multicellular_organismal_development negative_regulation_of_abscisic_acid_mediated_signaling
	Gma.7172.1.S1_at	3.6637	2.12637e-06	transcription factor PIF3-like	Glyma10g28290.2	response_to_red_or_far_red_light signal_transduction de-etiolation gibberellic_acid_mediated_signaling red_or_far_red_light_signaling_pathway positive_regulation_of_anthocyanin_metabolic_process
	Gma.5331.4.S1_x_at	3.65979	1.84831e-05	NAC domain protein	Glyma13g35550.1	multicellular_organismal_development response_to_water_deprivation jasmonic_acid_mediated_signaling_pathway
	GmaAffx.71966.1.A1_at	3.62985	9.81402e-07	transcription factor PIF3-like	Glyma20g22280.1	response_to_red_or_far_red_light signal_transduction de-etiolation gibberellic_acid_mediated_signaling red_or_far_red_light_signaling_pathway positive_regulation_of_anthocyanin_metabolic_process
	GmaAffx.83888.1.S1_s_at	3.62234	0.00012153	zinc finger protein ZAT11-like	Glyma18g52410.1	regulation_of_transcription
	GmaAffx.93596.1.S1_at	3.58344	1.55389e-05	probable WRKY transcription factor 23-like	Glyma17g03950.2	regulation_of_transcription,_DNA-dependent
	GmaAffx.4940.1.A1_at	3.56432	2.45351e-06	transcription initiation factor IIE subunit beta-like	Glyma11g02750.1	biological_process
	Gma.16645.2.S1_a_at	3.54554	0.000211819	NAC domain protein	Glyma14g24220.1	multicellular_organismal_development negative_regulation_of_abscisic_acid_mediated_signaling
	Gma.3730.2.S1_a_at	3.52435	1.71745e-05	probable WRKY transcription factor 40-like /// transcription factor	Glyma08g23380.4	response_to_wounding regulation_of_transcription,_DNA-dependent response_to_salicylic_acid_stimulus defense_response_to_bacterium regulation_of_defense_response_to_virus_by_host response_to_chitin defense_response_to_fungus regulation_of_defense_response regulation_of_defense_response
	GmaAffx.41116.1.S1_at	3.49609	2.12637e-06	transcription factor bHLH145-like	Glyma14g35800.1
	Gma.4554.1.S1_s_at	3.47703	2.86242e-05	NAC domain-containing protein 69-like	Glyma16g01940.3
	GmaAffx.89944.1.S1_s_at	3.47555	0.000158169	Basic-leucine zipper (bZIP) transcription factor family protein	Glyma17g37510.1	regulation_of_transcription,_DNA-dependent
	GmaAffx.69709.1.S1_at	3.44181	2.61707e-06	WRKY23 protein	Glyma09g00820.1	regulation_of_transcription,_DNA-dependent
	Gma.6110.2.S1_a_at	3.41931	2.17544e-05	bZIP transcription factor bZIP78	Glyma03g41590.4	response_to_abscisic_acid_stimulus
	Gma.4643.2.S1_at	3.39718	0.000272012	transcriptional factor NAC35	Glyma15g40510.1	multicellular_organismal_development response_to_salt_stress response_to_auxin_stimulus response_to_ethylene_stimulus auxin_mediated_signaling_pathway primary_shoot_apical_meristem_specification lateral_root_development
	GmaAffx.50673.1.S1_at	3.37833	4.48174e-05	NAC domain protein	Glyma05g32850.1	multicellular_organismal_development negative_regulation_of_abscisic_acid_mediated_signaling
	Gma.5519.3.S1_x_at	3.36032	6.70625e-06	NAC domain-containing protein 2-like	Glyma06g16440.1	multicellular_organismal_development negative_regulation_of_abscisic_acid_mediated_signaling
	GmaAffx.66669.1.S1_at	3.34717	4.41631e-06	PHD finger protein At1g33420-like	Glyma20g35670.1	regulation_of_transcription,_DNA-dependent
	GmaAffx.17284.2.S1_at	3.33081	1.73381e-05	probable WRKY transcription factor 40-like	Glyma07g02630.1	response_to_wounding regulation_of_transcription,_DNA-dependent response_to_salicylic_acid_stimulus defense_response_to_bacterium regulation_of_defense_response_to_virus_by_host response_to_chitin defense_response_to_fungus regulation_of_defense_response regulation_of_defense_response
	GmaAffx.9475.1.A1_s_at	3.30877	1.63567e-07	NAC transcription factor-like 9	Glyma06g14290.1	multicellular_organismal_development
	Gma.6110.1.S1_at	3.26338	1.30854e-06	bZIP transcription factor bZIP78	Glyma03g41590.4	response_to_abscisic_acid_stimulus
	Gma.4643.1.S1_at	3.25492	2.04459e-05	transcriptional factor NAC35	Glyma15g40510.1	multicellular_organismal_development response_to_salt_stress response_to_auxin_stimulus response_to_ethylene_stimulus auxin_mediated_signaling_pathway primary_shoot_apical_meristem_specification lateral_root_development
	GmaAffx.91389.1.S1_x_at	3.24156	1.55389e-05	WRKY39 protein	Glyma02g39870.1	response_to_cold response_to_water_deprivation response_to_heat response_to_osmotic_stress response_to_salt_stress regulation_of_transcription,_DNA-dependent defense_response_to_bacterium camalexin_biosynthetic_process camalexin_biosynthetic_process defense_response_to_fungus
	Gma.18049.2.S1_a_at	3.22924	4.53081e-05	MYB transcription factor MYB184 /// MYB transcription factor MYB84	Glyma08g04670.1	regulation_of_transcription,_DNA-dependent response_to_salicylic_acid_stimulus
	GmaAffx.91768.1.S1_s_at	3.222	1.63567e-06	probable WRKY transcription factor 40-like /// transcription factor	Glyma08g23380.4	response_to_wounding regulation_of_transcription,_DNA-dependent response_to_salicylic_acid_stimulus defense_response_to_bacterium regulation_of_defense_response_to_virus_by_host response_to_chitin defense_response_to_fungus regulation_of_defense_response regulation_of_defense_response
	GmaAffx.5448.1.S1_at	3.216	1.39032e-05	NAC domain-containing protein 100-like	Glyma16g04720.1	multicellular_organismal_development
	Gma.16700.1.S1_at	3.1998	2.45351e-05	Integrase-type DNA-binding superfamily protein	Glyma20g16920.1	regulation_of_transcription,_DNA-dependent
	GmaAffx.66085.1.S1_at	3.14091	0.000348889	transcription factor bHLH122-like	Glyma11g13960.5	regulation_of_transcription
	GmaAffx.60042.1.S1_at	3.1342	4.33453e-05	U3 small nucleolar ribonucleoprotein protein IMP4-like	Glyma11g21290.1	rRNA_processing
	Gma.15916.1.S1_at	3.13336	1.65203e-05	zinc finger CCCH domain-containing protein 20-like	Glyma06g05300.1	regulation_of_transcription
	Gma.8113.1.A1_at	3.12976	2.78064e-06	NAC domain-containing protein 8-like	Glyma15g08480.2	multicellular_organismal_development
	GmaAffx.83888.1.S1_at	3.12551	0.000135597	zinc finger protein ZAT11-like	Glyma18g52410.1	regulation_of_transcription
	Gma.17736.1.S1_at	3.11719	0.000104356	C2H2 and C2HC zinc fingers superfamily protein	Glyma03g33070.1	regulation_of_transcription response_to_chitin
	Gma.16645.1.S1_at	3.10676	3.43491e-06	NAC domain protein	Glyma14g24220.1	multicellular_organismal_development negative_regulation_of_abscisic_acid_mediated_signaling
	GmaAffx.21313.1.S1_s_at	3.08955	4.25274e-06	bZIP transcription factor bZIP62	Glyma06g08390.2	regulation_of_transcription,_DNA-dependent
	Gma.3331.1.S1_at	3.08272	6.70625e-05	zinc finger CCCH domain-containing protein 66-like	Glyma02g39210.2	regulation_of_transcription
	GmaAffx.50811.1.S1_at	3.03715	3.22227e-05	NAC domain-containing protein 8-like	Glyma15g08480.2	multicellular_organismal_development
	GmaAffx.87513.1.S1_at	3.02881	0.000171255	zinc finger CCCH domain-containing protein 66-like	Glyma02g39210.2	regulation_of_transcription
	Gma.18033.1.S1_at	2.98404	1.73381e-05	transcription factor PIF3-like	Glyma10g28290.2	response_to_red_or_far_red_light signal_transduction de-etiolation gibberellic_acid_mediated_signaling red_or_far_red_light_signaling_pathway positive_regulation_of_anthocyanin_metabolic_process
	GmaAffx.86530.1.S1_at	2.93474	0.00015637	probable WRKY transcription factor 23-like /// WRKY86	Glyma03g37940.1	regulation_of_transcription,_DNA-dependent
	GmaAffx.80889.1.S1_at	2.91554	4.57988e-06	NAC domain protein	Glyma08g18470.1	multicellular_organismal_development response_to_salt_stress response_to_auxin_stimulus response_to_ethylene_stimulus auxin_mediated_signaling_pathway primary_shoot_apical_meristem_specification lateral_root_development
	Gma.4461.1.S1_at	2.91252	8.63634e-05	NAC transcription factor-like 9	Glyma06g14290.1	multicellular_organismal_development
	GmaAffx.92625.1.S1_s_at	2.90703	0.000571013	NAC domain protein	Glyma02g26480.1	multicellular_organismal_development negative_regulation_of_abscisic_acid_mediated_signaling
	Gma.5565.1.S1_at	2.90569	2.20816e-05	bZIP transcription factor bZIP72	Glyma05g22860.1	regulation_of_transcription,_DNA-dependent
	GmaAffx.50673.2.S1_s_at	2.89235	0.000505095	NAC domain protein	Glyma05g32850.1	multicellular_organismal_development negative_regulation_of_abscisic_acid_mediated_signaling
	GmaAffx.67469.1.S1_at	2.88698	7.65494e-05	MYB transcription factor MYB65	Glyma18g39740.1	regulation_of_transcription,_DNA-dependent
	GmaAffx.10636.1.S1_s_at	2.87778	4.8743e-05	Basic-leucine zipper (bZIP) transcription factor family protein	Glyma14g40580.2	regulation_of_transcription,_DNA-dependent
	Gma.10818.2.S1_a_at	2.87394	0.00018205	probable WRKY transcription factor 40-like /// WRKY78	Glyma15g00570.1	response_to_wounding regulation_of_transcription,_DNA-dependent response_to_salicylic_acid_stimulus defense_response_to_bacterium regulation_of_defense_response_to_virus_by_host response_to_chitin defense_response_to_fungus regulation_of_defense_response regulation_of_defense_response
	GmaAffx.83326.1.S1_at	2.85678	1.81559e-05	WRKY34 protein	Glyma07g39250.1	regulation_of_transcription,_DNA-dependent response_to_chitin
	Gma.11065.1.S1_at	2.85209	1.55389e-05	transcriptional factor NAC11 /// NAC domain protein	Glyma19g28480.1	multicellular_organismal_development
	Gma.2175.1.S1_at	2.83999	3.36948e-05	Integrase-type DNA-binding superfamily protein	Glyma02g07310.1	regulation_of_transcription,_DNA-dependent
	GmaAffx.22304.1.S1_at	2.82366	4.05646e-05	transcription factor bHLH121-like	Glyma07g26910.1	regulation_of_transcription
	GmaAffx.91358.1.S1_at	2.81008	0.000362792	Homeodomain-like superfamily protein	Glyma02g40800.2	regulation_of_transcription
	GmaAffx.79730.1.S1_at	2.78152	0.000122021	transcription factor PIF3-like /// transcription factor PIF3-like	Glyma10g28290.2	response_to_red_or_far_red_light signal_transduction de-etiolation gibberellic_acid_mediated_signaling red_or_far_red_light_signaling_pathway positive_regulation_of_anthocyanin_metabolic_process
	Gma.16547.1.S1_at	2.77221	5.07058e-06	WRKY86	Glyma03g37940.1	regulation_of_transcription,_DNA-dependent
	Gma.16646.1.S1_at	2.74801	2.12637e-06	NAC domain protein NAC2	Glyma06g11970.1	multicellular_organismal_development negative_regulation_of_abscisic_acid_mediated_signaling
	GmaAffx.6438.7.S1_at	2.74248	4.25274e-06	WRKY19 protein	Glyma11g29720.1	response_to_cold response_to_water_deprivation response_to_heat response_to_osmotic_stress response_to_salt_stress regulation_of_transcription,_DNA-dependent defense_response_to_bacterium camalexin_biosynthetic_process camalexin_biosynthetic_process defense_response_to_fungus
	Gma.13113.1.S1_at	2.71684	1.63567e-07	transcription factor bHLH122-like	Glyma11g13960.4	regulation_of_transcription
	GmaAffx.84566.1.S1_x_at	2.70715	0.000669807	MYB transcription factor MYB60	Glyma18g49360.1	plant-type_hypersensitive_response response_to_bacterium response_to_salt_stress response_to_abscisic_acid_stimulus response_to_auxin_stimulus response_to_ethylene_stimulus response_to_gibberellin_stimulus response_to_jasmonic_acid_stimulus response_to_jasmonic_acid_stimulus response_to_cadmium_ion very-long-chain_fatty_acid_biosynthetic_process
	Gma.4774.1.S1_at	2.70222	5.88841e-06	NAC domain protein	Glyma02g26480.1	multicellular_organismal_development negative_regulation_of_abscisic_acid_mediated_signaling
	GmaAffx.87134.1.S1_at	2.70061	2.45351e-06	Integrase-type DNA-binding superfamily protein	Glyma05g33440.1	regulation_of_transcription,_DNA-dependent
	GmaAffx.64117.1.S1_at	2.67488	0.000288205	heat shock transcription factor A8	Glyma05g34450.2	regulation_of_transcription,_DNA-dependent
	GmaAffx.10496.2.S1_at	2.6603	1.79924e-06	zinc finger protein CONSTANS-LIKE 9-like	Glyma20g07050.2	regulation_of_transcription negative_regulation_of_long-day_photoperiodism,_flowering
	Gma.7043.1.S1_at	2.6595	0.000128564	transcription factor bZIP10	Glyma08g08220.1	regulation_of_transcription,_DNA-dependent
	Gma.7556.1.S1_at	2.65361	6.54268e-07	U5 small nuclear ribonucleoprotein 200 kDa helicase-like	Glyma08g18490.1	embryonic_development_ending_in_seed_dormancy
	Gma.7250.1.S1_s_at	2.60787	0.000142467	MYB transcription factor MYB73	Glyma06g45940.1
	GmaAffx.90234.1.S1_at	2.59756	6.80439e-05	zinc finger protein ZAT11-like	Glyma18g52410.1	regulation_of_transcription
	GmaAffx.72524.1.S1_at	2.58747	2.33901e-05	WRKY36 protein	Glyma13g38630.1	regulation_of_transcription,_DNA-dependent
	Gma.4342.1.S1_at	2.58677	0.000229157	WRKY36 protein	Glyma13g38630.1	regulation_of_transcription,_DNA-dependent
	GmaAffx.14300.1.S1_s_at	2.57002	0.000255328	WRKY36 protein	Glyma13g38630.1	regulation_of_transcription,_DNA-dependent
	Gma.7873.1.S1_at	2.53619	8.50549e-06	homeobox protein HAT3.1-like	Glyma20g26700.1	regulation_of_transcription,_DNA-dependent positive_regulation_of_transcription
	GmaAffx.70843.1.S1_at	2.52506	2.20816e-05	myb-like transcription factor family protein	Glyma02g10940.1	regulation_of_transcription
	Gma.9260.1.S1_s_at	2.51648	9.81402e-07	myb domain protein 3r-3	Glyma18g39740.1	regulation_of_transcription,_DNA-dependent
	GmaAffx.3847.1.A1_s_at	2.48398	4.00739e-05	transcription factor bZIP38	Glyma03g27860.1	regulation_of_transcription,_DNA-dependent hyperosmotic_salinity_response
	GmaAffx.92945.1.S1_at	2.44538	2.61707e-06	WRKY39 protein	Glyma02g39870.1	response_to_cold response_to_water_deprivation response_to_heat response_to_osmotic_stress response_to_salt_stress regulation_of_transcription,_DNA-dependent defense_response_to_bacterium camalexin_biosynthetic_process camalexin_biosynthetic_process defense_response_to_fungus
	GmaAffx.92676.1.S1_at	2.39173	1.55389e-05	Integrase-type DNA-binding superfamily protein	Glyma02g07310.1	regulation_of_transcription,_DNA-dependent
	GmaAffx.92945.1.S1_x_at	2.39063	9.65046e-06	WRKY39 protein	Glyma02g39870.1	response_to_cold response_to_water_deprivation response_to_heat response_to_osmotic_stress response_to_salt_stress regulation_of_transcription,_DNA-dependent defense_response_to_bacterium camalexin_biosynthetic_process camalexin_biosynthetic_process defense_response_to_fungus
	GmaAffx.91390.1.S1_s_at	2.34422	0.00207861	MYB transcription factor MYB133 /// MYB transcription factor MYB146	Glyma16g03640.1	response_to_salt_stress regulation_of_transcription,_DNA-dependent response_to_abscisic_acid_stimulus response_to_ethylene_stimulus response_to_gibberellin_stimulus response_to_jasmonic_acid_stimulus response_to_salicylic_acid_stimulus response_to_cadmium_ion response_to_cadmium_ion
	GmaAffx.3847.2.S1_at	2.33218	0.00128106	transcription factor bZIP37 /// transcription factor bZIP38	Glyma03g27860.1	regulation_of_transcription,_DNA-dependent hyperosmotic_salinity_response
	GmaAffx.92200.1.S1_at	2.3034	0.00041088	BZIP transcription factor bZIP62	Glyma06g08390.2	regulation_of_transcription,_DNA-dependent
	GmaAffx.60057.1.S1_at	2.29444	2.78064e-05	homeobox-leucine zipper protein HOX27-like /// homeobox-leucine zipper protein HOX27-like	Glyma15g42380.1	regulation_of_transcription,_DNA-dependent
	Gma.2796.2.S1_at	2.28411	0.000661302	tubby-like F-box protein 3-like	Glyma17g02570.2	regulation_of_transcription
	GmaAffx.3568.1.S1_at	2.27229	5.365e-05	bZIP transcription factor bZIP68	Glyma02g19870.1	regulation_of_transcription,_DNA-dependent response_to_chitin endoplasmic_reticulum_unfolded_protein_response
	GmaAffx.58697.1.S1_at	2.25053	3.92561e-05	Transcription factor bHLH122-like	Glyma11g13960.5	regulation_of_transcription
	GmaAffx.14300.1.S1_at	2.25046	6.88617e-05	WRKY36 protein	Glyma13g38630.1	regulation_of_transcription,_DNA-dependent
	Gma.9641.1.A1_at	2.24825	9.65046e-06	sequence-specific DNA binding transcription factors	Glyma13g30280.1	regulation_of_transcription
	Gma.1748.2.S1_a_at	2.24502	0.000279045	NAC domain protein NAC1 /// NAC domain protein	Glyma02g12220.4	multicellular_organismal_development multidimensional_cell_growth flower_development leaf_senescence
	GmaAffx.18953.1.S1_at	2.24061	2.02823e-05	NAC domain protein	Glyma05g32850.1	multicellular_organismal_development negative_regulation_of_abscisic_acid_mediated_signaling
	GmaAffx.31104.1.S1_at	2.22696	9.56867e-05	TSL-kinase interacting protein 1-like	Glyma08g15300.1	regulation_of_transcription
	GmaAffx.84566.1.S1_at	2.21281	0.00326905	MYB transcription factor MYB60	Glyma18g49360.1	plant-type_hypersensitive_response response_to_bacterium response_to_salt_stress response_to_abscisic_acid_stimulus response_to_auxin_stimulus response_to_ethylene_stimulus response_to_gibberellin_stimulus response_to_jasmonic_acid_stimulus response_to_jasmonic_acid_stimulus response_to_cadmium_ion very-long-chain_fatty_acid_biosynthetic_process
	GmaAffx.90940.1.S1_s_at	2.20566	2.3063e-05	NAC domain-containing protein 8-like	Glyma15g08480.1	multicellular_organismal_development
	GmaAffx.41649.1.S1_at	2.19381	2.45351e-05	NAC domain protein	Glyma16g04740.1	multicellular_organismal_development
	GmaAffx.24373.1.A1_at	2.17551	3.8929e-05	BZIP transcription factor bZIP43	Glyma14g38460.1	regulation_of_transcription,_DNA-dependent
	Gma.14086.1.A1_at	2.1714	1.40668e-05	sequence-specific DNA binding transcription factors	Glyma12g33850.1	regulation_of_transcription
	GmaAffx.92778.1.S1_x_at	2.12119	1.11226e-05	NAC domain protein NAC1	Glyma01g06150.2	multicellular_organismal_development multidimensional_cell_growth flower_development leaf_senescence
	GmaAffx.78673.1.S1_at	2.0857	0.00265159	transcription initiation factor TFIID subunit 5-like	Glyma06g06570.2	regulation_of_transcription
	Gma.6990.1.S1_at	2.06975	2.38808e-05	transcription initiation factor TFIID subunit 5-like	Glyma06g06570.2	regulation_of_transcription
	GmaAffx.14577.1.S1_s_at	2.04522	1.32489e-05	NAC transcription factor-like 9	Glyma02g38710.1	regulation_of_transcription
	GmaAffx.82934.1.S1_at	2.04088	0.000563979	RING/FYVE/PHD zinc finger superfamily protein	Glyma11g11720.1	regulation_of_transcription,_DNA-dependent
	GmaAffx.49918.1.S1_at	2.04057	0.00018205	C2H2-like zinc finger protein	Glyma01g38290.1	regulation_of_transcription
	GmaAffx.66949.1.S1_at	2.03891	5.57764e-05	WRKY transcription factor 1-like	Glyma02g47650.1	regulation_of_transcription,_DNA-dependent salicylic_acid_mediated_signaling_pathway positive_regulation_of_transcription
	GmaAffx.92676.1.S1_s_at	1.99324	0.00243371	Integrase-type DNA-binding superfamily protein	Glyma02g07310.1	regulation_of_transcription,_DNA-dependent
	GmaAffx.87026.1.S1_at	1.9867	0.00586208	zinc finger protein CONSTANS-LIKE 13-like	Glyma19g39460.1	regulation_of_transcription
	GmaAffx.80343.1.S1_at	1.96851	0.000157352	zinc finger CCCH domain-containing protein 2-like	Glyma12g13300.1	regulation_of_transcription negative_regulation_of_seed_germination
	Gma.1670.1.A1_at	1.96394	1.97916e-05	AT hook motif DNA-binding family protein	Glyma20g35480.1	regulation_of_transcription,_DNA-dependent
	GmaAffx.93200.1.S1_s_at	1.957	2.45351e-05	homeobox-leucine zipper protein ATHB-15-like	Glyma07g01950.1	regulation_of_transcription,_DNA-dependent organ_morphogenesis determination_of_bilateral_symmetry meristem_initiation leaf_morphogenesis meristem_maintenance regulation_of_meristem_growth phloem_or_xylem_histogenesis phloem_or_xylem_histogenesis
	GmaAffx.2026.1.A1_at	1.94214	4.08918e-06	NAC domain protein	Glyma15g05690.2	multicellular_organismal_development shoot_development
	GmaAffx.58448.1.S1_at	1.93196	7.65494e-05	U5 small nuclear ribonucleoprotein 40 kDa protein-like	Glyma06g17200.1	biological_process
	GmaAffx.74126.1.S1_at	1.92852	0.000294584	Acyl-CoA N-acyltransferase with RING/FYVE/PHD-type zinc finger protein	Glyma02g16540.1	regulation_of_transcription,_DNA-dependent
	GmaAffx.12923.1.S1_at	1.92216	0.000116787	zinc finger (C2H2 type) family protein	Glyma18g07330.1	regulation_of_transcription
	GmaAffx.39034.1.S1_at	1.92046	4.46538e-05	Acyl-CoA N-acyltransferase with RING/FYVE/PHD-type zinc finger protein	Glyma02g16540.1	regulation_of_transcription,_DNA-dependent
	GmaAffx.70101.1.S1_x_at	1.91553	1.84831e-05	probable WRKY transcription factor 2-like	Glyma04g12830.1	regulation_of_transcription,_DNA-dependent
	Gma.18028.1.S1_s_at	1.91211	0.00602728	bZIP transcription factor bZIP124 /// bZIP transcription factor ATB2	Glyma12g04440.1	regulation_of_transcription,_DNA-dependent response_to_sucrose_stimulus
	GmaAffx.82466.1.S1_at	1.90668	0.00503541	AT hook motif DNA-binding family protein	Glyma20g35480.1	regulation_of_transcription,_DNA-dependent
	GmaAffx.13764.1.S1_at	1.89342	2.6825e-05	U3 small nucleolar RNA-associated protein 18 homolog	Glyma15g06450.1	biological_process
	GmaAffx.60407.1.S1_at	1.88859	3.27134e-05	bZIP transcription factor bZIP107 /// uncharacterized LOC100797677	Glyma14g00530.1	N-terminal_protein_myristoylation
	GmaAffx.23444.1.S1_at	1.8857	7.00067e-05	transcription factor bZIP54 /// uncharacterized LOC100780700	Glyma15g01790.1	N-terminal_protein_myristoylation
	Gma.13203.1.S1_at	1.88409	0.000152608	Mitochondrial glycoprotein family protein	Glyma02g46150.1	regulation_of_transcription,_DNA-dependent
	GmaAffx.93200.1.S1_at	1.88365	5.92113e-05	homeobox-leucine zipper protein ATHB-15-like /// homeobox-leucine zipper protein ATHB-15-like	Glyma07g01950.1	regulation_of_transcription,_DNA-dependent organ_morphogenesis determination_of_bilateral_symmetry meristem_initiation leaf_morphogenesis meristem_maintenance regulation_of_meristem_growth phloem_or_xylem_histogenesis phloem_or_xylem_histogenesis
	Gma.15654.2.S1_at	1.87772	0.00549438	paired amphipathic helix protein Sin3-like 2-like	Glyma19g01920.2	regulation_of_transcription,_DNA-dependent
	GmaAffx.32629.1.S1_at	1.8774	3.94197e-05	U3 small nucleolar RNA-associated protein 14 homolog A-like	Glyma19g39900.1	rRNA_processing
	GmaAffx.42461.2.S1_at	1.86292	0.0324537	Dof27	Glyma19g02710.1	regulation_of_transcription
	Gma.13966.1.S1_at	1.85866	8.99619e-06	MYB transcription factor MYB133	Glyma07g07200.1	regulation_of_transcription,_DNA-dependent response_to_abscisic_acid_stimulus response_to_auxin_stimulus response_to_ethylene_stimulus response_to_gibberellin_stimulus response_to_jasmonic_acid_stimulus response_to_salicylic_acid_stimulus response_to_cadmium_ion response_to_cadmium_ion
	GmaAffx.20405.2.A1_at	1.84049	0.000175671	ZF-HD homeobox protein At4g24660-like	Glyma01g05810.1	regulation_of_transcription
	GmaAffx.93624.1.S1_at	1.8355	0.000134452	NAC transcription factor-like 9	Glyma14g36840.1	regulation_of_transcription
	Gma.18028.1.S1_at	1.83419	0.00115724	bZIP transcription factor bZIP124	Glyma12g04440.1	regulation_of_transcription,_DNA-dependent response_to_sucrose_stimulus
	GmaAffx.88414.1.S1_at	1.82954	0.000180087	transcription factor TGA1-like	Glyma08g14840.2	defense_response_to_bacterium
	GmaAffx.74352.1.S1_at	1.81194	8.45642e-05	Transcription elongation factor (TFIIS) family protein	Glyma08g15430.1	transcription
[truncated: 1,148 more rows]
