# Supplementary material for: The Molecular Chaperone Binding Protein BiP Prevents Leaf Dehydration-Induced Cellular Homeostasis Disruption
Source: PLoS One. 2014 Jan 29;9(1):e86661. doi: 10.1371/journal.pone.0086661 (PMC3906070; doi:10.1371/journal.pone.0086661)
Supplement: Table S9 — Functional categorization of down-regulated genes in WT(−2.0)25d-WTIrrigated. (XLSX) [file pone.0086661.s010.xlsx]

## Sheet: Go down
	Table S9. Functional categorization of down-regulated genes in WT(-2.0)25d-WTIrrigated
	Amino Acid Metabolic Process - 77
	Identification	Log2(FC)	Pvalue	Description	Phytozome	Gene ontology
				Biosynthetic process - 52
	Gma.9248.1.S1_at	-7.63588	0	glutamyl-tRNA reductase 1, chloroplastic-like	Glyma02g38280.1	chlorophyll_biosynthetic_process heme_biosynthetic_process response_to_light_stimulus porphyrin_biosynthetic_process
	Gma.3546.1.S1_at	-6.95644	3.27134e-07	acetolactate synthase 1, chloroplastic-like	Glyma04g37270.1	branched_chain_family_amino_acid_biosynthetic_process
	Gma.2307.1.S1_at	-4.57359	9.81402e-07	L-ascorbate oxidase homolog	Glyma06g46350.1
	Gma.5859.1.S1_at	-4.34954	9.81402e-07	ACT domain-containing small subunit of acetolactate synthase protein	Glyma08g13290.1	branched_chain_family_amino_acid_biosynthetic_process
	GmaAffx.84645.1.S1_at	-4.2735	3.43491e-06	probable plastid-lipid-associated protein 12, chloroplastic-like	Glyma20g38820.1	tryptophan_biosynthetic_process
	GmaAffx.50126.1.S1_at	-3.91901	1.63567e-07	branched-chain-amino-acid aminotransferase-like protein 3, chloroplastic-like	Glyma17g26230.2	tetrahydrofolate_biosynthetic_process
	GmaAffx.93337.1.S1_s_at	-3.59447	2.78064e-05	branched-chain-amino-acid aminotransferase-like protein 3, chloroplastic-like	Glyma17g26230.2	tetrahydrofolate_biosynthetic_process
	Gma.7166.1.S1_at	-3.46284	1.30854e-06	aspartokinase 1, chloroplastic-like	Glyma16g05380.1	amino_acid_biosynthetic_process
	Gma.10078.1.S1_at	-3.28989	9.81402e-07	shikimate kinase like 1	Glyma02g08050.3	aromatic_amino_acid_family_biosynthetic_process
	Gma.11067.1.S1_a_at	-3.18752	0	alanine aminotransferase 2 /// alanine aminotransferase 3 /// alanine aminotransferase 2-like	Glyma01g03260.3	photorespiration
	Gma.16832.1.S1_s_at	-3.09233	0.000109263	hydroxyproline-rich glycoprotein	Glyma02g09210.1
	Gma.1410.1.S1_s_at	-2.9475	2.78064e-06	d-3-phosphoglycerate dehydrogenase, chloroplastic-like /// d-3-phosphoglycerate dehydrogenase, chloroplastic-like	Glyma08g23860.1	L-serine_biosynthetic_process
	GmaAffx.63283.1.S1_at	-2.92303	0.000343164	glutamyl-tRNA(Gln) amidotransferase subunit A-like	Glyma10g29640.1	indoleacetic_acid_biosynthetic_process
	Gma.11101.1.S1_at	-2.90762	1.17768e-05	cysteine synthase	Glyma10g30130.3	cysteine_biosynthetic_process_from_serine
	GmaAffx.38498.1.A1_at	-2.81179	6.91889e-05	Amino acid kinase family protein	Glyma02g12500.1	amino_acid_biosynthetic_process
	Gma.11067.1.S1_at	-2.72988	2.45351e-06	alanine aminotransferase 2 /// alanine aminotransferase 3	Glyma01g03260.3	photorespiration
	Gma.47.1.S1_at	-2.68128	4.23639e-05	glutamine phosphoribosylpyrophosphate amidotransferase	Glyma04g00930.1	metabolic_process purine_base_biosynthetic_process
	Gma.6868.1.S1_a_at	-2.65796	2.06095e-05	glutamyl-tRNA(Gln) amidotransferase subunit A-like /// glutamyl-tRNA(Gln) amidotransferase subunit A-like	Glyma10g29640.1	indoleacetic_acid_biosynthetic_process
	GmaAffx.63283.3.S1_s_at	-2.64041	6.15012e-05	glutamyl-tRNA(Gln) amidotransferase subunit A-like	Glyma10g29640.1	indoleacetic_acid_biosynthetic_process
	Gma.7383.1.S1_at	-2.62341	3.92561e-06	homoserine dehydrogenase	Glyma20g11950.1	amino_acid_biosynthetic_process aspartate_family_amino_acid_biosynthetic_process
	GmaAffx.75515.1.S1_at	-2.57927	2.63343e-05	cysteine synthase	Glyma10g30130.2	cysteine_biosynthetic_process_from_serine
	GmaAffx.88101.1.S1_at	-2.5778	6.49361e-05	phenylalanyl-tRNA synthetase, chloroplastic/mitochondrial-like	Glyma02g10060.1	phenylalanyl-tRNA_aminoacylation
	Gma.3449.1.S1_at	-2.55533	4.90701e-06	probable plastid-lipid-associated protein 12, chloroplastic-like	Glyma20g38820.2	tryptophan_biosynthetic_process
	Gma.3449.2.A1_at	-2.52605	0.000282153	probable plastid-lipid-associated protein 12, chloroplastic-like	Glyma10g44120.1	tryptophan_biosynthetic_process
	Gma.7497.2.S1_s_at	-2.43106	0.0020068	cysteine synthase, chloroplastic/chromoplastic-like /// OAS-TL4 cysteine synthase	Glyma02g15640.1	cysteine_biosynthetic_process
	Gma.2500.1.S1_at	-2.19829	8.34192e-06	anthranilate phosphoribosyltransferase, chloroplastic-like	Glyma04g35820.3	tryptophan_biosynthetic_process
	Gma.17998.1.S1_s_at	-2.19431	0.0001724	OAS-TL3 cysteine synthase	Glyma18g46920.1	cysteine_biosynthetic_process cyanide_metabolic_process detoxification_of_nitrogen_compound
	GmaAffx.63192.2.S1_s_at	-2.18452	1.73381e-05	anthranilate phosphoribosyltransferase, chloroplastic-like	Glyma04g35820.3	tryptophan_biosynthetic_process
	Gma.3509.1.S1_at	-2.1533	7.68765e-05	dihydrodipicolinate synthase	Glyma18g45380.1	lysine_biosynthetic_process_via_diaminopimelate
	GmaAffx.15348.1.S1_at	-2.1455	6.11741e-05	arogenate dehydrogenase 1, chloroplastic-like	Glyma18g02650.1	tyrosine_biosynthetic_process
	Gma.4839.1.A1_at	-2.08408	2.53529e-05	Branched-chain-amino-acid aminotransferase-like protein 3, chloroplastic-like	Glyma12g35520.2	tetrahydrofolate_biosynthetic_process
	Gma.13478.1.A1_at	-2.05622	1.12861e-05	D-arabinose 1-dehydrogenase-like	Glyma08g06840.1	L-ascorbic_acid_biosynthetic_process
	Gma.7497.1.S1_at	-2.038	1.63567e-07	cysteine synthase, chloroplastic/chromoplastic-like	Glyma02g15640.1	cysteine_biosynthetic_process
	Gma.1742.1.A1_at	-2.03799	0.000292294	phenylalanyl-tRNA synthetase, chloroplastic/mitochondrial-like	Glyma18g52890.1	phenylalanyl-tRNA_aminoacylation
	GmaAffx.63057.1.S1_at	-2.03763	4.18732e-05	aspartokinase 1, chloroplastic-like	Glyma16g05380.1	amino_acid_biosynthetic_process
	Gma.3352.1.S1_at	-2.01458	4.41631e-06	arogenate dehydratase/prephenate dehydratase 1, chloroplastic-like	Glyma12g31940.1	L-phenylalanine_biosynthetic_process
	Gma.16213.1.S1_at	-1.94368	2.0773e-05	L-ascorbate oxidase-like	Glyma20g12150.1
	GmaAffx.75516.1.S1_at	-1.93255	0.00106449	probable aminotransferase ACS10-like	Glyma01g42290.1	cellular_amino_acid_and_derivative_metabolic_process ethylene_biosynthetic_process
	Gma.13186.1.S1_at	-1.87108	0.000412025	inositol oxygenase 2-like	Glyma07g15190.1
	Gma.7497.1.S1_a_at	-1.8275	5.88841e-06	cysteine synthase, chloroplastic/chromoplastic-like /// OAS-TL4 cysteine synthase	Glyma02g15640.1	cysteine_biosynthetic_process
	GmaAffx.85309.1.S1_at	-1.73072	0.000241261	probable aminotransferase ACS10-like	Glyma01g42290.1	cellular_amino_acid_and_derivative_metabolic_process ethylene_biosynthetic_process
	Gma.13071.1.A1_at	-1.70563	0.000197916	shikimate kinase, chloroplastic-like	Glyma04g39700.2
	GmaAffx.63192.1.S1_at	-1.70547	0.000320264	Anthranilate phosphoribosyltransferase, chloroplastic-like	Glyma04g35820.2	tryptophan_biosynthetic_process
	GmaAffx.79184.1.S1_at	-1.70313	0.000416605	multiple C2 and transmembrane domain-containing protein 2-like	Glyma19g32730.1	tryptophan_biosynthetic_process
	Gma.6807.1.S1_at	-1.67687	0.00012104	cysteine synthase-like	Glyma15g41600.2	cysteine_biosynthetic_process
	GmaAffx.10484.1.A1_at	-1.63605	4.41631e-06	probable aminotransferase ACS10-like	Glyma01g42290.1	cellular_amino_acid_and_derivative_metabolic_process ethylene_biosynthetic_process
	Gma.13056.1.S1_at	-1.62924	0.00172154	anthranilate synthase component I-2, chloroplastic-like	Glyma20g23680.1	aromatic_amino_acid_family_biosynthetic_process tryptophan_biosynthetic_process
	Gma.13056.2.S1_at	-1.60809	1.79924e-06	anthranilate synthase component I-2, chloroplastic-like	Glyma20g23680.2	aromatic_amino_acid_family_biosynthetic_process tryptophan_biosynthetic_process
	Gma.2159.1.S1_at	-1.60381	2.63343e-05	isoleucyl-tRNA synthetase-like	Glyma17g02970.1	tRNA_aminoacylation_for_protein_translation ovule_development
	Gma.17660.1.S1_at	-1.5878	0.000508857	dihydrodipicolinate reductase 2, chloroplastic-like	Glyma16g03180.1	lysine_biosynthetic_process_via_diaminopimelate
	Gma.11260.2.S1_at	-1.58726	1.61931e-05	c-1-tetrahydrofolate synthase, cytoplasmic-like	Glyma19g39710.1	folic_acid_and_derivative_biosynthetic_process
	Gma.2635.2.S1_at	-1.50709	0.00456712	arogenate dehydratase/prephenate dehydratase 6, chloroplastic-like	Glyma17g05290.1	L-phenylalanine_biosynthetic_process
				Catabolic process - 20
	Gma.6845.1.S1_at	-5.86209	0	glutamate decarboxylase-like	Glyma16g34450.1	glutamate_decarboxylation_to_succinate glutamate_metabolic_process carboxylic_acid_metabolic_process
	Gma.7214.1.S1_at	-3.85898	0	serine hydroxymethyltransferase 3	Glyma08g37270.1	response_to_cold glycine_metabolic_process plant-type_hypersensitive_response oxygen_and_reactive_oxygen_species_metabolic_process L-serine_metabolic_process photorespiration glycine_decarboxylation_via_glycine_cleavage_system response_to_cadmium_ion response_to_cadmium_ion
	GmaAffx.92390.1.S1_s_at	-3.43216	6.18284e-05	alanine aminotransferase 2 /// alanine aminotransferase 3 /// alanine aminotransferase 2-like	Glyma02g04320.3	photorespiration
	GmaAffx.42188.1.S1_at	-3.35453	1.79924e-06	alanine aminotransferase 2-like	Glyma02g04320.2	photorespiration
	Gma.6394.1.S1_at	-3.22302	2.14273e-05	GAD protein	Glyma18g04950.1	glutamate_decarboxylation_to_succinate glutamate_metabolic_process carboxylic_acid_metabolic_process
	Gma.632.1.A1_at	-2.83451	1.07954e-05	choline monooxygenase, chloroplastic-like	Glyma17g06510.1	cellular_aromatic_compound_metabolic_process
	GmaAffx.87305.1.S1_at	-2.72912	1.11226e-05	cytidine deaminase-like	Glyma07g15510.1	cytidine_deamination
	Gma.16930.1.S1_at	-2.60866	5.83934e-05	serine hydroxymethyltransferase 2	Glyma08g11490.2	response_to_cadmium_ion glycine_metabolic_process L-serine_metabolic_process
	Gma.6370.2.S1_a_at	-2.55253	9.81402e-07	putative glutamine amidotransferase YLR126C-like	Glyma13g32920.1	defense_response
	Gma.12685.1.A1_at	-2.32549	4.8743e-05	ornithine carbamoyltransferase, chloroplastic-like	Glyma04g03280.1	amino_acid_metabolic_process
	GmaAffx.85890.1.S1_at	-2.22023	0.00764774	glutamate decarboxylase-like	Glyma16g34450.1	glutamate_decarboxylation_to_succinate glutamate_metabolic_process carboxylic_acid_metabolic_process
	GmaAffx.33119.1.S1_at	-2.01514	8.0475e-05	glutamate decarboxylase 1-like	Glyma11g33280.1	response_to_cadmium_ion
	Gma.9903.1.S1_at	-1.96197	2.63343e-05	cytidine deaminase-like	Glyma05g36320.1	cytidine_deamination
	GmaAffx.86184.1.S1_at	-1.93928	0.00128498	ornithine carbamoyltransferase, chloroplastic-like	Glyma06g03360.1	amino_acid_metabolic_process
	GmaAffx.92077.1.S1_s_at	-1.64652	0.000653941	4,5-DOPA dioxygenase extradiol-like protein-like	Glyma09g28490.1	cellular_aromatic_compound_metabolic_process
	GmaAffx.90970.1.S1_s_at	-1.64498	1.5866e-05	4,5-DOPA dioxygenase extradiol-like protein-like	Glyma16g33280.1	cellular_aromatic_compound_metabolic_process
	Gma.6962.2.S1_at	-1.64336	0.000166838	aspartate-semialdehyde dehydrogenase-like	Glyma05g34420.1	amino_acid_metabolic_process
	GmaAffx.27129.1.S1_at	-1.62255	0.000541407	aminoacylase-1-like	Glyma20g00230.1	amino_acid_metabolic_process proteolysis
	Gma.4015.1.S1_at	-1.60008	0.00122103	branched-chain-amino-acid aminotransferase-like protein 2-like	Glyma19g42540.2	biological_process
	Gma.6962.1.S1_at	-1.51705	6.67354e-05	aspartate-semialdehyde dehydrogenase-like	Glyma05g34420.1	amino_acid_metabolic_process
				Signaling/transpor - 5
	Gma.12647.1.S1_at	-2.99296	1.63567e-07	glutamate receptor 3.7-like	Glyma12g32020.1	cellular_calcium_ion_homeostasis response_to_light_stimulus
	Gma.16802.1.S1_at	-2.66488	1.30854e-06	glutamate receptor 3.6-like	Glyma11g09230.1	cellular_calcium_ion_homeostasis response_to_light_stimulus
	GmaAffx.65978.1.S1_at	-2.40797	0.000193336	glutamate receptor 3.7-like	Glyma12g32020.1	cellular_calcium_ion_homeostasis response_to_light_stimulus
	GmaAffx.12874.1.A1_at	-2.344	7.52409e-05	cationic amino acid transporter 5	Glyma09g05540.1	L-arginine_import L-glutamate_import
	GmaAffx.65978.2.S1_at	-1.65082	0.000237499	glutamate receptor 3.7-like	Glyma13g38460.1	cellular_calcium_ion_homeostasis response_to_light_stimulus
	Biological Process/Metabolic process - 804
	Identification	Log2(FC)	Pvalue	Description	Phytozome	Gene ontology
	Gma.3208.2.S1_a_at	-9.36311	0	germin-like protein 1	Glyma16g00980.1	biological_process
	Gma.10591.2.S1_at	-8.06812	0	glycine cleavage system H protein, mitochondrial-like	Glyma11g04530.2	glycine_catabolic_process
	GmaAffx.85299.1.S1_at	-7.7629	0	probable carboxylesterase 15-like	Glyma19g39030.1	metabolic_process
	Gma.15430.1.A1_at	-7.49041	6.54268e-07	Putative phosphoglycerate mutase DET1-like	Glyma01g43030.1	metabolic_process
	GmaAffx.66649.1.S1_at	-7.36496	1.63567e-07	phosphoethanolamine N-methyltransferase-like	Glyma09g30650.3	metabolic_process
	Gma.13296.4.S1_a_at	-7.26916	0	protein CbbY, chromosomal-like /// protein CbbY, chromosomal-like	Glyma08g14280.5	metabolic_process
	GmaAffx.277.1.S1_at	-7.09448	4.90701e-07	UDP-glycosyltransferase 91C1-like	Glyma10g16790.1	metabolic_process
	Gma.12270.1.S1_at	-7.08796	6.54268e-07	benzyl alcohol O-benzoyltransferase-like	Glyma03g40430.1	biological_process
	GmaAffx.29956.1.S1_s_at	-7.06581	0	SOUL heme-binding family protein	Glyma02g02350.1	biological_process
	Gma.13420.1.S1_at	-7.0189	1.30854e-06	glycerol-3-phosphate acyltransferase 6-like	Glyma18g42580.1	biological_process
	Gma.8867.1.A1_at	-6.90378	1.63567e-07	UDP-glycosyltransferase 85A2-like	Glyma20g05700.1	metabolic_process
	GmaAffx.25369.1.S1_s_at	-6.83214	0	anthocyanin 3'-O-beta-glucosyltransferase-like	Glyma11g05680.1	metabolic_process
	Gma.13296.1.S1_s_at	-6.77621	1.63567e-07	protein CbbY, chromosomal-like /// protein CbbY, chromosomal-like	Glyma08g14280.5	metabolic_process
	Gma.14318.1.S1_at	-6.75781	1.63567e-07	21 kDa protein-like	Glyma12g00730.1	biological_process
	Gma.1822.1.S1_s_at	-6.72094	5.65942e-05	31 kDa protein	Glyma08g21410.1	biological_process
	Gma.12984.1.S1_at	-6.70842	1.63567e-07	BTB/POZ domain-containing protein At5g67385-like	Glyma01g39970.1	response_to_light_stimulus
	Gma.10439.1.A1_at	-6.6888	0	nudix hydrolase 20, chloroplastic-like	Glyma18g08420.1	biological_process
	Gma.16829.1.S1_x_at	-6.53524	0	nodulin-26 /// SPCP1 protein	Glyma03g34310.2	response_to_salt_stress transport gibberellic_acid_mediated_signaling
	GmaAffx.61513.1.A1_at	-6.47754	3.27134e-07	zinc finger CCCH domain-containing protein 18-like	Glyma08g43790.1	biological_process
	Gma.6664.1.S1_s_at	-6.43716	0	nodulin-26	Glyma03g34310.2	response_to_salt_stress transport gibberellic_acid_mediated_signaling
	GmaAffx.53529.1.S1_at	-6.42766	9.81402e-07	putative S-adenosyl-L-methionine-dependent methyltransferase MSMEG_0093-like	Glyma04g03430.1	biological_process
	GmaAffx.89113.1.S1_x_at	-6.40748	0	Nodulin-26 /// SPCP1 protein	Glyma03g34310.2	response_to_salt_stress transport gibberellic_acid_mediated_signaling
	Gma.10899.1.S1_at	-6.39577	0	SOUL heme-binding family protein	Glyma02g02350.1	biological_process
	Gma.2141.1.S1_at	-6.37334	1.63567e-07	anthocyanin 3'-O-beta-glucosyltransferase-like	Glyma11g05680.1	metabolic_process
	Gma.9957.1.S1_at	-6.23793	1.63567e-07	UDP-glycosyltransferase 74E1-like	Glyma18g48230.1	metabolic_process
	GmaAffx.49284.1.A1_s_at	-6.11125	1.63567e-07	UDP-glycosyltransferase 73B5-like	Glyma16g03760.2	metabolic_process
	GmaAffx.85017.1.S1_s_at	-6.09019	1.14497e-06	crumpled leaf	Glyma04g37950.1	biological_process
	Gma.13140.1.A1_at	-6.07212	9.81402e-07	aldehyde dehydrogenase family 3 member F1-like	Glyma12g06130.1	cellular_aldehyde_metabolic_process metabolic_process
	Gma.15847.1.S1_at	-6.02119	1.9628e-06	NADP-dependent alkenal double bond reductase P1-like	Glyma03g24050.1	response_to_cadmium_ion response_to_oxidative_stress
	GmaAffx.9950.1.S1_at	-6.01833	0	Acyl-CoA N-acyltransferases (NAT) superfamily protein	Glyma08g26160.1	metabolic_process
	Gma.16877.1.S1_at	-5.9832	1.63567e-07	beta-amyrin synthase	Glyma07g00330.1	metabolic_process
	GmaAffx.84607.1.S1_at	-5.92835	6.54268e-07	EXORDIUM like 3	Glyma12g00640.1	biological_process
	GmaAffx.82887.1.S1_at	-5.81339	2.61707e-06	probable rhamnose biosynthetic enzyme 1-like	Glyma18g12660.1	nucleotide-sugar_metabolic_process UDP-rhamnose_biosynthetic_process
	Gma.13377.2.S1_at	-5.73264	1.63567e-07	thylakoid lumenal protein At1g03610, chloroplastic-like	Glyma12g32970.1	biological_process
	Gma.13086.1.S1_at	-5.69196	3.43491e-06	(S)-coclaurine N-methyltransferase-like	Glyma04g05690.1	metabolic_process
	Gma.2166.2.S1_at	-5.66911	1.63567e-07	pentatricopeptide repeat-containing protein At5g21222-like	Glyma05g35470.1	protein_amino_acid_phosphorylation
	Gma.13377.2.S1_a_at	-5.6059	2.45351e-06	thylakoid lumenal protein At1g03610, chloroplastic-like /// thylakoid lumenal protein At1g03610, chloroplastic-like	Glyma12g32970.1	biological_process
	Gma.4553.1.A1_at	-5.57043	2.61707e-06	haloalkane dehalogenase 2-like	Glyma07g03260.2
	Gma.13913.1.A1_at	-5.51944	1.63567e-07	NAD(P)-binding Rossmann-fold superfamily protein	Glyma18g40560.1	metabolic_process
	Gma.13377.1.S1_at	-5.48756	1.63567e-07	thylakoid lumenal protein At1g03610, chloroplastic-like	Glyma13g37510.1	biological_process
	Gma.8867.2.S1_at	-5.36374	1.30854e-06	UDP-glycosyltransferase 85A2-like	Glyma20g05700.1	metabolic_process
	GmaAffx.65048.1.S1_s_at	-5.35462	3.27134e-07	protein E6-like	Glyma13g30950.2	biological_process
	GmaAffx.79225.1.A1_at	-5.33743	1.63567e-07	BTB/POZ and TAZ domain-containing protein 2-like	Glyma04g36490.1
	Gma.17709.1.S1_at	-5.32357	1.63567e-07	plastid transcriptionally active 16	Glyma12g06350.1	metabolic_process
	Gma.9692.1.A1_at	-5.29932	1.63567e-07	glycine-rich protein 2b-like	Glyma06g11560.1	regulation_of_transcription,_DNA-dependent
	Gma.15847.2.S1_at	-5.29068	0	NADP-dependent alkenal double bond reductase P1-like	Glyma03g24050.1	response_to_cadmium_ion response_to_oxidative_stress
	Gma.2166.3.S1_at	-5.28971	0.000133634	pentatricopeptide repeat-containing protein At5g21222-like	Glyma08g04260.1	protein_amino_acid_phosphorylation
	Gma.1110.1.S1_at	-5.28523	4.25274e-06	UDP-glycosyltransferase 91A1-like	Glyma08g19290.1	metabolic_process
	GmaAffx.12286.1.S1_at	-5.23304	3.43491e-06	Rhomboid-related intramembrane serine protease family protein	Glyma19g06130.2	biological_process
	Gma.3869.1.S1_at	-5.20706	1.63567e-07	Protein of unknown function (DUF1195)	Glyma14g08230.2	biological_process
	GmaAffx.82240.1.S1_at	-5.19222	1.63567e-06	anthocyanin 3'-O-beta-glucosyltransferase-like	Glyma11g05680.1	metabolic_process
	GmaAffx.43441.1.S1_at	-5.18062	9.81402e-07	CDK5RAP1-like protein-like	Glyma11g07790.1	biological_process
	Gma.11759.1.A1_at	-5.17828	9.81402e-07	Acyl-CoA N-acyltransferases (NAT) superfamily protein	Glyma12g00420.1	metabolic_process
	GmaAffx.36830.1.A1_at	-5.17487	1.63567e-07	Anthocyanidin 3-O-glucosyltransferase 1-like	Glyma02g47990.1	metabolic_process
	Gma.13097.1.A1_at	-5.14163	1.30854e-06	ankyrin repeat-containing protein At3g12360-like	Glyma09g05970.1
	Gma.15846.1.A1_at	-5.11764	6.54268e-07	UDP-glucosyl transferase 88A1	Glyma16g29400.1	metabolic_process
	Gma.12786.1.S1_at	-5.10219	0	NAD(P)-binding Rossmann-fold superfamily protein	Glyma12g05030.1	metabolic_process cellular_metabolic_process
	Gma.6887.1.S1_at	-5.06184	1.63567e-07	UPF0603 protein At1g54780, chloroplastic-like	Glyma10g29810.1	biological_process
	Gma.6312.1.S1_s_at	-5.03928	2.12637e-06	benzyl alcohol O-benzoyltransferase-like	Glyma02g00340.1	biological_process
	GmaAffx.20718.2.S1_at	-5.0188	1.63567e-06	Ankyrin repeat-containing protein At5g02620-like	Glyma06g44870.1
	Gma.16441.1.S1_a_at	-5.01347	9.81402e-07	Thioesterase superfamily protein	Glyma15g20870.3	biological_process
	Gma.13968.1.A1_at	-5.00172	1.63567e-07	retinol dehydrogenase 14-like	Glyma04g35970.1	metabolic_process
	Gma.13786.1.S1_at	-4.98772	6.54268e-06	probable plastid-lipid-associated protein 4, chloroplastic-like	Glyma15g05290.1	biological_process
	GmaAffx.48534.1.S1_at	-4.97535	6.54268e-07	stomagen	Glyma08g45890.1	biological_process
	GmaAffx.92356.1.S1_s_at	-4.95056	1.63567e-07	inositol monophosphatase 3-like /// inositol monophosphatase 3-like	Glyma15g12230.2	sulfur_metabolic_process L-ascorbic_acid_biosynthetic_process
	Gma.13162.1.A1_at	-4.94654	6.54268e-07	Rhodanese/Cell cycle control phosphatase superfamily protein	Glyma01g30350.1	biological_process
	Gma.8862.1.S1_at	-4.92824	0	Photosystem II reaction center PsbP family protein	Glyma10g29380.1	biological_process
	GmaAffx.36025.1.S1_at	-4.90789	1.63567e-07	S-adenosyl-L-methionine-dependent methyltransferases superfamily protein	Glyma07g05730.1	biological_process
	Gma.4423.2.S1_a_at	-4.9033	0	phosphoglycolate phosphatase-like /// phosphoglycolate phosphatase-like	Glyma18g48010.1	metabolic_process
	Gma.16004.1.S1_at	-4.88768	9.81402e-07	Protein of unknown function (DUF1230)	Glyma01g39890.1	biological_process
	Gma.7309.2.S1_s_at	-4.8867	9.81402e-07	peroxisomal (S)-2-hydroxy-acid oxidase GLO1-like	Glyma08g18750.3	metabolic_process
	GmaAffx.70527.1.A1_at	-4.84506	4.41631e-06	Plant protein of unknown function (DUF828)	Glyma19g33740.1	biological_process
	GmaAffx.69457.3.S1_at	-4.83432	1.63567e-07	Octicosapeptide/Phox/Bem1p family protein	Glyma02g04420.1	biological_process
	Gma.6062.1.S1_at	-4.8259	0	probable methyltransferase PMT8-like	Glyma03g32130.1	N-terminal_protein_myristoylation
	Gma.2166.1.S1_a_at	-4.81566	3.27134e-07	pentatricopeptide repeat-containing protein At5g21222-like	Glyma05g35470.1	protein_amino_acid_phosphorylation
	Gma.7133.1.S1_at	-4.80892	1.79924e-06	pentatricopeptide repeat-containing protein At1g31920-like	Glyma01g01480.1	biological_process
	Gma.12525.1.A1_at	-4.79382	5.88841e-06	aldehyde dehydrogenase family 3 member F1-like	Glyma12g06130.1	cellular_aldehyde_metabolic_process metabolic_process
	Gma.11037.1.S1_at	-4.76083	1.63567e-07	glyceraldehyde-3-phosphate dehydrogenase A, chloroplastic-like	Glyma19g28240.1	response_to_cold glycolysis response_to_light_stimulus peptidyl-cysteine_S-nitrosylation response_to_sucrose_stimulus
	Gma.2612.1.S1_at	-4.74393	0	Acetamidase/Formamidase family protein	Glyma17g17530.2	metabolic_process
	GmaAffx.27237.1.S1_at	-4.73923	1.17768e-05	Protein of unknown function (DUF761)	Glyma13g16410.1	biological_process
	Gma.14570.1.S1_at	-4.7372	9.81402e-07	Polyketide cyclase/dehydrase and lipid transport superfamily protein	Glyma06g09160.1	biological_process
	GmaAffx.38335.1.S1_at	-4.73262	1.63567e-07	lachrymatory-factor synthase-like	Glyma01g01260.1	biological_process
	Gma.4569.1.S1_at	-4.71371	0	Protein of unknown function (DUF1118)	Glyma06g22220.1	biological_process
	Gma.13595.1.A1_at	-4.69013	1.63567e-07	putative quinone-oxidoreductase homolog, chloroplastic-like	Glyma18g32900.1	metabolic_process
	GmaAffx.20432.1.S1_at	-4.68946	1.63567e-07	Chaperonin-like RbcX protein	Glyma14g01340.1	biological_process
	Gma.5513.1.S1_x_at	-4.68758	7.52409e-06	Haloacid dehalogenase-like hydrolase (HAD) superfamily protein	Glyma07g16020.2	metabolic_process
	GmaAffx.90252.1.S1_s_at	-4.67804	3.76204e-06	Octicosapeptide/Phox/Bem1p family protein	Glyma08g06470.1	biological_process
	GmaAffx.87343.1.S1_at	-4.67354	1.61931e-05	Mitochondrial transcription termination factor family protein	Glyma08g17840.1	biological_process
	Gma.1587.1.S1_at	-4.67293	1.63567e-07	putative pterin-4-alpha-carbinolamine dehydratase 1-like	Glyma02g09640.1	biological_process
	GmaAffx.3711.1.A1_at	-4.66173	2.78064e-06	Protein of unknown function (DUF579)	Glyma11g05660.1	biological_process
	GmaAffx.85723.1.S1_at	-4.65727	3.15684e-05	Polyketide cyclase/dehydrase and lipid transport superfamily protein	Glyma06g14120.1	biological_process
	GmaAffx.32612.1.S1_at	-4.65376	1.63567e-07	isoflavone 4'-O-methyltransferase-like	Glyma13g24210.1
	Gma.2597.1.S1_at	-4.64758	9.81402e-07	jasmonate-zim-domain protein 12	Glyma17g04850.1	biological_process
	Gma.10830.1.S1_at	-4.63782	1.63567e-07	Protein of unknown function, DUF538	Glyma10g28680.1	biological_process
	Gma.9841.1.S1_at	-4.62621	2.61707e-06	Stress responsive A/B Barrel Domain	Glyma11g19350.1	biological_process
	Gma.17665.2.S1_at	-4.62164	0	zinc finger CCCH domain-containing protein 53-like	Glyma09g35990.2	biological_process
	Gma.2220.1.S1_s_at	-4.6164	2.78064e-06	Kunitz trypsin protease inhibitor /// uncharacterized LOC100305579 /// trypsin inhibitor	Glyma09g28310.1	biological_process
	Gma.6587.1.S1_at	-4.61017	1.63567e-06	protein E6-like	Glyma13g30950.2	biological_process
	GmaAffx.2833.1.S1_at	-4.59716	1.30854e-06	UDP-glucuronate 4-epimerase 6-like	Glyma11g36600.1	nucleotide-sugar_metabolic_process
	Gma.3254.2.S1_at	-4.59231	0	TRICHOME BIREFRINGENCE-LIKE 19	Glyma18g51480.1	biological_process
	Gma.15233.1.S1_at	-4.57955	1.63567e-06	probable inactive purple acid phosphatase 27-like	Glyma06g17860.1	biological_process
	GmaAffx.49054.1.A1_at	-4.56891	4.25274e-06	probable glycosyltransferase At5g03795-like	Glyma10g07360.1
	GmaAffx.21931.1.A1_at	-4.54497	1.63567e-07	BTB/POZ domain-containing protein At3g22104-like	Glyma13g32390.1	response_to_light_stimulus
	Gma.14215.1.S1_a_at	-4.54326	1.79924e-06	Protein of unknown function (DUF177)	Glyma11g10880.2	biological_process
	Gma.1102.1.S1_at	-4.536	2.28994e-06	Rhodanese/Cell cycle control phosphatase superfamily protein	Glyma11g36560.1	biological_process
	GmaAffx.80084.1.S1_at	-4.52892	1.9628e-06	CASP-like protein At3g23200-like	Glyma10g01020.1	biological_process
	Gma.5513.1.S1_at	-4.52588	1.07954e-05	Haloacid dehalogenase-like hydrolase (HAD) superfamily protein	Glyma07g16020.2	metabolic_process
	Gma.14055.1.A1_at	-4.52414	6.54268e-07	CASP-like protein 11	Glyma14g38970.1	biological_process
	GmaAffx.33059.1.S1_at	-4.51133	1.30854e-06	Pentatricopeptide repeat-containing protein At2g27610-like	Glyma14g36290.1	embryonic_development_ending_in_seed_dormancy
	Gma.5757.1.S1_at	-4.50386	9.81402e-07	agmatine coumaroyltransferase-like	Glyma18g49240.1	anthocyanin_biosynthetic_process
	Gma.2419.1.A1_at	-4.4807	2.78064e-06	AT hook motif DNA-binding family protein	Glyma07g07870.1	biological_process
	GmaAffx.56804.1.A1_at	-4.43936	9.81402e-06	traB domain-containing protein-like	Glyma10g38410.1	biological_process
	Gma.10095.1.A1_at	-4.43594	1.63567e-07	anthocyanidin reductase-like	Glyma19g44360.1	negative_regulation_of_flavonoid_biosynthetic_process
	Gma.13140.4.S1_at	-4.43458	6.70625e-06	aldehyde dehydrogenase family 3 member F1-like	Glyma12g06130.1	cellular_aldehyde_metabolic_process metabolic_process
	Gma.11753.1.S1_at	-4.42408	9.81402e-07	UDP-glycosyltransferase 73B3-like	Glyma15g34720.2	metabolic_process
	GmaAffx.12286.2.S1_at	-4.40134	9.81402e-07	Rhomboid-related intramembrane serine protease family protein	Glyma19g06130.2	biological_process
	Gma.6540.1.S1_at	-4.39692	9.81402e-07	probable cinnamyl alcohol dehydrogenase 6-like	Glyma14g40170.1	metabolic_process
	GmaAffx.16966.1.S1_at	-4.39137	2.48622e-05	probable inactive purple acid phosphatase 27-like	Glyma06g17860.1	biological_process
	GmaAffx.45449.1.S1_at	-4.39134	1.71745e-05	omega-hydroxypalmitate O-feruloyl transferase-like	Glyma05g28530.1	biological_process
	GmaAffx.91025.1.S1_s_at	-4.39106	1.63567e-06	probable polygalacturonase non-catalytic subunit JP650-like	Glyma02g03960.1	biological_process
	GmaAffx.1647.2.A1_s_at	-4.37877	1.68474e-05	haloalkane dehalogenase-like	Glyma03g23870.1
	GmaAffx.79429.1.S1_at	-4.36809	9.81402e-07	heme-binding protein 2-like	Glyma15g39740.1	biological_process
	GmaAffx.6824.2.S1_at	-4.36354	3.27134e-07	21 kDa protein-like	Glyma08g04860.1	biological_process
	Gma.16334.1.S1_at	-4.36189	1.63567e-07	photosystem II reaction center W	Glyma10g03750.1	biological_process
	GmaAffx.74194.1.S1_at	-4.35228	5.56128e-06	3-ketodihydrosphingosine reductase-like	Glyma05g10390.1	metabolic_process
	Gma.16848.1.A1_s_at	-4.34821	1.63567e-06	NAD(P)-binding Rossmann-fold superfamily protein	Glyma12g05030.1	metabolic_process cellular_metabolic_process
	GmaAffx.38821.1.S1_at	-4.31882	9.81402e-07	OTU domain-containing protein At3g57810-like	Glyma11g37230.1	biological_process
	GmaAffx.57137.1.S1_at	-4.30663	2.61707e-06	zinc finger CCCH domain-containing protein 18-like	Glyma08g43790.1	biological_process
	Gma.14131.1.S1_at	-4.28042	9.81402e-07	NHL repeat-containing protein 2-like	Glyma19g41590.1	metabolic_process
	Gma.10820.2.S1_at	-4.27435	1.63567e-07	glycine dehydrogenase [decarboxylating], mitochondrial-like	Glyma17g34690.1	glycine_decarboxylation_via_glycine_cleavage_system
	Gma.17665.1.S1_at	-4.2702	1.63567e-07	zinc finger CCCH domain-containing protein 53-like	Glyma12g01340.1	biological_process
	GmaAffx.27727.1.S1_at	-4.26577	1.9628e-06	zinc finger CCCH domain-containing protein 18-like	Glyma14g01930.2	biological_process
	GmaAffx.74740.1.S1_at	-4.25586	1.61931e-05	laccase-4-like	Glyma01g27710.1	secondary_cell_wall_biogenesis
	Gma.17681.1.S1_at	-4.25273	1.27582e-05	NAD(P)-binding Rossmann-fold superfamily protein	Glyma17g20290.1	metabolic_process
	Gma.14047.1.S1_at	-4.24543	2.02823e-05	Mitochondrial transcription termination factor family protein	Glyma09g11740.1	biological_process
	GmaAffx.6567.1.S1_at	-4.24296	1.03047e-05	UDP-glycosyltransferase 79B3-like	Glyma06g35110.1	metabolic_process N-terminal_protein_myristoylation
	Gma.6062.2.S1_a_at	-4.2421	3.43491e-06	probable methyltransferase PMT8-like /// probable methyltransferase PMT1-like	Glyma19g34890.2	N-terminal_protein_myristoylation
	GmaAffx.28586.1.S1_at	-4.21959	4.25274e-06	Protein of unknown function (DUF3411)	Glyma11g16260.1	biological_process
	Gma.883.1.S1_at	-4.20498	1.63567e-07	thylakoid lumenal 17.4 kDa protein, chloroplastic-like	Glyma04g41210.2	biological_process
	Gma.965.1.A1_at	-4.20341	1.16133e-05	glycerol-3-phosphate dehydrogenase [NAD+]-like	Glyma19g07410.1	glycerol-3-phosphate_metabolic_process
	GmaAffx.87862.1.S1_at	-4.18931	6.54268e-07	(S)-coclaurine N-methyltransferase-like	Glyma04g05690.1	metabolic_process
	Gma.14306.1.A1_at	-4.18486	2.45351e-06	pentatricopeptide repeat-containing protein At3g42630-like	Glyma03g04350.1
	Gma.15776.1.A1_at	-4.18125	2.78064e-06	TRAM, LAG1 and CLN8 (TLC) lipid-sensing domain containing protein	Glyma17g37210.1	biological_process
	GmaAffx.68071.1.S1_at	-4.17472	9.81402e-07	Rhomboid-related intramembrane serine protease family protein	Glyma19g06130.2	biological_process
	GmaAffx.1061.1.S1_at	-4.17341	4.2691e-05	Protein of unknown function (DUF581)	Glyma17g03090.1	biological_process
	Gma.13208.1.A1_at	-4.1675	6.54268e-07	protein binding	Glyma09g40450.1	biological_process
	GmaAffx.36879.1.S1_at	-4.15322	1.63567e-07	Protein of unknown function (DUF688)	Glyma15g08960.1	biological_process
	GmaAffx.63893.1.S1_at	-4.14916	1.27582e-05	HXXXD-type acyl-transferase family protein	Glyma05g38290.1	biological_process
	Gma.14475.1.S1_at	-4.13833	6.54268e-07	Protein of unknown function (DUF3754)	Glyma13g45030.2	biological_process
	Gma.296.1.S1_at	-4.12649	1.63567e-07	proton gradient regulation 7	Glyma08g23800.1	biological_process
	Gma.15616.1.S1_at	-4.11614	2.12637e-06	pentatricopeptide repeat-containing protein At2g31400, chloroplastic-like	Glyma18g51190.1
	Gma.5632.1.S1_at	-4.10428	3.27134e-07	MD-2-related lipid recognition domain-containing protein / ML domain-containing protein	Glyma02g43790.1	biological_process
	GmaAffx.90767.1.S1_s_at	-4.09204	9.81402e-07	ACT domain-containing protein	Glyma18g52600.1	metabolic_process
	Gma.6503.1.A1_at	-4.08135	6.21555e-06	leucine-rich repeat and calponin homology domain-containing protein 1-like	Glyma17g06500.1
	Gma.793.1.S1_at	-4.06902	1.63567e-07	C2 domain-containing protein	Glyma08g04640.2	biological_process
	GmaAffx.8868.1.A1_at	-4.06369	2.12637e-06	pentatricopeptide repeat-containing protein At3g04760, chloroplastic-like	Glyma10g30920.1	biological_process
	Gma.5510.2.S1_s_at	-4.05786	2.20816e-05	Beta-amyrin and sophoradiol 24-hydroxylase	Glyma08g46520.1
	Gma.12775.1.S1_a_at	-4.05494	4.57988e-06	Plastid-lipid associated protein PAP / fibrillin family protein	Glyma15g05210.1	biological_process
	GmaAffx.45673.1.A1_at	-4.05467	3.6639e-05	Lung seven transmembrane receptor family protein	Glyma11g16270.1	biological_process
	GmaAffx.35617.1.S1_at	-4.04514	0	aldehyde dehydrogenase family 2 member B4, mitochondrial-like	Glyma17g09860.1	response_to_cadmium_ion
	Gma.16334.1.S1_x_at	-4.03837	1.63567e-07	photosystem II reaction center W	Glyma10g03750.1	biological_process
	GmaAffx.63548.1.S1_at	-4.03586	1.14497e-06	UDP-glycosyltransferase 85A2-like	Glyma20g05700.1	metabolic_process
	GmaAffx.87575.1.S1_at	-4.02899	1.9628e-06	VQ motif-containing protein	Glyma03g28360.1	biological_process
	GmaAffx.79241.1.S1_at	-4.0229	4.08918e-06	Tetratricopeptide repeat (TPR)-like superfamily protein	Glyma10g29120.1	biological_process
	Gma.6062.2.S1_at	-4.02103	2.28994e-06	probable methyltransferase PMT1-like	Glyma19g34890.2	N-terminal_protein_myristoylation
	Gma.6470.1.S1_at	-4.01567	0	outer envelope membrane protein 7	Glyma19g33710.1	biological_process
	Gma.15532.1.S1_at	-4.00828	1.63567e-06	Pectinacetylesterase family protein	Glyma19g41030.1	biological_process
	GmaAffx.29705.2.S1_s_at	-4.00188	2.61707e-06	BTB/POZ domain-containing protein At5g66560-like /// BTB/POZ domain-containing protein At5g66560-like	Glyma16g25880.1	response_to_light_stimulus
	GmaAffx.60068.1.S1_at	-3.99939	2.78064e-06	Protein of unknown function (DUF3754)	Glyma13g45030.2	biological_process
	GmaAffx.763.1.S1_at	-3.99688	1.75017e-05	proton gradient regulation 7	Glyma08g23800.1	biological_process
	Gma.1558.1.S1_at	-3.99248	4.08918e-06	Inositol monophosphatase 3-like	Glyma15g12230.1	sulfur_metabolic_process L-ascorbic_acid_biosynthetic_process
	Gma.2888.1.S1_at	-3.99161	0	peroxisomal malate dehydrogenase /// malate dehydrogenase, glyoxysomal-like	Glyma08g06820.1	regulation_of_fatty_acid_beta-oxidation
	Gma.13306.1.S1_at	-3.98638	3.43491e-06	glyoxylate reductase-like	Glyma07g08970.1	metabolic_process
	Gma.4386.1.S1_at	-3.98382	2.45351e-06	UDP-glycosyltransferase 73B5-like	Glyma16g03760.2	metabolic_process
	Gma.1007.2.S1_at	-3.98199	1.63567e-07	probable calcium-binding protein CML27-like	Glyma11g33790.2	biological_process
	Gma.13382.1.A1_at	-3.9736	1.63567e-07	Domain of unknown function (DUF1995)	Glyma20g37770.1	biological_process
	GmaAffx.24443.1.S1_at	-3.97034	6.54268e-07	Haloacid dehalogenase-like hydrolase (HAD) superfamily protein	Glyma09g38750.1	metabolic_process
	Gma.8034.2.S1_at	-3.93512	1.63567e-07	Protein of unknown function (DUF1118)	Glyma04g34330.1	biological_process
	Gma.5422.1.S1_at	-3.92536	1.30854e-06	homolog of Synechocystis YCF37	Glyma11g06470.1	biological_process
	Gma.12949.1.A1_at	-3.91497	1.63567e-07	protein PLASTID MOVEMENT IMPAIRED 2-like	Glyma05g09180.2	biological_process
	GmaAffx.91012.1.S1_s_at	-3.914	4.57988e-06	21 kDa protein-like	Glyma08g04860.1	biological_process
	Gma.17474.1.S1_at	-3.91369	3.2877e-05	multiple C2 and transmembrane domain-containing protein 1-like	Glyma08g26090.1	biological_process
	GmaAffx.37877.1.S1_at	-3.90677	1.63567e-07	MAC/Perforin domain-containing protein	Glyma08g05210.1	biological_process
	GmaAffx.6733.1.S1_at	-3.89383	2.61707e-06	TRICHOME BIREFRINGENCE-LIKE 27	Glyma02g03630.1	biological_process
	Gma.13229.1.A1_at	-3.87226	2.28994e-06	Ycf49-like protein-like	Glyma01g42250.3	biological_process
	GmaAffx.5913.1.S1_at	-3.87115	1.63567e-07	Remorin family protein	Glyma10g21570.1	biological_process
	GmaAffx.26456.1.S1_at	-3.86011	7.68765e-06	NHL repeat-containing protein 2-like	Glyma19g41590.1	metabolic_process
	Gma.16669.1.S1_at	-3.85579	1.63567e-07	bifunctional dihydroflavonol 4-reductase/flavanone 4-reductase-like	Glyma01g20030.1	GO:0008152 GO:0044237
	GmaAffx.76884.1.S1_at	-3.85036	4.48174e-05	NHL repeat-containing protein 2-like	Glyma19g41590.1	metabolic_process
	Gma.667.1.S1_at	-3.84666	2.12637e-06	29 kDa ribonucleoprotein A, chloroplastic-like	Glyma06g10490.1	biological_process
	GmaAffx.3729.1.S1_at	-3.84342	9.81402e-07	protein sym-1-like	Glyma19g30520.1	biological_process
	Gma.16981.1.S1_at	-3.84172	1.63567e-07	WPP domain-interacting tail-anchored protein 2-like	Glyma02g13880.1	biological_process
	Gma.5342.2.S1_at	-3.82618	1.42303e-05	peroxisomal 2,4-dienoyl-CoA reductase-like	Glyma08g25810.1	metabolic_process
	GmaAffx.89772.9.A1_s_at	-3.82198	2.02823e-05	31 kDa protein	Glyma08g21410.2	biological_process
	Gma.5513.1.S1_s_at	-3.81833	1.5866e-05	Haloacid dehalogenase-like hydrolase (HAD) superfamily protein	Glyma07g16020.3	metabolic_process
	Gma.2452.1.S1_at	-3.8113	1.63567e-07	haloalkane dehalogenase-like	Glyma03g23870.1
	Gma.7309.1.S1_at	-3.80067	9.81402e-07	peroxisomal glycolate oxidase /// peroxisomal (S)-2-hydroxy-acid oxidase GLO1-like	Glyma15g40140.2	metabolic_process
	Gma.16567.2.S1_at	-3.79125	1.29218e-05	haloacid dehalogenase-like hydrolase domain-containing protein 3-like /// haloacid dehalogenase-like hydrolase domain-containing protein 3-like	Glyma19g31340.1	metabolic_process
	Gma.17561.1.S1_at	-3.77803	2.78064e-06	CASP-like protein 3-like	Glyma17g07210.1	biological_process
	Gma.13092.1.S1_a_at	-3.77678	2.45351e-06	UPF0326 protein At4g17486-like	Glyma14g08270.3	biological_process
	GmaAffx.5985.1.S1_at	-3.77534	1.63567e-07	probable inactive purple acid phosphatase 29-like	Glyma07g05310.2
	GmaAffx.31666.1.A1_at	-3.77438	9.48689e-06	anthocyanidin 3-O-glucosyltransferase 1-like	Glyma02g47990.1	metabolic_process
	GmaAffx.83362.1.S1_at	-3.75838	1.73381e-05	SOUL heme-binding family protein	Glyma06g24470.1	biological_process
	Gma.14822.1.S1_at	-3.75725	6.54268e-07	probable polygalacturonase non-catalytic subunit JP650-like	Glyma02g03960.1	biological_process
	Gma.9592.1.A1_at	-3.75565	1.9628e-06	Oxidoreductase family protein	Glyma20g31250.1	metabolic_process
	Gma.16901.1.A1_at	-3.75378	1.63567e-07	Protein KIAA0664 homolog	Glyma04g24430.1
	Gma.5825.1.S1_x_at	-3.74208	1.14497e-06	Protein of unknown function (DUF581)	Glyma13g17220.1	biological_process
	Gma.2172.2.S1_a_at	-3.74193	1.63567e-07	Protein of Unknown Function (DUF239)	Glyma08g13210.1	biological_process
	Gma.17237.1.A1_at	-3.74117	1.07954e-05	VQ motif-containing protein	Glyma08g00850.1	biological_process
	Gma.5994.1.S1_at	-3.73758	6.37912e-06	Cystatin/monellin superfamily protein	Glyma07g39590.1	biological_process
	GmaAffx.63488.1.S1_at	-3.73331	5.88841e-06	putative rRNA methylase ytqB-like	Glyma15g41430.1	biological_process
	Gma.4313.1.S1_a_at	-3.73212	2.797e-05	protein LURP-one-related 4-like	Glyma08g01620.1	biological_process
	Gma.7254.1.S1_at	-3.72363	3.04235e-05	probable membrane-associated kinase regulator 6-like	Glyma09g23170.1	biological_process
	Gma.7736.1.A1_at	-3.71857	1.63567e-07	resistance to phytophthora 1	Glyma03g30610.1	biological_process
	Gma.8394.1.S1_at	-3.71438	9.81402e-07	hypersensitive-induced response protein 1-like	Glyma05g01360.3	N-terminal_protein_myristoylation
	GmaAffx.91025.1.S1_x_at	-3.71174	1.63567e-07	probable polygalacturonase non-catalytic subunit JP650-like	Glyma02g03960.1	biological_process
	Gma.5510.1.S1_s_at	-3.71008	1.63567e-07	Beta-amyrin and sophoradiol 24-hydroxylase	Glyma08g46520.1
	Gma.5793.6.S1_at	-3.69892	1.63567e-07	photosystem II reaction center W	Glyma02g16000.1	biological_process
	GmaAffx.36998.1.S1_s_at	-3.68723	6.54268e-07	UPF0326 protein At4g17486-like	Glyma20g01040.1	biological_process
	Gma.4209.1.S1_a_at	-3.67482	2.17544e-05	Late embryogenesis abundant (LEA) hydroxyproline-rich glycoprotein family	Glyma13g42590.1	biological_process
	Gma.5185.1.S1_at	-3.672	1.97916e-05	protein notum homolog	Glyma03g38430.2
	Gma.11522.1.S1_at	-3.66768	1.30854e-06	Protein of unknown function (DUF579)	Glyma01g39590.1	biological_process
	GmaAffx.26311.1.S1_at	-3.66505	8.34192e-06	Major facilitator superfamily protein	Glyma03g34230.1	biological_process
	Gma.17535.1.S1_at	-3.65129	0	RmlC-like cupins superfamily protein	Glyma10g38960.2	biological_process
	GmaAffx.47260.1.S1_at	-3.64204	3.43491e-06	cytosolic purine 5'-nucleotidase-like	Glyma06g03500.1	biological_process
	GmaAffx.93373.1.S1_s_at	-3.64059	0.000197753	Protein of unknown function (DUF581)	Glyma17g05520.1	biological_process
	Gma.5342.1.S1_at	-3.63419	1.63567e-07	peroxisomal 2,4-dienoyl-CoA reductase-like	Glyma08g25810.1	metabolic_process
	Gma.2705.1.S1_at	-3.63192	3.27134e-07	protein TIF31 homolog /// uncharacterized LOC100801625	Glyma08g22850.1	biological_process
	GmaAffx.12869.1.A1_at	-3.63166	9.81402e-07	probable plastid-lipid-associated protein 10, chloroplastic-like	Glyma07g00410.1	biological_process
	Gma.1451.1.S1_at	-3.62743	1.63567e-07	ACT domain-containing protein	Glyma18g52600.1	metabolic_process
	Gma.5825.2.S1_at	-3.62451	1.63567e-07	Protein of unknown function (DUF581)	Glyma17g05520.1	biological_process
	GmaAffx.31772.1.S1_at	-3.58417	4.25274e-06	Protein of unknown function (DUF620)	Glyma18g03550.1	biological_process
	GmaAffx.51796.1.S1_at	-3.58151	1.9628e-06	dehydrogenase/reductase SDR family member 12-like	Glyma02g08610.1	metabolic_process
	Gma.7000.1.S1_at	-3.58036	1.9628e-06	BolA-like family protein	Glyma02g00320.1	biological_process
	Gma.2573.1.S1_at	-3.57581	1.17768e-05	UPF0392 protein RCOM_0530710-like	Glyma18g17190.1	biological_process
	GmaAffx.80937.1.S1_at	-3.56956	2.78064e-06	HXXXD-type acyl-transferase family protein	Glyma06g04440.1	biological_process
	Gma.1369.1.S1_at	-3.56669	6.54268e-07	YGGT family protein	Glyma04g05890.1	biological_process
	GmaAffx.11857.1.A1_at	-3.53656	3.69662e-05	Protein of unknown function (DUF640)	Glyma11g29340.1	biological_process
	Gma.5825.1.S1_at	-3.53271	1.37396e-05	Protein of unknown function (DUF581)	Glyma13g17220.1	biological_process
	GmaAffx.70235.1.S1_at	-3.50379	1.63567e-05	Domain of unknown function (DUF23)	Glyma16g14690.1	biological_process
	GmaAffx.13040.1.S1_at	-3.50034	1.30854e-06	Ubiquitin-specific protease family C19-related protein	Glyma15g00330.1	biological_process
	GmaAffx.11383.1.S1_at	-3.49399	0.000325171	Tetratricopeptide repeat (TPR)-like superfamily protein	Glyma19g01100.1	biological_process
	Gma.9243.1.S1_at	-3.48708	8.66905e-06	Uncharacterised conserved protein (UCP012943)	Glyma01g14480.1	biological_process
	Gma.529.2.S1_at	-3.47732	4.08918e-06	Bifunctional purple acid phosphatase 26-like	Glyma13g23090.2	biological_process
	GmaAffx.79513.1.A1_at	-3.47252	4.25274e-06	PQ-loop repeat family protein / transmembrane family protein	Glyma02g06650.2	biological_process
	Gma.6888.1.S1_at	-3.46609	2.61707e-06	inosine-uridine preferring nucleoside hydrolase family protein	Glyma13g28400.2	biological_process
	GmaAffx.85726.1.S1_at	-3.46562	6.70625e-06	Rhodanese/Cell cycle control phosphatase superfamily protein	Glyma18g00460.2	biological_process
	Gma.10410.1.S1_at	-3.45605	2.14273e-05	photosystem II 11 kDa protein-related	Glyma08g21750.2	biological_process
	Gma.17575.1.S1_at	-3.45049	1.68474e-05	anthocyanin 5-aromatic acyltransferase-like	Glyma19g05290.1	biological_process
	Gma.4531.1.A1_a_at	-3.44564	1.79924e-06	Phosphate-responsive 1 family protein	Glyma06g10710.1	biological_process
	Gma.10991.1.S1_at	-3.44084	1.63567e-07	Domain of unknown function (DUF1995)	Glyma10g29540.1	biological_process
	Gma.2655.3.S1_at	-3.43838	6.21555e-06	UPF0326 protein At4g17486-like	Glyma20g01040.1	biological_process
	Gma.6514.1.S1_at	-3.43812	3.27134e-07	zinc finger CCCH domain-containing protein ZFN-like	Glyma09g38650.2	biological_process
	Gma.5557.1.S1_at	-3.42871	3.43491e-06	glyoxylate reductase-like	Glyma07g02260.1	metabolic_process
	GmaAffx.88138.1.S1_s_at	-3.41987	2.89514e-05	CASP-like protein 3 /// CASP-like protein 3-like	Glyma13g01100.1	biological_process
	GmaAffx.92878.1.S1_s_at	-3.41898	1.37396e-05	Lipase/lipooxygenase, PLAT/LH2 family protein	Glyma08g14550.1	biological_process
	GmaAffx.86571.1.S1_at	-3.41557	4.57988e-06	probable phosphoglycerate mutase gpmB-like /// 2,3-bisphosphoglycerate-dependent phosphoglycerate mutase-like	Glyma15g08010.2	metabolic_process
	GmaAffx.90596.1.S1_s_at	-3.41216	1.78288e-05	Protein of unknown function (DUF1685)	Glyma01g39270.1	biological_process
	GmaAffx.84430.1.S1_at	-3.40992	5.07058e-06	dehydrogenase/reductase SDR family member 12-like	Glyma02g08610.1	metabolic_process
	GmaAffx.83041.1.S1_at	-3.40798	2.04459e-05	NHL repeat-containing protein 2-like	Glyma19g41590.1	metabolic_process
	GmaAffx.83242.1.S1_at	-3.4029	1.63567e-06	Senescence/dehydration-associated protein-related	Glyma16g08490.1	biological_process
	GmaAffx.58549.1.S1_at	-3.39997	1.22675e-05	ALA-interacting subunit 3-like	Glyma19g29130.1	biological_process
	GmaAffx.29705.1.S1_at	-3.39296	1.63567e-06	BTB/POZ domain-containing protein At5g66560-like	Glyma02g06860.1	response_to_light_stimulus
	GmaAffx.26602.1.S1_at	-3.38818	8.34192e-06	pentatricopeptide repeat-containing protein At5g02830, chloroplastic-like	Glyma19g36140.3	biological_process
	Gma.6176.1.S1_at	-3.38795	2.61707e-06	Octicosapeptide/Phox/Bem1p family protein	Glyma08g06470.1	biological_process
	Gma.13271.2.S1_at	-3.37892	2.78064e-06	Domain of unknown function (DUF1995)	Glyma01g35030.1	biological_process
	GmaAffx.35681.1.S1_at	-3.37886	2.76428e-05	Protein of unknown function (DUF 3339)	Glyma16g05960.1	biological_process
	GmaAffx.21925.1.S1_at	-3.36909	2.22451e-05	U-box domain-containing protein 7-like	Glyma06g06670.1	biological_process
	Gma.15829.2.S1_a_at	-3.36487	5.88841e-06	zinc finger CCCH domain-containing protein ZFN-like /// zinc finger CCCH domain-containing protein ZFN-like	Glyma20g36140.1	biological_process
	Gma.2419.1.A1_s_at	-3.3531	1.63567e-07	AT hook motif DNA-binding family protein	Glyma07g07870.1	biological_process
	GmaAffx.83807.1.S1_at	-3.3477	1.14497e-06	Protein of unknown function, DUF584	Glyma15g11470.1	biological_process
	Gma.13868.1.S1_at	-3.34252	9.81402e-07	glyceraldehyde-3-phosphate dehydrogenase B subunit	Glyma06g01850.3	response_to_cadmium_ion response_to_cold glycolysis response_to_light_stimulus reductive_pentose-phosphate_cycle response_to_sucrose_stimulus
	Gma.2450.1.A1_at	-3.33949	1.42303e-05	anthocyanidin 3-O-glucosyltransferase-like	Glyma10g33790.1	metabolic_process
	Gma.4209.2.S1_at	-3.33348	7.52409e-06	Late embryogenesis abundant (LEA) hydroxyproline-rich glycoprotein family	Glyma15g02810.1	biological_process
	Gma.7751.1.A1_at	-3.32902	1.65203e-05	protein notum homolog	Glyma02g00930.1	biological_process
	Gma.7743.1.A1_at	-3.32893	3.27134e-07	hydroxyproline-rich glycoprotein family protein	Glyma15g21040.1	biological_process
	GmaAffx.36017.1.S1_at	-3.32726	0.000320591	DPP6 N-terminal domain-like protein	Glyma06g12250.1	biological_process
	Gma.3556.1.S1_at	-3.32693	9.81402e-07	WW domain-containing oxidoreductase-like	Glyma20g30080.1	metabolic_process
	Gma.12748.1.S1_at	-3.31341	0.000355268	transmembrane protein 189-like	Glyma18g11620.1	regulation_of_protein_metabolic_process post-translational_protein_modification
	Gma.2416.1.S1_at	-3.30316	1.5866e-05	Rubber elongation factor protein (REF)	Glyma05g27980.1	biological_process
	Gma.3425.1.S1_at	-3.301	9.81402e-07	Pentatricopeptide repeat-containing protein At3g46610-like	Glyma16g07160.1	biological_process
	Gma.7892.1.A1_at	-3.2977	3.27134e-07	glycerophosphoryl diester phosphodiesterase-like	Glyma05g00360.1	glycerol_metabolic_process
	Gma.14666.1.S1_at	-3.29443	5.56128e-06	Pyridoxal phosphate phosphatase-related protein	Glyma08g03350.1	metabolic_process
	Gma.10581.1.S1_at	-3.28531	1.63567e-07	inorganic pyrophosphatase 2-like	Glyma08g20820.1	metabolic_process
	Gma.1919.1.S1_at	-3.27222	6.11741e-05	Protein of unknown function (DUF1218)	Glyma13g35510.1	biological_process
	Gma.3454.1.S1_a_at	-3.27111	6.54268e-07	Rhodanese/Cell cycle control phosphatase superfamily protein	Glyma19g32770.2	biological_process
	GmaAffx.66916.2.S1_at	-3.26996	3.6639e-05	zeaxanthin epoxidase, chloroplastic-like	Glyma01g41430.1	metabolic_process cellular_aromatic_compound_metabolic_process
	Gma.12681.1.S1_at	-3.24956	1.43939e-05	CDGSH iron-sulfur domain-containing protein 2-like	Glyma16g32810.1	biological_process
	Gma.9377.1.A1_a_at	-3.24821	1.63567e-07	NAD(P)-binding Rossmann-fold superfamily protein	Glyma15g14360.1	metabolic_process
	Gma.529.1.S1_a_at	-3.24791	3.07506e-05	bifunctional purple acid phosphatase 26-like	Glyma13g23090.2	biological_process
	Gma.6514.2.S1_a_at	-3.24564	7.36052e-06	zinc finger CCCH domain-containing protein ZFN-like	Glyma09g38650.2	biological_process
	Gma.15717.2.S1_at	-3.23913	4.25274e-06	Sas10/Utp3/C1D family	Glyma06g06440.2	biological_process
	GmaAffx.75355.1.S1_at	-3.23192	0	protein LURP-one-related 15-like	Glyma18g44130.1	response_to_salicylic_acid_stimulus defense_response_to_fungus
	Gma.7585.1.S1_at	-3.22346	6.54268e-07	KH domain-containing protein At4g18375-like	Glyma05g27340.1	biological_process
	Gma.1487.1.A1_at	-3.22115	1.63567e-07	NAD(P)-binding Rossmann-fold superfamily protein	Glyma05g26000.3	metabolic_process cellular_metabolic_process
	Gma.3079.1.S1_at	-3.21495	9.81402e-07	TVP38/TMEM64 family membrane protein slr0305-like	Glyma08g26000.2	biological_process
	GmaAffx.70235.2.S1_at	-3.20783	8.34192e-06	Domain of unknown function (DUF23)	Glyma16g14690.1	biological_process
	Gma.2292.2.S1_a_at	-3.20642	4.57988e-06	GDP-D-mannose 3,5-epimerase	Glyma19g43410.1	nucleotide-sugar_metabolic_process L-ascorbic_acid_biosynthetic_process
	Gma.184.1.S1_at	-3.19966	2.78064e-06	Integral membrane HPP family protein	Glyma17g10480.2	biological_process
	Gma.3454.1.S1_at	-3.19626	5.88841e-06	Rhodanese/Cell cycle control phosphatase superfamily protein	Glyma19g32770.2	biological_process
	GmaAffx.89865.1.A1_s_at	-3.1938	1.63567e-05	Protein of Unknown Function (DUF239)	Glyma15g42010.1	biological_process
	Gma.1330.2.S1_at	-3.19018	1.9628e-06	50S ribosomal protein 6, chloroplastic-like	Glyma06g09420.1	biological_process
	GmaAffx.36499.1.S1_at	-3.19008	9.81402e-07	UDP-glycosyltransferase 83A1-like	Glyma18g50060.1	metabolic_process
	GmaAffx.73174.1.S1_at	-3.18489	9.48689e-06	EPIDERMAL PATTERNING FACTOR-like protein 4-like	Glyma20g28830.1	biological_process
	Gma.1326.1.S1_at	-3.18428	5.41407e-05	pectate lyase precursor	Glyma17g13550.1	biological_process
	GmaAffx.2200.1.S1_at	-3.17704	9.97759e-06	pentatricopeptide repeat-containing protein At5g13770, chloroplastic-like	Glyma07g29000.1	biological_process
	Gma.12154.1.S1_at	-3.17302	1.63567e-07	histidyl-tRNA synthetase-like	Glyma03g34050.1	histidyl-tRNA_aminoacylation
	Gma.11910.1.S1_at	-3.16586	9.81402e-07	proline-rich family protein	Glyma04g16410.1	biological_process
	Gma.15027.2.S1_at	-3.15488	2.12637e-06	glycine dehydrogenase [decarboxylating], mitochondrial-like	Glyma04g05420.2	glycine_catabolic_process glycine_decarboxylation_via_glycine_cleavage_system
	Gma.12387.1.S1_at	-3.15011	6.05198e-06	thylakoid membrane protein slr0575-like	Glyma19g06090.1	biological_process
	Gma.12775.2.A1_at	-3.13913	2.78064e-06	Plastid-lipid associated protein PAP / fibrillin family protein	Glyma08g19810.1	biological_process
	Gma.11820.1.S1_at	-3.11215	3.27134e-07	SOUL heme-binding family protein	Glyma06g24470.2	biological_process
	GmaAffx.70800.1.S1_at	-3.1093	1.78288e-05	anthocyanidin reductase-like	Glyma19g44360.1	negative_regulation_of_flavonoid_biosynthetic_process
	Gma.8032.1.S1_at	-3.10374	1.63567e-07	Uncharacterised protein family (UPF0497)	Glyma01g24900.1	biological_process
	GmaAffx.73641.1.S1_at	-3.09762	5.88841e-06	methyltransferase-like protein 7A-like	Glyma02g12160.1	metabolic_process
	Gma.10559.1.S1_at	-3.09612	0.000300636	hydroxyproline-rich glycoprotein family protein	Glyma07g34060.1	biological_process
	Gma.43.1.A1_at	-3.09409	1.22675e-05	nodulin-26	Glyma13g40820.2	transport urea_transport
	GmaAffx.45957.2.S1_at	-3.0914	9.65046e-06	CASP-like protein GSVIVT00013502001-like	Glyma17g01130.2	biological_process
	GmaAffx.83068.1.S1_at	-3.08631	9.24154e-05	TVP38/TMEM64 family membrane protein slr0305-like	Glyma08g26000.2	biological_process
	GmaAffx.89772.8.S1_x_at	-3.0857	6.15012e-05	31 kDa protein	Glyma08g21410.2	biological_process
	GmaAffx.80393.1.A1_at	-3.0745	1.43939e-05	Pollen Ole e 1 allergen and extensin family protein	Glyma13g06860.1	biological_process
	Gma.15039.1.S1_at	-3.07085	1.63567e-07	Peroxisomal membrane 22 kDa (Mpv17/PMP22) family protein	Glyma12g34950.1	biological_process
	GmaAffx.76403.2.S1_at	-3.05246	5.83934e-05	Phosphatidic acid phosphatase (PAP2) family protein	Glyma11g07590.2	biological_process
	Gma.12748.2.A1_at	-3.05138	2.02823e-05	transmembrane protein 189-like	Glyma18g11620.1	regulation_of_protein_metabolic_process post-translational_protein_modification
	Gma.15829.4.S1_s_at	-3.04675	1.22675e-05	zinc finger CCCH domain-containing protein ZFN-like	Glyma10g31370.3	biological_process
	Gma.13225.1.S1_at	-3.04462	1.9628e-06	UPF0308 protein At2g37240, chloroplastic-like	Glyma17g17050.1	biological_process
	GmaAffx.42570.1.A1_at	-3.03788	5.56128e-06	probable methyltransferase PMT13-like	Glyma07g08360.1	GO:0008150
	GmaAffx.15161.1.S1_at	-3.03715	6.54268e-07	BTB/POZ domain-containing protein At3g05675-like	Glyma03g36080.4
	Gma.13227.1.A1_at	-3.03674	9.81402e-07	LOB domain-containing protein 39-like	Glyma05g22120.1	biological_process
	Gma.4401.2.S1_a_at	-3.02952	0.000400739	germin-like protein 10	Glyma10g28010.1	biological_process
	Gma.9736.1.S1_at	-3.02837	1.9628e-06	oxidoreductase, 2OG-Fe(II) oxygenase family protein	Glyma19g33540.1	biological_process
	Gma.2191.1.S1_at	-3.01588	1.04683e-05	DUF246 domain-containing protein At1g04910-like	Glyma08g23770.1
	Gma.6415.1.S1_s_at	-3.01368	3.45127e-05	Yippee family putative zinc-binding protein	Glyma11g35110.1	biological_process
	Gma.16971.1.S1_at	-3.00256	4.8743e-05	ycf49-like protein-like	Glyma01g42250.2	biological_process
	Gma.3555.1.S1_at	-2.99931	3.27134e-07	Protein of unknown function (DUF1677)	Glyma07g04530.1	biological_process
	GmaAffx.2035.1.S1_at	-2.98353	4.41631e-06	28 kDa ribonucleoprotein, chloroplastic-like	Glyma07g05540.1	biological_process
	Gma.15717.1.A1_at	-2.98234	5.07058e-06	Sas10/Utp3/C1D family	Glyma06g06440.1	biological_process
	GmaAffx.10633.1.S1_at	-2.9771	9.86309e-05	pentatricopeptide repeat-containing protein At4g18750, chloroplastic-like	Glyma15g09110.1
	GmaAffx.86001.1.S1_at	-2.96592	1.63567e-05	pentatricopeptide repeat-containing protein At3g26630, chloroplastic-like	Glyma16g04920.1	biological_process
	Gma.7520.1.A1_at	-2.95917	5.43043e-05	Protein FAF-like, chloroplastic-like /// Uncharacterized LOC100809151	Glyma11g18160.1	biological_process
	Gma.7751.2.S1_at	-2.95644	9.81402e-07	protein notum homolog	Glyma10g27960.3	biological_process
	Gma.4859.1.S1_at	-2.95447	4.25274e-05	putative uncharacterized hydrolase YOR131C-like	Glyma10g33470.1	metabolic_process
	Gma.15751.1.S1_at	-2.94099	1.9628e-06	probable mannitol dehydrogenase-like	Glyma05g32130.1	metabolic_process
	GmaAffx.48994.1.S1_at	-2.93198	1.79924e-06	ATP-dependent Clp protease adapter protein ClpS-like	Glyma09g31940.1	biological_process
	GmaAffx.47038.1.S1_at	-2.93157	9.81402e-07	Acid phosphatase/vanadium-dependent haloperoxidase-related protein	Glyma19g44500.1	biological_process
	GmaAffx.47759.1.S1_at	-2.92926	9.81402e-07	transmembrane protein 56-B-like	Glyma02g40520.1
	Gma.11095.1.S1_at	-2.92105	6.54268e-07	zinc finger CCCH domain-containing protein 55-like	Glyma01g43700.1	biological_process
	GmaAffx.47649.1.S1_at	-2.91545	1.78288e-05	salicylate O-methyltransferase-like	Glyma02g13340.1	biological_process
	GmaAffx.87338.1.S1_at	-2.90332	3.10777e-06	protein DCL, chloroplastic-like	Glyma04g04450.1	biological_process
	Gma.17053.4.A1_s_at	-2.90092	1.9628e-06	glyceraldehyde-3-phosphate dehydrogenase-like	Glyma04g36860.2	gluconeogenesis glycolysis response_to_oxidative_stress response_to_cadmium_ion defense_response_to_bacterium
	GmaAffx.64725.1.S1_at	-2.9001	6.03562e-05	Protein of unknown function (DUF1218)	Glyma12g35030.1	biological_process
	GmaAffx.9482.1.S1_at	-2.8974	4.56352e-05	guanosine-3',5'-bis(diphosphate) 3'-pyrophosphohydrolase-like	Glyma13g18000.1	guanosine_tetraphosphate_metabolic_process
	Gma.8520.1.S1_at	-2.89678	3.36948e-05	acid phosphatase	Glyma08g21420.1	biological_process
	Gma.17450.1.S1_at	-2.89468	1.99552e-05	nudix hydrolase homolog 17	Glyma11g33590.1	biological_process
	Gma.13337.1.S1_x_at	-2.8942	0.000101412	arabinogalactan peptide 14-like	Glyma16g04460.1
	Gma.529.1.S1_x_at	-2.89261	2.24087e-05	bifunctional purple acid phosphatase 26-like	Glyma13g23090.1	biological_process
	GmaAffx.44978.1.S1_at	-2.89134	6.21555e-06	pentatricopeptide repeat-containing protein At5g61800-like	Glyma08g00930.1
	Gma.13789.1.A1_at	-2.88554	3.36948e-05	TRICHOME BIREFRINGENCE-LIKE 27	Glyma01g04130.1	biological_process
	Gma.3529.1.S1_at	-2.88488	9.48689e-06	neurofilament protein-related	Glyma10g28270.1	biological_process
	GmaAffx.81982.2.S1_at	-2.8848	4.57988e-06	hydroxyproline-rich glycoprotein family protein	Glyma10g19710.2	biological_process
	Gma.7331.1.S1_at	-2.88424	1.53753e-05	protein KIAA0664 homolog /// protein KIAA0664 homolog	Glyma06g30000.1
	Gma.5814.1.S1_at	-2.86922	3.27134e-07	Protein of unknown function (DUF2296)	Glyma17g29620.1	biological_process
	Gma.3919.1.S1_at	-2.86797	3.27134e-07	GATA type zinc finger transcription factor family protein	Glyma04g04880.1	biological_process
	Gma.2086.1.S1_at	-2.86371	8.99619e-06	arginase	Glyma03g03270.1	polyamine_metabolic_process
	Gma.15467.1.S1_at	-2.86282	9.81402e-07	protein-coding	Glyma15g00560.1	response_to_cold
	GmaAffx.84164.1.A1_at	-2.85605	5.88841e-06	UDP-glycosyltransferase 75D1-like	Glyma08g11330.1	metabolic_process
	GmaAffx.73867.2.S1_at	-2.85597	9.81402e-07	TPX2 (targeting protein for Xklp2) protein family	Glyma04g07100.1	biological_process
	Gma.5035.1.S1_at	-2.8401	1.14497e-06	29 kDa ribonucleoprotein, chloroplastic-like	Glyma09g33790.1
	Gma.13877.1.A1_at	-2.83518	4.25274e-06	phosphatase IMPL1, chloroplastic-like	Glyma06g25880.1	sulfur_metabolic_process
	Gma.2018.1.A1_at	-2.83274	3.43491e-06	acyl-CoA-binding domain-containing protein 4-like	Glyma17g02680.1	biological_process
	Gma.6987.1.S1_at	-2.82598	4.56352e-05	probable plastid-lipid-associated protein 8, chloroplastic-like	Glyma17g29660.2	biological_process
	GmaAffx.55744.1.S1_s_at	-2.80261	1.25947e-05	phosphatase IMPL1, chloroplastic-like	Glyma06g25880.2	sulfur_metabolic_process
	Gma.4206.1.S1_s_at	-2.79945	3.07506e-05	isoflavone synthase 1	Glyma07g32330.1
	Gma.382.1.A1_at	-2.79782	1.75017e-05	probable carboxylesterase 2-like	Glyma06g04140.1	metabolic_process
	Gma.12848.1.A1_at	-2.79673	1.0959e-05	CBS domain-containing protein CBSCBSPB3-like	Glyma06g16570.2
	GmaAffx.15161.2.S1_at	-2.79197	1.78288e-05	BTB/POZ domain-containing protein At3g05675-like	Glyma03g36080.4
	Gma.364.1.A1_at	-2.78762	0.000766148	Protein of unknown function (DUF579)	Glyma04g43510.1	biological_process
	GmaAffx.23550.1.S1_at	-2.77989	6.37912e-06	plant natriuretic peptide A	Glyma17g12760.1	biological_process
	Gma.7085.1.S1_at	-2.77889	9.15976e-06	phosphoethanolamine N-methyltransferase-like	Glyma05g33790.1	metabolic_process
	GmaAffx.68076.1.S1_at	-2.77072	2.78064e-06	probable methyltransferase PMT7-like	Glyma0024s00260.1	biological_process
	Gma.16871.1.S1_s_at	-2.76808	1.83195e-05	arabinogalactan protein 16	Glyma11g02130.1	biological_process
	Gma.10559.1.S1_s_at	-2.76715	9.48689e-06	hydroxyproline-rich glycoprotein family protein	Glyma07g34060.1	biological_process
	Gma.832.1.S1_a_at	-2.76438	1.11226e-05	protein vip1-like	Glyma09g37380.1	biological_process
	GmaAffx.60768.1.S1_at	-2.7601	5.07058e-06	thylakoid lumenal protein At1g12250, chloroplastic-like	Glyma11g03350.1	biological_process
	GmaAffx.68424.1.S1_at	-2.75764	3.36948e-05	Galactose oxidase/kelch repeat superfamily protein	Glyma15g10310.1	biological_process
	GmaAffx.62117.1.S1_at	-2.75761	0.000331223	Pyridoxal phosphate phosphatase-related protein	Glyma08g03350.1	metabolic_process
	GmaAffx.49404.1.S1_at	-2.75237	1.11226e-05	benzyl alcohol O-benzoyltransferase-like	Glyma03g40430.1	biological_process
	Gma.18103.1.A1_at	-2.74028	4.22003e-05	Lactoylglutathione lyase / glyoxalase I family protein	Glyma13g16610.1	metabolic_process
	GmaAffx.46356.1.S1_at	-2.72322	0.000300963	MOSC domain-containing protein 1, mitochondrial-like	Glyma09g05530.1	biological_process
	GmaAffx.55896.1.S1_at	-2.71026	4.7598e-05	hydroxyproline-rich glycoprotein family protein	Glyma09g07710.1	biological_process
	GmaAffx.62920.1.S1_at	-2.7074	0.000123984	21 kDa protein-like	Glyma03g37260.1	biological_process
	Gma.705.1.S1_a_at	-2.70699	3.22227e-05	SWIB/MDM2 domain superfamily protein	Glyma11g00300.2	biological_process
	GmaAffx.12727.1.A1_at	-2.70122	1.9628e-06	Acyl-CoA N-acyltransferases (NAT) superfamily protein	Glyma02g14010.1	metabolic_process
	Gma.13337.1.S1_at	-2.69626	4.54716e-05	arabinogalactan peptide 14-like	Glyma16g04460.1
	GmaAffx.21943.1.S1_at	-2.68666	9.81402e-07	BTB/POZ domain-containing protein At3g22104-like	Glyma12g11030.1	response_to_light_stimulus
	GmaAffx.87441.1.S1_at	-2.68353	7.68765e-06	UDP-glycosyltransferase 73B3-like	Glyma15g34720.2	metabolic_process
	GmaAffx.47739.1.S1_at	-2.67735	1.63567e-05	protein IQ-DOMAIN 1-like	Glyma14g25860.1	biological_process
	GmaAffx.89772.8.S1_at	-2.67246	9.58503e-05	31 kDa protein	Glyma08g21410.2	biological_process
	Gma.3303.2.S1_at	-2.67213	0.000173054	omega-hydroxypalmitate O-feruloyl transferase-like	Glyma05g28530.1	biological_process
	Gma.13868.2.S1_a_at	-2.67181	8.66905e-06	glyceraldehyde-3-phosphate dehydrogenase B, chloroplastic-like /// glyceraldehyde-3-phosphate dehydrogenase B subunit	Glyma04g01750.2	response_to_cadmium_ion response_to_cold glycolysis response_to_light_stimulus reductive_pentose-phosphate_cycle response_to_sucrose_stimulus
	GmaAffx.9482.2.S1_at	-2.67131	2.61707e-06	guanosine-3',5'-bis(diphosphate) 3'-pyrophosphohydrolase-like	Glyma13g18000.1	guanosine_tetraphosphate_metabolic_process
	Gma.1007.1.S1_a_at	-2.67072	9.81402e-07	probable calcium-binding protein CML27-like	Glyma18g04450.1	response_to_cold response_to_heat response_to_mechanical_stimulus calcium-mediated_signaling innate_immune_response response_to_abscisic_acid_stimulus response_to_auxin_stimulus response_to_hydrogen_peroxide response_to_hydrogen_peroxide long-day_photoperiodism,_flowering
	Gma.529.1.S1_at	-2.66802	2.0773e-05	Bifunctional purple acid phosphatase 26-like	Glyma13g23090.1	biological_process
	GmaAffx.83384.1.S1_at	-2.6665	5.20143e-05	inosine-uridine preferring nucleoside hydrolase family protein	Glyma13g28400.2	biological_process
	GmaAffx.2475.1.S1_at	-2.66595	8.93076e-05	medium-chain-fatty-acid--CoA ligase-like	Glyma11g33110.1	metabolic_process
	GmaAffx.92107.1.S1_s_at	-2.65854	2.04459e-05	Protein of unknown function (DUF1685)	Glyma11g06000.1	biological_process
	Gma.10919.2.S1_at	-2.65638	3.14049e-05	zinc finger A20 and AN1 domain-containing stress-associated protein 4-like	Glyma19g37840.1	biological_process
	GmaAffx.49037.1.S1_at	-2.65565	1.9628e-06	pentatricopeptide repeat-containing protein At5g66520-like	Glyma01g37890.1	biological_process
	GmaAffx.5414.1.S1_s_at	-2.65449	1.53753e-05	nodulin-26	Glyma13g40820.2	transport urea_transport
	GmaAffx.7412.1.S1_s_at	-2.65043	6.54268e-06	protein-coding	Glyma15g00560.2	response_to_cold
	Gma.17586.1.S1_at	-2.6449	0.000147537	reticulon-like protein B8-like	Glyma18g14460.1
	GmaAffx.15836.1.A1_at	-2.64488	3.46762e-05	glycerol-3-phosphate acyltransferase 3-like	Glyma09g21150.1	diacylglycerol_biosynthetic_process metabolic_process triacylglycerol_biosynthetic_process
	GmaAffx.5987.1.A1_s_at	-2.63231	6.96796e-05	UDP-glycosyltransferase 88A1-like	Glyma16g29430.1	metabolic_process
	Gma.15687.1.A1_at	-2.63227	2.37172e-05	UDP-glycosyltransferase 73B3-like	Glyma02g11640.1	flavonol_biosynthetic_process response_to_other_organism
	GmaAffx.69998.1.S1_at	-2.62516	7.68765e-06	Plant protein of unknown function (DUF828)	Glyma19g33740.1	biological_process
	GmaAffx.45957.1.S1_at	-2.62433	2.02823e-05	CASP-like protein GSVIVT00013502001-like	Glyma07g39680.1	biological_process
	Gma.11989.1.A1_at	-2.61951	3.46762e-05	serine-rich protein-related	Glyma14g01540.1	biological_process
	Gma.4531.2.S1_at	-2.6142	4.25274e-06	Phosphate-responsive 1 family protein	Glyma06g10710.1	biological_process
	GmaAffx.32901.2.S1_at	-2.61034	0.000426419	Putative thiol-disulphide oxidoreductase DCC	Glyma06g19710.2	biological_process
	Gma.692.1.A1_at	-2.60953	4.56352e-05	probable phosphoglycerate mutase gpmB-like	Glyma13g31320.2	metabolic_process
	GmaAffx.20258.1.S1_at	-2.60693	2.53529e-05	Acyl-CoA N-acyltransferases (NAT) superfamily protein	Glyma02g14010.1	metabolic_process
	Gma.12775.1.S1_at	-2.59318	6.21555e-06	probable plastid-lipid-associated protein 4, chloroplastic-like	Glyma15g05210.1	biological_process
	Gma.1939.1.S1_at	-2.59264	5.39771e-05	probable methyltransferase PMT20-like	Glyma01g35220.4	biological_process
	GmaAffx.73153.1.S1_at	-2.59081	5.95384e-05	CBS domain-containing protein CBSCBSPB3-like	Glyma06g16570.2
	GmaAffx.92214.1.S1_s_at	-2.58598	0.00036132	GATA type zinc finger transcription factor family protein	Glyma04g04880.1	biological_process
	Gma.8711.1.S1_at	-2.58383	2.06095e-05	binding	Glyma08g14760.1	biological_process
	GmaAffx.4931.1.S1_at	-2.57046	0.000160296	CTL-like protein DDB_G0274487-like	Glyma01g21270.3	biological_process
	GmaAffx.14131.1.S1_at	-2.57012	2.09366e-05	mannan endo-1,4-beta-mannosidase 2-like	Glyma12g33190.1	biological_process
	GmaAffx.41489.1.A1_at	-2.55705	2.02823e-05	Protein of unknown function (DUF620)	Glyma15g41770.1	biological_process
	GmaAffx.29573.1.A1_at	-2.55643	9.96123e-05	NADP-dependent glyceraldehyde-3-phosphate dehydrogenase-like	Glyma02g36370.1	metabolic_process
	GmaAffx.78058.1.S1_at	-2.55594	1.50482e-05	L-idonate 5-dehydrogenase-like	Glyma16g32360.3	metabolic_process
	GmaAffx.62153.1.S1_at	-2.55573	0.000103211	21 kDa protein-like	Glyma15g20060.1	biological_process
	Gma.10066.1.S1_at	-2.55495	5.65942e-05	Pollen Ole e 1 allergen and extensin family protein	Glyma16g05760.1	biological_process
	GmaAffx.15731.1.S1_at	-2.55252	2.12637e-06	SKP1/ASK-interacting protein 16	Glyma17g09620.1	biological_process
	GmaAffx.90347.1.S1_at	-2.54967	1.65203e-05	nudix hydrolase 2-like	Glyma18g08510.1	metabolic_process
	GmaAffx.49051.1.S1_at	-2.54621	5.70849e-05	BTB/POZ domain-containing protein At3g50780-like	Glyma16g25780.1	biological_process
	Gma.8131.2.S1_at	-2.54393	0.000702193	aldehyde dehydrogenase family 2 member B4, mitochondrial-like	Glyma06g19560.1	response_to_cadmium_ion
	Gma.13381.2.S1_at	-2.54225	1.16133e-05	probable plastid-lipid-associated protein 7, chloroplastic-like	Glyma08g15460.2	biological_process
	GmaAffx.90056.1.S1_s_at	-2.54128	0.00110719	nudix hydrolase homolog 17	Glyma11g33590.1	biological_process
	Gma.13443.1.S1_at	-2.53449	4.25274e-06	TRICHOME BIREFRINGENCE-LIKE 38	Glyma02g15840.1	biological_process
	GmaAffx.39476.1.S1_at	-2.53329	6.86982e-06	interactor of constitutive active ROPs 3-like	Glyma12g07690.2
	GmaAffx.48534.2.S1_at	-2.5284	1.11226e-05	stomagen	Glyma08g45890.1	biological_process
	GmaAffx.3729.2.S1_at	-2.52388	1.55389e-05	protein sym-1-like	Glyma19g30520.1	biological_process
	GmaAffx.13655.1.A1_at	-2.51985	5.23415e-06	Probable plastid-lipid-associated protein 8, chloroplastic-like	Glyma17g29660.1	biological_process
	Gma.13381.1.A1_at	-2.51501	0.000152608	Probable plastid-lipid-associated protein 7, chloroplastic-like	Glyma08g15460.2	biological_process
	GmaAffx.41866.1.S1_at	-2.51059	3.27134e-07	Protein kinase superfamily protein	Glyma03g01960.1	biological_process
	Gma.13717.1.A1_at	-2.50748	1.37396e-05	LOB domain-containing protein 21-like	Glyma14g06270.1	biological_process
	Gma.1615.1.S1_at	-2.50583	0.00103636	probable calcium-binding protein CML36-like	Glyma03g28650.1	biological_process
	GmaAffx.84199.1.S1_at	-2.49922	0.000430999	L-idonate 5-dehydrogenase-like	Glyma16g32360.1	metabolic_process
	Gma.15759.1.A1_at	-2.48857	5.80663e-05	histidine triad nucleotide-binding 3	Glyma08g45960.1	biological_process
	Gma.12342.1.S1_s_at	-2.48454	2.45351e-05	Protein of unknown function, DUF642	Glyma17g31330.1	biological_process
	Gma.850.1.S1_at	-2.48405	9.60139e-05	Glycoprotein membrane precursor GPI-anchored	Glyma10g39690.1	biological_process
	Gma.724.2.S1_at	-2.48342	0.000288042	calmodulin-like 41	Glyma02g06680.1	biological_process
	GmaAffx.20041.1.S1_at	-2.48272	8.34192e-06	protein PAM68, chloroplastic-like	Glyma01g35170.1	biological_process
	GmaAffx.56556.1.S1_at	-2.46189	0.000175671	transmembrane protein 115-like	Glyma10g35620.1	biological_process
	Gma.10820.2.S1_s_at	-2.4585	4.04011e-05	glycine dehydrogenase [decarboxylating], mitochondrial-like /// glycine dehydrogenase [decarboxylating], mitochondrial-like /// glycine dehydrogenase [decarboxylating], mitochondrial-like	Glyma17g34690.1	glycine_decarboxylation_via_glycine_cleavage_system
	Gma.3200.1.S1_at	-2.45303	2.14273e-05	polyadenylate-binding protein 2-like	Glyma15g06030.1	biological_process
	GmaAffx.22561.1.S1_at	-2.45299	7.68765e-06	L-idonate 5-dehydrogenase-like	Glyma16g32360.3	metabolic_process
	GmaAffx.59500.1.S1_at	-2.44638	0.00082078	UDP-glycosyltransferase 73C4-like	Glyma17g02270.1	flavonol_biosynthetic_process response_to_other_organism
	GmaAffx.30338.1.S1_at	-2.44569	7.52409e-05	S-adenosyl-L-methionine-dependent methyltransferases superfamily protein	Glyma17g09330.1	biological_process
	Gma.5702.3.S1_at	-2.44343	2.78064e-06	aldehyde dehydrogenase family 3 member F1-like	Glyma15g03910.1	cellular_aldehyde_metabolic_process metabolic_process
	Gma.15359.1.S1_x_at	-2.42689	5.41407e-05	Calcium-dependent lipid-binding (CaLB domain) family protein	Glyma11g33760.1	biological_process
	GmaAffx.58964.1.S1_at	-2.42529	5.80663e-05	Protein of unknown function, DUF584	Glyma08g42910.2	biological_process
	GmaAffx.60849.1.A1_at	-2.42273	7.14788e-05	UDP-glycosyltransferase 73C3-like	Glyma19g37140.1	metabolic_process
	Gma.13865.1.S1_at	-2.41935	9.48689e-06	S-adenosyl-L-methionine-dependent methyltransferases superfamily protein	Glyma15g24000.1	metabolic_process
	Gma.13285.1.S1_at	-2.41501	5.67578e-05	PCTP-like protein-like	Glyma17g00670.4	biological_process
	GmaAffx.16212.1.S1_at	-2.41307	3.02599e-05	28 kDa protein	Glyma07g01730.1	biological_process
	Gma.4311.1.S1_at	-2.40919	2.38808e-05	peptide methionine sulfoxide reductase B2, chloroplastic-like	Glyma13g32680.1	biological_process
	GmaAffx.15062.1.S1_at	-2.40608	1.35761e-05	random slug protein 5-like	Glyma04g11360.1	biological_process
	GmaAffx.47815.1.A1_at	-2.40356	0.000134125	from the Czech roh meaning corner	Glyma08g02090.1	biological_process
	GmaAffx.82355.1.S1_at	-2.40213	1.68474e-05	S-adenosylmethionine synthase 1-like	Glyma10g28500.1	S-adenosylmethionine_biosynthetic_process
	Gma.4703.1.A1_at	-2.40071	9.81402e-07	Protein of unknown function (DUF565)	Glyma07g30060.3	biological_process
	Gma.832.2.A1_at	-2.40067	0.000135434	protein vip1-like	Glyma18g49310.1	biological_process
	Gma.9043.1.S1_s_at	-2.39704	5.365e-05	reticulon-like protein B8-like	Glyma18g14460.1
	GmaAffx.21742.1.S1_at	-2.39469	0.000672097	Uncharacterized conserved protein (DUF2358)	Glyma08g25480.1	biological_process
	GmaAffx.48942.1.S1_at	-2.38601	0.000895366	bifunctional dihydroflavonol 4-reductase/flavanone 4-reductase-like	Glyma09g40580.1	brassinosteroid_metabolic_process flavonoid_biosynthetic_process regulation_of_brassinosteroid_biosynthetic_process
	Gma.14572.1.A1_at	-2.38533	2.45351e-06	zeaxanthin epoxidase, chloroplastic-like	Glyma01g41430.3	metabolic_process cellular_aromatic_compound_metabolic_process
	GmaAffx.58038.1.S1_at	-2.38529	1.94645e-05	TRICHOME BIREFRINGENCE-LIKE 23	Glyma05g37030.1	biological_process
	GmaAffx.47708.1.A1_at	-2.38458	7.52409e-05	alcohol dehydrogenase-like 7-like	Glyma20g10240.2	metabolic_process
	GmaAffx.54032.1.S1_at	-2.38331	9.81402e-07	S-adenosyl-L-methionine-dependent methyltransferases superfamily protein	Glyma04g11180.1	metabolic_process
	Gma.17204.1.A1_a_at	-2.38124	8.01479e-06	carboxymethylenebutenolidase homolog	Glyma06g48340.1	biological_process
	GmaAffx.25486.1.S1_at	-2.3812	1.17768e-05	probable glycosyltransferase At3g42180-like	Glyma04g33600.1	biological_process
	Gma.15324.2.A1_at	-2.37999	0.000156534	TatD related DNase	Glyma16g26700.2	biological_process
	GmaAffx.61658.1.S1_at	-2.36986	1.37396e-05	acyl-CoA-binding domain-containing protein 4-like	Glyma17g02680.1	biological_process
	GmaAffx.86752.1.S1_at	-2.36447	6.0847e-05	Protein of unknown function (DUF3411)	Glyma16g34740.1	biological_process
	GmaAffx.25032.1.A1_at	-2.36166	1.9628e-06	remorin-like	Glyma09g39730.1	biological_process
	Gma.1326.1.S1_a_at	-2.36048	2.78064e-05	probable pectate lyase 22-like /// pectate lyase precursor	Glyma17g13550.1	biological_process
	GmaAffx.85050.1.S1_at	-2.35953	5.88841e-06	probable methyltransferase PMT11-like	Glyma02g41770.1	biological_process
	Gma.6549.1.S1_at	-2.35924	3.84383e-05	pathogenesis-related protein-1-like	Glyma15g06770.1	biological_process
	GmaAffx.93401.1.S1_at	-2.3577	0.00194857	Oxidoreductase family protein	Glyma02g08390.1	metabolic_process
	Gma.15500.1.S1_at	-2.3546	3.46762e-05	Calcium-binding EF-hand family protein	Glyma15g03460.1	biological_process
	Gma.14115.1.S1_at	-2.34847	1.63567e-06	thylakoid lumenal 17.9 kDa protein, chloroplastic-like	Glyma06g17750.2	biological_process
	Gma.9832.1.S1_at	-2.34091	5.56128e-06	receptor protein kinase-like protein At4g34220-like	Glyma20g26520.1	biological_process
	Gma.3960.1.S1_at	-2.33426	0.000564961	pyruvate dehydrogenase E1 component subunit beta-like	Glyma08g10200.1	metabolic_process
	Gma.832.1.S1_at	-2.33259	4.48174e-05	protein vip1-like	Glyma09g37380.1	biological_process
	GmaAffx.84155.1.A1_at	-2.3318	8.83262e-06	formyltetrahydrofolate deformylase-like /// formyltetrahydrofolate deformylase-like	Glyma05g04750.1	biosynthetic_process purine_ribonucleotide_biosynthetic_process photorespiration tetrahydrofolate_metabolic_process
	GmaAffx.39591.1.S1_at	-2.32857	1.03047e-05	Octicosapeptide/Phox/Bem1p family protein	Glyma01g03150.2	biological_process
	Gma.4770.1.S1_at	-2.32559	5.88841e-06	acyl-protein thioesterase 1-like	Glyma17g01270.1	GO:0009814 GO:0010363
	Gma.6529.2.S1_s_at	-2.31775	2.06095e-05	Protein of Unknown Function (DUF239)	Glyma15g42010.1	biological_process
	GmaAffx.63719.1.S1_at	-2.3155	2.02823e-05	Acyl-CoA N-acyltransferases (NAT) superfamily protein	Glyma01g04090.2	metabolic_process
	GmaAffx.85539.1.S1_at	-2.31214	1.79924e-06	Trypsin family protein	Glyma15g40700.1	biological_process
	Gma.16332.2.S1_at	-2.30824	0.000123984	probable carboxylesterase 2-like	Glyma02g15130.1
	Gma.801.1.S1_at	-2.30279	2.02823e-05	beta-amyrin synthase-like	Glyma15g07110.1	triterpenoid_biosynthetic_process pentacyclic_triterpenoid_biosynthetic_process
	Gma.7608.1.S1_at	-2.30208	2.73157e-05	KH domain-containing protein At3g08620-like	Glyma11g31530.1	biological_process
	Gma.16332.1.A1_at	-2.29748	3.45127e-05	probable carboxylesterase 2-like	Glyma02g15130.1
	GmaAffx.80960.1.S1_at	-2.29689	0.000166348	pentatricopeptide repeat-containing protein At4g30825, chloroplastic-like	Glyma04g24360.1	cell_cycle
	Gma.13735.1.S1_at	-2.29679	2.86242e-05	YGGT family protein	Glyma06g05880.1	biological_process
	Gma.8303.1.S1_at	-2.29601	3.27134e-07	Uncharacterised BCR, YbaB family COG0718	Glyma12g25500.2	biological_process
	GmaAffx.73486.1.S1_s_at	-2.29203	1.68474e-05	Lipase/lipooxygenase, PLAT/LH2 family protein	Glyma08g14550.1	biological_process
	Gma.15732.2.S1_at	-2.28633	0.00139097	protein OSB2, chloroplastic-like	Glyma02g16100.2	biological_process
	Gma.667.2.S1_at	-2.28447	1.84831e-05	29 kDa ribonucleoprotein A, chloroplastic-like	Glyma06g10490.1	biological_process
	Gma.17313.1.S1_at	-2.28353	9.97759e-06	plastid transcriptionally active 18	Glyma02g43810.1	biological_process
	GmaAffx.90716.1.S1_at	-2.28353	1.29218e-05	Ribosomal protein L12/ ATP-dependent Clp protease adaptor protein ClpS family protein	Glyma02g10860.1	biological_process
	Gma.16732.1.S1_at	-2.28297	3.81111e-05	COBW domain-containing protein 2-like	Glyma10g43740.1
	Gma.4938.1.S1_a_at	-2.2821	5.56128e-05	inosine triphosphate pyrophosphatase-like /// inosine triphosphate pyrophosphatase-like	Glyma20g19210.1	biological_process
	GmaAffx.45036.1.S1_at	-2.26621	8.63634e-05	Pollen Ole e 1 allergen and extensin family protein	Glyma19g04410.1	biological_process
	GmaAffx.88316.1.S1_at	-2.26377	6.78803e-05	Maf-like protein DDB_G0281937-like	Glyma17g36930.1	biological_process
	GmaAffx.2676.1.A1_at	-2.26261	2.1918e-05	primary amine oxidase-like	Glyma15g43210.2
	GmaAffx.443.1.A1_at	-2.25465	0.00012153	Oxidoreductase family protein	Glyma02g08390.1	metabolic_process
	Gma.7073.2.A1_at	-2.24737	0.000477779	vesicle-associated protein 4-2-like	Glyma06g45360.1	biological_process
	GmaAffx.71692.1.S1_at	-2.24701	8.68541e-05	UDP-glycosyltransferase 73B3-like	Glyma02g11640.1	flavonol_biosynthetic_process response_to_other_organism
	Gma.10334.1.S1_at	-2.24643	9.81402e-07	protein IQ-DOMAIN 1-like	Glyma20g31810.1	biological_process
	Gma.3082.2.S1_a_at	-2.24168	9.81402e-07	ribose-phosphate pyrophosphokinase 4-like /// ribose-phosphate pyrophosphokinase 4-like	Glyma08g42220.2	nucleotide_biosynthetic_process
	Gma.16735.2.S1_at	-2.23967	0.000686327	isoflavone reductase homolog A622-like	Glyma01g37820.1	response_to_cadmium_ion response_to_oxidative_stress
	GmaAffx.20168.1.S1_at	-2.23467	0.000986309	Haloacid dehalogenase-like hydrolase (HAD) superfamily protein	Glyma07g32760.3	metabolic_process
	Gma.6843.1.S1_at	-2.23236	2.45351e-05	UDP-glucuronic acid decarboxylase 1-like	Glyma15g04500.2	nucleotide-sugar_metabolic_process
	GmaAffx.39605.1.S1_at	-2.23108	5.88841e-06	ferredoxin-related	Glyma06g05860.1	biological_process
	Gma.10896.2.S1_at	-2.22841	0.00455894	NADP-dependent glyceraldehyde-3-phosphate dehydrogenase-like	Glyma17g08310.1	metabolic_process
	Gma.675.1.A1_at	-2.22557	5.83934e-05	protein IQ-DOMAIN 31-like	Glyma04g34150.2	biological_process
	GmaAffx.93459.1.S1_s_at	-2.22336	8.26014e-05	probable methyltransferase PMT11-like	Glyma02g41770.1	biological_process
	GmaAffx.5737.1.S1_at	-2.22175	5.72485e-05	UDP-glycosyltransferase 85A7-like	Glyma15g05980.1	metabolic_process
	Gma.6734.1.S1_at	-2.22077	5.88841e-06	HISTIDINE TRIAD NUCLEOTIDE-BINDING 2	Glyma15g17330.1	biological_process
	GmaAffx.91557.1.S1_at	-2.21886	3.6639e-05	probable carboxylesterase 15-like	Glyma02g27100.1	metabolic_process
	GmaAffx.66392.1.S1_at	-2.2171	4.46538e-05	Protein of unknown function (DUF793)	Glyma20g30700.1	biological_process
	GmaAffx.58918.1.S1_at	-2.21642	0.000317974	anthocyanidin 5,3-O-glucosyltransferase-like	Glyma16g29340.1	metabolic_process
	Gma.15223.2.S1_at	-2.21391	0.000280518	aldehyde dehydrogenase family 3 member I1, chloroplastic-like	Glyma08g00490.1	response_to_water_deprivation response_to_abscisic_acid_stimulus
	Gma.5793.1.S1_s_at	-2.20983	0.0180488	28 kDa protein	Glyma07g01730.1	biological_process
	GmaAffx.89772.17.S1_s_at	-2.20205	0.0433871	28 kDa protein	Glyma07g01730.1	biological_process
	Gma.3809.1.S1_at	-2.18389	1.9628e-06	Acyl-CoA N-acyltransferases (NAT) superfamily protein	Glyma03g31120.2	metabolic_process
	Gma.3919.2.S1_x_at	-2.17322	4.48174e-05	GATA type zinc finger transcription factor family protein	Glyma06g04980.2	biological_process
	Gma.1078.1.A1_at	-2.17151	1.75017e-05	protein-O-fucosyltransferase 2	Glyma16g01730.1	biological_process
	GmaAffx.24379.1.S1_at	-2.15987	9.65046e-06	tropinone reductase homolog	Glyma11g14390.1	metabolic_process
	GmaAffx.785.1.A1_at	-2.15923	6.47726e-05	pentatricopeptide repeat-containing protein At1g74750-like	Glyma05g01480.1
	GmaAffx.57319.1.S1_at	-2.14862	0.000347089	UPF0176 protein pc0378-like	Glyma05g33510.1	biological_process
	GmaAffx.71999.1.S1_at	-2.14614	0.000194645	kaempferol 3-O-beta-D-galactosyltransferase-like	Glyma08g07130.1	metabolic_process
	GmaAffx.89828.1.S1_s_at	-2.14192	1.60296e-05	isoflavone reductase homolog A622-like	Glyma11g07490.1	response_to_cadmium_ion response_to_oxidative_stress
	Gma.13868.2.S1_s_at	-2.14173	4.08918e-06	glyceraldehyde-3-phosphate dehydrogenase B, chloroplastic-like	Glyma04g01750.1	response_to_cadmium_ion response_to_cold glycolysis response_to_light_stimulus reductive_pentose-phosphate_cycle response_to_sucrose_stimulus
	Gma.8131.1.A1_at	-2.14148	2.53529e-05	aldehyde dehydrogenase family 2 member B4, mitochondrial-like	Glyma06g19560.1	response_to_cadmium_ion
	Gma.15359.1.S1_a_at	-2.13216	6.29733e-05	Calcium-dependent lipid-binding (CaLB domain) family protein	Glyma11g33760.1	biological_process
	Gma.1757.3.A1_a_at	-2.13004	0.00232985	29 kDa ribonucleoprotein, chloroplastic-like /// 31 kDa ribonucleoprotein, chloroplastic-like	Glyma10g26920.1	biological_process
	Gma.10136.1.S1_at	-2.12978	7.60587e-05	protein preY, mitochondrial-like	Glyma11g08470.1	biological_process
	Gma.798.1.S1_at	-2.12628	8.52184e-05	UNC93-like protein-like	Glyma03g32940.1	biological_process
	GmaAffx.80610.1.S1_at	-2.11595	0.00665064	pyruvate dehydrogenase E1 component subunit alpha-like /// pyruvate dehydrogenase E1 component subunit alpha-like	Glyma16g02090.1	metabolic_process
	Gma.4705.1.A1_at	-2.10867	1.63567e-05	Rhodanese/Cell cycle control phosphatase superfamily protein	Glyma06g18510.1	biological_process
	Gma.15039.2.S1_at	-2.10699	0.00233083	Peroxisomal membrane 22 kDa (Mpv17/PMP22) family protein	Glyma13g35620.1	biological_process
	Gma.3919.2.S1_at	-2.10229	4.51445e-05	GATA type zinc finger transcription factor family protein	Glyma06g04980.2	biological_process
	Gma.2477.1.S1_at	-2.10184	1.17768e-05	Plant protein of unknown function (DUF828)	Glyma19g33110.1	biological_process
	Gma.4705.2.S1_at	-2.1016	0.000142303	Rhodanese/Cell cycle control phosphatase superfamily protein	Glyma06g18510.1	biological_process
	Gma.11494.1.A1_at	-2.10068	0.000329751	Protein of unknown function, DUF547	Glyma01g38680.1	biological_process
	GmaAffx.1836.1.S1_at	-2.09989	0.00015637	tracheary element differentiation-related 7	Glyma14g28090.1	biological_process
	Gma.2686.1.S1_s_at	-2.0993	0.00386247	isoflavone reductase-like	Glyma11g07510.1	response_to_cadmium_ion
	Gma.13488.1.S1_at	-2.09471	3.15684e-05	ChaC-like family protein	Glyma13g03160.1	biological_process
	GmaAffx.57640.1.S1_at	-2.09406	9.99395e-05	BTB/POZ domain-containing protein At3g08570-like	Glyma18g44910.1	response_to_light_stimulus
	Gma.6548.1.S1_at	-2.09307	0.00012153	UDP-Glycosyltransferase superfamily protein	Glyma17g37230.1	biosynthetic_process
	GmaAffx.22135.1.A1_at	-2.0928	5.88841e-06	Plant protein of unknown function (DUF828)	Glyma19g33730.1	biological_process
	GmaAffx.11648.1.S1_at	-2.09068	8.89805e-05	UDP-glucuronate 4-epimerase 6-like	Glyma05g28510.1	nucleotide-sugar_metabolic_process
	Gma.17650.2.S1_at	-2.08326	0.00123362	Glycine-rich RNA-binding protein	Glyma17g01220.1	biological_process
	GmaAffx.64963.1.S1_at	-2.08077	7.08245e-05	S-adenosyl-L-methionine-dependent methyltransferases superfamily protein	Glyma04g11180.1	metabolic_process
	GmaAffx.76417.1.S1_at	-2.08026	1.37396e-05	NAD(P)-binding Rossmann-fold superfamily protein	Glyma07g04030.1	metabolic_process
	Gma.5240.1.S1_at	-2.0787	9.97759e-05	NAD(P)-binding Rossmann-fold superfamily protein	Glyma04g06210.1	metabolic_process cellular_metabolic_process
	GmaAffx.85539.2.S1_at	-2.07696	0.000342182	Trypsin family protein	Glyma15g40700.1	biological_process
	Gma.6434.1.S1_at	-2.07243	0.00014214	BES1/BZR1 homolog protein 4-like /// BES1/BZR1 homolog protein 4-like	Glyma13g34170.1	biological_process
	GmaAffx.51062.1.S1_at	-2.07015	0.000148355	pentatricopeptide repeat-containing protein At1g11290-like	Glyma03g25720.1	biological_process
	Gma.15732.1.S1_at	-2.06488	8.50549e-06	protein OSB2, chloroplastic-like	Glyma02g16100.2	biological_process
	Gma.5241.2.S1_a_at	-2.0639	0.000174362	cytosolic endo-beta-N-acetylglucosaminidase-like	Glyma14g06120.2	biological_process
	Gma.3909.1.S1_at	-2.0626	0.000290332	multiple C2 and transmembrane domain-containing protein 2-like	Glyma18g46500.1	biological_process
	GmaAffx.36671.1.S1_at	-2.06124	0.0014582	Tudor/PWWP/MBT superfamily protein	Glyma10g33560.1	biological_process
	GmaAffx.83058.1.S1_at	-2.0607	2.99328e-05	COBW domain-containing protein 2-like	Glyma10g43740.1
	GmaAffx.92356.1.S1_at	-2.05889	5.29957e-05	inositol monophosphatase 3-like	Glyma15g12230.2	sulfur_metabolic_process L-ascorbic_acid_biosynthetic_process
	Gma.8052.1.S1_at	-2.05397	0.000358866	Protein of unknown function (DUF707)	Glyma05g30830.1	biological_process
	Gma.7560.1.A1_at	-2.05122	1.66838e-05	pyruvate dehydrogenase E1 component subunit alpha-like	Glyma07g05550.1	metabolic_process
	Gma.13330.1.S1_at	-2.04798	0.000156861	Lactoylglutathione lyase / glyoxalase I family protein	Glyma13g16610.1	metabolic_process
	Gma.12823.1.A1_at	-2.04514	0.00018434	Protein of unknown function DUF829, transmembrane 53	Glyma02g15080.1	biological_process
	Gma.8182.1.S1_a_at	-2.04385	1.63567e-07	Uncharacterized conserved protein (DUF2358)	Glyma18g47830.1	biological_process
	Gma.796.1.S1_at	-2.04331	0.000172236	probable pectate lyase 12-like	Glyma20g24670.1	biological_process
	Gma.6187.1.S1_at	-2.04303	1.55389e-05	UDP-glycosyltransferase 85A2-like	Glyma14g35160.1	metabolic_process
	GmaAffx.64286.1.A1_at	-2.04163	3.07506e-05	UDP-glycosyltransferase 73B4-like	Glyma08g46270.1	response_to_other_organism
	GmaAffx.69457.1.S1_at	-2.03123	0.000189738	Octicosapeptide/Phox/Bem1p family protein	Glyma01g03150.2	biological_process
	Gma.13318.1.S1_at	-2.0284	4.12189e-05	putative PAP-specific phosphatase, mitochondrial-like	Glyma15g07240.1	sulfur_metabolic_process
	Gma.7726.1.A1_at	-2.02345	0.00054566	calcium-binding protein PBP1-like	Glyma06g40330.1	biological_process
	Gma.14536.1.S1_at	-2.02196	0.00149353	probable methyltransferase PMT13-like	Glyma07g08360.1	GO:0008150
	Gma.8615.1.S1_at	-2.01802	0.000469928	tyramine N-feruloyltransferase 4/11-like	Glyma10g15250.1	metabolic_process
	GmaAffx.37193.1.S1_at	-2.01633	0.00233443	ARM repeat superfamily protein	Glyma09g21550.1	biological_process
	Gma.10896.1.S1_at	-2.01599	4.79252e-05	NADP-dependent glyceraldehyde-3-phosphate dehydrogenase-like	Glyma02g36370.1	metabolic_process
	GmaAffx.32320.1.A1_s_at	-2.01247	1.79924e-06	ycf20-like protein-like	Glyma08g07240.1	biological_process
	Gma.16871.1.S1_at	-2.01127	0.000461586	arabinogalactan protein 16	Glyma11g02130.1	biological_process
	GmaAffx.37676.1.S1_at	-2.01061	0.000621882	Protein of unknown function (DUF789)	Glyma09g31280.1	biological_process
	Gma.817.1.A1_s_at	-2.00724	0.00122839	zinc finger Ran-binding domain-containing protein 2-like	Glyma06g24770.1	biological_process
	Gma.13238.1.S1_at	-2.00671	2.78064e-06	Mitochondrial transcription termination factor family protein	Glyma20g31580.2	biological_process
	Gma.685.1.S1_at	-2.00565	5.28322e-05	Ni-binding urease accessory protein UreG	Glyma08g08970.1	nitrogen_compound_metabolic_process positive_regulation_of_metalloenzyme_activity
	Gma.5611.1.S1_at	-2.00257	0.000112861	isoflavone 2'-hydroxylase-like	Glyma09g05440.1
	GmaAffx.89772.7.A1_at	-2.00135	0.00200108	28 kDa protein	Glyma07g01730.1	biological_process
	GmaAffx.14379.1.S1_at	-1.99738	3.6639e-05	Stress responsive alpha-beta barrel domain protein	Glyma05g38050.1	biological_process
	Gma.5240.1.S1_a_at	-1.99248	9.48689e-06	NAD(P)-binding Rossmann-fold superfamily protein	Glyma04g06210.1	metabolic_process cellular_metabolic_process
	Gma.15811.1.S1_x_at	-1.99119	9.24154e-05	response to low sulfur 2	Glyma06g14430.1	biological_process
	Gma.5814.2.S1_at	-1.98622	0.000355268	Protein of unknown function (DUF2296)	Glyma14g17080.1	biological_process
	GmaAffx.90753.1.S1_s_at	-1.98321	0.000195953	probable calcium-binding protein CML36-like	Glyma03g28650.1	biological_process
	GmaAffx.57844.1.S1_at	-1.98105	3.15684e-05	probable inactive purple acid phosphatase 27-like /// probable inactive purple acid phosphatase 27-like	Glyma05g03320.1	biological_process
	GmaAffx.65730.1.S1_at	-1.97846	6.70625e-06	Thioesterase superfamily protein	Glyma18g45890.1	biological_process
	Gma.14054.1.S1_at	-1.97719	0.000104192	TRICHOME BIREFRINGENCE-LIKE 43	Glyma18g12110.1	biological_process
	GmaAffx.57674.1.S1_at	-1.97575	0.0002357	Calcineurin-like metallo-phosphoesterase superfamily protein	Glyma13g22340.1	biological_process
	Gma.17207.1.S1_at	-1.97275	1.50482e-05	GEM-like protein 2-like	Glyma13g34510.1
	Gma.6755.2.S1_at	-1.96561	0.00162471	Protein of unknown function (DUF1712)	Glyma08g05260.2	biological_process
	Gma.6636.2.S1_a_at	-1.96058	0.0010465	isoflavone 7-O-methyltransferase-like	Glyma08g27070.1
	Gma.7920.1.A1_at	-1.95764	4.8743e-05	DTW domain-containing protein	Glyma13g37340.2	biological_process
	GmaAffx.19542.1.S1_at	-1.95617	1.65203e-05	Haloacid dehalogenase-like hydrolase (HAD) superfamily protein	Glyma07g32760.2	metabolic_process
	GmaAffx.32100.1.S1_at	-1.94776	1.39032e-05	pentatricopeptide repeat-containing protein At1g02150-like	Glyma03g25670.1
	Gma.15850.2.S1_a_at	-1.9416	0.000116787	proline synthase co-transcribed bacterial homolog protein-like	Glyma08g43230.3	biological_process
	GmaAffx.20688.1.S1_at	-1.94056	5.88841e-06	GNS1/SUR4 membrane protein family	Glyma02g06620.1	biological_process
	Gma.12665.2.A1_at	-1.93897	9.65046e-06	CASP-like protein 5	Glyma17g02610.1	biological_process
	GmaAffx.93453.1.S1_s_at	-1.93516	7.933e-05	benzyl alcohol O-benzoyltransferase-like	Glyma02g00340.1	biological_process
	GmaAffx.91919.1.A1_s_at	-1.92501	0.000515236	EXORDIUM like 2	Glyma08g18980.1	biological_process
	GmaAffx.48273.1.S1_at	-1.92455	9.92852e-05	NAD(P)-binding Rossmann-fold superfamily protein	Glyma18g02330.1	metabolic_process
	GmaAffx.14906.1.S1_at	-1.92428	2.84607e-05	Protein of unknown function (DUF3511)	Glyma13g16550.1	biological_process
	Gma.11222.1.S1_at	-1.92211	7.72037e-05	hydroxyproline-rich glycoprotein family protein	Glyma07g22970.1	biological_process
	GmaAffx.36575.1.S1_at	-1.91927	0.000288859	pentatricopeptide repeat-containing protein At2g02980-like	Glyma01g05830.1	biological_process
	GmaAffx.48291.1.S1_at	-1.91254	4.8743e-05	formyltetrahydrofolate deformylase-like	Glyma17g15190.1	biosynthetic_process purine_ribonucleotide_biosynthetic_process photorespiration tetrahydrofolate_metabolic_process
	GmaAffx.17260.1.A1_at	-1.91028	0.000114988	glucosyltransferase	Glyma07g38460.1	metabolic_process
	GmaAffx.60353.1.S1_at	-1.90293	0.000208712	probable polygalacturonase non-catalytic subunit JP650-like	Glyma02g03960.1	biological_process
	GmaAffx.66870.1.S1_at	-1.89977	0.000964228	DEAD-box ATP-dependent RNA helicase 50-like	Glyma06g00480.1	biological_process
	GmaAffx.80098.1.S1_at	-1.89935	0.000345127	probable carboxylesterase 2-like	Glyma06g04140.1	metabolic_process
	GmaAffx.17910.1.S1_at	-1.89863	0.00138018	5'-nucleotidase surE-like	Glyma11g00740.1	biological_process
	GmaAffx.86055.1.S1_at	-1.89643	0.000511638	thylakoid lumenal 15.0 kDa protein 2, chloroplastic-like	Glyma10g06430.2	biological_process
	GmaAffx.87950.1.S1_at	-1.89534	6.15012e-05	pentatricopeptide repeat-containing protein At1g30610, chloroplastic-like	Glyma11g11810.1	embryonic_development_ending_in_seed_dormancy
	GmaAffx.20041.1.S1_s_at	-1.89519	2.61707e-06	protein PAM68, chloroplastic-like /// protein PAM68, chloroplastic-like	Glyma01g35170.1	biological_process
	Gma.12342.3.S1_at	-1.89428	9.48689e-06	Protein of unknown function, DUF642	Glyma14g15120.1	biological_process
	Gma.3082.3.S1_at	-1.89319	0.000197098	ribose-phosphate pyrophosphokinase 4-like	Glyma08g42220.3	nucleotide_biosynthetic_process
	GmaAffx.87346.1.S1_at	-1.88686	0.00226246	pyruvate orthophosphate dikinase regulatory protein	Glyma20g27860.1	biological_process
	GmaAffx.78287.2.S1_at	-1.88477	0.00107611	pentatricopeptide repeat-containing protein At3g53700, chloroplastic-like	Glyma13g19420.1	embryonic_development_ending_in_seed_dormancy
	Gma.7940.1.A1_at	-1.88207	7.57316e-05	protein IQ-DOMAIN 1-like	Glyma12g31610.2	GO:0008150
	GmaAffx.73867.1.S1_at	-1.87958	0.000138705	TPX2 (targeting protein for Xklp2) protein family	Glyma06g07190.1	biological_process
	GmaAffx.86927.1.S1_at	-1.87857	0.00049708	Protein of unknown function (DUF640)	Glyma13g30290.1	biological_process
	GmaAffx.81980.1.S1_at	-1.8766	5.20143e-05	Protein of unknown function (DUF1677)	Glyma07g04530.1	biological_process
	GmaAffx.66680.1.S1_at	-1.87526	0.000159478	microtubule-associated protein SPIRAL2-like	Glyma05g01680.5	biological_process
	GmaAffx.87721.1.S1_at	-1.87497	6.15012e-05	rho GDP-dissociation inhibitor 1-like	Glyma19g34980.1	biological_process
	Gma.4913.1.A1_at	-1.87374	0.000228503	5'-nucleotidase surE-like	Glyma11g00740.1	biological_process
	Gma.613.1.S1_a_at	-1.87111	9.65046e-06	Iron-sulphur cluster biosynthesis family protein	Glyma01g16380.1	biological_process
	Gma.6091.1.S1_at	-1.86977	1.88102e-05	peroxisomal ascorbate peroxidase	Glyma11g11460.1	response_to_oxidative_stress
	GmaAffx.71799.1.S1_at	-1.86609	6.26462e-05	UPF0326 protein At4g17486-like	Glyma08g23180.1	biological_process
	GmaAffx.88106.1.S1_at	-1.86608	0.00017747	Protein of unknown function DUF829, transmembrane 53	Glyma02g15080.1	biological_process
	Gma.12812.1.S1_at	-1.85893	0.000109099	Pentatricopeptide repeat (PPR) superfamily protein	Glyma08g02680.1	biological_process
	Gma.13066.1.A1_at	-1.85877	3.27134e-07	probable ADP-ribosylation factor GTPase-activating protein AGD13-like	Glyma09g20030.1	biological_process
	Gma.3470.1.S1_at	-1.85799	2.73157e-05	VQ motif-containing protein	Glyma19g31080.1	biological_process
	Gma.11522.2.S1_at	-1.85749	1.53753e-05	Protein of unknown function (DUF579)	Glyma01g39590.1	biological_process
	Gma.6313.1.S1_at	-1.85652	0.0001073	oxidoreductase, 2OG-Fe(II) oxygenase family protein	Glyma03g30640.1	biological_process
	GmaAffx.69974.1.S1_at	-1.85097	0.000348071	zinc ion binding	Glyma17g10510.2	biological_process
	Gma.17723.1.A1_s_at	-1.84805	9.81402e-07	cysteine desulfurase 2, chloroplastic-like	Glyma15g13350.1	sulfur_metabolic_process iron_incorporation_into_metallo-sulfur_cluster selenium_metabolic_process response_to_selenium_ion
	Gma.969.1.S1_at	-1.84399	9.65046e-06	protein IQ-DOMAIN 31-like	Glyma05g01240.1	biological_process
	GmaAffx.39471.1.S1_at	-1.84051	3.7784e-05	BTB/POZ domain-containing protein At3g50780-like	Glyma11g06630.1	biological_process
	Gma.5297.1.S1_s_at	-1.83811	4.82523e-05	Protein of unknown function (DUF620)	Glyma10g40560.1	biological_process
	GmaAffx.54835.1.S1_at	-1.83772	0.000197098	protein PHLOEM PROTEIN 2-LIKE A1-like	Glyma07g34830.1	biological_process
	GmaAffx.86016.1.S1_at	-1.83412	0.00464383	pentatricopeptide repeat-containing protein At1g74750-like	Glyma05g01480.1
	Gma.10752.2.S1_at	-1.83272	0.00116836	Embryo-specific protein 3, (ATS3)	Glyma15g01160.1	biological_process
	Gma.16109.1.S1_at	-1.83149	0.000356086	acid phosphatase 1-like	Glyma07g15110.1	biological_process
	GmaAffx.15161.3.S1_s_at	-1.83043	6.41183e-05	BTB/POZ domain-containing protein At3g05675-like	Glyma03g36080.1
	Gma.12512.1.S1_at	-1.82891	0.000147865	Protein of unknown function (DUF962)	Glyma03g14670.1	biological_process
	GmaAffx.32901.1.A1_at	-1.82876	2.02823e-05	Putative thiol-disulphide oxidoreductase DCC	Glyma06g19710.2	biological_process
	GmaAffx.73582.1.S1_at	-1.82711	0.000143939	ankyrin repeat-containing protein At5g02620-like	Glyma06g44870.2
	GmaAffx.66987.1.S1_at	-1.8271	0.0021936	glycerol-3-phosphate dehydrogenase [NAD+]-like	Glyma19g07410.2	glycerol-3-phosphate_metabolic_process
	GmaAffx.51998.1.S1_at	-1.82593	0.00728806	aldehyde dehydrogenase family 3 member F1-like	Glyma15g03910.1	cellular_aldehyde_metabolic_process metabolic_process
	Gma.16628.1.S1_s_at	-1.82427	4.30181e-05	BSD domain-containing protein	Glyma01g08580.1	biological_process
	Gma.14121.1.S1_at	-1.82342	0.00257307	pentatricopeptide repeat-containing protein At3g06430, chloroplastic-like	Glyma17g03840.1	embryonic_development_ending_in_seed_dormancy
	Gma.11254.2.S1_at	-1.82101	0.000197098	Pollen Ole e 1 allergen and extensin family protein	Glyma04g11400.1	biological_process
	GmaAffx.91543.1.S1_at	-1.81825	4.69437e-05	AIG2-like (avirulence induced gene) family protein	Glyma06g08270.1	biological_process
	Gma.11154.1.S1_s_at	-1.81726	4.13825e-05	C2 domain-containing protein At1g63220-like	Glyma07g08170.1	biological_process
	Gma.15798.1.S1_at	-1.81695	0.000648543	Ankyrin repeat family protein	Glyma18g48310.1	biological_process
	GmaAffx.56061.1.S1_at	-1.81687	0.0023907	Phosphoethanolamine N-methyltransferase-like	Glyma09g30650.2	metabolic_process
	GmaAffx.3251.1.S1_at	-1.81496	0.000832884	Pyridoxal phosphate (PLP)-dependent transferases superfamily protein	Glyma17g14140.1	biological_process
	GmaAffx.65758.1.S1_at	-1.81303	0.000260889	armadillo repeat only 2	Glyma01g37080.1	biological_process
	Gma.15811.1.S1_at	-1.80943	0.000249276	response to low sulfur 2	Glyma06g14430.1	biological_process
	GmaAffx.74260.1.S1_at	-1.80489	1.16133e-05	ZF-HD homeobox protein At4g24660-like	Glyma05g01060.1	biological_process
	Gma.9319.2.S1_at	-1.80026	0.000178779	LOB domain-containing protein 38-like	Glyma17g17540.1	biological_process
	GmaAffx.76446.1.S1_at	-1.7993	2.50258e-05	formimidoyltransferase-cyclodeaminase-like	Glyma12g32830.1	metabolic_process
	Gma.15498.1.S1_at	-1.79693	6.29733e-05	catalytics;hydrolases	Glyma18g52160.1	metabolic_process
	Gma.13817.1.S1_at	-1.79659	0.000258763	UPF0308 protein At2g37240, chloroplastic-like	Glyma19g36130.1	biological_process
	Gma.724.1.S1_a_at	-1.79274	0.000452263	calmodulin-like 41	Glyma16g25720.1	biological_process
	GmaAffx.29594.1.A1_at	-1.78965	0.000297856	Thylakoid membrane protein slr0575-like	Glyma19g06090.2	biological_process
	Gma.1445.1.S1_at	-1.78939	0.000519162	bifunctional dihydroflavonol 4-reductase/flavanone 4-reductase-like	Glyma13g44700.1	response_to_cold lignin_biosynthetic_process
	GmaAffx.13717.1.S1_at	-1.78577	0.000115478	probable pectate lyase 22-like	Glyma04g36520.1	biological_process
	GmaAffx.25294.1.S1_at	-1.78276	0.000942637	medium-chain-fatty-acid--CoA ligase-like	Glyma01g44240.1	metabolic_process
	Gma.11367.1.S1_at	-1.78207	9.48689e-06	RNA-binding (RRM/RBD/RNP motifs) family protein	Glyma02g09510.1	biological_process
	GmaAffx.45130.1.S1_at	-1.78143	4.57988e-06	Pentatricopeptide repeat-containing protein At4g34830, chloroplastic-like	Glyma12g03760.1
	GmaAffx.87594.1.S1_at	-1.7807	0.000342182	AT hook motif DNA-binding family protein	Glyma18g46540.1	biological_process
	GmaAffx.88307.1.S1_at	-1.77769	0.00563816	CASP-like protein At5g40300-like	Glyma16g08050.1	biological_process
	GmaAffx.73085.1.S1_at	-1.77473	0.0038206	protein N-terminal glutamine amidohydrolase-like	Glyma10g20590.1	biological_process
	Gma.5992.1.S1_at	-1.7726	0.000745702	aldehyde dehydrogenase family 2 member C4-like	Glyma08g04370.3	phenylpropanoid_biosynthetic_process
	Gma.4988.1.S1_at	-1.77235	0.000483341	protein N-terminal asparagine amidohydrolase-like	Glyma08g15850.1	biological_process
	Gma.15672.2.S1_at	-1.77049	5.8557e-05	Bifunctional polymyxin resistance protein ArnA-like	Glyma12g08930.1	nucleotide-sugar_biosynthetic_process
	Gma.12211.2.S1_at	-1.76941	0.000104192	COBRA-like protein 4-like /// COBRA-like protein 4-like	Glyma08g27570.2	secondary_cell_wall_biogenesis
	Gma.16660.1.S1_at	-1.7679	8.66905e-06	Protein of unknown function (DUF399 and DUF3411)	Glyma18g02660.1	biological_process
	Gma.9319.1.S1_s_at	-1.7628	0.000944927	LOB domain-containing protein 38-like	Glyma17g17540.1	biological_process
	Gma.10961.1.S1_at	-1.76206	0.000909269	3-deoxy-D-manno-octulosonic-acid transferase-like	Glyma13g21400.2	biosynthetic_process
	Gma.12665.1.S1_at	-1.75787	0.000119895	CASP-like protein 5	Glyma17g02610.1	biological_process
	Gma.12211.1.S1_at	-1.75345	0.000211656	COBRA-like protein 4-like	Glyma08g27570.1	secondary_cell_wall_biogenesis
	Gma.8156.1.S1_at	-1.75079	2.45351e-05	protein ELF4-LIKE 4-like	Glyma17g05860.1	biological_process
	GmaAffx.77647.1.S1_at	-1.74895	0.000450137	pentatricopeptide repeat-containing protein At5g46580, chloroplastic-like	Glyma05g23860.1	biological_process
	GmaAffx.19349.1.A1_at	-1.74893	6.15012e-05	anthocyanidin 5,3-O-glucosyltransferase-like	Glyma09g29160.1	response_to_osmotic_stress response_to_salt_stress response_to_abscisic_acid_stimulus abscisic_acid_catabolic_process
	GmaAffx.37787.1.S1_at	-1.74578	0.000449973	NAD(P)-binding Rossmann-fold superfamily protein	Glyma09g25070.1	metabolic_process
	Gma.18045.1.S1_at	-1.74535	0.000285425	BTB/POZ domain-containing protein At3g44820-like	Glyma12g30500.1	response_to_light_stimulus
	Gma.13208.1.A1_a_at	-1.74	0.000610923	protein binding	Glyma09g40450.1	biological_process
	GmaAffx.30068.1.A1_at	-1.73844	0.000358539	bifunctional protein FolD-like	Glyma03g00270.1	folic_acid_and_derivative_biosynthetic_process
	GmaAffx.59500.3.S1_at	-1.73515	0.00158382	UDP-glycosyltransferase 73C4-like	Glyma17g02270.1	flavonol_biosynthetic_process response_to_other_organism
	Gma.15850.1.S1_at	-1.73047	8.34192e-06	proline synthase co-transcribed bacterial homolog protein-like	Glyma08g43230.2	biological_process
	GmaAffx.83914.1.S1_at	-1.72893	0.000627607	ankyrin repeat, PH and SEC7 domain containing protein secG-like	Glyma02g43120.1
	Gma.6722.1.S1_at	-1.72844	0.00305331	UDP-glycosyltransferase 82A1-like	Glyma14g00550.1	metabolic_process
	Gma.4659.1.S1_at	-1.72683	0.000250748	primary amine oxidase-like	Glyma01g07860.1
	GmaAffx.69148.1.S1_at	-1.72611	8.03114e-05	tRNAHis guanylyltransferase	Glyma10g00420.1	biological_process
	GmaAffx.38515.1.S1_at	-1.71861	0.000108118	Ankyrin repeat family protein	Glyma02g25260.1	biological_process
	Gma.5240.2.A1_at	-1.71728	0.000416605	NAD(P)-binding Rossmann-fold superfamily protein	Glyma04g06210.1	metabolic_process cellular_metabolic_process
	GmaAffx.54369.1.S1_at	-1.71175	0.000924645	Protein of unknown function (DUF1005)	Glyma06g09410.1	biological_process
	Gma.16381.1.S1_at	-1.71013	0.0011875	glycine cleavage system H protein, mitochondrial-like	Glyma20g02410.1	glycine_catabolic_process
	Gma.2191.2.S1_a_at	-1.70867	4.33453e-05	DUF246 domain-containing protein At1g04910-like	Glyma08g23770.1
	GmaAffx.12210.1.A1_at	-1.7065	0.000558418	Mitochondrial transcription termination factor family protein	Glyma15g23480.1	biological_process
	GmaAffx.6121.1.S1_at	-1.70359	0.000173054	transmembrane protein 87A-like /// transmembrane protein 87A-like	Glyma08g19670.1	biological_process
	Gma.7147.1.A1_at	-1.6992	6.37912e-06	glycerol-3-phosphate acyltransferase, chloroplastic-like	Glyma09g34110.1	phosphatidylglycerol_biosynthetic_process
	GmaAffx.15728.1.S1_at	-1.69588	0.000105174	WW domain-containing oxidoreductase-like	Glyma09g24980.1	metabolic_process
	GmaAffx.67762.1.S1_at	-1.69337	0.000126928	Protein of unknown function (DUF1230)	Glyma14g10780.1	biological_process
	Gma.7146.1.A1_at	-1.69314	0.000124802	rho GDP-dissociation inhibitor 1-like	Glyma15g12150.1	biological_process
	Gma.12761.1.S1_at	-1.69309	3.33677e-05	beta-carotene 3-hydroxylase, chloroplastic-like	Glyma20g30230.1	carotene_metabolic_process xanthophyll_biosynthetic_process
	Gma.1963.1.S1_s_at	-1.68338	0.000648543	Ankyrin repeat family protein	Glyma18g11990.1	biological_process
	GmaAffx.2203.1.S1_at	-1.67825	7.58951e-05	Cadmium-induced protein AS8-like	Glyma16g17640.2	biological_process
	GmaAffx.68487.1.S1_at	-1.67234	0.00260808	protein NDR1-like	Glyma04g40630.1	biological_process
	Gma.1212.1.S1_at	-1.66782	0.000292294	Haloacid dehalogenase-like hydrolase (HAD) superfamily protein	Glyma09g02500.1	biological_process
	GmaAffx.12484.1.A1_at	-1.66656	5.88841e-06	HD domain-containing protein 2-like	Glyma17g07750.1	biological_process
	GmaAffx.1790.1.A1_at	-1.66536	0.000960793	Family of unknown function (DUF662)	Glyma19g37700.3	biological_process
	Gma.7326.1.A1_at	-1.6641	0.000324026	probable adenylate kinase isoenzyme 6-like	Glyma02g08350.1	metabolic_process
	Gma.16487.1.S1_at	-1.66124	3.20591e-05	plasmodesmata callose-binding protein 3	Glyma05g00470.1	biological_process
	GmaAffx.23005.1.S1_at	-1.65789	8.63634e-05	hydroxyproline-rich glycoprotein family protein	Glyma02g38250.1	biological_process
	GmaAffx.62534.1.S1_at	-1.64522	4.46538e-05	probable carboxylesterase 7-like	Glyma20g28150.1
	GmaAffx.85577.1.S1_at	-1.64418	0.000461096	SNF1-related protein kinase regulatory subunit beta-2-like	Glyma09g01620.1	N-terminal_protein_myristoylation
	Gma.1971.1.A1_at	-1.64149	2.04459e-05	cytokinin riboside 5'-monophosphate phosphoribohydrolase LOG1-like	Glyma11g20450.1	biological_process
	Gma.9320.2.S1_s_at	-1.64055	0.00207959	protein OSB2, chloroplastic-like	Glyma10g03700.3	biological_process
	GmaAffx.35668.1.S1_at	-1.63025	1.32489e-05	Mitochondrial transcription termination factor family protein	Glyma05g15170.1	biological_process
	Gma.7825.1.A1_at	-1.62959	4.44902e-05	Plant protein of unknown function (DUF828)	Glyma07g30330.1	biological_process
	GmaAffx.25263.1.S1_at	-1.62571	7.99843e-05	Rubber elongation factor protein (REF)	Glyma05g27980.1	biological_process
	GmaAffx.68432.1.S1_at	-1.62301	0.00010501	BTB/POZ domain-containing protein At3g50780-like	Glyma11g06630.1	biological_process
	GmaAffx.90813.1.S1_at	-1.62267	0.000576247	hydroxyproline-rich glycoprotein family protein	Glyma07g34060.1	biological_process
	Gma.9685.1.S1_at	-1.6218	0.00103342	Calcineurin-like metallo-phosphoesterase superfamily protein	Glyma16g01760.2	biological_process
	Gma.15359.2.S1_a_at	-1.61835	0.00127517	Calcium-dependent lipid-binding (CaLB domain) family protein	Glyma11g33760.1	biological_process
	Gma.1159.1.S1_at	-1.61745	0.000404174	CASP-like protein 3	Glyma13g01100.2	biological_process
	GmaAffx.32826.2.S1_at	-1.61637	0.000232265	nudix hydrolase 20, chloroplastic-like	Glyma09g31960.1	biological_process
	GmaAffx.90132.1.A1_s_at	-1.6133	0.000391416	Protein of unknown function (DUF1677)	Glyma04g06000.2	biological_process
	GmaAffx.76187.1.S1_at	-1.60964	0.00101886	anthocyanidin 3-O-glucosyltransferase-like	Glyma10g33790.1	metabolic_process
	GmaAffx.88316.2.S1_s_at	-1.6096	0.00392757	maf-like protein DDB_G0281937-like	Glyma17g36930.1	biological_process
	GmaAffx.52057.1.S1_at	-1.60786	0.000142303	UDP-glucuronate 4-epimerase 3-like	Glyma09g36740.1	nucleotide-sugar_metabolic_process
	GmaAffx.23475.2.S1_s_at	-1.60745	0.000389944	Putative thiol-disulphide oxidoreductase DCC	Glyma13g44130.1	biological_process
	GmaAffx.10143.3.S1_at	-1.60644	0.000411208	Uncharacterized protein	Glyma20g22920.1	biological_process
	Gma.2049.2.S1_at	-1.605	0.00350099	Erythronate-4-phosphate dehydrogenase family protein	Glyma14g08170.2	biological_process
	Gma.2168.2.S1_at	-1.60394	0.00834961	membrane-associated 30 kDa protein, chloroplastic-like	Glyma11g13300.1	biological_process
	Gma.6016.1.S1_s_at	-1.60345	5.52857e-05	isoflavone reductase homolog	Glyma06g03410.2	response_to_cadmium_ion
	GmaAffx.11217.1.S1_at	-1.60286	8.84898e-05	probable polyol transporter 3-like	Glyma02g06450.1	biological_process
	Gma.6176.2.S1_at	-1.60221	0.000246005	Octicosapeptide/Phox/Bem1p family protein	Glyma08g06470.1	biological_process
	Gma.14806.1.A1_at	-1.59872	0.00127288	protein SRG1-like	Glyma05g26830.1	flavonoid_biosynthetic_process organ_senescence
	Gma.11298.3.S1_a_at	-1.59856	0.000204622	probable pectate lyase 15-like	Glyma20g19200.1	biological_process
	Gma.13488.2.A1_at	-1.59528	1.43939e-05	ChaC-like family protein	Glyma13g03160.1	biological_process
	GmaAffx.51348.1.S1_at	-1.58724	0.0010501	Sas10/Utp3/C1D family	Glyma06g06440.2	biological_process
	Gma.2004.1.S1_s_at	-1.58567	0.000190883	Family of unknown function (DUF662)	Glyma19g37700.2	biological_process
	Gma.550.1.S1_at	-1.58529	1.65203e-05	Protein of unknown function (DUF810)	Glyma13g26220.1	biological_process
	GmaAffx.78028.1.S1_at	-1.58464	0.000101412	glycerol-3-phosphate acyltransferase, chloroplastic-like /// glycerol-3-phosphate acyltransferase, chloroplastic-like	Glyma09g34110.1	phosphatidylglycerol_biosynthetic_process
	GmaAffx.13169.1.S1_at	-1.58381	0.000285752	TRICHOME BIREFRINGENCE-LIKE 39	Glyma12g14340.2	biological_process
	GmaAffx.35140.1.S1_at	-1.58254	0.000182541	random slug protein 5-like	Glyma04g11370.1	biological_process
	Gma.12237.1.A1_at	-1.57775	1.63567e-05	putative lipase YDL109C-like	Glyma08g12210.1	biological_process
	Gma.13861.1.S1_at	-1.57734	0.00448435	zinc finger CCCH domain-containing protein ZFN-like	Glyma20g36140.1	biological_process
	Gma.17062.1.S1_at	-1.57688	4.61259e-05	Protein of unknown function (DUF640)	Glyma13g34550.1	biological_process
	GmaAffx.17677.1.S1_at	-1.57344	0.0028019	calmodulin-like protein 1-like	Glyma01g39240.1	biological_process
	GmaAffx.69088.1.S1_s_at	-1.5733	0.000153917	homolog of yeast ergosterol28	Glyma06g09400.1	biological_process
	GmaAffx.35668.2.S1_at	-1.5712	3.22227e-05	Mitochondrial transcription termination factor family protein	Glyma19g22410.1	biological_process
	GmaAffx.6605.1.A1_at	-1.56935	2.45351e-06	protein SRG1-like	Glyma12g36360.1	flavonoid_biosynthetic_process organ_senescence
	GmaAffx.86718.1.S1_at	-1.5646	9.58503e-05	protein FAM91A1-like	Glyma13g13990.1	biological_process
	GmaAffx.65262.1.S1_at	-1.56305	2.33901e-05	SCP1-like small phosphatase 4	Glyma15g23380.2	biological_process
	GmaAffx.82033.1.S1_at	-1.55878	2.45351e-05	Calcineurin-like metallo-phosphoesterase superfamily protein	Glyma16g01760.2	biological_process
	GmaAffx.12237.1.S1_at	-1.55769	0.00101215	protein IQ-DOMAIN 31-like	Glyma06g20350.1	biological_process
	GmaAffx.60538.1.S1_at	-1.55653	8.70177e-05	Pyridoxal phosphate (PLP)-dependent transferases superfamily protein	Glyma10g38490.1	biological_process
	GmaAffx.41769.2.S1_at	-1.55242	0.0323755	ubiquinone biosynthesis protein COQ9, mitochondrial-like	Glyma17g05570.1	ubiquinone_biosynthetic_process
	Gma.1894.1.S1_at	-1.54846	0.00249587	GTP cyclohydrolase I	Glyma08g46160.1	biosynthetic_process
	GmaAffx.45589.1.S1_at	-1.54307	0.00105223	RNA-binding CRS1 / YhbY (CRM) domain protein	Glyma11g12000.1	biological_process
	Gma.7654.2.S1_at	-1.54092	0.000833374	nucleotide binding;nucleic acid binding	Glyma04g05680.2	biological_process
	Gma.8222.1.S1_at	-1.5405	0.000828794	UPF0496 protein 4-like	Glyma02g09000.1	biological_process
	GmaAffx.25260.1.A1_at	-1.53846	0.000392234	5'-nucleotidase domain-containing protein DDB_G0275467-like	Glyma17g07760.2	biological_process
	Gma.12700.1.A1_at	-1.53527	0.000504768	UPF0176 protein pc0378-like	Glyma05g33510.2	biological_process
	Gma.674.1.A1_at	-1.53242	1.24311e-05	peroxisomal 2,4-dienoyl-CoA reductase-like	Glyma15g28370.3	metabolic_process
	Gma.325.1.S1_at	-1.52993	0.00104683	Urease	Glyma11g37250.1	nitrogen_compound_metabolic_process
	GmaAffx.93024.1.S1_at	-1.52735	0.00379705	Octicosapeptide/Phox/Bem1p family protein	Glyma01g03150.2	biological_process
	GmaAffx.66916.1.S1_at	-1.52462	0.0011767	zeaxanthin epoxidase, chloroplastic-like	Glyma11g03990.1	metabolic_process cellular_aromatic_compound_metabolic_process
	GmaAffx.84445.1.S1_at	-1.5225	0.002049	proline-rich family protein	Glyma12g32340.1	biological_process
	Gma.16946.1.A1_at	-1.52205	0.00653467	protein LURP-one-related 15-like	Glyma03g05020.1	biological_process
	Gma.6920.1.S1_s_at	-1.52166	6.65718e-05	alpha/beta-Hydrolases superfamily protein	Glyma06g08740.1	biological_process
	GmaAffx.47767.1.A1_at	-1.51756	1.84831e-05	sex determination protein tasselseed-2-like	Glyma03g36670.1	metabolic_process
	GmaAffx.91177.1.S1_s_at	-1.51752	0.00156485	Nucleic acid-binding, OB-fold-like protein	Glyma15g08390.1	biological_process
	Gma.13330.2.S1_at	-1.51665	0.0051787	Lactoylglutathione lyase / glyoxalase I family protein	Glyma17g06060.1	metabolic_process
	GmaAffx.1854.1.A1_at	-1.51615	0.000347744	Methyl-CpG-binding domain-containing protein 7-like	Glyma07g13260.3	biological_process
	GmaAffx.80824.1.S1_at	-1.51016	0.0132906	small glutamine-rich tetratricopeptide repeat-containing protein-like	Glyma13g03270.4	biological_process
	Gma.6144.1.S1_at	-1.50741	0.00138541	2,3-dimethylmalate lyase-like	Glyma18g53760.1	metabolic_process
	GmaAffx.19868.1.S1_at	-1.50444	0.000322881	KH domain-containing protein At4g18375-like	Glyma04g09300.1
	Carboh. Met. process - 61
	Identification	Log2(FC)	Pvalue	Description	Phytozome	Gene ontology
				Biosynthetic process - 2
	Gma.16833.1.S1_s_at	-9.02035	0	fructose-1,6-bisphosphatase	Glyma07g17180.1	response_to_cold fructose_metabolic_process
	GmaAffx.88982.1.A1_s_at	-7.81374	0	cellulose synthase-like protein G1-like	Glyma06g48260.1	polysaccharide_biosynthetic_process
	Gma.10990.2.S1_x_at	-6.07111	0	fructose-bisphosphate aldolase 1, chloroplastic-like /// probable fructose-bisphosphate aldolase 2, chloroplastic-like /// probable fructose-bisphosphate aldolase 2, chloroplastic-like	Glyma12g04150.1	response_to_cadmium_ion pentose-phosphate_shunt
	Gma.10990.2.S1_at	-6.02056	1.63567e-07	fructose-bisphosphate aldolase 1, chloroplastic-like /// probable fructose-bisphosphate aldolase 2, chloroplastic-like /// probable fructose-bisphosphate aldolase 2, chloroplastic-like	Glyma12g04150.1	response_to_cadmium_ion pentose-phosphate_shunt
	Gma.2507.1.S1_at	-5.8465	0	Cellulose synthase-like protein G1-like	Glyma06g48260.1	polysaccharide_biosynthetic_process
	Gma.10990.2.S1_s_at	-5.7866	0	fructose-bisphosphate aldolase 1, chloroplastic-like /// probable fructose-bisphosphate aldolase 2, chloroplastic-like /// probable fructose-bisphosphate aldolase 2, chloroplastic-like	Glyma12g04150.1	response_to_cadmium_ion pentose-phosphate_shunt
	GmaAffx.62968.1.S1_at	-5.50727	1.63567e-06	glucose-1-phosphate adenylyltransferase large subunit 1, chloroplastic-like	Glyma17g01900.1	biosynthetic_process glycogen_biosynthetic_process cellulose_biosynthetic_process
	GmaAffx.18273.1.A1_at	-5.46613	1.63567e-07	cellulose synthase-like protein E1-like	Glyma14g01670.1	polysaccharide_biosynthetic_process plant-type_cell_wall_biogenesis
	Gma.1990.1.A1_at	-5.10862	2.78064e-06	glucose-1-phosphate adenylyltransferase large subunit 1, chloroplastic-like	Glyma17g01900.1	biosynthetic_process glycogen_biosynthetic_process cellulose_biosynthetic_process
	GmaAffx.49842.1.S1_at	-4.68218	2.12637e-06	cellulose synthase-like protein E1-like	Glyma14g01670.1	polysaccharide_biosynthetic_process plant-type_cell_wall_biogenesis
	Gma.17130.1.S1_at	-4.60293	1.63567e-07	probable sucrose-phosphate synthase 2-like	Glyma14g03300.1	biosynthetic_process sucrose_metabolic_process
	Gma.8741.1.S1_at	-4.12769	2.61707e-06	glucan endo-1,3-beta-glucosidase 8-like	Glyma05g31870.2	S-adenosylmethionine_transport chloroplast_organization mitochondrial_transport transport
	Gma.1394.1.S1_at	-4.02272	3.76204e-06	granule-bound starch synthase	Glyma16g02110.2	biosynthetic_process glucan_biosynthetic_process
	GmaAffx.42271.1.S1_at	-3.78518	6.21555e-06	probable sucrose-phosphate synthase 2-like	Glyma06g48200.1	biosynthetic_process sucrose_metabolic_process
	Gma.1394.2.S1_at	-3.75513	4.41631e-06	granule-bound starch synthase /// granule-bound starch synthase 1, chloroplastic/amyloplastic-like	Glyma16g02110.2	biosynthetic_process glucan_biosynthetic_process
	GmaAffx.61295.1.S1_at	-3.7499	1.63567e-07	Carbohydrate-binding-like fold	Glyma01g28520.2	carbohydrate_metabolic_process
	Gma.1394.2.S1_a_at	-3.7437	6.41183e-05	granule-bound starch synthase /// granule-bound starch synthase 1, chloroplastic/amyloplastic-like	Glyma07g05580.2	biosynthetic_process glucan_biosynthetic_process
	GmaAffx.89246.1.S1_s_at	-3.73721	0.0014811	lectin	Glyma02g18090.1	protein_amino_acid_phosphorylation
	Gma.11871.1.S1_at	-3.70767	9.81402e-07	cellulose synthase-like protein G1-like	Glyma11g21190.3	polysaccharide_biosynthetic_process
	GmaAffx.30570.1.S1_at	-3.65277	9.81402e-07	starch synthase IIa-2	Glyma19g02690.1	biosynthetic_process glucan_biosynthetic_process glycogen_biosynthetic_process cellulose_biosynthetic_process
	Gma.15392.1.A1_at	-3.65094	1.78288e-05	alpha,alpha-trehalose-phosphate synthase [UDP-forming] 5-like	Glyma10g41680.1
	GmaAffx.76849.1.S1_at	-3.6332	8.39099e-05	probable galacturonosyltransferase 4-like	Glyma07g40020.1	carbohydrate_biosynthetic_process
	GmaAffx.80826.1.S1_at	-3.57815	6.70625e-06	cellulose synthase-like protein E1-like	Glyma14g01670.1	polysaccharide_biosynthetic_process plant-type_cell_wall_biogenesis
	Gma.2590.4.S1_at	-3.54509	1.63567e-07	glucose-1-phosphate adenylyltransferase small subunit, chloroplastic-like /// glucose-1-phosphate adenylyltransferase small subunit, chloroplastic-like	Glyma14g01290.1	starch_biosynthetic_process photoperiodism,_flowering
	Gma.11871.2.S1_at	-3.53117	1.79924e-06	cellulose synthase-like protein G1-like	Glyma11g21190.3	polysaccharide_biosynthetic_process
	Gma.2590.4.S1_a_at	-3.5052	6.54268e-06	glucose-1-phosphate adenylyltransferase small subunit, chloroplastic-like /// glucose-1-phosphate adenylyltransferase small subunit, chloroplastic-like	Glyma14g01290.1	starch_biosynthetic_process photoperiodism,_flowering
	GmaAffx.76023.1.S1_at	-3.42987	0.000403847	starch synthase IIa-1	Glyma13g05440.2	biosynthetic_process glucan_biosynthetic_process glycogen_biosynthetic_process cellulose_biosynthetic_process
	GmaAffx.83678.1.S1_at	-3.40137	2.04459e-05	Carbohydrate-binding-like fold	Glyma01g28520.2	carbohydrate_metabolic_process
	Gma.11646.2.S1_at	-3.33445	0	probable galacturonosyltransferase 4-like	Glyma07g40020.1	carbohydrate_biosynthetic_process
	GmaAffx.68001.1.S1_at	-3.30121	4.22003e-05	alpha,alpha-trehalose-phosphate synthase [UDP-forming] 5-like	Glyma20g25540.2
	GmaAffx.50772.1.S1_at	-3.24888	3.45127e-05	fructose-bisphosphate aldolase, cytoplasmic isozyme-like	Glyma10g07710.1	response_to_salt_stress response_to_cadmium_ion pentose-phosphate_shunt
	Gma.13839.1.A1_at	-3.21345	1.63567e-05	probable galacturonosyltransferase-like 7-like	Glyma03g37560.1	carbohydrate_biosynthetic_process
	GmaAffx.54461.1.S1_at	-3.10132	1.63567e-07	cellulose synthase-like protein G2-like	Glyma10g33300.2	polysaccharide_biosynthetic_process
	Gma.13190.1.A1_at	-2.87734	2.02823e-05	glucose-6-phosphate isomerase, cytosolic 1-like	Glyma19g02030.1	response_to_cadmium_ion gluconeogenesis glycolysis
	Gma.2960.2.S1_at	-2.80615	0.000261053	transaldolase-like	Glyma05g04300.1	5-phosphoribose_1-diphosphate_biosynthetic_process carbohydrate_metabolic_process metabolic_process pentose-phosphate_shunt,_non-oxidative_branch glucose_catabolic_process_to_lactate_and_acetate
	Gma.2960.1.S1_at	-2.79839	4.05646e-05	transaldolase-like	Glyma05g04300.1	5-phosphoribose_1-diphosphate_biosynthetic_process carbohydrate_metabolic_process metabolic_process pentose-phosphate_shunt,_non-oxidative_branch glucose_catabolic_process_to_lactate_and_acetate
	GmaAffx.69371.1.S1_at	-2.79788	9.97759e-06	cellulose synthase-like protein E6-like	Glyma02g47080.1	polysaccharide_biosynthetic_process plant-type_cell_wall_biogenesis
	Gma.10128.1.S1_at	-2.68368	1.97916e-05	probable galacturonosyltransferase 15-like	Glyma08g42280.2	carbohydrate_biosynthetic_process
	GmaAffx.79679.1.S1_at	-2.65951	2.15909e-05	alpha-1,4-galacturonosyltransferase 1-like	Glyma07g08910.1	carbohydrate_biosynthetic_process homogalacturonan_biosynthetic_process
	Gma.16411.2.S1_at	-2.45833	2.71521e-05	alpha-1,4-galacturonosyltransferase 1-like	Glyma07g08910.1	carbohydrate_biosynthetic_process homogalacturonan_biosynthetic_process
	GmaAffx.5531.1.S1_at	-2.42514	2.78064e-06	glucan 1,3-beta-glucosidase A-like	Glyma13g02000.1
	GmaAffx.41477.1.A1_s_at	-2.32138	9.48689e-06	transaldolase-like /// transaldolase-like	Glyma17g14760.1	5-phosphoribose_1-diphosphate_biosynthetic_process carbohydrate_metabolic_process metabolic_process pentose-phosphate_shunt,_non-oxidative_branch glucose_catabolic_process_to_lactate_and_acetate
	Gma.3845.1.S1_at	-2.26918	0.00017289	beta-glucosidase-like SFR2, chloroplastic-like /// beta-glycosidase-like	Glyma07g36470.2
	Gma.2507.2.S1_at	-2.22711	0.000171255	cellulose synthase-like protein G1-like	Glyma06g48260.1	polysaccharide_biosynthetic_process
	GmaAffx.78813.1.S1_at	-2.20821	0.000120712	probable galacturonosyltransferase-like 7-like	Glyma03g37560.1	carbohydrate_biosynthetic_process
	Gma.15113.1.S1_a_at	-2.20345	0.000110735	probable glucan 1,3-beta-glucosidase A-like /// probable glucan 1,3-beta-glucosidase A-like	Glyma08g14680.2
	GmaAffx.3914.1.S1_at	-2.14077	0.000360993	isoamylase 1, chloroplastic-like	Glyma08g03210.1	carbohydrate_metabolic_process amylopectin_biosynthetic_process
	GmaAffx.82968.1.S1_at	-2.12309	1.63567e-07	soluble starch synthase 3, chloroplastic/amyloplastic-like	Glyma13g27480.1	starch_biosynthetic_process
	GmaAffx.24526.1.S1_s_at	-1.96919	7.52409e-05	glucose-6-phosphate isomerase, cytosolic 1-like	Glyma19g02030.1	response_to_cadmium_ion gluconeogenesis glycolysis
	GmaAffx.57839.1.S1_at	-1.93318	6.75532e-05	probable galacturonosyltransferase 15-like	Glyma08g42280.2	carbohydrate_biosynthetic_process
	GmaAffx.29340.1.S1_at	-1.927	5.41407e-05	Carbohydrate-binding-like fold	Glyma01g28520.1	carbohydrate_metabolic_process
	GmaAffx.92091.1.S1_at	-1.92085	0.000908452	glucose-6-phosphate isomerase, cytosolic 1-like	Glyma19g02030.1	response_to_cadmium_ion gluconeogenesis glycolysis
	Gma.11646.1.S1_at	-1.82927	0.000204459	probable galacturonosyltransferase 4-like	Glyma07g40020.1	carbohydrate_biosynthetic_process
	GmaAffx.55959.1.S1_at	-1.75584	0.00152085	probable galacturonosyltransferase 12-like	Glyma13g36280.1	carbohydrate_biosynthetic_process xylan_biosynthetic_process glucuronoxylan_biosynthetic_process glucuronoxylan_metabolic_process
	Gma.2113.1.S1_at	-1.74151	7.52409e-05	galacturonosyltransferase 8-like	Glyma18g33210.1	carbohydrate_biosynthetic_process pectin_biosynthetic_process homogalacturonan_biosynthetic_process
	Gma.9286.1.S1_s_at	-1.70514	0.000960139	probable galacturonosyltransferase-like 7-like	Glyma02g01880.1	carbohydrate_biosynthetic_process
	GmaAffx.18273.1.S1_at	-1.65168	0.000486448	Cellulose synthase-like protein E1-like	Glyma14g01670.1	polysaccharide_biosynthetic_process plant-type_cell_wall_biogenesis
	Gma.14192.1.A1_at	-1.63696	0.00105959	probable galacturonosyltransferase 15-like	Glyma02g45710.1	carbohydrate_biosynthetic_process
	GmaAffx.29340.1.A1_at	-1.57911	0.00095196	Carbohydrate-binding-like fold	Glyma01g28520.1	carbohydrate_metabolic_process
	Gma.18079.1.S1_s_at	-1.57826	0.00149975	glucose-1-phosphate adenylyltransferase large subunit 1-like	Glyma12g04630.1
	Gma.2578.1.S1_at	-1.55112	0.0034426	glucan endo-1,3-beta-glucosidase-like	Glyma11g10070.1	response_to_cold systemic_acquired_resistance
				Catabolic process - 86
	GmaAffx.1301.78.S1_s_at	-8.31554	0	vicianin hydrolase-like	Glyma08g15960.2	carbohydrate_metabolic_process
	Gma.4575.1.S1_at	-7.38484	0	fructose-bisphosphate aldolase, cytoplasmic isozyme 1-like	Glyma14g01470.1	glycolysis
	GmaAffx.58409.1.A1_at	-6.84159	2.61707e-06	mannan endo-1,4-beta-mannosidase 4-like	Glyma19g41090.1	carbohydrate_metabolic_process
	GmaAffx.90617.1.S1_s_at	-6.70514	1.63567e-07	vicianin hydrolase-like	Glyma08g15960.2	carbohydrate_metabolic_process
	Gma.1546.1.S1_a_at	-6.59151	0	acid beta-fructofuranosidase-like /// acid beta-fructofuranosidase-like	Glyma17g14750.1	carbohydrate_metabolic_process sucrose_catabolic_process,_using_beta-fructofuranosidase
	Gma.17268.1.A1_at	-6.54236	9.81402e-07	probable xyloglucan endotransglucosylase/hydrolase protein 6-like	Glyma17g16890.1
	GmaAffx.7838.3.S1_at	-6.23217	9.97759e-06	mannan endo-1,4-beta-mannosidase 7-like	Glyma04g03270.2	carbohydrate_metabolic_process
	Gma.3308.1.S1_at	-6.05996	1.14497e-06	probable polygalacturonase-like	Glyma05g37490.1	carbohydrate_metabolic_process
	Gma.2522.1.S1_at	-5.93487	6.54268e-07	fructose-1,6-bisphosphatase, cytosolic-like	Glyma10g36990.1	fructose_metabolic_process
	GmaAffx.52122.1.S1_at	-5.85179	0	6-phosphofructokinase 3-like	Glyma15g02400.2	glycolysis
	Gma.2759.1.S1_at	-5.78977	2.12637e-06	lysosomal alpha-mannosidase-like	Glyma04g37790.1	carbohydrate_metabolic_process mannose_metabolic_process
	Gma.12176.1.A1_at	-5.7067	1.63567e-07	3-hexulose-6-phosphate isomerase-like	Glyma10g38200.1	carbohydrate_metabolic_process
	Gma.17768.1.A1_at	-5.50603	1.63567e-07	beta-glucosidase 46-like	Glyma07g38850.1	carbohydrate_metabolic_process
	Gma.13475.1.S1_at	-5.44043	1.14497e-06	polygalacturonase At1g48100-like /// polygalacturonase precursor	Glyma18g19670.1	carbohydrate_metabolic_process
	GmaAffx.76046.1.S1_at	-5.41417	1.63567e-05	fructose-1,6-bisphosphatase, cytosolic-like	Glyma16g28310.1	fructose_metabolic_process
	GmaAffx.32326.1.S1_at	-5.08865	1.9628e-06	polygalacturonase-like	Glyma15g13360.1	carbohydrate_metabolic_process
	Gma.3250.1.S1_a_at	-4.87134	3.27134e-07	fructose-1,6-bisphosphatase, cytosolic-like	Glyma16g28310.1	fructose_metabolic_process
	Gma.17118.1.S1_at	-4.75076	1.63567e-07	fructose-1,6-bisphosphatase, chloroplastic-like	Glyma07g30110.1	carbohydrate_metabolic_process
	GmaAffx.20156.1.S1_s_at	-4.70354	1.14497e-05	polygalacturonase At1g48100-like /// polygalacturonase precursor	Glyma08g39340.2	carbohydrate_metabolic_process
	GmaAffx.7838.3.S1_s_at	-4.65963	8.66905e-06	mannan endo-1,4-beta-mannosidase 7-like /// mannan endo-1,4-beta-mannosidase 7-like	Glyma04g03270.2	carbohydrate_metabolic_process
	GmaAffx.52122.2.S1_at	-4.58417	1.65203e-05	6-phosphofructokinase 3-like	Glyma15g02400.2	glycolysis
	Gma.2091.1.S1_at	-4.52414	9.81402e-07	xyloglucan endotransglycosylase precursor	Glyma15g18360.1	carbohydrate_metabolic_process glucan_metabolic_process
	Gma.4597.1.S1_at	-4.47984	1.63567e-07	beta-glucosidase 46-like	Glyma07g38840.1	carbohydrate_metabolic_process
	Gma.4597.2.S1_at	-4.37621	5.88841e-06	beta-glucosidase 46-like	Glyma07g38840.1	carbohydrate_metabolic_process
	GmaAffx.12832.1.S1_at	-4.36806	1.79924e-06	probable xyloglucan endotransglucosylase/hydrolase protein 33-like	Glyma18g18920.1	carbohydrate_metabolic_process glucan_metabolic_process
	GmaAffx.90562.1.S1_s_at	-4.21325	1.9628e-06	glucomannan 4-beta-mannosyltransferase 2-like /// glucomannan 4-beta-mannosyltransferase 2-like	Glyma12g08990.1	biological_process
	Gma.7289.1.S1_at	-4.18535	6.21555e-06	glucomannan 4-beta-mannosyltransferase 9-like	Glyma19g37480.2	DNA_mediated_transformation response_to_bacterium
	Gma.1072.1.S1_at	-4.16722	6.54268e-07	aldose 1-epimerase-like	Glyma09g37450.1	galactose_metabolic_process
	GmaAffx.34532.1.S1_at	-4.0339	1.63567e-07	beta-glucosidase 46-like	Glyma07g38850.1	carbohydrate_metabolic_process
	GmaAffx.18367.1.S1_at	-3.99139	1.63567e-07	alpha-glucosidase-like	Glyma15g14150.1	carbohydrate_metabolic_process
	Gma.13292.1.S1_at	-3.96434	9.81402e-07	probable lactoylglutathione lyase, chloroplast-like	Glyma06g08900.1	carbohydrate_metabolic_process response_to_cold
	Gma.4099.1.S1_at	-3.89575	1.30854e-06	beta-galactosidase 8-like	Glyma11g16010.1	carbohydrate_metabolic_process
	Gma.7200.1.S1_at	-3.8648	9.81402e-07	putative oxidoreductase GLYR1-like	Glyma13g42500.1	metabolic_process pentose-phosphate_shunt
	Gma.13020.1.S1_at	-3.80098	2.45351e-06	glucan endo-1,3-beta-glucosidase 3-like	Glyma02g43640.1	carbohydrate_metabolic_process
	GmaAffx.68234.1.S1_at	-3.78489	0	Carbohydrate-binding-like fold	Glyma03g08980.1	carbohydrate_metabolic_process
	Gma.17518.1.S1_at	-3.76201	3.27134e-07	xylulose kinase-like	Glyma11g12040.1	carbohydrate_metabolic_process xylulose_catabolic_process
	Gma.8371.1.S1_at	-3.64701	1.30854e-06	glucan endo-1,3-beta-glucosidase 7-like	Glyma06g01500.2	carbohydrate_metabolic_process
	GmaAffx.45873.2.S1_at	-3.59911	1.30854e-06	Aldose 1-epimerase-like	Glyma07g11600.2	galactose_metabolic_process
	GmaAffx.1290.1.S1_at	-3.57613	2.45351e-06	acid beta-fructofuranosidase-like	Glyma01g41990.1	carbohydrate_metabolic_process sucrose_catabolic_process,_using_beta-fructofuranosidase
	GmaAffx.74847.1.S1_at	-3.51521	0.000271358	mannan endo-1,4-beta-mannosidase 7-like	Glyma06g03350.1	carbohydrate_metabolic_process
	Gma.15979.2.S1_at	-3.42621	0.000140341	probable polygalacturonase-like	Glyma18g47130.1	carbohydrate_metabolic_process
	Gma.2759.2.S1_a_at	-3.34381	8.34192e-06	lysosomal alpha-mannosidase-like /// lysosomal alpha-mannosidase-like	Glyma06g17270.1	carbohydrate_metabolic_process mannose_metabolic_process
	Gma.2876.1.S1_s_at	-3.33333	1.63567e-07	cytosolic malate dehydrogenase	Glyma02g00810.1	carbohydrate_metabolic_process glycolysis malate_metabolic_process metabolic_process cellular_carbohydrate_metabolic_process
	Gma.9444.1.S1_at	-3.30244	1.04683e-05	mannosylglycoprotein endo-beta-mannosidase-like	Glyma10g29550.1	carbohydrate_metabolic_process
	Gma.13062.1.S1_at	-3.29846	3.76204e-06	mannan endo-1,4-beta-mannosidase 7-like	Glyma01g37720.2	carbohydrate_metabolic_process
	GmaAffx.90527.1.S1_at	-3.25478	9.81402e-07	probable polygalacturonase-like	Glyma08g02050.2	carbohydrate_metabolic_process
	GmaAffx.15385.1.S1_at	-3.25434	2.02823e-05	glucan endo-1,3-beta-glucosidase 13-like	Glyma08g03670.1	carbohydrate_metabolic_process
	Gma.1511.1.S1_at	-3.15972	1.4721e-06	glucomannan 4-beta-mannosyltransferase 9-like	Glyma13g21440.1	DNA_mediated_transformation response_to_bacterium
	GmaAffx.68770.2.S1_at	-2.9878	4.25274e-06	glucan endo-1,3-beta-glucosidase 3-like	Glyma02g43640.1	carbohydrate_metabolic_process
	GmaAffx.54572.1.S1_at	-2.86742	2.14273e-05	6-phosphofructokinase 3-like	Glyma13g42990.1	glycolysis
	Gma.10876.2.S1_a_at	-2.81073	2.12637e-06	glucomannan 4-beta-mannosyltransferase 2-like	Glyma12g08990.1	biological_process
	GmaAffx.92501.1.S1_at	-2.77204	1.5866e-05	Malate dehydrogenase, cytoplasmic-like	Glyma10g00920.2	carbohydrate_metabolic_process glycolysis malate_metabolic_process metabolic_process cellular_carbohydrate_metabolic_process
	GmaAffx.93356.1.S1_at	-2.73547	0.000688454	alpha-glucosidase-like	Glyma09g03250.1	carbohydrate_metabolic_process
	Gma.1524.1.S1_at	-2.7097	1.27582e-05	beta-glucosidase 10-like	Glyma12g05830.1	carbohydrate_metabolic_process
	Gma.10997.1.S1_at	-2.70085	9.65046e-06	glucan endo-1,3-beta-glucosidase-like protein 3-like	Glyma17g08570.1	biological_process
	Gma.7287.1.S1_at	-2.55516	7.52409e-06	probable 6-phosphogluconolactonase 4, chloroplastic-like	Glyma04g40990.1	carbohydrate_metabolic_process embryonic_development_ending_in_seed_dormancy
	GmaAffx.45873.1.S1_at	-2.53451	4.41631e-06	aldose 1-epimerase-like	Glyma07g11600.2	galactose_metabolic_process
	GmaAffx.67378.1.A1_at	-2.5214	2.61707e-06	fructan 6-exohydrolase-like	Glyma17g34590.2	carbohydrate_metabolic_process
	Gma.783.1.A1_at	-2.50343	8.4237e-05	6-phosphogluconate dehydrogenase family protein	Glyma05g30310.1	metabolic_process pentose-phosphate_shunt
	Gma.7138.2.S1_a_at	-2.49456	2.61707e-06	lactate/malate dehydrogenase family protein	Glyma10g34150.1	carbohydrate_metabolic_process malate_metabolic_process metabolic_process glycolysis cellular_carbohydrate_metabolic_process
	GmaAffx.63519.1.S1_at	-2.44886	0.000133798	putative glucose-6-phosphate 1-epimerase-like	Glyma19g00600.3	galactose_metabolic_process
	Gma.10791.2.S1_a_at	-2.40864	6.70625e-06	xyloglucan endotransglucosylase/hydrolase protein 9-like /// xyloglucan endotransglucosylase/hydrolase protein 9-like	Glyma06g45860.1	carbohydrate_metabolic_process glucan_metabolic_process
	GmaAffx.90864.1.S1_at	-2.36283	0.00225134	probable 6-phosphogluconolactonase 4, chloroplastic-like	Glyma04g40990.1	carbohydrate_metabolic_process embryonic_development_ending_in_seed_dormancy
	GmaAffx.92640.1.S1_at	-2.34466	0.000261053	putative glucose-6-phosphate 1-epimerase-like	Glyma01g37900.1	galactose_metabolic_process
	Gma.13128.1.S1_at	-2.31494	2.02823e-05	lysosomal alpha-mannosidase-like	Glyma02g05240.2	carbohydrate_metabolic_process mannose_metabolic_process
	Gma.9559.1.S1_s_at	-2.27575	2.96056e-05	aldose 1-epimerase-like /// uncharacterized LOC100779660 /// aldose 1-epimerase-like	Glyma09g30540.1	galactose_metabolic_process
	GmaAffx.66755.1.S1_at	-2.16656	3.1732e-05	cyclomaltodextrin glucanotransferase-like /// uncharacterized LOC100809880 /// cyclomaltodextrin glucanotransferase-like /// uncharacterized LOC100815060	Glyma03g08850.1	carbohydrate_metabolic_process
	Gma.17178.2.S1_at	-2.13744	1.04683e-05	putative glucose-6-phosphate 1-epimerase-like /// putative glucose-6-phosphate 1-epimerase-like	Glyma01g37900.1	galactose_metabolic_process
	GmaAffx.91660.1.S1_at	-2.09284	0.000291313	Cytosolic malate dehydrogenase	Glyma02g00810.1	carbohydrate_metabolic_process glycolysis malate_metabolic_process metabolic_process cellular_carbohydrate_metabolic_process
	GmaAffx.83619.1.S1_at	-2.0617	2.04459e-05	6-phosphofructo-2-kinase/fructose-2,6-biphosphatase 2-like	Glyma11g27870.1	fructose_metabolic_process N-terminal_protein_myristoylation
	Gma.13192.1.S1_at	-2.03068	1.78288e-05	probable arabinose 5-phosphate isomerase-like	Glyma19g34860.1	carbohydrate_metabolic_process
	GmaAffx.78326.1.S1_at	-2.01067	0.000134779	mannan endo-1,4-beta-mannosidase 6-like	Glyma18g44810.1	carbohydrate_metabolic_process
	Gma.17178.1.S1_s_at	-1.99488	6.26462e-05	putative glucose-6-phosphate 1-epimerase-like /// putative glucose-6-phosphate 1-epimerase-like	Glyma01g37900.1	galactose_metabolic_process
	Gma.595.1.S1_at	-1.85899	2.71521e-05	beta-amylase	Glyma06g45700.1	starch_catabolic_process
	GmaAffx.93483.1.S1_s_at	-1.808	4.44902e-05	Xyloglucan endotransglycosylase precursor	Glyma15g18360.1	carbohydrate_metabolic_process glucan_metabolic_process
	Gma.7154.1.S1_at	-1.79955	0.00257962	6-phosphofructo-2-kinase/fructose-2,6-biphosphatase-like	Glyma14g37520.1	fructose_metabolic_process N-terminal_protein_myristoylation
	Gma.16076.1.A1_at	-1.77397	0.000169946	beta-hexosaminidase-like	Glyma08g16970.1	carbohydrate_metabolic_process
	Gma.361.1.S1_at	-1.76398	4.85794e-05	probable xyloglucan endotransglucosylase/hydrolase protein 32-like	Glyma12g08520.1	carbohydrate_metabolic_process glucan_metabolic_process
	GmaAffx.48347.1.S1_at	-1.76046	0.000130199	isoamylase 2, chloroplastic-like	Glyma19g33620.1	carbohydrate_metabolic_process
	Gma.13925.1.A1_at	-1.65462	0.000160132	Aldose 1-epimerase-like	Glyma19g02450.1	galactose_metabolic_process
	GmaAffx.36659.1.S1_s_at	-1.65384	0.000178615	polygalacturonase At1g48100-like /// polygalacturonase PG1 /// polygalacturonase PG2	Glyma16g22490.1	carbohydrate_metabolic_process
	GmaAffx.26972.1.S1_at	-1.60381	2.50258e-05	glucan endo-1,3-beta-glucosidase-like protein 1-like	Glyma12g33610.1	biological_process
	Gma.10992.1.S1_at	-1.60044	0.000374078	Probable polygalacturonase-like	Glyma05g37490.1	carbohydrate_metabolic_process
	Gma.3496.1.A1_s_at	-1.55793	0.000214764	6-phosphofructo-2-kinase/fructose-2,6-biphosphatase 2-like /// 6-phosphofructo-2-kinase/fructose-2,6-biphosphatase-like	Glyma18g06770.1	fructose_metabolic_process N-terminal_protein_myristoylation
	GmaAffx.36659.1.S1_at	-1.51122	4.8743e-05	polygalacturonase At1g48100-like	Glyma16g22490.1	carbohydrate_metabolic_process
	GmaAffx.93073.1.S1_s_at	-1.51114	0.00217757	beta-1,3-endoglucanase	Glyma03g28850.1	carbohydrate_metabolic_process
	Catabolic Process - 27
	Identification	Log2(FC)	Pvalue	Description	Phytozome	Gene ontology
	Gma.10591.1.S1_at	-6.08908	0	Single hybrid motif superfamily protein	Glyma11g04530.2	glycine_catabolic_process
	GmaAffx.47676.1.A1_at	-4.33841	9.15976e-06	glycine decarboxylase complex H	Glyma01g40810.2	glycine_catabolic_process
	Gma.12318.1.S1_at	-4.11121	1.63567e-07	cytokinin dehydrogenase 7-like	Glyma14g11280.1	cytokinin_catabolic_process
	Gma.14062.1.A1_at	-3.61565	2.78064e-06	ATP-dependent zinc metalloprotease FTSH 11, chloroplastic/mitochondrial-like	Glyma06g13140.1	response_to_heat PSII_associated_light-harvesting_complex_II_catabolic_process
	Gma.17192.1.A1_at	-3.19883	5.88841e-06	ubiquitin carboxyl-terminal hydrolase 26-like	Glyma14g17070.1	GO:0048316
	Gma.15625.1.S1_x_at	-2.93738	1.07954e-05	asparagine synthetase 2	Glyma14g37440.1	amino_acid_catabolic_process response_to_light_stimulus response_to_absence_of_light response_to_sucrose_stimulus cellular_response_to_sucrose_starvation
	GmaAffx.86050.1.S1_at	-2.80352	4.41631e-06	ATP-dependent zinc metalloprotease FTSH 11, chloroplastic/mitochondrial-like	Glyma06g13140.1	response_to_heat PSII_associated_light-harvesting_complex_II_catabolic_process
	Gma.967.1.S1_at	-2.44147	3.27134e-05	grr1 protein	Glyma06g07200.1	ubiquitin-dependent_protein_catabolic_process response_to_ethylene_stimulus negative_regulation_of_ethylene_mediated_signaling_pathway
	Gma.15625.1.S1_a_at	-2.40597	0.000296711	asparagine synthetase 2 /// asparagine synthetase, root [glutamine-hydrolyzing]-like	Glyma14g37440.1	amino_acid_catabolic_process response_to_light_stimulus response_to_absence_of_light response_to_sucrose_stimulus cellular_response_to_sucrose_starvation
	GmaAffx.85662.1.S1_at	-2.28331	0.000614194	Cytochrome b561/ferric reductase transmembrane with DOMON related domain	Glyma19g44480.1	histidine_catabolic_process
	GmaAffx.18757.1.S1_at	-2.15938	3.76204e-06	peptidoglycan-binding LysM domain-containing protein	Glyma09g39930.1	cell_wall_catabolic_process
	Gma.5532.1.S1_a_at	-2.13691	1.79924e-06	allantoate deiminase, chloroplastic-like	Glyma09g05600.4	proteolysis ureide_catabolic_process
	GmaAffx.83218.1.S1_s_at	-2.12557	0.000180087	allantoate deiminase, chloroplastic-like	Glyma09g05600.4	proteolysis ureide_catabolic_process
	GmaAffx.78778.1.S1_at	-2.04308	2.33901e-05	ATP-dependent zinc metalloprotease FTSH 11, chloroplastic/mitochondrial-like	Glyma06g13140.1	response_to_heat PSII_associated_light-harvesting_complex_II_catabolic_process
	Gma.13464.1.A1_a_at	-1.9077	0.000694669	hexokinase-2, chloroplastic-like /// hexokinase-2, chloroplastic-like	Glyma17g37720.1	response_to_cold response_to_osmotic_stress cell_division
	Gma.16761.1.A1_at	-1.85779	0.000211656	alpha-L-fucosidase 2-like	Glyma20g26650.1	biological_process
	Gma.5532.2.S1_s_at	-1.75341	0.00144986	allantoate deiminase, chloroplastic-like	Glyma09g05600.4	proteolysis ureide_catabolic_process
	GmaAffx.82332.1.S1_at	-1.74541	1.19404e-05	Ribokinase-like	Glyma13g33840.1	D-ribose_catabolic_process D-ribose_metabolic_process
	Gma.16580.1.S1_at	-1.73817	1.99552e-05	pfkB-like carbohydrate kinase family protein	Glyma04g03290.1	D-ribose_catabolic_process
	Gma.17530.1.S1_at	-1.73163	0.00363757	adagio protein 1-like	Glyma09g06220.1	circadian_rhythm ubiquitin-dependent_protein_catabolic_process flower_development response_to_red_light regulation_of_circadian_rhythm entrainment_of_circadian_clock_by_photoperiod SCF-dependent_proteasomal_ubiquitin-dependent_protein_catabolic_process proteasomal_protein_catabolic_process proteasomal_protein_catabolic_process
	GmaAffx.1876.1.S1_at	-1.72597	6.54268e-07	protein TRANSPORT INHIBITOR RESPONSE 1-like	Glyma08g06390.1	ubiquitin-dependent_protein_catabolic_process response_to_auxin_stimulus pollen_maturation stamen_development response_to_molecule_of_bacterial_origin lateral_root_formation
	GmaAffx.92533.1.S1_s_at	-1.70349	3.7784e-05	pfkB-like carbohydrate kinase family protein	Glyma04g03290.1	D-ribose_catabolic_process
	Gma.10691.1.S1_a_at	-1.69824	3.27134e-05	ubiquitin conjugating enzyme 9	Glyma03g41630.2	ubiquitin-dependent_protein_catabolic_process
	Gma.1478.2.S1_s_at	-1.6567	0.000126928	SAL1 phosphatase-like /// SAL1 phosphatase-like	Glyma05g26250.1	RNA_catabolic_process response_to_cold negative_regulation_of_transcription response_to_abiotic_stimulus sulfur_metabolic_process abscisic_acid_mediated_signaling phosphoinositide-mediated_signaling negative_regulation_of_signal_transduction negative_regulation_of_signal_transduction
	GmaAffx.90980.1.A1_s_at	-1.64923	4.48174e-05	NEDD8-activating enzyme E1 catalytic subunit-like	Glyma07g38770.1	protein_neddylation
	Gma.13248.1.S1_at	-1.60804	1.29218e-05	ubiquitin-conjugating enzyme E2 28-like	Glyma11g31410.1	ubiquitin-dependent_protein_catabolic_process
	Gma.1478.2.S1_at	-1.58133	0.000168147	SAL1 phosphatase-like	Glyma05g26250.1	RNA_catabolic_process response_to_cold negative_regulation_of_transcription response_to_abiotic_stimulus sulfur_metabolic_process abscisic_acid_mediated_signaling phosphoinositide-mediated_signaling negative_regulation_of_signal_transduction negative_regulation_of_signal_transduction
	Cell Cycle or Division - 14
	Identification	Log2(FC)	Pvalue	Description	Phytozome	Gene ontology
	GmaAffx.43209.1.A1_at	-6.15017	0	cyclin-U1-1-like	Glyma12g32200.1	regulation_of_cell_cycle
	GmaAffx.8550.1.S1_at	-5.31347	1.63567e-07	phantastica transcription factor a	Glyma07g15850.1	asymmetric_cell_division negative_regulation_of_transcription response_to_virus response_to_salt_stress response_to_auxin_stimulus response_to_gibberellin_stimulus response_to_jasmonic_acid_stimulus response_to_salicylic_acid_stimulus response_to_salicylic_acid_stimulus proximal/distal_axis_specification response_to_cadmium_ion leaf_morphogenesis leaf_formation
	GmaAffx.23127.1.S1_at	-4.37059	2.28994e-06	cell division protein ftsY homolog	Glyma07g08240.1	protein_targeting thylakoid_membrane_organization
	GmaAffx.60821.1.A1_at	-3.29683	1.63567e-07	cell division protein ftsZ homolog 1, chloroplastic-like	Glyma02g46530.1	chloroplast_fission plastid_fission
	Gma.4018.1.S1_at	-3.01304	3.92561e-06	cyclin-D3-2-like	Glyma06g04580.1	G1_phase_of_mitotic_cell_cycle regulation_of_cell_proliferation response_to_sucrose_stimulus response_to_brassinosteroid_stimulus response_to_cytokinin_stimulus regulation_of_cell_cycle
	Gma.1368.1.S1_at	-2.66916	6.0847e-05	cyclin-D1-1-like	Glyma08g40150.1	G1_phase_of_mitotic_cell_cycle regulation_of_cell_cycle
	GmaAffx.90639.1.S1_at	-2.39169	1.27582e-05	cyclin-A2-2-like	Glyma06g07670.1	regulation_of_cell_cycle
	GmaAffx.72584.1.S1_at	-2.24979	8.66905e-06	cyclin-dependent kinase inhibitor 2	Glyma05g16070.1	56.72
	GmaAffx.5579.1.S1_at	-2.19797	1.35761e-05	cyclin-D4-1-like	Glyma20g27180.1	G1_phase_of_mitotic_cell_cycle regulation_of_cell_cycle
	GmaAffx.12439.1.S1_at	-2.1772	5.88841e-06	phantastica transcription factor b	Glyma03g19030.1	asymmetric_cell_division negative_regulation_of_transcription response_to_virus response_to_salt_stress response_to_auxin_stimulus response_to_gibberellin_stimulus response_to_jasmonic_acid_stimulus response_to_salicylic_acid_stimulus response_to_salicylic_acid_stimulus proximal/distal_axis_specification response_to_cadmium_ion leaf_morphogenesis leaf_formation
	GmaAffx.72045.1.S1_at	-2.0311	4.17096e-05	cell division protein ftsZ homolog 2-1, chloroplastic-like	Glyma10g08390.1	protein_polymerization
	GmaAffx.77562.1.S1_at	-2.01079	4.18732e-05	cyclin-D1-1-like	Glyma08g40150.1	G1_phase_of_mitotic_cell_cycle regulation_of_cell_cycle
	GmaAffx.51903.1.S1_at	-1.83207	2.87878e-05	cell division protein ftsY homolog	Glyma07g08240.1	protein_targeting thylakoid_membrane_organization
	Gma.17909.1.S1_at	-1.81607	0.000175998	cyclin-P3-1-like	Glyma03g31030.1	regulation_of_cell_cycle
	Cell death/Proteolysis/Senescence - 101
	Identification	Log2(FC)	Pvalue	Description	Phytozome	Gene ontology
	Gma.8538.1.S1_at	-9.27149	0	metalloproteinase	Glyma02g37990.1	proteolysis
	Gma.4610.1.S1_s_at	-8.21437	0	aspartic proteinase nepenthesin-1-like	Glyma08g43330.1	proteolysis
	GmaAffx.24992.1.S1_at	-7.86726	9.81402e-07	aspartic proteinase nepenthesin-1-like	Glyma08g43330.1	proteolysis
	Gma.6498.1.A1_at	-6.62575	0	aspartic proteinase nepenthesin-1-like	Glyma11g03500.1	proteolysis
	Gma.283.1.S1_at	-6.08796	1.63567e-07	serine carboxypeptidase-like 34-like	Glyma11g10600.1
	GmaAffx.91782.1.S1_s_at	-5.51519	0	prostaglandin G/H synthase 2-like	Glyma19g01470.1	cell_death lipid_metabolic_process response_to_oxidative_stress fatty_acid_alpha-oxidation response_to_salicylic_acid_stimulus response_to_other_organism
	Gma.1951.2.S1_a_at	-5.45644	2.22451e-05	serine carboxypeptidase-like 51-like	Glyma13g39600.1	proteolysis
	Gma.4258.1.S1_at	-5.42518	6.54268e-07	ureidoglycolate amidohydrolase	Glyma10g32850.2	proteolysis
	Gma.12863.1.S1_at	-5.20337	1.63567e-07	prostaglandin G/H synthase 2-like	Glyma19g01470.1	cell_death lipid_metabolic_process response_to_oxidative_stress fatty_acid_alpha-oxidation response_to_salicylic_acid_stimulus response_to_other_organism
	GmaAffx.87644.1.S1_at	-5.12372	1.63567e-07	lon protease 2-like	Glyma14g07680.1	ATP-dependent_proteolysis
	GmaAffx.57464.1.A1_at	-5.07976	9.81402e-07	subtilisin-like protease-like	Glyma04g02440.1	proteolysis
	GmaAffx.92139.1.S1_x_at	-5.06887	1.63567e-07	subtilisin-like protease-like	Glyma05g28500.1	proteolysis response_to_auxin_stimulus lateral_root_morphogenesis
	GmaAffx.91167.1.S1_s_at	-5.03075	2.76428e-05	aspartic proteinase nepenthesin-1-like	Glyma09g31930.1	proteolysis
	Gma.1829.1.A1_a_at	-4.99805	8.99619e-06	P34 probable thiol protease-like	Glyma08g12340.1	proteolysis developmental_programmed_cell_death
	Gma.12863.2.A1_at	-4.98098	6.54268e-07	prostaglandin G/H synthase 1-like	Glyma13g04410.1	cell_death lipid_metabolic_process response_to_oxidative_stress fatty_acid_alpha-oxidation response_to_salicylic_acid_stimulus response_to_other_organism
	GmaAffx.92139.1.S1_at	-4.94382	1.63567e-07	subtilisin-like protease-like /// SUB1 homolog (S. cerevisiae)	Glyma05g28500.1	proteolysis response_to_auxin_stimulus lateral_root_morphogenesis
	GmaAffx.11242.1.S1_s_at	-4.71714	1.30854e-06	serine carboxypeptidase-like 51-like	Glyma13g39600.1	proteolysis
	GmaAffx.90585.1.S1_s_at	-4.48933	8.66905e-06	aspartic proteinase nepenthesin-2-like	Glyma18g10200.1	proteolysis
	Gma.8162.1.S1_at	-4.45452	1.63567e-07	prolyl endopeptidase-like	Glyma14g39910.1	proteolysis
	Gma.6238.1.S1_at	-4.36084	1.63567e-07	MLO-like protein 1-like	Glyma04g00370.1	cell_death defense_response
	Gma.6238.1.S1_at	-4.35895	1.14497e-06	MLO-like protein 1-like	Glyma09g36170.1	shoot_development
	Gma.1274.1.S1_at	-4.33382	2.12637e-06	aspartic proteinase nepenthesin-1-like	Glyma09g31930.1	proteolysis
	GmaAffx.71763.1.S1_at	-4.3332	1.14497e-05	subtilisin-like protease-like	Glyma17g35490.1	proteolysis seed_coat_development mucilage_metabolic_process_during_seed_coat_development
	GmaAffx.50637.1.S1_at	-4.22969	1.63567e-07	acylamino-acid-releasing enzyme-like	Glyma10g00320.1	proteolysis
	GmaAffx.849.1.S1_at	-4.22527	1.9628e-06	subtilisin-like protease-like	Glyma06g04810.1	proteolysis seed_coat_development mucilage_metabolic_process_during_seed_coat_development
	Gma.559.1.A1_at	-4.16806	4.61259e-05	subtilisin-like protease-like	Glyma14g09670.1	proteolysis seed_coat_development mucilage_metabolic_process_during_seed_coat_development
	GmaAffx.69562.1.S1_at	-4.10749	5.88841e-06	serine carboxypeptidase-like 34-like	Glyma12g02880.1
	Gma.13500.1.A1_at	-4.06684	2.12637e-06	lysosomal Pro-X carboxypeptidase-like	Glyma19g38350.1	proteolysis
	Gma.5689.3.S1_s_at	-4.03435	3.6639e-05	metalloendoproteinase 1-like /// metalloendoproteinase 1-like /// metalloendoproteinase 1-like	Glyma02g03310.1	proteolysis
	Gma.12536.2.A1_at	-3.96804	9.81402e-07	Eukaryotic aspartyl protease family protein	Glyma02g05060.1	proteolysis
	GmaAffx.74863.1.S1_s_at	-3.89706	2.81335e-05	serine carboxypeptidase-like 19-like	Glyma15g09700.1	proteolysis
	Gma.7415.1.S1_at	-3.81586	9.81402e-07	protein LOL1-like	Glyma05g23710.1	induction_of_apoptosis
	Gma.12536.1.S1_at	-3.79979	9.97759e-06	Eukaryotic aspartyl protease family protein	Glyma02g05060.1	proteolysis
	GmaAffx.25834.1.S1_at	-3.75969	2.22451e-05	MLO-like protein 1-like	Glyma04g00370.1	cell_death defense_response
	GmaAffx.91782.1.S1_at	-3.74829	6.54268e-07	prostaglandin G/H synthase 2-like	Glyma19g01470.1	cell_death lipid_metabolic_process response_to_oxidative_stress fatty_acid_alpha-oxidation response_to_salicylic_acid_stimulus response_to_other_organism
	Gma.4258.2.S1_a_at	-3.74642	1.37396e-05	ureidoglycolate amidohydrolase	Glyma10g32850.2	proteolysis
	GmaAffx.1863.1.S1_at	-3.71032	2.45351e-06	aspartic proteinase-like protein 1-like	Glyma18g02280.3	proteolysis
	GmaAffx.67054.2.S1_s_at	-3.64889	3.27134e-07	lsd one like 1	Glyma05g23710.2	induction_of_apoptosis
	Gma.2186.1.S1_at	-3.49252	4.56352e-05	tripeptidyl-peptidase 2-like	Glyma10g37900.1	proteolysis
	Gma.7222.1.S1_at	-3.48387	1.35761e-05	subtilisin-like protease-like	Glyma17g06740.1	proteolysis
	Gma.4265.1.S1_at	-3.43659	1.60296e-05	xylem cysteine proteinase 2-like	Glyma04g01640.1	proteolysis developmental_programmed_cell_death
	Gma.2669.1.S1_at	-3.43298	2.99328e-05	serine carboxypeptidase-like 19-like	Glyma15g09700.1	proteolysis
	GmaAffx.78710.1.S1_at	-3.42336	1.81559e-05	protease 4-like	Glyma04g31180.1	GO:0006508 GO:0009642
	Gma.928.1.S1_at	-3.34265	2.12637e-06	acylamino-acid-releasing enzyme-like	Glyma10g00350.1	proteolysis
	Gma.9705.1.S1_s_at	-3.22475	0.000167002	serine carboxypeptidase-like 48-like	Glyma12g30160.1	proteolysis
	GmaAffx.81126.1.S1_at	-3.18577	0.00015637	pheophorbide a oxygenase, chloroplastic-like	Glyma05g28900.1
	Gma.16526.1.S1_at	-3.15546	2.48622e-05	serine carboxypeptidase-like 3-like	Glyma13g03850.1	proteolysis
	GmaAffx.87093.1.S1_s_at	-3.14917	2.78064e-06	subtilisin-like protease-like /// SUB1 homolog (S. cerevisiae)	Glyma08g11500.1	proteolysis response_to_auxin_stimulus lateral_root_morphogenesis
	Gma.13050.1.S1_at	-3.12953	2.51893e-05	lon protease 2-like	Glyma04g03100.1	ATP-dependent_proteolysis
	Gma.1951.1.S1_at	-3.04635	6.15012e-05	serine carboxypeptidase-like 51-like	Glyma13g39600.1	proteolysis
	Gma.13490.2.A1_at	-3.03591	1.06319e-05	lon protease homolog 2, peroxisomal-like	Glyma01g41150.1	ATP-dependent_proteolysis
	Gma.2056.1.S1_at	-3.01054	1.9628e-06	subtilisin-like protease-like	Glyma17g17850.1	proteolysis seed_coat_development mucilage_metabolic_process_during_seed_coat_development
	Gma.4867.1.S1_at	-2.97755	2.38808e-05	serine carboxypeptidase-like 45-like	Glyma03g28080.3	proteolysis
	Gma.5402.1.S1_at	-2.97048	1.63567e-06	serine carboxypeptidase-like 40-like	Glyma09g36080.1	proteolysis
	GmaAffx.83891.1.S1_at	-2.92679	3.22227e-05	subtilisin-like protease-like	Glyma15g35460.1	proteolysis
	GmaAffx.3364.1.A1_at	-2.87702	0.000462077	serine carboxypeptidase II-3-like	Glyma13g14410.2	proteolysis
	Gma.7474.1.A1_at	-2.74346	2.33901e-05	aspartic proteinase nepenthesin-1-like	Glyma17g15020.1	proteolysis
	GmaAffx.82451.1.S1_at	-2.69685	0.000676513	BCL-2-associated athanogene 1	Glyma16g32290.1	apoptosis regulation_of_apoptosis
	GmaAffx.32304.1.S1_s_at	-2.68666	4.44902e-05	matrix metalloproteinase MMP2	Glyma01g04360.1	proteolysis
	Gma.1944.1.S1_at	-2.67491	1.63567e-05	matrix metalloproteinase MMP2	Glyma01g04360.1	proteolysis
	GmaAffx.41840.1.A1_s_at	-2.65983	3.36948e-05	subtilisin-like protease-like	Glyma14g05250.1	proteolysis response_to_auxin_stimulus lateral_root_morphogenesis
	GmaAffx.85292.1.S1_at	-2.62652	1.73381e-05	aspartic proteinase nepenthesin-2-like	Glyma15g13000.1	proteolysis
	Gma.17669.1.S1_at	-2.57002	8.34192e-06	IAA-amino acid hydrolase ILR1-like 5-like	Glyma04g40440.1	proteolysis auxin_metabolic_process
	Gma.7196.1.S1_at	-2.50778	4.56352e-05	protease Do-like 2, chloroplastic-like	Glyma02g17130.1	proteolysis photosystem_II_repair
	Gma.10210.1.A1_at	-2.36963	2.84607e-05	xylem cysteine proteinase 2-like	Glyma06g01710.1	proteolysis developmental_programmed_cell_death
	GmaAffx.81288.1.S1_at	-2.36802	0.000260399	protease Do-like 2, chloroplastic-like	Glyma02g17130.1	proteolysis photosystem_II_repair
	Gma.2487.2.S1_at	-2.33987	8.96348e-05	subtilisin-like protease-like	Glyma07g04500.3	GO:0006508
	GmaAffx.48644.1.S1_at	-2.3391	0.000908124	probable glutamate carboxypeptidase 2-like	Glyma01g01000.2	proteolysis
	GmaAffx.81930.1.S1_at	-2.33632	0.000123657	aspartic proteinase nepenthesin-1-like	Glyma17g15020.1	proteolysis
	Gma.1759.1.S1_at	-2.29601	1.63567e-07	pheophorbide a oxygenase, chloroplastic-like	Glyma05g28900.1
	Gma.12150.1.S1_at	-2.29365	0.000293276	cysteine proteinase	Glyma06g18390.1	proteolysis
	Gma.14312.1.S1_at	-2.29251	0.000108281	subtilisin-like protease-like	Glyma04g04730.1	proteolysis seed_coat_development mucilage_metabolic_process_during_seed_coat_development
	Gma.13490.1.S1_at	-2.22331	0.000433453	lon protease homolog 2, peroxisomal-like	Glyma01g41150.1	ATP-dependent_proteolysis
	GmaAffx.84404.1.S1_at	-2.22116	0.000237172	probable glutamate carboxypeptidase 2-like	Glyma01g01000.2	proteolysis
	Gma.3543.1.S1_at	-2.19785	1.79924e-06	IAA-amino acid hydrolase ILR1-like 6-like	Glyma06g12120.1	proteolysis auxin_metabolic_process
	GmaAffx.55124.1.S1_at	-2.04571	0.000197098	metacaspase-1-like	Glyma08g19050.1	induction_of_apoptosis proteolysis
	Gma.2414.1.S1_at	-1.97977	4.61259e-05	subtilisin-like protease-like	Glyma14g05250.1	proteolysis response_to_auxin_stimulus lateral_root_morphogenesis
	GmaAffx.81837.1.S1_at	-1.9659	6.70625e-06	ATP-dependent Clp protease proteolytic subunit-related protein 4, chloroplastic-like	Glyma05g05440.1	ATP-dependent_proteolysis
	GmaAffx.86642.1.S1_at	-1.95786	0.000152935	IAA-amino acid hydrolase ILR1-like 5-like	Glyma04g40440.1	proteolysis auxin_metabolic_process
	GmaAffx.39703.1.S1_at	-1.92261	6.37912e-06	serine carboxypeptidase-like 3-like	Glyma13g03860.1	proteolysis secondary_metabolic_process
	GmaAffx.76858.1.S1_at	-1.91554	9.65046e-06	endoplasmic reticulum metallopeptidase 1-like	Glyma10g35510.1	proteolysis
	GmaAffx.63611.1.S1_at	-1.88355	0.000671279	aspartic proteinase nepenthesin-2-like	Glyma08g43360.1	proteolysis
	Gma.3301.1.S1_at	-1.83526	0.00138721	MLO-like protein 1-like	Glyma06g00440.1	cell_death defense_response
	GmaAffx.50303.1.S1_at	-1.81572	0.00181788	putative protease Do-like 14-like	Glyma19g42250.2	proteolysis
	Gma.4580.1.S1_at	-1.81345	0.000287387	metacaspase-4-like	Glyma15g31750.1	proteolysis
	Gma.9121.1.S1_at	-1.8113	0.000171745	ATP-dependent Clp protease proteolytic subunit-related protein 2, chloroplastic-like	Glyma05g04020.1	ATP-dependent_proteolysis chloroplast_organization
	GmaAffx.35346.1.S1_at	-1.80327	7.73672e-05	cucumisin-like	Glyma02g41950.2	proteolysis
	Gma.8288.2.A1_at	-1.79749	0.00059702	protease Do-like 7-like	Glyma11g33880.1	proteolysis
	Gma.12929.1.A1_at	-1.77425	1.45575e-05	aspartic proteinase-like protein 2-like	Glyma12g08870.1	proteolysis
	GmaAffx.91441.1.S1_at	-1.76483	0.00150645	Aminoacyl peptidase	Glyma03g37810.1	proteolysis
	GmaAffx.81897.1.S1_at	-1.73438	3.22227e-05	serine carboxypeptidase-like 25-like	Glyma18g50170.1	proteolysis
	GmaAffx.35670.1.A1_at	-1.72307	0.000814891	RING/U-box superfamily protein	Glyma05g30920.1	positive_regulation_of_programmed_cell_death
	Gma.17972.1.S1_at	-1.72005	3.04235e-05	serine carboxypeptidase II-2-like	Glyma04g24380.1	proteolysis
	GmaAffx.74105.1.S1_at	-1.70026	5.56128e-06	MLO-like protein 6-like	Glyma11g15920.1	cell_death defense_response defense_response_to_fungus,_incompatible_interaction
	Gma.14628.1.S1_at	-1.68851	0.000243715	aspartic proteinase nepenthesin-1-like	Glyma01g21480.1	proteolysis
	Gma.10241.1.S1_at	-1.64157	0.000248949	serine carboxypeptidase-like 27-like	Glyma16g26070.2	proteolysis
	Gma.879.1.A1_a_at	-1.58152	0.000159478	Probable glutamate carboxypeptidase 2-like	Glyma01g01000.2	proteolysis
	Gma.3195.1.S1_at	-1.55255	2.45351e-05	Probable glutamyl endopeptidase, chloroplastic-like /// Aminoacyl peptidase	Glyma03g37810.1	proteolysis
	GmaAffx.62924.1.S1_at	-1.5459	0.000702521	serine carboxypeptidase-like 20-like	Glyma09g38500.1	proteolysis
	GmaAffx.20786.1.A1_at	-1.52435	0.0016409	serine carboxypeptidase-like 33-like	Glyma17g04120.2	proteolysis
	Gma.9885.1.S1_s_at	-1.50055	4.30181e-05	serine carboxypeptidase-like 49-like	Glyma10g17160.1	proteolysis
	Defense / Response to Biotic stimulus - 83
	Identification	Log2(FC)	Pvalue	Description	Phytozome	Gene ontology
	GmaAffx.23295.1.S1_at	-7.70534	0	NDR1/HIN1-like 1	Glyma02g35630.1	defense_response_to_virus
	GmaAffx.85164.1.S1_s_at	-7.42028	2.45351e-06	phosphoribulokinase, chloroplastic-like /// phosphoribulokinase, chloroplastic-like	Glyma01g01370.1	defense_response_to_bacterium biosynthetic_process response_to_cold peptidyl-cysteine_S-nitrosylation
	Gma.10851.1.S1_at	-6.6459	1.63567e-07	phosphoribulokinase, chloroplastic-like /// phosphoribulokinase, chloroplastic-like	Glyma09g34410.1	defense_response_to_bacterium biosynthetic_process response_to_cold peptidyl-cysteine_S-nitrosylation
	GmaAffx.36309.1.S1_at	-6.3159	1.63567e-07	thaumatin-like protein 1-like	Glyma04g02580.1	response_to_other_organism
	Gma.10892.1.S1_a_at	-6.19893	1.63567e-07	carbonic anhydrase, chloroplastic-like	Glyma19g01050.8	defense_response_to_bacterium carbon_utilization response_to_cold
	Gma.3570.1.S1_at	-6.14542	1.63567e-07	peroxiredoxin-2E, chloroplastic-like	Glyma19g37500.2	defense_response_to_bacterium peptidyl-cysteine_S-nitrosylation
	Gma.11409.1.A1_at	-5.76471	0	NAD(P)-binding Rossmann-fold superfamily protein	Glyma09g39850.1	defense_response
	Gma.13828.1.A1_at	-5.68905	1.63567e-06	Acidic endochitinase-like	Glyma20g30480.1	carbohydrate_metabolic_process
	Gma.363.1.S1_at	-5.39305	3.27134e-07	thaumatin-like protein 1-like	Glyma06g02630.1	response_to_other_organism
	Gma.12286.1.S1_at	-5.39258	2.12637e-06	Disease resistance protein (CC-NBS-LRR class) family	Glyma18g46060.1	defense_response N-terminal_protein_myristoylation
	Gma.13828.2.S1_at	-5.35884	4.90701e-07	acidic endochitinase-like	Glyma20g30480.1	carbohydrate_metabolic_process
	Gma.17726.1.S1_at	-5.14122	1.63567e-07	chloroplast RNA binding	Glyma19g41540.2	defense_response_to_bacterium chloroplast_organization circadian_rhythm response_to_cold rRNA_processing peptidyl-cysteine_S-nitrosylation
	Gma.2559.1.S1_a_at	-5.02761	1.63567e-07	thylakoid rhodanese-like	Glyma07g06300.1	defense_response_to_bacterium
	Gma.1219.1.A1_at	-4.8926	6.54268e-07	peptidyl-prolyl cis-trans isomerase CYP38, chloroplastic-like	Glyma19g01260.1	defense_response_to_bacterium protein_folding photosystem_II_assembly photosystem_II_stabilization
	Gma.10757.2.S1_s_at	-4.87249	2.02823e-05	chitinase-like protein 1-like	Glyma08g29090.1	carbohydrate_biosynthetic_process response_to_water_deprivation response_to_heat lignin_biosynthetic_process response_to_salt_stress multidimensional_cell_growth response_to_cytokinin_stimulus root_epidermal_cell_differentiation root_epidermal_cell_differentiation
	Gma.10658.1.A1_at	-4.61564	0.000129872	MLP-like protein 43	Glyma08g24750.1	defense_response response_to_biotic_stimulus
	Gma.2600.2.S1_at	-4.59345	1.63567e-07	ATP synthase delta chain, chloroplastic-like	Glyma05g03340.1	defense_response_to_bacterium response_to_cold photosynthesis photosynthetic_electron_transport_in_photosystem_I photosynthetic_electron_transport_in_photosystem_II
	Gma.2026.1.S1_at	-4.54889	1.63567e-07	sedoheptulose-1,7-bisphosphatase, chloroplastic-like	Glyma11g34900.1	defense_response_to_bacterium carbohydrate_biosynthetic_process carbohydrate_metabolic_process sucrose_biosynthetic_process starch_biosynthetic_process reductive_pentose-phosphate_cycle
	Gma.11284.1.S1_at	-4.41869	2.02823e-05	NDR1/HIN1-like 1	Glyma10g09760.1	defense_response_to_virus
	GmaAffx.60439.1.S1_at	-4.37837	9.15976e-06	BEL1-like homeodomain protein 2-like	Glyma01g38650.2	N-terminal_protein_myristoylation leaf_morphogenesis
	Gma.16548.1.S1_at	-4.3742	6.37912e-06	disease resistance response protein 206-like	Glyma01g31830.1	defense_response lignan_biosynthetic_process N-terminal_protein_myristoylation
	GmaAffx.55399.1.S1_at	-4.2892	1.63567e-07	thylakoid rhodanese-like	Glyma16g02940.1	defense_response_to_bacterium
	Gma.11336.2.S1_at	-4.27429	3.43491e-06	thaumatin-like protein-like	Glyma08g05820.1	response_to_other_organism
	GmaAffx.71585.1.S1_at	-4.20533	6.70625e-06	BEL1-like homeodomain protein 2-like	Glyma11g06640.1	leaf_morphogenesis
	Gma.15568.1.S1_at	-4.01895	3.22227e-05	Disease resistance-responsive (dirigent-like protein) family protein	Glyma01g31750.1	defense_response lignan_biosynthetic_process
	Gma.6075.1.S1_s_at	-3.82971	2.45351e-06	NDR1/HIN1-like 1	Glyma19g38600.1	defense_response_to_virus
	Gma.2600.1.S1_a_at	-3.82174	4.25274e-06	ATP synthase delta chain, chloroplastic-like /// ATP synthase delta chain, chloroplastic-like	Glyma17g13930.1	defense_response_to_bacterium response_to_cold photosynthesis photosynthetic_electron_transport_in_photosystem_I photosynthetic_electron_transport_in_photosystem_II
	Gma.2600.1.S1_x_at	-3.79426	5.88841e-06	ATP synthase delta chain, chloroplastic-like	Glyma17g13930.1	defense_response_to_bacterium response_to_cold photosynthesis photosynthetic_electron_transport_in_photosystem_I photosynthetic_electron_transport_in_photosystem_II
	Gma.12074.1.S1_at	-3.64908	4.46538e-05	thaumatin-like protein 1a-like	Glyma10g06830.1	response_to_other_organism
	GmaAffx.84317.1.S1_at	-3.64665	8.01479e-06	cyclic nucleotide-gated ion channel 4-like	Glyma06g42310.1	plant-type_hypersensitive_response
	GmaAffx.921.1.S1_at	-3.61767	1.30854e-06	regulatory components of ABA receptor 3	Glyma06g13150.1	defense_response response_to_biotic_stimulus
	GmaAffx.91087.1.S1_s_at	-3.59161	2.61707e-06	endo-1,4-beta-glucanase /// endoglucanase 6-like	Glyma08g02610.1	carbohydrate_metabolic_process
	GmaAffx.14833.2.S1_at	-3.50308	1.14497e-06	Late embryogenesis abundant (LEA) hydroxyproline-rich glycoprotein family	Glyma10g09750.1	defense_response_to_virus response_to_other_organism
	Gma.5785.1.S1_at	-3.41789	4.08918e-06	endo-1,4-beta-glucanase /// endoglucanase 6-like	Glyma08g02610.1	carbohydrate_metabolic_process
	Gma.9504.1.S1_at	-3.38143	1.37396e-05	Disease resistance-responsive (dirigent-like protein) family protein	Glyma09g33140.1	defense_response
	Gma.15490.3.S1_s_at	-3.3267	1.68474e-05	carbonic anhydrase, chloroplastic-like /// carbonic anhydrase, chloroplastic-like	Glyma02g03990.2	defense_response_to_bacterium carbon_utilization
	Gma.18104.1.S1_s_at	-3.3093	9.81402e-07	probable protein Pop3-like	Glyma06g08830.1	defense_response_to_bacterium defense_response_to_fungus
	GmaAffx.91310.1.S1_at	-3.28799	0.000144266	endo-1,4-beta-glucancase precursor	Glyma09g02160.1	cellulose_biosynthetic_process unidimensional_cell_growth hyperosmotic_salinity_response cortical_microtubule_organization
	Gma.1986.1.S1_at	-3.24129	6.54268e-07	porphobilinogen deaminase, chloroplastic-like	Glyma12g02380.1	defense_response_to_bacterium chlorophyll_biosynthetic_process porphyrin_biosynthetic_process
	Gma.2151.1.S1_at	-3.2383	0.000257945	endoglucanase 24-like /// endoglucanase 24-like	Glyma06g02760.1	carbohydrate_metabolic_process
	GmaAffx.61896.1.S1_at	-3.2277	4.72709e-05	peptidyl-prolyl cis-trans isomerase CYP38, chloroplastic-like	Glyma19g01260.1	defense_response_to_bacterium protein_folding photosystem_II_assembly photosystem_II_stabilization
	GmaAffx.72361.1.S1_at	-3.167	1.81559e-05	putative disease resistance protein At3g14460-like	Glyma03g04080.1	defense_response
	GmaAffx.56715.1.S1_at	-3.14634	1.9628e-06	MLP-like protein 28	Glyma15g42980.1	defense_response response_to_biotic_stimulus
	GmaAffx.78863.1.A1_at	-3.11634	1.9628e-06	BEL1-like homeodomain protein 2-like	Glyma02g06730.1	N-terminal_protein_myristoylation leaf_morphogenesis
	Gma.15490.2.S1_a_at	-3.08081	0	carbonic anhydrase, chloroplastic-like /// carbonic anhydrase, chloroplastic-like	Glyma02g03990.2	defense_response_to_bacterium carbon_utilization
	Gma.15490.1.S1_a_at	-3.02291	9.81402e-07	carbonic anhydrase, chloroplastic-like /// carbonic anhydrase, chloroplastic-like	Glyma02g03990.2	defense_response_to_bacterium carbon_utilization
	GmaAffx.14833.1.S1_at	-3.0043	6.54268e-07	Late embryogenesis abundant (LEA) hydroxyproline-rich glycoprotein family	Glyma10g09750.1	defense_response_to_virus response_to_other_organism
	GmaAffx.90341.1.S1_at	-2.98788	0.000171582	endo-1,4-beta-glucancase precursor	Glyma09g02160.1	cellulose_biosynthetic_process unidimensional_cell_growth hyperosmotic_salinity_response cortical_microtubule_organization
	Gma.7716.1.A1_at	-2.94059	8.99619e-06	protein ZINC INDUCED FACILITATOR-LIKE 1-like	Glyma06g47080.1	response_to_nematode
	Gma.5142.1.S1_at	-2.93002	1.68474e-05	RIN4c protein	Glyma18g36000.1	plant-type_hypersensitive_response protein_amino_acid_phosphorylation defense_response_to_bacterium,_incompatible_interaction defense_response_signaling_pathway,_resistance_gene-independent response_to_molecule_of_bacterial_origin
	Gma.13935.1.A1_s_at	-2.89679	0.000112534	isochorismate synthase, chloroplastic-like	Glyma01g25690.1	response_to_bacterium salicylic_acid_biosynthetic_process systemic_acquired_resistance phylloquinone_biosynthetic_process stomatal_movement defense_response_to_bacterium defense_response_to_fungus negative_regulation_of_defense_response negative_regulation_of_defense_response
	Gma.9277.1.S1_at	-2.769	1.14497e-06	BEL1-like homeodomain protein 2-like	Glyma16g25770.1	N-terminal_protein_myristoylation leaf_morphogenesis
	Gma.1947.1.S1_at	-2.76489	9.81402e-07	BEL1-like homeodomain protein 2-like	Glyma01g38650.2	N-terminal_protein_myristoylation leaf_morphogenesis
	GmaAffx.27315.1.S1_at	-2.75263	8.39099e-05	probable disease resistance protein At4g27220-like	Glyma18g51750.1	defense_response
	GmaAffx.875.7.A1_s_at	-2.74872	1.63567e-07	ATPase, F0 complex, subunit B/B, bacterial/chloroplast	Glyma04g07010.1	defense_response_to_bacterium
	GmaAffx.90350.1.S1_s_at	-2.70717	0.000176652	chitinase-like protein 1-like /// chitinase-like protein 1-like	Glyma18g51980.1	carbohydrate_biosynthetic_process response_to_water_deprivation response_to_heat lignin_biosynthetic_process response_to_salt_stress multidimensional_cell_growth response_to_cytokinin_stimulus root_epidermal_cell_differentiation root_epidermal_cell_differentiation
	Gma.16587.2.S1_a_at	-2.70004	3.95832e-05	endo-1,4-beta-glucancase precursor /// endoglucanase 25-like	Glyma15g13080.2	cellulose_biosynthetic_process unidimensional_cell_growth hyperosmotic_salinity_response cortical_microtubule_organization
	Gma.17093.1.A1_at	-2.65105	0.000215745	disease resistance protein	Glyma18g42200.1	signal_transduction
	GmaAffx.89772.4.S1_at	-2.58754	0.000690417	Stress-induced protein SAM22-like	Glyma17g03360.1	defense_response response_to_biotic_stimulus
	GmaAffx.7283.1.A1_at	-2.52696	0.000114988	TMV resistance protein N-like	Glyma16g27560.1	defense_response
	GmaAffx.41317.1.S1_at	-2.51275	0.000157352	BEL1-like homeodomain protein 2-like	Glyma16g25770.1	N-terminal_protein_myristoylation leaf_morphogenesis
	GmaAffx.921.2.S1_s_at	-2.49374	2.17544e-05	regulatory components of ABA receptor 3	Glyma06g13150.1	defense_response response_to_biotic_stimulus
	GmaAffx.91310.1.S1_s_at	-2.46125	0.000143939	endo-1,4-beta-glucancase precursor	Glyma09g02160.1	cellulose_biosynthetic_process unidimensional_cell_growth hyperosmotic_salinity_response cortical_microtubule_organization
	Gma.8456.1.S1_a_at	-2.42864	3.36948e-05	resistance protein KR3	Glyma06g41700.1	defense_response
	GmaAffx.12151.1.S1_at	-2.41458	2.35537e-05	carbonic anhydrase, chloroplastic-like	Glyma15g06280.2	carbon_utilization
	GmaAffx.57874.1.S1_at	-2.3677	2.51893e-05	disease resistance RPP8-like protein 3-like	Glyma01g37620.2	defense_response
	GmaAffx.66902.1.S1_at	-2.31258	6.70625e-06	polyneuridine-aldehyde esterase-like	Glyma02g07030.1	salicylic_acid_metabolic_process systemic_acquired_resistance defense_response_to_fungus,_incompatible_interaction
	GmaAffx.5432.1.S1_at	-2.24452	0.000377513	isochorismate synthase, chloroplastic-like	Glyma01g25690.1	response_to_bacterium salicylic_acid_biosynthetic_process systemic_acquired_resistance phylloquinone_biosynthetic_process stomatal_movement defense_response_to_bacterium defense_response_to_fungus negative_regulation_of_defense_response negative_regulation_of_defense_response
	Gma.10757.1.S1_at	-2.21594	0.00254805	chitinase-like protein 1-like	Glyma18g51980.1	carbohydrate_biosynthetic_process response_to_water_deprivation response_to_heat lignin_biosynthetic_process response_to_salt_stress multidimensional_cell_growth response_to_cytokinin_stimulus root_epidermal_cell_differentiation root_epidermal_cell_differentiation
	Gma.13125.1.S1_at	-2.20807	6.54268e-07	ribosome-recycling factor, chloroplastic-like	Glyma02g16590.1	defense_response_to_bacterium translation
	Gma.7546.1.S1_at	-2.16301	1.22675e-05	sucrose transport protein SUC2-like /// sucrose transport protein SUC2-like	Glyma02g08260.1	response_to_nematode pollen_germination
	Gma.16587.1.S1_x_at	-2.15923	8.66905e-06	endo-1,4-beta-glucancase precursor /// endoglucanase 25-like	Glyma15g13080.2	cellulose_biosynthetic_process unidimensional_cell_growth hyperosmotic_salinity_response cortical_microtubule_organization
	Gma.7834.1.S1_at	-2.11248	0.000108445	coronatine-insensitive protein 1-like	Glyma14g06740.1	defense_response response_to_insect response_to_wounding ubiquitin-dependent_protein_catabolic_process jasmonic_acid_and_ethylene-dependent_systemic_resistance jasmonic_acid_mediated_signaling_pathway response_to_jasmonic_acid_stimulus stomatal_movement stomatal_movement defense_response_to_fungus SCF-dependent_proteasomal_ubiquitin-dependent_protein_catabolic_process negative_regulation_of_defen…
	GmaAffx.90341.1.S1_s_at	-1.95815	0.00487675	endo-1,4-beta-glucancase precursor /// endoglucanase 25-like	Glyma09g02160.1	cellulose_biosynthetic_process unidimensional_cell_growth hyperosmotic_salinity_response cortical_microtubule_organization
	GmaAffx.43457.1.S1_at	-1.89401	0.00200664	BEL1-like homeodomain protein 1-like	Glyma11g18270.1	response_to_symbiotic_fungus response_to_abscisic_acid_stimulus polar_nucleus_fusion
	Gma.3810.1.S1_s_at	-1.82774	5.67578e-05	MLP-like protein 423	Glyma15g15680.1	defense_response response_to_biotic_stimulus
	Gma.8071.1.S1_at	-1.79616	2.33901e-05	alpha/beta-Hydrolases superfamily protein	Glyma06g19890.1	defense_response plant-type_hypersensitive_response lipid_metabolic_process systemic_acquired_resistance systemic_acquired_resistance,_salicylic_acid_mediated_signaling_pathway response_to_singlet_oxygen response_to_hypoxia regulation_of_hydrogen_peroxide_metabolic_process regulation_of_hydrogen_peroxide_metabolic_process
	GmaAffx.89795.1.S1_s_at	-1.76847	0.000647726	pathogenesis-related protein	Glyma17g03340.1	defense_response response_to_biotic_stimulus
	GmaAffx.60403.1.S1_at	-1.74365	0.000215418	putative disease resistance protein At3g14460-like	Glyma20g12720.1	defense_response
	Gma.6245.1.S1_at	-1.73789	2.38808e-05	thaumatin-like protein 1-like	Glyma01g37020.1	response_to_other_organism
	Gma.8260.1.A1_at	-1.73148	4.90701e-05	probable disease resistance protein At4g27220-like	Glyma18g51750.1	defense_response
	GmaAffx.8113.1.S1_at	-1.56374	0.000113025	disease resistance response protein 206-like	Glyma02g26610.1	defense_response
	GmaAffx.66290.1.S1_at	-1.50971	3.2877e-05	NB-ARC domain-containing disease resistance protein	Glyma18g51960.1	defense_response
	Developement - 67
	Identification	Log2(FC)	Pvalue	Description	Phytozome	Gene ontology
	GmaAffx.45249.1.S1_at	-7.27757	0	CONSTANS-like 2b /// zinc finger protein CONSTANS-LIKE 2	Glyma18g51320.1	regulation_of_flower_development
	GmaAffx.71769.1.S1_at	-7.23838	9.81402e-07	CONSTANS-like 2a	Glyma08g28370.1	regulation_of_flower_development
	Gma.6037.1.S1_at	-7.18931	0	hydroxycinnamoyl-Coenzyme A shikimate/quinate hydroxycinnamoyltransferase-like	Glyma18g12210.1	pollen_exine_formation
	Gma.1347.1.S1_at	-6.15823	0	chloroplast stem-loop binding protein of 41 kDa	Glyma10g03200.1	rRNA_processing
	Gma.1920.1.A1_at	-5.53741	1.9628e-06	protein YABBY 5-like	Glyma17g14710.2	regulation_of_flower_development cell_fate_commitment meristem_structural_organization polarity_specification_of_adaxial/abaxial_axis fruit_development abaxial_cell_fate_specification specification_of_organ_position
	Gma.17606.1.S1_at	-5.50276	1.63567e-07	hydroxycinnamoyl-Coenzyme A shikimate/quinate hydroxycinnamoyltransferase-like	Glyma10g06990.1	pollen_exine_formation
	Gma.12562.1.A1_at	-5.33278	1.14497e-06	GDSL-like Lipase/Acylhydrolase superfamily protein	Glyma04g02490.1	sexual_reproduction
	Gma.1347.2.S1_at	-4.9434	3.43491e-06	chloroplast stem-loop binding protein of 41 kDa	Glyma02g16620.1	rRNA_processing
	Gma.11174.1.S1_at	-4.88138	1.9628e-06	nucleoside-triphosphatase-like	Glyma16g04770.4	pollen_germination
	GmaAffx.40203.1.S1_at	-4.84628	6.54268e-07	hydroxycinnamoyl-Coenzyme A shikimate/quinate hydroxycinnamoyltransferase-like	Glyma18g12210.1	pollen_exine_formation
	GmaAffx.86027.1.S1_at	-4.83747	2.61707e-06	hydroxycinnamoyl-Coenzyme A shikimate/quinate hydroxycinnamoyltransferase-like	Glyma08g42500.1	pollen_exine_formation
	Gma.2517.1.S1_at	-4.7701	1.63567e-06	Cytidine/deoxycytidylate deaminase family protein	Glyma13g00530.1	embryonic_development_ending_in_seed_dormancy
	Gma.2446.2.S1_at	-4.66439	1.63567e-07	Rhodanese/Cell cycle control phosphatase superfamily protein	Glyma06g13770.1	aging
	Gma.2446.1.S1_a_at	-4.45273	0	Rhodanese/Cell cycle control phosphatase superfamily protein	Glyma04g41080.1	aging
	Gma.2517.2.S1_at	-4.20573	1.63567e-07	Cytidine/deoxycytidylate deaminase family protein	Glyma13g00530.1	embryonic_development_ending_in_seed_dormancy
	GmaAffx.16034.1.S1_at	-4.15106	4.25274e-06	Plant protein 1589 of unknown function	Glyma10g43720.1	developmental_process
	GmaAffx.66074.1.A1_at	-4.12264	1.63567e-07	ROP-interactive CRIB motif-containing protein 1	Glyma10g39730.1	pollen_tube_growth
	GmaAffx.85168.1.S1_at	-4.12185	8.34192e-06	monocopper oxidase-like protein SKU5-like /// monocopper oxidase-like protein SKU5-like	Glyma05g04270.1	cell_tip_growth
	Gma.17985.1.S1_at	-4.07627	1.63567e-07	hydroxycinnamoyl-Coenzyme A shikimate/quinate hydroxycinnamoyltransferase-like	Glyma18g13840.1	pollen_exine_formation
	Gma.2517.2.S1_a_at	-4.01282	3.43491e-06	Cytidine/deoxycytidylate deaminase family protein	Glyma13g00530.1	embryonic_development_ending_in_seed_dormancy
	GmaAffx.53274.1.S1_at	-3.86765	9.48689e-06	Plant protein 1589 of unknown function	Glyma03g33110.1	developmental_process
	Gma.15856.2.S1_at	-3.75388	0.000483014	nucleoside-triphosphatase-like	Glyma16g04760.1	pollen_germination
	Gma.7253.1.S1_at	-3.73613	2.48622e-05	APO protein 2, chloroplastic-like	Glyma12g28480.1	embryonic_development_ending_in_seed_dormancy
	Gma.4416.1.S1_at	-3.45093	5.88841e-06	maternal effect embryo arrest 9	Glyma15g05180.1	embryonic_development_ending_in_seed_dormancy
	Gma.12571.1.A1_at	-3.41573	1.97916e-05	probable galactinol--sucrose galactosyltransferase 2-like	Glyma06g18480.2
	Gma.15856.1.S1_at	-3.3326	6.85346e-05	nucleoside-triphosphatase-like	Glyma16g04760.1	pollen_germination
	Gma.7253.2.S1_at	-3.2712	6.54268e-07	APO protein 2, chloroplastic-like	Glyma09g10560.1	embryonic_development_ending_in_seed_dormancy
	Gma.17985.2.S1_at	-3.24886	1.78288e-05	hydroxycinnamoyl-Coenzyme A shikimate/quinate hydroxycinnamoyltransferase-like	Glyma18g13840.1	pollen_exine_formation
	Gma.13051.1.S1_at	-3.20407	5.88841e-06	pollen-specific protein SF21-like	Glyma20g36650.1	cell_differentiation
	GmaAffx.8063.1.S1_s_at	-3.1879	2.78064e-06	ROTUNDIFOLIA like 8	Glyma14g07320.1	shoot_development
	Gma.9541.1.S1_at	-3.14793	7.68765e-06	sulfurtransferase 18	Glyma02g05260.1	aging
	GmaAffx.71645.1.S1_at	-3.13663	2.38808e-05	agamous-like MADS-box protein AGL8-like	Glyma13g06820.1	flower_development positive_regulation_of_transcription meristem_structural_organization maintenance_of_floral_meristem_identity
	GmaAffx.90009.1.S1_s_at	-3.11277	2.61707e-05	expansin-A8-like	Glyma04g40000.1	syncytium_formation unidimensional_cell_growth plant-type_cell_wall_modification_during_multidimensional_cell_growth plant-type_cell_wall_loosening
	GmaAffx.87196.1.S1_at	-2.95566	3.07506e-05	ERECTA	Glyma17g34380.2	cell_growth regulation_of_cell_adhesion organ_morphogenesis leaf_morphogenesis stomatal_complex_morphogenesis defense_response_to_fungus cell_division
	GmaAffx.88691.1.S1_s_at	-2.93262	1.17768e-05	Putative phytosulfokine peptide	Glyma10g07670.1	cell_proliferation
	GmaAffx.53755.1.S1_at	-2.9293	3.27134e-05	homeobox protein BEL1 homolog	Glyma11g02450.1	ovule_development
	Gma.13937.1.A1_at	-2.87574	1.24311e-05	tetraspanin7	Glyma04g19880.1	aging
	Gma.10606.1.S1_at	-2.83337	4.25274e-06	expansin A1	Glyma01g06030.2	syncytium_formation unidimensional_cell_growth plant-type_cell_wall_loosening response_to_gibberellin_stimulus response_to_red_light
	GmaAffx.59769.1.S1_at	-2.81823	1.91373e-05	Zinc finger (C3HC4-type RING finger) family protein	Glyma08g37060.1	polar_nucleus_fusion
	GmaAffx.2189.1.A1_at	-2.81508	1.78288e-05	embryogenesis-associated protein EMB8-like	Glyma12g01650.1	embryonic_development_ending_in_seed_dormancy
	GmaAffx.66857.1.S1_at	-2.71249	3.20591e-05	chloroplast stem-loop binding protein of 41 kDa	Glyma10g03200.1	rRNA_processing
	GmaAffx.58559.1.A1_at	-2.66215	7.68765e-05	hydroxycinnamoyl-Coenzyme A shikimate/quinate hydroxycinnamoyltransferase-like	Glyma08g42490.1	pollen_exine_formation
	Gma.1758.1.S1_at	-2.61749	0.000212637	BAHD acyltransferase DCR-like	Glyma09g24900.1	embryonic_development_ending_in_seed_dormancy
	GmaAffx.261.1.S1_at	-2.55515	9.81402e-07	putative ribosome biogenesis GTPase RsgA-like	Glyma18g01130.1	embryonic_development_ending_in_seed_dormancy
	Gma.8651.1.S1_at	-2.44495	4.54716e-05	MORN (Membrane Occupation and Recognition Nexus) repeat-containing protein	Glyma12g30630.1	embryonic_development_ending_in_seed_dormancy
	Gma.12780.1.A1_at	-2.39972	0.000306198	pollen-specific protein SF21-like	Glyma14g10720.2	cell_differentiation
	GmaAffx.11213.1.A1_at	-2.37651	0.000158333	Plant protein 1589 of unknown function	Glyma02g10620.1	developmental_process
	Gma.2212.1.S1_a_at	-2.32818	4.49809e-05	pollen-specific protein SF21-like /// pollen-specific protein SF21-like	Glyma04g05350.1	cell_differentiation
	GmaAffx.91330.1.S1_at	-2.32786	0.00176145	tetraspanin3	Glyma11g15790.1	aging
	GmaAffx.46298.1.S1_at	-2.30104	4.82523e-05	thermospermine synthase ACAULIS5-like	Glyma20g28340.1	unidimensional_cell_growth auxin_polar_transport phloem_or_xylem_histogenesis
	Gma.1288.1.S1_at	-2.29511	0.000104192	bifunctional aspartate aminotransferase and glutamate/aspartate-prephenate aminotransferase-like	Glyma05g31490.2	embryonic_development_ending_in_seed_dormancy
	Gma.1758.1.S1_x_at	-2.26341	0.000202987	BAHD acyltransferase DCR-like	Glyma09g24900.1	embryonic_development_ending_in_seed_dormancy
	GmaAffx.58749.1.S1_at	-2.19434	1.81559e-05	embryogenesis-associated protein EMB8-like	Glyma12g01650.1	embryonic_development_ending_in_seed_dormancy
	Gma.7839.1.S1_at	-2.182	3.43491e-06	GDSL esterase/lipase EXL1-like	Glyma14g40220.1	sexual_reproduction
	Gma.6005.1.A1_at	-2.12876	9.81402e-06	quinone oxidoreductase 1-like	Glyma12g36990.1	cell_differentiation
	GmaAffx.5232.1.S1_at	-2.10104	0.00052227	tetraspanin3	Glyma12g07660.1	aging
	GmaAffx.87042.2.S1_at	-2.07217	8.66905e-06	monocopper oxidase-like protein SKU5-like	Glyma05g04270.1	cell_tip_growth
	Gma.7006.1.S1_at	-1.98952	0.00139425	expansin	Glyma07g15910.1	syncytium_formation unidimensional_cell_growth plant-type_cell_wall_modification_during_multidimensional_cell_growth plant-type_cell_wall_loosening response_to_gibberellin_stimulus response_to_red_light
	Gma.17606.2.S1_at	-1.95617	3.94197e-05	hydroxycinnamoyl-Coenzyme A shikimate/quinate hydroxycinnamoyltransferase-like	Glyma10g06870.1	pollen_exine_formation
	Gma.3582.1.S1_at	-1.89184	0.000348234	probable iron/ascorbate oxidoreductase DDB_G0283291-like	Glyma17g18500.1	aging cellular_response_to_starvation
	Gma.3631.1.S1_at	-1.88798	0.000186466	tetraspanin2	Glyma08g03290.1	aging
	GmaAffx.9686.1.A1_at	-1.83469	0.00019808	Zinc finger (C3HC4-type RING finger) family protein	Glyma09g33640.1	polar_nucleus_fusion
	GmaAffx.2269.1.S1_at	-1.72499	0.000894385	AP2/ERF and B3 domain-containing transcription repressor TEM1-like	Glyma02g11060.1	photoperiodism,_flowering
	Gma.8835.1.A1_at	-1.70736	0.000181232	embryo defective 1923	Glyma06g45310.1	embryonic_development_ending_in_seed_dormancy
	GmaAffx.88690.1.S1_at	-1.66894	2.45351e-05	phytosulfokines-like	Glyma17g35170.1	cell_proliferation cell_differentiation organ_morphogenesis
	Gma.10649.1.S1_at	-1.66706	0.000729836	Somatic embryogenesis receptor kinase	Glyma10g36280.1	microsporogenesis pollen_maturation
	Gma.5210.1.S1_at	-1.61788	0.000226704	homeobox protein BEL1 homolog	Glyma05g37550.3	ovule_development
	DNA/RNA Nucleus - 55
	Identification	Log2(FC)	Pvalue	Description	Phytozome	Gene ontology
	Gma.4462.1.S1_at	-8.51472	9.81402e-07	bark storage protein A-like	Glyma06g08860.1	nucleoside_metabolic_process
	GmaAffx.26533.1.A1_s_at	-7.94413	9.81402e-07	bark storage protein A-like	Glyma06g08860.1	nucleoside_metabolic_process
	GmaAffx.48843.1.S1_at	-6.08368	2.12637e-06	Exosome complex component RRP4-like	Glyma14g34170.1	sulfate_transport
	Gma.482.1.S1_at	-5.50858	1.63567e-06	5'-methylthioadenosine/S-adenosylhomocysteine nucleosidase 1-like	Glyma06g00800.1	nucleoside_metabolic_process
	Gma.7977.1.S1_at	-4.71471	1.14497e-06	tRNA-dihydrouridine synthase A-like	Glyma05g26560.1	regulation_of_nitrogen_utilization
	Gma.15017.1.A1_at	-4.43299	3.76204e-06	tRNA-dihydrouridine synthase A-like	Glyma08g09540.1	regulation_of_nitrogen_utilization
	Gma.15017.2.S1_at	-4.22715	9.81402e-07	tRNA-dihydrouridine synthase A-like	Glyma08g09540.1	regulation_of_nitrogen_utilization
	Gma.1188.1.A1_at	-4.13836	2.78064e-06	probable GMP synthase [glutamine-hydrolyzing]-like	Glyma0022s00480.1	DNA_repair base-excision_repair
	GmaAffx.57750.1.S1_at	-3.76447	6.70625e-06	DNA-damage-repair/toleration protein DRT102-like	Glyma19g43230.1	response_to_UV response_to_cold photoreactive_repair
	Gma.16027.2.S1_at	-3.62332	3.45127e-05	RNA polymerase sigma factor rpoD-like	Glyma04g00330.1	response_to_blue_light transcription_initiation regulation_of_transcription,_DNA-dependent response_to_red_light
	GmaAffx.38528.1.S1_at	-3.54273	9.81402e-07	RNA polymerase sigma factor rpoD-like	Glyma10g06500.1	transcription_initiation regulation_of_transcription,_DNA-dependent positive_regulation_of_transcription
	GmaAffx.18093.1.S1_at	-3.34085	1.9628e-06	RNA polymerase sigma factor rpoD-like	Glyma14g31370.1	response_to_blue_light transcription_initiation regulation_of_transcription,_DNA-dependent response_to_red_light response_to_far_red_light
	GmaAffx.40679.2.S1_s_at	-3.23499	3.76204e-06	ATP-dependent RNA helicase DBP2-like /// ATP-dependent RNA helicase DBP2-like	Glyma18g05800.1
	Gma.16027.1.S1_at	-3.11382	9.81402e-07	RNA polymerase sigma factor rpoD-like	Glyma04g00330.1	response_to_blue_light transcription_initiation regulation_of_transcription,_DNA-dependent response_to_red_light
	GmaAffx.72265.1.S1_at	-2.83479	6.0847e-05	RNA polymerase sigma factor rpoD-like	Glyma10g06500.1	transcription_initiation regulation_of_transcription,_DNA-dependent positive_regulation_of_transcription
	GmaAffx.40679.1.S1_at	-2.77356	2.22451e-05	ATP-dependent RNA helicase DBP2-like	Glyma11g31380.1
	Gma.7910.1.S1_at	-2.69491	3.20591e-05	Polypyrimidine tract-binding protein homolog 2-like	Glyma14g30490.2
	GmaAffx.87506.1.S1_at	-2.5924	1.53753e-05	RNA polymerase sigma factor rpoD-like	Glyma14g31370.1	response_to_blue_light transcription_initiation regulation_of_transcription,_DNA-dependent response_to_red_light response_to_far_red_light
	Gma.13582.1.A1_at	-2.57188	3.46762e-05	probable GMP synthase [glutamine-hydrolyzing]-like	Glyma06g27640.1	DNA_repair
	Gma.13503.1.S1_at	-2.54324	1.63567e-07	RNA polymerase sigma factor rpoD-like	Glyma09g35750.2	transcription_initiation regulation_of_transcription,_DNA-dependent
	GmaAffx.47378.1.S1_at	-2.54045	4.04011e-05	5'-methylthioadenosine/S-adenosylhomocysteine nucleosidase 1-like	Glyma06g00800.1	nucleoside_metabolic_process
	GmaAffx.92822.1.S1_s_at	-2.53328	0.00133912	pre-mRNA-processing ATP-dependent RNA helicase prp5-like	Glyma02g28210.1	biological_process
	GmaAffx.74069.1.S1_at	-2.50862	2.99328e-05	sigma factor sigB regulation protein rsbQ-like	Glyma01g39850.1	RNA-dependent_DNA_replication
	Gma.7894.1.S1_at	-2.48443	4.25274e-06	nucleobase-ascorbate transporter 11-like	Glyma09g33220.2	transport
	Gma.723.1.A1_at	-2.4695	0.000120549	cryptochrome DASH, chloroplastic/mitochondrial-like	Glyma04g07870.2	DNA_repair
	Gma.17433.1.S1_at	-2.43019	3.15684e-05	phosphoglycerate kinase, chloroplastic-like /// phosphoglycerate kinase, chloroplastic-like	Glyma15g41540.1	RNA-dependent_DNA_replication
	Gma.16181.1.S1_at	-2.41424	1.55389e-05	pre-mRNA-processing ATP-dependent RNA helicase prp5-like	Glyma02g28210.1	biological_process
	GmaAffx.87440.1.S1_at	-2.37383	2.04459e-05	putative tRNA (cytidine(34)-2'-O)-methyltransferase-like	Glyma08g16210.1	RNA_processing
	Gma.10631.1.S1_at	-2.24006	1.99552e-05	31 kDa ribonucleoprotein, chloroplastic-like	Glyma06g18470.1	RNA_processing innate_immune_response
	GmaAffx.47099.1.A1_at	-2.23623	2.58436e-05	Flap endonuclease 1-like	Glyma10g28200.1	DNA_repair
	Gma.7119.2.S1_a_at	-2.21094	0.000203477	tRNA uridine 5-carboxymethylaminomethyl modification enzyme MnmG-like /// tRNA uridine 5-carboxymethylaminomethyl modification enzyme MnmG-like	Glyma05g32720.1	tRNA_processing
	Gma.2511.2.S1_at	-2.13108	0.000332695	blue-light photoreceptor PHR2-like	Glyma10g02240.2	DNA_repair
	Gma.15645.1.A1_at	-2.07962	3.76204e-05	probable GMP synthase [glutamine-hydrolyzing]-like	Glyma07g02620.1	DNA_repair
	GmaAffx.60359.1.S1_s_at	-2.07305	0.000395505	RNA polymerase sigma factor rpoD-like	Glyma06g13100.3	response_to_blue_light transcription_initiation regulation_of_transcription,_DNA-dependent response_to_red_light response_to_far_red_light
	Gma.17775.1.S1_at	-2.0083	0.000366063	protein argonaute 2-like	Glyma20g02820.1	biological_process
	GmaAffx.86418.1.S1_at	-2.00504	0.000228012	cyclic phosphodiesterase-like	Glyma05g29580.1	tRNA_splicing,_via_endonucleolytic_cleavage_and_ligation
	GmaAffx.48487.2.S1_at	-1.99249	0.000433289	sigma factor sigB regulation protein rsbQ-like	Glyma17g17890.1	catechol_catabolic_process,_ortho-cleavage protocatechuate_catabolic_process,_ortho-cleavage
	Gma.12645.1.A1_at	-1.96894	0.003817	DNA replication licensing factor MCM9-like	Glyma15g06050.1	GO:0006270
	Gma.10475.1.S1_at	-1.92439	0.000128564	psbB mRNA maturation factor Mbb1, chloroplastic-like	Glyma17g03680.1	RNA_processing regulation_of_translation plastid_organization
	GmaAffx.60785.1.A1_at	-1.92395	1.32489e-05	flap endonuclease GEN-like 1-like	Glyma18g46230.1	DNA_repair
	GmaAffx.23493.1.S1_at	-1.88378	3.18956e-05	DNA repair protein XRCC2 homolog	Glyma11g11090.2	reciprocal_meiotic_recombination double-strand_break_repair_via_Sequence Matchous_recombination
	GmaAffx.20384.1.A1_at	-1.8594	7.52409e-05	Nuclear transport factor 2 (NTF2) family protein	Glyma03g15880.1	nucleotide-excision_repair
	Gma.8301.3.S1_at	-1.83645	4.53081e-05	MMS ZWEI homologue 1	Glyma07g24950.1	postreplication_repair
	Gma.17492.1.S1_at	-1.82675	1.63567e-07	RNA polymerase sigma factor rpoD-like	Glyma06g13100.3	response_to_blue_light transcription_initiation regulation_of_transcription,_DNA-dependent response_to_red_light response_to_far_red_light
	Gma.8095.1.A1_at	-1.79286	0.000442776	RNA-dependent RNA polymerase 1-like	Glyma02g09470.1	posttranscriptional_gene_silencing response_to_virus response_to_salicylic_acid_stimulus
	GmaAffx.81425.1.S1_at	-1.76472	0.000171418	pre-mRNA-processing ATP-dependent RNA helicase prp5-like	Glyma02g28250.1	biological_process
	Gma.4090.1.A1_at	-1.70057	0.000800334	TRNA (cytosine(34)-C(5))-methyltransferase-like	Glyma11g38000.1
	GmaAffx.82536.1.S1_at	-1.66799	0.0061812	DNA repair protein XRCC2 homolog	Glyma12g03290.2	reciprocal_meiotic_recombination double-strand_break_repair_via_Sequence Matchous_recombination
	Gma.15769.2.S1_at	-1.65346	0.000776616	DNA gyrase subunit B, chloroplastic/mitochondrial-like	Glyma03g28290.1	DNA_metabolic_process DNA_topological_change
	Gma.13064.1.A1_at	-1.61608	2.45351e-05	tRNA-splicing endonuclease subunit Sen2-1-like	Glyma04g36310.2	tRNA_splicing,_via_endonucleolytic_cleavage_and_ligation
	Gma.15688.3.S1_at	-1.60603	0.000316339	light-mediated development protein DET1-like	Glyma01g44200.2	DNA_repair negative_regulation_of_photomorphogenesis
	Gma.1367.1.S1_at	-1.55442	0.000616157	Ribonuclease III family protein	Glyma11g05330.1	RNA_processing
	GmaAffx.20164.1.A1_at	-1.53293	0.00220079	protein argonaute PNH1-like	Glyma17g12850.1
	GmaAffx.50477.1.S1_at	-1.51229	7.933e-05	DNA repair protein rhp54-like	Glyma12g36460.1	DNA_methylation
	Gma.5180.1.S1_at	-1.50366	1.99552e-05	Excinuclease ABC, C subunit, N-terminal	Glyma18g06170.1	DNA_repair
	Energy - 14
	Identification	Log2(FC)	Pvalue	Description	Phytozome	Gene ontology
	Gma.10788.1.S1_at	-6.65122	1.63567e-07	ATP synthase gamma chain, chloroplastic-like	Glyma13g27490.3	ATP_synthesis_coupled_proton_transport
	Gma.2012.1.S1_at	-5.09115	0	GTP-binding protein TypA/BipA homolog	Glyma10g17570.2
	GmaAffx.1576.1.S1_at	-4.83917	0	NAD(P)H:plastoquinone dehydrogenase complex subunit O	Glyma06g15890.1	NADH_dehydrogenase_complex_(plastoquinone)_assembly
	Gma.6496.1.S1_s_at	-4.72492	3.27134e-07	plasma membrane ATPase 4-like	Glyma09g06250.1	cation_transport metabolic_process proton_transport transport
	Gma.3412.1.S1_at	-4.56136	3.27134e-07	ATPase 11, plasma membrane-type-like	Glyma05g01460.1	cation_transport metabolic_process proton_transport transport
	Gma.3388.2.S1_at	-4.41329	1.63567e-07	subunit NDH-M of NAD(P)H:plastoquinone dehydrogenase complex	Glyma06g12420.1	NADH_dehydrogenase_complex_(plastoquinone)_assembly
	GmaAffx.39829.1.A1_at	-4.18466	1.63567e-07	ATPase 11, plasma membrane-type-like	Glyma06g20200.1	cation_transport metabolic_process proton_transport transport
	Gma.13939.1.S1_at	-4.16982	3.43491e-06	ATPase 11, plasma membrane-type-like	Glyma17g10420.1	cation_transport metabolic_process proton_transport transport
	GmaAffx.84017.1.S1_at	-3.5018	2.97692e-05	GTP-binding protein TypA/BipA homolog	Glyma02g31480.1
	GmaAffx.39829.1.S1_at	-3.23482	4.41631e-05	ATPase 11, plasma membrane-type-like	Glyma06g20200.1	cation_transport metabolic_process proton_transport transport
	Gma.4014.1.S1_at	-2.47515	4.2691e-05	ATPase 11, plasma membrane-type-like	Glyma04g34370.1	cation_transport metabolic_process proton_transport transport
	GmaAffx.11342.1.S1_at	-2.46894	0.000157842	ATPase, F1 complex, OSCP/delta subunit protein	Glyma19g44720.1	ATP_synthesis_coupled_proton_transport
	GmaAffx.61727.1.S1_at	-1.94048	0.00244516	GTPase HflX-like	Glyma17g37250.1
	Gma.6496.1.S1_at	-1.63169	0.00114415	plasma membrane ATPase 4-like	Glyma09g06250.2	cation_transport metabolic_process proton_transport transport
	Homone Response / Hormone - 135
	Identification	Log2(FC)	Pvalue	Description	Phytozome	Gene ontology
				Abscisic acid - 10
	Gma.5437.1.S1_at	-3.06073	2.12637e-06	xanthoxin dehydrogenase-like	Glyma11g21160.1	abscisic_acid_biosynthetic_process response_to_water_deprivation response_to_heat proline_biosynthetic_process sugar_mediated_signaling regulation_of_abscisic_acid_biosynthetic_process
	Gma.4372.1.S1_at	-2.72139	1.37396e-05	momilactone A synthase-like	Glyma12g09810.1	abscisic_acid_biosynthetic_process response_to_water_deprivation response_to_heat proline_biosynthetic_process sugar_mediated_signaling regulation_of_abscisic_acid_biosynthetic_process
	GmaAffx.15227.1.S1_at	-2.63735	1.68474e-05	potassium channel AKT2/3-like	Glyma12g29190.1	response_to_abscisic_acid_stimulus regulation_of_membrane_potential
	GmaAffx.17478.1.A1_at	-2.60494	1.22675e-05	momilactone A synthase-like	Glyma12g09800.1	abscisic_acid_biosynthetic_process response_to_water_deprivation response_to_heat proline_biosynthetic_process sugar_mediated_signaling regulation_of_abscisic_acid_biosynthetic_process
	GmaAffx.92836.1.S1_s_at	-2.1786	0.000669807	momilactone A synthase-like	Glyma12g09810.1	abscisic_acid_biosynthetic_process response_to_water_deprivation response_to_heat proline_biosynthetic_process sugar_mediated_signaling regulation_of_abscisic_acid_biosynthetic_process
	Gma.16437.1.S1_at	-2.15167	0.000108281	abscisic acid 8'-hydroxylase 4-like	Glyma14g09110.1
	GmaAffx.304.1.S1_at	-2.03505	0.000197916	abscisic acid receptor PYR1-like	Glyma01g12970.1	biological_process
	Gma.17789.1.S1_at	-1.76542	5.28322e-05	abscisic acid receptor PYL4-like	Glyma07g19120.1	defense_response response_to_biotic_stimulus
	GmaAffx.59589.1.S1_at	-1.59219	0.000256473	abscisic acid receptor PYL4-like	Glyma01g31320.1	defense_response response_to_biotic_stimulus
	Gma.18096.1.S1_at	-1.52477	0.000487103	Abscisic acid receptor PYR1-like	Glyma08g36770.1	biological_process
				Auxin - 57
	Gma.12859.1.S1_at	-5.57522	1.63567e-07	SAUR-like auxin-responsive protein family	Glyma10g06440.1	response_to_auxin_stimulus
	GmaAffx.21054.1.S1_at	-5.17916	1.63567e-07	protein ALUMINUM SENSITIVE 3-like	Glyma03g33290.1	response_to_aluminum_ion
	Gma.1101.1.S1_s_at	-4.87	1.63567e-07	SUB1 homolog (S. cerevisiae)	Glyma08g11500.1	proteolysis response_to_auxin_stimulus lateral_root_morphogenesis
	Gma.13034.1.S1_at	-4.80532	0	SAUR-like auxin-responsive protein family	Glyma12g03990.1	response_to_auxin_stimulus
	Gma.10854.1.S1_at	-4.73356	1.14497e-06	auxin-induced protein 5NG4-like	Glyma17g07690.1
	GmaAffx.13898.1.S1_at	-4.50284	9.81402e-07	auxin-induced protein 5NG4-like	Glyma04g43000.1
	Gma.1438.1.S1_s_at	-4.41489	5.88841e-06	auxin-responsive protein IAA14-like /// auxin-induced protein ali50	Glyma20g35270.1	response_to_auxin_stimulus
	GmaAffx.91229.1.S1_x_at	-4.28625	1.30854e-06	auxin-responsive protein IAA14-like	Glyma20g35270.1	response_to_auxin_stimulus
	GmaAffx.93321.1.S1_s_at	-4.18416	5.88841e-06	auxin-responsive protein IAA14-like /// auxin-induced protein ali50	Glyma20g35270.1	response_to_auxin_stimulus
	GmaAffx.91199.1.S1_at	-4.05845	3.76204e-06	Auxin-induced protein 5NG4-like	Glyma19g39030.1	metabolic_process
	Gma.5599.1.A1_at	-3.92407	1.9628e-06	Lateral root primordium (LRP) protein-related	Glyma14g03900.1	response_to_auxin_stimulus root_development
	Gma.8365.1.S1_at	-3.61592	1.55389e-05	protein ALUMINUM SENSITIVE 3-like	Glyma10g05420.1	response_to_aluminum_ion
	GmaAffx.28641.1.S1_at	-3.61464	3.43491e-06	auxin efflux carrier component 3-like	Glyma20g01760.2	gravitropism pattern_specification_process tropism auxin_polar_transport regulation_of_root_meristem_growth root_development root_hair_elongation root_hair_initiation root_hair_initiation
	GmaAffx.91653.1.S1_s_at	-3.58549	9.15976e-06	auxin-responsive protein IAA27-like /// auxin-responsive protein IAA27-like	Glyma15g02040.4	regulation_of_translation response_to_auxin_stimulus
	GmaAffx.3727.1.S1_at	-3.58263	9.81402e-07	auxin response factor 4-like	Glyma11g15910.1	92.11
	Gma.2844.1.S1_at	-3.47407	1.30854e-06	auxin-responsive protein IAA27-like	Glyma15g02040.2	regulation_of_translation response_to_auxin_stimulus
	GmaAffx.67559.1.A1_at	-3.47269	9.15976e-06	auxin-induced protein 5NG4-like	Glyma03g33020.1
	GmaAffx.93321.1.S1_x_at	-3.41826	5.88841e-06	auxin-induced protein ali50	Glyma10g32340.1	response_to_water_deprivation gravitropism response_to_wounding regulation_of_growth response_to_jasmonic_acid_stimulus
	GmaAffx.15800.1.S1_at	-3.2488	9.48689e-06	Auxin-induced protein X15-like	Glyma06g43380.1	response_to_cold response_to_auxin_stimulus
	GmaAffx.26568.1.S1_at	-3.0161	1.79924e-06	auxin efflux carrier component 3-like	Glyma20g01760.2	gravitropism pattern_specification_process tropism auxin_polar_transport regulation_of_root_meristem_growth root_development root_hair_elongation root_hair_initiation root_hair_initiation
	Gma.13491.1.S1_at	-2.93834	2.78064e-06	auxin response factor 3-like	Glyma13g30750.1	GO:0006355 GO:0009850 GO:0009733 GO:0010050 GO:0010158
	GmaAffx.87724.1.S1_at	-2.8528	2.71521e-05	putative auxin efflux carrier component 8-like	Glyma18g47630.1	auxin_polar_transport
	GmaAffx.2744.1.S1_at	-2.833	1.83195e-05	auxin-induced protein X15-like	Glyma04g40930.1	response_to_auxin_stimulus
	Gma.1411.2.S1_at	-2.82168	1.84831e-05	auxin-responsive protein IAA27-like	Glyma05g35640.1	regulation_of_translation response_to_auxin_stimulus
	Gma.3241.1.S1_a_at	-2.80608	7.68765e-06	auxin-binding protein ABP19a-like	Glyma15g19510.1	response_to_cold peptidyl-cysteine_S-nitrosylation
	Gma.666.1.S1_at	-2.72331	9.81402e-07	auxin-induced protein PCNT115-like	Glyma10g38890.3	response_to_cadmium_ion
	GmaAffx.7250.1.A1_at	-2.64857	5.28322e-05	auxin response factor 4-like	Glyma12g29280.1	96.42
	Gma.6360.1.S1_at	-2.64359	1.35761e-05	auxin-induced protein 5NG4-like	Glyma06g03080.1
	Gma.4162.1.S1_at	-2.5842	4.41631e-06	SAUR-like auxin-responsive protein family	Glyma07g04850.1	response_to_auxin_stimulus
	GmaAffx.74624.1.S1_at	-2.56163	7.0661e-05	Auxin-induced protein 5NG4-like	Glyma06g03080.1
	GmaAffx.80898.1.S1_at	-2.51863	3.22227e-05	auxin-induced protein 5NG4-like	Glyma08g19480.1
	GmaAffx.90762.1.S1_s_at	-2.46922	0.000225886	auxin-induced protein 5NG4-like /// auxin-induced protein 5NG4-like	Glyma13g01570.3	biological_process
	GmaAffx.79815.2.S1_at	-2.31923	0.000121694	SAUR-like auxin-responsive protein family	Glyma01g17300.1	response_to_auxin_stimulus
	Gma.11326.2.S1_at	-2.30329	5.72485e-05	stem-specific protein TSJT1-like	Glyma13g27800.1	response_to_auxin_stimulus response_to_aluminum_ion
	GmaAffx.71856.1.S1_at	-2.28836	0.00114939	auxin-induced protein AUX28-like	Glyma10g03720.2	response_to_water_deprivation gravitropism response_to_wounding regulation_of_growth response_to_jasmonic_acid_stimulus
	GmaAffx.83710.1.S1_at	-2.2499	0.00189574	auxin-responsive protein IAA8-like	Glyma04g09550.1	response_to_auxin_stimulus auxin_mediated_signaling_pathway
	Gma.5105.1.S1_at	-2.23265	0.000218198	auxin-induced protein AUX28-like	Glyma10g03720.1	response_to_water_deprivation gravitropism response_to_wounding regulation_of_growth response_to_jasmonic_acid_stimulus
	Gma.16842.1.A1_at	-2.22157	0.0028868	auxin-induced protein 10A5-like	Glyma16g02350.1	response_to_auxin_stimulus
	Gma.17588.3.S1_x_at	-2.18623	5.28322e-05	topless-related protein 1-like	Glyma07g03180.2	response_to_auxin_stimulus primary_shoot_apical_meristem_specification xylem_and_phloem_pattern_formation
	Gma.17588.2.S1_a_at	-2.13348	5.23415e-06	topless-related protein 1-like /// protein TOPLESS-like	Glyma08g22910.3	response_to_auxin_stimulus primary_shoot_apical_meristem_specification xylem_and_phloem_pattern_formation
	Gma.17588.3.S1_at	-2.12269	5.28322e-05	topless-related protein 1-like	Glyma07g03180.2	response_to_auxin_stimulus primary_shoot_apical_meristem_specification xylem_and_phloem_pattern_formation
	GmaAffx.84418.1.S1_at	-2.05627	8.93076e-05	auxin-induced protein 5NG4-like	Glyma13g03510.1
	Gma.17759.1.S1_s_at	-2.03337	0.00141289	auxin-responsive protein IAA16-like	Glyma03g40760.1	response_to_auxin_stimulus
	GmaAffx.79139.1.S1_at	-2.02842	0.000117932	Auxin efflux carrier component 1-like	Glyma09g30700.1	gravitropism photomorphogenesis auxin_polar_transport xylem_and_phloem_pattern_formation root_development shoot_development leaf_formation leaf_shaping leaf_shaping
	Gma.7655.2.A1_at	-1.95442	0.000145084	auxin-responsive protein IAA9-like	Glyma08g37070.1	response_to_auxin_stimulus auxin_mediated_signaling_pathway
	Gma.493.1.S1_at	-1.92612	6.37912e-06	auxin response factor 18-like	Glyma12g08110.1	pattern_specification_process regulation_of_transcription,_DNA-dependent response_to_carbohydrate_stimulus abscisic_acid_mediated_signaling auxin_mediated_signaling_pathway fruit_development petal_development sepal_development sepal_development cell_division regulation_of_anthocyanin_biosynthetic_process developmental_growth root_cap_development
	Gma.3241.1.S1_at	-1.92114	0.00153606	auxin-binding protein ABP19a-like	Glyma15g19510.1	response_to_cold peptidyl-cysteine_S-nitrosylation
	Gma.17866.1.S1_at	-1.91384	2.53529e-05	auxin response factor 6-like	Glyma15g09750.1	regulation_of_transcription,_DNA-dependent flower_development response_to_auxin_stimulus
	GmaAffx.50615.1.A1_at	-1.90759	8.6527e-05	auxin response factor 3-like	Glyma15g08540.1	GO:0006355 GO:0009850 GO:0009733 GO:0010050 GO:0010158
	GmaAffx.51070.1.S1_at	-1.87608	4.39995e-05	auxin response factor 18-like /// auxin response factor 18-like	Glyma12g08110.1	pattern_specification_process regulation_of_transcription,_DNA-dependent response_to_carbohydrate_stimulus abscisic_acid_mediated_signaling auxin_mediated_signaling_pathway fruit_development petal_development sepal_development sepal_development cell_division regulation_of_anthocyanin_biosynthetic_process developmental_growth root_cap_development
	GmaAffx.38425.1.S1_at	-1.85022	0.000100921	auxin-induced protein 15A-like	Glyma09g35620.1	response_to_auxin_stimulus
	Gma.1494.2.S1_a_at	-1.63523	0.00189018	auxin down regulated /// uncharacterized LOC100812759	Glyma13g22940.1	lipid_transport
	Gma.13954.1.A1_s_at	-1.59673	3.1732e-05	auxin-induced protein 15A-like	Glyma09g35620.1	response_to_auxin_stimulus
	Gma.102.1.S1_at	-1.55671	0.00139163	auxin-induced protein 5NG4-like	Glyma06g12840.1
	GmaAffx.91936.1.S1_s_at	-1.53757	7.22966e-05	auxin-responsive protein IAA16-like	Glyma03g40760.1	response_to_auxin_stimulus
	GmaAffx.35572.1.S1_at	-1.53311	0.0104627	Auxin-induced protein PCNT115-like	Glyma03g40870.1
	Gma.8582.1.A1_at	-1.5008	0.00162847	auxin response factor 18-like	Glyma13g40030.1	pattern_specification_process regulation_of_transcription,_DNA-dependent response_to_carbohydrate_stimulus abscisic_acid_mediated_signaling auxin_mediated_signaling_pathway fruit_development petal_development sepal_development sepal_development cell_division regulation_of_anthocyanin_biosynthetic_process developmental_growth root_cap_development
				Brassinosteroid - 5
	GmaAffx.26516.1.S1_at	-5.73991	1.63567e-07	brassinosteroid-regulated protein BRU1-like	Glyma09g07070.1	carbohydrate_metabolic_process glucan_metabolic_process
	Gma.2488.1.S1_at	-5.33279	6.54268e-07	serine carboxypeptidase 24-like	Glyma17g08090.1	proteolysis brassinosteroid_mediated_signaling
	Gma.15513.3.S1_x_at	-2.77807	2.45351e-06	lysine-specific demethylase REF6-like	Glyma04g36630.1	unidimensional_cell_growth response_to_brassinosteroid_stimulus negative_regulation_of_histone_acetylation leaf_development vegetative_to_reproductive_phase_transition histone_H3-K9_demethylation
	Gma.15513.2.S1_at	-2.60124	8.91441e-05	lysine-specific demethylase REF6-like	Glyma06g18300.1	unidimensional_cell_growth response_to_brassinosteroid_stimulus negative_regulation_of_histone_acetylation leaf_development vegetative_to_reproductive_phase_transition histone_H3-K9_demethylation
	GmaAffx.79052.1.S1_at	-2.17324	9.48689e-06	delta(24)-sterol reductase-like	Glyma12g03210.2	brassinosteroid_biosynthetic_process response_to_light_stimulus steroid_biosynthetic_process unidimensional_cell_growth
				Ethylene - 21
	Gma.3668.1.S1_a_at	-5.71509	6.54268e-07	1-aminocyclopropane-1-carboxylate oxidase 5-like /// 1-aminocyclopropane-1-carboxylate oxidase 5-like	Glyma06g12340.1	biological_process
	GmaAffx.12674.1.A1_at	-4.81498	2.78064e-06	ethylene-responsive transcription factor SHINE 3-like	Glyma06g07240.2	regulation_of_transcription,_DNA-dependent
	GmaAffx.67731.1.S1_at	-4.28097	9.81402e-07	ethylene-responsive transcription factor-like protein At4g13040-like	Glyma18g33460.1	regulation_of_transcription,_DNA-dependent
	Gma.1954.1.S1_at	-4.19217	8.66905e-06	ethylene-responsive transcription factor ERF023-like	Glyma16g02680.1	regulation_of_transcription,_DNA-dependent
	Gma.3668.3.S1_at	-4.13453	3.43491e-06	1-aminocyclopropane-1-carboxylate oxidase 5-like	Glyma06g12340.1	biological_process
	GmaAffx.34453.1.S1_at	-3.88407	1.63567e-07	basic helix-loop-helix (bHLH) DNA-binding superfamily protein	Glyma02g15520.1	response_to_ethylene_stimulus
	GmaAffx.5879.1.S1_at	-3.77678	1.79924e-06	ethylene-responsive transcription factor ERF034-like	Glyma17g15310.1	regulation_of_transcription,_DNA-dependent
	GmaAffx.67456.1.S1_at	-3.72377	6.21555e-06	ethylene-responsive transcription factor RAP2-7-like	Glyma02g09600.1	regulation_of_transcription,_DNA-dependent organ_morphogenesis vegetative_to_reproductive_phase_transition
	GmaAffx.92536.1.S1_at	-3.65157	8.84898e-05	1-aminocyclopropane-1-carboxylate oxidase-like	Glyma02g43560.5	ethylene_biosynthetic_process
	Gma.18041.1.A1_at	-3.35304	3.22227e-05	1-aminocyclopropane-1-carboxylate oxidase 1-like	Glyma03g07680.2
	GmaAffx.27137.2.S1_at	-2.90491	1.75017e-05	ethylene-responsive transcription factor RAP2-7-like	Glyma02g09600.1	regulation_of_transcription,_DNA-dependent organ_morphogenesis vegetative_to_reproductive_phase_transition
	Gma.8896.1.S1_at	-2.81256	0.00010272	ethylene-responsive transcription factor ERF060-like	Glyma08g14600.1	regulation_of_transcription,_DNA-dependent
	GmaAffx.70502.1.A1_s_at	-2.72085	1.84831e-05	1-aminocyclopropane-1-carboxylate oxidase homolog 6-like	Glyma18g13610.2	coumarin_biosynthetic_process secondary_metabolic_process hydrogen_peroxide-mediated_programmed_cell_death
	GmaAffx.62715.1.S1_at	-2.71248	0.000261053	1-aminocyclopropane-1-carboxylate oxidase homolog 6-like	Glyma18g13610.2	coumarin_biosynthetic_process secondary_metabolic_process hydrogen_peroxide-mediated_programmed_cell_death
	GmaAffx.67389.1.S1_at	-2.60039	1.17768e-05	1-aminocyclopropane-1-carboxylate oxidase homolog 1-like	Glyma08g46630.1	biological_process
	Gma.10803.1.S1_at	-2.42343	3.92561e-05	ethylene response sensor 1-like	Glyma03g37470.1	negative_regulation_of_ethylene_mediated_signaling_pathway
	GmaAffx.55339.1.S1_at	-2.35305	0.000309796	1-aminocyclopropane-1-carboxylate oxidase homolog 1-like	Glyma03g24980.1	biological_process
	Gma.3668.3.S1_a_at	-2.29025	1.97916e-05	1-aminocyclopropane-1-carboxylate oxidase 5-like	Glyma06g12340.1	biological_process
	GmaAffx.5879.2.S1_at	-2.26087	4.54716e-05	ethylene-responsive transcription factor ERF034-like	Glyma17g15310.1	regulation_of_transcription,_DNA-dependent
	GmaAffx.85763.1.A1_at	-2.03045	1.45575e-05	ETO1-like protein 1-like	Glyma10g03520.1	regulation_of_ethylene_biosynthetic_process
	Gma.4560.1.S1_at	-1.72799	0.000206422	ethylene-responsive transcription factor ERF023-like	Glyma07g06080.1	regulation_of_transcription,_DNA-dependent
				Gibberellin - 11
	Gma.3433.1.S1_at	-7.44801	4.90701e-07	Gibberellin-regulated family protein	Glyma06g04740.1	response_to_gibberellin_stimulus
	Gma.3254.1.S1_at	-4.15372	1.63567e-07	gibberellin-regulated protein 4-like	Glyma04g33610.1	response_to_gibberellin_stimulus gibberellic_acid_mediated_signaling
	Gma.2499.1.S1_at	-3.87994	1.63567e-07	Gibberellin-regulated family protein	Glyma06g20830.1	response_to_gibberellin_stimulus gibberellic_acid_mediated_signaling
	Gma.2486.1.S1_at	-3.52856	1.42303e-05	gibberellin 2-beta-dioxygenase 1-like	Glyma15g39750.1	response_to_red_or_far_red_light gibberellin_catabolic_process response_to_red_light
	Gma.15958.1.S1_at	-3.09815	5.80663e-05	Gibberellin-regulated family protein	Glyma02g41280.1	response_to_gibberellin_stimulus
	GmaAffx.17471.1.S1_at	-2.76082	5.00515e-05	SHI-related sequence 5	Glyma11g07710.1	response_to_gibberellin_stimulus gibberellic_acid_mediated_signaling
	Gma.11731.1.A1_at	-2.33505	4.25274e-06	snakin-2-like	Glyma02g23860.1	response_to_gibberellin_stimulus
	Gma.15037.1.S1_at	-2.07345	3.43491e-06	gibberellin receptor GID1C-like	Glyma10g29910.1	response_to_gibberellin_stimulus positive_regulation_of_gibberellic_acid_mediated_signaling floral_organ_morphogenesis raffinose_family_oligosaccharide_biosynthetic_process gibberellin-mediated_signaling
	Gma.12064.1.S1_at	-1.68486	0.000400249	ent-kaurene oxidase, chloroplastic-like	Glyma15g00450.1	gibberellin_biosynthetic_process gibberellic_acid_mediated_signaling
	GmaAffx.33541.1.S1_at	-1.59184	3.95832e-05	ent-kaurene oxidase, chloroplastic-like	Glyma13g44870.2	gibberellin_biosynthetic_process gibberellic_acid_mediated_signaling
	GmaAffx.14424.1.S1_at	-1.54719	0.00374601	ent-kaurenoic acid oxidase 1-like	Glyma09g03400.1	gibberellin_biosynthetic_process
				Jasmonic - 31
	Gma.2019.1.S1_at	-8.20034	0	lipoxygenase	Glyma07g00890.1	defense_response jasmonic_acid_biosynthetic_process response_to_wounding defense_response_to_bacterium,_incompatible_interaction membrane_disassembly growth response_to_abscisic_acid_stimulus response_to_jasmonic_acid_stimulus response_to_jasmonic_acid_stimulus
	Gma.1.1.S1_at	-7.1611	0	lipoxygenase 10	Glyma08g20230.1	defense_response jasmonic_acid_biosynthetic_process response_to_wounding defense_response_to_bacterium,_incompatible_interaction membrane_disassembly growth response_to_abscisic_acid_stimulus response_to_jasmonic_acid_stimulus response_to_jasmonic_acid_stimulus
	Gma.10969.1.S1_at	-6.3509	9.81402e-07	lipoxygenase	Glyma13g42340.1	defense_response jasmonic_acid_biosynthetic_process response_to_wounding defense_response_to_bacterium,_incompatible_interaction membrane_disassembly growth response_to_abscisic_acid_stimulus response_to_jasmonic_acid_stimulus response_to_jasmonic_acid_stimulus
	Gma.10969.1.S1_x_at	-5.87251	2.45351e-06	lipoxygenase	Glyma13g42340.1	defense_response jasmonic_acid_biosynthetic_process response_to_wounding defense_response_to_bacterium,_incompatible_interaction membrane_disassembly growth response_to_abscisic_acid_stimulus response_to_jasmonic_acid_stimulus response_to_jasmonic_acid_stimulus
	GmaAffx.93553.1.S1_s_at	-5.66504	3.36948e-05	linoleate 9S-lipoxygenase-4-like /// lipoxygenase /// lipoxygenase /// lipoxygenase L-5	Glyma13g42330.1	defense_response jasmonic_acid_biosynthetic_process response_to_wounding defense_response_to_bacterium,_incompatible_interaction membrane_disassembly growth response_to_abscisic_acid_stimulus response_to_jasmonic_acid_stimulus response_to_jasmonic_acid_stimulus
	Gma.17610.2.S1_s_at	-4.6466	0	lipoxygenase	Glyma13g42330.1	defense_response jasmonic_acid_biosynthetic_process response_to_wounding defense_response_to_bacterium,_incompatible_interaction membrane_disassembly growth response_to_abscisic_acid_stimulus response_to_jasmonic_acid_stimulus response_to_jasmonic_acid_stimulus
	GmaAffx.90263.1.S1_s_at	-4.24854	5.51221e-05	lipoxygenase	Glyma07g00900.2	defense_response jasmonic_acid_biosynthetic_process response_to_wounding defense_response_to_bacterium,_incompatible_interaction membrane_disassembly growth response_to_abscisic_acid_stimulus response_to_jasmonic_acid_stimulus response_to_jasmonic_acid_stimulus
	GmaAffx.53210.1.S1_at	-4.19693	9.81402e-07	allene oxide synthase, chloroplastic-like	Glyma12g31770.1	fatty_acid_metabolic_process
	Gma.7625.1.S1_s_at	-4.00423	9.81402e-07	lipoxygenase	Glyma07g00900.2	defense_response jasmonic_acid_biosynthetic_process response_to_wounding defense_response_to_bacterium,_incompatible_interaction membrane_disassembly growth response_to_abscisic_acid_stimulus response_to_jasmonic_acid_stimulus response_to_jasmonic_acid_stimulus
	GmaAffx.89726.1.A1_s_at	-3.95238	2.02823e-05	lipoxygenase	Glyma13g42330.1	defense_response jasmonic_acid_biosynthetic_process response_to_wounding defense_response_to_bacterium,_incompatible_interaction membrane_disassembly growth response_to_abscisic_acid_stimulus response_to_jasmonic_acid_stimulus response_to_jasmonic_acid_stimulus
	GmaAffx.70690.1.S1_at	-3.25569	0.00063235	linoleate 13S-lipoxygenase 2-1, chloroplastic-like	Glyma11g13880.1	response_to_water_deprivation jasmonic_acid_biosynthetic_process response_to_wounding response_to_jasmonic_acid_stimulus response_to_other_organism
	Gma.9399.1.S1_at	-3.23578	9.81402e-07	linoleate 13S-lipoxygenase 2-1, chloroplastic-like	Glyma12g05840.1	response_to_water_deprivation jasmonic_acid_biosynthetic_process response_to_wounding response_to_jasmonic_acid_stimulus response_to_other_organism
	Gma.14907.1.A1_at	-3.05055	9.81402e-07	overexpressor of cationic peroxidase 3	Glyma06g07330.1	defense_response jasmonic_acid_mediated_signaling_pathway
	GmaAffx.20925.1.S1_at	-2.96987	1.86466e-05	probable linoleate 9S-lipoxygenase 5-like	Glyma10g29490.2	defense_response jasmonic_acid_biosynthetic_process response_to_wounding defense_response_to_bacterium,_incompatible_interaction membrane_disassembly growth response_to_abscisic_acid_stimulus response_to_jasmonic_acid_stimulus response_to_jasmonic_acid_stimulus
	Gma.11166.1.S1_at	-2.96019	6.05198e-06	lipoxygenase-9	Glyma07g03910.1	defense_response jasmonic_acid_biosynthetic_process response_to_wounding defense_response_to_bacterium,_incompatible_interaction membrane_disassembly growth response_to_abscisic_acid_stimulus response_to_jasmonic_acid_stimulus response_to_jasmonic_acid_stimulus
	GmaAffx.90937.1.A1_at	-2.85507	0.00019579	Lipoxygenase	Glyma07g00900.2	defense_response jasmonic_acid_biosynthetic_process response_to_wounding defense_response_to_bacterium,_incompatible_interaction membrane_disassembly growth response_to_abscisic_acid_stimulus response_to_jasmonic_acid_stimulus response_to_jasmonic_acid_stimulus
	Gma.11166.1.S1_x_at	-2.81653	3.43491e-06	lipoxygenase-9	Glyma07g03910.1	defense_response jasmonic_acid_biosynthetic_process response_to_wounding defense_response_to_bacterium,_incompatible_interaction membrane_disassembly growth response_to_abscisic_acid_stimulus response_to_jasmonic_acid_stimulus response_to_jasmonic_acid_stimulus
	GmaAffx.93591.1.S1_s_at	-2.80951	0.00344636	lipoxygenase-9	Glyma07g03910.1	defense_response jasmonic_acid_biosynthetic_process response_to_wounding defense_response_to_bacterium,_incompatible_interaction membrane_disassembly growth response_to_abscisic_acid_stimulus response_to_jasmonic_acid_stimulus response_to_jasmonic_acid_stimulus
	Gma.11166.1.S1_s_at	-2.76197	9.48689e-06	lipoxygenase-9	Glyma07g03910.1	defense_response jasmonic_acid_biosynthetic_process response_to_wounding defense_response_to_bacterium,_incompatible_interaction membrane_disassembly growth response_to_abscisic_acid_stimulus response_to_jasmonic_acid_stimulus response_to_jasmonic_acid_stimulus
	Gma.17610.1.S1_x_at	-2.66849	6.54268e-07	lipoxygenase L-5	Glyma15g03050.1	defense_response jasmonic_acid_biosynthetic_process response_to_wounding defense_response_to_bacterium,_incompatible_interaction membrane_disassembly growth response_to_abscisic_acid_stimulus response_to_jasmonic_acid_stimulus response_to_jasmonic_acid_stimulus
	GmaAffx.27496.2.S1_at	-2.52287	2.86242e-05	linoleate 9S-lipoxygenase 5, chloroplastic-like	Glyma20g28290.2	root_development
	Gma.702.1.S1_at	-2.37213	0.000292294	linoleate 13S-lipoxygenase 2-1, chloroplastic-like	Glyma11g13880.1	response_to_water_deprivation jasmonic_acid_biosynthetic_process response_to_wounding response_to_jasmonic_acid_stimulus response_to_other_organism
	Gma.10969.3.S1_x_at	-2.25793	0.00154473	linoleate 9S-lipoxygenase-4-like	Glyma15g03040.3	defense_response jasmonic_acid_biosynthetic_process response_to_wounding defense_response_to_bacterium,_incompatible_interaction membrane_disassembly growth response_to_abscisic_acid_stimulus response_to_jasmonic_acid_stimulus response_to_jasmonic_acid_stimulus
	GmaAffx.89259.1.S1_s_at	-2.24846	5.20143e-05	lipoxygenase	Glyma07g00900.2	defense_response jasmonic_acid_biosynthetic_process response_to_wounding defense_response_to_bacterium,_incompatible_interaction membrane_disassembly growth response_to_abscisic_acid_stimulus response_to_jasmonic_acid_stimulus response_to_jasmonic_acid_stimulus
	GmaAffx.53501.1.S1_at	-2.14504	1.03047e-05	12-oxophytodienoate reductase 1-like	Glyma14g39790.1	response_to_cadmium_ion jasmonic_acid_biosynthetic_process lipid_metabolic_process response_to_salicylic_acid_stimulus leaf_senescence
	GmaAffx.89826.1.S1_at	-1.90562	3.04235e-05	Lipoxygenase	Glyma13g42330.1	defense_response jasmonic_acid_biosynthetic_process response_to_wounding defense_response_to_bacterium,_incompatible_interaction membrane_disassembly growth response_to_abscisic_acid_stimulus response_to_jasmonic_acid_stimulus response_to_jasmonic_acid_stimulus
	GmaAffx.93201.1.S1_at	-1.86982	0.00577719	protein TIFY 6B-like	Glyma08g04770.4	jasmonic_acid_mediated_signaling_pathway
	Gma.12166.1.S1_at	-1.85777	0.000245187	allene oxide cyclase 4, chloroplastic-like	Glyma18g51600.1	jasmonic_acid_biosynthetic_process
	GmaAffx.79275.1.S1_s_at	-1.79146	0.000128564	allene oxide synthase, chloroplastic-like	Glyma07g21100.1	defense_response jasmonic_acid_biosynthetic_process response_to_wounding epoxygenase_P450_pathway response_to_jasmonic_acid_stimulus oxylipin_metabolic_process
	GmaAffx.83885.1.S1_at	-1.72355	0.00017747	12-oxophytodienoate reductase 3-like	Glyma13g16940.1	jasmonic_acid_biosynthetic_process response_to_wounding response_to_ozone
	Gma.15875.1.S1_at	-1.56819	0.000202823	protein TIFY 6B-like	Glyma09g22270.1	jasmonic_acid_mediated_signaling_pathway
	Lipid Metabolic Process - 74
	Identification	Log2(FC)	Pvalue	Description	Phytozome	Gene ontology
	Gma.16678.1.S1_s_at	-9.21735	0	Thioredoxin superfamily protein	Glyma04g42080.1	glycerol_ether_metabolic_process cell_redox_homeostasis
	Gma.16678.1.S1_at	-9.06559	1.63567e-07	Thioredoxin superfamily protein	Glyma04g42080.1	glycerol_ether_metabolic_process cell_redox_homeostasis
	Gma.11043.1.S1_a_at	-6.83627	0	omega-3 fatty acid desaturase, chloroplastic-like	Glyma03g07570.1	fatty_acid_biosynthetic_process response_to_temperature_stimulus
	Gma.17710.3.A1_at	-6.5268	1.63567e-07	acyl carrier protein 4	Glyma05g38490.1	fatty_acid_biosynthetic_process response_to_light_stimulus
	Gma.11043.1.S1_at	-6.39057	0	omega-3 fatty acid desaturase, chloroplastic-like	Glyma03g07570.1	fatty_acid_biosynthetic_process response_to_temperature_stimulus
	GmaAffx.55947.1.S1_at	-5.33548	2.0773e-05	GDSL esterase/lipase At2g42990-like	Glyma14g05560.1	lipid_metabolic_process
	GmaAffx.6559.1.S1_at	-5.3036	9.81402e-07	GDSL esterase/lipase At5g45960-like	Glyma13g24130.1	lipid_metabolic_process
	Gma.10764.1.S1_at	-5.13353	1.5866e-05	obtusifoliol 14-alpha demethylase-like	Glyma07g14460.1	sterol_biosynthetic_process embryonic_development_ending_in_seed_dormancy
	Gma.10764.2.S1_a_at	-4.93075	4.95608e-05	obtusifoliol 14-alpha demethylase-like /// obtusifoliol 14-alpha demethylase-like	Glyma03g26820.1	sterol_biosynthetic_process embryonic_development_ending_in_seed_dormancy
	Gma.15653.1.S1_at	-4.92769	1.9628e-06	GDSL esterase/lipase CPRD49-like	Glyma0466s00200.1	lipid_metabolic_process
	Gma.49.1.S1_at	-4.86195	1.63567e-07	plastid omega-6 desaturase	Glyma02g36460.1	fatty_acid_biosynthetic_process photoinhibition
	GmaAffx.1301.90.S1_s_at	-4.85603	9.81402e-07	GDSL esterase/lipase CPRD49-like	Glyma0466s00200.1	lipid_metabolic_process
	Gma.7832.1.S1_at	-4.67511	2.12637e-06	3-ketoacyl-CoA synthase 6-like	Glyma10g42100.1	response_to_cold response_to_light_stimulus very-long-chain_fatty_acid_metabolic_process unidimensional_cell_growth wax_biosynthetic_process cuticle_development
	Gma.4614.1.S1_at	-4.64252	9.81402e-07	long chain acyl-CoA synthetase 1-like	Glyma10g01400.1	fatty_acid_biosynthetic_process
	GmaAffx.87656.1.S1_at	-4.6395	9.81402e-07	fatty acid desaturase 2-like	Glyma17g34640.1	fatty_acid_biosynthetic_process lipid_metabolic_process
	GmaAffx.90332.1.S1_at	-4.39907	1.63567e-07	NADP-dependent malic enzyme-like	Glyma16g08460.1	fatty_acid_biosynthetic_process malate_metabolic_process seed_germination embryonic_development_ending_in_seed_dormancy
	Gma.10564.1.S1_at	-4.35417	6.54268e-07	fatty acid desaturase 8	Glyma02g39230.1	fatty_acid_biosynthetic_process response_to_temperature_stimulus
	Gma.8463.1.S1_at	-4.32748	9.81402e-07	fatty acid desaturase 8	Glyma18g06950.1	fatty_acid_biosynthetic_process response_to_temperature_stimulus
	Gma.10764.2.S1_x_at	-4.32654	1.03047e-05	obtusifoliol 14-alpha demethylase-like	Glyma03g26820.1	sterol_biosynthetic_process embryonic_development_ending_in_seed_dormancy
	Gma.7832.1.S1_x_at	-4.27153	4.08918e-06	3-ketoacyl-CoA synthase 6-like	Glyma10g42100.1	response_to_cold response_to_light_stimulus very-long-chain_fatty_acid_metabolic_process unidimensional_cell_growth wax_biosynthetic_process cuticle_development
	Gma.7228.1.S1_at	-4.15338	9.81402e-07	lecithin-cholesterol acyltransferase-like 1-like	Glyma06g05040.1	lipid_metabolic_process
	GmaAffx.12493.1.S1_at	-4.13522	1.32489e-05	omega-3 fatty acid desaturase, chloroplastic-like	Glyma03g07570.1	fatty_acid_biosynthetic_process response_to_temperature_stimulus
	Gma.7832.1.S1_s_at	-4.10235	2.78064e-06	3-ketoacyl-CoA synthase 6-like /// 3-ketoacyl-CoA synthase 6-like	Glyma20g24930.1	response_to_cold response_to_light_stimulus very-long-chain_fatty_acid_metabolic_process unidimensional_cell_growth wax_biosynthetic_process cuticle_development
	Gma.910.2.S1_at	-4.00216	1.63567e-07	3-oxoacyl-[acyl-carrier-protein] reductase, chloroplastic-like	Glyma11g37320.1	fatty_acid_biosynthetic_process metabolic_process
	Gma.910.2.S1_a_at	-3.87883	9.81402e-07	3-oxoacyl-[acyl-carrier-protein] reductase, chloroplastic-like /// 3-oxoacyl-[acyl-carrier-protein] reductase, chloroplastic-like	Glyma11g37320.1	fatty_acid_biosynthetic_process metabolic_process
	Gma.10574.1.S1_at	-3.84866	1.29218e-05	GDSL esterase/lipase At2g04570-like	Glyma14g05550.1	lipid_metabolic_process
	GmaAffx.47337.1.S1_at	-3.74003	1.39032e-05	lecithin-cholesterol acyltransferase-like 1-like /// lecithin-cholesterol acyltransferase-like 1-like	Glyma06g05040.1	lipid_metabolic_process
	Gma.14025.1.A1_at	-3.701	2.33901e-05	pyruvate kinase isozyme G, chloroplastic-like	Glyma01g40860.1	fatty_acid_biosynthetic_process glycolysis
	GmaAffx.86212.1.S1_at	-3.60626	0.000443267	long-chain-alcohol oxidase FAO4A-like	Glyma09g35210.1
	Gma.5786.2.S1_at	-3.59773	1.03047e-05	GDSL esterase/lipase APG-like	Glyma07g01680.1	lipid_metabolic_process
	GmaAffx.43557.1.S1_at	-3.58694	5.88841e-06	GDSL esterase/lipase At1g29670-like	Glyma13g29490.2	lipid_metabolic_process
	Gma.8028.1.S1_at	-3.52617	2.12637e-06	squalene synthase-like /// squalene synthase	Glyma11g11960.3	sterol_biosynthetic_process
	Gma.8348.1.S1_a_at	-3.49169	2.12637e-06	alpha/beta-Hydrolases superfamily protein	Glyma03g01200.1	lipid_metabolic_process
	GmaAffx.7160.1.S1_x_at	-3.44646	3.27134e-07	NADP-dependent malic enzyme-like /// NADP-dependent malic enzyme-like	Glyma01g01180.3	fatty_acid_biosynthetic_process malate_metabolic_process seed_germination embryonic_development_ending_in_seed_dormancy
	Gma.18101.1.S1_at	-3.38105	5.88841e-06	Trans-2,3-enoyl-CoA reductase-like	Glyma02g08970.1	lipid_metabolic_process
	Gma.12131.1.S1_at	-3.31314	1.30854e-05	long-chain-alcohol oxidase FAO2-like	Glyma19g34960.1
	Gma.2319.2.S1_at	-3.17992	1.84831e-05	3-ketoacyl-CoA synthase 4-like	Glyma17g36940.1	very-long-chain_fatty_acid_metabolic_process cuticle_development
	GmaAffx.76826.1.S1_at	-3.16542	5.80663e-05	GDSL esterase/lipase At3g48460-like	Glyma17g13600.1	glycerol_biosynthetic_process lipid_metabolic_process
	Gma.9106.1.S1_at	-2.98119	5.41407e-05	GDSL esterase/lipase At5g45920-like	Glyma15g08700.2	lipid_metabolic_process
	Gma.10050.1.S1_at	-2.89385	2.38808e-05	GDP-mannose-dependent alpha-mannosyltransferase-like	Glyma18g42540.1	glycolipid_biosynthetic_process cellular_response_to_phosphate_starvation sulfolipid_biosynthetic_process
	GmaAffx.72.1.S1_at	-2.82869	7.52409e-05	GDSL esterase/lipase CPRD49-like	Glyma03g07880.1	lipid_metabolic_process
	Gma.6225.2.S1_at	-2.7834	6.15012e-05	squalene monooxygenase-like	Glyma14g10290.1	sterol_biosynthetic_process
	Gma.12516.1.A1_at	-2.74079	5.88841e-06	probable phytol kinase 1, chloroplastic-like	Glyma10g34420.1	phospholipid_biosynthetic_process vitamin_E_biosynthetic_process
	Gma.13170.1.S1_at	-2.73037	9.81402e-07	SGNH hydrolase-type esterase superfamily protein	Glyma07g18210.2	lipid_metabolic_process
	Gma.12516.2.S1_s_at	-2.72608	2.04459e-05	probable phytol kinase 1, chloroplastic-like /// probable phytol kinase 1, chloroplastic-like	Glyma10g34420.1	phospholipid_biosynthetic_process vitamin_E_biosynthetic_process
	Gma.15547.2.A1_at	-2.7235	0.000123166	3-ketoacyl-CoA synthase 4-like	Glyma06g01460.1	very-long-chain_fatty_acid_metabolic_process cuticle_development
	Gma.1061.1.A1_at	-2.69504	0.000187939	GDSL esterase/lipase At5g45910-like	Glyma15g08770.1	lipid_metabolic_process
	Gma.11415.1.A1_at	-2.65282	2.94421e-06	GDSL esterase/lipase APG-like	Glyma13g42960.1	lipid_metabolic_process
	GmaAffx.25347.1.S1_at	-2.62621	0.000100921	3-ketoacyl-CoA synthase 10-like	Glyma04g06110.1	response_to_cold response_to_light_stimulus lipid_biosynthetic_process very-long-chain_fatty_acid_metabolic_process epidermal_cell_differentiation cuticle_development
	GmaAffx.12706.1.A1_at	-2.32965	1.84831e-05	long chain acyl-CoA synthetase 9, chloroplastic-like	Glyma13g03280.1	fatty_acid_biosynthetic_process fatty_acid_metabolic_process
	GmaAffx.38907.1.S1_at	-2.25232	0.00202251	alpha/beta-Hydrolases superfamily protein	Glyma01g39350.1	lipid_metabolic_process
	Gma.10764.2.S1_at	-2.2479	0.000122675	obtusifoliol 14-alpha demethylase-like	Glyma03g26820.1	sterol_biosynthetic_process embryonic_development_ending_in_seed_dormancy
	GmaAffx.17013.1.S1_at	-2.09597	5.41407e-05	GDSL esterase/lipase At1g09390-like	Glyma19g41470.1	glycerol_biosynthetic_process lipid_metabolic_process
	GmaAffx.65471.1.S1_at	-2.07825	7.62223e-05	CYTOCHROME P450 51G1	Glyma03g26820.1	sterol_biosynthetic_process embryonic_development_ending_in_seed_dormancy
	Gma.910.1.A1_at	-2.04645	6.70625e-06	3-oxoacyl-[acyl-carrier-protein] reductase, chloroplastic-like	Glyma18g01280.1	fatty_acid_biosynthetic_process metabolic_process
	Gma.2319.1.S1_at	-2.04599	3.97468e-05	3-ketoacyl-CoA synthase 4-like	Glyma17g36940.1	very-long-chain_fatty_acid_metabolic_process cuticle_development
	GmaAffx.77190.1.S1_at	-2.03534	0.000165366	GDSL esterase/lipase At5g45960-like	Glyma15g08590.1	lipid_metabolic_process
	Gma.4280.1.S1_at	-2.03493	0.000879991	GDP-mannose-dependent alpha-mannosyltransferase-like	Glyma01g27840.1	glycolipid_biosynthetic_process cellular_response_to_phosphate_starvation sulfolipid_biosynthetic_process
	GmaAffx.83981.1.S1_at	-1.99919	2.45351e-05	GDP-mannose-dependent alpha-mannosyltransferase-like	Glyma01g27840.1	glycolipid_biosynthetic_process cellular_response_to_phosphate_starvation sulfolipid_biosynthetic_process
	Gma.7596.1.S1_at	-1.95105	6.80439e-05	fatty acid desaturase 3-like	Glyma18g15260.1	fatty_acid_biosynthetic_process lipid_metabolic_process
	Gma.6225.1.S1_at	-1.87112	0.000275774	squalene monooxygenase-like	Glyma0041s00260.3	sterol_biosynthetic_process
	Gma.5731.1.S1_at	-1.86477	4.36724e-05	acyl-coenzyme A thioesterase 9, mitochondrial-like	Glyma07g32710.1	biological_process
	GmaAffx.80802.1.S1_at	-1.73056	0.00639973	Protein of unknown function (DUF1295)	Glyma08g05750.1	lipid_metabolic_process
	GmaAffx.91608.1.S1_at	-1.69585	2.35537e-05	phospholipid:diacylglycerol acyltransferase 1-like	Glyma07g04080.1	lipid_metabolic_process
	GmaAffx.93278.1.S1_s_at	-1.67731	0.0462378	microsomal oleate desaturase FAD2-4	Glyma03g30070.2	lipid_metabolic_process
	GmaAffx.87834.1.S1_at	-1.66908	6.5754e-05	plastid 3-keto-acyl-ACP synthase II-B	Glyma13g17290.2	fatty_acid_biosynthetic_process unsaturated_fatty_acid_biosynthetic_process
	Gma.5364.1.S1_at	-1.66585	2.09366e-05	acyl-coenzyme A thioesterase 13-like	Glyma04g38140.2	biological_process
	GmaAffx.7719.1.S1_at	-1.63831	1.11226e-05	Myristoyl-acyl carrier protein thioesterase, chloroplastic-like	Glyma06g23560.1	fatty_acid_biosynthetic_process
	Gma.10845.1.S1_s_at	-1.598	0.000338911	thioredoxin M-type 4	Glyma13g35310.1	glycerol_ether_metabolic_process cell_redox_homeostasis
	Gma.902.1.S1_at	-1.57585	0.000497735	GDSL esterase/lipase At5g62930-like	Glyma17g09650.1	lipid_metabolic_process
	Gma.10923.1.A1_at	-1.54694	0.000228667	patatin group A-3-like	Glyma07g13780.1	metabolic_process lipid_metabolic_process
	Gma.1061.2.S1_at	-1.53102	0.000142303	GDSL esterase/lipase At5g45910-like	Glyma13g30450.1	lipid_metabolic_process
	GmaAffx.73570.1.S1_at	-1.51027	0.00103652	3-ketoacyl-CoA synthase 1-like	Glyma03g42140.1	response_to_cold response_to_light_stimulus very-long-chain_fatty_acid_metabolic_process fatty_acid_elongation wax_biosynthetic_process cuticle_development
	GmaAffx.93404.1.S1_at	-1.50597	4.8743e-05	probable glycerophosphoryl diester phosphodiesterase 3-like	Glyma02g46590.1	glycerol_metabolic_process
	Others - 208
	Identification	Log2(FC)	Pvalue	Description	Phytozome	Gene ontology
	Gma.11025.1.S1_at	-6.97641	9.81402e-07	cytochrome P450 86A2-like	Glyma08g01890.2	fatty_acid_metabolic_process
	Gma.4512.1.S1_at	-6.47201	0	photosystem II 5 kDa protein, chloroplastic-like	Glyma15g43110.1	response_to_wounding response_to_ozone response_to_UV-B
	Gma.2503.1.S1_s_at	-6.23661	0	oxidoreductase /// conversion of hydroxypyruvate to glycerate	Glyma10g42800.2	photorespiration
	Gma.17978.2.S1_at	-6.04975	9.81402e-07	NAD(P)H-quinone oxidoreductase subunit N-like	Glyma18g05640.1	NADH_dehydrogenase_complex_(plastoquinone)_assembly
	Gma.13228.1.S1_at	-6.01562	0	NAD(P)-binding Rossmann-fold superfamily protein	Glyma04g00270.1	metabolic_process regulation_of_nitrogen_utilization
	Gma.15564.2.S1_x_at	-5.83481	3.27134e-07	inositol-3-phosphate synthase-like	Glyma08g14670.3	inositol_biosynthetic_process phospholipid_biosynthetic_process
	Gma.2503.1.S1_at	-5.71339	1.63567e-07	oxidoreductase	Glyma10g42800.2	photorespiration
	Gma.10620.1.S1_at	-5.62873	1.63567e-07	conversion of hydroxypyruvate to glycerate	Glyma20g24200.1	photorespiration
	Gma.7418.1.S1_at	-5.62412	9.81402e-07	cytochrome P450 78A3-like /// cytochrome P450 78A4-like	Glyma19g42940.1
	Gma.7260.2.A1_a_at	-5.58301	0	F-box protein At2g32560-like /// F-box protein At2g32560-like	Glyma02g44660.1	biological_process
	GmaAffx.727.1.S1_at	-5.43552	0	37 kDa inner envelope membrane protein, chloroplastic-like	Glyma02g00440.1	vitamin_E_biosynthetic_process plastoquinone_biosynthetic_process
	GmaAffx.33873.1.A1_at	-5.28732	1.79924e-06	adenylate kinase family protein	Glyma15g24680.2	anaerobic_respiration nucleobase,_nucleoside,_nucleotide_and_nucleic_acid_metabolic_process nucleotide_metabolic_process
	GmaAffx.1681.1.A1_at	-5.27306	1.63567e-07	prolycopene isomerase, chloroplastic-like	Glyma07g40340.4	carotenoid_biosynthetic_process
	Gma.16969.1.S1_s_at	-5.25975	1.63567e-07	protein HOTHEAD-like /// protein HOTHEAD-like	Glyma17g14130.1	cellular_alcohol_metabolic_process
	Gma.138.1.S1_at	-5.23552	6.54268e-07	cytochrome P450 78A3-like	Glyma19g44790.1	fruit_development
	Gma.11760.1.A1_at	-5.21932	1.63567e-07	lycopene beta cyclase, chloroplastic-like	Glyma03g28470.1	carotene_biosynthetic_process
	GmaAffx.87808.1.S1_at	-5.15235	1.63567e-07	fasciclin-like arabinogalactan protein 12-like	Glyma12g29670.1
	Gma.12444.1.S1_at	-5.09758	1.63567e-07	phosphoenolpyruvate carboxylase 4	Glyma10g34970.1	tricarboxylic_acid_cycle
	Gma.16191.1.S1_at	-5.0883	6.54268e-07	protein HOTHEAD-like	Glyma05g03580.1	cellular_alcohol_metabolic_process
	GmaAffx.66140.1.S1_at	-5.0615	9.48689e-06	lycopene beta cyclase, chloroplastic-like	Glyma19g31220.1	carotene_biosynthetic_process
	GmaAffx.82953.1.S1_at	-4.91194	0.000105991	phytoene synthase, chloroplastic-like	Glyma14g03500.1	carotenoid_biosynthetic_process
	GmaAffx.31080.1.S1_at	-4.91007	3.43491e-06	Scarecrow-like protein 3-like	Glyma04g28490.1	regulation_of_transcription
	Gma.15660.1.S1_at	-4.88584	8.17835e-07	adenylate kinase family protein	Glyma15g24680.1	anaerobic_respiration nucleobase,_nucleoside,_nucleotide_and_nucleic_acid_metabolic_process nucleotide_metabolic_process
	Gma.12776.1.A1_at	-4.75976	1.79924e-06	1,4-Dihydroxy-2-naphthoyl-CoA synthase, peroxisomal-like	Glyma08g39350.1	vitamin_K_biosynthetic_process
	Gma.10849.1.S1_at	-4.61133	1.63567e-07	enzymatic resistance protein	Glyma08g41460.2	photorespiration
	Gma.289.1.S1_x_at	-4.58906	1.63567e-07	Ribulose bisphosphate carboxylase (small chain) family protein	Glyma19g06370.1	carbon_utilization_by_fixation_of_carbon_dioxide
	Gma.15660.2.A1_s_at	-4.52818	2.78064e-06	adenylate kinase family protein	Glyma15g24680.2	anaerobic_respiration nucleobase,_nucleoside,_nucleotide_and_nucleic_acid_metabolic_process nucleotide_metabolic_process
	Gma.12481.2.S1_a_at	-4.50092	2.02823e-05	mitochondrial carnitine/acylcarnitine carrier-like protein-like /// mitochondrial carnitine/acylcarnitine carrier-like protein-like	Glyma08g36780.1	mitochondrial_transport ornithine_transport transport
	Gma.3128.1.S1_at	-4.4938	6.54268e-07	triosephosphate isomerase, chloroplastic-like	Glyma10g06740.1	reductive_pentose-phosphate_cycle
	GmaAffx.58990.1.S1_at	-4.48762	9.81402e-07	phytoene synthase, chloroplastic-like	Glyma14g03500.1	carotenoid_biosynthetic_process
	Gma.10695.1.S1_at	-4.45961	2.78064e-06	hydroxymethylglutaryl-CoA synthase-like	Glyma01g42450.2	isopentenyl_diphosphate_biosynthetic_process,_mevalonate_pathway
	Gma.4385.1.S1_s_at	-4.42603	9.81402e-07	fasciclin-like arabinogalactan protein 2-like	Glyma02g47880.1
	Gma.139.1.S1_at	-4.41396	1.63567e-07	cytochrome P450 CYP82C1	Glyma11g06390.1
	GmaAffx.20345.1.S1_at	-4.3928	1.63567e-07	cycloeucalenol cycloisomerase-like	Glyma06g17990.1	pinocytosis sterol_biosynthetic_process positive_gravitropism cytokinesis
	Gma.17979.1.S1_a_at	-4.35135	5.88841e-06	strictosidine synthase-like /// strictosidine synthase-like	Glyma08g36360.1	alkaloid_biosynthetic_process
	GmaAffx.63831.1.S1_at	-4.31368	1.22675e-05	cytochrome P450 78A3-like	Glyma07g05820.1	fruit_development
	Gma.9086.1.S1_at	-4.31165	4.39995e-05	cellulose synthase A catalytic subunit 8 [UDP-forming]-like /// cellulose synthase A catalytic subunit 8 [UDP-forming]-like	Glyma06g06870.1	response_to_water_deprivation response_to_osmotic_stress cellulose_biosynthetic_process secondary_cell_wall_biogenesis positive_regulation_of_abscisic_acid_biosynthetic_process defense_response_to_bacterium defense_response_to_fungus
	Gma.12481.2.S1_at	-4.30822	9.65046e-06	mitochondrial carnitine/acylcarnitine carrier-like protein-like	Glyma08g36780.1	mitochondrial_transport ornithine_transport transport
	Gma.17979.1.S1_x_at	-4.20734	2.61707e-06	strictosidine synthase-like	Glyma08g36360.1	alkaloid_biosynthetic_process
	Gma.12481.1.S1_s_at	-4.20481	1.63567e-07	mitochondrial carnitine/acylcarnitine carrier-like protein-like	Glyma01g13170.2	mitochondrial_transport ornithine_transport transport
	Gma.1938.3.S1_at	-4.12906	1.84831e-05	37 kDa inner envelope membrane protein, chloroplastic-like	Glyma02g16210.2	vitamin_E_biosynthetic_process plastoquinone_biosynthetic_process
	GmaAffx.16018.1.S1_at	-3.97622	0.000185649	fasciclin-like arabinogalactan protein 11-like	Glyma19g36470.1
	GmaAffx.50571.1.S1_s_at	-3.96653	0	cytochrome P450 78A3-like	Glyma07g05820.1	fruit_development
	Gma.12776.2.S1_at	-3.86935	2.78064e-06	1,4-Dihydroxy-2-naphthoyl-CoA synthase, peroxisomal-like	Glyma08g39350.1	vitamin_K_biosynthetic_process
	Gma.11661.1.A1_at	-3.86198	9.81402e-07	zinc transporter 1-like	Glyma08g17530.1	zinc_ion_transport
	Gma.10857.2.S1_s_at	-3.84774	2.45351e-06	fasciclin-like arabinogalactan protein 16-like /// fasciclin-like arabinogalactan protein 16-like	Glyma06g46530.3	cell_adhesion
	Gma.3335.1.S1_at	-3.83204	3.76204e-05	microRNA MIR3522	Glyma15g06080.1
	Gma.11242.3.S1_a_at	-3.81061	3.56576e-05	putative mitochondrial 2-oxoglutarate/malate carrier protein-like /// putative mitochondrial 2-oxoglutarate/malate carrier protein-like	Glyma05g29050.2	mitochondrial_transport transport
	Gma.5418.1.S1_at	-3.79017	4.08918e-06	cellulose synthase A catalytic subunit 6 [UDP-forming]-like	Glyma02g08920.1	cellulose_biosynthetic_process primary_cell_wall_biogenesis
	Gma.51.1.S1_at	-3.78041	6.54268e-07	phytoene desaturase	Glyma18g00720.2	carotene_biosynthetic_process carotenoid_biosynthetic_process
	GmaAffx.17650.1.S1_at	-3.73516	9.81402e-07	homogentisate phytyltransferase VTE2-2	Glyma09g15720.1	plastoquinone_biosynthetic_process
	GmaAffx.13732.2.S1_at	-3.72123	3.43491e-06	geminivirus Rep-interacting motor protein-like	Glyma18g29560.1
	Gma.10885.1.S1_at	-3.69773	8.99619e-06	D-glycerate 3-kinase, chloroplastic-like	Glyma15g01540.1	photorespiration
	Gma.17711.1.S1_at	-3.65847	6.54268e-07	probable ribose-5-phosphate isomerase-like	Glyma03g40640.1	reductive_pentose-phosphate_cycle defense_response_to_bacterium
	Gma.8218.1.S1_at	-3.65352	1.79924e-06	cytochrome P450 78A3-like	Glyma07g05820.1	fruit_development
	GmaAffx.87457.1.S1_at	-3.64181	1.63567e-06	cycloeucalenol cycloisomerase-like	Glyma04g37000.2	pinocytosis sterol_biosynthetic_process positive_gravitropism cytokinesis
	Gma.14415.1.A1_at	-3.63932	1.79924e-06	geranylgeranyl pyrophosphate synthase 1	Glyma11g06820.1	isoprenoid_biosynthetic_process
	GmaAffx.13732.1.A1_at	-3.6377	0	geminivirus Rep-interacting motor protein-like	Glyma18g29560.1
	GmaAffx.72051.1.S1_at	-3.63418	3.12413e-05	probable hydroxyacylglutathione hydrolase 2, chloroplast-like	Glyma15g03320.1	methylglyoxal_catabolic_process_to_D-lactate
	GmaAffx.61875.1.S1_at	-3.60594	5.88841e-06	ATP sulfurylase 2-like	Glyma13g06940.2	sulfate_assimilation
	Gma.5418.2.S1_at	-3.59128	6.16648e-05	cellulose synthase A catalytic subunit 6 [UDP-forming]-like	Glyma16g28080.1	cellulose_biosynthetic_process primary_cell_wall_biogenesis
	GmaAffx.87041.1.S1_at	-3.56431	5.88841e-06	serine acetyltransferase 4-like	Glyma11g08930.1	sulfate_assimilation
	Gma.1938.1.S1_a_at	-3.53699	1.63567e-07	37 kDa inner envelope membrane protein, chloroplastic-like /// 37 kDa inner envelope membrane protein, chloroplastic-like	Glyma02g16210.2	vitamin_E_biosynthetic_process plastoquinone_biosynthetic_process
	Gma.3055.1.S1_at	-3.5123	5.88841e-06	riboflavin synthase alpha chain-like	Glyma12g12710.1	riboflavin_biosynthetic_process
	Gma.1314.1.S1_at	-3.50781	0.00019579	gamma glutamyl hydrolase	Glyma13g34290.1	tetrahydrofolylpolyglutamate_metabolic_process
	Gma.6710.1.A1_a_at	-3.46515	1.97916e-05	probable alanyl-tRNA synthetase, chloroplastic-like /// probable alanyl-tRNA synthetase, chloroplastic-like	Glyma06g00330.1	alanyl-tRNA_aminoacylation embryonic_development_ending_in_seed_dormancy
	Gma.12080.1.S1_at	-3.45378	1.63567e-07	phytoene synthase, chloroplastic-like	Glyma02g40720.1	carotenoid_biosynthetic_process
	GmaAffx.17650.2.S1_at	-3.44438	3.27134e-07	homogentisate phytyltransferase VTE2-2	Glyma02g26820.2	plastoquinone_biosynthetic_process
	Gma.3165.1.S1_at	-3.4366	9.81402e-07	HDZip I protein	Glyma06g20230.1	response_to_salt_stress regulation_of_transcription,_DNA-dependent positive_regulation_of_transcription leaf_morphogenesis
	GmaAffx.86032.1.S1_at	-3.43408	7.57316e-05	F-box protein At2g32560-like	Glyma02g44660.2	biological_process
	GmaAffx.60348.1.S1_at	-3.42133	2.61707e-06	cytochrome P450 78A3-like	Glyma16g02400.1	fruit_development
	GmaAffx.73904.1.S1_at	-3.37403	2.94421e-05	hydroxymethylglutaryl-CoA synthase-like	Glyma01g42450.2	isopentenyl_diphosphate_biosynthetic_process,_mevalonate_pathway
	Gma.11242.2.S1_x_at	-3.35916	1.63567e-07	putative mitochondrial 2-oxoglutarate/malate carrier protein-like	Glyma08g12200.1	mitochondrial_transport transport
	Gma.1844.1.S1_at	-3.35022	2.3063e-05	farnesyl pyrophosphate synthase 1-like	Glyma09g01820.1	farnesyl_diphosphate_biosynthetic_process
	Gma.11661.1.A1_x_at	-3.32288	1.9628e-06	zinc transporter 1-like	Glyma08g17530.1	zinc_ion_transport
	GmaAffx.63361.1.S1_s_at	-3.31682	4.41631e-06	cytochrome P450 89A2-like	Glyma20g02310.1
	GmaAffx.17650.3.S1_at	-3.29526	1.55389e-05	homogentisate phytyltransferase 2, chloroplastic-like	Glyma02g26820.1	plastoquinone_biosynthetic_process
	GmaAffx.93508.1.S1_at	-3.27077	3.27134e-07	Mitochondrial carnitine/acylcarnitine carrier-like protein-like	Glyma01g13170.2	mitochondrial_transport ornithine_transport transport
	Gma.8215.2.S1_at	-3.26245	0.00018434	cytochrome P450 78A4-like	Glyma08g10950.1
	GmaAffx.10278.1.S1_at	-3.24571	1.79924e-06	adenosylhomocysteinase-like	Glyma05g28480.2	methylation-dependent_chromatin_silencing one-carbon_compound_metabolic_process posttranscriptional_gene_silencing embryonic_development_ending_in_seed_dormancy
	GmaAffx.81385.1.S1_s_at	-3.24249	2.45351e-06	cytochrome P450 71A1-like /// cytochrome P450 71A1-like	Glyma09g31820.1
	Gma.4440.1.S1_at	-3.17915	6.41183e-05	fasciclin-like arabinogalactan protein 16-like	Glyma19g38910.1	cell_adhesion
	GmaAffx.84302.1.S1_at	-3.12677	6.54268e-07	cytochrome P450 705A20-like	Glyma12g36780.1
	Gma.5898.1.S1_at	-3.09502	8.34192e-06	probable rhamnose biosynthetic enzyme 1-like	Glyma01g42440.1	dTDP-rhamnose_biosynthetic_process UDP-rhamnose_biosynthetic_process
	Gma.11242.2.S1_a_at	-3.08404	1.79924e-06	putative mitochondrial 2-oxoglutarate/malate carrier protein-like /// putative mitochondrial 2-oxoglutarate/malate carrier protein-like	Glyma08g12200.1	mitochondrial_transport transport
	Gma.14301.1.S1_at	-3.07883	3.54941e-05	fasciclin-like arabinogalactan protein 12-like	Glyma11g20790.1
	Gma.12974.1.S1_at	-3.06015	0.00011875	fasciclin-like arabinogalactan protein 11-like	Glyma12g07400.1
	Gma.11161.1.S1_at	-3.0303	6.5754e-05	fasciclin-like arabinogalactan protein 7-like	Glyma02g47790.1
	Gma.8215.1.S1_at	-3.01702	1.27582e-05	cytochrome P450 78A4-like	Glyma08g10950.1
	Gma.4385.1.S1_at	-2.9728	3.76204e-06	fasciclin-like arabinogalactan protein 2-like	Glyma02g47880.1
	Gma.3740.1.S1_at	-2.92443	1.30854e-06	prenyl transferase-like	Glyma13g33710.1	ubiquinone_biosynthetic_process
	Gma.9086.2.S1_at	-2.91854	1.50482e-05	cellulose synthase A catalytic subunit 8 [UDP-forming]-like	Glyma06g06870.1	response_to_water_deprivation response_to_osmotic_stress cellulose_biosynthetic_process secondary_cell_wall_biogenesis positive_regulation_of_abscisic_acid_biosynthetic_process defense_response_to_bacterium defense_response_to_fungus
	Gma.137.1.S1_at	-2.90884	0.000579027	cytochrome P450 77A3-like	Glyma20g32930.1
	Gma.4226.2.S1_at	-2.88549	5.56128e-06	F-box protein PP2-A13-like	Glyma09g26940.1	N-terminal_protein_myristoylation response_to_wounding
	Gma.2763.3.S1_s_at	-2.87209	9.81402e-07	beta-(1,2)-xylosyltransferase-like	Glyma18g09490.1	protein_amino_acid_N-linked_glycosylation posttranslational_protein_targeting_to_membrane,_translocation
	GmaAffx.9568.2.S1_at	-2.84719	0.000455207	cytochrome P450 71A1-like	Glyma09g31850.1	lignin_biosynthetic_process phenylpropanoid_biosynthetic_process response_to_UV-B
	GmaAffx.70207.1.S1_at	-2.81678	8.34192e-06	cellulose synthase A catalytic subunit 7 [UDP-forming]-like	Glyma02g36720.1	cellulose_biosynthetic_process plant-type_cell_wall_biogenesis secondary_cell_wall_biogenesis rhamnogalacturonan_I_side_chain_metabolic_process
	GmaAffx.52231.1.A1_s_at	-2.81311	6.54268e-07	cytochrome P450 71A1-like	Glyma09g31850.1	lignin_biosynthetic_process phenylpropanoid_biosynthetic_process response_to_UV-B
	Gma.7161.1.S1_at	-2.76275	5.67578e-05	F-box/kelch-repeat protein At1g67480-like	Glyma08g10890.3	biological_process
	Gma.3360.1.S1_a_at	-2.69993	0.000112207	3-hydroxy-3-methylglutaryl-coenzyme A reductase 1-like /// 3-hydroxy-3-methylglutaryl-coenzyme A reductase 1-like	Glyma11g09330.1	isoprenoid_biosynthetic_process sterol_biosynthetic_process
	Gma.2763.2.S1_at	-2.69775	0.000195463	beta-(1,2)-xylosyltransferase-like	Glyma18g09490.1	protein_amino_acid_N-linked_glycosylation posttranslational_protein_targeting_to_membrane,_translocation
	GmaAffx.55634.1.S1_at	-2.67117	0.000389944	geranylgeranyl pyrophosphate synthase, chloroplastic-like	Glyma11g06820.1	isoprenoid_biosynthetic_process
	Gma.16659.1.S1_at	-2.65607	2.02823e-05	cytochrome P450 90A1-like	Glyma11g35150.1	brassinosteroid_biosynthetic_process positive_regulation_of_flower_development unidimensional_cell_growth response_to_UV-B brassinosteroid_homeostasis
	GmaAffx.60673.1.S1_at	-2.63806	0.000886534	F-box/kelch-repeat protein At3g23880-like	Glyma15g10840.1	90.36
	GmaAffx.19831.1.S1_at	-2.62001	3.09142e-05	cytochrome P450 716B2-like	Glyma08g26670.1
	Gma.8373.2.S1_a_at	-2.61936	2.61707e-06	F-box protein CPR30-like	Glyma09g01330.2	biological_process
	GmaAffx.67744.1.S1_at	-2.61668	8.06386e-05	chromatin remodeling 4	Glyma03g33900.1	chromatin_silencing
	Gma.2994.1.S1_at	-2.59403	0.000418895	probable rhamnose biosynthetic enzyme 1-like	Glyma17g14170.1	dTDP-rhamnose_biosynthetic_process UDP-rhamnose_biosynthetic_process
	Gma.3360.1.S1_at	-2.57148	9.81402e-07	3-hydroxy-3-methylglutaryl-coenzyme A reductase 1-like	Glyma11g09330.1	isoprenoid_biosynthetic_process sterol_biosynthetic_process
	Gma.8203.2.S1_a_at	-2.56207	5.88841e-06	guanylate kinase-like	Glyma03g29470.3	nucleotide_metabolic_process
	Gma.11314.1.S1_at	-2.55677	1.63567e-07	cellulose synthase A catalytic subunit 3 [UDP-forming]-like	Glyma12g36570.1	defense_response cellulose_biosynthetic_process primary_cell_wall_biogenesis
	Gma.3129.1.S1_at	-2.55419	5.88841e-06	protoporphyrinogen oxidase, chloroplastic-like	Glyma10g27890.1	porphyrin_biosynthetic_process
	GmaAffx.83773.1.S1_at	-2.55357	2.1918e-05	bifunctional monodehydroascorbate reductase and carbonic anhydrase nectarin-3-like	Glyma10g08510.1	one-carbon_compound_metabolic_process
	GmaAffx.30155.1.A1_at	-2.55255	8.66905e-06	protein phosphatase 1 regulatory subunit 7-like	Glyma12g31190.1	deadenylation-independent_decapping_of_nuclear-transcribed_mRNA
	Gma.2098.1.A1_at	-2.5356	9.43782e-05	calmodulin-like 38	Glyma17g36110.1	response_to_wounding
	GmaAffx.1301.26.S1_at	-2.51871	1.24311e-05	carotene epsilon-monooxygenase, chloroplastic-like	Glyma13g21110.1	carotenoid_biosynthetic_process
	GmaAffx.90941.1.S1_s_at	-2.51009	7.68765e-05	probable rhamnose biosynthetic enzyme 1-like	Glyma17g14170.1	dTDP-rhamnose_biosynthetic_process UDP-rhamnose_biosynthetic_process
	GmaAffx.38492.1.A1_s_at	-2.50425	3.12413e-05	microRNA MIR482b /// microRNA MIR482d	Glyma10g41500.1
	GmaAffx.84700.1.S1_at	-2.47561	0.000105501	cytochrome P450 76C4-like	Glyma18g45530.1
	Gma.7114.1.A1_at	-2.46308	3.10777e-06	ACT domain repeat 3	Glyma06g12630.1	metabolic_process nitrogen_compound_metabolic_process
	Gma.6904.1.S1_at	-2.4577	7.16424e-05	triosephosphate isomerase, chloroplastic-like	Glyma19g36990.2	reductive_pentose-phosphate_cycle
	GmaAffx.61707.1.S1_at	-2.42237	1.68474e-05	F-box/kelch-repeat protein At1g67480-like	Glyma08g10890.3	biological_process
	GmaAffx.1055.1.A1_at	-2.42065	6.5754e-05	katanin p60 ATPase-containing subunit A-like 2-like	Glyma08g09050.1	protein_metabolic_process
	Gma.15897.1.S1_at	-2.38252	4.57988e-06	F-box/kelch-repeat protein At5g42350-like	Glyma04g01800.1	biological_process
	GmaAffx.74241.2.A1_at	-2.38004	3.6639e-05	cytochrome P450 734A1-like	Glyma09g20270.2
	GmaAffx.85881.1.S1_at	-2.37414	0.00132489	uroporphyrinogen decarboxylase, chloroplastic-like	Glyma11g35910.1	porphyrin_biosynthetic_process
	Gma.13193.1.S1_at	-2.37349	0.000566106	scarecrow-like protein 6-like	Glyma11g17490.1	regulation_of_transcription
	GmaAffx.65255.1.A1_at	-2.34903	2.69886e-05	ACT domain repeat 3	Glyma06g12630.1	metabolic_process nitrogen_compound_metabolic_process
	GmaAffx.12339.1.S1_at	-2.3357	5.88841e-06	hydroxymethylglutaryl-CoA synthase-like	Glyma17g14150.1	isopentenyl_diphosphate_biosynthetic_process,_mevalonate_pathway
	Gma.15059.1.S1_at	-2.32384	4.18732e-05	monoglyceride lipase-like	Glyma10g43760.3
	GmaAffx.40079.1.A1_at	-2.31987	7.98207e-05	Adenine phosphoribosyltransferase 1, chloroplastic-like	Glyma05g04310.1	adenine_salvage
	Gma.13193.1.S1_a_at	-2.30094	6.86982e-06	scarecrow-like protein 6-like /// scarecrow-like protein 27-like	Glyma11g17490.1	regulation_of_transcription
	Gma.1457.1.S1_at	-2.28848	2.12637e-06	cytochrome P450 71A1-like	Glyma09g31810.1
	GmaAffx.83968.1.S1_at	-2.2627	0.000129218	fasciclin-like arabinogalactan protein 11-like /// fasciclin-like arabinogalactan protein 11-like	Glyma12g07440.1
	GmaAffx.29842.1.S1_at	-2.2414	0.000435416	NAD-dependent ADP-ribosyltransferase sirtuin-4-like	Glyma04g38730.1	chromatin_silencing regulation_of_transcription,_DNA-dependent
	GmaAffx.24064.1.S1_at	-2.24086	9.48689e-06	NSP-interacting kinase	Glyma13g07060.2	protein_amino_acid_phosphorylation
	GmaAffx.371.1.S1_at	-2.23058	0.000100921	omega-hydroxypalmitate O-feruloyl transferase-like	Glyma02g37870.1	wax_biosynthetic_process
	Gma.3832.1.S1_at	-2.21867	0.000112861	probable mitochondrial 2-oxoglutarate/malate carrier protein-like	Glyma01g02950.1	mitochondrial_transport transport
	GmaAffx.84302.2.S1_at	-2.2045	4.95608e-05	cytochrome P450 705A20-like	Glyma12g36780.1
	Gma.11027.1.S1_at	-2.1864	6.70625e-06	GroES-like zinc-binding dehydrogenase family protein	Glyma03g32590.3	response_to_wounding formaldehyde_metabolic_process seed_development heat_acclimation
	Gma.6389.1.S1_at	-2.17834	0.00080704	adenosylhomocysteinase-like	Glyma11g36620.1	methylation-dependent_chromatin_silencing one-carbon_compound_metabolic_process posttranscriptional_gene_silencing embryonic_development_ending_in_seed_dormancy
	Gma.16444.1.S1_a_at	-2.14391	0.000542552	24-methylenesterol C-methyltransferase 2-like /// 24-methylenesterol C-methyltransferase 2-like	Glyma06g02330.1	pattern_specification_process sterol_biosynthetic_process DNA_endoreduplication multidimensional_cell_growth xylem_and_phloem_pattern_formation
	Gma.11242.1.S1_at	-2.1332	9.81402e-07	putative mitochondrial 2-oxoglutarate/malate carrier protein-like	Glyma05g29050.2	mitochondrial_transport transport
	GmaAffx.9030.1.A1_at	-2.12921	3.54941e-05	scarecrow-like protein 23-like	Glyma11g10220.1	regulation_of_transcription
	Gma.6694.1.S1_at	-2.07631	6.70625e-06	uroporphyrinogen decarboxylase, chloroplastic-like /// uroporphyrinogen decarboxylase, chloroplastic-like	Glyma18g02490.1	porphyrin_biosynthetic_process
	GmaAffx.82770.1.S1_at	-2.04472	0.000206749	nicotianamine synthase-like	Glyma19g41630.1	nicotianamine_biosynthetic_process
	GmaAffx.51616.1.S1_at	-2.0306	0.00206896	scarecrow-like protein 8-like	Glyma09g24740.1	regulation_of_transcription
	Gma.4611.1.A1_at	-2.01403	6.67354e-05	Geranylgeranyl pyrophosphate synthase-related protein, chloroplastic-like	Glyma08g09890.2	isoprenoid_biosynthetic_process
	Gma.11096.1.S1_at	-2.00949	0.000101902	tobamovirus multiplication 2A	Glyma11g04450.1	viral_replication_complex_formation_and_maintenance
	Gma.6859.1.S1_s_at	-1.99444	0.00048514	isoprenoid F	Glyma11g02380.1	carotenoid_biosynthetic_process chlorophyll_biosynthetic_process isopentenyl_diphosphate_biosynthetic_process,_mevalonate-independent_pathway
	GmaAffx.1055.2.S1_at	-1.98077	0.000242734	katanin p60 ATPase-containing subunit A-like 2-like	Glyma05g26100.1	protein_metabolic_process
	GmaAffx.91977.1.S1_s_at	-1.9292	0.00261249	NADH dehydrogenase [ubiquinone] flavoprotein 2, mitochondrial-like	Glyma15g00900.1	mitochondrial_electron_transport,_NADH_to_ubiquinone response_to_oxidative_stress
	GmaAffx.78940.1.A1_at	-1.90113	4.71073e-05	tetrachloro-P-hydroquinone reductive dehalogenase-like	Glyma06g12400.1	pentachlorophenol_catabolic_process
	Gma.12806.1.S1_at	-1.89886	3.12413e-05	fasciclin-like arabinogalactan protein 17-like	Glyma12g31690.1	cell_adhesion
	GmaAffx.58706.1.S1_s_at	-1.89853	0.000323699	Pyridoxal biosynthesis protein PDX2-like	Glyma03g08260.2	pyridoxine_biosynthetic_process embryonic_development_ending_in_seed_dormancy vitamin_B6_biosynthetic_process
	GmaAffx.80241.1.S1_s_at	-1.86785	4.77616e-05	F-box protein SKIP16-like	Glyma11g13500.2	biological_process
	Gma.3140.1.S1_at	-1.86495	3.6639e-05	protein VERNALIZATION INSENSITIVE 3-like	Glyma17g07000.2	vegetative_to_reproductive_phase_transition
	GmaAffx.25064.1.A1_at	-1.85965	0.000130854	Fasciclin-like arabinogalactan protein 17-like	Glyma13g38730.1	cell_adhesion
	GmaAffx.91050.1.S1_at	-1.84022	0.000405156	cytochrome P450 89A2-like	Glyma20g02310.1
	GmaAffx.92457.1.A1_s_at	-1.82563	0.000142958	ADP,ATP carrier protein 3, mitochondrial-like /// ADP,ATP carrier protein 3, mitochondrial-like	Glyma12g33280.1	mitochondrial_transport purine_nucleotide_transport transport
	GmaAffx.40837.1.S1_at	-1.8224	1.14497e-05	cytochrome P450 71A1-like	Glyma08g14880.1	lignin_biosynthetic_process phenylpropanoid_biosynthetic_process response_to_UV-B
	Gma.8487.1.S1_at	-1.82156	4.48174e-05	protoporphyrinogen IX oxidase	Glyma19g25100.1	porphyrin_biosynthetic_process embryonic_development_ending_in_seed_dormancy
	GmaAffx.22677.1.S1_at	-1.8172	2.17544e-05	fasciclin-like arabinogalactan protein 11-like	Glyma12g07410.1
	Gma.6724.1.S1_at	-1.79559	6.70625e-06	Pyridoxal biosynthesis protein PDX2-like	Glyma03g08260.1	pyridoxine_biosynthetic_process embryonic_development_ending_in_seed_dormancy vitamin_B6_biosynthetic_process
	Gma.9656.2.S1_a_at	-1.78262	0.00484159	putative axial regulator YABBY 2-like /// putative axial regulator YABBY 2-like	Glyma12g31670.4	abaxial_cell_fate_specification
	Gma.7668.1.S1_at	-1.77215	2.06095e-05	Probable 1-deoxy-D-xylulose-5-phosphate synthase, chloroplastic-like	Glyma13g28470.1	isopentenyl_diphosphate_biosynthetic_process,_mevalonate-independent_pathway
	Gma.12619.1.A1_at	-1.77116	4.79252e-05	MADS-box protein SVP-like	Glyma08g07260.3	negative_regulation_of_transcription response_to_temperature_stimulus negative_regulation_of_flower_development maintenance_of_floral_meristem_identity floral_whorl_development floral_meristem_determinacy
	GmaAffx.85883.1.S1_at	-1.75693	6.50997e-05	fasciclin-like arabinogalactan protein 17-like	Glyma13g38730.2	cell_adhesion
	GmaAffx.5475.1.S1_at	-1.75445	0.000257945	cytochrome P450 71D8-like	Glyma01g38590.1
	Gma.2276.2.S1_a_at	-1.74966	0.000260889	adenosine deaminase-like protein-like /// adenosine deaminase-like protein-like	Glyma13g27650.5	purine_ribonucleoside_monophosphate_biosynthetic_process
	GmaAffx.59256.1.S1_at	-1.73131	8.52184e-05	probable 2-oxoglutarate/Fe(II)-dependent dioxygenase-like	Glyma02g37350.1	secondary_metabolic_process
	GmaAffx.85347.2.S1_s_at	-1.73105	6.60811e-05	F-box/kelch-repeat protein At1g67480-like	Glyma11g37190.1	biological_process
	Gma.10862.1.S1_a_at	-1.73094	9.65046e-06	cellulose synthase A catalytic subunit 1 [UDP-forming]-like /// cellulose synthase A catalytic subunit 1 [UDP-forming]-like	Glyma06g07320.2	cellulose_biosynthetic_process plant-type_cell_wall_biogenesis primary_cell_wall_biogenesis hyperosmotic_salinity_response
	Gma.18060.1.S1_at	-1.72938	1.63567e-06	zeta-carotene desaturase, chloroplastic/chromoplastic-like	Glyma20g37170.1	carotene_biosynthetic_process
	GmaAffx.17286.2.S1_at	-1.72376	8.75084e-05	NAD-dependent ADP-ribosyltransferase sirtuin-4-like	Glyma04g38730.1	chromatin_silencing regulation_of_transcription,_DNA-dependent
	GmaAffx.773.1.S1_at	-1.71541	0.000118423	ADP-ribosylation factor GTPase-activating protein AGD3-like /// ADP-ribosylation factor GTPase-activating protein AGD3-like	Glyma08g28900.1	regulation_of_meristem_growth
	Gma.8191.1.A1_at	-1.71117	2.22451e-05	F-box protein GID2-like	Glyma17g35610.1	seed_germination positive_regulation_of_gibberellic_acid_mediated_signaling seed_dormancy
	Gma.6442.1.S1_at	-1.70027	0.00414921	monoglyceride lipase-like	Glyma13g00450.1
	GmaAffx.79115.1.S1_s_at	-1.68677	2.45351e-06	pyridoxal biosynthesis protein PDX2-like	Glyma03g08260.1	pyridoxine_biosynthetic_process embryonic_development_ending_in_seed_dormancy vitamin_B6_biosynthetic_process
	GmaAffx.69826.1.A1_at	-1.661	0.00412189	scarecrow-like protein 15-like	Glyma01g38360.1	regulation_of_transcription
	GmaAffx.26583.1.S1_at	-1.65912	0.000310287	zeta-carotene desaturase, chloroplastic/chromoplastic-like	Glyma20g37170.2	carotene_biosynthetic_process
	Gma.2763.1.S1_at	-1.65661	4.8743e-05	beta-(1,2)-xylosyltransferase-like	Glyma18g09490.1	protein_amino_acid_N-linked_glycosylation posttranslational_protein_targeting_to_membrane,_translocation
	GmaAffx.11204.1.S1_at	-1.64461	0.000411862	fasciclin-like arabinogalactan protein 8-like	Glyma18g45420.1
	Gma.11314.2.S1_at	-1.62063	0.000539281	cellulose synthase A catalytic subunit 3 [UDP-forming]-like	Glyma13g27250.2	defense_response cellulose_biosynthetic_process primary_cell_wall_biogenesis
	Gma.141.1.S1_at	-1.61638	1.32489e-05	cytochrome P450 CYP71D10	Glyma08g19410.1
	GmaAffx.3778.1.S1_at	-1.61621	0.00216334	fasciclin-like arabinogalactan protein 11-like	Glyma05g29440.1
	Gma.7143.1.S1_at	-1.61116	0.000220816	protein SUPPRESSOR OF GENE SILENCING 3-like	Glyma05g33260.1	vegetative_phase_change defense_response_to_virus RNA_interference,_production_of_ta-siRNAs
	Gma.16288.1.S1_at	-1.60301	0.000417587	fasciclin-like arabinogalactan protein 16-like	Glyma06g46530.2	cell_adhesion
	Gma.7425.1.S1_at	-1.60042	6.23191e-05	dynamin-like protein ARC5-like	Glyma08g07990.1	GO:0010020
	GmaAffx.93137.1.S1_at	-1.60008	0.00256097	pyridoxin (pyrodoxamine) 5-phosphate oxidase	Glyma04g09950.5	pyridoxine_biosynthetic_process pyridoxal_metabolic_process
	GmaAffx.76467.1.A1_at	-1.59797	9.24154e-05	mitochondrial RNA-splicing protein MRS4-like	Glyma02g09270.1	mitochondrial_transport transport
	GmaAffx.3712.1.S1_at	-1.59599	0.00291967	cellulose synthase A catalytic subunit 7 [UDP-forming]-like	Glyma04g23530.1	cellulose_biosynthetic_process plant-type_cell_wall_biogenesis secondary_cell_wall_biogenesis rhamnogalacturonan_I_side_chain_metabolic_process
	Gma.17995.1.S1_at	-1.58325	2.78064e-06	malate synthase, glyoxysomal-like	Glyma05g03100.1	glyoxylate_cycle
	GmaAffx.74065.1.S1_at	-1.57855	8.63634e-05	cytochrome P450 90A1-like	Glyma11g35150.1	brassinosteroid_biosynthetic_process positive_regulation_of_flower_development unidimensional_cell_growth response_to_UV-B brassinosteroid_homeostasis
	GmaAffx.42978.1.S1_at	-1.57076	4.57988e-06	clp protease-related protein At4g12060, chloroplastic-like	Glyma09g28040.1	protein_metabolic_process
	Gma.1123.1.S1_at	-1.5642	5.88841e-06	F-box protein GID2-like	Glyma06g04640.1	seed_germination positive_regulation_of_gibberellic_acid_mediated_signaling seed_dormancy
	GmaAffx.32346.1.A1_at	-1.55652	0.0028217	phosphoribosylaminoimidazole-succinocarboxamide synthase, chloroplastic-like	Glyma02g37400.1	purine_nucleotide_biosynthetic_process response_to_auxin_stimulus
	Gma.10862.2.S1_x_at	-1.55335	2.14273e-05	cellulose synthase A catalytic subunit 1 [UDP-forming]-like	Glyma04g07220.1	cellulose_biosynthetic_process plant-type_cell_wall_biogenesis primary_cell_wall_biogenesis hyperosmotic_salinity_response
	GmaAffx.76873.1.S1_at	-1.5442	0.000207239	carotene epsilon-monooxygenase, chloroplastic-like	Glyma13g21110.1	carotenoid_biosynthetic_process
	Gma.16866.1.A1_at	-1.5332	0.000320919	cytochrome P450 86B1-like	Glyma05g09060.1
	GmaAffx.56822.1.A1_at	-1.52571	5.28322e-05	Scarecrow-like protein 3-like	Glyma01g43620.1	regulation_of_transcription
	Gma.1144.1.S1_a_at	-1.51749	0.000175671	membrane steroid-binding protein 2-like /// membrane steroid-binding protein 2-like	Glyma09g25940.1
	Gma.12595.1.A1_s_at	-1.51607	8.0475e-05	F-box protein AFR-like	Glyma06g08050.1	biological_process
	GmaAffx.84622.1.S1_at	-1.51027	0.0120191	probable iron/ascorbate oxidoreductase DDB_G0283291-like	Glyma16g08470.2	alkaloid_biosynthetic_process
	GmaAffx.84572.1.S1_at	-1.50813	0.00248802	scarecrow-like protein 8-like	Glyma09g24740.1	regulation_of_transcription
	GmaAffx.73253.1.S1_at	-1.50701	0.00216154	F-box protein At2g32560-like	Glyma02g44660.2	biological_process
	Gma.16036.1.A1_at	-1.50683	4.79252e-05	bifunctional nitrilase/nitrile hydratase NIT4A-like	Glyma11g18620.1	cyanide_metabolic_process detoxification_of_nitrogen_compound
	GmaAffx.84912.1.S1_at	-1.50587	0.000727873	FZO-like	Glyma02g16630.1	thylakoid_membrane_organization vegetative_to_reproductive_phase_transition
	Photosynthesis - 164
	Identification	Log2(FC)	Pvalue	Description	Phytozome	Gene ontology
	Gma.1201.1.A1_at	-11.1122	0	Ribulose-1,5-bisphosphate carboxylase small subunit rbcS2 /// Differentially expressed in soybean	Glyma15g06270.1	biological_process
	Gma.10987.1.S1_at	-8.64149	0	ribulose bisphosphate carboxylase/oxygenase activase, chloroplastic-like /// ribulose bisphosphate carboxylase/oxygenase activase, chloroplastic-like	Glyma18g04080.1	defense_response_to_bacterium response_to_cold response_to_light_stimulus
	Gma.13003.1.S1_s_at	-8.43226	0	tetrapyrrole-binding protein, chloroplastic-like	Glyma12g05650.1	chlorophyll_biosynthetic_process chloroplast-nucleus_signaling_pathway positive_regulation_of_catalytic_activity
	Gma.10987.1.S1_x_at	-8.23571	0	ribulose bisphosphate carboxylase/oxygenase activase, chloroplastic-like /// ribulose bisphosphate carboxylase/oxygenase activase, chloroplastic-like	Glyma18g04080.1	defense_response_to_bacterium response_to_cold response_to_light_stimulus
	Gma.5672.3.S1_a_at	-7.9154	0	oxygen-evolving enhancer protein 2, chloroplastic-like /// oxygen-evolving enhancer protein 2, chloroplastic-like	Glyma18g14410.1	photosynthesis,_light_reaction defense_response_to_bacterium
	Gma.1319.1.S1_at	-7.8796	0	photosystem II subunit X	Glyma09g08630.1	photosynthesis
	Gma.11189.2.A1_at	-7.84082	0	photosystem I P subunit	Glyma19g44990.2	photosynthetic_electron_transport_in_photosystem_I
	Gma.15710.1.S1_at	-7.78248	0	NDH-dependent cyclic electron flow 1	Glyma07g02610.1	photosynthetic_electron_transport_in_photosystem_I
	GmaAffx.33974.1.S1_at	-7.55928	1.63567e-07	tetrapyrrole-binding protein, chloroplastic-like	Glyma12g05650.1	chlorophyll_biosynthetic_process chloroplast-nucleus_signaling_pathway positive_regulation_of_catalytic_activity
	Gma.1303.1.S1_at	-7.51182	7.68765e-06	ruBisCO-associated protein	Glyma01g34300.1
	Gma.15820.1.S1_a_at	-7.29527	0	NDH-dependent cyclic electron flow 1	Glyma16g04600.1	photosynthetic_electron_transport_in_photosystem_I
	Gma.17589.1.S1_at	-7.16107	0	thylakoid membrane phosphoprotein 14 kDa, chloroplastic-like	Glyma16g02010.1	photosynthetic_electron_transport_in_photosystem_I
	Gma.11116.3.S1_s_at	-7.1099	0	photosystem I subunit O	Glyma11g18640.1	photosynthesis,_light_harvesting_in_photosystem_I
	Gma.12621.1.A1_at	-7.10022	0	magnesium-chelatase subunit H-like	Glyma10g20570.1	biosynthetic_process chlorophyll_biosynthetic_process
	Gma.17695.1.A1_at	-7.01266	0	tetrapyrrole-binding protein, chloroplastic-like	Glyma11g13650.1	chlorophyll_biosynthetic_process chloroplast-nucleus_signaling_pathway positive_regulation_of_catalytic_activity
	GmaAffx.32256.1.S1_at	-6.98853	0	oxygen-evolving enhancer protein 1, chloroplastic-like	Glyma02g06830.1	photosynthesis,_light_reaction photoinhibition photosystem_II_assembly photosystem_II_stabilization regulation_of_protein_amino_acid_dephosphorylation
	Gma.12621.2.S1_at	-6.98821	9.81402e-07	magnesium-chelatase subunit H-like	Glyma10g20570.1	biosynthetic_process chlorophyll_biosynthetic_process
	GmaAffx.87316.1.S1_at	-6.94187	1.63567e-07	psbP-like protein 2, chloroplastic-like	Glyma20g23100.1	photosynthesis
	Gma.4613.4.S1_at	-6.6178	1.63567e-07	Photosystem II core complex proteins psbY, chloroplastic-like	Glyma05g30600.1	photosynthesis
	Gma.12488.1.S1_at	-6.55898	1.63567e-07	photosystem II core complex proteins psbY, chloroplastic-like	Glyma11g37580.1	photosynthesis
	Gma.15006.1.A1_at	-6.5114	1.63567e-07	psbP-like protein 2, chloroplastic-like	Glyma10g43690.1	photosynthesis
	Gma.4613.4.S1_x_at	-6.43367	0	photosystem II core complex proteins psbY, chloroplastic-like	Glyma05g30600.1	photosynthesis
	GmaAffx.57226.1.S1_at	-6.3788	2.78064e-06	chlorophyll a-b binding protein CP24 10A, chloroplastic-like	Glyma08g07880.1	photosynthesis nonphotochemical_quenching
	Gma.10731.1.S1_x_at	-6.35916	0	oxygen-evolving enhancer protein 1, chloroplastic-like /// oxygen-evolving enhancer protein 1, chloroplastic-like	Glyma16g25860.1	photosynthesis,_light_reaction photoinhibition photosystem_II_assembly photosystem_II_stabilization regulation_of_protein_amino_acid_dephosphorylation
	Gma.2362.1.S1_at	-6.3488	1.63567e-07	chlorophyll a-b binding protein CP29.3, chloroplastic-like	Glyma18g03220.2	photosynthesis
	Gma.15820.1.S1_at	-6.3281	3.27134e-07	NDH-dependent cyclic electron flow 1	Glyma16g04600.1	photosynthetic_electron_transport_in_photosystem_I
	Gma.11711.1.A1_at	-6.31848	0	magnesium-protoporphyrin IX monomethyl ester [oxidative] cyclase, chloroplastic-like	Glyma03g27380.1	chlorophyll_biosynthetic_process photosynthesis
	Gma.4613.5.A1_x_at	-6.30914	0	photosystem I reaction center subunit PSI-N, chloroplast, putative / PSI-N, putative (PSAN)	Glyma04g39370.5	photosynthetic_electron_transport_in_photosystem_I
	GmaAffx.92935.1.S1_s_at	-6.25266	1.63567e-07	chlorophyll a-b binding protein 151, chloroplastic-like /// chlorophyll a-b binding protein 215, chloroplastic-like	Glyma14g01130.1	photosynthesis
	GmaAffx.68453.1.S1_at	-6.14268	9.81402e-07	oxygen-evolving enhancer protein 3-1, chloroplastic-like	Glyma12g34320.1	photosynthesis,_light_reaction
	Gma.17867.1.S1_at	-6.13685	1.63567e-07	psbP domain-containing protein 1, chloroplastic-like	Glyma03g38960.1	photosynthesis
	GmaAffx.48156.1.A1_at	-5.98664	0	photosystem I P subunit	Glyma07g05490.2	photosynthetic_electron_transport_in_photosystem_I
	Gma.10890.1.S1_at	-5.82755	0	protochlorophyllide reductase, chloroplastic-like	Glyma12g35050.3	chlorophyll_biosynthetic_process
	Gma.4613.1.A1_a_at	-5.81133	0	photosystem I reaction center subunit PSI-N, chloroplast, putative / PSI-N, putative (PSAN)	Glyma06g15540.2	photosynthetic_electron_transport_in_photosystem_I
	Gma.15710.2.S1_at	-5.80358	1.63567e-07	NDH-dependent cyclic electron flow 1	Glyma07g02610.1	photosynthetic_electron_transport_in_photosystem_I
	GmaAffx.1301.131.A1_x_at	-5.79364	1.63567e-07	chlorophyll a/b-binding protein	Glyma05g25810.1	photosynthesis photosynthesis,_light_harvesting_in_photosystem_II
	Gma.10867.1.S1_at	-5.73723	1.63567e-07	chlorophyll a-b binding protein 13, chloroplastic-like /// chlorophyll a-b binding protein 13, chloroplastic-like	Glyma12g34770.1	photosynthesis
	GmaAffx.87316.2.S1_at	-5.60289	2.61707e-06	psbP-like protein 2, chloroplastic-like	Glyma20g23100.1	photosynthesis
	Gma.10852.2.S1_at	-5.57405	1.63567e-07	photosystem I reaction center subunit II, chloroplastic-like	Glyma20g28300.1	photosynthesis
	GmaAffx.49796.2.A1_at	-5.55172	8.99619e-06	magnesium-protoporphyrin IX monomethyl ester [oxidative] cyclase, chloroplastic-like	Glyma03g27380.1	chlorophyll_biosynthetic_process photosynthesis
	Gma.10987.2.S1_at	-5.55168	0	ribulose bisphosphate carboxylase/oxygenase activase 1, chloroplastic-like	Glyma14g07270.1	defense_response_to_bacterium response_to_cold response_to_light_stimulus
	Gma.15000.1.S1_at	-5.51328	6.54268e-07	oxygen-evolving enhancer protein 3-1, chloroplastic-like	Glyma12g34320.1	photosynthesis,_light_reaction
	Gma.1796.1.S1_at	-5.50344	9.81402e-07	magnesium chelatase subunit	Glyma03g29330.1	biosynthetic_process chlorophyll_biosynthetic_process
	Gma.13753.1.A1_at	-5.46384	0	chlorophyllide a oxygenase, chloroplastic-like	Glyma14g23860.1	chlorophyll_biosynthetic_process
	GmaAffx.1301.102.S1_s_at	-5.43128	1.63567e-07	chlorophyll a-b binding protein 215, chloroplastic-like	Glyma14g01130.1	photosynthesis
	Gma.15868.2.A1_a_at	-5.40226	6.54268e-07	magnesium-protoporphyrin O-methyltransferase-like /// magnesium-protoporphyrin O-methyltransferase-like	Glyma08g01060.1	chlorophyll_biosynthetic_process
	GmaAffx.59860.1.S1_at	-5.37919	1.63567e-07	Chlorophyll A-B binding family protein	Glyma05g05450.1	photosynthesis,_light_harvesting
	GmaAffx.93517.1.S1_x_at	-5.33157	6.54268e-07	Chlorophyll A-B binding family protein	Glyma05g05450.1	photosynthesis,_light_harvesting
	Gma.2360.3.S1_x_at	-5.31491	0	chlorophyll a-b binding protein CP26, chloroplastic-like /// chlorophyll a-b binding protein CP26, chloroplastic-like	Glyma16g33030.1	photosynthesis nonphotochemical_quenching
	Gma.15809.1.A1_at	-5.2832	6.54268e-07	psbP domain-containing protein 5, chloroplastic-like	Glyma06g07730.1	photosynthesis
	GmaAffx.52581.1.A1_at	-5.27687	1.63567e-07	chlorophyll a-b binding protein CP24 10A, chloroplastic-like	Glyma08g07880.1	photosynthesis nonphotochemical_quenching
	GmaAffx.47232.1.A1_at	-5.20698	1.63567e-07	oxygen-evolving enhancer protein 1, chloroplastic-like	Glyma16g25860.1	photosynthesis,_light_reaction photoinhibition photosystem_II_assembly photosystem_II_stabilization regulation_of_protein_amino_acid_dephosphorylation
	Gma.17554.1.S1_a_at	-5.19964	0	chlorophyll a-b binding protein 151, chloroplastic-like /// chlorophyll a-b binding protein 215, chloroplastic-like	Glyma02g47560.2	photosynthesis
	Gma.2360.3.S1_at	-5.08756	9.81402e-07	chlorophyll a-b binding protein CP26, chloroplastic-like /// chlorophyll a-b binding protein CP26, chloroplastic-like	Glyma16g33030.1	photosynthesis nonphotochemical_quenching
	Gma.14976.1.A1_at	-4.99688	0	photosystem II 22 kDa protein, chloroplastic-like /// photosystem II 22 kDa protein, chloroplastic-like	Glyma06g11890.1	nonphotochemical_quenching
	Gma.13336.1.S1_at	-4.97203	0	chlorophyll a-b binding protein 4, chloroplastic-like	Glyma17g38220.2	GO:0015979
	Gma.10987.2.S1_x_at	-4.92216	0	ribulose bisphosphate carboxylase/oxygenase activase 1, chloroplastic-like /// ribulose bisphosphate carboxylase/oxygenase activase 1, chloroplastic-like	Glyma14g07270.1	defense_response_to_bacterium response_to_cold response_to_light_stimulus
	Gma.2360.1.S1_at	-4.89771	1.63567e-07	chlorophyll a-b binding protein CP26, chloroplastic-like	Glyma10g32080.1	photosynthesis nonphotochemical_quenching
	Gma.10987.2.S1_a_at	-4.89176	0	ribulose bisphosphate carboxylase/oxygenase activase 1, chloroplastic-like /// ribulose bisphosphate carboxylase/oxygenase activase 1, chloroplastic-like	Glyma14g07270.1	defense_response_to_bacterium response_to_cold response_to_light_stimulus
	Gma.15377.1.S1_at	-4.86701	1.63567e-07	photosystem I subunit G	Glyma04g12510.1	photosynthesis photosynthetic_electron_transport_in_photosystem_I photosynthetic_NADP+_reduction photosystem_I_stabilization protein_stabilization
	GmaAffx.1301.162.A1_s_at	-4.80918	3.43491e-06	chlorophyll a-b binding protein 3, chloroplastic-like	Glyma08g08770.2	photosynthesis photosynthesis,_light_harvesting_in_photosystem_II
	Gma.10987.3.S1_at	-4.72387	1.63567e-07	ribulose bisphosphate carboxylase/oxygenase activase 1, chloroplastic-like	Glyma02g41700.1	defense_response_to_bacterium response_to_cold response_to_light_stimulus
	Gma.17468.1.S1_at	-4.71514	3.76204e-06	Chlorophyll A-B binding family protein	Glyma05g05450.1	photosynthesis,_light_harvesting
	GmaAffx.93190.1.S1_s_at	-4.69791	9.81402e-07	chlorophyll a-b binding protein 3, chloroplastic-like	Glyma08g08770.2	photosynthesis photosynthesis,_light_harvesting_in_photosystem_II
	Gma.84.1.S1_at	-4.6572	8.66905e-06	RNA binding	Glyma15g43150.1	chloroplast_organization translation de-etiolation
	Gma.12235.1.S1_at	-4.63746	1.63567e-07	psbP-like protein 1, chloroplastic-like	Glyma02g10540.1	photosynthesis
	GmaAffx.14399.2.A1_at	-4.59757	2.45351e-06	J-domain protein required for chloroplast accumulation response 1	Glyma06g03670.2	chloroplast_accumulation_movement
	Gma.1225.1.S1_at	-4.56396	0	NDH dependent flow 6	Glyma06g20990.1	photosynthetic_electron_transport_in_photosystem_I
	Gma.11189.1.S1_at	-4.50855	3.27134e-07	thylakoid membrane phosphoprotein 14 kDa, chloroplastic-like	Glyma03g42240.1	photosynthetic_electron_transport_in_photosystem_I
	Gma.16422.1.S1_at	-4.4814	1.30854e-06	psbP domain-containing protein 6, chloroplastic-like	Glyma03g27850.1
	GmaAffx.88399.1.S1_at	-4.43651	0	magnesium-chelatase subunit chlD, chloroplastic-like	Glyma01g43630.1	chlorophyll_biosynthetic_process
	Gma.13395.1.A1_s_at	-4.27846	1.63567e-07	chlorophyll a-b binding protein, chloroplastic-like /// chlorophyll a-b binding protein, chloroplastic-like	Glyma15g19810.1	photosynthesis
	Gma.4593.1.S1_a_at	-4.27274	1.63567e-07	chlorophyll a-b binding protein 3, chloroplastic-like /// chlorophyll a/b-binding protein precursor	Glyma16g28070.1	photosynthesis photosynthesis,_light_harvesting_in_photosystem_II
	GmaAffx.1301.70.S1_s_at	-4.23306	9.65046e-06	photosystem I reaction center subunit III, chloroplastic-like	Glyma05g00620.1	photosynthesis
	GmaAffx.1301.33.A1_at	-4.13814	1.63567e-07	photosystem II subunit X	Glyma04g05800.1	photosynthesis
	Gma.3691.1.S1_at	-4.10873	9.81402e-07	oxygen-evolving enhancer protein 3-1, chloroplastic-like	Glyma11g31950.1	photosynthesis
	Gma.16838.1.S1_x_at	-4.07347	6.54268e-07	photosystem I subunit H2	Glyma15g01940.1	photosynthesis
	Gma.9632.2.S1_at	-4.01501	1.37396e-05	photosystem II subunit X	Glyma06g05810.1	photosynthesis
	Gma.16838.1.S1_at	-4.01037	6.54268e-07	photosystem I subunit H2	Glyma15g01940.1	photosynthesis
	GmaAffx.68700.1.A1_at	-3.99328	1.9628e-06	Oxygen-evolving enhancer protein 1, chloroplastic-like	Glyma11g06510.1	defense_response_to_bacterium photosynthesis,_light_reaction photoinhibition photosystem_II_assembly photosystem_II_stabilization regulation_of_protein_amino_acid_dephosphorylation
	Gma.11333.1.S1_s_at	-3.97611	9.81402e-07	photosystem I reaction center subunit III, chloroplastic-like	Glyma05g00620.1	photosynthesis
	Gma.10882.1.S1_s_at	-3.9636	3.27134e-07	chlorophyll a/b-binding protein /// chlorophyll a-b binding protein 3, chloroplastic-like	Glyma05g25810.1	photosynthesis photosynthesis,_light_harvesting_in_photosystem_II
	Gma.9632.2.S1_a_at	-3.96242	1.63567e-05	photosystem II subunit X	Glyma06g05810.1	photosynthesis
	Gma.5672.1.A1_at	-3.92442	1.17768e-05	magnesium-chelatase subunit chlI, chloroplastic-like	Glyma13g30560.1	chlorophyll_biosynthetic_process
	Gma.13107.1.A1_at	-3.91541	1.63567e-07	chlorophyllide a oxygenase, chloroplastic-like	Glyma13g03430.1	chlorophyll_biosynthetic_process
	Gma.15376.1.A1_a_at	-3.90771	9.81402e-07	photosystem I subunit H2	Glyma08g21900.2	photosynthesis
	Gma.12758.1.S1_at	-3.90126	5.88841e-06	NFU domain protein 1	Glyma19g40620.1	chloroplast_organization iron-sulfur_cluster_assembly
	Gma.9632.2.S1_x_at	-3.88182	1.32489e-05	photosystem II subunit X	Glyma06g05810.1	photosynthesis
	Gma.6333.1.A1_at	-3.85827	0	Ribulose-phosphate 3-epimerase, chloroplastic-like	Glyma17g10990.4	carbohydrate_metabolic_process response_to_cold embryonic_development_ending_in_seed_dormancy
	Gma.11034.1.S1_at	-3.85441	0	Oxygen-evolving enhancer protein 1, chloroplastic-like	Glyma01g38750.1	photosynthesis,_light_reaction photoinhibition photosystem_II_assembly photosystem_II_stabilization regulation_of_protein_amino_acid_dephosphorylation
	GmaAffx.86110.1.S1_at	-3.83356	2.61707e-06	chlorophyll a-b binding protein, chloroplastic-like	Glyma09g08260.1	photosynthesis
	GmaAffx.62699.2.S1_at	-3.72887	4.56352e-05	violaxanthin de-epoxidase, chloroplastic-like /// violaxanthin de-epoxidase, chloroplastic-like	Glyma19g44010.1	chlorophyll_metabolic_process fatty_acid_metabolic_process response_to_heat xanthophyll_metabolic_process xanthophyll_cycle
	Gma.13003.1.S1_at	-3.71815	1.43939e-05	tetrapyrrole-binding protein, chloroplastic-like	Glyma12g05650.1	chlorophyll_biosynthetic_process chloroplast-nucleus_signaling_pathway positive_regulation_of_catalytic_activity
	GmaAffx.92017.1.S1_s_at	-3.67308	1.55389e-05	chlorophyll a-b binding protein 3, chloroplastic-like /// chlorophyll a-b binding protein 3, chloroplastic-like	Glyma02g47960.1	photosynthesis
	Gma.4593.1.S1_x_at	-3.66041	1.63567e-07	chlorophyll a-b binding protein 21, chloroplastic-like /// chlorophyll a/b-binding protein precursor	Glyma16g28070.1	photosynthesis photosynthesis,_light_harvesting_in_photosystem_II
	Gma.1316.2.S1_x_at	-3.64645	2.61707e-06	photosystem I subunit l	Glyma18g47710.1	photosynthesis,_light_reaction
	Gma.11676.1.S1_at	-3.63703	9.81402e-07	photosystem II core complex proteins psbY, chloroplastic-like	Glyma18g01530.1	photosynthesis
	Gma.10947.1.S1_at	-3.54904	1.9628e-06	photosystem I light harvesting complex gene 1	Glyma16g26130.1	photosynthesis photosynthesis,_light_harvesting_in_photosystem_I
	Gma.9632.1.S1_s_at	-3.53903	5.88841e-06	photosystem II subunit X	Glyma06g05810.1	photosynthesis
	Gma.1316.5.S1_x_at	-3.52511	9.15976e-06	photosystem I subunit l	Glyma09g38610.1	photosynthesis,_light_reaction
	Gma.10852.1.S1_a_at	-3.48278	1.37396e-05	photosystem I reaction center subunit II, chloroplastic-like /// photosystem I subunit PsaD	Glyma10g39460.1	photosynthesis
	GmaAffx.13399.1.S1_at	-3.48158	2.45351e-06	chloroplast pentose phosphate transporter	Glyma15g43070.1	hexose_phosphate_transport
	Gma.1316.5.S1_at	-3.40295	1.68474e-05	photosystem I subunit l	Glyma09g38610.1	photosynthesis,_light_reaction
	GmaAffx.69688.6.S1_s_at	-3.37383	1.14497e-06	chlorophyll a-b binding protein P4, chloroplastic-like /// chlorophyll a-b binding protein P4, chloroplastic-like	Glyma06g20960.1	photosynthesis
	GmaAffx.29294.2.S1_at	-3.304	4.25274e-05	ribulose-1,5 bisphosphate carboxylase/oxygenase large subunit N-methyltransferase, chloroplastic-like	Glyma20g03950.1
	Gma.8674.2.A1_at	-3.2968	1.9628e-06	epimerase family protein slr1223-like	Glyma11g11750.1	chloroplast_fission
	Gma.8674.1.A1_a_at	-3.2908	1.30854e-06	epimerase family protein slr1223-like	Glyma12g04100.1	chloroplast_fission
	Gma.13091.1.A1_at	-3.27403	2.12637e-06	nifU-like protein 3, chloroplastic-like	Glyma09g06300.1	chloroplast_organization iron-sulfur_cluster_assembly
	Gma.8674.1.A1_at	-3.24379	4.1546e-05	epimerase family protein slr1223-like	Glyma12g04100.1	chloroplast_fission
	Gma.12651.1.S1_at	-3.23443	3.10777e-06	ribulose-1,5 bisphosphate carboxylase/oxygenase large subunit N-methyltransferase, chloroplastic-like	Glyma15g16830.1
	Gma.8346.1.A1_at	-3.23205	3.27134e-07	violaxanthin de-epoxidase, chloroplastic-like	Glyma03g41420.2	chlorophyll_metabolic_process fatty_acid_metabolic_process response_to_heat xanthophyll_metabolic_process xanthophyll_cycle
	Gma.15376.1.A1_s_at	-3.23074	6.54268e-07	photosystem I subunit H2	Glyma08g21900.2	photosynthesis
	Gma.1279.1.S1_a_at	-3.19989	2.04459e-05	geranylgeranyl diphosphate reductase, chloroplastic-like /// geranylgeranyl diphosphate reductase, chloroplastic-like	Glyma05g01000.1	chlorophyll_biosynthetic_process
	Gma.15366.2.S1_a_at	-3.19752	0	chlorophyll a-b binding protein 3, chloroplastic-like /// chlorophyll a-b binding protein 3, chloroplastic-like	Glyma02g47960.1	photosynthesis
	Gma.10766.2.S1_at	-3.16946	6.54268e-07	photosystem I light harvesting complex gene 2	Glyma16g01870.1	photosynthesis photosynthesis,_light_harvesting_in_photosystem_I
	Gma.11134.2.S1_a_at	-3.16018	1.88102e-05	oxygen-evolving enhancer protein 2-2, chloroplastic-like /// oxygen-evolving enhancer protein 2, chloroplastic-like	Glyma02g45190.1	photosynthesis,_light_reaction defense_response_to_bacterium
	Gma.1727.1.S1_at	-3.12706	1.63567e-07	ribulose bisphosphate carboxylase/oxygenase activase 1, chloroplastic-like	Glyma03g12070.2	defense_response_to_bacterium response_to_cold response_to_light_stimulus
	Gma.15866.1.A1_at	-3.09168	2.28994e-06	Tetratricopeptide repeat (TPR)-like superfamily protein	Glyma10g35950.4	photosystem_I_assembly
	Gma.12034.1.S1_at	-3.06007	1.17768e-05	low psii accumulation2	Glyma09g36710.1	photosystem_II_assembly
	GmaAffx.58510.1.S1_at	-2.99136	4.08918e-06	ribulose bisphosphate carboxylase/oxygenase activase, chloroplastic-like	Glyma13g44940.1
	Gma.14800.2.S1_at	-2.94648	0.000134452	ribulose-1,5 bisphosphate carboxylase/oxygenase large subunit N-methyltransferase, chloroplastic-like	Glyma13g11740.1	biological_process
	Gma.15866.2.S1_at	-2.9284	3.27134e-05	Tetratricopeptide repeat (TPR)-like superfamily protein	Glyma10g35950.1	photosystem_I_assembly
	Gma.13091.2.S1_at	-2.92378	0.000105501	nifU-like protein 3, chloroplastic-like	Glyma09g06300.1	chloroplast_organization iron-sulfur_cluster_assembly
	Gma.8197.1.S1_at	-2.91289	1.63567e-07	psbP domain-containing protein 4, chloroplastic-like	Glyma04g42010.1	photosynthesis
	GmaAffx.60427.1.S1_at	-2.90497	4.90701e-07	ribulose bisphosphate carboxylase/oxygenase activase, chloroplastic-like	Glyma13g44940.1
	GmaAffx.25840.1.A1_at	-2.88414	9.81402e-07	Photosystem I reaction center subunit VI, chloroplastic-like	Glyma15g01940.1	photosynthesis
	Gma.7335.1.S1_at	-2.84925	1.94645e-05	plastid movement impaired1	Glyma05g34140.1	chloroplast_relocation
	Gma.9753.1.S1_at	-2.84915	3.81111e-05	chlorophyll a-b binding protein CP24 10A, chloroplastic-like	Glyma08g07880.1	photosynthesis nonphotochemical_quenching
	Gma.14800.1.S1_at	-2.81119	9.81402e-07	ribulose-1,5 bisphosphate carboxylase/oxygenase large subunit N-methyltransferase, chloroplastic-like	Glyma13g11740.1	biological_process
	Gma.1342.1.S1_at	-2.66401	6.70625e-06	chlororespiratory reduction 3	Glyma07g23800.1	photosynthetic_electron_transport_in_photosystem_I
	Gma.12238.2.S1_at	-2.63426	5.80663e-05	chlorophyll a-b binding protein 7, chloroplastic-like	Glyma06g04280.1	photosynthesis photosynthesis,_light_harvesting_in_photosystem_I
	Gma.10766.1.S1_at	-2.59804	4.57988e-06	chlorophyll a-b binding protein 7, chloroplastic-like	Glyma03g42310.2	photosynthesis photosynthesis,_light_harvesting_in_photosystem_I
	Gma.1316.6.S1_a_at	-2.56115	9.15976e-06	chlorophyll a-b binding protein P4, chloroplastic-like /// chlorophyll a-b binding protein P4, chloroplastic-like	Glyma06g20960.1	photosynthesis
	Gma.1316.2.S1_s_at	-2.54789	1.27582e-05	photosystem I subunit l	Glyma18g47710.1	photosynthesis,_light_reaction
	Gma.12238.1.S1_at	-2.48531	1.11226e-05	chlorophyll a-b binding protein 7, chloroplastic-like	Glyma06g04280.1	photosynthesis photosynthesis,_light_harvesting_in_photosystem_I
	Gma.13454.1.A1_at	-2.47388	6.4609e-05	chlorophyllase-1-like	Glyma07g10840.1	chlorophyll_catabolic_process response_to_stress
	GmaAffx.81614.1.S1_at	-2.40583	0.000170273	PsbP-like protein 1	Glyma18g52340.1	photosynthesis
	Gma.5737.1.S1_at	-2.39721	4.61259e-05	putative copper-transporting ATPase PAA1-like	Glyma15g05890.1	photosynthetic_electron_transport_chain
	Gma.14154.1.A1_at	-2.36767	0.000189411	plastid movement impaired1	Glyma16g33150.1	chloroplast_relocation
	GmaAffx.25068.1.A1_s_at	-2.35027	6.54268e-06	chlorophyll a-b binding protein 3, chloroplastic-like	Glyma02g47960.1	photosynthesis
	Gma.6333.3.S1_at	-2.33873	8.34192e-06	ribulose-phosphate 3-epimerase, chloroplastic-like	Glyma05g00910.1	carbohydrate_metabolic_process response_to_cold embryonic_development_ending_in_seed_dormancy
	Gma.12716.1.A1_at	-2.33711	4.41631e-06	chlorophyll(ide) b reductase NOL, chloroplastic-like	Glyma15g29900.1	metabolic_process
	Gma.17701.1.S1_at	-2.28395	2.89514e-05	tetratricopeptide repeat (TPR)-containing protein	Glyma19g39720.2	photosystem_II_oxygen_evolving_complex_assembly
	Gma.10460.1.S1_s_at	-2.267	1.37396e-05	plastid division regulator MinE	Glyma02g12540.1	chloroplast_fission
	GmaAffx.80986.1.S1_s_at	-2.21366	2.28994e-06	ribulose-phosphate 3-epimerase, chloroplastic-like	Glyma17g10990.2	carbohydrate_metabolic_process response_to_cold embryonic_development_ending_in_seed_dormancy
	Gma.13279.2.S1_at	-2.16106	1.84831e-05	PsbP domain-containing protein 5, chloroplastic-like	Glyma04g07610.6	photosynthesis
	GmaAffx.25991.1.S1_at	-2.1332	0.000169619	tocopherol cyclase, chloroplastic-like	Glyma06g08850.1	chlorophyll_metabolic_process fatty_acid_metabolic_process response_to_oxidative_stress response_to_high_light_intensity response_to_temperature_stimulus xanthophyll_metabolic_process phloem_loading vitamin_E_biosynthetic_process vitamin_E_biosynthetic_process
	Gma.7210.1.S1_at	-2.04023	1.32489e-05	PGR5-like protein 1A, chloroplastic-like /// PGR5-like protein 1A, chloroplastic-like	Glyma05g03730.1	photosynthesis photosynthetic_electron_transport_in_photosystem_I
	GmaAffx.85302.1.S1_at	-1.99966	4.25274e-06	PGR5-like protein 1A, chloroplastic-like	Glyma01g42360.2	photosynthesis photosynthetic_electron_transport_in_photosystem_I
	Gma.1166.2.S1_x_at	-1.97724	4.41631e-06	chlorophyll a-b binding protein CP29.2, chloroplastic-like	Glyma01g28810.1	photosynthesis,_light_harvesting
	Gma.1166.2.S1_a_at	-1.96966	6.70625e-06	chlorophyll a-b binding protein CP29.2, chloroplastic-like /// chlorophyll a-b binding protein CP29.2, chloroplastic-like	Glyma01g28810.1	photosynthesis,_light_harvesting
	Gma.17255.1.S1_at	-1.94387	0.000358539	chlorophyll synthase, chloroplastic-like	Glyma18g43310.1	chlorophyll_biosynthetic_process
	Gma.1166.3.S1_x_at	-1.93383	6.5754e-05	chlorophyll a-b binding protein CP29.2, chloroplastic-like	Glyma03g08280.1	photosynthesis
	Gma.13155.1.A1_at	-1.92502	4.25274e-06	chloroplast copper-translocating HMA8 P-ATPase	Glyma06g05890.1	copper_ion_transport photosynthetic_electron_transport_chain
[truncated: 1,540 more rows]
