# Supplementary material for: The Molecular Chaperone Binding Protein BiP Prevents Leaf Dehydration-Induced Cellular Homeostasis Disruption
Source: PLoS One. 2014 Jan 29;9(1):e86661. doi: 10.1371/journal.pone.0086661 (PMC3906070; doi:10.1371/journal.pone.0086661)
Supplement: Table S10 — Functional categorization of up-regulated genes in (A) 35S::BiP-4(−1.0)21d-WTIrrigated and (B) 35S::BiP-4(−1.0)21d-35S::BiP-4Irrigated. (XLSX) [file pone.0086661.s011.xlsx]

## Sheet: BiP21(-1,0)up
	Table S10. Functional categorization of up-regulated genes in 35S::BiP-4(-1.0)21d-WTIrrigated and 35S::BiP-4(-1.0)21d-35S::BiP-4Irrigated
	(A) 35S::BiP-4(-1.0)21d-WTIrrigated
	Amino Acid Biosynthetic Process -2
	Identification	Log2(FC)	Pvalue	Description	Phytozome	Gene ontology
				Biosynthetic process -1
	Gma.3888.2.S1_at	2.92259	3.97468e-05	inositol oxygenase 1-like	Glyma08g21300.1	biological_process
	Gma.15625.1.S1_a_at	2.47952	0.000400085	asparagine synthetase 2	Glyma14g37440.1	response_to_absence_of_light response_to_sucrose_stimulus cellular_response_to_sucrose_starvation
	Biological Process/Metabolic process - 65
	Identification	Log2(FC)	Pvalue	Description	Phytozome	Gene ontology
	Gma.1008.1.A1_at	4.57408	4.25274e-06	SPX domain-containing protein 2-like	Glyma04g19450.1	biological_process
	GmaAffx.55864.1.S1_at	4.21818	2.94421e-06	inorganic pyrophosphatase 2-like	Glyma08g20810.1	metabolic_process
	Gma.3216.2.S1_at	3.8785	1.73381e-05	SPX domain-containing protein 2-like	Glyma17g12340.1	biological_process
	Gma.1359.1.S1_at	3.22596	4.23639e-05	inorganic pyrophosphatase 2-like	Glyma07g01410.2	metabolic_process
	Gma.5505.1.S1_at	2.9104	2.73157e-05	glyceraldehyde-3-phosphate dehydrogenase, cytosolic-like	Glyma18g01330.2	response_to_salt_stress response_to_cadmium_ion gluconeogenesis glycolysis response_to_heat response_to_oxidative_stress response_to_stress response_to_sucrose_stimulus response_to_sucrose_stimulus
	Gma.5505.1.S1_a_at	2.79399	2.09366e-05	glyceraldehyde-3-phosphate dehydrogenase, cytosolic-like /// glyceraldehyde-3-phosphate dehydrogenase, cytosolic-like	Glyma18g01330.2	response_to_salt_stress response_to_cadmium_ion gluconeogenesis glycolysis response_to_heat response_to_oxidative_stress response_to_stress response_to_sucrose_stimulus response_to_sucrose_stimulus
	Gma.1746.1.S1_at	2.7743	6.64082e-05	isocitrate lyase 1-like	Glyma06g45950.1	metabolic_process
	GmaAffx.58133.1.S1_at	2.77058	3.68026e-05	BTB/POZ domain-containing protein At1g55760-like	Glyma08g44780.1	biological_process
	Gma.8117.1.A1_at	2.59702	1.63567e-05	probable purple acid phosphatase 20-like	Glyma19g37860.1	biological_process
	GmaAffx.14986.2.S1_at	2.56917	7.83486e-05	Phosphate-responsive 1 family protein	Glyma06g10700.1	biological_process
	Gma.9056.1.S1_at	2.47689	7.36052e-06	acyl-CoA-binding domain-containing protein 3-like	Glyma11g05360.1	biological_process
	GmaAffx.89723.1.S1_x_at	2.35603	2.568e-05	probable inactive purple acid phosphatase 29-like	Glyma16g01860.1	0
	GmaAffx.82904.1.S1_at	2.35465	1.99552e-05	GRAM domain-containing protein / ABA-responsive protein-related	Glyma20g23500.1	biological_process
	Gma.13273.1.A1_at	2.25859	0.00051082	HXXXD-type acyl-transferase family protein	Glyma03g40670.1	biological_process
	Gma.10581.1.S1_at	2.22698	2.28994e-06	inorganic pyrophosphatase 2-like	Glyma08g20820.1	metabolic_process
	GmaAffx.69905.1.A1_at	2.22665	0.00026367	cytokinin riboside 5'-monophosphate phosphoribohydrolase LOG7-like	Glyma02g35770.1	metabolic_process
	Gma.3888.3.S1_a_at	2.20855	0.00323928	inositol oxygenase 1-like	Glyma08g21300.1
	GmaAffx.92629.1.S1_at	2.17926	7.80215e-05	phosphatase YqaB-like	Glyma01g41030.3	metabolic_process
	GmaAffx.89723.1.S1_at	2.16198	3.61483e-05	probable inactive purple acid phosphatase 29-like	Glyma16g01860.1	0
	GmaAffx.81029.1.A1_at	2.00963	0.000508203	glycerol-3-phosphate acyltransferase 6-like	Glyma03g14180.1	metabolic_process
	GmaAffx.78443.1.S1_at	2.00453	0.0111523	anthocyanidin 5,3-O-glucosyltransferase-like	Glyma16g29330.1	metabolic_process
	GmaAffx.47038.1.S1_at	1.97236	1.57024e-05	Acid phosphatase/vanadium-dependent haloperoxidase-related protein	Glyma19g44500.1	biological_process
	Gma.1716.1.S1_at	1.97164	0.000869032	dd15	Glyma02g02560.1	biological_process
	GmaAffx.58893.1.S1_at	1.95932	0.000428546	anthocyanidin 3-O-glucosyltransferase 5-like	Glyma03g03850.1	metabolic_process
	Gma.8324.1.S1_at	1.95272	0.000302763	protein SGT1 homolog At5g65490-like	Glyma01g02800.1	biological_process
	Gma.9083.2.S1_at	1.91912	0.0135312	Calcium-dependent lipid-binding (CaLB domain) family protein	Glyma09g24890.1	biological_process
	Gma.4568.1.A1_at	1.91807	0.000707755	COBRA-like protein 7-like	Glyma17g03390.1	biological_process
	Gma.4972.1.S1_at	1.90986	0.000217381	UDP-glucose pyrophosphorylase 3	Glyma18g02900.1	biological_process
	Gma.6672.1.S1_at	1.89762	0.00534374	glycine-rich protein	Glyma13g31840.1	biological_process
	GmaAffx.78443.1.S1_x_at	1.87902	0.00513012	anthocyanidin 5,3-O-glucosyltransferase-like	Glyma16g29330.1	metabolic_process
	GmaAffx.86247.1.S1_s_at	1.84953	0.00381046	dd15	Glyma02g02560.1	biological_process
	Gma.8017.1.S1_at	1.84523	0.000520961	interferon-related developmental regulator 1-like /// interferon-related developmental regulator 1-like	Glyma14g09830.5	biological_process
	Gma.1746.1.S1_s_at	1.84142	0.00129054	isocitrate lyase 2-like /// isocitrate lyase 1-like	Glyma06g45950.1	metabolic_process
	Gma.4261.2.S1_at	1.81866	4.23639e-05	BTB/POZ domain-containing protein At2g30600-like	Glyma14g39820.3	cell_adhesion
	Gma.10701.2.S1_at	1.80759	0.00111144	l-Ala-D/L-Glu epimerase-like	Glyma05g27030.1	metabolic_process
	Gma.9083.1.S1_at	1.80263	0.000208712	Calcium-dependent lipid-binding (CaLB domain) family protein	Glyma09g24890.1	biological_process
	Gma.7013.4.S1_a_at	1.79833	0.000619265	brain protein 44-like protein-like /// brain protein 44-like protein-like	Glyma19g25070.1	biological_process
	Gma.8020.1.S1_at	1.7849	0.000679294	Calcium-dependent lipid-binding (CaLB domain) family protein	Glyma15g12690.2	biological_process
	GmaAffx.42489.1.S1_at	1.78481	0.00016324	protein FRIGIDA-like	Glyma05g21790.1	biological_process
	Gma.7013.4.S1_x_at	1.78396	9.61774e-05	brain protein 44-like protein-like	Glyma19g25070.1	biological_process
	Gma.6672.1.S1_a_at	1.76567	0.00921619	glycine-rich protein	Glyma13g31840.1	biological_process
	Gma.10523.1.A1_at	1.74901	0.00194776	Protein of unknown function (DUF1262)	Glyma02g14260.1	biological_process
	GmaAffx.51457.1.S1_at	1.74587	0.000179597	UPF0160 protein MYG1, mitochondrial-like	Glyma01g24650.1	biological_process
	GmaAffx.86010.1.S1_at	1.74052	0.000646581	UDP-glycosyltransferase 83A1-like /// UDP-glycosyltransferase 83A1-like	Glyma13g06170.1	metabolic_process
	GmaAffx.55783.1.S1_s_at	1.71518	0.000369825	EXORDIUM like 5	Glyma10g32250.1	biological_process
	Gma.4120.2.S1_at	1.70695	0.000493809	EXORDIUM like 2	Glyma15g06010.1	biological_process
	Gma.7013.1.S1_a_at	1.70673	0.000904526	brain protein 44-like protein-like	Glyma19g25070.1	biological_process
	GmaAffx.18565.1.S1_at	1.68736	0.00402179	protein FAM91A1-like	Glyma13g13960.1	biological_process
	Gma.8714.1.S1_at	1.66901	5.15236e-05	DEAD-box ATP-dependent RNA helicase 31-like	Glyma16g02880.1
	GmaAffx.11503.1.S1_at	1.66638	4.79252e-05	Calcineurin-like metallo-phosphoesterase superfamily protein	Glyma14g08860.1	biological_process
	GmaAffx.78921.1.A1_at	1.6526	5.82299e-05	acyl-protein thioesterase 2-like	Glyma08g22420.1	biological_process
	GmaAffx.1145.1.S1_at	1.63728	0.00297986	pentatricopeptide repeat-containing protein At4g21190-like	Glyma16g29590.2	biological_process
	GmaAffx.5987.1.A1_at	1.6297	0.00499125	UDP-glycosyltransferase 88A1-like	Glyma16g29430.1	metabolic_process
	GmaAffx.34674.1.S1_at	1.61586	0.000580827	Tetratricopeptide repeat (TPR)-like superfamily protein	Glyma13g19610.1	biological_process
	GmaAffx.5987.1.A1_s_at	1.61553	0.00170977	UDP-glycosyltransferase 88A1-like	Glyma16g29430.1	metabolic_process
	GmaAffx.38645.1.S1_at	1.60917	0.00240722	ribonuclease J-like	Glyma17g13780.2	metabolic_process embryonic_development_ending_in_seed_dormancy
	GmaAffx.46837.1.S1_at	1.60258	0.00742725	Laccase-4-like	Glyma02g38990.2	secondary_cell_wall_biogenesis
	Gma.8532.1.S1_at	1.59069	0.000858073	UDP-glycose:flavonoid glycosyltransferase	Glyma09g23600.1	metabolic_process
	Gma.2277.1.A1_at	1.57746	0.000470255	probable inactive purple acid phosphatase 1-like	Glyma08g40210.1	biological_process
	GmaAffx.84049.1.A1_at	1.54898	9.35604e-05	pentatricopeptide repeat-containing protein At4g16390, chloroplastic-like	Glyma09g01590.1
	GmaAffx.77647.1.S1_at	1.52023	0.0014775	pentatricopeptide repeat-containing protein At5g46580, chloroplastic-like	Glyma05g23860.1	biological_process
	GmaAffx.90685.1.S1_x_at	1.51624	0.00556177	putative DNA-binding protein ESCAROLA-like	Glyma02g37680.1	biological_process
	Gma.7978.1.A1_at	1.51537	7.19695e-05	D111/G-patch domain-containing protein	Glyma13g22490.1	biological_process
	GmaAffx.65469.1.S1_at	1.51339	0.000905834	protein FAM135B-like	Glyma04g09330.1	biological_process
	Gma.6211.3.A1_at	1.50057	0.000895857	Glycerophosphodiester phosphodiesterase GDE1-like	Glyma16g05640.3	biological_process
	Carboh. Met. process -9
	Identification	Log2(FC)	Pvalue	Description	Phytozome	Gene ontology
				Biosynthetic process -5
	GmaAffx.42271.1.S1_at	2.88656	4.61259e-05	probable sucrose-phosphate synthase 2-like	Glyma06g48200.1	biosynthetic_process sucrose_metabolic_process
	GmaAffx.52782.1.S1_at	2.30838	9.50325e-05	fructokinase-2-like	Glyma01g26990.1	sucrose_biosynthetic_process acetate_fermentation
	Gma.15625.1.S1_x_at	1.93765	0.000171091	asparagine synthetase 2	Glyma14g37440.1	amino_acid_catabolic_process response_to_light_stimulus response_to_absence_of_light response_to_sucrose_stimulus cellular_response_to_sucrose_starvation
	Gma.14141.1.A1_at	1.84667	2.74793e-05	Glucose-1-phosphate adenylyltransferase large subunit 1-like	Glyma04g01350.1	starch_biosynthetic_process
	GmaAffx.70364.1.S1_at	1.72459	0.00120042	1,4-alpha-glucan-branching enzyme-like	Glyma04g01950.1	starch_metabolic_process amylopectin_biosynthetic_process
				Catabolic process -4
	GmaAffx.82513.1.S1_at	2.44296	4.57988e-06	Probable polygalacturonase-like	Glyma07g07280.1	carbohydrate_metabolic_process
	GmaAffx.93073.1.S1_s_at	3.17324	5.65942e-05	beta-1,3-endoglucanase	Glyma03g28850.1	carbohydrate_metabolic_process
	Gma.1386.1.S1_at	2.25809	0.00250209	glucose-6-phosphate/phosphate translocator 2, chloroplastic-like	Glyma15g11270.1	GO:0015712
	GmaAffx.10061.1.S1_at	1.51966	0.0004732	alpha-amylase-like 3	Glyma08g40810.1	starch_catabolic_process
	Catabolic process - 2
	Identification	Log2(FC)	Pvalue	Description	Phytozome	Gene ontology
	Gma.197.1.S1_at	2.55264	0.000316339	asparagine synthetase [glutamine-hydrolyzing] 2-like /// asparagine synthetase	Glyma11g27480.1	amino_acid_catabolic_process response_to_light_stimulus response_to_absence_of_light response_to_sucrose_stimulus cellular_response_to_sucrose_starvation
	Gma.12045.1.S1_at	1.56775	0.00368664	asparagine synthetase 1	Glyma18g06840.1	amino_acid_catabolic_process response_to_light_stimulus response_to_absence_of_light response_to_sucrose_stimulus cellular_response_to_sucrose_starvation
	Cell death/Proteolysis/Senescence -2
	Identification	Log2(FC)	Pvalue	Description	Phytozome	Gene ontology
	GmaAffx.43575.1.S1_at	2.69835	3.41855e-05	MLP-like protein 34-like	Glyma15g15660.1	defense_response response_to_biotic_stimulus
	Gma.17190.1.S1_at	1.51644	0.000140504	aspartic proteinase nepenthesin-2-like	Glyma02g41640.1	proteolysis
	Defense / Response to Biotic stimulus - 9
	Identification	Log2(FC)	Pvalue	Description	Phytozome	Gene ontology
	GmaAffx.82055.1.S1_at	3.34794	5.8557e-05	defensin-like protein-like	Glyma13g35320.1	defense_response
	GmaAffx.51786.1.S1_s_at	2.19287	2.15909e-05	syringolide-induced protein 19-1-5	Glyma17g07260.1	carbohydrate_metabolic_process glucan_metabolic_process
	GmaAffx.28095.1.S1_at	2.35103	0.00031732	disease resistance protein (TIR-NBS-LRR class), putative	Glyma02g45970.3	defense_response
	GmaAffx.91568.1.S1_s_at	1.76511	0.00125194	Disease resistance-responsive (dirigent-like protein) family protein	Glyma03g30420.1	defense_response lignan_biosynthetic_process
	GmaAffx.89999.1.S1_x_at	1.6713	0.000117932	MLP-like protein 423	Glyma07g37280.1	defense_response response_to_biotic_stimulus
	Gma.1622.1.A1_s_at	1.64761	0.000698759	probable disease resistance protein At5g66900-like	Glyma05g17470.1	defense_response
	Gma.9308.1.S1_at	1.64578	0.00100643	TMV resistance protein N-like	Glyma16g33590.1	defense_response
	GmaAffx.9145.1.S1_s_at	1.52392	0.016066	MLP-like protein 423	Glyma17g03330.1	defense_response response_to_biotic_stimulus
	GmaAffx.92230.1.A1_s_at	1.51027	0.00347269	PR-5b protein	Glyma01g42670.1	defense_response_to_bacterium,_incompatible_interaction response_to_other_organism
	Developement - 13
	Identification	Log2(FC)	Pvalue	Description	Phytozome	Gene ontology
	Gma.12012.1.S1_s_at	2.44645	2.61707e-06	probable galactinol--sucrose galactosyltransferase 1-like	Glyma14g01430.2	0
	GmaAffx.90376.1.A1_at	2.44096	1.65203e-05	probable galactinol--sucrose galactosyltransferase 1-like	Glyma14g01430.2	0
	Gma.6192.1.S1_s_at	2.22185	0.000351833	probable galactinol--sucrose galactosyltransferase 2-like	Glyma03g29440.1	0
	Gma.9330.1.S1_at	2.17545	0.000239299	probable U6 snRNA-associated Sm-like protein LSm4-like	Glyma19g39780.1	embryonic_development_ending_in_seed_dormancy
	Gma.5312.2.S1_a_at	1.98924	0.00165922	expansin-like A1	Glyma11g10240.4	unidimensional_cell_growth plant-type_cell_wall_loosening
	Gma.2096.2.S1_x_at	1.96907	0.0102444	tropinone reductase homolog At1g07440-like	Glyma12g06300.3	aging
	Gma.13110.1.S1_at	1.89543	0.000736052	expansin-A15-like	Glyma07g35620.1	syncytium_formation unidimensional_cell_growth plant-
	GmaAffx.77737.1.S1_at	1.75359	0.00373734	PEBP (phosphatidylethanolamine-binding protein) family protein	Glyma02g07650.1	positive_regulation_of_flower_development photoperiodism,_flowering
	GmaAffx.51733.1.A1_at	1.62879	0.000885716	ribonuclease 1	Glyma20g04820.1	aging cellular_response_to_phosphate_starvation response_to_wounding anthocyanin_biosynthetic_process
	Gma.5312.1.S1_s_at	1.55202	0.0121915	expansin-like A1	Glyma11g10240.4	unidimensional_cell_growth plant-type_cell_wall_loosening
	GmaAffx.3038.1.S1_at	1.54696	0.000594566	putative H/ACA ribonucleoprotein complex subunit 1-like protein 1-like	Glyma19g28740.1	rRNA_processing
	GmaAffx.71612.1.S1_at	1.5316	0.00513323	WD repeat-containing protein 3-like	Glyma03g34360.1	rRNA_processing
	GmaAffx.77224.1.S1_at	1.51843	0.000360993	transducin family protein / WD-40 repeat family protein	Glyma01g00460.1	rRNA_processing
	DNA/RNA Nucleus - 7
	Identification	Log2(FC)	Pvalue	Description	Phytozome	Gene ontology
	GmaAffx.64532.1.S1_at	2.39373	6.10105e-05	ribonuclease 3-like protein 2-like	Glyma14g02490.1	RNA_processing
	Gma.17048.1.S1_at	2.25172	2.76428e-05	DNA polymerase III polC-type-like	Glyma03g39230.1	0
	Gma.9574.1.A1_at	2.09612	0.00035903	DNA topoisomerase 1-like	Glyma14g18360.1	DNA_topological_change DNA_unwinding_during_replication
	GmaAffx.39518.1.S1_at	2.0155	0.000621064	DNA polymerase III polC-type-like	Glyma03g39230.1	0
	GmaAffx.43553.1.S1_at	1.79718	0.000486121	DNA gyrase subunit A, chloroplastic/mitochondrial-like	Glyma09g21300.1	DNA_metabolic_process DNA_topological_change
	GmaAffx.27133.1.A1_at	1.72457	0.000449319	RNA-binding protein pno1-like	Glyma18g08100.1
	GmaAffx.43965.1.S1_at	1.67527	0.00495101	H/ACA ribonucleoprotein complex subunit 4-like	Glyma15g06160.1	tRNA_pseudouridine_synthesis
	Homone Response / Hormone - 12
	Identification	Log2(FC)	Pvalue	Description	Phytozome	Gene ontology
				Abscisic acid -5
	Gma.17789.1.S1_at	3.29516	2.94421e-06	abscisic acid receptor PYL4-like	Glyma07g19120.1	defense_response response_to_biotic_stimulus
	Gma.4167.1.S1_at	2.05574	0.000129545	abscisic acid 8'-hydroxylase	Glyma01g35660.2	abscisic_acid_metabolic_process response_to_red_or_far_red_light
	GmaAffx.92979.1.S1_s_at	1.6928	0.000318465	abscisic acid receptor	Glyma07g19120.1	defense_response response_to_biotic_stimulus
	Gma.4167.2.S1_s_at	1.64235	0.000399921	abscisic acid 8'-hydroxylase	Glyma01g35660.2	abscisic_acid_metabolic_process response_to_red_or_far_red_light
	Gma.4372.1.S1_at	1.56862	0.000436888	momilactone A synthase-like	Glyma12g09810.1	abscisic_acid_biosynthetic_process response_to_water_deprivation response_to_heat proline_biosynthetic_process
				Auxin - 2
	GmaAffx.66400.1.A1_s_at	2.43492	9.78131e-05	probable indole-3-acetic acid-amido synthetase GH3.1-like	Glyma02g13910.1	response_to_auxin_stimulus
	GmaAffx.92836.1.S1_s_at	1.86951	0.00223482	momilactone A synthase-like	Glyma12g09810.1	abscisic_acid_biosynthetic_process response_to_water_deprivation response_to_heat proline_biosynthetic_process
	Gma.12435.1.S1_at	1.71408	0.00191406	pinoid-binding protein 1	Glyma13g35950.1	response_to_auxin_stimulus
	Gma.7454.1.S1_a_at	1.55853	0.0025487	auxin-responsive protein IAA17-like	Glyma13g43800.1	response_to_auxin_stimulus auxin_mediated_signaling_pathway
				Ethylene -1
	GmaAffx.59210.1.S1_at	1.52289	0.00311301	1-aminocyclopropane-1-carboxylate oxidase homolog 1-like	Glyma10g01030.2	biological_process
				Gibberellin - 1
	GmaAffx.3544.1.S1_at	1.62188	0.0014492	ent-kaur-16-ene synthase, chloroplastic-like	Glyma08g17470.1	gibberellin_biosynthetic_process
				Jasmonic - 1
	Gma.16500.1.S1_at	3.02333	2.17544e-05	linoleate 9S-lipoxygenase 1-like	Glyma07g03920.2	defense_response jasmonic_acid_biosynthetic_process response_to_wounding defense_response_to_bacterium,_incompatible_interaction membrane_disassembly growth response_to_abscisic_acid_stimulus response_to_jasmonic_acid_stimulus response_to_jasmonic_acid_stimulus
	Lipid Metabolic Process - 11
	Identification	Log2(FC)	Pvalue	Description	Phytozome	Gene ontology
				Biosynthetic process - 8
	Gma.17388.1.S1_at	6.84584	3.27134e-07	GDP-mannose-dependent alpha-mannosyltransferase-like	Glyma03g14200.1	glycolipid_biosynthetic_process cellular_response_to_phosphate_starvation sulfolipid_biosynthetic_process
	Gma.11848.1.S1_at	5.30455	2.28994e-06	monogalactosyldiacylglycerol synthase 2, chloroplastic-like	Glyma13g23150.1	fatty_acid_metabolic_process cellular_response_to_phosphate_starvation galactolipid_biosynthetic_process galactolipid_metabolic_process
	Gma.4280.1.S1_at	3.57696	6.31369e-05	GDP-mannose-dependent alpha-mannosyltransferase-like	Glyma01g27840.1	glycolipid_biosynthetic_process cellular_response_to_phosphate_starvation sulfolipid_biosynthetic_process
	Gma.2051.2.S1_a_at	2.48275	5.93748e-05	UDP-sulfoquinovose synthase, chloroplastic-like	Glyma19g31430.1	glycolipid_biosynthetic_process cellular_response_to_phosphate_starvation sulfolipid_biosynthetic_process
	GmaAffx.83981.1.S1_at	2.13989	2.84607e-05	GDP-mannose-dependent alpha-mannosyltransferase-like	Glyma01g27840.1	glycolipid_biosynthetic_process cellular_response_to_phosphate_starvation sulfolipid_biosynthetic_process
	Gma.10713.1.S1_at	1.88049	0.000802296	3-ketoacyl-CoA synthase 11-like /// 3-ketoacyl-CoA synthase 11-like	Glyma10g00440.1	response_to_cold response_to_light_stimulus
	GmaAffx.54366.1.S1_at	1.83703	0.000209202	3-ketoacyl-CoA synthase 11-like	Glyma02g00380.1	response_to_cold response_to_light_stimulus
	Gma.10713.1.S1_x_at	1.79302	0.000758788	3-ketoacyl-CoA synthase 11-like /// 3-ketoacyl-CoA synthase 11-like	Glyma02g00380.1	response_to_cold response_to_light_stimulus
				Catabolic process - 3
	Gma.7960.2.S1_a_at	2.39595	0.000208875	PLC-like phosphodiesterases superfamily protein	Glyma06g48210.1	glycerol_metabolic_process
	GmaAffx.35195.1.S1_at	1.65571	0.000809003	alpha/beta-Hydrolases superfamily protein	Glyma07g07750.2	lipid_metabolic_process
	Gma.911.1.S1_at	1.56263	0.00190637	3-hydroxyisobutyryl-CoA hydrolase-like protein 2, mitochondrial-like	Glyma14g11860.2	fatty_acid_beta-oxidation
	Others - 12
	Identification	Log2(FC)	Pvalue	Description	Phytozome	Gene ontology
	Gma.15792.1.S1_at	2.98566	8.61998e-05	protein WAX2-like	Glyma03g24320.1	wax_biosynthetic_process cuticle_development
	Gma.3335.1.S1_at	2.60002	0.000541407	microRNA MIR3522	Glyma15g06080.1
	Gma.397.1.A1_s_at	2.16504	0.000317647	probable mitochondrial 2-oxoglutarate/malate carrier protein-like	Glyma02g04620.1	mitochondrial_transport transport
	Gma.2079.2.S1_at	2.03491	0.000463058	AMP deaminase-like	Glyma01g29470.2	purine_ribonucleoside_monophosphate_biosynthetic_process embryonic_development_ending_in_seed_dormancy
	Gma.14254.1.A1_at	1.7974	0.000411208	cytochrome P450 85A-like	Glyma08g27600.1	brassinosteroid_biosynthetic_process
	GmaAffx.2347.1.A1_at	1.72976	0.000124147	uridylate kinase-like	Glyma08g15610.1	pyrimidine_nucleotide_biosynthetic_process
	GmaAffx.62176.1.S1_at	1.72749	0.000425111	protein WAX2-like	Glyma07g12780.1	wax_biosynthetic_process cuticle_development
	GmaAffx.60348.1.S1_at	1.6745	0.000249113	cytochrome P450 78A3-like	Glyma16g02400.1	fruit_development
	GmaAffx.59053.1.S1_at	1.61995	0.00472414	MATE efflux family protein ALF5-like	Glyma13g35060.1	response_to_toxin
	Gma.792.1.S1_at	1.61506	8.83262e-06	F-box/kelch-repeat protein SKIP30-like	Glyma03g31230.1	biological_process
	GmaAffx.33611.1.S1_at	1.52986	0.000913195	cytochrome P450 93A1-like	Glyma19g32630.1
	GmaAffx.62176.2.S1_at	1.5047	0.00749857	protein WAX2-like	Glyma07g12780.1	wax_biosynthetic_process cuticle_development
	Photosynthesis - 4
	Identification	Log2(FC)	Pvalue	Description	Phytozome	Gene ontology
	Gma.10343.1.A1_a_at	1.79756	0.000154571	protein TOC75-3, chloroplastic-like	Glyma15g04030.1	chloroplast_organization protein_targeting_to_chloroplast embryonic_morphogenesis
	Gma.10343.1.A1_at	1.74857	0.000399921	protein TOC75-3, chloroplastic-like	Glyma15g04030.1	chloroplast_organization protein_targeting_to_chloroplast embryonic_morphogenesis
	Gma.13671.1.A1_at	1.69483	0.00248377	CDPK-related protein kinase-like	Glyma05g10370.1	N-terminal_protein_myristoylation protein_amino_acid_phosphorylation
	Gma.17783.1.S1_at	1.53312	0.000541243	cytokinin-regulated kinase	Glyma12g00460.1	protein_amino_acid_phosphorylation
	Protein modification process - 3
	Identification	Log2(FC)	Pvalue	Description	Phytozome	Gene ontology
	Gma.1608.1.A1_at	3.93468	3.27134e-07	E3 ubiquitin-protein ligase HERC2-like	Glyma14g22700.1	biological_process
	Gma.878.1.S1_at	1.83713	0.000211656	phosphoenolpyruvate-carboxylase kinase	Glyma10g30940.1	protein_amino_acid_phosphorylation
	Gma.765.1.A1_at	1.63659	7.90029e-05	probable tyrosine-protein phosphatase At1g05000-like	Glyma07g39440.1	dephosphorylation
	Regulation of transcription / transcription factor - 12
	Identification	Log2(FC)	Pvalue	Description	Phytozome	Gene ontology
	GmaAffx.85836.2.S1_at	4.32296	1.63567e-07	myb-like transcription factor family protein	Glyma20g32770.1	regulation_of_transcription
	GmaAffx.85836.1.S1_at	3.76507	6.86982e-06	myb-like transcription factor family protein	Glyma10g34780.1	regulation_of_transcription
	GmaAffx.70843.1.S1_at	3.36027	7.85122e-06	myb-like transcription factor family protein	Glyma02g10940.1	regulation_of_transcription
	GmaAffx.48250.1.S1_at	2.77882	3.74569e-05	transcription repressor MYB4-like	Glyma19g44660.1	regulation_of_transcription,_DNA-dependent seed_germination trichome_differentiation
	Gma.8336.1.S1_at	2.49224	0.000100921	probable WRKY transcription factor 23-like	Glyma19g40560.1	regulation_of_transcription,_DNA-dependent
	Gma.2175.1.S1_at	1.83581	0.0006227	Integrase-type DNA-binding superfamily protein	Glyma02g07310.1	regulation_of_transcription,_DNA-dependent
	GmaAffx.93596.1.S1_at	1.83041	0.000919247	probable WRKY transcription factor 23-like	Glyma17g03950.2	regulation_of_transcription,_DNA-dependent
	GmaAffx.5069.2.A1_at	1.81542	3.97468e-05	bZIP transcription factor bZIP111	Glyma05g28960.1	regulation_of_transcription,_DNA-dependent response_to_sucrose_stimulus
	GmaAffx.10636.1.S1_s_at	1.76009	0.00124785	Basic-leucine zipper (bZIP) transcription factor family protein	Glyma14g40580.2	regulation_of_transcription,_DNA-dependent
	GmaAffx.45324.1.S1_at	1.71068	0.00059244	MADS-box transcription factor 17-like	Glyma20g29250.1	regulation_of_transcription,_DNA-dependent flower_development cell_fate_specification specification_of_floral_organ_identity ovule_development
	Gma.5788.1.S1_at	1.5731	3.4022e-05	myb-like HTH transcriptional regulator family protein	Glyma15g12940.3	regulation_of_transcription
	GmaAffx.91358.1.S1_at	1.51232	0.0136461	Homeodomain-like superfamily protein	Glyma02g40800.2	regulation_of_transcription
	Resp. to Abiotic Stimulus - 61
	Identification	Log2(FC)	Pvalue	Description	Phytozome	Gene ontology
	GmaAffx.87467.1.S1_at	4.70091	1.16133e-05	26.5 kDa heat shock protein, mitochondrial-like	Glyma08g22630.2	response_to_heat response_to_high_light_intensity response_to_hydrogen_peroxide
	GmaAffx.25859.1.S1_at	4.49973	4.25274e-06	18.2 kDa class I heat shock protein-like	Glyma14g06910.1	response_to_heat
	GmaAffx.26497.1.A1_at	4.44678	1.7011e-05	purple acid phosphatase 2-like	Glyma06g03100.3	cellular_response_to_phosphate_starvation
	Gma.17.1.S1_at	4.31528	2.60072e-05	low molecular weight heat shock protein Hsp22.5	Glyma16g33130.1	response_to_heat
	Gma.13045.1.S1_at	4.22481	7.37687e-05	Purple acid phosphatase 17-like	Glyma05g33630.1	cellular_phosphate_ion_homeostasis response_to_hydrogen_peroxide
	Gma.4819.2.S1_at	4.12477	3.76204e-06	enolase-like	Glyma09g28100.1	response_to_salt_stress response_to_cadmium_ion response_to_cold response_to_light_stimulus
	GmaAffx.38581.1.A1_s_at	3.99312	1.29218e-05	BURP domain-containing protein	Glyma14g20450.1	response_to_desiccation response_to_salt_stress response_to_abscisic_acid_stimulus
	Gma.11861.1.A1_at	3.95955	2.94421e-06	epoxide hydrolase 2-like	Glyma13g37430.1
	GmaAffx.35952.1.S1_at	3.91027	1.57024e-05	HSP20-like chaperones superfamily protein	Glyma14g06900.1	response_to_heat response_to_high_light_intensity response_to_hydrogen_peroxide heat_acclimation
	Gma.4819.1.S1_at	3.81619	1.9628e-06	enolase-like	Glyma16g32960.1	response_to_salt_stress response_to_cadmium_ion response_to_cold response_to_light_stimulus
	GmaAffx.75637.1.S1_at	3.7111	6.54268e-07	purple acid phosphatase 2-like	Glyma06g03100.3	cellular_response_to_phosphate_starvation
	Gma.10904.1.S1_s_at	3.6894	0.000183032	trypsin inhibitor A-like /// trypsin inhibitor A-like	Glyma08g45590.1	response_to_salt_stress
	GmaAffx.39393.1.S1_at	3.57226	1.29218e-05	HSP20-like chaperones superfamily protein	Glyma10g32000.1	response_to_heat
	GmaAffx.63224.1.S1_at	3.56207	0.000106319	HSP20-like chaperones superfamily protein	Glyma10g32000.1	response_to_heat
	GmaAffx.90785.1.S1_s_at	3.3965	0.000200697	basic 7S globulin-like	Glyma02g16710.1	response_to_salt_stress
	Gma.17073.1.S1_at	3.30004	7.36052e-06	delta-1-pyrroline-5-carboxylate synthase-like	Glyma01g24530.1	response_to_desiccation response_to_water_deprivation response_to_oxidative_stress proline_biosynthetic_process response_to_salt_stress hyperosmotic_salinity_response root_development
	GmaAffx.72688.1.S1_at	3.29784	1.4721e-05	HSP20-like chaperones superfamily protein	Glyma01g26570.1	response_to_heat response_to_high_light_intensity response_to_hydrogen_peroxide heat_acclimation
	GmaAffx.93206.1.S1_x_at	3.04315	5.93748e-05	Glutathione transferase	Glyma15g40190.1	response_to_cadmium_ion response_to_oxidative_stress toxin_catabolic_process cellular_response_to_water_deprivation
	Gma.17947.1.S1_at	2.92254	1.57024e-05	HSP20-like chaperones superfamily protein	Glyma08g07340.1	response_to_heat response_to_oxidative_stress response_to_high_light_intensity response_to_hydrogen_peroxide
	Gma.16827.1.S1_at	2.85325	0.0001495	Fe-superoxide dismutase	Glyma10g33710.1	response_to_UV
	Gma.15.1.S1_at	2.79781	3.43491e-06	desiccation protective protein LEA5	Glyma17g03040.1	response_to_cold response_to_oxidative_stress response_to_reactive_oxygen_species embryonic_development cellular_response_to_water_deprivation
	Gma.24.1.S1_at	2.79388	0.000144266	hsp22 (181 AA)	Glyma04g40790.1	response_to_heat response_to_high_light_intensity response_to_hydrogen_peroxide
	GmaAffx.3782.2.S1_at	2.72175	8.32556e-05	heat shock protein 83-like	Glyma02g13790.1	response_to_heat protein_folding de-etiolation embryonic_development_ending_in_seed_dormancy response_to_chlorate
	GmaAffx.31209.1.S1_at	2.64723	5.4795e-05	probable glutamate carboxypeptidase 2-like	Glyma10g11100.1	photomorphogenesis negative_regulation_of_flower_development flower_development embryonic_development root_development meristem_development leaf_vascular_tissue_pattern_formation
	GmaAffx.72688.2.S1_at	2.5518	0.000124311	HSP20-like chaperones superfamily protein	Glyma01g26570.1	response_to_heat response_to_high_light_intensity response_to_hydrogen_peroxide heat_acclimation
	GmaAffx.74318.1.S1_at	2.46454	1.7011e-05	ADIPOR-like receptor IZH1-like	Glyma01g40260.2	response_to_sucrose_stimulus response_to_hormone_stimulus
	Gma.3233.1.S1_at	2.40909	0.000193009	Fe-superoxide dismutase	Glyma10g33710.1	response_to_UV
	Gma.3233.1.S1_s_at	2.40541	0.000148846	Fe-superoxide dismutase	Glyma10g33710.1	response_to_UV
	Gma.620.1.S1_at	2.39277	6.67354e-05	glutathione transferase	Glyma15g40190.1	response_to_cadmium_ion response_to_oxidative_stress toxin_catabolic_process cellular_response_to_water_deprivation
	GmaAffx.3782.2.S1_s_at	2.37692	8.61998e-05	heat shock cognate 90 kDa protein-like /// heat shock protein 83-like	Glyma02g13790.1	response_to_heat protein_folding de-etiolation embryonic_development_ending_in_seed_dormancy response_to_chlorate
	Gma.14087.1.S1_at	2.34043	5.87206e-05	phospholipase A(1) LCAT3-like	Glyma18g47970.1	lipid_metabolic_process
	Gma.1439.1.S1_at	2.29834	0.000432798	alternative oxidase	Glyma04g14800.3	response_to_cold response_to_stress cellular_respiration oxidation_reduction
	Gma.10763.1.S1_at	2.28472	0.000218853	17.6 kDa class II heat shock protein	Glyma04g05720.1	response_to_heat
	Gma.18.1.S1_at	2.22047	0.0004714	low molecular weight heat shock protein Hsp22.3	Glyma19g01440.1	response_to_heat
	Gma.2190.1.S1_at	2.17823	0.000362955	alpha-1,4-glucan-protein synthase [UDP-forming]-like	Glyma01g07930.1	response_to_salt_stress plant-type_cell_wall_biogenesis
	GmaAffx.92210.1.S1_at	2.13808	0.00606147	ATP sulfurylase 1, chloroplastic-like	Glyma20g28980.2	response_to_cadmium_ion
	Gma.13350.1.S1_s_at	2.10371	0.020732	BiP isoform B /// BiP isoform C	Glyma08g02940.1	response_to_heat protein_folding
	Gma.17631.1.S1_at	2.04195	0.0215339	BiP isoform B	Glyma05g36620.1	response_to_cadmium_ion response_to_heat protein_folding
	GmaAffx.70981.1.S1_at	2.03156	5.13601e-05	non-symbiotic hemoglobin 1-like	Glyma11g12960.2	response_to_hypoxia
	Gma.1917.1.S1_s_at	2.01058	0.000362628	glutathione S-transferase	Glyma08g18690.2	response_to_cadmium_ion response_to_oxidative_stress toxin_catabolic_process cellular_response_to_water_deprivation
	Gma.2190.1.S1_x_at	1.96955	0.000220325	alpha-1,4-glucan-protein synthase [UDP-forming]-like	Glyma01g07930.1	response_to_salt_stress plant-type_cell_wall_biogenesis
	GmaAffx.30428.1.S1_at	1.96704	0.000439014	heat shock 70 kDa protein-like	Glyma17g08020.1	response_to_heat protein_folding
	Gma.13350.1.S1_x_at	1.94838	0.0189156	BiP isoform C	Glyma08g02940.1	response_to_heat protein_folding
	Gma.4819.3.S1_s_at	1.93954	0.000123984	enolase-like	Glyma09g28100.1	response_to_salt_stress response_to_cadmium_ion response_to_cold response_to_light_stimulus
	Gma.12365.2.S1_at	1.93643	0.000158987	HSP20-like chaperones superfamily protein	Glyma07g32070.1	response_to_heat response_to_oxidative_stress response_to_high_light_intensity response_to_hydrogen_peroxide
	GmaAffx.33954.1.S1_at	1.83351	0.00306116	translationally controlled tumor protein	Glyma10g29240.1	response_to_cadmium_ion defense_response_to_bacterium
	GmaAffx.93342.1.S1_s_at	1.80642	0.00018892	glutathione peroxidase 6	Glyma01g42840.1	response_to_salt_stress response_to_cadmium_ion
	Gma.8432.1.S1_at	1.77432	0.00205489	precursor (AA -24 to 403)	Glyma03g39940.1	response_to_salt_stress
	Gma.4359.2.S1_at	1.7672	0.000128237	thioredoxin-like protein CXXS1-like	Glyma12g34310.1	protein_thiol-disulfide_exchange
	GmaAffx.5924.1.S1_at	1.73847	0.00141387	25.3 kDa heat shock protein, chloroplastic-like	Glyma18g10760.1	response_to_heat response_to_high_light_intensity response_to_hydrogen_peroxide
	GmaAffx.68508.1.S1_at	1.72513	0.000525868	two-component response regulator ARR12-like	Glyma06g06730.1	shoot_development regulation_of_anthocyanin_metabolic_process regulation_of_chlorophyll_biosynthetic_process
	GmaAffx.80541.1.S1_at	1.69221	0.0284883	phospholipase A(1) LCAT3-like	Glyma18g47970.1	lipid_metabolic_process
	GmaAffx.3782.1.S1_at	1.66869	0.000466657	heat shock cognate 90 kDa protein-like	Glyma01g09310.1	response_to_heat protein_folding de-etiolation embryonic_development_ending_in_seed_dormancy response_to_chlorate
	GmaAffx.63207.1.S1_at	1.64857	0.0178246	Senescence/dehydration-associated protein-related	Glyma11g11430.1	response_to_cold response_to_water_deprivation response_to_high_light_intensity response_to_salt_stress
	GmaAffx.69311.1.S1_at	1.60734	0.000185976	HSP20-like chaperones superfamily protein	Glyma13g24440.1	response_to_heat response_to_oxidative_stress response_to_high_light_intensity response_to_hydrogen_peroxide
	GmaAffx.666.1.S1_at	1.59395	0.0148642	basic 7S globulin-like	Glyma13g27820.2	response_to_salt_stress
	GmaAffx.78362.1.S1_at	1.54063	0.00164516	heat shock protein 90-like	Glyma02g47580.1	protein_folding
	GmaAffx.93268.1.S1_s_at	1.5406	0.000804423	17.5 kDa class I heat shock protein-like	Glyma13g24480.1	response_to_heat response_to_oxidative_stress response_to_high_light_intensity response_to_hydrogen_peroxide
	GmaAffx.77637.1.S1_at	1.52317	0.0455022	chalcone synthase-like	Glyma19g27930.1	flavonoid_biosynthetic_process response_to_oxidative_stress response_to_gravity response_to_wounding chalcone_biosynthetic_process
	GmaAffx.64615.1.S1_at	1.5104	0.00190932	serine O-acetyltransferase 1	Glyma18g08910.1	response_to_cadmium_ion cysteine_biosynthetic_process
	Gma.15487.1.S1_at	1.50028	0.00260268	epoxide hydrolase	Glyma19g42010.2	response_to_water_deprivation response_to_auxin_stimulus
	Structural - 9
	Identification	Log2(FC)	Pvalue	Description	Phytozome	Gene ontology
	GmaAffx.79265.1.S1_at	1.98682	0.00462682	putative nuclear matrix constituent protein 1-like protein-like	Glyma18g51560.2	nucleus_organization
	GmaAffx.54524.1.S1_at	1.98583	0.00993114	caffeoyl-CoA 3-O-methyltransferase	Glyma05g27960.2	lignin_biosynthetic_process
	GmaAffx.46389.1.S1_at	1.84027	5.365e-05	tubulin beta-1 chain-like	Glyma08g01740.1	response_to_salt_stress response_to_cold microtubule-based_process
	GmaAffx.80323.2.S1_at	1.80416	2.50258e-05	ribosomal RNA large subunit methyltransferase N-like	Glyma14g07450.1	GO:0008150
	GmaAffx.3546.2.S1_at	1.71567	0.00103178	ribosome biogenesis protein BMS1 homolog	Glyma11g13340.1	ribosome_biogenesis
	GmaAffx.77719.1.S1_at	1.66148	0.0102741	60S ribosomal protein L10-like	Glyma18g05700.1	translation
	Gma.1521.1.S1_at	1.62785	0.000130363	tubulin beta-1 chain-like	Glyma05g37860.1	response_to_salt_stress response_to_cold microtubule-based_process
	GmaAffx.80323.1.S1_at	1.55599	0.0238486	ribosomal RNA large subunit methyltransferase N-like	Glyma14g07450.1	GO:0008150
	Gma.1521.1.S1_x_at	1.53077	0.000712662	tubulin beta-1 chain-like	Glyma05g37860.1	response_to_salt_stress response_to_cold microtubule-based_process
	Translation - 1
	Identification	Log2(FC)	Pvalue	Description	Phytozome	Gene ontology
	Gma.6395.1.S1_at	1.82258	6.93524e-05	elongation factor Tu, mitochondrial-like	Glyma19g33570.1	translational_elongation
	Transport - 13
	Identification	Log2(FC)	Pvalue	Description	Phytozome	Gene ontology
	Gma.7424.1.S1_at	3.09425	2.84607e-05	bidirectional sugar transporter SWEET14-like	Glyma06g17540.1	biological_process
	GmaAffx.39130.1.S1_at	2.93271	1.57024e-05	bidirectional sugar transporter SWEET14-like	Glyma04g37510.1	0
	GmaAffx.11897.1.S1_at	2.2129	0.00111618	protein ZINC INDUCED FACILITATOR-LIKE 1-like	Glyma13g25620.1	tetracycline_transport transport response_to_antibiotic
	Gma.8510.1.S1_at	2.02939	0.000617629	nitrate transporter 1.7-like	Glyma18g16490.1	GO:0006857
	GmaAffx.10164.2.S1_at	1.78796	0.0021002	acyl-CoA-binding domain 3	Glyma14g09680.1	fatty_acid_transport
	GmaAffx.51455.1.S1_at	1.76062	0.000115642	Heavy metal transport/detoxification superfamily protein	Glyma16g31270.3	metal_ion_transport
	GmaAffx.50907.1.S1_at	1.73036	0.000184831	calcium-binding mitochondrial carrier protein SCaMC-2-like	Glyma08g00960.1	transport
	GmaAffx.59629.1.S1_at	1.70277	1.30854e-06	organic cation transporter protein-like	Glyma13g36070.1	transport
	GmaAffx.10164.1.A1_at	1.65943	0.000295729	acyl-CoA-binding domain 3	Glyma14g09680.1	fatty_acid_transport
	Gma.2651.1.S1_at	1.58883	0.000704156	probable nitrite transporter At1g68570-like	Glyma03g27800.1	oligopeptide_transport
	Gma.3987.1.S1_at	1.5513	0.00523349	putative transporter arsB-like	Glyma10g37710.1	citrate_transport
	GmaAffx.60625.1.S1_at	1.54202	0.000374569	vacuolar amino acid transporter 1-like	Glyma02g30960.1	amino_acid_transport
	Gma.1883.1.S1_at	1.54148	0.000317647	vacuolar amino acid transporter 1-like	Glyma10g12290.1	amino_acid_transport
	GO uncharacterized - 13
	Identification	Log2(FC)	Pvalue	Description	Phytozome	Gene ontology
	Gma.11024.1.S1_a_at	2.77256	6.85346e-05	tonoplast intrinsic protein 2;3	Glyma01g41670.1
	Gma.17225.1.A1_at	2.19777	7.45866e-05	fructokinase-like 2	Glyma01g07780.1
	GmaAffx.14986.1.S1_at	2.11324	0.00101804	Phosphate-responsive 1 family protein	Glyma04g10870.1
	Gma.3314.2.S1_x_at	2.10229	3.84383e-05	multicystatin-like	Glyma14g04290.3	0
	GmaAffx.59893.1.S1_at	1.93674	0.000697286	GMP synthase [glutamine-hydrolyzing]-like /// GMP synthase [glutamine-hydrolyzing]-like	Glyma08g01820.1	GO:0006177 GO:0009058 GO:0006541 GO:0009117 GO:0009113 GO:0006164 GO:0008033
	Gma.3314.1.S1_a_at	1.7278	0.000217217	multicystatin-like /// cysteine proteinase inhibitor	Glyma14g04260.1	0
	Gma.15473.1.S1_at	1.72712	0.000406301	Protein of unknown function (DUF1677)	Glyma13g17100.1	0
	Gma.5475.1.S1_at	1.63632	0.000595548	arabinogalactan protein 3	Glyma08g38740.1	0
	GmaAffx.93008.1.S1_s_at	1.62622	0.000999231	arabinogalactan protein 3	Glyma08g38740.1	0
	GmaAffx.2047.1.S1_at	1.60256	0.035884	AAA-ATPase 1	Glyma19g02180.1	0
	Gma.11316.1.S1_a_at	1.57461	0.00184438	protein GDAP2 homolog	Glyma11g08750.1
	GmaAffx.78313.1.S1_at	1.52057	0.0499467	secologanin synthase-like	Glyma03g38570.1	0
	GmaAffx.13028.1.S1_at	1.5029	0.00394049	DDB1- and CUL4-associated factor 13-like	Glyma02g41900.1
	(B) Functional categorization of up-regulated genes in 35S::BiP-4(-1.0)21d-35S::BiP-4Irrigated
	Amino Acid Process - 7
	Identification	Log2(FC)	Pvalue	Description	Phytozome	Gene ontology
				Biosynthetic process -7
	Gma.3888.2.S1_at	3.54862	1.25947e-05	myo-inositol oxygenase 1	Glyma08g21300.1	0
	GmaAffx.34646.1.S1_at	3.29059	4.90701e-07	NADH-dependent glutamate synthase 1	Glyma14g32500.1	response_to_cadmium_ion glutamate_biosynthetic_process nitrate_assimilation
	Gma.3888.3.S1_a_at	2.22481	0.0030026	myo-inositol oxygenase 1	Glyma08g21300.1	0
	Gma.7690.2.S1_s_at	2.14977	0.00021689	alanine aminotransferase 2	Glyma07g05130.1	biosynthetic_process L-alanine_biosynthetic_process_from_pyruvate L-alanine_catabolic_process,_by_transamination anaerobic_glycolysis
	Gma.1024.1.S1_at	1.77814	7.0661e-05	aspartate kinase 1	Glyma02g07300.1	amino_acid_biosynthetic_process
	GmaAffx.93387.1.S1_at	1.71555	0.000377022	alanine aminotransferase 2	Glyma07g05130.1	biosynthetic_process L-alanine_biosynthetic_process_from_pyruvate L-alanine_catabolic_process,_by_transamination anaerobic_glycolysis
	GmaAffx.91779.1.S1_s_at	1.52066	0.0080125	glutamate-1-semialdehyde 2,1-aminomutase 2	Glyma06g00510.1	porphyrin_biosynthetic_process
	Biological Process - 63
	Identification	Log2(FC)	Pvalue	Description	Phytozome	Gene ontology
	GmaAffx.80465.1.S1_at	7.6531	0	galactinol synthase 2	Glyma19g41550.1	carbohydrate_biosynthetic_process
	GmaAffx.55864.1.S1_at	4.7338	2.12637e-06	Pyridoxal phosphate phosphatase-related protein	Glyma08g20810.1	metabolic_process
	GmaAffx.78921.1.A1_at	4.62858	3.27134e-07	alpha/beta-Hydrolases superfamily protein	Glyma08g22420.1	biological_process
	Gma.1008.1.A1_at	4.6113	5.39771e-06	SPX domain gene 2	Glyma04g19450.1	biological_process
	Gma.1746.1.S1_at	4.42121	3.10777e-06	isocitrate lyase	Glyma06g45950.1	metabolic_process
	Gma.244.1.S1_at	3.94534	1.5866e-05	alcohol dehydrogenase 1	Glyma13g09530.1	response_to_osmotic_stress response_to_hypoxia cellular_respiration response_to_salt_stress response_to_cadmium_ion
	Gma.13273.1.A1_at	3.49229	3.81111e-05	HXXXD-type acyl-transferase family protein	Glyma03g40670.1	biological_process
	Gma.5505.1.S1_at	3.44586	8.83262e-06	glyceraldehyde-3-phosphate dehydrogenase C subunit 1	Glyma18g01330.2	response_to_salt_stress response_to_cadmium_ion gluconeogenesis glycolysis response_to_heat response_to_oxidative_stress response_to_stress response_to_sucrose_stimulus response_to_sucrose_stimulus
	Gma.1746.1.S1_s_at	3.36753	3.97468e-05	isocitrate lyase	Glyma06g45950.1	metabolic_process
	Gma.5505.1.S1_a_at	3.3207	5.88841e-06	glyceraldehyde-3-phosphate dehydrogenase C subunit 1	Glyma18g01330.2	response_to_salt_stress response_to_cadmium_ion gluconeogenesis glycolysis response_to_heat response_to_oxidative_stress response_to_stress response_to_sucrose_stimulus response_to_sucrose_stimulus
	GmaAffx.58133.1.S1_at	2.86162	4.82523e-05	BTB/POZ domain-containing protein	Glyma08g44780.1	biological_process
	GmaAffx.50515.1.S1_at	2.79996	0.00721985		Glyma20g34670.1	biological_process
	Gma.9056.1.S1_at	2.79287	5.39771e-06	acyl-CoA-binding domain 3	Glyma11g05360.1	fatty_acid_transport
	Gma.8117.1.A1_at	2.72825	1.88102e-05	Purple acid phosphatases superfamily protein	Glyma19g37860.1	biological_process
	Gma.2220.1.S1_s_at	2.55485	0.000187611	Kunitz family trypsin and protease inhibitor protein	Glyma09g28310.1	biological_process
	GmaAffx.46837.1.S1_at	2.53475	0.000564797	Laccase/Diphenol oxidase family protein	Glyma02g38990.2	secondary_cell_wall_biogenesis
	GmaAffx.82904.1.S1_at	2.52085	1.22675e-05	GRAM domain-containing protein / ABA-responsive protein-related	Glyma20g23500.1	biological_process
	GmaAffx.14986.2.S1_at	2.50911	0.000122021	Phosphate-responsive 1 family protein	Glyma06g10700.1	biological_process
	GmaAffx.47038.1.S1_at	2.44195	7.36052e-06	Acid phosphatase/vanadium-dependent haloperoxidase-related protein	Glyma19g44500.1	biological_process
	Gma.13307.1.S1_at	2.43459	0.000145902	Protein of unknown function (DUF1005)	Glyma01g45200.1	biological_process
	GmaAffx.89723.1.S1_x_at	2.41287	2.06095e-05	purple acid phosphatase 29	Glyma16g01860.1	0
	GmaAffx.71692.1.S1_at	2.4021	0.000143939	UDP-glucosyl transferase 73B3	Glyma02g11640.1	flavonol_biosynthetic_process response_to_other_organism
	Gma.4972.1.S1_at	2.39776	9.12704e-05	UDP-glucose pyrophosphorylase 3	Glyma18g02900.1	biological_process
	GmaAffx.50290.1.S1_at	2.37558	6.52633e-05	Protein of unknown function (DUF789)	Glyma09g28880.1	biological_process
	Gma.9319.1.S1_s_at	2.37262	0.000338911	LOB domain-containing protein 38	Glyma17g17540.1	biological_process
	GmaAffx.4650.1.S1_s_at	2.34002	0.000297856	Predicted pyridoxal phosphate-dependent enzyme, YBL036C type	Glyma15g11720.1	biological_process
	Gma.10701.2.S1_at	2.22249	0.000429036	cytochrome P450, family 77, subfamily A, polypeptide 5 pseudogene	Glyma05g27030.1	metabolic_process
	GmaAffx.42489.1.S1_at	2.13601	8.79991e-05	FRIGIDA-like protein	Glyma05g21790.1	biological_process
	Gma.10581.1.S1_at	2.12628	4.25274e-06	Pyridoxal phosphate phosphatase-related protein	Glyma08g20820.1	metabolic_process
	Gma.9083.2.S1_at	2.07451	0.00847752	Calcium-dependent lipid-binding (CaLB domain) family protein	Glyma09g24890.1	biological_process
	Gma.7880.1.S1_at	2.02012	0.000501333		Glyma20g34670.1	biological_process
	GmaAffx.92629.1.S1_at	1.9991	0.000162749	Haloacid dehalogenase-like hydrolase (HAD) superfamily protein	Glyma01g41030.3	metabolic_process
	Gma.10701.1.S1_at	1.99516	5.67578e-05	cytochrome P450, family 77, subfamily A, polypeptide 5 pseudogene	Glyma08g10010.1	metabolic_process
	GmaAffx.30537.1.S1_at	1.94428	0.000620901	Phosphate-responsive 1 family protein	Glyma14g35340.1	biological_process
	Gma.7892.1.A1_at	1.93657	2.11002e-05	PLC-like phosphodiesterases superfamily protein	Glyma05g00360.1	glycerol_metabolic_process
	Gma.7282.1.A1_at	1.90242	1.45575e-05	DEAD box RNA helicase (RH3)	Glyma10g28100.1	embryonic_development_ending_in_seed_dormancy
	Gma.15687.1.A1_at	1.88104	0.000322227	UDP-glucosyl transferase 73B3	Glyma02g11640.1	flavonol_biosynthetic_process response_to_other_organism
	Gma.8017.1.S1_at	1.85205	0.000425929	interferon-related developmental regulator family protein / IFRD protein family	Glyma14g09830.5	biological_process
	GmaAffx.22547.1.A1_at	1.8172	0.000702521	D111/G-patch domain-containing protein	Glyma13g22490.1	biological_process
	GmaAffx.16966.1.S1_at	1.81459	0.004714	purple acid phosphatase 27	Glyma06g17860.1	biological_process
	GmaAffx.55783.1.S1_s_at	1.78875	0.000354777	EXORDIUM like 5	Glyma10g32250.1	biological_process
	Gma.248.1.S1_s_at	1.77808	0.0047194	3-ketoacyl-acyl carrier protein synthase I	Glyma08g08910.1	biosynthetic_process metabolic_process
	GmaAffx.68542.1.S1_at	1.77582	0.00214551	CBS domain-containing protein with a domain of unknown function (DUF21)	Glyma08g06780.3	biological_process
	Gma.5632.1.S1_at	1.75545	0.000100921	MD-2-related lipid recognition domain-containing protein / ML domain-containing protein	Glyma02g43790.1	biological_process
	Gma.9083.1.S1_at	1.75039	0.000300963	Calcium-dependent lipid-binding (CaLB domain) family protein	Glyma09g24890.1	biological_process
	GmaAffx.19268.1.S1_at	1.72388	0.00055989	Protein of unknown function (DUF789)	Glyma09g28880.1	biological_process
	Gma.8020.1.S1_at	1.70657	0.000940838	Calcium-dependent lipid-binding (CaLB domain) family protein	Glyma15g12690.2	biological_process
	Gma.1558.1.S1_at	1.69465	0.000845478	Inositol monophosphatase family protein	Glyma15g12230.1	sulfur_metabolic_process L-ascorbic_acid_biosynthetic_process
	GmaAffx.69994.1.S1_at	1.6841	0.000304235	Phosphate-responsive 1 family protein	Glyma14g35330.1	biological_process
	Gma.14121.1.S1_at	1.66081	0.00515743	Tetratricopeptide repeat (TPR)-like superfamily protein	Glyma17g03840.1	embryonic_development_ending_in_seed_dormancy
	GmaAffx.93120.1.S1_at	1.65503	0.0156602	Metal-dependent protein hydrolase	Glyma01g24650.1	biological_process
	Gma.7326.1.A1_at	1.64373	0.0006227	P-loop containing nucleoside triphosphate hydrolases superfamily protein	Glyma02g08350.1	metabolic_process
	Gma.13274.1.A1_at	1.64185	0.0127942	O-acyltransferase (WSD1-like) family protein	Glyma12g13020.2	biological_process
	Gma.4261.2.S1_at	1.63883	6.39547e-05	BTB/POZ domain-containing protein	Glyma14g39820.3	cell_adhesion
	Gma.9319.2.S1_at	1.59832	0.000625153	LOB domain-containing protein 38	Glyma17g17540.1	biological_process
	Gma.4531.2.S1_at	1.57255	0.000163731	Phosphate-responsive 1 family protein	Glyma06g10710.1	biological_process
	GmaAffx.11503.1.S1_at	1.57236	9.48689e-05	Calcineurin-like metallo-phosphoesterase superfamily protein	Glyma14g08860.1	biological_process
	GmaAffx.26320.1.S1_at	1.56648	0.0129866	Protein of unknown function (DUF506)	Glyma16g10000.1	biological_process
	GmaAffx.17260.1.A1_at	1.56617	0.000640365	UDP-Glycosyltransferase superfamily protein	Glyma07g38460.1	metabolic_process
	Gma.5756.1.S1_at	1.566	0.000578537	Lipase/lipooxygenase, PLAT/LH2 family protein	Glyma11g38220.1	biological_process
	GmaAffx.84528.1.S1_at	1.52078	0.00473805	Protein of unknown function (DUF1005)	Glyma01g45200.1	biological_process
	GmaAffx.27086.2.S1_at	1.51787	0.00340694	indole-3-acetate beta-D-glucosyltransferase	Glyma18g00620.1	metabolic_process
	Gma.2555.1.S1_s_at	1.50944	0.00469339	Haloacid dehalogenase-like hydrolase (HAD) superfamily protein	Glyma01g41030.2	metabolic_process
	Carboh. Met. process - 20
	Identification	Log2(FC)	Pvalue	Description	Phytozome	Gene ontology
				Biosynthetic process - 5
	GmaAffx.42271.1.S1_at	2.48587	0.000143939	Sucrose-phosphate synthase family protein	Glyma06g48200.1	biosynthetic_process sucrose_metabolic_process
	GmaAffx.93616.1.S1_s_at	2.32546	4.6453e-05	sucrose synthase 4	Glyma09g08550.4	sucrose_biosynthetic_process
	GmaAffx.76678.1.S1_at	2.22257	6.55904e-05	Galactose mutarotase-like superfamily protein	Glyma03g41600.1	galactose_metabolic_process N-terminal_protein_myristoylation
	GmaAffx.64348.1.S1_at	1.84912	0.00268446	Galactose mutarotase-like superfamily protein	Glyma03g41600.1	galactose_metabolic_process N-terminal_protein_myristoylation
	Gma.1386.1.S1_at	1.58833	0.012781	glucose-6-phosphate/phosphate translocator 2	Glyma15g11270.1	GO:0015712
				Catabolic process - 15
	Gma.15979.2.S1_at	2.77946	0.000801969	Pectin lyase-like superfamily protein	Glyma18g47130.1	carbohydrate_metabolic_process
	GmaAffx.93073.1.S1_s_at	2.40281	0.000310777	beta-1,3-glucanase 1	Glyma03g28850.1	carbohydrate_metabolic_process
	Gma.2801.1.S1_at	2.11768	5.67578e-05	B-S glucosidase 44	Glyma09g30910.1	carbohydrate_metabolic_process
	Gma.17768.1.A1_at	1.97468	6.9516e-05	beta glucosidase 46	Glyma07g38850.1	carbohydrate_metabolic_process
	GmaAffx.10061.1.S1_at	1.93565	0.000170928	alpha-amylase-like 3	Glyma08g40810.1	starch_catabolic_process
	Gma.2759.2.S1_a_at	1.91414	0.000332532	Glycosyl hydrolase family 38 protein	Glyma06g17270.1	carbohydrate_metabolic_process mannose_metabolic_process
	Gma.5468.2.S1_a_at	1.89669	0.00100414	beta-galactosidase 8	Glyma13g40200.2	carbohydrate_metabolic_process
	Gma.2759.1.S1_at	1.89659	0.00180905	Glycosyl hydrolase family 38 protein	Glyma04g37790.1	carbohydrate_metabolic_process mannose_metabolic_process
	GmaAffx.34532.1.S1_at	1.79904	7.58951e-05	beta glucosidase 46	Glyma07g38850.1	carbohydrate_metabolic_process
	Gma.1524.1.S1_at	1.76213	0.000266287	beta glucosidase 13	Glyma12g05830.1	carbohydrate_metabolic_process
	Gma.17299.2.S1_at	1.70578	1.91373e-05	O-Glycosyl hydrolases family 17 protein	Glyma14g08200.1	carbohydrate_metabolic_process
	Gma.13925.1.A1_at	1.69274	0.000286897	Galactose mutarotase-like superfamily protein	Glyma19g02450.1	galactose_metabolic_process
	GmaAffx.58409.1.A1_at	1.6203	0.0102782	Glycosyl hydrolase superfamily protein	Glyma19g41090.1	carbohydrate_metabolic_process
	Gma.5910.1.S1_at	1.6019	0.000615666	Melibiase family protein	Glyma06g14920.1	carbohydrate_metabolic_process lactose_catabolic_process metabolic_process
	Gma.3145.1.S1_at	1.52949	0.00191488	6-phosphogluconate dehydrogenase family protein	Glyma19g05120.2	response_to_salt_stress
	Catabolic process - 4
	Identification	Log2(FC)	Pvalue	Description	Phytozome	Gene ontology
	Gma.197.1.S1_at	5.91618	2.45351e-06	glutamine-dependent asparagine synthase 1	Glyma11g27480.1	amino_acid_catabolic_process response_to_light_stimulus response_to_absence_of_light response_to_sucrose_stimulus cellular_response_to_sucrose_starvation
	GmaAffx.52782.1.S1_at	1.79052	0.000427237	fructokinase-like 1	Glyma01g26990.1	sucrose_biosynthetic_process sucrose_catabolic_process,_using_beta-fructofuranosidase acetate_fermentation
	GmaAffx.66950.2.S1_at	1.70726	0.000981239	Pyridoxal phosphate (PLP)-dependent transferases superfamily protein	Glyma02g01830.1	asparagine_catabolic_process biosynthetic_process aspartate_transamidation glutamate_catabolic_process_to_oxaloacetate
	GmaAffx.66950.1.A1_at	1.52114	0.000937894	Pyridoxal phosphate (PLP)-dependent transferases superfamily protein	Glyma02g01830.1	asparagine_catabolic_process biosynthetic_process aspartate_transamidation glutamate_catabolic_process_to_oxaloacetate
	Cell death/Proteolysis/Senescence - 8
	Identification	Log2(FC)	Pvalue	Description	Phytozome	Gene ontology
	Gma.7415.1.S1_at	2.49472	2.01187e-05	lsd one like 1	Glyma05g23710.1	induction_of_apoptosis
	GmaAffx.67054.2.S1_s_at	2.22902	1.55389e-05	lsd one like 1	Glyma05g23710.2	induction_of_apoptosis
	Gma.1951.2.S1_a_at	1.80707	0.0120948	serine carboxypeptidase-like 51	Glyma13g39600.1	proteolysis
	Gma.1829.1.A1_a_at	1.76232	0.00376924	Granulin repeat cysteine protease family protein	Glyma08g12340.1	proteolysis developmental_programmed_cell_death
	GmaAffx.11242.1.S1_s_at	1.75821	0.000611414	serine carboxypeptidase-like 51	Glyma13g39600.1	proteolysis
	Gma.2669.1.S1_at	1.70309	0.00228552	serine carboxypeptidase-like 19	Glyma15g09700.1	proteolysis
	Gma.4505.1.A1_at	1.56946	0.00500172	Subtilase family protein	Glyma07g04960.1	proteolysis
	Gma.1951.1.S1_at	1.52311	0.00416982	serine carboxypeptidase-like 51	Glyma13g39600.1	proteolysis
	Defense / Response to Biotic stimulus - 5
	Identification	Log2(FC)	Pvalue	Description	Phytozome	Gene ontology
	Gma.1622.1.A1_s_at	6.73629	3.27134e-07	Disease resistance protein (CC-NBS-LRR class) family	Glyma05g17470.1	defense_response
	GmaAffx.82055.1.S1_at	5.65865	2.45351e-06	low-molecular-weight cysteine-rich 68	Glyma13g35320.1	defense_response
	GmaAffx.51786.1.S1_s_at	3.52899	1.9628e-06	xyloglucan endotransglycosylase 6	Glyma17g07260.1	carbohydrate_metabolic_process glucan_metabolic_process
	GmaAffx.28095.1.S1_at	2.08822	0.000669807	disease resistance protein (TIR-NBS-LRR class), putative	Glyma02g45970.3	defense_response
	GmaAffx.67437.1.S1_at	1.68507	0.0125389	NB-ARC domain-containing disease resistance protein	Glyma01g01400.1	defense_response plant-type_hypersensitive_response
	Developement - 15
	Identification	Log2(FC)	Pvalue	Description	Phytozome	Gene ontology
	Gma.9330.1.S1_at	3.47437	1.61931e-05	Small nuclear ribonucleoprotein family protein	Glyma19g39780.1	embryonic_development_ending_in_seed_dormancy
	GmaAffx.81362.1.S1_at	3.12343	0.000895693	expansin-like B1	Glyma01g41330.1	unidimensional_cell_growth plant-type_cell_wall_loosening
	Gma.5312.2.S1_a_at	2.97241	0.000243061	expansin-like A1	Glyma11g10240.4	unidimensional_cell_growth plant-type_cell_wall_loosening
	GmaAffx.77737.1.S1_at	2.81867	0.00024715	PEBP (phosphatidylethanolamine-binding protein) family protein	Glyma02g07650.1	positive_regulation_of_flower_development photoperiodism,_flowering
	Gma.7784.1.A1_at	2.77564	0.000708409	expansin A1	Glyma02g12140.1	syncytium_formation unidimensional_cell_growth plant-type_cell_wall_modification_during_multidimensional_cell_growth plant-type_cell_wall_loosening
	Gma.5312.1.S1_s_at	2.56989	0.00099825	expansin-like A1	Glyma11g10240.4	unidimensional_cell_growth plant-type_cell_wall_loosening
	Gma.8954.1.S1_at	2.55342	0.000121857	expansin-like B1	Glyma01g41330.1	unidimensional_cell_growth plant-type_cell_wall_loosening
	GmaAffx.51733.1.A1_at	2.47902	7.78579e-05	ribonuclease 1	Glyma20g04820.1	aging cellular_response_to_phosphate_starvation response_to_wounding anthocyanin_biosynthetic_process
	Gma.13051.1.S1_at	2.45029	6.01927e-05	N-MYC downregulated-like 1	Glyma20g36650.1	cell_differentiation
	GmaAffx.90376.1.A1_at	2.30675	1.9628e-05	seed imbibition 1	Glyma14g01430.2	0
	Gma.13110.1.S1_at	2.06647	0.000534537	expansin A15	Glyma07g35620.1	syncytium_formation unidimensional_cell_growth plant-type_cell_wall_modification_during_multidimensional_cell_growth plant-type_cell_wall_loosening
	Gma.12012.1.S1_s_at	1.59	2.69886e-05	seed imbibition 1	Glyma14g01430.2	0
	GmaAffx.11213.1.A1_at	1.55416	0.0024818	Plant protein 1589 of unknown function	Glyma02g10620.1	developmental_process
	Gma.17668.1.A1_at	1.50275	0.000227685	MEI2-like protein 1	Glyma06g17250.1	positive_regulation_of_meiosis meristem_development
	Gma.8835.1.A1_at	1.50036	0.000665227	embryo defective 1923	Glyma06g45310.1	embryonic_development_ending_in_seed_dormancy
	DNA/RNA Nucleus - 10
	Identification	Log2(FC)	Pvalue	Description	Phytozome	Gene ontology
	Gma.17048.1.S1_at	3.63583	2.45351e-06	Polynucleotidyl transferase, ribonuclease H-like superfamily protein	Glyma03g39230.1	0
	GmaAffx.64532.1.S1_at	2.8553	1.91373e-05	RNAse THREE-like protein 2	Glyma14g02490.1	RNA_processing
	GmaAffx.39518.1.S1_at	2.57815	0.000137887	Polynucleotidyl transferase, ribonuclease H-like superfamily protein	Glyma03g39230.1	0
	GmaAffx.43553.1.S1_at	1.84701	0.000483177	DNA GYRASE A	Glyma09g21300.1	DNA_metabolic_process DNA_topological_change DNA_unwinding_during_replication
	Gma.6977.1.A1_at	1.78619	5.08694e-05	Ribonuclease III family protein	Glyma15g02740.1	RNA_processing
	Gma.4462.1.S1_at	1.70008	0.00828451	Phosphorylase superfamily protein	Glyma06g08860.1	nucleoside_metabolic_process
	GmaAffx.26533.1.A1_s_at	1.60777	0.00813681	Phosphorylase superfamily protein	Glyma06g08860.1	nucleoside_metabolic_process
	GmaAffx.15212.1.S1_at	1.57631	0.000676023	defective in meristem silencing 3	Glyma04g41390.1	DNA_methylation gene_silencing_by_RNA
	GmaAffx.20384.1.A1_at	1.5497	0.000411208	Nuclear transport factor 2 (NTF2) family protein	Glyma03g15880.1	nucleotide-excision_repair
	GmaAffx.72265.1.S1_at	1.53452	0.0028302	RNApolymerase sigma-subunit F	Glyma10g06500.1	transcription_initiation regulation_of_transcription,_DNA-dependent positive_regulation_of_transcription
	Homone Response / Hormone - 14
	Identification	Log2(FC)	Pvalue	Description	Phytozome	Gene ontology
				ABA - 5
	Gma.18082.1.S1_at	2.63688	8.99619e-06	GAST1 protein homolog 1	Glyma17g37760.1	unidimensional_cell_growth response_to_abscisic_acid_stimulus response_to_brassinosteroid_stimulus response_to_gibberellin_stimulus
	GmaAffx.92836.1.S1_s_at	2.1286	0.00119339	NAD(P)-binding Rossmann-fold superfamily protein	Glyma12g09810.1	abscisic_acid_biosynthetic_process response_to_water_deprivation response_to_heat proline_biosynthetic_process sugar_mediated_signaling regulation_of_abscisic_acid_biosynthetic_process
	Gma.4167.1.S1_at	2.12794	0.00014443	cytochrome P450, family 707, subfamily A, polypeptide 1	Glyma01g35660.2	abscisic_acid_metabolic_process response_to_red_or_far_red_light
	Gma.4167.2.S1_s_at	1.74007	0.000246168	cytochrome P450, family 707, subfamily A, polypeptide 1	Glyma01g35660.2	abscisic_acid_metabolic_process response_to_red_or_far_red_light
	Gma.4372.1.S1_at	1.61207	0.000441468	NAD(P)-binding Rossmann-fold superfamily protein	Glyma12g09810.1	abscisic_acid_biosynthetic_process response_to_water_deprivation response_to_heat proline_biosynthetic_process sugar_mediated_signaling regulation_of_abscisic_acid_biosynthetic_process
				Auxin - 1
	GmaAffx.66400.1.A1_s_at	1.60236	0.000771709	Auxin-responsive GH3 family protein	Glyma02g13910.1	response_to_auxin_stimulus
				Ethylene - 2
	GmaAffx.38232.1.S1_at	2.4433	2.71521e-05	Integrase-type DNA-binding superfamily protein	Glyma03g29240.1	regulation_of_transcription,_DNA-dependent
	GmaAffx.59210.1.S1_at	1.67681	0.00187791	2-oxoglutarate (2OG) and Fe(II)-dependent oxygenase superfamily protein	Glyma10g01030.2	ethylene_biosynthetic_process
				Gibberellin - 1
	Gma.5294.1.S1_s_at	1.65318	0.00315472	Gibberellin-regulated family protein	Glyma17g35530.1	response_to_gibberellin_stimulus
				Jasmonic acid - 5
	GmaAffx.89726.1.A1_s_at	2.74988	0.000320755	lipoxygenase 1	Glyma13g42330.1	defense_response jasmonic_acid_biosynthetic_process response_to_wounding defense_response_to_bacterium,_incompatible_interaction membrane_disassembly growth response_to_abscisic_acid_stimulus response_to_jasmonic_acid_stimulus response_to_jasmonic_acid_stimulus
	Gma.16500.1.S1_at	2.63738	3.94197e-05	lipoxygenase 1	Glyma07g03920.2	defense_response jasmonic_acid_biosynthetic_process response_to_wounding defense_response_to_bacterium,_incompatible_interaction membrane_disassembly growth response_to_abscisic_acid_stimulus response_to_jasmonic_acid_stimulus response_to_jasmonic_acid_stimulus
	Gma.11166.1.S1_at	1.93396	0.000144593	lipoxygenase 1	Glyma07g03910.1	defense_response jasmonic_acid_biosynthetic_process response_to_wounding defense_response_to_bacterium,_incompatible_interaction membrane_disassembly growth response_to_abscisic_acid_stimulus response_to_jasmonic_acid_stimulus response_to_jasmonic_acid_stimulus
	Gma.11166.1.S1_x_at	1.84491	9.6341e-05	lipoxygenase 1	Glyma07g03910.1	defense_response jasmonic_acid_biosynthetic_process response_to_wounding defense_response_to_bacterium,_incompatible_interaction membrane_disassembly growth response_to_abscisic_acid_stimulus response_to_jasmonic_acid_stimulus response_to_jasmonic_acid_stimulus
	GmaAffx.93591.1.S1_s_at	1.81856	0.0293526	lipoxygenase 1	Glyma07g03910.1	defense_response jasmonic_acid_biosynthetic_process response_to_wounding defense_response_to_bacterium,_incompatible_interaction membrane_disassembly growth response_to_abscisic_acid_stimulus response_to_jasmonic_acid_stimulus response_to_jasmonic_acid_stimulus
	Lipid Metabolic Process - 10
	Identification	Log2(FC)	Pvalue	Description	Phytozome	Gene ontology
				Biosynthetic process -5
	Gma.17388.1.S1_at	6.17839	8.17835e-07	sulfoquinovosyldiacylglycerol 2	Glyma03g14200.1	glycolipid_biosynthetic_process cellular_response_to_phosphate_starvation sulfolipid_biosynthetic_process
	Gma.4280.1.S1_at	2.99931	0.000207076	sulfoquinovosyldiacylglycerol 2	Glyma01g27840.1	glycolipid_biosynthetic_process cellular_response_to_phosphate_starvation sulfolipid_biosynthetic_process
	GmaAffx.54366.1.S1_at	2.91243	1.48846e-05	3-ketoacyl-CoA synthase 11	Glyma02g00380.1	response_to_cold response_to_light_stimulus
	Gma.2051.2.S1_a_at	2.35148	0.000109754	sulfoquinovosyldiacylglycerol 1	Glyma19g31430.1	glycolipid_biosynthetic_process cellular_response_to_phosphate_starvation sulfolipid_biosynthetic_process
	GmaAffx.83981.1.S1_at	2.16145	4.28546e-05	sulfoquinovosyldiacylglycerol 2	Glyma01g27840.1	glycolipid_biosynthetic_process cellular_response_to_phosphate_starvation sulfolipid_biosynthetic_process
				Catabolic process - 5
	Gma.11848.1.S1_at	4.16205	1.52117e-05	monogalactosyldiacylglycerol synthase 2	Glyma13g23150.1	fatty_acid_metabolic_process cellular_response_to_phosphate_starvation galactolipid_biosynthetic_process galactolipid_metabolic_process
	Gma.7960.2.S1_a_at	2.78712	0.000127419	PLC-like phosphodiesterases superfamily protein	Glyma06g48210.1	glycerol_metabolic_process
	Gma.5634.1.S1_s_at	2.44521	6.01927e-05	3-oxo-5-alpha-steroid 4-dehydrogenase family protein	Glyma02g08950.1	lipid_metabolic_process
	GmaAffx.38907.1.S1_at	1.75145	0.00889151	alpha/beta-Hydrolases superfamily protein	Glyma01g39350.1	lipid_metabolic_process
	GmaAffx.35195.1.S1_at	1.60052	0.00104176	alpha/beta-Hydrolases superfamily protein	Glyma07g07750.2	lipid_metabolic_process
	Others - 18
	Identification	Log2(FC)	Pvalue	Description	Phytozome	Gene ontology
	Gma.15792.1.S1_at	6.54134	9.81402e-07	Fatty acid hydroxylase superfamily	Glyma03g24320.1	wax_biosynthetic_process cuticle_development
	GmaAffx.91971.1.S1_s_at	4.78374	1.61931e-05	alpha/beta-Hydrolases superfamily protein	Glyma08g06110.1	0
	GmaAffx.72203.1.A1_x_at	2.71906	6.37912e-06	cytochrome P450, family 83, subfamily B, polypeptide 1	Glyma18g11820.1	indoleacetic_acid_biosynthetic_process shade_avoidance tryptophan_biosynthetic_process indole_glucosinolate_biosynthetic_process response_to_red_light adventitious_root_development
	GmaAffx.92577.1.S1_s_at	2.58876	4.05646e-05	adenosine kinase 2	Glyma19g36630.1	adenosine_salvage
	GmaAffx.72203.1.A1_at	2.58452	2.61707e-06	cytochrome P450, family 83, subfamily B, polypeptide 1	Glyma18g11820.1	indoleacetic_acid_biosynthetic_process shade_avoidance tryptophan_biosynthetic_process indole_glucosinolate_biosynthetic_process response_to_red_light adventitious_root_development
	GmaAffx.73904.1.S1_at	1.99873	0.000955232	hydroxymethylglutaryl-CoA synthase / HMG-CoA synthase / 3-hydroxy-3-methylglutaryl coenzyme A synthase	Glyma01g42450.2	isopentenyl_diphosphate_biosynthetic_process,_mevalonate_pathway
	Gma.2326.3.S1_at	1.87019	0.00128858	carbamoyl phosphate synthetase A	Glyma04g39390.1	'de_novo'_pyrimidine_base_biosynthetic_process arginine_biosynthetic_process biosynthetic_process glutamine_metabolic_process nitrogen_compound_metabolic_process
	Gma.2079.1.S1_at	1.74729	4.79252e-05	AMP deaminase, putative / myoadenylate deaminase, putative	Glyma03g07460.1	purine_ribonucleoside_monophosphate_biosynthetic_process embryonic_development_ending_in_seed_dormancy
	Gma.2326.1.S1_at	1.72637	0.000122021	carbamoyl phosphate synthetase A	Glyma04g39390.1	'de_novo'_pyrimidine_base_biosynthetic_process arginine_biosynthetic_process biosynthetic_process glutamine_metabolic_process nitrogen_compound_metabolic_process
	Gma.3565.2.S1_at	1.71937	1.55389e-05	Mitochondrial substrate carrier family protein	Glyma14g07050.5	mitochondrial_transport transport
	Gma.9944.2.S1_at	1.7177	0.000232102	Phosphofructokinase family protein	Glyma07g20400.1	glycolysis
	Gma.13256.1.A1_at	1.71423	0.000263834	plastid transcriptionally active 12	Glyma13g29310.1	positive_regulation_of_transcription,_DNA-dependent transcription_from_plastid_promoter
	Gma.4271.1.S1_at	1.69345	0.000870504	Cytidine/deoxycytidylate deaminase family protein	Glyma10g30190.4	anaerobic_respiration pyrimidine_ribonucleotide_metabolic_process deoxyribose_phosphate_metabolic_process pyrimidine_deoxyribonucleoside_interconversion
	Gma.397.1.A1_s_at	1.64808	0.00142303	uncoupling protein 5	Glyma02g04620.1	mitochondrial_transport transport
	Gma.14254.1.A1_at	1.59984	0.000857582	brassinosteroid-6-oxidase 2	Glyma08g27600.1	brassinosteroid_biosynthetic_process
	Gma.10695.1.S1_at	1.58182	0.00170879	hydroxymethylglutaryl-CoA synthase / HMG-CoA synthase / 3-hydroxy-3-methylglutaryl coenzyme A synthase	Glyma01g42450.2	isopentenyl_diphosphate_biosynthetic_process,_mevalonate_pathway
	GmaAffx.85344.1.S1_at	1.53367	0.00108003	riboflavin kinase/FMN hydrolase	Glyma12g33790.1	riboflavin_biosynthetic_process
	GmaAffx.2613.1.S1_at	1.50411	0.00195708	Patatin-like phospholipase family protein	Glyma03g28660.1	triacylglycerol_catabolic_process
	Photosynthesis - 3
	Identification	Log2(FC)	Pvalue	Description	Phytozome	Gene ontology
	Gma.10343.1.A1_at	2.07073	0.000208712	translocon at the outer envelope membrane of chloroplasts 75-III	Glyma15g04030.1	chloroplast_organization protein_targeting_to_chloroplast embryonic_morphogenesis
	Gma.10343.1.A1_a_at	1.71267	0.000246823	translocon at the outer envelope membrane of chloroplasts 75-III	Glyma15g04030.1	chloroplast_organization protein_targeting_to_chloroplast embryonic_morphogenesis
	Gma.6998.1.S1_s_at	1.53065	8.57091e-05	translocon at the inner envelope membrane of chloroplasts 110	Glyma14g38140.1	chloroplast_organization protein_import_into_chloroplast_stroma
	Protein Modification Process - 8
	Identification	Log2(FC)	Pvalue	Description	Phytozome	Gene ontology
	Gma.1608.1.A1_at	8.47037	0	Regulator of chromosome condensation (RCC1) family protein	Glyma14g22700.1	biological_process
	Gma.1608.2.S1_at	5.62154	2.61707e-06	Regulator of chromosome condensation (RCC1) family protein	Glyma14g22700.1	biological_process
	Gma.13100.2.A1_at	2.42472	1.68474e-05	Protein kinase superfamily protein	Glyma16g03650.1	protein_amino_acid_phosphorylation
	GmaAffx.18096.1.S1_at	2.15547	0.000111553	Signal transduction histidine kinase	Glyma03g37760.1	cytokinin_mediated_signaling
	Gma.2581.1.S1_a_at	2.14342	5.49585e-05	Protein kinase protein with tetratricopeptide repeat domain	Glyma13g41600.1	N-terminal_protein_myristoylation protein_amino_acid_phosphorylation
	GmaAffx.4911.1.S1_at	1.90283	0.000584098	Protein kinase superfamily protein	Glyma09g09750.1	protein_amino_acid_phosphorylation
	Gma.14074.1.A1_at	1.84736	0.000596038	Protein kinase family protein	Glyma04g09070.1	protein_amino_acid_phosphorylation
	Gma.15495.1.A1_at	1.76445	0.00529745	Protein kinase superfamily protein	Glyma13g01300.1	protein_amino_acid_phosphorylation response_to_stress
	Regulation of transcription / transcription factor - 15
	Identification	Log2(FC)	Pvalue	Description	Phytozome	Gene ontology
	GmaAffx.73813.1.S1_at	5.67603	3.27134e-07	xylem NAC domain 1	Glyma04g38990.1	multicellular_organismal_development shoot_development
	GmaAffx.85836.2.S1_at	4.44671	3.27134e-07	myb-like transcription factor family protein	Glyma20g32770.1	regulation_of_transcription
	GmaAffx.85836.1.S1_at	4.04333	7.36052e-06	myb-like transcription factor family protein	Glyma10g34780.1	regulation_of_transcription
	GmaAffx.48250.1.S1_at	3.92627	3.43491e-06	myb domain protein 4	Glyma19g44660.1	regulation_of_transcription,_DNA-dependent seed_germination trichome_differentiation
	Gma.8336.1.S1_at	3.73897	7.85122e-06	WRKY DNA-binding protein 23	Glyma19g40560.1	regulation_of_transcription,_DNA-dependent
	Gma.16528.1.S1_at	2.93396	2.78064e-05	basic helix-loop-helix (bHLH) DNA-binding superfamily protein	Glyma06g17420.1	regulation_of_transcription
	GmaAffx.91358.1.S1_at	2.78201	0.000501497	Homeodomain-like superfamily protein	Glyma02g40800.2	regulation_of_transcription
	Gma.9448.1.S1_at	2.53042	0.000391743	squamosa promoter-binding protein-like 12	Glyma12g27330.1	regulation_of_transcription regulation_of_vegetative_phase_change
	Gma.2175.1.S1_at	2.27943	0.000160459	Integrase-type DNA-binding superfamily protein	Glyma02g07310.1	regulation_of_transcription,_DNA-dependent
	GmaAffx.10636.1.S1_s_at	2.23028	0.000288042	Basic-leucine zipper (bZIP) transcription factor family protein	Glyma14g40580.2	regulation_of_transcription,_DNA-dependent
	GmaAffx.86464.4.S1_at	2.1085	0.00148143	GATA transcription factor 12	Glyma01g10390.1	regulation_of_transcription,_DNA-dependent
	GmaAffx.86464.3.S1_at	2.09214	0.000322881	GATA transcription factor 12	Glyma01g10390.1	regulation_of_transcription,_DNA-dependent
	Gma.11529.1.S1_at	2.02844	0.000250421	B-box type zinc finger protein with CCT domain	Glyma20g24940.1	regulation_of_transcription
	Gma.16666.1.A1_at	1.94615	0.000208548	LJRHL1-like 1	Glyma17g08300.1	regulation_of_transcription
	GmaAffx.70843.1.S1_at	1.57158	0.00044065	myb-like transcription factor family protein	Glyma02g10940.1	regulation_of_transcription
	Resp. to Abiotic Stimulus - 60
	Identification	Log2(FC)	Pvalue	Description	Phytozome	Gene ontology
	GmaAffx.35952.1.S1_at	9.33157	0	HSP20-like chaperones superfamily protein	Glyma14g06900.1	response_to_heat response_to_high_light_intensity response_to_hydrogen_peroxide heat_acclimation
	GmaAffx.87467.1.S1_at	8.30222	4.90701e-07	HSP20-like chaperones superfamily protein	Glyma08g22630.2	response_to_heat response_to_high_light_intensity response_to_hydrogen_peroxide
	Gma.17.1.S1_at	7.70067	1.14497e-06	HSP20-like chaperones superfamily protein	Glyma16g33130.1	response_to_heat
	GmaAffx.25859.1.S1_at	7.69265	3.27134e-07	HSP20-like chaperones superfamily protein	Glyma14g06910.1	response_to_heat
	Gma.12365.2.S1_at	7.35135	0	HSP20-like chaperones superfamily protein	Glyma07g32070.1	response_to_heat response_to_oxidative_stress response_to_high_light_intensity response_to_hydrogen_peroxide
	GmaAffx.39393.1.S1_at	7.11887	3.27134e-07	HSP20-like chaperones superfamily protein	Glyma10g32000.1	response_to_heat
	Gma.18.1.S1_at	6.76617	6.54268e-07	HSP20-like chaperones superfamily protein	Glyma19g01440.1	response_to_heat
	GmaAffx.72688.1.S1_at	6.56784	3.27134e-07	HSP20-like chaperones superfamily protein	Glyma01g26570.1	response_to_heat response_to_high_light_intensity response_to_hydrogen_peroxide heat_acclimation
	GmaAffx.38581.1.A1_s_at	6.17515	1.14497e-06	BURP domain-containing protein	Glyma14g20450.1	response_to_desiccation response_to_salt_stress response_to_abscisic_acid_stimulus
	Gma.17947.1.S1_at	6.1406	3.27134e-07	HSP20-like chaperones superfamily protein	Glyma08g07340.1	response_to_heat response_to_oxidative_stress response_to_high_light_intensity response_to_hydrogen_peroxide
	GmaAffx.63224.1.S1_at	6.03235	3.43491e-06	HSP20-like chaperones superfamily protein	Glyma10g32000.1	response_to_heat
	GmaAffx.90785.1.S1_s_at	6.02313	6.21555e-06	Eukaryotic aspartyl protease family protein	Glyma02g16710.1	response_to_salt_stress
	GmaAffx.72688.2.S1_at	6.00996	9.81402e-07	HSP20-like chaperones superfamily protein	Glyma01g26570.1	response_to_heat response_to_high_light_intensity response_to_hydrogen_peroxide heat_acclimation
	Gma.17073.1.S1_at	5.95117	3.27134e-07	delta 1-pyrroline-5-carboxylate synthase 2	Glyma01g24530.1	response_to_desiccation response_to_water_deprivation response_to_oxidative_stress proline_biosynthetic_process response_to_salt_stress hyperosmotic_salinity_response root_development
	Gma.10763.1.S1_at	5.8449	1.14497e-06	17.6 kDa class II heat shock protein	Glyma04g05720.1	response_to_heat
	Gma.15.1.S1_at	5.23274	0	drought-induced 21	Glyma17g03040.1	response_to_cold response_to_oxidative_stress response_to_reactive_oxygen_species embryonic_development cellular_response_to_water_deprivation
	GmaAffx.93206.1.S1_x_at	4.91074	2.61707e-06	glutathione S-transferase TAU 19	Glyma15g40190.1	response_to_cadmium_ion response_to_oxidative_stress toxin_catabolic_process cellular_response_to_water_deprivation
	Gma.12394.1.S1_at	4.39289	8.99619e-06	kunitz trypsin inhibitor 1	Glyma08g45540.1	response_to_salt_stress
	GmaAffx.93342.1.S1_s_at	4.25776	1.9628e-06	glutathione peroxidase 6	Glyma01g42840.1	response_to_salt_stress response_to_cadmium_ion
	Gma.14087.1.S1_at	3.93516	2.61707e-06	lecithin:cholesterol acyltransferase 3	Glyma18g47970.1	lipid_metabolic_process
	Gma.11861.1.A1_at	3.60438	7.36052e-06	alpha/beta-Hydrolases superfamily protein	Glyma13g37430.1	0
	Gma.4819.1.S1_at	3.58959	4.25274e-06	Enolase	Glyma16g32960.1	response_to_salt_stress response_to_cadmium_ion response_to_cold response_to_light_stimulus
	Gma.6393.1.S1_at	3.45153	2.71521e-05	2A phosphatase associated protein of 46 kD	Glyma06g13500.1	response_to_cold
	Gma.4359.2.S1_at	3.2324	2.78064e-06	C-terminal cysteine residue is changed to a serine 1	Glyma12g34310.1	protein_thiol-disulfide_exchange
	GmaAffx.1301.59.S1_at	3.10533	0.000659993	annexin 1	Glyma13g01870.1	response_to_cadmium_ion response_to_osmotic_stress response_to_oxidative_stress response_to_abscisic_acid_stimulus
	GmaAffx.1301.68.S1_s_at	2.90003	4.2691e-05	annexin 1	Glyma13g01870.1	response_to_cadmium_ion response_to_osmotic_stress response_to_oxidative_stress response_to_abscisic_acid_stimulus
	GmaAffx.71778.1.S1_at	2.62106	0.00110195	Aldolase-type TIM barrel family protein	Glyma08g06660.1	response_to_heat heat_acclimation
	Gma.13341.1.S1_at	2.40113	0.000103374	kunitz trypsin inhibitor 1	Glyma08g45550.1	response_to_salt_stress
	Gma.13045.1.S1_at	2.37475	0.00134665	purple acid phosphatase 17	Glyma05g33630.1	cellular_phosphate_ion_homeostasis response_to_hydrogen_peroxide
	GmaAffx.3782.2.S1_at	2.3532	0.000150318	Chaperone protein htpG family protein	Glyma02g13790.1	response_to_heat protein_folding de-etiolation embryonic_development_ending_in_seed_dormancy response_to_chlorate
	Gma.10904.1.S1_s_at	2.32437	0.00187889	kunitz trypsin inhibitor 1	Glyma08g45590.1	response_to_salt_stress
	Gma.16827.1.S1_at	2.27724	0.000567741	Fe superoxide dismutase 2	Glyma10g33710.1	response_to_UV
	Gma.10936.2.S1_at	2.24088	0.00027283	root hair specific 19	Glyma17g17730.2	response_to_oxidative_stress
	GmaAffx.33954.1.S1_at	2.23432	0.00114055	translationally controlled tumor protein	Glyma10g29240.1	response_to_cadmium_ion defense_response_to_bacterium
	GmaAffx.3782.2.S1_s_at	2.23289	0.000101084	Chaperone protein htpG family protein	Glyma02g13790.1	response_to_heat protein_folding de-etiolation embryonic_development_ending_in_seed_dormancy response_to_chlorate
	GmaAffx.3782.1.S1_at	2.19262	8.93076e-05	Chaperone protein htpG family protein	Glyma01g09310.1	response_to_heat protein_folding de-etiolation embryonic_development_ending_in_seed_dormancy response_to_chlorate
	Gma.15794.1.S1_at	2.16912	0.000209202	Fe superoxide dismutase 2	Glyma02g09630.2	response_to_UV
	Gma.3233.1.S1_s_at	2.14991	0.000325989	Fe superoxide dismutase 2	Glyma10g33710.1	response_to_UV
	GmaAffx.80541.1.S1_at	2.08581	0.0105592	lecithin:cholesterol acyltransferase 3	Glyma18g47970.1	lipid_metabolic_process
	Gma.4819.3.S1_s_at	1.98304	0.000147374	Enolase	Glyma09g28100.1	response_to_salt_stress response_to_cadmium_ion response_to_cold response_to_light_stimulus
	Gma.3650.2.S1_s_at	1.98293	0.00442547	Eukaryotic aspartyl protease family protein	Glyma15g11170.1	response_to_salt_stress
	Gma.4819.2.S1_at	1.97312	0.000169783	Enolase	Glyma09g28100.1	response_to_salt_stress response_to_cadmium_ion response_to_cold response_to_light_stimulus
	Gma.3233.1.S1_at	1.95898	0.00065296	Fe superoxide dismutase 2	Glyma10g33710.1	response_to_UV
	GmaAffx.62195.1.S1_at	1.90972	0.00251844	SOS3-interacting protein 1	Glyma01g32400.1	protein_amino_acid_phosphorylation signal_transduction
	GmaAffx.63207.1.S1_at	1.88477	0.00879009	Senescence/dehydration-associated protein-related	Glyma11g11430.1	response_to_cold response_to_water_deprivation response_to_high_light_intensity response_to_salt_stress
	GmaAffx.70981.1.S1_at	1.88147	6.42819e-05	hemoglobin 1	Glyma11g12960.2	response_to_hypoxia
	Gma.3438.1.S1_at	1.88054	0.000105501	trigger factor type chaperone family protein	Glyma14g02220.2	protein_folding
	GmaAffx.1301.22.S1_s_at	1.85232	2.61707e-06	annexin 1	Glyma13g01870.1	response_to_cadmium_ion response_to_osmotic_stress response_to_oxidative_stress response_to_abscisic_acid_stimulus
	Gma.4497.1.A1_at	1.72838	2.61707e-05	response regulator 5	Glyma17g10170.2	response_to_cytokinin_stimulus cytokinin_mediated_signaling
	GmaAffx.92499.1.S1_s_at	1.70315	0.0320539	pathogenesis-related 4	Glyma19g43460.1	response_to_salt_stress response_to_virus systemic_acquired_resistance response_to_ethylene_stimulus
	GmaAffx.73861.1.S1_at	1.67331	0.000542225	ATP phosphoribosyl transferase 2	Glyma03g33360.1	histidine_biosynthetic_process
	Gma.12850.1.A1_at	1.67186	9.6341e-05	translationally controlled tumor protein	Glyma10g29240.1	response_to_cadmium_ion defense_response_to_bacterium
	GmaAffx.74318.1.S1_at	1.65102	0.000204132	heptahelical protein 4	Glyma01g40260.2	response_to_sucrose_stimulus response_to_hormone_stimulus
	Gma.2190.1.S1_at	1.6437	0.00167656	reversibly glycosylated polypeptide 3	Glyma01g07930.1	response_to_salt_stress plant-type_cell_wall_biogenesis
	Gma.2688.3.S1_a_at	1.62987	0.00298723	NADPH/respiratory burst oxidase protein D	Glyma08g00880.2	aerobic_respiration defense_response root_epidermal_cell_differentiation
	GmaAffx.84830.1.S1_at	1.61781	0.00462159	Adenine nucleotide alpha hydrolases-like superfamily protein	Glyma12g32490.1	response_to_stress
	GmaAffx.64787.1.S1_at	1.59375	0.0202216	heat-shock protein 70T-2	Glyma01g44910.1	response_to_heat protein_folding response_to_high_light_intensity response_to_hydrogen_peroxide
	GmaAffx.68508.1.S1_at	1.54384	0.00101886	response regulator 12	Glyma06g06730.1	response_to_cytokinin_stimulus cytokinin_mediated_signaling shoot_development regulation_of_anthocyanin_metabolic_process regulation_of_chlorophyll_biosynthetic_process
	Gma.2990.1.A1_at	1.5426	0.000102229	NAD(P)-binding Rossmann-fold superfamily protein	Glyma07g02990.1	response_to_cadmium_ion lignin_biosynthetic_process
	GmaAffx.64615.1.S1_at	1.54229	0.00173708	serine acetyltransferase 2;2	Glyma18g08910.1	response_to_cadmium_ion cysteine_biosynthetic_process
	Signaling - 3
	Identification	Log2(FC)	Pvalue	Description	Phytozome	Gene ontology
	Gma.4734.1.S1_at	1.87034	9.27425e-05	transmembrane kinase 1	Glyma14g39290.1	signal_transduction
	GmaAffx.70542.1.A1_s_at	1.76327	0.000116787	Leucine-rich receptor-like protein kinase family protein	Glyma02g10770.1	protein_amino_acid_phosphorylation transmembrane_receptor_protein_tyrosine_kinase_signaling_pathway
	GmaAffx.13421.1.S1_at	1.61124	0.0044976	receptor-like kinase in flowers 1	Glyma13g29640.1	protein_amino_acid_phosphorylation transmembrane_receptor_protein_tyrosine_kinase_signaling_pathway
	Structural - 4
	Identification	Log2(FC)	Pvalue	Description	Phytozome	Gene ontology
	Gma.16683.1.S1_at	2.84019	1.52117e-05	30S ribosomal protein, putative	Glyma06g14140.1	translation
	GmaAffx.87793.2.S1_at	2.4628	0.000225232	Protein kinase superfamily protein	Glyma06g43620.2	protein_amino_acid_phosphorylation multidimensional_cell_growth response_to_auxin_stimulus detection_of_brassinosteroid_stimulus brassinosteroid_mediated_signaling leaf_morphogenesis positive_regulation_of_protein_export_from_nucleus
	GmaAffx.80323.1.S1_at	1.89862	0.00900093	Radical SAM superfamily protein	Glyma14g07450.1	GO:0008150
	Gma.11844.1.A1_at	1.5213	0.000947871	Nucleic acid-binding, OB-fold-like protein	Glyma06g18080.1	tubulin_complex_assembly
	Translation - 1
	Identification	Log2(FC)	Pvalue	Description	Phytozome	Gene ontology
	GmaAffx.77059.1.S1_at	1.53187	0.000237827	elongator protein 2	Glyma10g41620.1	biological_process
	Transport - 15
	Identification	Log2(FC)	Pvalue	Description	Phytozome	Gene ontology
	GmaAffx.11897.1.S1_at	5.55225	4.74345e-06	zinc induced facilitator-like 1	Glyma13g25620.1	tetracycline_transport transport response_to_antibiotic
	Gma.8510.1.S1_at	5.54039	2.45351e-06	nitrate transporter 1.7	Glyma18g16490.1	GO:0006857
	Gma.7424.1.S1_at	2.81973	4.02375e-05	Nodulin MtN3 family protein	Glyma06g17540.1	biological_process
	GmaAffx.79100.1.S1_at	2.38152	0.00187382	proton pump interactor 1	Glyma06g36670.2	regulation_of_proton_transport
	GmaAffx.39130.1.S1_at	2.29391	5.20143e-05	Nodulin MtN3 family protein	Glyma04g37510.1	0
	GmaAffx.10164.1.A1_at	2.09004	0.000118586	acyl-CoA-binding domain 3	Glyma14g09680.1	fatty_acid_transport
	Gma.1243.1.S1_at	2.05388	5.39771e-05	Bifunctional inhibitor/lipid-transfer protein/seed storage 2S albumin superfamily protein	Glyma18g41320.1	lipid_transport
	GmaAffx.10164.2.S1_at	2.04354	0.00109868	acyl-CoA-binding domain 3	Glyma14g09680.1	fatty_acid_transport
	GmaAffx.28520.1.S1_at	2.02648	0.00249734	Protein of unknown function (DUF1012)	Glyma10g32300.1	0
	GmaAffx.50907.1.S1_at	2.00377	0.000116133	Mitochondrial substrate carrier family protein	Glyma08g00960.1	transport
	GmaAffx.57300.1.S1_at	1.81944	0.000181559	Protein of unknown function (DUF1012)	Glyma20g35310.1	0
	Gma.11175.1.S1_s_at	1.60778	0.00210364	Bifunctional inhibitor/lipid-transfer protein/seed storage 2S albumin superfamily protein	Glyma07g10820.1	lipid_transport
	Gma.10824.1.S1_at	1.57876	0.00174493	magnesium transporter 7	Glyma19g34430.1	metal_ion_transport
	GmaAffx.13228.1.S1_at	1.57004	0.00706332	MATE efflux family protein	Glyma15g11410.1	multidrug_transport
	Gma.2651.1.S1_at	1.51119	0.000993834	Major facilitator superfamily protein	Glyma03g27800.1	oligopeptide_transport
	GO uncharacterized - 51
	Identification	Log2(FC)	Pvalue	Description	Phytozome	Gene ontology
	GmaAffx.50725.2.S1_s_at	5.87901	3.43491e-06		Glyma05g33340.1
	GmaAffx.75094.1.A1_at	5.45077	6.54268e-07		Glyma15g14070.1
	GmaAffx.69470.1.S1_at	4.31339	1.55389e-05		Glyma13g21070.1
	GmaAffx.55607.1.S1_at	4.12088	3.99104e-05		Glyma20g01100.1
	GmaAffx.65802.1.S1_at	4.07665	2.45351e-06		Glyma09g32780.1
	GmaAffx.86247.1.S1_s_at	4.01256	4.92337e-05		Glyma02g02560.1
	Gma.15650.1.A1_at	3.74425	2.63343e-05		Glyma15g12080.1
	GmaAffx.48606.1.S1_at	3.52179	1.0959e-05		Glyma13g33780.1
	Gma.4110.1.S1_at	3.44419	4.79252e-05		Glyma08g39210.1
	GmaAffx.42593.1.A1_at	3.39445	3.27134e-06		Glyma13g01550.1
	Gma.15538.1.S1_at	3.11247	2.76428e-05	Thioredoxin superfamily protein	Glyma17g02670.1
	Gma.11024.1.S1_a_at	3.01966	6.13377e-05	tonoplast intrinsic protein 2;3	Glyma01g41670.1
	Gma.3612.1.S1_s_at	2.94225	8.68541e-05		Glyma18g46560.1
	GmaAffx.78539.1.S1_at	2.87595	5.20143e-05		Glyma13g17330.1
	Gma.6520.1.S1_a_at	2.78936	0.000176325		Glyma15g10500.2
	Gma.6493.1.S1_at	2.65922	4.02375e-05		Glyma17g05170.1
	GmaAffx.2892.1.S1_at	2.21559	4.57988e-05		Glyma13g27540.1
	Gma.6333.2.S1_s_at	2.11739	1.65203e-05		Glyma07g15060.1
	Gma.13878.1.S1_at	2.11648	0.000295566		Glyma06g45830.1
	Gma.15996.1.S1_x_at	2.10578	4.66166e-05		Glyma15g23830.1
	GmaAffx.30833.1.S1_at	2.08523	0.000269722		Glyma02g46960.1
	GmaAffx.88984.1.A1_s_at	2.07624	0.000124475	Kunitz family trypsin and protease inhibitor protein	Glyma16g33710.1
	Gma.4491.1.S1_at	2.06064	1.11226e-05	FASCICLIN-like arabinogalactan 6	Glyma13g36930.1
	GmaAffx.48363.1.S1_at	2.02266	0.000447683		Glyma09g31070.1
	GmaAffx.92048.1.S1_at	1.9967	0.000183195		Glyma18g46560.1
	Gma.6231.1.S1_at	1.96524	0.000244206	Kunitz family trypsin and protease inhibitor protein	Glyma16g33710.1
	Gma.17225.1.A1_at	1.93778	0.000188102	fructokinase-like 2	Glyma01g07780.1
	GmaAffx.68716.1.A1_at	1.92372	0.000441468		Glyma06g05010.1
	GmaAffx.14986.1.S1_at	1.90921	0.00177781	Phosphate-responsive 1 family protein	Glyma04g10870.1
	Gma.10932.1.S1_at	1.90597	0.000401066	Protein of unknown function, DUF642	Glyma15g10150.1
	Gma.10840.1.S1_at	1.85299	0.00235896	Protein of unknown function (DUF1012)	Glyma10g32300.1
	Gma.15930.1.S1_at	1.85073	0.00046911		Glyma04g35180.1
	Gma.13322.1.S1_at	1.84927	0.00534783		Glyma13g22500.1
	Gma.3314.1.S1_a_at	1.81829	0.000137723	cystatin B	Glyma14g04260.1
	GmaAffx.45074.2.S1_at	1.76777	0.000681748	Transmembrane amino acid transporter family protein	Glyma20g32260.1
	GmaAffx.93619.1.S1_s_at	1.76192	0.000152117	FASCICLIN-like arabinoogalactan 9	Glyma12g33530.1
	Gma.12857.2.A1_at	1.74226	0.00251877		Glyma02g01470.1
	GmaAffx.85293.1.S1_at	1.72947	0.00646466	Phototropic-responsive NPH3 family protein	Glyma13g43910.1
	GmaAffx.81851.1.S1_at	1.72692	0.0025891		Glyma03g38420.2
	Gma.5654.1.S1_at	1.67501	0.000264488		Glyma06g05320.1
	GmaAffx.74515.1.S1_at	1.63358	0.000126764	NAD(P)-linked oxidoreductase superfamily protein	Glyma02g00780.1
	Gma.17215.1.S1_at	1.63327	0.00118439		Glyma18g02290.1
	Gma.7164.2.S1_at	1.60501	0.0238492		Glyma14g29160.2
	Gma.6108.1.S1_at	1.60337	0.000360502		Glyma19g31190.1
	Gma.8512.1.S1_at	1.6032	7.3278e-05	purple acid phosphatase 3	Glyma08g09900.1
	GmaAffx.33445.1.A1_at	1.59856	0.000751264		Glyma15g18620.1
	GmaAffx.67850.1.S1_at	1.54153	0.00102229		Glyma09g35160.1
	GmaAffx.30792.1.A1_at	1.53666	6.23191e-05		Glyma03g38420.1
	Gma.11191.1.S1_at	1.52187	0.00200975	NAD(P)-linked oxidoreductase superfamily protein	Glyma03g40860.3
	GmaAffx.75250.1.S1_at	1.51767	0.00220439	Nucleic acid-binding, OB-fold-like protein	Glyma08g01570.1
	GmaAffx.60969.1.S1_at	1.50824	0.000677331		Glyma09g35170.2
