# Supplementary material for: The Molecular Chaperone Binding Protein BiP Prevents Leaf Dehydration-Induced Cellular Homeostasis Disruption
Source: PLoS One. 2014 Jan 29;9(1):e86661. doi: 10.1371/journal.pone.0086661 (PMC3906070; doi:10.1371/journal.pone.0086661)
Supplement: Table S11 — Functional categorization of down-regulated genes in (A) 35S::BiP-4 (−1.0)21d-WTIrrigated and (B) 35S::BiP-4 (−1.0)21d-35S::BiP-4Irrigated. (XLSX) [file pone.0086661.s012.xlsx]

## Sheet: BiP21(-1,0)down
	Table S11. Functional categorization of down-regulated genes in (A) 35S::BiP-4 (-1.0)21d-WTIrrigated and (B) 35S::BiP-4 (-1.0)21d-35S::BiP-4Irrigated
	(A) 35S::BiP-4 (-1.0)21d-WTIrrigated
	Identification	Log2(FC)	Pvalue	Description	Phytozome	Gene ontology
	Gma.2307.1.S1_at	-4.1677	1.79924e-06	L-ascorbate oxidase homolog	Glyma06g46350.1	0
	Biological Process - 103
	Identification	Log2(FC)	Pvalue	Description	Phytozome	Gene ontology
	GmaAffx.89772.17.S1_s_at	-8.80851	4.2691e-05	28 kDa protein	Glyma07g01730.1	biological_process
	Gma.5793.1.S1_s_at	-7.70698	2.84607e-05	28 kDa protein	Glyma07g01730.1	biological_process
	Gma.1822.1.S1_s_at	-6.19974	0.00015866	31 kDa protein	Glyma08g21410.1	biological_process
	GmaAffx.79513.1.A1_at	-4.85702	9.81402e-07	uncharacterized LOC100789634	Glyma02g06650.2	biological_process
	GmaAffx.89772.7.A1_at	-4.1514	5.59399e-05	28 kDa protein	Glyma07g01730.1	biological_process
	GmaAffx.89772.9.A1_s_at	-3.81514	3.4022e-05	31 kDa protein	Glyma08g21410.2	biological_process
	Gma.5994.1.S1_at	-3.52616	1.4721e-05	uncharacterized LOC100306670	Glyma07g39590.1	biological_process
	Gma.13140.4.S1_at	-3.44572	4.44902e-05	aldehyde dehydrogenase family 3 member F1-like	Glyma12g06130.1	cellular_aldehyde_metabolic_process metabolic_process
	GmaAffx.48534.1.S1_at	-3.4335	7.52409e-06	uncharacterized LOC100807266	Glyma08g45890.1	biological_process
	Gma.8520.1.S1_at	-3.39494	2.3063e-05	acid phosphatase	Glyma08g21420.1	biological_process
	Gma.9692.1.A1_at	-3.30522	6.05198e-06	glycine-rich protein 2b-like	Glyma06g11560.1	regulation_of_transcription,_DNA-dependent
	GmaAffx.89772.7.A1_s_at	-3.26605	0.000239299	28 kDa protein	Glyma07g01730.1	biological_process
	GmaAffx.89772.6.S1_s_at	-3.17028	0.00157204	HAD superfamily, subfamily IIIB acid phosphatase	Glyma07g01730.1	biological_process
	GmaAffx.70235.2.S1_at	-3.16561	1.42303e-05	uncharacterized LOC100816013	Glyma16g14690.1	biological_process
	GmaAffx.70235.1.S1_at	-3.15492	4.61259e-05	uncharacterized LOC100816013	Glyma16g14690.1	biological_process
	Gma.8867.2.S1_at	-3.12144	5.29957e-05	UDP-glycosyltransferase 85A2-like	Glyma20g05700.1	metabolic_process
	GmaAffx.57137.1.S1_at	-3.07552	2.92785e-05	zinc finger CCCH domain-containing protein 18-like	Glyma08g43790.1	biological_process
	GmaAffx.63548.1.S1_at	-3.05064	1.19404e-05	UDP-glycosyltransferase 85A2-like	Glyma20g05700.1	metabolic_process
	GmaAffx.81346.2.S1_at	-3.00977	0.000169292	heparan-alpha-glucosaminide N-acetyltransferase-like	Glyma18g53630.1	biological_process
	GmaAffx.66649.1.S1_at	-3.00919	2.3063e-05	phosphoethanolamine N-methyltransferase-like	Glyma09g30650.3	metabolic_process
	Gma.10863.2.S1_at	-3.00025	2.04459e-05	heparan-alpha-glucosaminide N-acetyltransferase-like	Glyma08g47880.1	biological_process
	Gma.11522.1.S1_at	-2.86481	1.0959e-05	uncharacterized LOC100803555	Glyma01g39590.1	biological_process
	GmaAffx.5414.1.S1_s_at	-2.81829	1.65203e-05	nodulin-26	Glyma13g40820.2	transport urea_transport
	Gma.8867.1.A1_at	-2.73444	3.97468e-05	UDP-glycosyltransferase 85A2-like	Glyma20g05700.1	metabolic_process
	Gma.12342.1.S1_s_at	-2.72364	2.33901e-05	uncharacterized LOC100776765 /// uncharacterized LOC100813910	Glyma17g31330.1	biological_process
	Gma.2450.1.A1_at	-2.70552	7.45866e-05	anthocyanidin 3-O-glucosyltransferase-like	Glyma10g33790.1	metabolic_process
	GmaAffx.89772.8.S1_x_at	-2.70061	0.000225559	31 kDa protein	Glyma08g21410.2	biological_process
	Gma.2086.1.S1_at	-2.67531	2.04459e-05	arginase	Glyma03g03270.1	polyamine_metabolic_process
	GmaAffx.16212.1.S1_at	-2.61299	3.2877e-05	28 kDa protein	Glyma07g01730.1	biological_process
	Gma.15776.1.A1_at	-2.60333	8.03114e-05	uncharacterized LOC100801989	Glyma17g37210.1	biological_process
	Gma.9592.1.A1_at	-2.58435	2.73157e-05	uncharacterized LOC100787757	Glyma20g31250.1	metabolic_process
	GmaAffx.47815.1.A1_at	-2.57053	0.000160132	uncharacterized LOC100814592	Glyma08g02090.1	biological_process
	GmaAffx.91919.1.A1_s_at	-2.56463	0.000170928	uncharacterized LOC100785002	Glyma08g18980.1	biological_process
	GmaAffx.3711.1.A1_at	-2.54696	0.000154407	uncharacterized LOC100817866	Glyma11g05660.1	biological_process
	Gma.12525.1.A1_at	-2.53197	0.000314212	aldehyde dehydrogenase family 3 member F1-like	Glyma12g06130.1	cellular_aldehyde_metabolic_process metabolic_process
	GmaAffx.2833.1.S1_at	-2.53155	6.96796e-05	UDP-glucuronate 4-epimerase 6-like	Glyma11g36600.1	nucleotide-sugar_metabolic_process
	GmaAffx.89772.8.S1_at	-2.45594	0.000263343	31 kDa protein	Glyma08g21410.2	biological_process
	Gma.6514.2.S1_a_at	-2.44281	5.92113e-05	zinc finger CCCH domain-containing protein ZFN-like	Glyma09g38650.2	biological_process
	Gma.4313.1.S1_a_at	-2.40463	0.000540753	protein LURP-one-related 4-like	Glyma08g01620.1	biological_process
	GmaAffx.47978.2.S1_at	-2.39407	1.60296e-05	phosphate starvation-induced gene 2	Glyma07g01400.1	metabolic_process
	GmaAffx.36998.1.S1_s_at	-2.38091	1.24311e-05	UPF0326 protein At4g17486-like	Glyma20g01040.1	biological_process
	GmaAffx.62153.1.S1_at	-2.38083	0.000259908	21 kDa protein-like	Glyma15g20060.1	biological_process
	Gma.13340.2.S1_a_at	-2.359	0.000299164	UDP-glycosyltransferase 85A3-like /// UDP-glycosyltransferase 85A3-like	Glyma02g25930.1	metabolic_process
	Gma.13140.1.A1_at	-2.35836	0.000238808	aldehyde dehydrogenase family 3 member F1-like	Glyma12g06130.1	cellular_aldehyde_metabolic_process metabolic_process
	Gma.12342.3.S1_at	-2.35386	4.25274e-06	uncharacterized LOC100776765	Glyma14g15120.1	biological_process
	Gma.14054.1.S1_at	-2.29437	8.12928e-05	uncharacterized LOC100802364	Glyma18g12110.1	biological_process
	Gma.13420.1.S1_at	-2.27921	0.00114203	glycerol-3-phosphate acyltransferase 6-like	Glyma18g42580.1	biological_process
	GmaAffx.91025.1.S1_s_at	-2.22999	0.000120549	probable polygalacturonase non-catalytic subunit JP650-like	Glyma02g03960.1	biological_process
	GmaAffx.1836.1.S1_at	-2.19209	0.000204459	tracheary element differentiation-related 7	Glyma14g28090.1	biological_process
	GmaAffx.81346.1.S1_at	-2.17744	6.26462e-05	heparan-alpha-glucosaminide N-acetyltransferase-like	Glyma18g53630.1	biological_process
	Gma.6503.1.A1_at	-2.17324	0.000328279	leucine-rich repeat and calponin homology domain-containing protein 1-like	Glyma17g06500.1	0
	GmaAffx.48534.2.S1_at	-2.16035	4.12189e-05	uncharacterized LOC100807266	Glyma08g45890.1	biological_process
	Gma.5714.1.S1_at	-2.13069	0.000385691	Protein of unknown function (DUF 3339)	Glyma05g38150.1	biological_process
	Gma.1326.1.S1_at	-2.12276	0.00085153	pectate lyase precursor	Glyma17g13550.1	biological_process
	GmaAffx.80084.1.S1_at	-2.08121	0.000262198	CASP-like protein At3g23200-like	Glyma10g01020.1	biological_process
	Gma.2655.3.S1_at	-2.05856	0.000172236	UPF0326 protein At4g17486-like	Glyma20g01040.1	biological_process
	GmaAffx.91025.1.S1_x_at	-2.04547	1.0959e-05	probable polygalacturonase non-catalytic subunit JP650-like	Glyma02g03960.1	biological_process
	GmaAffx.39591.1.S1_at	-2.01424	3.61483e-05	Uncharacterized LOC100810685	Glyma01g03150.2	biological_process
	Gma.43.1.A1_at	-2.00546	0.000208712	nodulin-26	Glyma13g40820.2	transport urea_transport
	Gma.7085.1.S1_at	-1.94397	0.000107627	phosphoethanolamine N-methyltransferase-like	Glyma05g33790.1	metabolic_process
	Gma.364.1.A1_at	-1.92554	0.00770614	Protein of unknown function (DUF579)	Glyma04g43510.1	biological_process
	Gma.3909.1.S1_at	-1.91928	0.00068322	multiple C2 and transmembrane domain-containing protein 2-like	Glyma18g46500.1	biological_process
	Gma.4659.1.S1_at	-1.90133	0.000244042	primary amine oxidase-like	Glyma01g07860.1	biological_process
	GmaAffx.89828.1.S1_s_at	-1.90055	4.85794e-05	isoflavone reductase homolog A622-like	Glyma11g07490.1	response_to_cadmium_ion response_to_oxidative_stress
	GmaAffx.66680.1.S1_at	-1.88444	0.00025451	microtubule-associated protein SPIRAL2-like	Glyma05g01680.5	biological_process
	Gma.13443.1.S1_at	-1.88239	3.74569e-05	Uncharacterized LOC100820311	Glyma02g15840.1	biological_process
	Gma.6529.2.S1_s_at	-1.84803	0.000132653	uncharacterized LOC100813504	Glyma15g42010.1	biological_process
	GmaAffx.62920.1.S1_at	-1.84284	0.00164745	21 kDa protein-like	Glyma03g37260.1	biological_process
	Gma.12761.2.S1_at	-1.83213	0.00492713	beta-carotene hydroxylase	Glyma10g37560.2	biological_process
	GmaAffx.60353.1.S1_at	-1.82587	0.000425438	probable polygalacturonase non-catalytic subunit JP650-like	Glyma02g03960.1	biological_process
	Gma.11522.2.S1_at	-1.82203	2.35537e-05	Protein of unknown function (DUF579)	Glyma01g39590.1	biological_process
	GmaAffx.61513.1.A1_at	-1.79519	0.000721658	zinc finger CCCH domain-containing protein 18-like	Glyma08g43790.1	biological_process
	GmaAffx.31666.1.A1_at	-1.78164	0.000886206	anthocyanidin 3-O-glucosyltransferase 1-like	Glyma02g47990.1	metabolic_process
	GmaAffx.22641.1.S1_at	-1.75859	7.42595e-05	DUF246 domain-containing protein At1g04910-like	Glyma17g08970.1	biological_process
	GmaAffx.55896.1.S1_at	-1.75487	0.000878355	uncharacterized LOC100804824	Glyma09g07710.1	biological_process
	Gma.11401.1.A1_at	-1.75442	2.63343e-05	probable carboxylesterase 2-like	Glyma07g33330.1	0
	GmaAffx.69369.1.S1_at	-1.73822	0.000331223	Protein of unknown function (DUF604)	Glyma07g07360.1	biological_process
	Gma.2686.1.S1_s_at	-1.73539	0.0126768	isoflavone reductase-like	Glyma11g07510.1	response_to_cadmium_ion
	Gma.4963.1.S1_at	-1.72387	0.000475653	protein IQ-DOMAIN 31-like	Glyma08g40880.1	biological_process
	Gma.12761.2.S1_x_at	-1.71088	0.0144036	beta-carotene hydroxylase	Glyma10g37560.2	biological_process
	GmaAffx.91012.1.S1_s_at	-1.69708	0.00076026	21 kDa protein-like	Glyma08g04860.1	biological_process
	GmaAffx.45036.1.S1_at	-1.69214	0.000718387	Pollen Ole e 1 allergen and extensin family protein	Glyma19g04410.1	biological_process
	GmaAffx.48942.1.S1_at	-1.69207	0.00778808	bifunctional dihydroflavonol 4-reductase/flavanone 4-reductase-like	Glyma09g40580.1	brassinosteroid_metabolic_process flavonoid_biosynthetic_process regulation_of_brassinosteroid_biosynthetic_process
	GmaAffx.5737.1.S1_at	-1.67911	0.000463058	UDP-glycosyltransferase 85A7-like	Glyma15g05980.1	metabolic_process
	Gma.17204.1.A1_a_at	-1.64852	9.71588e-05	carboxymethylenebutenolidase homolog	Glyma06g48340.1	biological_process
	GmaAffx.277.1.S1_at	-1.64486	0.00238366	UDP-glycosyltransferase 91C1-like	Glyma10g16790.1	metabolic_process
	GmaAffx.81982.2.S1_at	-1.64402	0.000178288	uncharacterized LOC100819068	Glyma10g19710.2	biological_process
	Gma.724.2.S1_at	-1.62342	0.00440388	Uncharacterized LOC100306370	Glyma02g06680.1	biological_process
	Gma.17575.1.S1_at	-1.61919	0.0016216	anthocyanin 5-aromatic acyltransferase-like	Glyma19g05290.1	biological_process
	Gma.6722.1.S1_at	-1.60734	0.00588989	UDP-glycosyltransferase 82A1-like	Glyma14g00550.1	metabolic_process
	GmaAffx.79241.1.S1_at	-1.60379	0.00103996	uncharacterized LOC100809261	Glyma10g29120.1	biological_process
	Gma.13337.1.S1_at	-1.60302	0.00132309	arabinogalactan peptide 14-like	Glyma16g04460.1	0
	Gma.12761.2.S1_a_at	-1.60064	0.000289023	beta-carotene 3-hydroxylase, chloroplastic-like	Glyma10g37560.2	biological_process
	GmaAffx.47978.1.S1_at	-1.58659	7.83486e-05	Pyridoxal phosphate phosphatase-related protein	Glyma08g20800.1	biological_process
	Gma.832.1.S1_a_at	-1.57502	0.000374569	protein vip1-like	Glyma09g37380.1	biological_process
	GmaAffx.2475.1.S1_at	-1.55528	0.00276036	medium-chain-fatty-acid--CoA ligase-like	Glyma11g33110.1	metabolic_process
	Gma.13285.1.S1_at	-1.52208	0.00121432	PCTP-like protein-like	Glyma17g00670.4	biological_process
	Gma.6549.1.S1_at	-1.51922	0.000722803	uncharacterized LOC100527778	Glyma15g06770.1	biological_process
	GmaAffx.90252.1.S1_s_at	-1.51746	0.00300113	uncharacterized LOC100803004	Glyma08g06470.1	biological_process
	Gma.15863.1.S1_s_at	-1.51446	6.36276e-05	beta-carotene 3-hydroxylase 1, chloroplastic-like	Glyma16g29790.1	biological_process
	Gma.6548.1.S1_at	-1.5117	0.00118897	---	Glyma17g37230.1	biosynthetic_process
	GmaAffx.36025.1.S1_at	-1.50525	0.000143448	uncharacterized LOC100795196	Glyma07g05730.1	biological_process
	GmaAffx.47260.1.S1_at	-1.50287	0.000827813	cytosolic purine 5'-nucleotidase-like	Glyma06g03500.1	biological_process
	Carboh. Met. process - 24
	Identification	Log2(FC)	Pvalue	Description	Phytozome	Gene ontology
				Biosynthetic process - 23
	GmaAffx.89246.1.S1_s_at	-8.57688	2.1918e-05	lectin	Glyma02g18090.1	protein_amino_acid_phosphorylation
	GmaAffx.90617.1.S1_s_at	-4.38997	9.81402e-07	vicianin hydrolase-like	Glyma08g15960.2	carbohydrate_metabolic_process
	GmaAffx.90562.1.S1_s_at	-4.01535	4.57988e-06	glucomannan 4-beta-mannosyltransferase 2-like /// glucomannan 4-beta-mannosyltransferase 2-like	Glyma12g08990.1	biological_process
	GmaAffx.32326.1.S1_at	-3.76336	1.83195e-05	polygalacturonase-like	Glyma15g13360.1	carbohydrate_metabolic_process
	GmaAffx.1301.78.S1_s_at	-3.56452	8.66905e-06	vicianin hydrolase-like	Glyma08g15960.2	carbohydrate_metabolic_process
	Gma.13475.1.S1_at	-3.15275	4.97244e-05	polygalacturonase At1g48100-like /// polygalacturonase precursor	Glyma18g19670.1	carbohydrate_metabolic_process
	GmaAffx.90527.1.S1_at	-2.84335	2.28994e-06	probable polygalacturonase-like	Glyma08g02050.2	carbohydrate_metabolic_process
	Gma.3308.1.S1_at	-2.66994	0.00021231	probable polygalacturonase-like	Glyma05g37490.1	carbohydrate_metabolic_process
	Gma.10876.2.S1_a_at	-2.60311	5.72485e-06	glucomannan 4-beta-mannosyltransferase 2-like	Glyma12g08990.1	biological_process
	GmaAffx.20156.1.S1_s_at	-2.34795	0.000795917	polygalacturonase At1g48100-like /// polygalacturonase precursor	Glyma08g39340.2	carbohydrate_metabolic_process
	Gma.16749.1.S1_at	-2.31486	0.000461586	probable galacturonosyltransferase	Glyma10g01960.1	carbohydrate_biosynthetic_process
	GmaAffx.78326.1.S1_at	-2.19106	0.000145084	mannan endo-1,4-beta-mannosidase 6-like	Glyma18g44810.1	carbohydrate_metabolic_process
	Gma.17268.1.A1_at	-2.01279	0.00115773	probable xyloglucan endotransglucosylase/hydrolase protein 6-like	Glyma17g16890.1	0
	Gma.10997.1.S1_at	-1.9314	0.000102393	glucan endo-1,3-beta-glucosidase-like protein 3-like	Glyma17g08570.1	biological_process
	Gma.13192.1.S1_at	-1.92585	3.84383e-05	probable arabinose 5-phosphate isomerase-like	Glyma19g34860.1	carbohydrate_metabolic_process
	Gma.1511.1.S1_at	-1.80806	6.03562e-05	glucomannan 4-beta-mannosyltransferase 9-like	Glyma13g21440.1	DNA_mediated_transformation response_to_bacterium
	Gma.13128.1.S1_at	-1.75218	0.000167983	lysosomal alpha-mannosidase-like	Glyma02g05240.2	carbohydrate_metabolic_process mannose_metabolic_process
	Gma.13839.1.A1_at	-1.66167	0.000915812	probable galacturonosyltransferase-like 7-like	Glyma03g37560.1	carbohydrate_biosynthetic_process
	Gma.7289.1.S1_at	-1.61124	0.00185092	glucomannan 4-beta-mannosyltransferase 9-like	Glyma19g37480.2	DNA_mediated_transformation response_to_bacterium
	GmaAffx.24526.1.S1_s_at	-1.59353	0.000407282	glucose-6-phosphate isomerase, cytosolic 1-like	Glyma19g02030.1	response_to_cadmium_ion gluconeogenesis glycolysis
	Gma.10791.2.S1_a_at	-1.55804	0.000127746	xyloglucan endotransglucosylase/hydrolase protein 9-like /// xyloglucan endotransglucosylase/hydrolase protein 9-like	Glyma06g45860.1	carbohydrate_metabolic_process glucan_metabolic_process
	GmaAffx.92091.1.S1_at	-1.53922	0.00427303	glucose-6-phosphate isomerase, cytosolic 1-like	Glyma19g02030.1	response_to_cadmium_ion gluconeogenesis glycolysis
	Gma.9286.1.S1_s_at	-1.51284	0.00263196	probable galacturonosyltransferase-like 7-like	Glyma02g01880.1	carbohydrate_biosynthetic_process
				Catabolic process - 1
	Gma.595.1.S1_at	-2.6113	6.86982e-06	beta-amylase	Glyma06g45700.1	starch_catabolic_process
	Catabolic process - 2
	Identification	Log2(FC)	Pvalue	Description	Phytozome	Gene ontology
	Gma.1179.1.S1_at	-1.56099	0.000394687	L-asparaginase	Glyma14g09510.3	glycoprotein_catabolic_process
	GmaAffx.85662.1.S1_at	-1.85502	0.00275856	uncharacterized LOC100782231	Glyma19g44480.1	histidine_catabolic_process
	Cell Cycle or Division - 1
	Identification	Log2(FC)	Pvalue	Description	Phytozome	Gene ontology
	GmaAffx.5579.1.S1_at	-1.86119	5.4795e-05	cyclin-D4-1-like	Glyma20g27180.1	G1_phase_of_mitotic_cell_cycle regulation_of_cell_cycle
	Cell death/Proteolysis/Senescence - 15
	Identification	Log2(FC)	Pvalue	Description	Phytozome	Gene ontology
	Gma.12863.1.S1_at	-3.87118	1.30854e-06	prostaglandin G/H synthase 2-like	Glyma19g01470.1	cell_death lipid_metabolic_process response_to_oxidative_stress fatty_acid_alpha-oxidation response_to_salicylic_acid_stimulus response_to_other_organism
	GmaAffx.91782.1.S1_s_at	-3.8636	3.27134e-07	prostaglandin G/H synthase 2-like	Glyma19g01470.1	cell_death lipid_metabolic_process response_to_oxidative_stress fatty_acid_alpha-oxidation response_to_salicylic_acid_stimulus response_to_other_organism
	GmaAffx.85292.1.S1_at	-3.36337	6.86982e-06	aspartic proteinase nepenthesin-2-like	Glyma15g13000.1	proteolysis
	Gma.12863.2.A1_at	-3.27661	1.16133e-05	prostaglandin G/H synthase 1-like	Glyma13g04410.1	cell_death lipid_metabolic_process response_to_oxidative_stress fatty_acid_alpha-oxidation response_to_salicylic_acid_stimulus response_to_other_organism
	GmaAffx.91782.1.S1_at	-3.22372	2.28994e-06	prostaglandin G/H synthase 2-like	Glyma19g01470.1	cell_death lipid_metabolic_process response_to_oxidative_stress fatty_acid_alpha-oxidation response_to_salicylic_acid_stimulus response_to_other_organism
	Gma.4265.1.S1_at	-3.1294	4.08918e-05	xylem cysteine proteinase 2-like	Glyma04g01640.1	proteolysis developmental_programmed_cell_death
	Gma.1829.1.A1_a_at	-2.72609	0.000391907	P34 probable thiol protease-like	Glyma08g12340.1	proteolysis developmental_programmed_cell_death
	Gma.8162.1.S1_at	-2.34484	1.7011e-05	prolyl endopeptidase-like	Glyma14g39910.1	proteolysis
	Gma.1756.1.S1_at	-2.33629	9.71588e-05	vacuolar processing enzyme 2	Glyma14g10620.1	proteolysis vacuolar_protein_processing
	Gma.10210.1.A1_at	-2.33399	5.64306e-05	xylem cysteine proteinase 2-like	Glyma06g01710.1	proteolysis developmental_programmed_cell_death
	Gma.1756.1.S1_x_at	-2.28806	0.000129054	vacuolar processing enzyme 2	Glyma14g10620.1	proteolysis vacuolar_protein_processing
	Gma.12150.1.S1_at	-2.12697	0.000703338	cysteine proteinase	Glyma06g18390.1	proteolysis
	Gma.9705.1.S1_s_at	-2.10782	0.00263065	serine carboxypeptidase-like 48-like	Glyma12g30160.1	proteolysis
	Gma.12536.1.S1_at	-1.53822	0.00216743	uncharacterized LOC100500675	Glyma02g05060.1	proteolysis
	Gma.13490.1.S1_at	-1.51491	0.00507254	lon protease homolog 2, peroxisomal-like	Glyma01g41150.1	ATP-dependent_proteolysis
	Defense / Response to Biotic stimulus - 16
	Identification	Log2(FC)	Pvalue	Description	Phytozome	Gene ontology
	Gma.10658.1.A1_at	-6.57717	2.99328e-05	uncharacterized LOC100500325	Glyma08g24750.1	defense_response response_to_biotic_stimulus
	Gma.6075.1.S1_s_at	-4.70881	1.30854e-06	uncharacterized LOC100500476	Glyma19g38600.1	defense_response_to_virus
	Gma.7716.1.A1_at	-2.67104	2.25723e-05	protein ZINC INDUCED FACILITATOR-LIKE 1-like	Glyma06g47080.1	response_to_nematode
	Gma.13828.2.S1_at	-2.58072	4.56352e-05	acidic endochitinase-like	Glyma20g30480.1	carbohydrate_metabolic_process
	Gma.12074.1.S1_at	-2.30509	0.000923009	thaumatin-like protein 1a-like	Glyma10g06830.1	response_to_other_organism
	GmaAffx.91087.1.S1_s_at	-2.09337	0.000107136	endo-1,4-beta-glucanase /// endoglucanase 6-like	Glyma08g02610.1	carbohydrate_metabolic_process
	GmaAffx.89772.4.S1_at	-2.07873	0.00326922	Stress-induced protein SAM22-like	Glyma17g03360.1	defense_response response_to_biotic_stimulus
	GmaAffx.91310.1.S1_at	-2.05841	0.00293995	endo-1,4-beta-glucancase precursor	Glyma09g02160.1	cellulose_biosynthetic_process unidimensional_cell_growth hyperosmotic_salinity_response cortical_microtubule_organization
	Gma.13828.1.A1_at	-1.99808	0.000917284	Acidic endochitinase-like	Glyma20g30480.1	carbohydrate_metabolic_process
	GmaAffx.88845.1.S1_at	-1.93154	0.00313558	basic form of pathogenesis-related protein 1-like	Glyma15g06790.1	response_to_ethylene_stimulus response_to_jasmonic_acid_stimulus response_to_salicylic_acid_stimulus
	GmaAffx.91310.1.S1_s_at	-1.85251	0.00110359	endo-1,4-beta-glucancase precursor	Glyma09g02160.1	cellulose_biosynthetic_process unidimensional_cell_growth hyperosmotic_salinity_response cortical_microtubule_organization
	Gma.5785.1.S1_at	-1.80866	0.000238481	endo-1,4-beta-glucanase /// endoglucanase 6-like	Glyma08g02610.1	carbohydrate_metabolic_process
	Gma.6075.1.S1_at	-1.76251	0.00312299	NDR1/HIN1-like 1	Glyma19g38600.1	defense_response_to_virus
	GmaAffx.60439.1.S1_at	-1.69499	0.00250585	BEL1-like homeodomain protein 2-like	Glyma01g38650.2	N-terminal_protein_myristoylation leaf_morphogenesis
	Gma.10757.2.S1_s_at	-1.58955	0.0129449	chitinase-like protein 1-like	Glyma08g29090.1	carbohydrate_biosynthetic_process response_to_water_deprivation response_to_heat lignin_biosynthetic_process response_to_salt_stress multidimensional_cell_growth response_to_cytokinin_stimulus root_epidermal_cell_differentiation root_epidermal_cell_differentiation
	Gma.2151.1.S1_at	-1.50291	0.0200721	endoglucanase 24-like /// endoglucanase 24-like	Glyma06g02760.1	carbohydrate_metabolic_process
	Developement - 17
	Identification	Log2(FC)	Pvalue	Description	Phytozome	Gene ontology
	Gma.15856.2.S1_at	-5.11119	0.000141486	nucleoside-triphosphatase-like	Glyma16g04760.1	pollen_germination
	Gma.15856.1.S1_at	-4.57599	2.11002e-05	nucleoside-triphosphatase-like	Glyma16g04760.1	pollen_germination
	Gma.11174.1.S1_at	-4.46226	5.72485e-06	nucleoside-triphosphatase-like	Glyma16g04770.4	pollen_germination
	Gma.2446.2.S1_at	-4.17135	6.54268e-07	uncharacterized LOC100788147	Glyma06g13770.1	aging
	GmaAffx.16034.1.S1_at	-3.89822	1.0959e-05	Uncharacterized LOC100800093	Glyma10g43720.1	developmental_process
	Gma.2446.1.S1_a_at	-3.65446	3.27134e-07	uncharacterized LOC100788147 /// uncharacterized LOC100797443	Glyma04g41080.1	aging
	GmaAffx.87719.1.S1_at	-2.31482	8.08021e-05	---	Glyma09g36170.1	shoot_development
	Gma.17985.2.S1_at	-2.06361	0.000349706	hydroxycinnamoyl-Coenzyme A shikimate/quinate hydroxycinnamoyltransferase-like	Glyma18g13840.1	pollen_exine_formation
	GmaAffx.90990.1.S1_at	-1.98638	0.000376859	pollen-specific protein SF21-like	Glyma17g34820.1	cell_differentiation
	Gma.1920.1.A1_at	-1.86114	0.00133095	protein YABBY 5-like	Glyma17g14710.2	regulation_of_flower_development cell_fate_commitment meristem_structural_organization polarity_specification_of_adaxial/abaxial_axis fruit_development abaxial_cell_fate_specification specification_of_organ_position
	Gma.12780.1.A1_at	-1.7813	0.00238383	pollen-specific protein SF21-like	Glyma14g10720.2	cell_differentiation
	Gma.10775.2.S1_s_at	-1.72014	0.0097751	expansin A8	Glyma11g26240.1	syncytium_formation unidimensional_cell_growth plant
	Gma.2517.2.S1_at	-1.59325	0.000107464	uncharacterized LOC100306437	Glyma13g00530.1	embryonic_development_ending_in_seed_dormancy
	Gma.2212.1.S1_a_at	-1.57558	0.000647889	pollen-specific protein SF21-like /// pollen-specific protein SF21-like	Glyma04g05350.1	cell_differentiation
	Gma.17606.2.S1_at	-1.53876	0.000257618	hydroxycinnamoyl-Coenzyme A shikimate/quinate hydroxycinnamoyltransferase-like	Glyma10g06870.1	pollen_exine_formation
	Gma.10787.1.S1_a_at	-1.5382	0.00327183	squamosa promoter-binding-like protein 8-like	Glyma03g27180.3	megasporogenesis microsporogenesis
	Gma.2517.2.S1_a_at	-1.50509	0.00135335	uncharacterized LOC100306437 /// tRNA-specific adenosine deaminase 2-like	Glyma13g00530.1	embryonic_development_ending_in_seed_dormancy
	DNA/RNA Nucleus - 1
	Identification	Log2(FC)	Pvalue	Description	Phytozome	Gene ontology
	Gma.1188.1.A1_at	-3.40893	1.7011e-05	probable GMP synthase [glutamine-hydrolyzing]-like	Glyma0022s00480.1	DNA_repair base-excision_repair
	Gma.5876.1.A1_at	-2.87426	4.25274e-06	endonuclease	Glyma15g07430.1	DNA_catabolic_process
	Gma.4462.1.S1_at	-2.50022	0.00127108	bark storage protein A-like	Glyma06g08860.1	nucleoside_metabolic_process
	GmaAffx.26533.1.A1_s_at	-2.15259	0.0020405	bark storage protein A-like	Glyma06g08860.1	nucleoside_metabolic_process
	Gma.1778.1.S1_at	-1.82645	8.5382e-05	DNA-damage-repair/toleration protein DRT100-like	Glyma08g16220.1	UV_protection response_to_UV signal_transduction response_to_chemical_stimulus response_to_drug
	GmaAffx.92870.1.S1_at	-1.64697	0.00184896	uracil phosphoribosyltransferase-like	Glyma03g12260.3	nucleoside_metabolic_process
	Energy - 1
	Identification	Log2(FC)	Pvalue	Description	Phytozome	Gene ontology
	GmaAffx.28886.1.A1_at	-1.9176	0.0439269	NADH dehydrogenase subunit 2	Glyma01g40960.1	ATP_synthesis_coupled_electron_transport
	Homone Response / Hormone - 29
	Identification	Log2(FC)	Pvalue	Description	Phytozome	Gene ontology
				ABA - 1
	GmaAffx.50635.2.S1_at	-1.86505	0.000386509	abscisic acid 8'-hydroxylase 2-like	Glyma09g41960.1	abscisic_acid_metabolic_process response_to_red_or_far_red_light response_to_red_light release_of_seed_from_dormancy
				Auxin - 7
	GmaAffx.13898.1.S1_at	-2.06066	0.000160296	auxin-induced protein 5NG4-like	Glyma04g43000.1	0
	GmaAffx.15800.1.S1_at	-2.74416	3.68026e-05	Auxin-induced protein X15-like	Glyma06g43380.1	response_to_cold response_to_auxin_stimulus
	Gma.13034.1.S1_at	-2.57431	1.9628e-06	Uncharacterized LOC100500265	Glyma12g03990.1	response_to_auxin_stimulus
	Gma.4933.1.A1_at	-1.77905	0.00015866	auxin-induced protein 5NG4-like	Glyma13g25890.1
	GmaAffx.93321.1.S1_x_at	-1.71848	0.000404174	auxin-induced protein ali50	Glyma10g32340.1	response_to_water_deprivation gravitropism response_to_wounding regulation_of_growth response_to_jasmonic_acid_stimulus
	Gma.2590.1.A1_s_at	-1.66255	0.00168572	auxin down-regulated protein	Glyma10g35870.2
	GmaAffx.38425.1.S1_at	-1.65405	0.000317484	auxin-induced protein 15A-like	Glyma09g35620.1	response_to_auxin_stimulus
				Ethylene - 5
	Gma.3668.1.S1_a_at	-2.47393	9.29061e-05	1-aminocyclopropane-1-carboxylate oxidase 5-like /// 1-aminocyclopropane-1-carboxylate oxidase 5-like	Glyma06g12340.1	biological_process
	Gma.3668.3.S1_a_at	-1.98747	7.47502e-05	1-aminocyclopropane-1-carboxylate oxidase 5-like	Glyma06g12340.1	biological_process
	Gma.3668.3.S1_at	-3.76124	1.0959e-05	1-aminocyclopropane-1-carboxylate oxidase 5-like	Glyma06g12340.1	biological_process
	GmaAffx.12674.1.A1_at	-4.10576	1.43939e-05	ethylene-responsive transcription factor SHINE 3-like	Glyma06g07240.2	regulation_of_transcription,_DNA-dependent
	GmaAffx.5879.2.S1_at	-1.67275	0.000402211	ethylene-responsive transcription factor ERF034-like	Glyma17g15310.1	regulation_of_transcription,_DNA-dependent
				Gibberellin - 6
	Gma.3254.1.S1_at	-4.1372	4.90701e-07	gibberellin-regulated protein 4-like	Glyma04g33610.1	response_to_gibberellin_stimulus gibberellic_acid_mediated_signaling
	Gma.2499.1.S1_at	-4.10201	1.63567e-07	Uncharacterized LOC100306354	Glyma06g20830.1	response_to_gibberellin_stimulus gibberellic_acid_mediated_signaling
	GmaAffx.90343.1.S1_at	-2.49835	0.000126764	uncharacterized LOC100500003 /// gibberellin-regulated protein 4-like	Glyma18g49400.1	response_to_gibberellin_stimulus gibberellic_acid_mediated_signaling
	Gma.3433.1.S1_at	-2.31216	0.000493645	uncharacterized LOC100306110	Glyma06g04740.1	response_to_gibberellin_stimulus
	GmaAffx.25470.1.S1_at	-2.22841	0.000699249	Gibberellin-regulated family protein	Glyma17g37750.1	unidimensional_cell_growth response_to_abscisic_acid_stimulus response_to_gibberellin_stimulus
	Gma.5294.1.S1_s_at	-1.77521	0.0022551	Gibberellin-regulated family protein	Glyma17g35530.1	response_to_gibberellin_stimulus
				Jasmonic acid - 9
	Gma.10969.1.S1_x_at	-3.113	0.000157352	lipoxygenase	Glyma13g42340.1	defense_response jasmonic_acid_biosynthetic_process response_to_wounding defense_response_to_bacterium,_incompatible_interaction membrane_disassembly growth response_to_abscisic_acid_stimulus response_to_jasmonic_acid_stimulus response_to_jasmonic_acid_stimulus
	Gma.10969.1.S1_at	-3.03696	0.000128237	lipoxygenase	Glyma13g42340.1	defense_response jasmonic_acid_biosynthetic_process response_to_wounding defense_response_to_bacterium,_incompatible_interaction membrane_disassembly growth response_to_abscisic_acid_stimulus response_to_jasmonic_acid_stimulus response_to_jasmonic_acid_stimulus
	GmaAffx.70690.1.S1_at	-2.11027	0.008918	linoleate 13S-lipoxygenase 2-1, chloroplastic-like	Glyma11g13880.1	response_to_water_deprivation jasmonic_acid_biosynthetic_process response_to_wounding response_to_jasmonic_acid_stimulus response_to_other_organism
	GmaAffx.20925.1.S1_at	-1.96633	0.000306525	probable linoleate 9S-lipoxygenase 5-like	Glyma10g29490.2	defense_response jasmonic_acid_biosynthetic_process response_to_wounding defense_response_to_bacterium,_incompatible_interaction membrane_disassembly growth response_to_abscisic_acid_stimulus response_to_jasmonic_acid_stimulus response_to_jasmonic_acid_stimulus
	Gma.2382.1.S1_s_at	-1.74995	0.00892962	lipoxygenase	Glyma02g26160.1	response_to_water_deprivation jasmonic_acid_biosynthetic_process response_to_wounding response_to_jasmonic_acid_stimulus response_to_other_organism
	Gma.10969.3.S1_x_at	-1.56883	0.0134405	linoleate 9S-lipoxygenase-4-like	Glyma15g03040.3	defense_response jasmonic_acid_biosynthetic_process response_to_wounding response_to_jasmonic_acid_stimulus
	GmaAffx.53210.1.S1_at	-1.55389	0.000517363	allene oxide synthase, chloroplastic-like	Glyma12g31770.1	fatty_acid_metabolic_process
	Gma.2382.1.S1_at	-1.52223	0.0161457	linoleate 13S-lipoxygenase 2-1, chloroplastic-like	Glyma02g26160.1	jasmonic_acid_biosynthetic_process response_to_wounding response_to_jasmonic_acid_stimulus
	GmaAffx.93553.1.S1_s_at	-1.5211	0.0412194	linoleate 9S-lipoxygenase-4-like /// lipoxygenase /// lipoxygenase /// lipoxygenase L-5	Glyma13g42330.1	defense_response jasmonic_acid_biosynthetic_process response_to_wounding defense_response_to_bacterium,_incompatible_interaction membrane_disassembly growth response_to_abscisic_acid_stimulus response_to_jasmonic_acid_stimulus response_to_jasmonic_acid_stimulus
				Jasmonic acid / Salicylic acid - 1
	Gma.3776.1.S1_at	-1.65458	0.0006878	Thioredoxin superfamily protein	Glyma12g13920.1	jasmonic_acid_mediated_signaling_pathway salicylic_acid_mediated_signaling_pathway
	Lipid Metabolic Process - 11
	Identification	Log2(FC)	Pvalue	Description	Phytozome	Gene ontology
	GmaAffx.6559.1.S1_at	-4.11086	4.57988e-06	GDSL esterase/lipase At5g45960-like	Glyma13g24130.1	lipid_metabolic_process
	Gma.5786.2.S1_at	-3.97555	1.01412e-05	GDSL esterase/lipase APG-like	Glyma07g01680.1	lipid_metabolic_process
	Gma.8463.1.S1_at	-3.63776	4.57988e-06	0	Glyma18g06950.1	fatty_acid_biosynthetic_process response_to_temperature_stimulus
	Gma.1061.1.A1_at	-2.90803	0.000204459	GDSL esterase/lipase At5g45910-like	Glyma15g08770.1	lipid_metabolic_process
	GmaAffx.87656.1.S1_at	-2.20382	9.58503e-05	fatty acid desaturase 2-like	Glyma17g34640.1	fatty_acid_biosynthetic_process lipid_metabolic_process
	GmaAffx.76826.1.S1_at	-2.04422	0.00109034	GDSL esterase/lipase At3g48460-like	Glyma17g13600.1	glycerol_biosynthetic_process lipid_metabolic_process
	GmaAffx.43557.1.S1_at	-2.00523	0.000245678	GDSL esterase/lipase At1g29670-like	Glyma13g29490.2	lipid_metabolic_process
	Gma.10923.1.A1_at	-1.93589	0.000113188	patatin group A-3-like	Glyma07g13780.1	metabolic_process lipid_metabolic_process
	Gma.10564.1.S1_at	-1.75236	0.00014901	0	Glyma02g39230.1	fatty_acid_biosynthetic_process response_to_temperature_stimulus
	Gma.6225.1.S1_at	-1.5852	0.00107856	squalene monooxygenase-like	Glyma0041s00260.3	sterol_biosynthetic_process
	GmaAffx.77190.1.S1_at	-1.54434	0.00119142	GDSL esterase/lipase At5g45960-like	Glyma15g08590.1	lipid_metabolic_process
	Others - 23
	Identification	Log2(FC)	Pvalue	Description	Phytozome	Gene ontology
	GmaAffx.70207.1.S1_at	-2.61073	1.93009e-05	cellulose synthase A catalytic subunit 7 [UDP-forming]-like	Glyma02g36720.1	cellulose_biosynthetic_process plant-type_cell_wall_biogenesis secondary_cell_wall_biogenesis rhamnogalacturonan_I_side_chain_metabolic_process
	GmaAffx.87808.1.S1_at	-4.42478	3.27134e-07	fasciclin-like arabinogalactan protein 12-like	Glyma12g29670.1	0
	Gma.1314.1.S1_at	-3.59917	0.000281662	gamma glutamyl hydrolase	Glyma13g34290.1	tetrahydrofolylpolyglutamate_metabolic_process
	Gma.16191.1.S1_at	-3.55223	6.86982e-06	protein HOTHEAD-like	Glyma05g03580.1	cellular_alcohol_metabolic_process
	Gma.16969.1.S1_s_at	-3.46076	4.57988e-06	protein HOTHEAD-like /// protein HOTHEAD-like	Glyma17g14130.1	cellular_alcohol_metabolic_process
	Gma.4385.1.S1_s_at	-3.41752	6.86982e-06	fasciclin-like arabinogalactan protein 2-like	Glyma02g47880.1	0
	Gma.14301.1.S1_at	-3.19871	5.16872e-05	fasciclin-like arabinogalactan protein 12-like	Glyma11g20790.1	0
	Gma.4385.1.S1_at	-2.6319	1.32489e-05	fasciclin-like arabinogalactan protein 2-like	Glyma02g47880.1	0
	Gma.5898.1.S1_at	-2.54605	3.61483e-05	probable rhamnose biosynthetic enzyme 1-like	Glyma01g42440.1	dTDP-rhamnose_biosynthetic_process UDP-rhamnose_biosynthetic_process
	Gma.9086.2.S1_at	-2.22959	0.000105664	cellulose synthase A catalytic subunit 8 [UDP-forming]-like	Glyma06g06870.1	response_to_water_deprivation response_to_osmotic_stress cellulose_biosynthetic_process secondary_cell_wall_biogenesis positive_regulation_of_abscisic_acid_biosynthetic_process defense_response_to_bacterium defense_response_to_fungus
	GmaAffx.41460.1.S1_at	-2.21835	9.61774e-05	uncharacterized LOC100790141	Glyma08g22740.1	chlororespiration
	Gma.10857.2.S1_s_at	-2.17219	0.0001073	fasciclin-like arabinogalactan protein 16-like /// fasciclin-like arabinogalactan protein 16-like	Glyma06g46530.3	cell_adhesion
	GmaAffx.83968.1.S1_at	-1.94743	0.00049708	fasciclin-like arabinogalactan protein 11-like /// fasciclin-like arabinogalactan protein 11-like	Glyma12g07440.1	0
	GmaAffx.67937.1.S1_at	-1.89489	0.000465185	cytochrome P450 76C1-like	Glyma11g11560.1	0
	Gma.16288.1.S1_at	-1.72486	0.000434271	fasciclin-like arabinogalactan protein 16-like	Glyma06g46530.2	cell_adhesion
	GmaAffx.74033.1.S1_s_at	-1.65635	0.000641019	NADP-dependent malic enzyme-like	Glyma04g09110.1	malate_metabolic_process N-terminal_protein_myristoylation
	GmaAffx.17263.1.A1_at	-1.62072	0.000346926	NAD(P)-binding Rossmann-fold superfamily protein	Glyma07g37120.1	response_to_wounding xylem_and_phloem_pattern_formation
	Gma.11661.1.A1_at	-1.60345	0.000197425	zinc transporter 1-like	Glyma08g17530.1	zinc_ion_transport
	Gma.12481.2.S1_at	-1.59081	0.00346975	mitochondrial carnitine/acylcarnitine carrier-like protein-like	Glyma08g36780.1	mitochondrial_transport ornithine_transport transport
	Gma.9086.1.S1_at	-1.57341	0.014707	cellulose synthase A catalytic subunit 8 [UDP-forming]-like	Glyma06g06870.1	secondary_cell_wall_biogenesis
	Gma.2098.1.A1_at	-1.55078	0.00225837	---	Glyma17g36110.1	response_to_wounding
	GmaAffx.3778.1.S1_at	-1.53573	0.00389846	fasciclin-like arabinogalactan protein 11-like	Glyma05g29440.1
	Gma.12806.1.S1_at	-1.51004	0.000191537	fasciclin-like arabinogalactan protein 17-like	Glyma12g31690.1	cell_adhesion
	Photosynthesis - 8
	Identification	Log2(FC)	Pvalue	Description	Phytozome	Gene ontology
	Gma.1303.1.S1_at	-8.79155	4.57988e-06	ruBisCO-associated protein	Glyma01g34300.1	0
	Gma.1201.1.A1_at	-3.39484	7.91665e-05	Ribulose-1,5-bisphosphate carboxylase small subunit rbcS2 /// Differentially expressed in soybean	Glyma15g06270.1	biological_process
	GmaAffx.1301.162.A1_s_at	-1.89694	0.000993997	chlorophyll a-b binding protein 3, chloroplastic-like	Glyma08g08770.2	photosynthesis photosynthesis,_light_harvesting_in_photosystem_II
	GmaAffx.93190.1.S1_s_at	-1.87013	0.000327788	chlorophyll a-b binding protein 3, chloroplastic-like	Glyma08g08770.2	photosynthesis photosynthesis,_light_harvesting_in_photosystem_II
	Gma.1319.1.S1_at	-1.8659	7.4423e-05	uncharacterized LOC100305808	Glyma09g08630.1	photosynthesis
	Gma.11189.1.S1_at	-1.75237	0.000120058	thylakoid membrane phosphoprotein 14 kDa, chloroplastic-like	Glyma03g42240.1	photosynthetic_electron_transport_in_photosystem_I
	Gma.4593.1.S1_x_at	-1.73232	3.7784e-05	chlorophyll a-b binding protein 21, chloroplastic-like /// chlorophyll a/b-binding protein precursor	Glyma16g28070.1	photosynthesis photosynthesis,_light_harvesting_in_photosystem_II
	Gma.4593.1.S1_a_at	-1.62125	2.53529e-05	chlorophyll a-b binding protein 3, chloroplastic-like /// chlorophyll a/b-binding protein precursor	Glyma16g28070.1	photosynthesis photosynthesis,_light_harvesting_in_photosystem_II
	Protein Modification Process - 11
	Identification	Log2(FC)	Pvalue	Description	Phytozome	Gene ontology
	GmaAffx.41337.1.S1_at	-4.3853	0.000755026	Probable NAD(P)H-dependent oxidoreductase 1-like	Glyma04g27670.1	protein_amino_acid_phosphorylation recognition_of_pollen
	GmaAffx.60468.1.S1_at	-3.23551	8.17835e-07	proline-rich receptor-like protein kinase PERK5-like	Glyma06g08610.1	protein_amino_acid_phosphorylation response_to_fungus response_to_wounding
	GmaAffx.34893.1.A1_at	-2.78506	4.92337e-05	abhydrolase domain-containing protein FAM108C1-like	Glyma15g25010.1	N-terminal_protein_myristoylation
	Gma.15346.1.A1_at	-2.28456	6.06834e-05	uncharacterized LOC100811817	Glyma19g31260.1	N-terminal_protein_myristoylation
	Gma.1486.1.A1_at	-2.24333	4.08918e-05	Ribonuclease T2 family protein	Glyma02g12020.1	N-terminal_protein_myristoylation
	GmaAffx.89246.1.A1_at	-2.11142	0.000543206	---	Glyma02g18090.1	protein_amino_acid_phosphorylation
	Gma.13369.1.S1_at	-2.03862	0.000185976	G-type lectin S-receptor-like serine/threonine-protein kinase At1g67520-like	Glyma15g28840.1	protein_amino_acid_phosphorylation recognition_of_pollen
	Gma.2575.1.S1_at	-1.72837	0.00410324	putative leucine-rich repeat receptor-like protein kinase At2g19210-like	Glyma08g21190.1	protein_amino_acid_phosphorylation
	Gma.13221.1.A1_at	-1.59721	7.78579e-05	E3 ubiquitin ligase BIG BROTHER-like	Glyma12g06090.1	protein_ubiquitination negative_regulation_of_organ_growth floral_organ_development protein_autoubiquitination
	GmaAffx.79599.1.S1_at	-1.53975	0.000171091	peptidyl-prolyl cis-trans isomerase B-like	Glyma17g13180.1	protein_folding
	GmaAffx.24353.2.A1_at	-1.52135	0.000872794	probable serine/threonine-protein kinase RLCKVII-like	Glyma13g40530.1	N-terminal_protein_myristoylation
	Regulation of transcription / transcription factor - 23
	Identification	Log2(FC)	Pvalue	Description	Phytozome	Gene ontology
	GmaAffx.32120.1.S1_at	-3.85457	1.9628e-06	MYB transcription factor MYB142	Glyma03g28050.1	regulation_of_transcription,_DNA-dependent
	Gma.4207.2.S1_at	-2.52854	1.71745e-05	uncharacterized LOC100306265	Glyma04g00550.2	response_to_salt_stress regulation_of_transcription,_DNA-dependent response_to_abscisic_acid_stimulus response_to_ethylene_stimulus response_to_jasmonic_acid_stimulus response_to_salicylic_acid_stimulus response_to_cadmium_ion
	Gma.13021.1.A1_at	-2.36031	1.48846e-05	L-lactate dehydrogenase A-like	Glyma17g14950.1	response_to_salt_stress response_to_abscisic_acid_stimulus
	GmaAffx.18508.1.S1_at	-2.34385	8.24378e-05	MYB transcription factor MYB128 /// MYB transcription factor MYB129	Glyma01g00600.1	regulation_of_transcription
	Gma.12688.1.A1_at	-2.2336	2.06095e-05	transcription factor ILR3-like	Glyma15g06860.1	regulation_of_transcription
	GmaAffx.37583.1.S1_at	-2.02568	0.000237336	transcription factor ILR3-like	Glyma13g32470.1	regulation_of_transcription
	GmaAffx.6000.1.A1_at	-2.01627	0.00015866	transcription factor UNE10-like	Glyma01g15930.1	double_fertilization_forming_a_zygote_and_endosperm regulation_of_transcription
	GmaAffx.92964.1.S1_at	-1.99991	0.00132342	MYB transcription factor MYB184	Glyma08g04670.1	regulation_of_transcription,_DNA-dependent response_to_salicylic_acid_stimulus
	Gma.15643.1.A1_a_at	-1.88792	0.000154734	MYB transcription factor MYB128 /// MYB transcription factor MYB129	Glyma01g00600.1	regulation_of_transcription
	GmaAffx.91194.1.S1_at	-1.77675	0.000184831	L-lactate dehydrogenase A-like	Glyma01g41920.1	response_to_salt_stress response_to_abscisic_acid_stimulus
	GmaAffx.90265.1.S1_at	-1.73934	0.00193091	transcription factor bHLH35-like	Glyma13g00480.1	regulation_of_transcription
	Gma.15643.1.A1_x_at	-1.7331	0.000371297	MYB transcription factor MYB128 /// MYB transcription factor MYB129	Glyma01g00600.1	regulation_of_transcription
	GmaAffx.60375.1.S1_at	-1.71718	0.00162013	Squamosa promoter-binding-like protein 12-like	Glyma11g36980.2	regulation_of_transcription
	GmaAffx.35264.1.S1_at	-1.71092	0.00035903	myb-related protein 306-like	Glyma19g29750.1	response_to_water_deprivation response_to_light_stimulus response_to_salt_stress regulation_of_transcription,_DNA-dependent response_to_abscisic_acid_stimulus response_to_auxin_stimulus response_to_ethylene_stimulus response_to_gibberellin_stimulus response_to_gibberellin_stimulus response_to_salicylic_acid_stimulus response_to_cadmium_ion stomatal_movement
	Gma.15643.2.A1_a_at	-1.68928	0.000528322	MYB transcription factor MYB128 /// MYB transcription factor MYB129	Glyma01g00600.1	regulation_of_transcription
	GmaAffx.43239.1.S1_at	-1.67671	0.000211983	transcription factor bHLH25-like	Glyma15g00730.2	regulation_of_transcription
	Gma.3600.3.S1_a_at	-1.6708	0.00152363	tubby-like F-box protein 8-like	Glyma10g36940.2	regulation_of_transcription
	GmaAffx.58125.1.A1_at	-1.66644	0.00547753	transcription factor BEE 3-like	Glyma07g10310.1	regulation_of_transcription
	Gma.14107.1.A1_at	-1.62188	7.78579e-05	transcription factor TCP9-like	Glyma05g03610.1	regulation_of_transcription
	GmaAffx.84604.1.S1_at	-1.5941	0.000229648	MYB transcription factor MYB127	Glyma08g03330.1	regulation_of_transcription
	Gma.10355.1.A1_at	-1.53905	0.000127419	uncharacterized LOC100789532	Glyma12g11230.1	regulation_of_transcription
	GmaAffx.12694.1.S1_at	-1.51401	6.54268e-05	MYB transcription factor MYB56	Glyma06g16820.1	response_to_salt_stress regulation_of_transcription,_DNA-dependent response_to_abscisic_acid_stimulus
	GmaAffx.79516.1.A1_at	-1.50148	0.000801806	protein ODORANT1-like	Glyma11g03300.1	regulation_of_transcription,_DNA-dependent
	Resp. to Abiotic Stimulus - 12
	Identification	Log2(FC)	Pvalue	Description	Phytozome	Gene ontology
	Gma.13153.1.S1_at	-4.45259	2.17544e-05	uncharacterized LOC100500579	Glyma01g11870.1	response_to_salt_stress
	Gma.17537.1.S1_at	-3.97729	2.74793e-05	S-type anion channel SLAH3-like	Glyma16g29020.1	cellular_ion_homeostasis
	Gma.2513.1.A1_at	-2.67202	1.48846e-05	uncharacterized LOC100527058	Glyma12g30260.1	response_to_light_stimulus response_to_oxidative_stress response_to_stress removal_of_superoxide_radicals response_to_copper_ion response_to_iron_ion
	GmaAffx.6571.1.S1_at	-2.60969	4.53081e-05	hydroquinone glucosyltransferase-like	Glyma03g25020.1	response_to_salt_stress response_to_toxin xenobiotic_metabolic_process xenobiotic_catabolic_process
	Gma.15727.1.S1_at	-2.562	7.40959e-05	---	Glyma09g08030.1	response_to_cold peptidyl-cysteine_S-nitrosylation
	Gma.5605.1.S1_at	-2.54435	1.9628e-06	protein COBRA-like /// protein COBRA-like	Glyma06g22410.2	response_to_salt_stress multidimensional_cell_growth cellulose_microfibril_organization
	Gma.8490.1.S1_at	-2.43551	0.000388962	thiamin biosynthetic enzyme	Glyma06g42080.1	response_to_DNA_damage_stimulus response_to_cold thiamin_biosynthetic_process oxazole_or_thiazole_biosynthetic_process
	GmaAffx.32011.2.S1_at	-2.23747	9.65046e-05	stress-related protein 1	Glyma02g14880.2	response_to_water_deprivation response_to_salt_stress response_to_stress regulation_of_transcription,_DNA-dependent response_to_abscisic_acid_stimulus abscisic_acid_mediated_signaling
	GmaAffx.30065.1.S1_at	-2.19396	0.00549765	DNAJ heat shock N-terminal domain-containing protein	Glyma20g00450.1	protein_folding
	GmaAffx.4895.1.S1_at	-2.1916	7.70401e-05	Ferredoxin-1, chloroplastic-like	Glyma12g29090.1	0
	Gma.13161.1.S1_at	-2.17822	0.000115315	uncharacterized LOC100527176	Glyma01g11640.1	response_to_salt_stress
	Gma.13194.1.S1_at	-2.17432	6.62447e-05	uncharacterized LOC100812547	Glyma12g15560.1	protein_folding
	GmaAffx.53380.1.S1_at	-2.1496	5.13601e-05	uncharacterized LOC100305807	Glyma11g11280.1	protein_folding
	GmaAffx.82344.1.S1_at	-2.11198	0.000113188	Sali3-2	Glyma12g34570.2	response_to_desiccation response_to_salt_stress response_to_abscisic_acid_stimulus
	GmaAffx.58580.1.A1_at	-2.05237	0.00150122	UDP-glucose 4-epimerase GEPI42-like /// UDP-glucose 4-epimerase GEPI42-like	Glyma07g40150.3	response_to_stress galactose_biosynthetic_process
	GmaAffx.63233.1.S1_at	-2.00361	0.00210233	uncharacterized LOC100526955	Glyma10g27990.1	response_to_oxidative_stress protein_folding response_to_light_intensity response_to_salt_stress cysteine_biosynthetic_process response_to_mannitol_stimulus defense_response_to_bacterium
	Gma.6332.1.S1_at	-2.002	0.000130036	4-coumarate--CoA ligase-like 9-like	Glyma05g15230.1	jasmonic_acid_biosynthetic_process
	GmaAffx.85140.1.S1_at	-1.98227	4.93973e-05	protein COBRA-like	Glyma06g22410.2	response_to_salt_stress multidimensional_cell_growth cellulose_microfibril_organization
	Gma.17993.1.S1_at	-1.97176	0.00630322	protein P21-like	Glyma05g38130.1	response_to_salt_stress defense_response_to_bacterium,_incompatible_interaction response_to_other_organism
	GmaAffx.57317.1.S1_at	-1.96485	1.30854e-06	flavonoid 3'-monooxygenase-like	Glyma17g14330.1	0
	Gma.2242.1.S1_at	-1.95362	0.000150645	Beta-tubulin	Glyma03g27970.1	response_to_salt_stress response_to_cold microtubule-based_process
	Gma.13161.2.A1_at	-1.95346	0.000279373	uncharacterized LOC100527176	Glyma01g11640.1	response_to_salt_stress
	Gma.13829.1.A1_at	-1.953	6.86982e-05	Omega-3 fatty acid desaturase, chloroplastic-like	Glyma03g07560.1	response_to_cold fatty_acid_biosynthetic_process
	Gma.6022.1.S1_at	-1.93682	0.000891604	Phospholipase D epsilon-like	Glyma15g02710.1	phospholipid_catabolic_process
	GmaAffx.84261.1.S1_at	-1.93675	7.78579e-05	Dehydration-responsive element-binding protein 3-like	Glyma06g08990.1	regulation_of_transcription,_DNA-dependent
	GmaAffx.80403.1.S1_at	-1.92356	0.000360993	uncharacterized LOC100527934	Glyma06g04300.1	cell_redox_homeostasis
	Gma.4189.1.S1_at	-1.87214	0.000858564	cationic peroxidase 2	Glyma17g01720.1	response_to_oxidative_stress
	Gma.25.1.S1_at	-1.86768	2.04459e-05	heat stress transcription factor B-2b-like	Glyma01g42640.1	0
	Gma.11973.1.S1_at	-1.82141	0.000855783	putative GATA transcription factor 22-like	Glyma15g18380.1	response_to_cytokinin_stimulus
	Gma.2513.2.S1_at	-1.80926	0.000187775	uncharacterized LOC100527058	Glyma12g30260.1	response_to_light_stimulus response_to_oxidative_stress response_to_stress removal_of_superoxide_radicals response_to_copper_ion response_to_iron_ion
	Gma.1299.1.S1_at	-1.7813	9.24154e-05	probable ubiquitin-conjugating enzyme E2 24-like	Glyma13g31290.1	cellular_response_to_phosphate_starvation phosphate_transport phosphate_ion_homeostasis
	Gma.17993.1.S1_s_at	-1.75768	0.0154386	protein P21-like /// PR-5 protein	Glyma05g38130.1	response_to_salt_stress defense_response_to_bacterium,_incompatible_interaction response_to_other_organism
	GmaAffx.86613.2.S1_at	-1.74598	0.000398286	glutaredoxin-C11-like	Glyma02g17200.1	0
	Gma.15307.1.S1_at	-1.74233	6.70625e-05	sali5-4a protein	Glyma12g34550.5	response_to_desiccation response_to_salt_stress response_to_abscisic_acid_stimulus
	GmaAffx.55187.1.S1_at	-1.73017	6.55904e-05	DNAJ heat shock N-terminal domain-containing protein	Glyma12g15560.1	protein_folding
	Gma.8489.1.S1_s_at	-1.72502	0.00524478	thiamin biosynthetic enzyme	Glyma12g16380.2	response_to_DNA_damage_stimulus response_to_cold thiamin_biosynthetic_process
	Gma.1539.1.S1_at	-1.70801	0.000154898	peroxidase 51-like	Glyma11g05300.2	response_to_oxidative_stress
	Gma.17687.1.S1_at	-1.70569	0.00155029	18.2 kDa class I heat shock protein-like	Glyma18g41650.1	response_to_heat
	GmaAffx.51669.1.A1_at	-1.69092	0.00141273	basic 7S globulin-like	Glyma03g30860.1	response_to_salt_stress
	GmaAffx.48438.1.S1_at	-1.68236	0.00171075	chaperone protein dnaJ 11, chloroplastic-like	Glyma14g01440.1	protein_folding
	Gma.2227.1.S1_at	-1.66652	0.000512456	flavonoid 3'-monooxygenase-like	Glyma17g14330.1	0
	Gma.3310.1.S1_at	-1.66598	0.000858236	uncharacterized LOC100306315	Glyma06g07270.1	protein_folding
	GmaAffx.91641.1.S1_s_at	-1.65192	0.000677986	4-coumarate:CoA ligase isoenzyme 2	Glyma13g44950.1	response_to_UV phenylpropanoid_metabolic_process response_to_fungus response_to_wounding
	Gma.16566.1.S1_at	-1.61371	0.000896838	fumarate hydratase 2, chloroplastic-like	Glyma02g01930.1	response_to_salt_stress response_to_oxidative_stress
	Gma.3333.2.A1_at	-1.60881	0.000179597	BURP domain-containing protein 3-like	Glyma12g04880.1	0
	GmaAffx.13864.1.S1_at	-1.60229	0.0265443	patatin group A-3-like	Glyma14g08910.1	response_to_cadmium_ion plant-type_hypersensitive_response lipid_metabolic_process
	Gma.16945.1.A1_at	-1.59417	0.000118586	dehydration-responsive element-binding protein 1F-like	Glyma05g03560.1	regulation_of_timing_of_transition_from_vegetative_to_reproductive_phase
	Gma.13297.1.S1_at	-1.59373	0.00120385	DELLA protein GAI 2	Glyma11g33720.1	response_to_salt_stress jasmonic_acid_mediated_signaling_pathway seed_germination response_to_abscisic_acid_stimulus response_to_ethylene_stimulus gibberellic_acid_mediated_signaling regulation_of_transcription negative_regulation_of_gibberellic_acid_mediated_signaling negative_regulation_of_gibberellic_acid_mediated_signaling seed_dormancy negative_regulation_of_seed_germination response_to_far_…
	Gma.8525.1.S1_s_at	-1.58416	0.00033106	peroxidase /// peroxidase	Glyma01g36780.2	response_to_oxidative_stress
	Gma.7558.2.S1_at	-1.57468	0.0153372	protein TIME FOR COFFEE-like	Glyma10g39490.1	regulation_of_circadian_rhythm
	Gma.9638.1.A1_at	-1.54177	0.000673078	embryonic abundant protein USP92-like	Glyma08g04080.1	response_to_desiccation response_to_salt_stress response_to_abscisic_acid_stimulus
	Gma.8489.1.S1_at	-1.5338	0.00138934	thiamin biosynthetic enzyme	Glyma12g16380.2	response_to_DNA_damage_stimulus response_to_cold thiamin_biosynthetic_process
	Gma.7515.1.S1_at	-1.51808	0.00043885	Phospholipase A2 homolog 3-like	Glyma01g00540.1	lipid_catabolic_process
	Gma.2480.1.S1_at	-1.51652	0.000495772	1-deoxy-D-xylulose 5-phosphate reductoisomerase, chloroplastic-like	Glyma16g10880.3	response_to_cadmium_ion isoprenoid_biosynthetic_process isopentenyl_diphosphate_biosynthetic_process,_mevalonate-independent_pathway
	Gma.8524.1.S1_at	-1.50461	0.000637257	peroxidase	Glyma11g08520.1	response_to_oxidative_stress
	Signaling - 5
	Identification	Log2(FC)	Pvalue	Description	Phytozome	Gene ontology
	Gma.3185.1.S1_at	-2.31558	0.000563816	probable LRR receptor-like serine/threonine-protein kinase At1g14390-like	Glyma18g16150.1	protein_amino_acid_phosphorylation transmembrane_receptor_protein_tyrosine_kinase_signaling_pathway
	Gma.16966.1.A1_at	-1.91563	9.2579e-05	probable inactive receptor kinase At1g48480-like	Glyma05g33700.1	protein_amino_acid_phosphorylation transmembrane_receptor_protein_tyrosine_kinase_signaling_pathway
	GmaAffx.65770.1.S1_at	-1.82133	0.000156861	probable LRR receptor-like serine/threonine-protein kinase At5g45840-like	Glyma18g06670.1	protein_amino_acid_phosphorylation
	Gma.13479.1.A1_at	-1.773	3.30405e-05	probable inactive leucine-rich repeat receptor-like protein kinase At3g03770-like	Glyma06g18010.1	protein_amino_acid_phosphorylation transmembrane_receptor_protein_tyrosine_kinase_signaling_pathway
	GmaAffx.2580.1.S1_at	-1.53595	0.00390353	probably inactive leucine-rich repeat receptor-like protein kinase At3g28040-like	Glyma20g26350.1	signal_transduction
	Structural -17
	Identification	Log2(FC)	Pvalue	Description	Phytozome	Gene ontology
	Gma.2224.2.A1_s_at	-4.6568	3.95832e-05	tubulin beta-1 chain-like	Glyma14g40380.1	response_to_light_stimulus unidimensional_cell_growth
	Gma.13325.1.S1_at	-3.18126	3.4022e-05	tubulin alpha-1 chain-like	Glyma04g09350.1	response_to_salt_stress microtubule-based_process
	Gma.2224.1.S1_s_at	-2.91951	2.53529e-05	tubulin beta-1 chain-like	Glyma17g37770.1	response_to_light_stimulus unidimensional_cell_growth
	GmaAffx.26348.1.S1_at	-2.83857	8.60363e-05	probable pectinesterase/pectinesterase inhibitor 6-like	Glyma08g04880.1	cell_wall_modification
	Gma.11694.1.A1_at	-2.75522	2.06095e-05	probable pectinesterase/pectinesterase inhibitor 6-like	Glyma08g04880.2	cell_wall_modification
	GmaAffx.26336.1.S1_at	-2.58421	0.000134289	probable pectinesterase/pectinesterase inhibitor 6-like	Glyma08g04880.2	cell_wall_modification
	GmaAffx.89517.1.S1_s_at	-2.58359	0.000183849	protein ABIL1-like /// protein ABIL1-like	Glyma16g03350.1	actin_nucleation trichome_morphogenesis
	Gma.5666.1.A1_at	-2.36936	0.000552693	tubulin beta chain-like	Glyma06g02650.1	response_to_light_stimulus unidimensional_cell_growth
	Gma.18013.1.A1_at	-2.33839	0.000122348	Cyclin-B1-5-like	Glyma15g03710.1	nucleosome_assembly
	Gma.5666.1.A1_a_at	-2.17333	0.00041088	tubulin beta-1 chain-like /// tubulin beta chain-like	Glyma06g02650.1	response_to_light_stimulus unidimensional_cell_growth
	GmaAffx.78421.1.S1_at	-2.12367	0.000216563	probable pectinesterase/pectinesterase inhibitor 51-like	Glyma08g15650.1	cell_wall_modification
	GmaAffx.90582.1.S1_s_at	-2.0893	0.000158987	tubulin alpha-1 chain-like	Glyma04g09350.1	response_to_salt_stress microtubule-based_process
	Gma.10820.1.S1_at	-1.95376	0.000208221	3'-hydroxy-N-methyl-(S)-coclaurine 4'-O-methyltransferase-like	Glyma06g45050.1	lignin_biosynthetic_process flavonol_biosynthetic_process
	Gma.7836.2.S1_at	-1.74069	0.000133307	galactoside 2-alpha-L-fucosyltransferase-like	Glyma07g02540.1	plant-type_cell_wall_biogenesis xyloglucan_biosynthetic_process
	Gma.5666.2.S1_at	-1.69808	0.00486612	tubulin beta-1 chain-like	Glyma04g02610.1	response_to_light_stimulus unidimensional_cell_growth
	Gma.16111.3.S1_at	-1.59525	0.000264161	actin-97-like	Glyma12g06820.2	actin_cytoskeleton_organization
	GmaAffx.90508.1.S1_s_at	-1.56854	0.0115537	tubulin alpha-4 chain-like	Glyma20g27280.1	response_to_salt_stress microtubule-based_process
	Transport - 25
	Identification	Log2(FC)	Pvalue	Description	Phytozome	Gene ontology
	GmaAffx.38010.2.S1_at	-5.90694	1.79924e-06	Uncharacterized LOC100804732	Glyma06g07070.1	lipid_transport
	GmaAffx.38010.1.S1_s_at	-5.57931	3.27134e-07	uncharacterized LOC100526941	Glyma04g06970.1	lipid_transport defense_response_to_fungus
	Gma.3291.1.S1_at	-5.46829	3.27134e-07	proline-rich protein	Glyma14g14220.1	lipid_transport
	GmaAffx.68657.1.S1_at	-3.3035	1.0959e-05	uncharacterized LOC100527244	Glyma18g26120.1	lipid_transport systemic_acquired_resistance
	GmaAffx.2472.1.S1_at	-2.77087	2.14273e-05	uncharacterized LOC100776967	Glyma15g12540.1	metal_ion_transport
	Gma.12964.1.A1_at	-2.55791	2.84607e-05	nitrate transporter 1.2-like	Glyma05g01380.1	GO:0009624
	Gma.14152.2.A1_at	-2.32296	3.97468e-05	non-specific lipid-transfer protein-like	Glyma03g04950.1	lipid_transport
	Gma.6255.1.S1_at	-2.28311	0.000302436	---	Glyma07g34930.1	cadmium_ion_transport hyperosmotic_response cellular_iron_ion_homeostasis iron_ion_transport zinc_ion_transport response_to_abscisic_acid_stimulus response_to_auxin_stimulus response_to_cytokinin_stimulus response_to_cytokinin_stimulus
	GmaAffx.12664.1.S1_at	-2.22112	3.8929e-05	Uncharacterized LOC100527726	Glyma19g37020.1	protein_transport small_GTPase_mediated_signal_transduction regulation_of_transcription,_DNA-dependent
	GmaAffx.61496.1.S1_s_at	-2.13682	0.000510656	Down syndrome critical region protein 3 homolog	Glyma09g30660.2	intracellular_protein_transport retrograde_transport,_endosome_to_Golgi
	Gma.1231.1.S1_at	-2.11843	0.0016867	probable inositol transporter 1-like	Glyma20g39040.1	myo-inositol_transport
	GmaAffx.85878.1.S1_at	-2.1169	0.000399921	probable aquaporin PIP1-2-like	Glyma18g42630.1	response_to_water_deprivation transport
	Gma.6278.1.S1_at	-1.99363	0.00180202	uncharacterized LOC100306273	Glyma03g16620.2	lipid_transport
	GmaAffx.80879.1.S1_at	-1.83873	0.000122185	nucleobase-ascorbate transporter 6-like	Glyma06g19660.3	transport
	GmaAffx.92244.1.S1_at	-1.74871	0.000134616	ABC transporter G family member 32-like	Glyma05g08100.1	multidrug_transport
	Gma.2406.1.S1_at	-1.74302	3.69662e-05	aquaporin TIP2-1-like	Glyma13g43250.1	transport
	Gma.3534.1.S1_a_at	-1.736	0.000426746	Down syndrome critical region protein 3 homolog /// Down syndrome critical region protein 3 homolog	Glyma09g30660.1	intracellular_protein_transport retrograde_transport,_endosome_to_Golgi
	GmaAffx.12664.2.S1_at	-1.70481	0.000778906	uncharacterized LOC100527726	Glyma19g37020.1	protein_transport small_GTPase_mediated_signal_transduction regulation_of_transcription,_DNA-dependent
	Gma.16385.1.A1_at	-1.64275	0.000796899	uncharacterized LOC100808454	Glyma05g38220.1	metal_ion_transport
	GmaAffx.20986.1.S1_at	-1.57902	0.00274695	aluminum-activated citrate transporter	Glyma13g41460.2	multidrug_transport
	Gma.5849.1.S1_at	-1.52424	0.00153868	uncharacterized LOC100305511	Glyma08g45820.1	lipid_transport
	Gma.5385.2.S1_at	-1.5165	0.00453097	early nodulin-like protein 2-like	Glyma09g01250.1	0
	Gma.8192.1.S1_at	-1.5085	9.40511e-05	ABC transporter G family member 32-like	Glyma05g08100.1	multidrug_transport
	GmaAffx.28876.1.S1_at	-1.50407	0.00405172	probable sugar phosphate/phosphate translocator At3g17430-like	Glyma09g09220.1
	GmaAffx.61496.1.A1_at	-1.50137	0.00801364	Down syndrome critical region protein 3 homolog	Glyma09g30660.2	intracellular_protein_transport
	GO uncharacterized - 19
	Identification	Log2(FC)	Pvalue	Description	Phytozome	Gene ontology
	GmaAffx.33712.2.S1_at	-3.1851	9.99395e-05	lysine-rich arabinogalactan protein 17-like	Glyma01g39810.1	0
	Gma.16092.1.A1_at	-3.14584	0.000217708	uncharacterized LOC100819509	Glyma13g28350.1	0
	Gma.2475.1.S1_at	-2.75323	3.74569e-05	uncharacterized LOC100781948	Glyma07g33950.1	0
	GmaAffx.33712.1.S1_s_at	-2.2377	0.000125129	lysine-rich arabinogalactan protein 17-like	Glyma11g05470.2	0
	Gma.4624.1.S1_s_at	-2.09854	0.00342002	organ-specific protein S2-like	Glyma11g12650.5
	Gma.4746.1.A1_s_at	-2.06969	0.000832556	Cupredoxin superfamily protein	Glyma05g14800.1
	GmaAffx.60495.1.S1_at	-2.01507	0.000197753	UDP-glucose 6-dehydrogenase-like	Glyma19g03500.1
	Gma.8903.1.S1_at	-1.97774	2.33901e-05	uncharacterized LOC100819574	Glyma08g01610.1	0
	GmaAffx.51386.1.S1_at	-1.95884	0.000162749	DNA (cytosine-5)-methyltransferase CMT2-like	Glyma16g17720.1	GO:0006306
	GmaAffx.83076.1.S1_at	-1.80254	2.28994e-05	polyphenol oxidase A1, chloroplastic-like	Glyma13g25180.1	0
	GmaAffx.84653.1.S1_at	-1.74243	0.0016306	protein GPR107-like	Glyma13g10330.1
	GmaAffx.47605.1.S1_at	-1.71706	0.000370316	uncharacterized LOC100789368	Glyma05g34280.1	negative_regulation_of_flower_development regulation_of_transcription
	Gma.12384.1.S1_at	-1.63962	3.7784e-05	macrophage migration inhibitory factor homolog	Glyma18g43830.1	inflammatory_response response_to_other_organism
	Gma.16684.1.S1_at	-1.62521	0.00369056	transmembrane 9 superfamily member 4-like	Glyma09g13210.1	0
	Gma.3579.1.S1_at	-1.53587	0.00336081	nitrile-specifier protein 5-like	Glyma08g18080.1	0
	GmaAffx.29141.1.S1_at	-1.52991	0.00166462	tryptophan aminotransferase-related protein 4-like	Glyma16g27630.1
	GmaAffx.69517.1.S1_at	-1.52434	0.000710699	uncharacterized LOC100798167	Glyma05g33590.1	GO:0045449 GO:0009959
	Gma.15830.1.S1_at	-1.52412	0.000437051	uncharacterized LOC100500315	Glyma06g03920.1	0
	Gma.13407.1.A1_at	-1.50846	0.00184553	uncharacterized LOC100780640	Glyma12g01700.1	0
	(B) Functional categorization of down-regulated genes in 35S::BiP-4 (-1.0)21d-35S::BIP-4Irrigated
	Amino Acid Process - 5
	Identification	Log2(FC)	Pvalue	Description	Phytozome	Gene ontology
				Biosynthetic process - 4
	Gma.2635.1.A1_at	-2.57972	0.000401394	arogenate dehydratase 6	Glyma17g05290.1	L-phenylalanine_biosynthetic_process
	Gma.2635.2.S1_at	-2.57926	0.000284443	arogenate dehydratase	Glyma17g05290.1	L-phenylalanine_biosynthetic_process
	Gma.2635.1.A1_s_at	-1.83859	0.000266451	arogenate dehydratase	Glyma17g05290.1	L-phenylalanine_biosynthetic_process
	GmaAffx.24368.1.A1_at	-1.6316	0.000367699	arogenate dehydratase 6	Glyma12g30660.1	L-phenylalanine_biosynthetic_process
				Catabolic process - 1
	GmaAffx.3378.1.S1_at	-2.21092	0.00202463	PYRIMIDINE 4	Glyma18g44250.1	0
	Biological Process - 91
	Identification	Log2(FC)	Pvalue	Description	Phytozome	Gene ontology
	GmaAffx.85299.1.S1_at	-7.25231	0	alpha/beta-Hydrolases superfamily protein	Glyma19g39030.1	metabolic_process
	GmaAffx.89772.17.S1_s_at	-5.48881	0.000474017	HAD superfamily, subfamily IIIB acid phosphatase	Glyma07g01730.1	biological_process
	Gma.9692.1.A1_at	-5.26167	4.90701e-07	cold shock domain protein 1	Glyma06g11560.1	regulation_of_transcription,_DNA-dependent
	Gma.13140.1.A1_at	-4.36279	5.88841e-06	aldehyde dehydrogenase 3F1	Glyma12g06130.1	cellular_aldehyde_metabolic_process metabolic_process
	Gma.2307.1.S1_at	-4.33987	1.4721e-06	SKU5 similar 5	Glyma06g46350.1	0
	Gma.13140.4.S1_at	-4.32203	1.07954e-05	aldehyde dehydrogenase 3F1	Glyma12g06130.1	cellular_aldehyde_metabolic_process metabolic_process
	GmaAffx.79513.1.A1_at	-4.2561	2.45351e-06	PQ-loop repeat family protein / transmembrane family protein	Glyma02g06650.2	biological_process
	GmaAffx.6824.2.S1_at	-3.99587	6.54268e-07	Plant invertase/pectin methylesterase inhibitor superfamily protein	Glyma08g04860.1	biological_process
	GmaAffx.91919.1.A1_s_at	-3.99204	1.30854e-05	EXORDIUM like 2	Glyma08g18980.1	biological_process
	GmaAffx.2833.1.S1_at	-3.96555	3.43491e-06	UDP-D-glucuronate 4-epimerase 6	Glyma11g36600.1	nucleotide-sugar_metabolic_process
	GmaAffx.55896.1.S1_at	-3.92295	8.34192e-06	hydroxyproline-rich glycoprotein family protein	Glyma09g07710.1	biological_process
	GmaAffx.32612.1.S1_at	-3.78106	1.4721e-06	O-methyltransferase family protein	Glyma13g24210.1	0
	GmaAffx.91012.1.S1_s_at	-3.68443	8.34192e-06	Plant invertase/pectin methylesterase inhibitor superfamily protein	Glyma08g04860.1	biological_process
	GmaAffx.3711.1.A1_at	-3.606	1.94645e-05	Protein of unknown function (DUF579)	Glyma11g05660.1	biological_process
	GmaAffx.39591.1.S1_at	-3.601	1.4721e-06	Octicosapeptide/Phox/Bem1p family protein	Glyma01g03150.2	biological_process
	GmaAffx.31666.1.A1_at	-3.51719	1.89738e-05	UDP-Glycosyltransferase superfamily protein	Glyma02g47990.1	metabolic_process
	GmaAffx.89772.7.A1_at	-3.46793	0.000123493	HAD superfamily, subfamily IIIB acid phosphatase	Glyma07g01730.1	biological_process
	Gma.15776.1.A1_at	-3.4662	1.4721e-05	TRAM, LAG1 and CLN8 (TLC) lipid-sensing domain containing protein	Glyma17g37210.1	biological_process
	Gma.5793.1.S1_s_at	-3.46307	0.00198521	HAD superfamily, subfamily IIIB acid phosphatase	Glyma07g01730.1	biological_process
	Gma.724.2.S1_at	-3.41887	6.75532e-05	calmodulin-like 41	Glyma02g06680.1	biological_process
	Gma.43.1.A1_at	-3.41427	8.66905e-06	tonoplast intrinsic protein 1;3	Glyma13g40820.2	transport urea_transport
	GmaAffx.48994.1.S1_at	-3.40893	1.30854e-06	Ribosomal protein L12/ ATP-dependent Clp protease adaptor protein ClpS family protein	Glyma09g31940.1	biological_process
	GmaAffx.5414.1.S1_s_at	-3.34876	3.76204e-06	tonoplast intrinsic protein 1;3	Glyma13g40820.2	transport urea_transport
	Gma.11522.1.S1_at	-3.31716	2.94421e-06	Protein of unknown function (DUF579)	Glyma01g39590.1	biological_process
	Gma.6514.2.S1_a_at	-3.31071	8.17835e-06	zinc finger protein 1	Glyma09g38650.2	biological_process
	Gma.4313.1.S1_a_at	-3.2702	8.52184e-05	Protein of unknown function (DUF567)	Glyma08g01620.1	biological_process
	GmaAffx.70235.1.S1_at	-3.26369	3.1732e-05	Domain of unknown function (DUF23)	Glyma16g14690.1	biological_process
	GmaAffx.47978.2.S1_at	-3.25559	4.08918e-06	phosphate starvation-induced gene 2	Glyma07g01400.1	metabolic_process
	Gma.724.1.S1_a_at	-3.17948	2.73157e-05	calmodulin-like 41	Glyma16g25720.1	biological_process
	Gma.724.1.S1_at	-3.16493	0.000234392	calmodulin-like 41	Glyma16g25720.1	biological_process
	GmaAffx.48534.1.S1_at	-3.14449	1.07954e-05	stomagen	Glyma08g45890.1	biological_process
	Gma.12525.1.A1_at	-3.04171	9.92852e-05	aldehyde dehydrogenase 3F1	Glyma12g06130.1	cellular_aldehyde_metabolic_process metabolic_process
	GmaAffx.93024.1.S1_at	-3.04062	0.000106809	Octicosapeptide/Phox/Bem1p family protein	Glyma01g03150.2	biological_process
	GmaAffx.36998.1.S1_s_at	-2.99813	2.61707e-06	PPPDE putative thiol peptidase family protein	Glyma20g01040.1	biological_process
	GmaAffx.2475.1.S1_at	-2.9245	7.86758e-05	acyl activating enzyme 12	Glyma11g33110.1	metabolic_process
	Gma.382.1.A1_at	-2.91027	1.9628e-05	alpha/beta-Hydrolases superfamily protein	Glyma06g04140.1	metabolic_process
	GmaAffx.70235.2.S1_at	-2.80353	2.33901e-05	Domain of unknown function (DUF23)	Glyma16g14690.1	biological_process
	GmaAffx.62920.1.S1_at	-2.76174	0.000155716	Plant invertase/pectin methylesterase inhibitor superfamily protein	Glyma03g37260.1	biological_process
	Gma.13420.1.S1_at	-2.69572	0.000388145	glycerol-3-phosphate acyltransferase 6	Glyma18g42580.1	biological_process
	Gma.7681.1.S1_at	-2.68105	0.000171582	Protein of unknown function (DUF506)	Glyma01g44210.1	biological_process
	GmaAffx.47978.1.S1_at	-2.67196	6.05198e-06	Pyridoxal phosphate phosphatase-related protein	Glyma08g20800.1	metabolic_process
	GmaAffx.47815.1.A1_at	-2.62928	0.000119404	from the Czech roh meaning corner	Glyma08g02090.1	biological_process
	GmaAffx.81346.2.S1_at	-2.57296	0.000321246	Protein of unknown function (DUF1624)	Glyma18g53630.1	biological_process
	Gma.2450.1.A1_at	-2.52667	8.81627e-05	UDP-Glycosyltransferase superfamily protein	Glyma10g33790.1	metabolic_process
	Gma.14054.1.S1_at	-2.5215	3.76204e-05	TRICHOME BIREFRINGENCE-LIKE 43	Glyma18g12110.1	biological_process
	Gma.6176.1.S1_at	-2.51341	2.37172e-05	Octicosapeptide/Phox/Bem1p family protein	Glyma08g06470.1	biological_process
	Gma.6540.1.S1_at	-2.47701	2.568e-05	cinnamyl alcohol dehydrogenase 9	Glyma14g40170.1	metabolic_process
	Gma.12439.1.S1_at	-2.42742	0.000645436	jasmonate-zim-domain protein 12	Glyma09g09100.2	biological_process
	GmaAffx.6017.2.S1_at	-2.40917	0.00149795	Tetratricopeptide repeat (TPR)-like superfamily protein	Glyma17g14350.1	biological_process
	Gma.18059.1.S1_at	-2.40273	6.52633e-05	ARF-GAP domain 11	Glyma13g41930.1	0
	Gma.3909.1.S1_at	-2.33443	0.000196771	C2 calcium/lipid-binding plant phosphoribosyltransferase family protein	Glyma18g46500.1	biological_process
	GmaAffx.48942.1.S1_at	-2.2676	0.00147129	NAD(P)-binding Rossmann-fold superfamily protein	Glyma09g40580.1	brassinosteroid_metabolic_process flavonoid_biosynthetic_process regulation_of_brassinosteroid_biosynthetic_process
	GmaAffx.87526.1.S1_at	-2.26005	0.00114268	VQ motif-containing protein	Glyma14g00570.1	biological_process
	GmaAffx.89772.6.S1_s_at	-2.2088	0.00894107	HAD superfamily, subfamily IIIB acid phosphatase	Glyma07g01730.1	biological_process
	GmaAffx.80084.1.S1_at	-2.20128	0.00015866	Uncharacterised protein family (UPF0497)	Glyma10g01020.1	biological_process
	Gma.13713.1.A1_at	-2.08871	4.71073e-05	Protein of unknown function (DUF1645)	Glyma19g01030.1	biological_process
	GmaAffx.89828.1.S1_s_at	-2.07105	2.66614e-05	NmrA-like negative transcriptional regulator family protein	Glyma11g07490.1	response_to_cadmium_ion response_to_oxidative_stress
	Gma.5465.2.S1_at	-2.06314	0.0113344	BTB/POZ domain-containing protein	Glyma11g12560.1	biological_process
	GmaAffx.1836.1.S1_at	-2.02473	0.000374896	tracheary element differentiation-related 7	Glyma14g28090.1	biological_process
	GmaAffx.37677.1.S1_s_at	-1.97679	0.000317974	alpha/beta-Hydrolases superfamily protein	Glyma01g45020.1	metabolic_process
	GmaAffx.5737.1.S1_at	-1.94779	0.000174199	UDP-glucosyl transferase 85A7	Glyma15g05980.1	metabolic_process
	Gma.13340.2.S1_a_at	-1.92985	0.000735234	UDP-glucosyl transferase 85A3	Glyma02g25930.1	metabolic_process
	GmaAffx.51466.1.A1_at	-1.92221	0.000188756	UDP-glucosyl transferase 85A2	Glyma13g14190.1	metabolic_process
	Gma.3260.1.S1_at	-1.91668	0.00090747	O-methyltransferase family protein	Glyma20g35630.1	0
	GmaAffx.82880.1.S1_at	-1.87872	2.37172e-05	ACT domain repeat 4	Glyma01g08260.1	metabolic_process
	Gma.731.1.S1_at	-1.87069	0.00071397	glyoxal oxidase-related protein	Glyma04g02880.1	biological_process
	Gma.12761.2.S1_at	-1.8576	0.0042637	beta-hydroxylase 1	Glyma10g37560.2	carotene_metabolic_process xanthophyll_biosynthetic_process
	GmaAffx.59154.1.S1_at	-1.83278	0.000818653	Calmodulin binding protein-like	Glyma08g04920.2	biological_process
	Gma.16946.1.A1_at	-1.82955	0.00308749	Protein of unknown function (DUF567)	Glyma03g05020.1	biological_process
	GmaAffx.65616.1.S1_at	-1.82393	0.00125472	plant intracellular ras group-related LRR 6	Glyma09g06920.1	biological_process
	GmaAffx.50185.1.S1_at	-1.80714	0.000839099	damaged DNA binding 2	Glyma02g39130.1	biological_process
	Gma.10863.2.S1_at	-1.7856	0.000289514	Protein of unknown function (DUF1624)	Glyma08g47880.1	biological_process
	Gma.2308.1.S1_s_at	-1.76744	0.0107539	cytochrome P450, family 93, subfamily D, polypeptide 1	Glyma13g24200.1	Resp. to Abiotic Stimulus
	Gma.17016.1.S1_at	-1.72857	0.000117441	evolutionarily conserved C-terminal region 8	Glyma08g17240.2	biological_process
	Gma.2686.1.S1_s_at	-1.72075	0.0137218	NmrA-like negative transcriptional regulator family protein	Glyma11g07510.1	response_to_cadmium_ion
	Gma.6434.1.S1_at	-1.71603	0.000733598	BES1/BZR1 homolog 4	Glyma13g34170.1	biological_process
	Gma.3831.1.S1_at	-1.69349	0.00831918	Kunitz family trypsin and protease inhibitor protein	Glyma12g36330.1	biological_process
	Gma.11401.1.A1_at	-1.67783	3.0587e-05	alpha/beta-Hydrolases superfamily protein	Glyma07g33330.1	0
	GmaAffx.6017.1.A1_at	-1.64201	0.000503623	Tetratricopeptide repeat (TPR)-like superfamily protein	Glyma17g14350.1	biological_process
	Gma.8328.1.S1_at	-1.61843	0.000110244	dsRNA-binding protein 2	Glyma14g07600.1	biological_process
	GmaAffx.55244.1.A1_at	-1.5969	0.000667517	VQ motif-containing protein	Glyma09g05700.1	biological_process
	Gma.5465.1.S1_at	-1.59426	0.000239626	BTB/POZ domain-containing protein	Glyma11g12560.1	biological_process
	GmaAffx.70823.1.S1_at	-1.57046	0.00082356	VQ motif-containing protein	Glyma13g10840.1	biological_process
	GmaAffx.55005.1.S1_at	-1.54973	0.000142467	dsRNA-binding protein 2	Glyma14g07600.1	biological_process
	Gma.5241.2.S1_a_at	-1.54149	0.00142352	Glycosyl hydrolase family 85	Glyma14g06120.2	biological_process
	Gma.4470.1.S1_s_at	-1.53382	0.00625251	PAR1 protein	Glyma01g26840.2	biological_process
	GmaAffx.92550.1.S1_s_at	-1.52935	0.000642164	O-methyltransferase family protein	Glyma13g24210.1	0
	Gma.5992.1.S1_at	-1.52376	0.00216301	aldehyde dehydrogenase 2C4	Glyma08g04370.3	phenylpropanoid_biosynthetic_process
	Gma.12761.2.S1_x_at	-1.52111	0.0214289	beta-hydroxylase 1	Glyma10g37560.2	carotene_metabolic_process xanthophyll_biosynthetic_process
	GmaAffx.57898.1.S1_at	-1.51055	0.00100954	Calcium-binding EF-hand family protein	Glyma04g42360.1	biological_process
	Gma.4449.1.S1_at	-1.50852	0.000627607	Uncharacterised conserved protein UCP031279	Glyma06g05030.1	biological_process
	Carboh. Met. process - 9
	Identification	Log2(FC)	Pvalue	Description	Phytozome	Gene ontology
				Biosynthetic process - 4
	GmaAffx.90562.1.S1_s_at	-4.38725	2.45351e-06	cellulose synthase-like A02	Glyma12g08990.1	biological_process
	Gma.2578.1.S1_at	-2.3346	0.000591949	Glycosyl hydrolase superfamily protein	Glyma11g10070.1	response_to_cold systemic_acquired_resistance
	GmaAffx.50772.1.S1_at	-1.79379	0.00127157	Aldolase superfamily protein	Glyma10g07710.1	response_to_salt_stress response_to_cadmium_ion pentose-phosphate_shunt
	Gma.16749.1.S1_at	-1.54295	0.00372508	galacturonosyltransferase-like 7	Glyma10g01960.1	carbohydrate_biosynthetic_process
				Catabolic process - 5
	GmaAffx.89246.1.S1_s_at	-5.19899	0.000297201	Concanavalin A-like lectin protein kinase family protein	Glyma02g18090.1	protein_amino_acid_phosphorylation
	Gma.3308.1.S1_at	-4.82609	5.88841e-06	Pectin lyase-like superfamily protein	Glyma05g37490.1	carbohydrate_metabolic_process
	GmaAffx.32326.1.S1_at	-4.8186	2.94421e-06	Pectin lyase-like superfamily protein	Glyma15g13360.1	carbohydrate_metabolic_process
	Gma.10997.1.S1_at	-2.95766	6.70625e-06	plasmodesmata callose-binding protein 3	Glyma17g08570.1	biological_process
	Gma.7852.1.S1_at	-2.4084	0.00377611	Glycosyl hydrolase superfamily protein	Glyma12g02410.1	response_to_cold systemic_acquired_resistance
	Catabolic process - 2
	Identification	Log2(FC)	Pvalue	Description	Phytozome	Gene ontology
	Gma.17835.1.S1_at	-2.10105	0.000514091	alpha-L-arabinofuranosidase 1	Glyma19g30460.1	xylan_catabolic_process
	GmaAffx.52391.1.S1_at	-1.63883	0.00248278	peptidoglycan-binding LysM domain-containing protein	Glyma09g27320.1	cell_wall_catabolic_process
	Cell Cycle or Division - 1
	Identification	Log2(FC)	Pvalue	Description	Phytozome	Gene ontology
	GmaAffx.6785.1.A1_at	-2.12914	6.59175e-05	cyclin p4;1	Glyma03g25640.1	regulation_of_cell_cycle
	Cell death/Proteolysis/Senescence - 12
	Identification	Log2(FC)	Pvalue	Description	Phytozome	Gene ontology
	GmaAffx.91782.1.S1_s_at	-5.19161	0	Peroxidase superfamily protein	Glyma19g01470.1	cell_death lipid_metabolic_process response_to_oxidative_stress fatty_acid_alpha-oxidation response_to_salicylic_acid_stimulus response_to_other_organism
	Gma.12863.2.A1_at	-4.88718	1.14497e-06	Peroxidase superfamily protein	Glyma13g04410.1	cell_death lipid_metabolic_process response_to_oxidative_stress fatty_acid_alpha-oxidation response_to_salicylic_acid_stimulus response_to_other_organism
	Gma.12863.1.S1_at	-4.7902	4.90701e-07	Peroxidase superfamily protein	Glyma19g01470.1	cell_death lipid_metabolic_process response_to_oxidative_stress fatty_acid_alpha-oxidation response_to_salicylic_acid_stimulus response_to_other_organism
	GmaAffx.91782.1.S1_at	-3.493	1.4721e-06	Peroxidase superfamily protein	Glyma19g01470.1	cell_death lipid_metabolic_process response_to_oxidative_stress fatty_acid_alpha-oxidation response_to_salicylic_acid_stimulus response_to_other_organism
	Gma.1756.1.S1_at	-3.1111	2.87878e-05	gamma vacuolar processing enzyme	Glyma14g10620.1	proteolysis vacuolar_protein_processing
	Gma.1756.1.S1_x_at	-3.09538	3.68026e-05	gamma vacuolar processing enzyme	Glyma14g10620.1	proteolysis vacuolar_protein_processing
	GmaAffx.85292.1.S1_at	-2.72872	1.9628e-05	Eukaryotic aspartyl protease family protein	Glyma15g13000.1	proteolysis
	Gma.12536.1.S1_at	-2.19117	0.000269068	Eukaryotic aspartyl protease family protein	Glyma02g05060.1	proteolysis
	Gma.8162.1.S1_at	-2.12863	4.59623e-05	Prolyl oligopeptidase family protein	Glyma14g39910.1	proteolysis
	Gma.4265.1.S1_at	-2.10922	0.00029622	xylem cysteine peptidase 2	Glyma04g01640.1	proteolysis developmental_programmed_cell_death
	Gma.12150.1.S1_at	-1.80927	0.00142843	Cysteine proteinases superfamily protein	Glyma06g18390.1	proteolysis
	GmaAffx.10671.1.S1_at	-1.79525	0.000753553	Matrixin family protein	Glyma11g03630.1	proteolysis
	Defense / Response to Biotic stimulus - 26
	Identification	Log2(FC)	Pvalue	Description	Phytozome	Gene ontology
	GmaAffx.80842.1.S1_at	-1.59118	0.0111172	alpha/beta-Hydrolases superfamily protein	Glyma06g19900.1	defense_response plant-type_hypersensitive_response lipid_metabolic_process systemic_acquired_resistance systemic_acquired_resistance,_salicylic_acid_mediated_signaling_pathway response_to_singlet_oxygen response_to_hypoxia regulation_of_hydrogen_peroxide_metabolic_process regulation_of_hydrogen_peroxide_metabolic_process
	Gma.13828.1.A1_at	-5.5143	2.61707e-06	chitinase A	Glyma20g30480.1	carbohydrate_metabolic_process
	Gma.13828.2.S1_at	-5.29671	4.90701e-07	chitinase A	Glyma20g30480.1	carbohydrate_metabolic_process
	Gma.10658.1.A1_at	-4.90377	0.000133307	MLP-like protein 43	Glyma08g24750.1	defense_response response_to_biotic_stimulus
	Gma.6075.1.S1_s_at	-4.59518	1.4721e-06	NDR1/HIN1-like 1	Glyma19g38600.1	defense_response_to_virus
	Gma.12074.1.S1_at	-4.45595	2.15909e-05	Pathogenesis-related thaumatin superfamily protein	Glyma10g06830.1	response_to_other_organism
	GmaAffx.88845.1.S1_at	-3.60148	9.47053e-05	basic pathogenesis-related protein 1	Glyma15g06790.1	response_to_ethylene_stimulus response_to_jasmonic_acid_stimulus response_to_salicylic_acid_stimulus
	GmaAffx.91087.1.S1_s_at	-3.47869	3.59848e-06	glycosyl hydrolase 9C2	Glyma08g02610.1	carbohydrate_metabolic_process
	GmaAffx.14833.2.S1_at	-3.32575	2.45351e-06	Late embryogenesis abundant (LEA) hydroxyproline-rich glycoprotein family	Glyma10g09750.1	defense_response_to_virus response_to_other_organism
	Gma.15568.1.S1_at	-3.14336	0.000179924	Disease resistance-responsive (dirigent-like protein) family protein	Glyma01g31750.1	defense_response lignan_biosynthetic_process
	GmaAffx.42847.1.S1_s_at	-2.88027	0.00035723	basic pathogenesis-related protein 1	Glyma15g06790.1	response_to_ethylene_stimulus response_to_jasmonic_acid_stimulus response_to_salicylic_acid_stimulus
	Gma.5785.1.S1_at	-2.7834	1.94645e-05	glycosyl hydrolase 9C2	Glyma08g02610.1	carbohydrate_metabolic_process
	GmaAffx.88182.1.S1_at	-2.73518	0.000324681	Late embryogenesis abundant (LEA) hydroxyproline-rich glycoprotein family	Glyma03g35930.1	defense_response_to_virus response_to_other_organism
	Gma.11119.2.S1_s_at	-2.56119	0.000787903	MLP-like protein 423	Glyma07g37270.1	defense_response response_to_biotic_stimulus
	GmaAffx.14833.1.S1_at	-2.48101	2.45351e-06	Late embryogenesis abundant (LEA) hydroxyproline-rich glycoprotein family	Glyma10g09750.1	defense_response_to_virus response_to_other_organism
	GmaAffx.85114.1.S1_s_at	-2.1733	0.00298984	MLP-like protein 423	Glyma17g03340.1	defense_response response_to_biotic_stimulus
	GmaAffx.89795.1.S1_s_at	-2.16363	0.000387981	MLP-like protein 423	Glyma17g03340.1	defense_response response_to_biotic_stimulus
	Gma.6999.1.S1_x_at	-2.06812	0.00771562	MLP-like protein 423	Glyma07g37240.3	0
	Gma.9504.1.S1_at	-2.0573	0.000273157	Disease resistance-responsive (dirigent-like protein) family protein	Glyma09g33140.1	defense_response
	GmaAffx.76142.1.S1_at	-1.95219	0.000125129	ortholog of sugar beet HS1 PRO-1 2	Glyma14g06640.1	response_to_oxidative_stress defense_response_to_bacterium,_incompatible_interaction response_to_salicylic_acid_stimulus
	GmaAffx.494.1.S1_at	-1.88566	0.0077539	chitinase A	Glyma16g28970.2	carbohydrate_metabolic_process
	Gma.2833.1.S1_s_at	-1.73845	0.0179548	basic chitinase	Glyma02g04820.1	response_to_cadmium_ion jasmonic_acid_and_ethylene-dependent_systemic_resistance,_ethylene_mediated_signaling_pathway defense_response_to_fungus
	Gma.3639.1.S1_at	-1.69882	0.00207272	HAD superfamily, subfamily IIIB acid phosphatase	Glyma03g00380.1	biological_process
	Gma.5574.1.S1_s_at	-1.62773	0.0014479	pleiotropic drug resistance 12	Glyma13g43870.3	lead_ion_transport multidrug_transport response_to_biotic_stimulus response_to_ethylene_stimulus response_to_jasmonic_acid_stimulus response_to_salicylic_acid_stimulus
	Gma.6075.1.S1_at	-1.55737	0.0054	NDR1/HIN1-like 1	Glyma19g38600.1	defense_response_to_virus
	GmaAffx.91241.1.S1_at	-1.55559	0.0138788	Disease resistance-responsive (dirigent-like protein) family protein	Glyma03g05530.1	defense_response lignan_biosynthetic_process
	Developement - 7
	Identification	Log2(FC)	Pvalue	Description	Phytozome	Gene ontology
	Gma.2446.1.S1_a_at	-4.50643	0	Rhodanese/Cell cycle control phosphatase superfamily protein	Glyma04g41080.1	aging
	Gma.2446.2.S1_at	-4.23003	4.90701e-07	Rhodanese/Cell cycle control phosphatase superfamily protein	Glyma06g13770.1	aging
	GmaAffx.87719.1.S1_at	-3.50197	5.72485e-06	ROTUNDIFOLIA like 17	Glyma09g36170.1	shoot_development
	Gma.7006.1.S1_at	-2.33461	0.000713316	Barwin-like endoglucanases superfamily protein	Glyma07g15910.1	syncytium_formation unidimensional_cell_growth plant-type_cell_wall_modification_during_multidimensional_cell_growth plant-type_cell_wall_loosening response_to_gibberellin_stimulus response_to_red_light
	GmaAffx.53274.1.S1_at	-2.07533	0.000517199	Plant protein 1589 of unknown function	Glyma03g33110.1	developmental_process
	GmaAffx.88693.1.A1_at	-1.82357	0.000154734	phytosulfokine 4 precursor	Glyma20g27220.1	cell_proliferation cell_differentiation organ_morphogenesis
	Gma.10775.2.S1_s_at	-1.70688	0.00907274	expansin A8	Glyma11g26240.1	syncytium_formation unidimensional_cell_growth plant-type_cell_wall_modification_during_multidimensional_cell_growth plant-type_cell_wall_loosening
	DNA/RNA Nucleus - 3
	Identification	Log2(FC)	Pvalue	Description	Phytozome	Gene ontology
	Gma.1188.1.A1_at	-3.79105	6.70625e-06	DNA glycosylase superfamily protein	Glyma0022s00480.1	DNA_repair base-excision_repair
	Gma.5876.1.A1_at	-2.20982	2.81335e-05	bifunctional nuclease i	Glyma15g07430.1	DNA_catabolic_process
	GmaAffx.69694.1.S1_at	-1.6727	0.0135173	Phosphorylase superfamily protein	Glyma07g09220.3	nucleoside_metabolic_process
	Energy - 3
	Identification	Log2(FC)	Pvalue	Description	Phytozome	Gene ontology
	GmaAffx.28886.1.A1_at	-3.01359	0.00590085	NADH-Ubiquinone/plastoquinone (complex I) protein	Glyma01g40960.1	ATP_synthesis_coupled_electron_transport
	GmaAffx.28886.1.S1_at	-2.11971	0.0317992	NADH-Ubiquinone/plastoquinone (complex I) protein	Glyma01g40960.1	ATP_synthesis_coupled_electron_transport
	Gma.17089.1.A1_at	-1.67804	8.48913e-05	RAB GTPase homolog 1C	Glyma17g15550.2	protein_transport small_GTPase_mediated_signal_transduction regulation_of_transcription,_DNA-dependent
	Homone Response / Hormone - 24
	Identification	Log2(FC)	Pvalue	Description	Phytozome	Gene ontology
				ABA - 1
	GmaAffx.50635.2.S1_at	-1.50605	0.00104094	cytochrome P450, family 707, subfamily A, polypeptide 2	Glyma09g41960.1	Resp. to Abiotic Stimulus
				Auxin - 7
	GmaAffx.13898.1.S1_at	-4.02632	2.61707e-06	nodulin MtN21 /EamA-like transporter family protein	Glyma04g43000.1	Transport
	GmaAffx.93321.1.S1_x_at	-3.40952	6.70625e-06	indole-3-acetic acid inducible 14	Glyma10g32340.1	response_to_water_deprivation gravitropism response_to_wounding regulation_of_growth response_to_jasmonic_acid_stimulus
	Gma.4933.1.A1_at	-2.74648	2.06095e-05	nodulin MtN21 /EamA-like transporter family protein	Glyma13g25890.1	0
	Gma.2115.1.S1_at	-2.55343	2.50258e-05	indole-3-acetic acid inducible 19	Glyma08g22190.1	gravitropism phototropism response_to_auxin_stimulus
	Gma.1411.2.S1_at	-2.44219	0.000100267	phytochrome-associated protein 2	Glyma05g35640.1	regulation_of_translation response_to_auxin_stimulus
	Gma.102.1.S1_at	-2.26084	0.000328606	nodulin MtN21 /EamA-like transporter family protein	Glyma06g12840.1	0
	GmaAffx.84418.1.S1_at	-1.80183	0.00025909	nodulin MtN21 /EamA-like transporter family protein	Glyma13g03510.1	Transport
				Ethylene - 4
	Gma.3668.1.S1_a_at	-4.6166	2.45351e-06	2-oxoglutarate (2OG) and Fe(II)-dependent oxygenase superfamily protein	Glyma06g12340.1	ethylene_biosynthetic_process
	Gma.3668.3.S1_at	-4.59271	2.61707e-06	2-oxoglutarate (2OG) and Fe(II)-dependent oxygenase superfamily protein	Glyma06g12340.1	ethylene_biosynthetic_process
	Gma.3668.3.S1_a_at	-2.32871	2.6825e-05	2-oxoglutarate (2OG) and Fe(II)-dependent oxygenase superfamily protein	Glyma06g12340.1	ethylene_biosynthetic_process
	Gma.6009.1.S1_s_at	-1.72661	0.00272176	erf domain protein 9	Glyma06g44430.1	regulation_of_transcription,_DNA-dependent ethylene_mediated_signaling_pathway
				Gibberellin - 6
	GmaAffx.17471.1.S1_at	-2.14396	0.000290986	SHI-related sequence 5	Glyma11g07710.1	response_to_gibberellin_stimulus gibberellic_acid_mediated_signaling
	Gma.3254.1.S1_at	-4.14321	4.90701e-07	GAST1 protein homolog 4	Glyma04g33610.1	response_to_gibberellin_stimulus gibberellic_acid_mediated_signaling
	Gma.2499.1.S1_at	-3.86528	1.63567e-07	Gibberellin-regulated family protein	Glyma06g20830.1	response_to_gibberellin_stimulus gibberellic_acid_mediated_signaling
	Gma.2486.1.S1_at	-3.42084	2.33901e-05	gibberellin 2-oxidase	Glyma15g39750.1	response_to_red_or_far_red_light gibberellin_catabolic_process response_to_red_light
	Gma.15958.1.S1_at	-3.10531	8.61998e-05	Gibberellin-regulated family protein	Glyma02g41280.1	response_to_gibberellin_stimulus
	GmaAffx.82218.1.S1_at	-1.60696	0.000161441	2-oxoglutarate (2OG) and Fe(II)-dependent oxygenase superfamily protein	Glyma10g12130.1	0
				Jasmonic acid - 6
	GmaAffx.20925.1.S1_at	-3.52806	1.04683e-05	lipoxygenase 1	Glyma10g29490.2	defense_response jasmonic_acid_biosynthetic_process response_to_wounding defense_response_to_bacterium,_incompatible_interaction membrane_disassembly growth response_to_abscisic_acid_stimulus response_to_jasmonic_acid_stimulus response_to_jasmonic_acid_stimulus
	Gma.15875.1.S1_at	-2.29052	3.48398e-05	jasmonate-zim-domain protein 3	Glyma09g22270.1	jasmonic_acid_mediated_signaling_pathway
	Gma.2382.1.S1_s_at	-2.24544	0.00247068	lipoxygenase 2	Glyma02g26160.1	response_to_water_deprivation jasmonic_acid_biosynthetic_process response_to_wounding response_to_jasmonic_acid_stimulus response_to_other_organism
	Gma.3893.3.S1_at	-1.60338	0.00125538	jasmonate-zim-domain protein 1	Glyma13g17180.1	jasmonic_acid_mediated_signaling_pathway pollen_development flower_development response_to_jasmonic_acid_stimulus defense_response_to_bacterium
	GmaAffx.52159.1.S1_at	-1.59619	0.00228536	jasmonate-zim-domain protein 1	Glyma13g17180.1	jasmonic_acid_mediated_signaling_pathway pollen_development flower_development response_to_jasmonic_acid_stimulus defense_response_to_bacterium
	Gma.2382.1.S1_at	-1.59046	0.0119128	lipoxygenase 2	Glyma02g26160.1	response_to_water_deprivation jasmonic_acid_biosynthetic_process response_to_wounding response_to_jasmonic_acid_stimulus response_to_other_organism
	Lipid Metabolic Process - 6
	Identification	Log2(FC)	Pvalue	Description	Phytozome	Gene ontology
				Biosynthetic process -1
	Gma.8463.1.S1_at	-4.59533	1.4721e-06	fatty acid desaturase 8	Glyma18g06950.1	fatty_acid_biosynthetic_process response_to_temperature_stimulus
				Catabolic process - 5
	GmaAffx.91805.1.S1_s_at	-1.83456	0.000757152	GDSL-motif lipase 5	Glyma15g41840.1	lipid_metabolic_process
	Gma.1061.1.A1_at	-2.11798	0.000949998	GDSL-like Lipase/Acylhydrolase superfamily protein	Glyma15g08770.1	lipid_metabolic_process
	GmaAffx.43557.1.S1_at	-2.84967	3.00963e-05	GDSL-like Lipase/Acylhydrolase superfamily protein	Glyma13g29490.2	lipid_metabolic_process
	Gma.5786.2.S1_at	-4.11967	5.39771e-06	GDSL-like Lipase/Acylhydrolase superfamily protein	Glyma07g01680.1	lipid_metabolic_process
	GmaAffx.6559.1.S1_at	-5.04388	2.45351e-06	GDSL-like Lipase/Acylhydrolase superfamily protein	Glyma13g24130.1	lipid_metabolic_process
	Others - 21
	Identification	Log2(FC)	Pvalue	Description	Phytozome	Gene ontology
	Gma.16191.1.S1_at	-5.24432	4.90701e-07	Glucose-methanol-choline (GMC) oxidoreductase family protein	Glyma05g03580.1	cellular_alcohol_metabolic_process
	Gma.16969.1.S1_s_at	-5.18487	4.90701e-07	Glucose-methanol-choline (GMC) oxidoreductase family protein	Glyma17g14130.1	cellular_alcohol_metabolic_process
	GmaAffx.87808.1.S1_at	-5.10997	3.27134e-07	FASCICLIN-like arabinogalactan-protein 11	Glyma12g29670.1	0
	Gma.4385.1.S1_s_at	-4.56458	1.4721e-06	FASCICLIN-like arabinogalactan 2	Glyma02g47880.1	0
	Gma.11661.1.A1_at	-3.59603	2.45351e-06	zinc transporter 1 precursor	Glyma08g17530.1	zinc_ion_transport
	Gma.11661.1.A1_x_at	-3.17349	2.94421e-06	zinc transporter 1 precursor	Glyma08g17530.1	zinc_ion_transport
	GmaAffx.82770.1.S1_at	-3.16798	2.73157e-05	nicotianamine synthase 2	Glyma19g41630.1	nicotianamine_biosynthetic_process
	Gma.4385.1.S1_at	-2.92525	4.74345e-06	FASCICLIN-like arabinogalactan 2	Glyma02g47880.1	0
	Gma.4226.2.S1_at	-2.87993	6.70625e-06	phloem protein 2-A13	Glyma09g26940.1	N-terminal_protein_myristoylation response_to_wounding
	Gma.3136.1.S1_at	-2.60963	3.27134e-06	cytochrome P450, family 82, subfamily C, polypeptide 4	Glyma13g04670.1	0
	GmaAffx.3778.1.S1_at	-2.34067	0.000479415	FASCICLIN-like arabinogalactan-protein 11	Glyma05g29440.1	0
	GmaAffx.371.1.S1_at	-2.27841	0.000129545	HXXXD-type acyl-transferase family protein	Glyma02g37870.1	wax_biosynthetic_process
	GmaAffx.67937.1.S1_at	-2.24214	0.000155225	cytochrome P450, family 76, subfamily C, polypeptide 1	Glyma11g11560.1	Resp. to Abiotic Stimulus
	Gma.2098.1.A1_at	-2.11288	0.0003659	calmodulin-like 38	Glyma17g36110.1	response_to_wounding
	GmaAffx.41460.1.S1_at	-2.0661	0.000118259	post-illumination chlorophyll fluorescence increase	Glyma08g22740.1	chlororespiration
	GmaAffx.83968.1.S1_at	-1.98356	0.000375877	FASCICLIN-like arabinogalactan-protein 11	Glyma12g07440.1	0
	Gma.5529.1.S1_at	-1.94382	0.000448992	NAD(P)-linked oxidoreductase superfamily protein	Glyma14g00870.1	0
	Gma.5170.1.A1_at	-1.79653	0.000439668	soluble N-ethylmaleimide-sensitive factor adaptor protein 33	Glyma17g08450.1	membrane_fusion response_to_mechanical_stimulus vesicle-mediated_transport cytokinesis_by_cell_plate_formation response_to_other_organism
	GmaAffx.91944.1.S1_s_at	-1.78981	0.000411862	NAD(P)-linked oxidoreductase superfamily protein	Glyma02g47750.1	0
	Gma.3518.1.S1_at	-1.576	0.000877374	glutamine synthase clone R1	Glyma11g33560.3	nitrate_assimilation
	GmaAffx.47518.1.S1_at	-1.53761	0.0005365	F-box family protein	Glyma12g31200.1	biological_process
	Photosynthesis - 3
	Identification	Log2(FC)	Pvalue	Description	Phytozome	Gene ontology
	GmaAffx.93190.1.S1_s_at	-4.43521	2.45351e-06	chlorophyll A/B binding protein 1	Glyma08g08770.2	photosynthesis photosynthesis,_light_harvesting_in_photosystem_II
	Gma.4593.1.S1_a_at	-4.13595	1.63567e-07	light-harvesting chlorophyll-protein complex II subunit B1	Glyma16g28070.1	photosynthesis photosynthesis,_light_harvesting_in_photosystem_II
	GmaAffx.1301.162.A1_s_at	-3.12931	5.49585e-05	chlorophyll A/B binding protein 1	Glyma08g08770.2	photosynthesis photosynthesis,_light_harvesting_in_photosystem_II
	Protein Modification Process - 8
	Identification	Log2(FC)	Pvalue	Description	Phytozome	Gene ontology
	Gma.3367.1.S1_at	-3.88958	2.61707e-06	cysteine-rich RLK (RECEPTOR-like protein kinase) 2	Glyma11g32520.2	protein_amino_acid_phosphorylation
	Gma.3367.2.S1_at	-3.30659	2.11002e-05	cysteine-rich RLK (RECEPTOR-like protein kinase) 2	Glyma11g32520.2	protein_amino_acid_phosphorylation
	Gma.2575.1.S1_at	-3.01965	0.00017469	Leucine-rich repeat transmembrane protein kinase protein	Glyma08g21190.1	protein_amino_acid_phosphorylation
	Gma.15346.1.A1_at	-2.45274	3.25498e-05	Glutaredoxin family protein	Glyma19g31260.1	N-terminal_protein_myristoylation
	Gma.6581.1.S1_at	-2.3027	3.20591e-05	Ca(2)-dependent phospholipid-binding protein (Copine) family	Glyma08g25390.5	0
	GmaAffx.677.1.S1_at	-1.97782	0.000227849	ARM repeat superfamily protein	Glyma10g32270.1	protein_ubiquitination
	GmaAffx.60983.2.S1_at	-1.7954	0.000155716	Ca(2)-dependent phospholipid-binding protein (Copine) family	Glyma08g25390.5	0
	GmaAffx.93424.1.S1_x_at	-1.65997	0.0116641	ubiquitin 4	Glyma10g05830.1	protein_modification_process ubiquitin-dependent_protein_catabolic_process response_to_UV-B
	Regulation of transcription / transcription factor - 31
	Identification	Log2(FC)	Pvalue	Description	Phytozome	Gene ontology
	GmaAffx.16227.1.S1_at	-1.70856	0.000245351	AP2/B3 transcription factor family protein	Glyma10g34760.1	regulation_of_transcription,_DNA-dependent
	Gma.3609.1.S1_at	-1.83669	0.000283135	basic helix-loop-helix (bHLH) DNA-binding superfamily protein	Glyma07g02120.3	regulation_of_transcription
	Gma.17534.1.S1_at	-2.15272	7.21331e-05	C2H2-like zinc finger protein	Glyma10g44160.1	regulation_of_transcription
	GmaAffx.12694.1.S1_at	-1.68718	5.15236e-05	myb domain protein 4	Glyma06g16820.1	response_to_salt_stress regulation_of_transcription,_DNA-dependent response_to_abscisic_acid_stimulus response_to_auxin_stimulus response_to_ethylene_stimulus response_to_gibberellin_stimulus response_to_jasmonic_acid_stimulus response_to_salicylic_acid_stimulus response_to_salicylic_acid_stimulus
	GmaAffx.60895.1.S1_s_at	-1.63707	0.00119944	myb domain protein 61	Glyma10g28250.1	regulation_of_transcription,_DNA-dependent response_to_auxin_stimulus regulation_of_stomatal_movement seed_coat_development
	GmaAffx.92964.1.S1_at	-2.4896	0.000474508	myb domain protein 62	Glyma08g04670.1	regulation_of_transcription,_DNA-dependent response_to_salicylic_acid_stimulus
	GmaAffx.84569.1.S1_at	-1.58543	0.00034529	NAC domain containing protein 2	Glyma13g35560.1	multicellular_organismal_development
	GmaAffx.32328.1.A1_at	-1.56203	0.001407	NAC domain containing protein 1	Glyma08g18470.1	multicellular_organismal_development response_to_salt_stress response_to_auxin_stimulus response_to_ethylene_stimulus auxin_mediated_signaling_pathway primary_shoot_apical_meristem_specification lateral_root_development
	GmaAffx.89077.1.A1_s_at	-1.56071	0.00024715	nuclear factor Y, subunit C2	Glyma08g17630.1	regulation_of_transcription,_DNA-dependent
	Gma.3504.1.S1_at	-1.6831	0.000475489	WRKY DNA-binding protein 11	Glyma17g06450.1	regulation_of_transcription,_DNA-dependent defense_response_to_bacterium
	GmaAffx.6478.1.S1_s_at	-1.75481	0.000829776	WRKY DNA-binding protein 11	Glyma13g00380.1	regulation_of_transcription,_DNA-dependent defense_response_to_bacterium
	GmaAffx.6438.1.S1_at	-2.19353	0.00145149	WRKY DNA-binding protein 33	Glyma11g29720.1	response_to_cold response_to_water_deprivation response_to_heat response_to_osmotic_stress response_to_salt_stress regulation_of_transcription,_DNA-dependent defense_response_to_bacterium camalexin_biosynthetic_process camalexin_biosynthetic_process defense_response_to_fungus
	GmaAffx.74525.2.S1_at	-1.5271	0.0138268	WRKY DNA-binding protein 51	Glyma08g15050.1	regulation_of_transcription,_DNA-dependent
	Gma.744.1.S1_at	-1.92911	0.000224905	WRKY family transcription factor	Glyma01g43420.1	regulation_of_transcription,_DNA-dependent defense_response_to_bacterium,_incompatible_interaction positive_regulation_of_transcription regulation_of_defense_response
	GmaAffx.6000.1.A1_at	-5.03545	6.54268e-07	basic helix-loop-helix (bHLH) DNA-binding superfamily protein	Glyma01g15930.1	double_fertilization_forming_a_zygote_and_endosperm regulation_of_transcription
	Gma.3609.2.S1_at	-1.65155	0.000521288	basic helix-loop-helix (bHLH) DNA-binding superfamily protein	Glyma07g02120.3	regulation_of_transcription
	Gma.17063.1.S1_at	-2.83929	2.55165e-05	basic leucine zipper 9	Glyma04g08290.2	regulation_of_transcription,_DNA-dependent
	Gma.10355.1.A1_at	-1.69194	6.19919e-05	B-box type zinc finger family protein	Glyma12g11230.1	regulation_of_transcription
	GmaAffx.65885.1.A1_at	-1.88615	0.000189411	C2H2-like zinc finger protein	Glyma01g41780.1	regulation_of_transcription
	GmaAffx.91194.1.S1_at	-1.93479	9.86309e-05	Lactate/malate dehydrogenase family protein	Glyma01g41920.1	response_to_salt_stress response_to_abscisic_acid_stimulus
	Gma.13021.1.A1_at	-4.88091	3.27134e-07	Lactate/malate dehydrogenase family protein	Glyma17g14950.1	response_to_salt_stress response_to_abscisic_acid_stimulus
	Gma.4207.2.S1_at	-3.01008	4.41631e-06	myb domain protein 4	Glyma04g00550.2	response_to_salt_stress regulation_of_transcription,_DNA-dependent response_to_abscisic_acid_stimulus response_to_ethylene_stimulus response_to_jasmonic_acid_stimulus response_to_salicylic_acid_stimulus response_to_cadmium_ion
	GmaAffx.84604.1.S1_at	-3.27697	2.61707e-06	myb-like transcription factor family protein	Glyma08g03330.1	regulation_of_transcription
	GmaAffx.18508.1.S1_at	-4.5728	2.45351e-06	myb-like transcription factor family protein	Glyma01g00600.1	regulation_of_transcription
	GmaAffx.15116.1.S1_at	-2.40119	0.00018892	NAC domain containing protein 2	Glyma13g35560.1	multicellular_organismal_development
	GmaAffx.32120.1.S1_at	-4.78116	4.90701e-07	RAD-like 1	Glyma03g28050.1	regulation_of_transcription,_DNA-dependent
	Gma.10786.1.S1_s_at	-3.83073	8.24378e-05	sequence-specific DNA binding transcription factors	Glyma15g14890.1	regulation_of_transcription
	Gma.14107.1.A1_at	-3.47149	1.14497e-06	TCP family transcription factor	Glyma05g03610.1	regulation_of_transcription
	Gma.3504.2.S1_at	-1.66614	0.00048285	WRKY DNA-binding protein 11	Glyma13g00380.1	regulation_of_transcription,_DNA-dependent defense_response_to_bacterium
	Gma.3504.2.S1_a_at	-1.85706	0.000399267	WRKY DNA-binding protein 11	Glyma13g00380.1	regulation_of_transcription,_DNA-dependent defense_response_to_bacterium
	GmaAffx.82777.1.S1_at	-1.72516	0.000212637	zinc finger protein 7	Glyma05g21620.1	regulation_of_transcription
	Resp. to Abiotic Stimulus - 40
	Identification	Log2(FC)	Pvalue	Description	Phytozome	Gene ontology
	Gma.2227.1.S1_at	-5.03085	1.14497e-06	cytochrome P450, family 706, subfamily A, polypeptide 4	Glyma17g14330.1	Resp. to Abiotic Stimulus
	Gma.17537.1.S1_at	-4.69879	8.99619e-06	SLAC1 homologue 3	Glyma16g29020.1	cellular_ion_homeostasis
	GmaAffx.6571.1.S1_at	-4.27111	2.45351e-06	UDP-Glycosyltransferase superfamily protein	Glyma03g25020.1	response_to_salt_stress response_to_toxin xenobiotic_metabolic_process xenobiotic_catabolic_process
	GmaAffx.82344.1.S1_at	-3.93695	2.61707e-06	BURP domain-containing protein	Glyma12g34570.2	response_to_desiccation response_to_salt_stress response_to_abscisic_acid_stimulus
	Gma.11162.1.S1_at	-3.65077	2.61707e-06	CP12 domain-containing protein 2	Glyma02g01580.1	response_to_light_stimulus peptide_cross-linking_via_L-cystine reductive_pentose-phosphate_cycle response_to_sucrose_stimulus
	Gma.3440.2.S1_a_at	-3.06739	2.06095e-05	annexin 8	Glyma15g38010.2	Resp. to Abiotic Stimulus
	Gma.3310.1.S1_at	-3.04413	2.76428e-05	DnaJ/Hsp40 cysteine-rich domain superfamily protein	Glyma06g07270.1	protein_folding
	GmaAffx.86613.2.S1_at	-2.96035	1.93009e-05	Thioredoxin superfamily protein	Glyma02g17200.1	Resp. to Abiotic Stimulus
	Gma.8490.1.S1_at	-2.83373	0.000222778	thiazole biosynthetic enzyme, chloroplast (ARA6) (THI1) (THI4)	Glyma06g42080.1	response_to_DNA_damage_stimulus response_to_cold thiamin_biosynthetic_process oxazole_or_thiazole_biosynthetic_process
	Gma.3440.1.S1_s_at	-2.5113	0.000212637	annexin 8	Glyma13g26960.2	Resp. to Abiotic Stimulus
	Gma.8489.1.S1_s_at	-2.50031	0.000823233	thiazole biosynthetic enzyme, chloroplast (ARA6) (THI1) (THI4)	Glyma12g16380.2	response_to_DNA_damage_stimulus response_to_cold thiamin_biosynthetic_process oxazole_or_thiazole_biosynthetic_process
	GmaAffx.30065.1.S1_at	-2.49858	0.00272912	DNAJ heat shock N-terminal domain-containing protein	Glyma20g00450.1	protein_folding
	Gma.2513.1.A1_at	-2.35748	2.63343e-05	copper/zinc superoxide dismutase 2	Glyma12g30260.1	response_to_light_stimulus response_to_oxidative_stress response_to_stress removal_of_superoxide_radicals response_to_copper_ion response_to_iron_ion
	Gma.8489.1.S1_at	-2.33864	0.000187775	thiazole biosynthetic enzyme, chloroplast (ARA6) (THI1) (THI4)	Glyma12g16380.2	response_to_DNA_damage_stimulus response_to_cold thiamin_biosynthetic_process oxazole_or_thiazole_biosynthetic_process
	Gma.5524.1.S1_at	-2.29781	0.00226213	Peroxidase superfamily protein	Glyma18g06210.1	response_to_oxidative_stress
	Gma.1299.1.S1_at	-2.28006	3.35312e-05	phosphate 2	Glyma13g31290.1	cellular_response_to_phosphate_starvation phosphate_transport phosphate_ion_homeostasis
	GmaAffx.48172.1.S1_at	-2.26835	3.97468e-05	phosphate 1	Glyma02g00640.1	cellular_response_to_phosphate_starvation phosphate_transport
	Gma.449.1.S1_at	-2.20325	0.000137069	glutathione S-transferase PHI 9	Glyma14g03470.1	defense_response_to_bacterium defense_response toxin_catabolic_process
	Gma.13446.1.A1_at	-2.20066	4.7598e-05	P-loop containing nucleoside triphosphate hydrolases superfamily protein	Glyma04g41060.1	0
	GmaAffx.51669.1.A1_at	-2.11175	0.000358539	Eukaryotic aspartyl protease family protein	Glyma03g30860.1	response_to_salt_stress
	GmaAffx.90984.1.S1_s_at	-2.05796	1.66838e-05	RmlC-like cupins superfamily protein	Glyma19g09840.1	biological_process
	Gma.17687.1.S1_at	-2.04306	0.000492991	HSP20-like chaperones superfamily protein	Glyma18g41650.1	response_to_heat
	Gma.13297.1.S1_at	-2.00265	0.000290004	RGA-like 2	Glyma11g33720.1	response_to_salt_stress jasmonic_acid_mediated_signaling_pathway seed_germination response_to_abscisic_acid_stimulus response_to_ethylene_stimulus gibberellic_acid_mediated_signaling regulation_of_transcription negative_regulation_of_gibberellic_acid_mediated_signaling negative_regulation_of_gibberellic_acid_mediated_signaling seed_dormancy negative_regulation_of_seed_germination response_to_far_…
	GmaAffx.84261.1.S1_at	-1.89405	7.16424e-05	Integrase-type DNA-binding superfamily protein	Glyma06g08990.1	regulation_of_transcription,_DNA-dependent
	GmaAffx.53380.1.S1_at	-1.81332	0.000107627	Chaperone DnaJ-domain superfamily protein	Glyma11g11280.1	protein_folding
	GmaAffx.45241.1.S1_at	-1.80309	0.000611414	Thioredoxin superfamily protein	Glyma14g11010.1	0
	Gma.16812.1.S1_x_at	-1.76663	0.000955559	Peroxidase superfamily protein	Glyma15g13500.1	response_to_salt_stress
	Gma.11179.1.S1_s_at	-1.75583	0.000176325	heat shock cognate protein 70-1	Glyma03g32850.2	response_to_cadmium_ion response_to_cold response_to_heat protein_folding response_to_virus
	GmaAffx.48438.1.S1_at	-1.68621	0.00172269	Chaperone DnaJ-domain superfamily protein	Glyma14g01440.1	protein_folding
	Gma.11115.2.S1_s_at	-1.66967	0.000522597	heat shock protein 70	Glyma11g14950.1	response_to_cadmium_ion response_to_heat protein_folding response_to_bacterium response_to_high_light_intensity response_to_virus response_to_hydrogen_peroxide
	Gma.8824.1.A1_at	-1.64337	0.000108936	Peroxidase superfamily protein	Glyma11g06180.1	response_to_oxidative_stress
	Gma.16603.1.S1_at	-1.59855	0.000630224	heat shock transcription factor B2A	Glyma16g32070.1	0
	Gma.7796.1.S1_at	-1.59467	0.000826014	Chaperone DnaJ-domain superfamily protein	Glyma01g37090.1	protein_folding
	GmaAffx.58580.1.A1_at	-1.5939	0.00542928	UDP-D-glucose/UDP-D-galactose 4-epimerase 1	Glyma07g40150.3	response_to_stress galactose_biosynthetic_process
	Gma.11179.1.S1_at	-1.59319	0.000612068	heat shock cognate protein 70-1	Glyma03g32850.2	response_to_cadmium_ion response_to_cold response_to_heat protein_folding response_to_virus
	GmaAffx.13864.1.S1_at	-1.58555	0.02951	phospholipase A 2A	Glyma14g08910.1	response_to_cadmium_ion plant-type_hypersensitive_response lipid_metabolic_process
	Gma.11179.1.S1_x_at	-1.58119	0.000531266	heat shock cognate protein 70-1	Glyma03g32850.2	response_to_cadmium_ion response_to_cold response_to_heat protein_folding response_to_virus
	Gma.11115.2.S1_at	-1.57572	0.00690842	heat shock protein 70	Glyma11g14950.1	response_to_cadmium_ion response_to_heat protein_folding response_to_bacterium response_to_high_light_intensity response_to_virus response_to_hydrogen_peroxide
	Gma.25.1.S1_at	-1.55958	8.22742e-05	winged-helix DNA-binding transcription factor family protein	Glyma01g42640.1	0
	Gma.13194.1.S1_at	-1.54601	0.000337112	DNAJ heat shock N-terminal domain-containing protein	Glyma12g15560.1	protein_folding
	Signaling - 10
	Identification	Log2(FC)	Pvalue	Description	Phytozome	Gene ontology
	Gma.10653.1.S1_at	-4.03348	4.05646e-05	Leucine-rich repeat protein kinase family protein	Glyma06g18420.1	protein_amino_acid_phosphorylation transmembrane_receptor_protein_tyrosine_kinase_signaling_pathway
	GmaAffx.56237.1.S1_at	-3.73079	1.35761e-05	Leucine-rich repeat protein kinase family protein	Glyma04g36450.1	protein_amino_acid_phosphorylation transmembrane_receptor_protein_tyrosine_kinase_signaling_pathway
	Gma.15907.2.S1_at	-3.03043	3.27134e-06	Leucine-rich repeat (LRR) family protein	Glyma18g53970.1	Signaling
	Gma.13396.1.A1_at	-2.90116	4.07282e-05	Leucine-rich repeat protein kinase family protein	Glyma05g37130.1	protein_amino_acid_phosphorylation transmembrane_receptor_protein_tyrosine_kinase_signaling_pathway
	GmaAffx.2580.1.S1_at	-2.06954	0.000672751	Leucine-rich repeat (LRR) family protein	Glyma20g26350.1	Signaling
	Gma.15907.1.A1_at	-2.04487	2.32265e-05	Leucine-rich repeat (LRR) family protein	Glyma18g53970.1	Signaling
	GmaAffx.24529.1.S1_at	-2.03812	0.0010344	Leucine-rich repeat receptor-like protein kinase family protein	Glyma12g00960.1	protein_amino_acid_phosphorylation
	GmaAffx.12269.1.S1_at	-1.92851	0.000865433	STRUBBELIG-receptor family 8	Glyma15g11820.1	protein_amino_acid_phosphorylation
	GmaAffx.90059.1.S1_s_at	-1.85264	0.000175507	disease resistance family protein / LRR family protein	Glyma09g40860.1	defense_response signal_transduction defense_response_to_fungus
	Gma.15907.1.A1_s_at	-1.81528	2.11002e-05	Leucine-rich repeat (LRR) family protein	Glyma18g53970.1	Signaling
	Structural -9
	Identification	Log2(FC)	Pvalue	Description	Phytozome	Gene ontology
	Gma.2224.2.A1_s_at	-5.30075	1.71745e-05	tubulin beta-1 chain	Glyma14g40380.1	response_to_light_stimulus unidimensional_cell_growth
	Gma.13325.1.S1_at	-4.21321	4.90701e-06	tubulin alpha-2 chain	Glyma04g09350.1	response_to_salt_stress microtubule-based_process
	Gma.2224.1.S1_s_at	-3.96931	3.27134e-06	tubulin beta-1 chain	Glyma17g37770.1	response_to_light_stimulus unidimensional_cell_growth
	GmaAffx.89517.1.S1_s_at	-3.67744	2.22451e-05	ABI-1-like 1	Glyma16g03350.1	actin_nucleation trichome_morphogenesis
	GmaAffx.78421.1.S1_at	-2.4254	8.81627e-05	Plant invertase/pectin methylesterase inhibitor superfamily	Glyma08g15650.1	cell_wall_modification
	Gma.10216.1.S1_a_at	-2.36518	0.00144495	O-methyltransferase 1	Glyma07g05480.1	lignin_biosynthetic_process flavonol_biosynthetic_process
	Gma.18013.1.A1_at	-2.11149	0.000175835	Histone superfamily protein	Glyma15g03710.1	nucleosome_assembly
	GmaAffx.18924.1.S1_at	-1.94023	0.00294552	homogentisate phytyltransferase 1	Glyma01g33070.2	cell_wall_organization unsaturated_fatty_acid_biosynthetic_process response_to_temperature_stimulus fat-soluble_vitamin_biosynthetic_process phloem_loading vitamin_E_biosynthetic_process regulation_of_defense_response
	Gma.602.1.S1_at	-1.59836	0.0205615	Ribosomal protein L4/L1 family	Glyma03g33460.1	translation
	Transport - 37
	Identification	Log2(FC)	Pvalue	Description	Phytozome	Gene ontology
	GmaAffx.38010.2.S1_at	-8.27101	3.27134e-07	Bifunctional inhibitor/lipid-transfer protein/seed storage 2S albumin superfamily protein	Glyma06g07070.1	lipid_transport
	Gma.3291.1.S1_at	-6.14312	0	Bifunctional inhibitor/lipid-transfer protein/seed storage 2S albumin superfamily protein	Glyma14g14220.1	lipid_transport
	GmaAffx.38010.1.S1_s_at	-5.75221	4.90701e-07	Bifunctional inhibitor/lipid-transfer protein/seed storage 2S albumin superfamily protein	Glyma04g06970.1	lipid_transport defense_response_to_fungus
	GmaAffx.68657.1.S1_at	-5.61643	4.90701e-07	Bifunctional inhibitor/lipid-transfer protein/seed storage 2S albumin superfamily protein	Glyma18g26120.1	lipid_transport systemic_acquired_resistance
	Gma.12964.1.A1_at	-5.39448	4.90701e-07	nitrate transporter 1:2	Glyma05g01380.1	Transport
	GmaAffx.34785.21.S1_at	-4.89224	1.03047e-05	Thioredoxin superfamily protein	Glyma10g02610.1
	Gma.2475.1.S1_at	-4.2241	2.61707e-06	Leucine-rich repeat (LRR) family protein	Glyma07g33950.1
	GmaAffx.34785.4.S1_at	-4.21595	2.45351e-06	Glutaredoxin family protein	Glyma02g17190.1
	GmaAffx.82121.1.S1_at	-4.0092	3.43491e-06	RAD-like 6	Glyma16g25250.1
	Gma.1231.1.S1_at	-3.57162	0.000140831	inositol transporter 1	Glyma20g39040.1	myo-inositol_transport
	GmaAffx.2472.1.S1_at	-3.15697	8.17835e-06	Heavy metal transport/detoxification superfamily protein	Glyma15g12540.1	metal_ion_transport
	Gma.6255.1.S1_at	-2.88902	7.08245e-05	zinc transporter 10 precursor	Glyma07g34930.1	cadmium_ion_transport hyperosmotic_response cellular_iron_ion_homeostasis iron_ion_transport zinc_ion_transport response_to_abscisic_acid_stimulus response_to_auxin_stimulus response_to_cytokinin_stimulus response_to_cytokinin_stimulus
	Gma.3534.1.S1_a_at	-2.53711	4.56352e-05	Vacuolar protein sorting-associated protein 26	Glyma09g30660.1	intracellular_protein_transport retrograde_transport,_endosome_to_Golgi
	GmaAffx.42925.1.S1_s_at	-2.37619	0.000166838	cytochrome P450, family 76, subfamily C, polypeptide 4	Glyma10g34460.1
	Gma.149.1.S1_at	-2.37084	2.45351e-06	Protein kinase superfamily protein	Glyma20g31030.1
	Gma.3579.1.S1_at	-2.34479	0.000289514	Galactose oxidase/kelch repeat superfamily protein	Glyma08g18080.1
	GmaAffx.33712.2.S1_at	-2.29173	0.000482032	arabinogalactan protein 18	Glyma01g39810.1
	GmaAffx.26509.1.S1_at	-2.28206	0.000288696	NAC domain containing protein 36	Glyma11g10230.1
	Gma.5203.1.S1_at	-2.16234	0.000939693	Chaperonin-like RbcX protein	Glyma15g11800.1	0
	Gma.4628.1.S1_at	-2.03406	0.000130527	cytochrome P450, family 76, subfamily C, polypeptide 4	Glyma10g34460.1	0
	GmaAffx.84653.1.S1_at	-2.01217	0.000637094	Lung seven transmembrane receptor family protein	Glyma13g10330.1
	Gma.10654.1.S1_at	-2.00294	0.00012382	Major facilitator superfamily protein	Glyma06g17760.1
	Gma.13746.1.A1_at	-1.93525	0.000996123	blue-copper-binding protein	Glyma08g22680.1	aluminum_ion_transport response_to_oxidative_stress response_to_absence_of_light response_to_wounding
	GmaAffx.28876.1.S1_at	-1.92732	0.000926607	Nucleotide-sugar transporter family protein	Glyma09g09220.1	Transport
	Gma.6278.1.S1_at	-1.92311	0.00190065	Bifunctional inhibitor/lipid-transfer protein/seed storage 2S albumin superfamily protein	Glyma03g16620.2	lipid_transport
	GmaAffx.78708.1.S1_at	-1.91123	0.000151627	RING/U-box superfamily protein	Glyma15g19030.1
	GmaAffx.47646.1.S1_at	-1.86198	0.000273811	Nucleotide-diphospho-sugar transferase family protein	Glyma16g34280.1
	GmaAffx.42044.2.S1_at	-1.82524	0.00207272	MYB-like 102	Glyma08g06440.1
	Gma.14152.2.A1_at	-1.79272	0.000140831	lipid transfer protein 1	Glyma03g04950.1	lipid_transport
	Gma.4746.1.A1_s_at	-1.78262	0.00185894	Cupredoxin superfamily protein	Glyma05g14800.1	0
	GmaAffx.64151.1.S1_at	-1.62784	0.00124082	oligopeptide transporter 4	Glyma15g06520.1	Transport
	GmaAffx.42044.1.A1_at	-1.61695	0.00201596	MYB-like 102	Glyma07g30860.1
	GmaAffx.1338.1.S1_at	-1.5933	0.00128793	syntaxin of plants 121	Glyma02g35210.1	defense_response intracellular_protein_transport membrane_fusion protein_targeting_to_membrane response_to_fungus jasmonic_acid_mediated_signaling_pathway salicylic_acid_mediated_signaling_pathway response_to_abscisic_acid_stimulus response_to_abscisic_acid_stimulus defense_response_to_fungus negative_regulation_of_cellular_defense_response negative_regulation_of_defense_response regulation_of_pl…
	GmaAffx.47250.1.S1_at	-1.5759	0.000222124	ammonium transporter 1;1	Glyma10g26690.1	Transport
	Gma.9710.1.A1_at	-1.55281	0.00381962	Sulfite exporter TauE/SafE family protein	Glyma01g38130.1
	Gma.13027.1.A1_at	-1.54643	0.000158824	Transmembrane amino acid transporter family protein	Glyma11g35080.1	amino_acid_transport response_to_nematode response_to_auxin_stimulus response_to_ethylene_stimulus auxin_polar_transport positive_gravitropism establishment_of_planar_polarity root_hair_cell_differentiation root_hair_cell_differentiation
	GmaAffx.20847.1.S1_at	-1.5162	0.000160459	Nucleotide-sugar transporter family protein	Glyma09g09220.1
	GO uncharacterized - 71
	Identification	Log2(FC)	Pvalue	Description	Phytozome	Gene ontology
	Gma.1201.1.A1_at	-10.1588	3.27134e-07		Glyma15g06270.1
	Gma.1303.1.S1_at	-8.21999	4.74345e-06		Glyma01g34300.1
	Gma.10234.1.S1_at	-5.59278	3.27134e-07		Glyma19g32620.1
	Gma.13931.1.A1_at	-5.42454	4.90701e-07		Glyma01g41840.1
	GmaAffx.30754.1.S1_at	-5.16843	2.45351e-06		Glyma02g48170.1
	GmaAffx.80099.1.S1_at	-5.08176	2.61707e-06		Glyma02g14460.1
	Gma.10104.1.S1_at	-5.04839	6.86982e-06		Glyma15g15160.1
	Gma.13254.1.A1_at	-4.52484	1.9628e-06		Glyma12g32590.1
	Gma.6511.1.S1_at	-4.40418	4.90701e-07		Glyma01g36720.1
	GmaAffx.74878.1.S1_at	-4.39579	2.61707e-06		Glyma07g23480.1
	GmaAffx.36428.1.A1_at	-4.28605	4.90701e-07		Glyma19g04010.1
	Gma.2536.1.S1_at	-4.03872	2.92785e-05		Glyma08g45310.1
	Gma.10661.3.S1_at	-4.00186	8.01479e-06		Glyma11g38170.1
	GmaAffx.11155.1.A1_at	-4.00023	1.4721e-06		Glyma06g06900.1
	Gma.16592.1.S1_at	-3.78074	5.64306e-05		Glyma08g07380.1
	GmaAffx.81655.1.S1_at	-3.44497	1.86466e-05		Glyma08g07310.1
	Gma.12876.1.A1_at	-3.43131	5.23415e-06		Glyma09g35030.1
	Gma.3325.1.S1_at	-3.37198	3.92561e-06		Glyma03g32000.1
	Gma.4354.1.S1_at	-3.32873	0.000209529		Glyma14g00310.1
	Gma.14000.1.S1_at	-3.31163	4.74345e-06		Glyma10g06210.1
	GmaAffx.77077.1.S1_at	-3.1958	2.37172e-05		Glyma09g32580.1
	Gma.16092.1.A1_at	-3.11379	0.000189738		Glyma13g28350.1
	Gma.12641.1.A1_at	-3.09908	1.63567e-05		Glyma19g31980.1
	Gma.17877.1.S1_at	-3.09896	0.000467802		Glyma18g01730.1
	Gma.4624.1.S1_s_at	-3.06082	0.000525377		Glyma11g12650.5
	GmaAffx.88979.1.A1_s_at	-3.04528	1.94645e-05		Glyma15g42800.1
	Gma.16832.1.S1_s_at	-2.75301	0.000288696		Glyma02g09210.1
	GmaAffx.78636.1.S1_at	-2.64453	0.000979767		Glyma06g42950.1
	GmaAffx.34931.1.S1_at	-2.62462	1.71745e-05		Glyma03g29260.1
	GmaAffx.81457.1.S1_s_at	-2.59762	0.000561853		Glyma16g26990.1
	GmaAffx.19541.1.S1_s_at	-2.48755	0.000114497		Glyma18g01730.1
	Gma.1307.1.S1_at	-2.40704	3.14049e-05		Glyma02g14400.1
	GmaAffx.78635.1.S1_at	-2.39956	0.00242521		Glyma07g04000.1
	GmaAffx.89772.4.S1_at	-2.34675	0.00147178		Glyma17g03360.1
	GmaAffx.49081.1.S1_at	-2.338	6.31369e-05		Glyma09g35000.1
	Gma.5947.1.S1_s_at	-2.32556	0.000691725		Glyma09g04530.1
	Gma.5610.1.S1_at	-2.23903	7.73672e-05		Glyma06g21170.1
	GmaAffx.79779.1.S1_at	-2.16948	0.000100267		Glyma08g22370.1
	Gma.13380.1.A1_s_at	-2.16266	0.00106041		Glyma03g23390.1
	Gma.5838.1.S1_s_at	-2.15396	0.00122708		Glyma08g14060.1
	GmaAffx.79779.2.S1_at	-2.08497	0.000515563		Glyma07g03700.1
	GmaAffx.26650.1.S1_at	-2.07223	0.000126601		Glyma11g37800.1
	GmaAffx.61404.1.A1_at	-2.06778	0.000115805		Glyma13g33090.1
	GmaAffx.28582.1.S1_at	-2.02723	0.00290103		Glyma09g04170.1
	Gma.11257.1.S1_at	-2.02009	0.000241261		Glyma06g47750.1
	GmaAffx.11631.1.S1_at	-1.96702	8.78355e-05		Glyma13g21220.1
	Gma.10756.1.S1_s_at	-1.94155	0.000134289		Glyma11g08570.1
	Gma.14000.2.A1_at	-1.93401	7.04974e-05		Glyma10g06210.1
	GmaAffx.32765.1.S1_at	-1.93261	0.00146065		Glyma17g35110.1
	Gma.8628.1.S1_at	-1.93204	0.000672751		Glyma05g25920.1
	GmaAffx.18040.1.S1_s_at	-1.9206	0.00222549		Glyma09g04520.1
	Gma.2772.1.S1_at	-1.90857	4.79252e-05		Glyma13g33470.1
	GmaAffx.3758.1.S1_at	-1.87939	0.000345944		Glyma08g08860.1
	Gma.13298.1.S1_s_at	-1.8118	0.00125472		Glyma02g47310.1
	Gma.9781.1.S1_at	-1.79516	0.000834683		Glyma11g12690.1
	Gma.6555.1.S1_at	-1.78658	0.000939693	Auxin-responsive family protein	Glyma07g39630.1
	GmaAffx.56720.1.A1_at	-1.7425	0.000118913		Glyma14g05830.1
	GmaAffx.54553.1.S1_at	-1.74179	0.00053879		Glyma20g01670.1
	Gma.10836.1.S1_at	-1.74045	0.00045717		Glyma08g16810.1
	GmaAffx.93575.1.S1_s_at	-1.72518	0.00676088		Glyma07g16420.1
	Gma.15247.2.A1_at	-1.70429	0.006614		Glyma20g33250.1
	Gma.6219.1.S1_at	-1.69111	0.00322522		Glyma08g14270.1
	Gma.16152.1.S1_at	-1.67665	0.00342706		Glyma14g01450.1
	Gma.4318.1.S1_at	-1.65675	0.00191439		Glyma12g33130.1
	GmaAffx.53370.1.S1_at	-1.63429	0.000544678		Glyma17g17310.1
	GmaAffx.636.1.S1_at	-1.62687	0.000193991		Glyma03g35400.1
	Gma.11672.1.S1_at	-1.60812	0.000336294		Glyma15g01100.2
	GmaAffx.92098.1.S1_at	-1.60454	0.000535846		Glyma06g47750.1
	GmaAffx.82048.1.S1_at	-1.57847	0.000751754		Glyma01g43010.1
	Gma.9748.1.S1_at	-1.55768	0.0107325		Glyma05g00830.1
	Gma.17115.1.S1_at	-1.53863	0.016308		Glyma08g02560.1
	Gma.16976.1.S1_s_at	-1.52845	0.0018506		Glyma06g14910.1
