# Supplementary material for: The Molecular Chaperone Binding Protein BiP Prevents Leaf Dehydration-Induced Cellular Homeostasis Disruption
Source: PLoS One. 2014 Jan 29;9(1):e86661. doi: 10.1371/journal.pone.0086661 (PMC3906070; doi:10.1371/journal.pone.0086661)
Supplement: Table S12 — Functional categorization of up-regulated genes in (A) 35S::BiP-4(−1.6)25d-Wtirrigated and (B) 35S::BiP-4(−1.6)25d-35S::BiP-4irrigated. (XLSX) [file pone.0086661.s013.xlsx]

## Sheet: BiP25(-1,6)up
	Table S12. Functional categorization of up-regulated genes in (A) 35S::BiP-4(-1.6)25d-Wtirrigated and (B)35S::BiP-4(-1.6)25d-35S::BiP-4irrigated
	(A) Functional categorization of up-regulated genes in 35S::BiP-4(-1.6)25d-Wtirrigated
	Amino Acid Metabolic Process - 33
	Identification	Log2(FC)	Pvalue	Description	Phytozome	Gene ontology
				Biosynthetic process - 23
	GmaAffx.37477.1.S1_s_at	6.07092	9.81402e-07	branched-chain-amino-acid aminotransferase 2, chloroplastic-like	Glyma06g05280.5	branched_chain_family_amino_acid_metabolic_process metabolic_process
	Gma.3405.1.S1_s_at	5.28795	1.73381e-05	branched-chain-amino-acid aminotransferase 2, chloroplastic-like /// branched-chain-amino-acid aminotransferase 2, chloroplastic-like	Glyma06g05280.4	branched_chain_family_amino_acid_metabolic_process metabolic_process
	GmaAffx.34646.1.S1_at	3.74066	1.63567e-07	glutamate synthase [NADH], amyloplastic-like	Glyma14g32500.1	response_to_cadmium_ion glutamate_biosynthetic_process nitrate_assimilation
	GmaAffx.3378.1.S1_at	3.31745	0.000168965	alanine--glyoxylate aminotransferase 2 homolog 3, mitochondrial-like	Glyma18g44250.1	0
	GmaAffx.34646.2.S1_at	3.06203	4.74345e-06	glutamate synthase [NADH], amyloplastic-like	Glyma19g16450.1	response_to_cadmium_ion glutamate_biosynthetic_process nitrate_assimilation
	GmaAffx.66195.1.S1_at	3.0608	2.96056e-05	cytokinin riboside 5'-monophosphate phosphoribohydrolase LOG8-like	Glyma06g05560.1	lysine_biosynthetic_process_via_diaminopimelate
	GmaAffx.66195.1.A1_at	2.99361	2.94421e-06	Putative lysine decarboxylase family protein	Glyma06g05560.1	lysine_biosynthetic_process_via_diaminopimelate
	GmaAffx.82465.1.S1_at	2.9063	0.000129218	alanine--glyoxylate aminotransferase 2 homolog 1, mitochondrial-like	Glyma05g31630.1	response_to_cadmium_ion
	Gma.3888.2.S1_at	2.83315	3.20591e-05	inositol oxygenase 1-like	Glyma08g21300.1	biological_process
	Gma.1711.1.S1_at	2.78763	6.85346e-05	probable adenylate kinase 1, chloroplastic-like /// probable adenylate kinase 1, chloroplastic-like	Glyma13g19880.1	amino_acid_biosynthetic_process root_development shoot_development
	Gma.3405.2.S1_s_at	2.63201	1.9628e-06	branched-chain-amino-acid aminotransferase 2, chloroplastic-like	Glyma06g05280.5	branched_chain_family_amino_acid_metabolic_process metabolic_process
	GmaAffx.61931.1.S1_at	2.61225	0.000143285	alanine--glyoxylate aminotransferase 2 homolog 3, mitochondrial-like	Glyma18g44250.1
	Gma.4333.1.S1_at	2.33994	1.32489e-05	glutamate synthase [NADH], amyloplastic-like	Glyma04g41540.1	response_to_cadmium_ion glutamate_biosynthetic_process nitrate_assimilation
	Gma.6440.1.S1_at	2.00738	0.000178779	Thiamin pyrophosphokinase 1-like	Glyma19g39770.1	thiamin_metabolic_process
	Gma.18005.3.S1_at	1.891	0.00273926	glutamate synthase [NADH], amyloplastic-like	Glyma04g41540.1	response_to_cadmium_ion glutamate_biosynthetic_process nitrate_assimilation
	GmaAffx.90764.1.S1_at	1.85171	0.00455943	3-phosphoshikimate 1-carboxyvinyltransferase, chloroplastic-like	Glyma03g03190.2	aromatic_amino_acid_family_biosynthetic_process chorismate_biosynthetic_process glyphosate_metabolic_process
	Gma.10771.1.A1_at	1.84085	0.00151561	phosphomethylpyrimidine synthase-like	Glyma11g26470.1	thiamin_biosynthetic_process
	Gma.17311.1.A1_s_at	1.80708	0.00113761	arogenate dehydratase/prephenate dehydratase 2, chloroplastic-like	Glyma12g07720.5	L-phenylalanine_biosynthetic_process
	Gma.13212.1.S1_at	1.8014	0.000172236	glutamate-rich WD repeat-containing protein 1-like	Glyma05g28040.2	biological_process
	Gma.17202.1.S1_at	1.73091	4.6453e-05	3-phosphoshikimate 1-carboxyvinyltransferase, chloroplastic-like	Glyma03g03190.2	aromatic_amino_acid_family_biosynthetic_process chorismate_biosynthetic_process glyphosate_metabolic_process
	GmaAffx.87494.1.S1_at	1.62916	0.000128727	glutamate-rich WD repeat-containing protein 1-like	Glyma05g28040.1	biological_process
	GmaAffx.93082.1.S1_at	1.57637	0.000128237	3-phosphoshikimate 1-carboxyvinyltransferase, chloroplastic-like	Glyma03g03190.2	aromatic_amino_acid_family_biosynthetic_process chorismate_biosynthetic_process glyphosate_metabolic_process
	GmaAffx.24368.1.A1_at	1.56644	0.00029164	Arogenate dehydratase/prephenate dehydratase 6, chloroplastic-like	Glyma12g30660.1	L-phenylalanine_biosynthetic_process
				Catabolic process - 9
	Gma.17594.2.S1_at	4.42504	9.73224e-05	methionine gamma-lyase-like	Glyma10g31590.1	amino_acid_metabolic_process methionine_catabolic_process_via_2-oxobutanoate
	Gma.17594.1.A1_at	4.24434	4.08918e-06	methionine gamma-lyase-like	Glyma10g31590.1	amino_acid_metabolic_process methionine_catabolic_process_via_2-oxobutanoate
	GmaAffx.84961.1.S1_at	2.47075	0.000124311	sphingosine-1-phosphate lyase-like	Glyma18g52070.1	amino_acid_metabolic_process sphingolipid_catabolic_process
	GmaAffx.85405.1.S1_at	2.44563	7.83486e-05	glutamyl-tRNA(Gln) amidotransferase subunit A-like	Glyma05g33310.1	acrylonitrile_catabolic_process aldoxime_metabolic_process
	GmaAffx.93457.1.S1_s_at	2.39928	3.33677e-05	putative glutamine amidotransferase-like protein RP404-like	Glyma18g53170.1	glutamine_metabolic_process
	GmaAffx.6841.2.S1_at	2.12694	6.31369e-05	methionine gamma-lyase-like	Glyma13g10360.1	amino_acid_metabolic_process methionine_catabolic_process_via_2-oxobutanoate
	Gma.2588.1.S1_at	1.8232	0.00142941	sphingosine-1-phosphate lyase-like	Glyma18g52070.1	amino_acid_metabolic_process sphingolipid_catabolic_process
	Gma.2819.2.S1_at	1.77529	0.000325498	probable phenylalanyl-tRNA synthetase beta chain-like	Glyma05g07640.2	phenylalanyl-tRNA_aminoacylation
	GmaAffx.46103.1.S1_at	1.58731	0.000702357	hydroxymethylglutaryl-CoA lyase, mitochondrial-like	Glyma14g04110.1	leucine_metabolic_process
				Signaling - 1
	GmaAffx.77634.1.S1_at	1.50692	0.00113924	glutamate receptor 2.7-like	Glyma13g30620.1	cellular_calcium_ion_homeostasis response_to_light_stimulus
	Biological Process/Metabolic process - 483
	Identification	Log2(FC)	Pvalue	Description	Phytozome	Gene ontology
	GmaAffx.80465.1.S1_at	9.66411	0	glycogenin-1-like	Glyma19g41550.1	carbohydrate_biosynthetic_process
	Gma.8539.1.S1_at	8.42992	0	seed maturation protein PM41	Glyma08g17100.1	biological_process
	GmaAffx.40455.1.S1_at	7.13338	1.63567e-07	glucose and ribitol dehydrogenase homolog 1-like	Glyma03g39870.2	metabolic_process
	GmaAffx.40455.2.S1_s_at	6.45519	0	glucose and ribitol dehydrogenase homolog 1-like	Glyma03g39870.2	metabolic_process
	Gma.177.1.S1_at	6.35069	0	24 kDa seed maturation protein	Glyma11g06280.1	biological_process
	Gma.6850.1.S1_at	5.91036	3.27134e-07	HXXXD-type acyl-transferase family protein	Glyma04g04240.1	biological_process
	Gma.5889.1.S1_at	5.82545	0	O-glucosyltransferase rumi-like	Glyma11g27050.1	biological_process
	GmaAffx.35664.1.S1_at	5.63695	1.79924e-06	transmembrane protein 205-like	Glyma08g26100.1	biological_process
	GmaAffx.15215.1.S1_at	5.60001	6.86982e-06	probable mannitol dehydrogenase-like	Glyma01g02580.1	plant-type_hypersensitive_response response_to_bacterium
	Gma.8530.1.S1_at	5.57571	1.63567e-07	seed maturation protein PM35	Glyma17g17860.1	biological_process
	Gma.2560.3.S1_a_at	5.49434	1.79924e-06	Plant neutral invertase family protein	Glyma07g36440.1	biological_process
	GmaAffx.86247.1.S1_s_at	5.38959	7.85122e-06	dd15	Glyma02g02560.1	biological_process
	GmaAffx.91881.1.S1_s_at	5.38272	2.63343e-05	Uncharacterised conserved protein UCP031279	Glyma17g35190.1	biological_process
	Gma.2986.1.S1_at	5.35711	8.17835e-07	SNF1-related protein kinase regulatory subunit gamma-like PV42a-like	Glyma13g44260.1	biological_process
	GmaAffx.27818.2.S1_at	5.29387	1.32489e-05	acyltransferase-like protein At3g26840, chloroplastic-like	Glyma16g05570.1	metabolic_process
	Gma.6672.1.S1_a_at	5.26545	1.66838e-05	glycine-rich protein	Glyma13g31840.1	biological_process
	GmaAffx.93227.1.S1_s_at	5.20246	6.37912e-06	HXXXD-type acyl-transferase family protein	Glyma04g04240.1	biological_process
	GmaAffx.672.1.A1_s_at	5.18073	1.63567e-07	Kunitz family trypsin and protease inhibitor protein	Glyma08g25510.1	biological_process
	GmaAffx.68813.1.S1_at	5.17064	2.78064e-06	UDP-glycosyltransferase 74F1-like	Glyma19g03010.1	para-aminobenzoic_acid_metabolic_process
	GmaAffx.82962.1.S1_at	5.15186	8.34192e-06	TSPO(outer membrane tryptophan-rich sensory protein)-related	Glyma03g37140.1	biological_process
	Gma.1716.1.S1_at	5.0916	3.43491e-06	dd15	Glyma02g02560.1	biological_process
	GmaAffx.50095.4.S1_s_at	5.08462	4.08918e-06	Protein of unknown function (DUF579)	Glyma08g11000.1	biological_process
	Gma.10907.2.S1_s_at	5.05424	0	Stem-specific protein TSJT1-like	Glyma15g07720.4	biological_process
	Gma.14679.1.S1_s_at	5.04737	1.9628e-06	UPF0414 transmembrane protein C20orf30 homolog /// UPF0414 transmembrane protein C20orf30 homolog	Glyma17g06410.2	biological_process
	GmaAffx.50095.1.S1_at	5.00936	3.50034e-05	Protein of unknown function (DUF579)	Glyma08g11000.1	biological_process
	Gma.168.1.S1_at	4.99551	4.08918e-06	seed maturation protein PM28	Glyma08g18400.1	biological_process
	GmaAffx.73698.1.S1_at	4.9873	1.63567e-07	SNF1-related protein kinase regulatory subunit gamma-like PV42a-like	Glyma13g44260.1	biological_process
	GmaAffx.24413.1.A1_at	4.89638	2.28994e-06	SNF1-related protein kinase regulatory subunit gamma-like PV42a-like	Glyma15g01000.1	biological_process
	GmaAffx.59823.1.S1_at	4.82939	0.00014214	pentatricopeptide repeat-containing protein At3g29230-like	Glyma16g21950.1	biological_process
	GmaAffx.27818.1.A1_at	4.76939	4.08918e-06	acyltransferase-like protein At3g26840, chloroplastic-like	Glyma19g27200.1	metabolic_process
	GmaAffx.51131.1.S1_s_at	4.69965	3.92561e-06	maturation protein PM3	Glyma10g35010.2	biological_process
	GmaAffx.93545.1.S1_at	4.66616	1.63567e-07	Kunitz family trypsin and protease inhibitor protein	Glyma08g25510.1	biological_process
	Gma.52.1.S1_at	4.64432	1.37396e-05	isocitrate lyase 2-like	Glyma12g10780.1	metabolic_process
	GmaAffx.79985.1.S1_at	4.5774	1.63567e-07	cell wall / vacuolar inhibitor of fructosidase 1	Glyma17g04040.1	biological_process
	GmaAffx.57432.1.S1_at	4.52613	1.14497e-06	ninja-family protein Os03g0419100-like	Glyma06g22210.3	biological_process
	Gma.6672.1.S1_at	4.52528	3.32041e-05	glycine-rich protein	Glyma13g31840.1	biological_process
	Gma.762.1.S1_at	4.45178	2.28994e-06	protein LURP-one-related 17-like	Glyma05g37350.1	biological_process
	Gma.10026.1.S1_at	4.41959	1.16133e-05	cell wall / vacuolar inhibitor of fructosidase 1	Glyma17g04040.1	biological_process
	Gma.13356.1.S1_at	4.35874	1.63567e-07	allergen Gly m Bd 28K	Glyma11g15870.1	biological_process
	Gma.3.1.S1_at	4.35715	3.27134e-07	maturation protein PM3	Glyma10g35010.2	biological_process
	Gma.2253.1.S1_at	4.32975	3.27134e-07	seed maturation protein PM34	Glyma20g37670.1	metabolic_process
	Gma.13115.1.S1_at	4.32795	1.27582e-05	Methyltransferase-like protein 13-like	Glyma15g16960.1	metabolic_process
	GmaAffx.60873.1.S1_at	4.32456	2.12637e-06	Plant neutral invertase family protein	Glyma17g04160.2	biological_process
	GmaAffx.90107.1.S1_s_at	4.29692	3.92561e-06	reticulon-like protein B5-like	Glyma16g03410.2	biological_process
	GmaAffx.78921.1.A1_at	4.29182	1.63567e-07	acyl-protein thioesterase 2-like	Glyma08g22420.1	biological_process
	Gma.133.1.S1_at	4.29101	1.9628e-06	seed maturation protein PM27	Glyma12g00370.1	biological_process
	Gma.15232.1.S1_a_at	4.2496	2.99328e-05	aldehyde dehydrogenase family 7 member A1-like	Glyma15g19670.1	response_to_desiccation response_to_salt_stress response_to_abscisic_acid_stimulus
	GmaAffx.68456.1.S1_at	4.15333	2.01187e-05	isoflavone 2'-hydroxylase-like	Glyma11g05530.1	0
	GmaAffx.52789.1.S1_at	4.10812	0.000114824	extended synaptotagmin-2-B-like /// extended synaptotagmin-3-like	Glyma12g03620.2	biological_process
	Gma.13273.1.A1_at	4.10698	1.24311e-05	HXXXD-type acyl-transferase family protein	Glyma03g40670.1	biological_process
	Gma.17318.1.S1_at	4.09911	3.27134e-07	EamA-like transporter family	Glyma17g33790.1	biological_process
	Gma.3043.1.S1_at	4.06925	1.63567e-07	sialidase-like	Glyma02g45690.1	0
	Gma.1601.1.A1_at	4.05904	3.43491e-06	Medium-chain-fatty-acid--CoA ligase-like	Glyma14g38920.1	metabolic_process
	Gma.1746.1.S1_at	3.98872	5.23415e-06	isocitrate lyase 1-like	Glyma06g45950.1	metabolic_process
	Gma.5478.1.S1_at	3.94369	1.16133e-05	UDP-glycosyltransferase 73B3-like	Glyma11g00230.1	flavonol_biosynthetic_process response_to_other_organism
	Gma.15227.1.S1_s_at	3.89661	8.83262e-06	peroxisomal adenine nucleotide carrier 1 /// peroxisomal membrane protein PMP34-like	Glyma02g11800.1	mitochondrial_transport transport
	GmaAffx.6017.2.S1_at	3.85584	8.03114e-05	Tetratricopeptide repeat (TPR)-like superfamily protein	Glyma17g14350.1	biological_process
	Gma.398.2.S1_at	3.85292	0.000274629	homocysteine S-methyltransferase 3-like	Glyma20g28720.6	biological_process
	Gma.3713.1.S1_s_at	3.84586	1.01412e-05	alpha-amylase/subtilisin inhibitor-like	Glyma15g27660.1	biological_process
	Gma.2560.3.S1_at	3.84201	1.39032e-05	Plant neutral invertase family protein	Glyma07g36440.1	biological_process
	GmaAffx.91143.1.S1_s_at	3.82244	4.08918e-06	Octicosapeptide/Phox/Bem1p family protein	Glyma13g32730.1	biological_process
	Gma.8324.1.S1_at	3.79255	4.74345e-06	protein SGT1 homolog At5g65490-like	Glyma01g02800.1	biological_process
	GmaAffx.83880.1.A1_at	3.79147	1.4721e-06	EXORDIUM like 2	Glyma02g37070.1	biological_process
	GmaAffx.57432.2.S1_at	3.77623	6.37912e-06	ninja-family protein Os03g0419100-like	Glyma06g22210.2	biological_process
	GmaAffx.87563.1.S1_at	3.76328	1.11226e-05	alcohol dehydrogenase 1B-like	Glyma08g00740.2	metabolic_process
	GmaAffx.46603.1.S1_at	3.73702	2.35537e-05	GEM-like protein 5-like	Glyma19g27260.1	biological_process
	Gma.8301.2.S1_at	3.72905	2.28994e-06	Calmodulin-binding protein	Glyma15g07330.2	biological_process
	Gma.6193.1.S1_at	3.72712	1.63567e-07	UPF0414 transmembrane protein C20orf30 homolog	Glyma13g00350.2	biological_process
	GmaAffx.23879.1.S1_at	3.72567	3.53305e-05	Protein of unknown function (DUF1223)	Glyma12g16270.1	biological_process
	GmaAffx.2262.1.S1_at	3.72274	1.9628e-06	Protein of unknown function (DUF1336)	Glyma14g12180.1	biological_process
	GmaAffx.9503.1.S1_at	3.68349	3.27134e-05	hydroxyproline-rich glycoprotein family protein	Glyma18g24740.1	biological_process
	Gma.1746.1.S1_s_at	3.67029	1.93009e-05	isocitrate lyase 2-like	Glyma06g45950.1	metabolic_process
	Gma.10393.1.S1_at	3.66893	5.07058e-06	O-glucosyltransferase rumi-like	Glyma18g07010.1	biological_process
	GmaAffx.50515.1.S1_at	3.661	0.00165072	sieve element occlusion s	Glyma20g34670.1	biological_process
	Gma.7120.1.S1_at	3.64387	1.14497e-06	peroxisomal aminotransferase	Glyma01g32090.1	0
	Gma.1571.1.S1_at	3.57664	1.37396e-05	peroxisomal betaine-aldehyde dehydrogenase	Glyma06g19820.1	metabolic_process glycine_betaine_biosynthetic_process_from_choline
	Gma.1872.1.S1_at	3.53633	2.01187e-05	Sucrose-binding protein-like	Glyma10g03390.1	biological_process
	Gma.5491.2.S1_a_at	3.51223	2.17544e-05	bifunctional dihydroflavonol 4-reductase/flavanone 4-reductase-like	Glyma09g33820.2	lignin_biosynthetic_process
	GmaAffx.64967.2.S1_s_at	3.50936	9.73224e-05	2-oxoglutarate (2OG) and Fe(II)-dependent oxygenase superfamily protein	Glyma15g40890.1	biological_process
	Gma.11026.1.S1_at	3.50773	5.83934e-05	miraculin-like	Glyma09g29360.1	biological_process
	Gma.2627.2.S1_at	3.5042	1.79924e-06	CBS domain-containing protein CBSX1, chloroplastic-like	Glyma02g11600.1	biological_process
	GmaAffx.6017.1.A1_at	3.49435	4.08918e-06	Tetratricopeptide repeat (TPR)-like superfamily protein	Glyma17g14350.1	biological_process
	GmaAffx.88320.1.S1_at	3.45037	0.000550076	Phenazine biosynthesis PhzC/PhzF protein	Glyma02g16740.3	biosynthetic_process
	GmaAffx.77420.1.S1_at	3.4252	8.50549e-06	O-glucosyltransferase rumi-like	Glyma11g27050.1	biological_process
	GmaAffx.93194.1.S1_s_at	3.39536	3.27134e-05	Uncharacterised conserved protein UCP031279	Glyma06g05030.1	biological_process
	GmaAffx.73256.1.S1_at	3.34382	0	probable membrane-associated kinase regulator 6-like	Glyma18g15340.1	biological_process
	Gma.4449.1.S1_at	3.32875	4.08918e-06	Uncharacterised conserved protein UCP031279	Glyma06g05030.1	biological_process
	GmaAffx.10239.1.S1_at	3.32804	4.05646e-05	Protein of unknown function (duplicated DUF1399)	Glyma02g38190.1	biological_process
	Gma.7640.1.S1_at	3.32603	1.4721e-06	Octicosapeptide/Phox/Bem1p (PB1) domain-containing protein / tetratricopeptide repeat (TPR)-containing protein	Glyma09g12000.1	biological_process
	GmaAffx.89867.1.A1_s_at	3.30561	5.57764e-05	Phenazine biosynthesis PhzC/PhzF protein	Glyma02g16740.3	biosynthetic_process
	Gma.12031.2.S1_at	3.29451	2.04459e-05	Protein of unknown function (DUF1645)	Glyma02g04000.1	biological_process
	Gma.3712.1.S1_s_at	3.28893	1.94645e-05	SNF1-related protein kinase regulatory subunit gamma-1-like	Glyma06g17910.2	biological_process
	Gma.12977.1.S1_at	3.27598	1.16133e-05	glycine-rich protein	Glyma17g03230.1	biological_process
	GmaAffx.92970.1.S1_s_at	3.26867	0.000322391	pfkB-like carbohydrate kinase family protein	Glyma14g37260.1	biological_process
	GmaAffx.64367.1.S1_at	3.26567	5.93748e-05	SNARE associated Golgi protein family	Glyma17g14590.1	biological_process
	Gma.1616.1.S1_at	3.25296	2.61707e-06	probable aldehyde dehydrogenase-like	Glyma05g01300.3	oxygen_and_reactive_oxygen_species_metabolic_process proline_metabolic_process proline_catabolic_process_to_glutamate
	GmaAffx.87773.1.S1_at	3.23328	1.4721e-06	B3 domain-containing transcription factor VRN1-like	Glyma11g13210.2	vernalization_response
	GmaAffx.65382.1.S1_at	3.23172	1.11226e-05	8-amino-7-oxononanoate synthase-like	Glyma04g16260.2	biosynthetic_process biotin_biosynthetic_process
	Gma.3048.1.S1_a_at	3.20898	2.63343e-05	CASP-like protein 10-like /// CASP-like protein 10-like	Glyma11g33030.1	biological_process
	GmaAffx.14279.1.S1_at	3.20838	0.000525541	stachyose synthase-like	Glyma19g40550.1	biological_process
	GmaAffx.85992.1.S1_at	3.20796	8.50549e-06	lysine-specific demethylase 8-like	Glyma12g05890.1	biological_process
	Gma.11012.1.S1_at	3.191	1.9628e-06	Calcium-binding EF-hand family protein	Glyma12g31070.1	biological_process
	GmaAffx.79054.1.S1_at	3.18648	0.000118913	Phosphate-responsive 1 family protein	Glyma02g37060.1	biological_process
	Gma.398.1.A1_at	3.17991	5.72485e-06	homocysteine S-methyltransferase 3-like	Glyma20g28720.6	biological_process
	GmaAffx.69321.1.S1_at	3.1647	4.90701e-05	pfkB-like carbohydrate kinase family protein	Glyma14g37260.1	biological_process
	GmaAffx.39642.1.S1_at	3.13988	0.000372279	Octicosapeptide/Phox/Bem1p family protein	Glyma13g32730.1	biological_process
	GmaAffx.90962.1.S1_at	3.13436	7.34416e-05	Calcium-binding EF-hand family protein	Glyma12g31070.1	biological_process
	GmaAffx.37677.1.S1_s_at	3.11348	1.34125e-05	2-hydroxyisoflavanone dehydratase	Glyma01g45020.1	metabolic_process
	Gma.12031.2.S1_x_at	3.09309	1.19404e-05	Protein of unknown function (DUF1645)	Glyma02g04000.1	biological_process
	GmaAffx.76722.1.S1_at	3.09066	0.000114333	Protein of unknown function (DUF581)	Glyma17g16130.1	biological_process
	GmaAffx.71575.1.S1_at	3.07626	1.81559e-05	HXXXD-type acyl-transferase family protein	Glyma04g04240.1	biological_process
	Gma.4437.1.S1_s_at	3.02507	5.98655e-05	bifunctional dihydroflavonol 4-reductase/flavanone 4-reductase-like	Glyma02g18380.3	anthocyanin_biosynthetic_process
	Gma.6193.2.S1_at	3.02409	5.72485e-06	UPF0414 transmembrane protein C20orf30 homolog	Glyma13g00350.1	biological_process
	GmaAffx.91143.1.S1_at	3.01079	9.5196e-05	Octicosapeptide/Phox/Bem1p family protein	Glyma13g32730.1	biological_process
	Gma.12160.1.S1_at	2.99073	9.96123e-05	probable chlorophyll(ide) b reductase NYC1, chloroplastic-like	Glyma09g32370.1	metabolic_process
	Gma.3831.1.S1_at	2.98682	0.000372442	Kunitz family trypsin and protease inhibitor protein	Glyma12g36330.1	biological_process
	Gma.6356.1.S1_at	2.98503	8.17835e-07	extended synaptotagmin-2-B-like	Glyma12g03620.2	biological_process
	GmaAffx.64967.2.S1_at	2.98306	5.23415e-06	2-oxoglutarate (2OG) and Fe(II)-dependent oxygenase superfamily protein	Glyma15g40890.1	biological_process
	Gma.7120.2.S1_a_at	2.97178	0.000425929	peroxisomal aminotransferase	Glyma01g32090.1	0
	Gma.5174.1.S1_at	2.95692	2.1918e-05	DUF21 domain-containing protein At4g33700-like	Glyma13g32580.1	biological_process
	GmaAffx.92949.1.S1_at	2.94935	3.22227e-05	peroxisomal adenine nucleotide carrier 1	Glyma02g11800.1	biological_process
	Gma.2335.1.S1_at	2.93384	6.23191e-05	Cysteine proteinases superfamily protein	Glyma10g34580.1	biological_process
	Gma.8301.4.S1_at	2.93275	2.12637e-06	Calmodulin-binding protein	Glyma15g07330.2	biological_process
	GmaAffx.8279.1.S1_at	2.92623	0.000234228	aldose reductase-like	Glyma18g43940.1	biological_process
	GmaAffx.78381.1.S1_at	2.92562	6.37912e-06	Plant neutral invertase family protein	Glyma17g04160.2	biological_process
	Gma.9259.1.S1_at	2.89935	1.4721e-06	Major facilitator superfamily protein	Glyma09g12050.1	biological_process
	GmaAffx.29028.1.A1_at	2.88709	1.37396e-05	Putative thiol-disulphide oxidoreductase DCC	Glyma04g35040.1	biological_process
	Gma.4781.1.A1_at	2.88421	8.83262e-06	Acyl-CoA N-acyltransferases (NAT) superfamily protein	Glyma09g08070.2	metabolic_process
	GmaAffx.54192.1.S1_at	2.87676	1.39032e-05	mediator of RNA polymerase II transcription subunit 21-like	Glyma20g26210.1	biological_process
	GmaAffx.26561.1.S1_at	2.87602	0.00055531	peroxisomal fatty acid beta-oxidation multifunctional protein	Glyma07g37570.1	biological_process
	GmaAffx.14279.2.A1_at	2.86436	1.79924e-06	stachyose synthase-like	Glyma19g40550.1	biological_process
	Gma.17879.1.S1_at	2.86055	0.000128891	UDP-glycosyltransferase 89B1-like	Glyma06g40390.1	GO:0008152
	Gma.7406.1.S1_at	2.85245	0.000494136	anthocyanidin reductase-like /// anthocyanidin reductase-like	Glyma19g00990.1	lignin_biosynthetic_process
	GmaAffx.86505.1.S1_x_at	2.81074	9.73224e-05	glycogenin-1-like	Glyma20g22700.1	carbohydrate_biosynthetic_process
	Gma.13166.1.S1_at	2.79655	1.9628e-06	probable cytokinin riboside 5'-monophosphate phosphoribohydrolase LOGL6-like	Glyma06g02770.1	biological_process
	GmaAffx.73258.2.S1_at	2.79599	3.61483e-05	cleavage and polyadenylation specificity factor subunit 5-like	Glyma09g07670.1	biological_process
	GmaAffx.69219.1.S1_at	2.7947	0.000371624	UDP-glycosyltransferase 85A3-like	Glyma15g37520.1	metabolic_process
	Gma.16654.1.S1_at	2.79022	4.62895e-05	coenzyme Q-binding protein COQ10 homolog B, mitochondrial-like	Glyma06g04320.1	biological_process
	Gma.12160.1.S1_a_at	2.78659	0.000282317	probable chlorophyll(ide) b reductase NYC1, chloroplastic-like	Glyma09g32370.1	metabolic_process
	GmaAffx.81029.1.A1_at	2.75826	6.29733e-05	glycerol-3-phosphate acyltransferase 6-like	Glyma03g14180.1	metabolic_process
	Gma.16835.1.S1_at	2.75292	4.57988e-06	2-oxoisovalerate dehydrogenase subunit alpha, mitochondrial-like	Glyma06g15980.1	metabolic_process
	Gma.5163.2.S1_at	2.75211	0.000112698	SNARE associated Golgi protein family	Glyma17g14590.1	biological_process
	Gma.5174.2.A1_at	2.75069	1.4721e-06	DUF21 domain-containing protein At4g33700-like	Glyma13g32580.1	biological_process
	Gma.5113.1.S1_s_at	2.7436	0.000185976	tropinone reductase homolog	Glyma18g03950.1	metabolic_process
	GmaAffx.92757.1.S1_s_at	2.7373	0.000412516	Protein of unknown function (DUF1645)	Glyma02g04000.1	biological_process
	Gma.9866.1.S1_at	2.73448	0.00112452	L-ascorbate oxidase homolog	Glyma11g10320.1
	GmaAffx.1145.1.S1_at	2.72603	0.000142467	pentatricopeptide repeat-containing protein At4g21190-like	Glyma16g29590.2	embryonic_development_ending_in_seed_dormancy
	Gma.5860.1.A1_at	2.72418	7.19695e-05	Protein of unknown function (DUF707)	Glyma13g39990.1	biological_process
	Gma.11021.2.S1_x_at	2.70323	5.54492e-05	Nascent polypeptide-associated complex subunit alpha-like protein 2-like	Glyma04g40550.3	biological_process
	Gma.7523.1.S1_at	2.69783	4.89066e-05	calcineurin B subunit-related	Glyma07g08810.1	metabolic_process
	GmaAffx.71939.1.S1_at	2.69707	7.57316e-05	UDP-glycosyltransferase 76F1-like	Glyma11g34730.1	metabolic_process
	Gma.3429.1.S1_at	2.6967	4.08918e-06	2-oxoisovalerate dehydrogenase subunit alpha, mitochondrial-like /// 2-oxoisovalerate dehydrogenase subunit alpha, mitochondrial-like	Glyma06g12610.3	metabolic_process
	GmaAffx.26441.1.S1_at	2.69643	1.19404e-05	DEAD-box ATP-dependent RNA helicase 17-like	Glyma09g08370.1	0
	GmaAffx.36371.1.S1_at	2.6842	2.78064e-06	DEAD-box ATP-dependent RNA helicase 53-like	Glyma02g45030.1	0
	Gma.406.4.S1_s_at	2.67732	0.0061969	S-adenosylmethionine synthase 1-like	Glyma19g40810.1	biological_process
	GmaAffx.23850.2.S1_at	2.67331	8.50549e-06	stem-specific protein TSJT1-like	Glyma15g07930.1	biological_process
	GmaAffx.19826.1.A1_at	2.67301	6.37912e-06	Glycolipid transfer protein domain-containing protein 1-like	Glyma10g42190.1	glycolipid_transport
	GmaAffx.90685.1.S1_x_at	2.67059	0.000205113	putative DNA-binding protein ESCAROLA-like	Glyma02g37680.1	biological_process
	GmaAffx.26320.1.S1_at	2.66592	0.000790356	Protein of unknown function (DUF506)	Glyma16g10000.1	biological_process
	Gma.4654.1.A1_at	2.65876	1.12861e-05	pentatricopeptide repeat-containing protein At4g33170-like	Glyma06g06050.1	0
	Gma.406.5.S1_s_at	2.65424	0.00565729	S-adenosylmethionine synthase 1-like	Glyma03g38190.2	biological_process
	Gma.13166.3.S1_at	2.6378	6.23191e-05	probable cytokinin riboside 5'-monophosphate phosphoribohydrolase LOGL6-like	Glyma04g02750.1	biological_process
	GmaAffx.89635.1.A1_s_at	2.62738	6.23191e-05	stem 28 kDa glycoprotein-like	Glyma08g21390.1	biological_process
	Gma.1518.2.S1_a_at	2.60533	0.000295729	probable calcium-binding protein CML49-like	Glyma10g16040.1	biological_process
	Gma.6121.2.S1_at	2.5875	2.94421e-06	DEAD-box RNA helicase	Glyma01g01390.1	0
	Gma.16654.2.S1_at	2.58434	0.000437051	Coenzyme Q-binding protein COQ10 homolog B, mitochondrial-like	Glyma06g04320.1	biological_process
	GmaAffx.28667.1.S1_at	2.58252	1.12861e-05	alcohol dehydrogenase 1-like	Glyma14g27940.1	biological_process
	GmaAffx.92406.1.S1_s_at	2.57369	0.00327298	alcohol dehydrogenase 1-like /// alcohol dehydrogenase 1-like	Glyma06g12780.2	response_to_osmotic_stress response_to_hypoxia cellular_respiration response_to_salt_stress response_to_cadmium_ion
	GmaAffx.62000.1.S1_at	2.57248	9.38875e-05	Protein of unknown function (DUF707)	Glyma13g39990.1	biological_process
	Gma.10536.1.S1_at	2.5666	4.39995e-05	SBP (S-ribonuclease binding protein) family protein	Glyma12g03730.1	biological_process
	GmaAffx.11167.1.A1_at	2.55361	1.79924e-06	1-acylglycerophosphocholine O-acyltransferase 1-like	Glyma03g02170.1	metabolic_process
	Gma.4328.1.S1_at	2.55109	0.000491192	LOB domain-containing protein 41-like	Glyma08g48040.1	biological_process
	GmaAffx.89435.1.A1_s_at	2.54487	5.64306e-05	S-adenosylmethionine synthase 1-like	Glyma03g38190.2	S-adenosylmethionine_biosynthetic_process
	GmaAffx.262.2.S1_at	2.54149	6.41183e-05	nucleolar protein 10-like	Glyma09g30130.1	megagametogenesis
	GmaAffx.78997.1.S1_at	2.53853	2.58436e-05	Protein of unknown function (duplicated DUF1399)	Glyma02g38190.1	biological_process
	Gma.12814.1.A1_at	2.5363	1.4721e-05	protein IQ-DOMAIN 1-like	Glyma06g34340.1	biological_process
	Gma.2439.1.S1_at	2.53341	9.81402e-06	Phenazine biosynthesis PhzC/PhzF protein	Glyma02g16740.3	biosynthetic_process
	GmaAffx.78465.1.S1_s_at	2.52955	4.25274e-06	anthocyanidin reductase-like /// anthocyanidin reductase-like	Glyma19g00980.1	lignin_biosynthetic_process
	Gma.1248.1.S1_s_at	2.52127	5.4795e-05	nod33 protein	Glyma10g39450.1	metabolic_process
	GmaAffx.15815.1.A1_at	2.50916	3.76204e-06	protein SRG1-like	Glyma01g09360.1	flavonoid_biosynthetic_process organ_senescence
	Gma.17935.1.S1_at	2.50674	0.000456189	Alba DNA/RNA-binding protein	Glyma17g38010.1	biological_process
	GmaAffx.34798.1.S1_at	2.50621	3.00963e-05	Protein of unknown function (DUF789)	Glyma12g12190.3	biological_process
	Gma.6121.1.S1_at	2.50614	0.000149337	DEAD-box ATP-dependent RNA helicase 5-like	Glyma09g34390.1	0
	Gma.14850.1.S1_at	2.49807	0.00117425	Embryo-specific protein 3, (ATS3)	Glyma16g32740.1	biological_process
	GmaAffx.89898.1.S1_s_at	2.48843	5.07058e-05	DEAD-box ATP-dependent RNA helicase 17-like	Glyma09g08370.1	0
	Gma.3345.1.S1_at	2.48811	0.000111062	alcohol dehydrogenase-like /// alcohol dehydrogenase-like 2-like	Glyma12g01790.1	metabolic_process
	Gma.5287.1.S1_at	2.48472	8.17835e-07	MA3 domain-containing protein	Glyma05g02910.1	biological_process
	GmaAffx.85037.1.S1_at	2.48272	0.000180414	WD repeat-containing protein 18-like	Glyma08g27980.1	biological_process
	GmaAffx.67622.1.S1_at	2.47812	3.2877e-05	CTC-interacting domain 11	Glyma04g40750.2	biological_process
	GmaAffx.93120.1.S1_at	2.46926	0.00204671	UPF0160 protein MYG1, mitochondrial-like	Glyma01g24650.1	biological_process
	GmaAffx.43343.3.S1_s_at	2.46803	2.96056e-05	2-hydroxyisoflavanone dehydratase	Glyma01g45020.1	metabolic_process
	Gma.5491.2.S1_x_at	2.45654	0.000106809	Bifunctional dihydroflavonol 4-reductase/flavanone 4-reductase-like	Glyma09g33820.2	lignin_biosynthetic_process
	Gma.3661.1.S1_at	2.45214	3.33677e-05	serpin-ZX-like	Glyma04g03860.1	biological_process
	GmaAffx.1999.1.S1_at	2.45092	0.00157302	UDP-glycosyltransferase 90A1-like	Glyma16g08060.1	metabolic_process
	GmaAffx.1301.37.S1_at	2.43958	0.000298346	Actin cross-linking protein	Glyma02g02820.1	biological_process
	GmaAffx.26790.1.S1_at	2.43399	0.000257291	CASP-like protein At2g36330-like	Glyma06g19450.1	0
	Gma.1518.1.S1_at	2.43369	0.000216726	probable calcium-binding protein CML49-like	Glyma10g16040.1	biological_process
	Gma.9085.3.S1_at	2.43257	1.94645e-05	nucleolar protein 14-like	Glyma02g00570.1	primary_metabolic_process
	Gma.3139.1.S1_s_at	2.42063	0.000602581	aspartate aminotransferase glyoxysomal isozyme AAT1 precursor	Glyma06g08670.1	biological_process
	Gma.9696.1.S1_at	2.41639	0.000314867	Stress responsive A/B Barrel Domain	Glyma12g30730.1	biological_process
	GmaAffx.29533.1.S1_at	2.41387	8.93076e-05	2-oxoisovalerate dehydrogenase subunit alpha, mitochondrial-like	Glyma06g15980.1	metabolic_process
	GmaAffx.52528.1.S1_at	2.41223	0.000209857	Magnesium transporter CorA-like family protein	Glyma09g02280.1	biological_process
	Gma.12652.1.S1_at	2.40884	7.76944e-05	cytokinin riboside 5'-monophosphate phosphoribohydrolase LOG3-like	Glyma03g33840.2	biological_process
	Gma.12028.1.S1_at	2.40616	0.000587206	glycolipid transfer protein domain-containing protein 1-like	Glyma10g42190.1	biological_process
	GmaAffx.65157.1.S1_at	2.40453	0.000257945	hyoscyamine 6-dioxygenase-like	Glyma07g29650.1	biological_process
	GmaAffx.93.1.S1_s_at	2.40003	4.62895e-05	remorin-like	Glyma07g07970.2	biological_process
	Gma.6121.2.S1_a_at	2.39924	9.81402e-06	DEAD-box ATP-dependent RNA helicase 5-like	Glyma01g01390.1	0
	Gma.3661.1.S1_s_at	2.3931	9.73224e-05	serpin-ZX-like	Glyma04g03860.1	biological_process
	GmaAffx.65225.1.A1_at	2.39167	3.00963e-05	Core-2/I-branching beta-1,6-N-acetylglucosaminyltransferase family protein	Glyma09g00910.1	biological_process
	GmaAffx.27698.1.S1_at	2.38287	4.08918e-06	CASP-like protein GSVIVT00013502001-like	Glyma15g12370.1	biological_process
	GmaAffx.51457.1.S1_at	2.38167	2.06095e-05	UPF0160 protein MYG1, mitochondrial-like	Glyma01g24650.1	biological_process
	GmaAffx.80862.1.S1_at	2.37179	1.16133e-05	lactation elevated protein 1-like	Glyma02g36990.1	biological_process
	GmaAffx.69087.1.S1_at	2.3631	2.71521e-05	RNA-binding (RRM/RBD/RNP motifs) family protein	Glyma19g00530.1	biological_process
	Gma.16096.1.A1_at	2.36157	2.42079e-05	isoprenylcysteine alpha-carbonyl methylesterase ICME-like	Glyma19g05450.1	biological_process
	Gma.9228.1.S1_at	2.34884	0.000134779	protein E6-like	Glyma13g24380.1	biological_process
	GmaAffx.93265.1.S1_s_at	2.34659	0.00185567	aspartate aminotransferase glyoxysomal isozyme AAT1 precursor	Glyma06g08670.2	biological_process
	GmaAffx.92722.1.S1_at	2.34502	8.34192e-06	2-hydroxyisoflavanone dehydratase	Glyma01g45020.1	metabolic_process
	Gma.3423.1.S1_at	2.33925	1.75017e-05	LETM1 and EF-hand domain-containing protein 1, mitochondrial-like	Glyma05g30090.2	biological_process
	GmaAffx.91960.1.S1_s_at	2.32448	2.568e-05	2-oxoisovalerate dehydrogenase subunit alpha, mitochondrial-like	Glyma06g12610.2	metabolic_process
	Gma.2378.1.S1_at	2.32193	2.53529e-05	Mitochondrial glycoprotein family protein	Glyma02g41840.1	biological_process
	GmaAffx.33305.1.S1_at	2.31713	9.84674e-05	glycogenin-1-like	Glyma20g22700.1	biological_process
	GmaAffx.82564.1.S1_s_at	2.31663	9.83038e-05	ankyrin repeat domain-containing protein 50-like	Glyma02g03850.2	lipid_transport response_to_lead_ion
	GmaAffx.68304.1.S1_at	2.29625	6.44454e-05	Protein of unknown function (DUF1645)	Glyma14g08810.1	biological_process
	GmaAffx.34560.1.S1_at	2.29239	6.39547e-05	WD-40 repeat-containing protein MSI2-like	Glyma12g03700.1	biological_process
	Gma.5184.1.S1_at	2.28436	2.48622e-05	Embryo-specific protein 3, (ATS3)	Glyma09g27870.1	biological_process
	Gma.13340.1.S1_at	2.28207	3.50034e-05	UDP-glycosyltransferase 85A3-like	Glyma13g14190.1	metabolic_process
	Gma.59.1.S1_at	2.28117	0.000150809	nucleolar histone deacetylase HD2-P39	Glyma12g09000.1	response_to_water_deprivation response_to_salt_stress response_to_abscisic_acid_stimulus
	Gma.14515.2.S1_at	2.27561	9.87945e-05	bystin-like	Glyma03g34880.2	biological_process
	GmaAffx.71627.1.S1_at	2.27086	0.000206095	Calmodulin-binding protein	Glyma03g39180.2	biological_process
	Gma.13647.1.A1_at	2.27082	0.00024993	Protein of unknown function (DUF707)	Glyma12g29800.1	biological_process
	Gma.10523.1.A1_at	2.26697	0.000379148	Protein of unknown function (DUF1262)	Glyma02g14260.1	biological_process
	GmaAffx.54082.1.S1_at	2.26188	8.50549e-06	WD repeat-containing protein 89 homolog	Glyma19g39790.1	biological_process
	GmaAffx.47497.1.S1_at	2.26081	1.4721e-05	DEAD-box ATP-dependent RNA helicase 53-like	Glyma14g03760.1	0
	GmaAffx.68456.2.S1_s_at	2.2573	3.43491e-05	isoflavone 2'-hydroxylase-like	Glyma11g05530.1
	GmaAffx.82904.1.S1_at	2.25707	1.48846e-05	GRAM domain-containing protein / ABA-responsive protein-related	Glyma20g23500.1	biological_process
	Gma.14515.3.S1_at	2.25349	0.000205604	Bystin-like	Glyma05g13330.1	biological_process
	Gma.5013.1.S1_at	2.23866	1.2104e-05	Carbohydrate-binding X8 domain superfamily protein	Glyma02g12950.2	biological_process
	GmaAffx.51457.2.S1_at	2.23755	8.34192e-06	UPF0160 protein MYG1, mitochondrial-like	Glyma01g24650.1	biological_process
	Gma.10717.1.S1_a_at	2.2192	0.000423312	CASP-like protein 8 /// CASP-like protein 7	Glyma07g38110.2	biological_process
	Gma.9083.2.S1_at	2.21644	0.00591737	Calcium-dependent lipid-binding (CaLB domain) family protein	Glyma09g24890.1	biological_process
	GmaAffx.80486.1.S1_at	2.2138	0.00039207	protein notum homolog	Glyma20g29930.2	biological_process
	GmaAffx.2820.1.S1_s_at	2.20978	7.72037e-05	zinc finger CCCH domain-containing protein 3-like /// zinc finger CCCH domain-containing protein 3-like	Glyma02g43510.1	biological_process
	Gma.10717.2.S1_s_at	2.20704	0.00171958	CASP-like protein 8 /// CASP-like protein 7	Glyma17g02600.2	biological_process
	GmaAffx.81652.1.S1_s_at	2.19762	5.11965e-05	BON1-associated protein 2-like	Glyma07g08310.1	biological_process
	Gma.10709.2.S1_a_at	2.18825	0.00183015	Peroxisomal membrane 22 kDa (Mpv17/PMP22) family protein	Glyma09g00770.1	biological_process
	Gma.2534.5.S1_s_at	2.18352	0.00011924	Ubiquitin	Glyma20g27940.1	biological_process
	GmaAffx.90124.1.S1_s_at	2.18061	0.000905671	BES1/BZR1 homolog protein 2-like	Glyma01g38450.1	brassinosteroid_mediated_signaling
	GmaAffx.90614.1.S1_at	2.17888	0.000248786	plectin-related	Glyma14g04170.1	biological_process
	GmaAffx.1385.1.S1_at	2.17682	5.08694e-05	Protein of unknown function (DUF567)	Glyma17g05630.1	biological_process
	Gma.5163.1.A1_at	2.17569	5.88841e-06	TVP38/TMEM64 family membrane protein slr0305-like	Glyma05g04110.1	biological_process
	Gma.2173.1.S1_at	2.17371	7.94936e-05	SNF1-related protein kinase regulatory subunit gamma-1-like	Glyma17g13880.1	biological_process
	GmaAffx.78806.1.S1_s_at	2.1727	0.000130527	inter-alpha-trypsin inhibitor heavy chain-related	Glyma13g17130.4	biological_process
	Gma.13799.1.S1_at	2.17196	4.74345e-06	Ribonuclease P protein subunit P38-related	Glyma04g14680.1	biological_process
	GmaAffx.13315.1.S1_at	2.16227	0.000161604	Core-2/I-branching beta-1,6-N-acetylglucosaminyltransferase family protein	Glyma09g00910.1	biological_process
	Gma.5175.1.S1_at	2.16205	8.34192e-06	Protein of unknown function (DUF581)	Glyma05g05800.1	biological_process
	GmaAffx.66836.1.S1_at	2.1605	3.33677e-05	Protein of unknown function (DUF581)	Glyma11g04250.1	biological_process
	GmaAffx.69812.1.A1_at	2.15624	4.2691e-05	glyoxylate reductase-like	Glyma07g08980.1	metabolic_process
	Gma.3605.1.S1_at	2.15496	0.000148355	uridine kinase-like protein 4-like	Glyma08g45270.1	biosynthetic_process
	Gma.16980.1.S1_at	2.15311	0.0001935	zinc finger CCCH domain-containing protein 3-like	Glyma14g05460.2	biological_process
	Gma.7644.2.S1_a_at	2.14628	1.32489e-05	CASP-like protein At2g36330-like	Glyma06g19450.1	0
	GmaAffx.90679.1.S1_s_at	2.14049	0.000582789	MA3 domain-containing protein	Glyma17g13570.1	biological_process
	Gma.8988.1.S1_at	2.13605	5.07058e-06	Protein of unknown function (DUF789)	Glyma06g45090.1	biological_process
	GmaAffx.14977.1.S1_at	2.13598	2.84607e-05	agenet domain-containing protein / bromo-adjacent homology (BAH) domain-containing protein	Glyma0022s00420.1	biological_process
	Gma.3799.2.S1_s_at	2.13356	5.93748e-05	EXORDIUM like 2	Glyma08g07590.1	biological_process
	Gma.8647.1.S1_at	2.13213	0.000165693	ankyrin repeat family protein	Glyma06g04800.1	biological_process
	GmaAffx.89657.1.S1_s_at	2.12362	3.92561e-05	transmembrane protein 184C-like	Glyma06g00300.1	biological_process
	GmaAffx.73258.1.S1_at	2.12325	4.08918e-06	cleavage and polyadenylation specificity factor subunit 5-like	Glyma09g07670.1	biological_process
	GmaAffx.91437.1.S1_s_at	2.12256	2.71521e-05	probable calcium-binding protein CML49-like	Glyma10g16040.1	biological_process
	GmaAffx.13843.2.S1_s_at	2.12178	0.000797553	Protein of unknown function (DUF760)	Glyma16g10780.1	biological_process
	GmaAffx.33640.1.S1_at	2.11838	2.92785e-05	HXXXD-type acyl-transferase family protein	Glyma19g43340.1	biological_process
	GmaAffx.56020.1.S1_at	2.1177	0.00179907	Protein of unknown function (DUF506)	Glyma02g16140.1	biological_process
	Gma.4188.3.S1_a_at	2.10341	0.00393379	DUF246 domain-containing protein At1g04910-like	Glyma01g02850.2	biological_process
	GmaAffx.69330.1.S1_at	2.09937	0.000201678	U-box domain-containing protein 2-like	Glyma07g39640.1	biological_process
	GmaAffx.63550.1.S1_at	2.09868	7.16424e-05	WD repeat-containing protein 70-like	Glyma19g35280.1	biological_process
	GmaAffx.12463.1.S1_at	2.09834	0.000553184	plectin-related	Glyma14g04170.1	biological_process
	GmaAffx.78806.2.S1_at	2.09328	0.000662447	inter-alpha-trypsin inhibitor heavy chain-related	Glyma13g17130.4	biological_process
	GmaAffx.53069.1.S1_at	2.09163	0.000864779	P-loop containing nucleoside triphosphate hydrolases superfamily protein	Glyma18g32910.1	biological_process
	GmaAffx.82653.1.S1_at	2.09114	0.000159805	nodal modulator 1-like	Glyma19g40520.2	biological_process
	Gma.16657.2.S1_at	2.0865	0.000291804	Transducin/WD40 repeat-like superfamily protein	Glyma02g38500.2	biological_process
	GmaAffx.29260.1.S1_at	2.0842	0.000372115	21 kDa protein-like	Glyma01g42030.1	biological_process
	Gma.1594.1.S1_at	2.07908	0.000183522	momilactone A synthase-like	Glyma03g26590.1	metabolic_process
	GmaAffx.91013.1.S1_s_at	2.06597	0.000481869	bifunctional dihydroflavonol 4-reductase/flavanone 4-reductase-like /// bifunctional dihydroflavonol 4-reductase/flavanone 4-reductase-like	Glyma01g02120.1	lignin_biosynthetic_process
	Gma.7437.1.S1_at	2.06573	0.000237336	Protein of unknown function (DUF3511)	Glyma07g00960.1	biological_process
	GmaAffx.56546.1.S1_at	2.05617	0.000215581	Protein of unknown function (DUF1677)	Glyma14g12630.1	biological_process
	Gma.6618.1.S1_at	2.04831	0.00266124	S-adenosyl-L-methionine-dependent methyltransferases superfamily protein	Glyma08g03980.1	biological_process
	Gma.14515.1.S1_at	2.04751	4.72709e-05	bystin-like	Glyma05g13330.1	biological_process
	GmaAffx.53377.1.S1_at	2.04742	1.37396e-05	Protein prenylyltransferase superfamily protein	Glyma04g38160.1	biological_process
	GmaAffx.66646.1.S1_at	2.04698	0.0113988	calmodulin-binding transcription activator 2-like	Glyma05g24430.1	biological_process
	GmaAffx.78987.1.S1_at	2.0408	1.01412e-05	arabinogalactan peptide 22-like	Glyma09g32200.1	biological_process
	GmaAffx.46432.1.S1_at	2.04075	0.000474672	probable nucleolar protein 5-2-like	Glyma12g04400.2	biological_process
	GmaAffx.50831.1.S1_at	2.03013	0.00646728	probable ATP-dependent RNA helicase DHX36-like	Glyma10g10180.1	biological_process
	Gma.1270.1.S1_at	2.01516	0.000109426	GATA type zinc finger transcription factor family protein	Glyma17g35290.1	biological_process
	Gma.12187.1.A1_x_at	2.01484	8.83262e-06	ALWAYS EARLY 4	Glyma11g33670.1	biological_process
	Gma.5505.1.S1_a_at	2.00384	9.33968e-05	glyceraldehyde-3-phosphate dehydrogenase, cytosolic-like /// glyceraldehyde-3-phosphate dehydrogenase, cytosolic-like	Glyma18g01330.2	response_to_salt_stress response_to_cadmium_ion gluconeogenesis glycolysis response_to_heat response_to_oxidative_stress response_to_stress response_to_sucrose_stimulus response_to_sucrose_stimulus
	GmaAffx.32186.1.S1_at	2.00271	2.63343e-05	long-chain-fatty-acid--CoA ligase FadD15-like	Glyma11g36690.1	metabolic_process
	Gma.8417.1.S1_at	1.99596	7.18059e-05	calmodulin-like domain protein kinase isoenzyme beta	Glyma20g31510.1	protein_amino_acid_phosphorylation positive_regulation_of_abscisic_acid_mediated_signaling
	GmaAffx.67609.1.S1_at	1.99542	2.99328e-05	probable nucleolar protein 5-2-like	Glyma12g04400.1	biological_process
	Gma.3888.3.S1_a_at	1.99429	0.00467033	inositol oxygenase 1-like	Glyma08g21300.1	biological_process
	GmaAffx.47978.1.S1_at	1.99367	1.34125e-05	Pyridoxal phosphate phosphatase-related protein	Glyma08g20800.1	metabolic_process
	Gma.6645.1.S1_at	1.99051	0.00262672	periaxin-like	Glyma0041s00240.1	biological_process
	GmaAffx.34199.1.A1_at	1.98884	3.33677e-05	WD repeat-containing protein 43-like	Glyma13g44010.1	biological_process
	Gma.17690.1.A1_s_at	1.98841	4.43267e-05	vesicle-associated protein 4-2-like	Glyma13g32050.2	biological_process
	Gma.7088.1.S1_at	1.98804	6.37912e-06	ankyrin repeat-containing protein At5g02620-like	Glyma19g35900.1	0
	Gma.4990.1.A1_at	1.97799	0.000735561	formimidoyltransferase-cyclodeaminase-like	Glyma01g09900.2	metabolic_process
	Gma.12381.1.S1_at	1.97775	0.00137642	hypersensitive-induced response protein 1-like	Glyma19g02370.3	biological_process
	GmaAffx.87925.1.S1_s_at	1.97722	0.00137102	DCN1-like protein 5-like	Glyma17g11180.1	biological_process
	GmaAffx.92118.1.S1_s_at	1.97374	0.000130199	ankyrin repeat family protein	Glyma06g04800.1	biological_process
	Gma.12381.1.S1_x_at	1.96933	0.00117147	hypersensitive-induced response protein 1-like	Glyma19g02370.3	biological_process
	GmaAffx.19853.1.A1_at	1.96011	8.34192e-05	UPF0406 protein C16orf57-like	Glyma01g17870.3	biological_process
	Gma.13307.1.S1_at	1.95471	0.000265633	Protein of unknown function (DUF1005)	Glyma01g45200.1	biological_process
	GmaAffx.83657.1.S1_at	1.94674	1.2104e-05	transmembrane protein 184A-like	Glyma13g31920.2	biological_process
	Gma.2751.1.S1_at	1.94622	0.000999558	Protein of unknown function (DUF 3339)	Glyma11g36910.1	biological_process
	Gma.12013.1.S1_at	1.94516	0.000957522	peroxisomal enoyl-CoA hydratase/isomerase family protein	Glyma07g36770.1	metabolic_process
	Gma.2961.1.S1_at	1.94136	0.000512292	UDP-glycosyltransferase 85A2-like	Glyma08g19000.1	metabolic_process
	GmaAffx.82653.2.S1_at	1.93598	0.000249767	nodal modulator 1-like	Glyma03g37930.2
	GmaAffx.2820.1.S1_at	1.93497	8.34192e-05	zinc finger CCCH domain-containing protein 3-like	Glyma02g43510.1	biological_process
	GmaAffx.31543.1.S1_at	1.93067	8.19471e-05	peroxisomal (S)-2-hydroxy-acid oxidase GLO1-like	Glyma08g10250.2	metabolic_process
	Gma.7013.4.S1_a_at	1.93061	0.000326316	brain protein 44-like protein-like /// brain protein 44-like protein-like	Glyma19g25070.1	biological_process
	GmaAffx.787.1.A1_at	1.92937	0.00358048	LOB domain-containing protein 41-like	Glyma13g07590.1	biological_process
	Gma.7880.1.S1_at	1.927	0.000437869	Sieve element occlusion s	Glyma20g34670.1	biological_process
	GmaAffx.92921.1.S1_at	1.92524	0.00179482	UDP-glycosyltransferase 83A1-like	Glyma08g26840.1	metabolic_process
	GmaAffx.5916.1.S1_at	1.92164	1.7011e-05	calmodulin-binding transcription activator 5-like	Glyma17g03510.1	biological_process
	Gma.6297.1.S1_at	1.92119	0.000238481	NC domain-containing protein-related	Glyma02g35490.1	biological_process
	Gma.7286.1.S1_at	1.91455	1.39032e-05	glyoxysomal fatty acid beta-oxidation multifunctional protein MFP-a-like	Glyma17g03080.1	biological_process
	Gma.9083.1.S1_at	1.9121	0.00010959	Calcium-dependent lipid-binding (CaLB domain) family protein	Glyma09g24890.1	biological_process
	Gma.15618.1.A1_at	1.90915	0.000884571	Actin cross-linking protein	Glyma08g40620.1	biological_process
	Gma.5505.1.S1_at	1.90574	0.000219671	glyceraldehyde-3-phosphate dehydrogenase, cytosolic-like	Glyma18g01330.2	response_to_salt_stress response_to_cadmium_ion gluconeogenesis glycolysis response_to_heat response_to_oxidative_stress response_to_stress response_to_sucrose_stimulus response_to_sucrose_stimulus
	GmaAffx.80899.1.S1_at	1.89898	0.000302436	cytokinin riboside 5'-monophosphate phosphoribohydrolase LOG1-like	Glyma17g37660.1	biological_process
	GmaAffx.55403.1.S1_at	1.89796	6.37912e-06	RNA-binding (RRM/RBD/RNP motifs) family protein	Glyma01g01950.1	biological_process
	GmaAffx.86220.1.S1_at	1.89729	0.00121972	putative hydrolase C777.06c-like	Glyma13g29360.2	biological_process
	Gma.8382.1.S1_at	1.89117	1.32489e-05	probable methyltransferase PMT25-like	Glyma04g42270.1	biological_process
	GmaAffx.6562.1.S1_at	1.8904	0.00201318	Histone superfamily protein	Glyma04g37800.1	biological_process
	GmaAffx.92161.1.S1_s_at	1.8699	0.0217392	peroxisomal 3-ketoacyl-CoA thiolase	Glyma10g24590.3	biological_process
	GmaAffx.83399.1.S1_at	1.86677	0.000287878	choline-phosphate cytidylyltransferase B-like	Glyma15g16950.1	biosynthetic_process
	Gma.16392.2.S1_at	1.86425	0.00208074	BTB/POZ domain-containing protein At1g55760-like	Glyma18g08140.1	biological_process
	GmaAffx.36562.1.S1_at	1.8602	1.06319e-05	DUF246 domain-containing protein At1g04910-like	Glyma07g34400.1	biological_process
	Gma.5465.2.S1_at	1.85366	0.0160757	BTB/POZ domain-containing protein At1g63850-like	Glyma11g12560.1	biological_process
	Gma.12809.1.A1_at	1.84927	7.27873e-05	RNA-binding (RRM/RBD/RNP motifs) family protein	Glyma08g09290.1	biological_process
	GmaAffx.70589.1.S1_at	1.8478	1.01412e-05	protein IQ-DOMAIN 1-like	Glyma19g36270.2	biological_process
	GmaAffx.82659.1.S1_at	1.84668	0.00078643	TRS120	Glyma17g33020.1	biological_process
	GmaAffx.80218.3.S1_at	1.84559	0.000239626	inter-alpha-trypsin inhibitor heavy chain-related	Glyma17g05580.1	biological_process
	Gma.12187.1.A1_s_at	1.84506	3.72933e-05	THO complex subunit 4-like /// uncharacterized LOC100820344	Glyma11g33670.1	biological_process
	Gma.16337.3.S1_at	1.84405	0.00022834	ARM repeat superfamily protein	Glyma06g35680.3	biological_process
	GmaAffx.80630.1.S1_at	1.83742	0.00565729	LOB domain-containing protein 41-like	Glyma07g10180.1	biological_process
	GmaAffx.27086.1.S1_at	1.83705	2.71521e-05	UDP-glycosyltransferase 75D1-like	Glyma18g00620.1	metabolic_process
	GmaAffx.64892.1.S1_at	1.83191	0.000360993	Protein of unknown function (DUF1677)	Glyma14g12630.1	biological_process
	Gma.13101.1.A1_at	1.82979	1.37396e-05	Pleckstrin homology (PH) domain-containing protein	Glyma02g45380.1	biological_process
	Gma.2378.1.S1_a_at	1.82831	1.34125e-05	Mitochondrial glycoprotein family protein	Glyma02g41840.2	biological_process
	GmaAffx.48979.1.S1_at	1.82426	0.000328116	transmembrane protein 184A-like	Glyma13g31920.2	biological_process
	GmaAffx.45202.1.S1_at	1.8237	0.000528976	Major facilitator superfamily protein	Glyma09g12050.1	biological_process
	Gma.3716.1.S1_at	1.82264	5.44678e-05	probable methyltransferase PMT26-like	Glyma06g16050.1	biological_process
	Gma.17648.1.S1_at	1.82073	0.000509839	primary amine oxidase-like	Glyma18g20800.1	0
	GmaAffx.69905.1.A1_at	1.82062	0.000615666	cytokinin riboside 5'-monophosphate phosphoribohydrolase LOG7-like	Glyma02g35770.1	metabolic_process
	Gma.8323.2.S1_a_at	1.81374	0.000599473	protein phosphatase 1 regulatory subunit 7-like	Glyma05g35770.2	biological_process
	GmaAffx.22547.1.A1_at	1.81284	0.00067913	D111/G-patch domain-containing protein	Glyma13g22490.1	biological_process
	GmaAffx.40264.1.A1_s_at	1.81276	0.00237859	GRF1-interacting factor 3	Glyma07g05720.5	biological_process
	GmaAffx.36294.1.S1_s_at	1.81083	0.00238546	RNA-binding (RRM/RBD/RNP motifs) family protein	Glyma06g14020.1	biological_process
	GmaAffx.27899.1.A1_at	1.80981	0.000261871	S-adenosylmethionine synthetase 2	Glyma1337s00200.1	biological_process
	GmaAffx.91417.1.S1_at	1.80952	0.000145575	nodal modulator 1-like	Glyma03g37930.1	0
	GmaAffx.80340.1.S1_at	1.80165	3.2877e-05	cold regulated gene 27	Glyma17g36060.1	biological_process
	GmaAffx.57421.1.S1_at	1.79677	0.00118504	las1-like family protein	Glyma14g04040.1	biological_process
	GmaAffx.92931.1.S1_at	1.79433	0.0093845	BTB/POZ and MATH domain-containing protein 2-like	Glyma02g16840.1	biological_process
	GmaAffx.54742.1.S1_at	1.79313	0.00455207	DEAD-box ATP-dependent RNA helicase 56-like	Glyma06g07280.2	biological_process
	GmaAffx.91054.1.S1_at	1.79085	0.002023	Protein of unknown function (DUF2361)	Glyma20g35300.2	biological_process
	GmaAffx.91578.1.S1_x_at	1.78988	0.0174549	Transducin/WD40 repeat-like superfamily protein	Glyma02g38500.2	biological_process
	Gma.7327.1.S1_at	1.78866	0.000481214	Protein of unknown function (DUF668)	Glyma06g02640.1	biological_process
	GmaAffx.90575.1.S1_s_at	1.77443	0.0032558	U-box domain-containing protein 2-like	Glyma07g39640.1	biological_process
	Gma.16871.1.S1_s_at	1.7731	0.000261217	arabinogalactan protein 16	Glyma11g02130.1	biological_process
	Gma.8310.1.S1_at	1.77276	3.87654e-05	protein unc-50 homolog	Glyma10g40860.1	biological_process
	Gma.12013.2.S1_at	1.77101	2.97692e-05	3-hydroxybutyryl-CoA dehydratase-like	Glyma17g03760.1	metabolic_process
	GmaAffx.58743.1.S1_at	1.76903	0.000206585	CBS domain-containing protein CBSCBSPB5-like	Glyma04g37370.3	biological_process
	Gma.6632.2.S1_at	1.76898	0.000385691	LanC-like protein 2-like	Glyma12g12330.2	biological_process
	Gma.9131.1.A1_at	1.76857	7.36052e-06	putative DNA-binding protein ESCAROLA-like	Glyma18g04060.1	biological_process
	GmaAffx.89723.1.S1_x_at	1.76026	9.94488e-05	probable inactive purple acid phosphatase 29-like	Glyma16g01860.1	0
	GmaAffx.89486.1.A1_s_at	1.7551	5.23415e-06	nudix hydrolase 19, chloroplastic-like	Glyma06g24780.1	biological_process
	GmaAffx.86112.1.S1_at	1.7546	0.0353365	BTB/POZ and MATH domain-containing protein 3-like	Glyma11g34460.2	biological_process
	GmaAffx.49651.1.S1_at	1.7508	7.40959e-05	cytokinin riboside 5'-monophosphate phosphoribohydrolase LOG1-like	Glyma12g29810.1	biological_process
	GmaAffx.52400.1.S1_s_at	1.74973	0.000320591	UPF0160 protein MYG1, mitochondrial-like	Glyma01g24650.1	biological_process
	Gma.10907.1.S1_s_at	1.74929	3.2877e-05	stem-specific protein TSJT1-like	Glyma15g07850.5	biological_process
	Gma.7013.4.S1_x_at	1.74859	7.40959e-05	brain protein 44-like protein-like	Glyma19g25070.1	biological_process
	GmaAffx.58462.1.S1_at	1.74771	2.87878e-05	ankyrin repeat-containing protein At3g12360-like	Glyma20g38510.1	biological_process
	GmaAffx.36562.2.S1_at	1.74206	0.000630224	DUF246 domain-containing protein At1g04910-like	Glyma20g02130.3	biological_process
	Gma.17086.1.S1_at	1.74155	4.44902e-05	probable 2-oxoglutarate/Fe(II)-dependent dioxygenase-like	Glyma08g07460.1	biosynthetic_process
	Gma.11012.2.S1_s_at	1.73949	4.59623e-05	Calcium-binding EF-hand family protein	Glyma12g31070.1	biological_process
	GmaAffx.61594.1.A1_at	1.73629	0.0106701	UDP-glycosyltransferase 73C5-like	Glyma19g37120.1	flavonol_biosynthetic_process
	GmaAffx.76696.1.A1_at	1.73583	7.68765e-05	P-loop containing nucleoside triphosphate hydrolases superfamily protein	Glyma18g32910.1	biological_process
	GmaAffx.14915.1.S1_at	1.73321	2.04459e-05	THO complex subunit 4-like	Glyma18g04530.1	biological_process
	GmaAffx.47162.1.A1_at	1.72634	0.00764643	binding	Glyma11g20830.1	biological_process
	Gma.7428.1.S1_at	1.72301	0.00755206	agenet domain-containing protein / bromo-adjacent homology (BAH) domain-containing protein	Glyma0022s00420.1	biological_process
	GmaAffx.68580.1.S1_at	1.72232	0.00501431	DEAD-box ATP-dependent RNA helicase 30-like	Glyma17g09270.1	biological_process
	Gma.5260.1.A1_at	1.71902	8.94712e-05	aldehyde dehydrogenase family 3 member H1-like	Glyma04g42740.1	response_to_desiccation response_to_salt_stress response_to_abscisic_acid_stimulus
	GmaAffx.90259.1.S1_at	1.71404	0.0147189	BTB/POZ and MATH domain-containing protein 2-like	Glyma10g02940.1	biological_process
	Gma.7457.2.A1_at	1.71204	0.000176162	probable ATP-dependent RNA helicase DHX36-like	Glyma10g10180.1	biological_process
	GmaAffx.59427.1.S1_at	1.71076	0.000471891	Haloacid dehalogenase-like hydrolase (HAD) superfamily protein	Glyma14g06430.1	biological_process
	GmaAffx.89723.1.S1_at	1.70948	9.60139e-05	probable inactive purple acid phosphatase 29-like	Glyma16g01860.1	0
	GmaAffx.91617.1.S1_at	1.70446	0.000639874	Protein of unknown function (DUF1442)	Glyma05g03920.1	biological_process
	GmaAffx.20260.1.S1_at	1.70425	0.00102736	AMP-dependent synthetase and ligase family protein	Glyma02g04790.1	metabolic_process
	GmaAffx.51466.1.A1_at	1.70194	0.000206585	UDP-glycosyltransferase 85A3-like	Glyma13g14190.1	metabolic_process
	GmaAffx.51687.1.A1_at	1.70066	0.000138868	protein SGT1 homolog At5g65490-like	Glyma09g33210.1	biological_process
	Gma.4568.1.A1_at	1.69019	0.00113548	COBRA-like protein 7-like	Glyma17g03390.1	biological_process
	GmaAffx.58492.1.S1_s_at	1.68936	4.74345e-06	acetyl-coenzyme A synthetase-like	Glyma15g25170.1	metabolic_process
	GmaAffx.50381.1.S1_at	1.68815	0.00074145	nudix hydrolase homolog 17	Glyma05g34670.1	biological_process
	GmaAffx.46667.1.S1_at	1.68741	0.00097486	BTB/POZ domain-containing protein At2g13690-like	Glyma05g32480.1	biological_process
	GmaAffx.51369.1.S1_at	1.68384	2.1918e-05	Probable membrane-associated kinase regulator 1-like	Glyma11g00670.1	biological_process
	Gma.7703.1.S1_at	1.67994	0.000144266	BTB/POZ domain-containing protein At3g09030-like	Glyma08g12550.1	potassium_ion_transport
	GmaAffx.86844.1.S1_at	1.67287	3.1732e-05	Remorin family protein	Glyma10g38080.1	biological_process
	GmaAffx.85956.1.S1_at	1.67212	0.00287387	SWIB complex BAF60b domain-containing protein	Glyma08g43590.2	biological_process
	GmaAffx.87793.1.S1_at	1.67118	1.30854e-05	Protein of unknown function (DUF 3339)	Glyma11g36910.1	biological_process
	Gma.7457.1.A1_a_at	1.67023	0.00015408	probable ATP-dependent RNA helicase DHX36-like /// probable ATP-dependent RNA helicase DHX36-like	Glyma02g35240.1	biological_process
	GmaAffx.84298.1.S1_at	1.66919	0.0006438	BTB/POZ domain-containing protein At1g63850-like	Glyma11g12560.1	biological_process
	GmaAffx.45127.1.S1_at	1.66382	0.00205538	cell wall / vacuolar inhibitor of fructosidase 1	Glyma17g04050.1	biological_process
	Gma.16469.1.S1_s_at	1.65715	0.000164876	RNA-binding (RRM/RBD/RNP motifs) family protein	Glyma09g33960.1	biological_process
	GmaAffx.53996.1.A1_at	1.65545	0.000858236	thiamin pyrophosphokinase 1-like	Glyma03g37160.1	thiamin_metabolic_process
	GmaAffx.58610.1.S1_at	1.65478	0.0100855	heterogeneous nuclear ribonucleoprotein H3-like	Glyma16g22290.1	biological_process
	GmaAffx.69369.1.S1_at	1.65417	0.000335149	Protein of unknown function (DUF604)	Glyma07g07360.1	biological_process
	Gma.16337.2.S1_at	1.64746	0.0134827	ARM repeat superfamily protein	Glyma06g35680.4	biological_process
	Gma.4239.2.S1_at	1.6461	0.000235209	UDP-glycosyltransferase 74B1-like	Glyma01g04250.1	biological_process
	GmaAffx.50910.1.S1_at	1.6453	0.000131835	golgin candidate 3-like /// golgin candidate 4-like	Glyma07g06820.1	biological_process
	Gma.6948.1.S1_at	1.64434	3.1732e-05	BON1-associated protein 2-like	Glyma07g08310.1	biological_process
	GmaAffx.27086.2.S1_at	1.64393	0.00194007	UDP-glycosyltransferase 75D1-like	Glyma18g00620.1	metabolic_process
	Gma.17365.1.S1_at	1.63979	0.00032419	SWIB complex BAF60b domain-containing protein	Glyma07g39530.1	biological_process
	GmaAffx.74348.1.S1_at	1.63816	0.0012948	Lipase/lipooxygenase, PLAT/LH2 family protein	Glyma08g11950.1	biological_process
	GmaAffx.4891.1.A1_at	1.63264	0.000194972	guanine nucleotide-binding protein-like 3 homolog	Glyma10g24060.1	biological_process
	GmaAffx.92090.1.S1_s_at	1.62921	0.0191308	acyl-CoA synthetase family member 3, mitochondrial-like	Glyma07g02180.2	metabolic_process
	GmaAffx.78443.1.S1_at	1.62787	0.0250747	anthocyanidin 5,3-O-glucosyltransferase-like /// anthocyanidin 5,3-O-glucosyltransferase-like /// anthocyanidin 5,3-O-glucosyltransferase-like	Glyma16g29330.1	metabolic_process
	GmaAffx.10053.1.S1_s_at	1.62432	0.0103157	BTB/POZ domain-containing protein POB1-like	Glyma19g44170.1	biological_process
	Gma.2830.1.S1_at	1.62062	0.00547884	mitochondrial translocator assembly and maintenance protein 41 homolog	Glyma05g26480.1	biological_process
	Gma.8099.2.S1_at	1.61727	0.00691905	altered inheritance of mitochondria protein 32-like	Glyma19g10120.1	biological_process
	Gma.9635.1.S1_s_at	1.61388	0.00108739	primary amine oxidase-like	Glyma18g20800.1	biological_process
	GmaAffx.74550.1.S1_s_at	1.61301	0.000217381	UDP-glycosyltransferase 73C1-like	Glyma03g34480.1	biological_process
	Gma.15460.1.S1_at	1.61128	0.000208548	calmodulin-binding transcription activator 2-like	Glyma08g07680.1	biological_process
	Gma.7922.1.A1_a_at	1.61053	0.00051311	probable inactive poly [ADP-ribose] polymerase SRO5-like	Glyma05g02210.1	biological_process
	GmaAffx.67175.1.S1_at	1.61032	0.000618774	Protein of unknown function (DUF3527)	Glyma10g33370.1	biological_process
	GmaAffx.46563.1.S1_at	1.60741	0.00134468	primary amine oxidase-like	Glyma10g11680.2	biological_process
	Gma.6121.3.S1_at	1.60572	1.50482e-05	DEAD-box RNA helicase	Glyma01g01390.1	biological_process
	GmaAffx.41299.1.S1_at	1.60545	0.00334004	hyoscyamine 6-dioxygenase-like	Glyma18g50870.1	flavonoid_biosynthetic_process response_to_bacterium response_to_fungus
	GmaAffx.49584.1.S1_at	1.60369	0.0277835	ankyrin repeat-containing protein At3g12360-like	Glyma20g38510.1	biological_process
	GmaAffx.6022.1.S1_at	1.60295	0.000669316	Protein of unknown function (DUF567)	Glyma15g01020.1	biological_process
	GmaAffx.63601.1.S1_at	1.60244	0.000820943	kelch domain-containing protein 4-like	Glyma04g36770.1	biological_process
	Gma.17022.1.S1_at	1.60128	0.000303908	GEM-like protein 4-like	Glyma20g23520.1	biological_process
	Gma.10779.1.S1_a_at	1.6006	0.000991216	L-ascorbate oxidase homolog	Glyma11g06290.3
	GmaAffx.73299.1.S1_at	1.59966	0.00749219	ankyrin repeat-containing protein At2g01680-like	Glyma05g34620.1	biological_process
	GmaAffx.82810.1.S1_at	1.59776	0.000454226	HIPL1 protein-like	Glyma04g34600.1	biological_process
	GmaAffx.37379.1.S1_at	1.59724	0.000223923	amino acid aminotransferase	Glyma03g40000.2	metabolic_process
	GmaAffx.41673.1.S1_at	1.59484	0.000120549	pentatricopeptide repeat-containing protein At4g02750-like	Glyma08g14200.1	biological_process
	GmaAffx.91645.1.S1_s_at	1.59068	0.00847637	REF/SRPP-like protein At1g67360-like	Glyma18g01000.1	biological_process
	GmaAffx.84691.1.S1_at	1.58632	4.12189e-05	glycogenin-1-like	Glyma19g40680.2	carbohydrate_biosynthetic_process response_to_heat response_to_high_light_intensity response_to_hydrogen_peroxide
	GmaAffx.93266.1.S1_s_at	1.58463	0.000519162	RRP15-like protein-like	Glyma19g42400.3	biological_process
	GmaAffx.84528.1.S1_at	1.58414	0.00349118	Protein of unknown function (DUF1005)	Glyma01g45200.1	biological_process
	GmaAffx.68962.1.S1_at	1.58294	0.00252597	WD repeat-containing protein 43-like	Glyma15g01330.1	biological_process
	GmaAffx.91639.1.S1_at	1.57843	0.00231169	alcohol dehydrogenase 1-like	Glyma14g27940.1	biological_process
	GmaAffx.76284.2.S1_at	1.57459	3.48398e-05	U-box domain-containing protein 4-like	Glyma0092s00230.1	biological_process
	GmaAffx.48948.1.A1_at	1.57037	4.49809e-05	probable nucleolar protein 5-2-like	Glyma12g04400.2	biological_process
	GmaAffx.89548.1.S1_s_at	1.56779	0.00438491	DCN1-like protein 5-like	Glyma13g22360.1	biological_process
	GmaAffx.90950.1.S1_at	1.56296	3.2877e-05	Transducin/WD40 repeat-like superfamily protein	Glyma02g38500.2	biological_process
	GmaAffx.75534.1.S1_at	1.56269	0.00165693	protein mak16-like	Glyma06g43930.1	biological_process
	Gma.15368.1.S1_at	1.56171	0.00115086	RRP12-like protein-like	Glyma17g05190.1	biological_process
	Gma.2378.2.S1_at	1.56087	0.000164876	Mitochondrial glycoprotein family protein	Glyma14g07130.1	biological_process
	Gma.5444.1.S1_s_at	1.56015	0.00193876	hydroxyproline-rich glycoprotein family protein	Glyma19g28500.2	biological_process
	Gma.8806.1.S1_at	1.55871	0.000152281	probable S-acyltransferase At4g00840-like	Glyma03g42100.1	biological_process
	GmaAffx.57039.1.S1_at	1.55603	0.00491715	UDP-glycosyltransferase 89B1-like	Glyma06g40390.1	GO:0008152
	GmaAffx.58907.1.S1_s_at	1.55329	0.00492631	carboxylesterase 1-like	Glyma16g32560.1	metabolic_process
	GmaAffx.33796.2.S1_at	1.55065	0.000253038	zinc finger protein 845-like /// zinc finger protein 84-like	Glyma02g46240.1	biological_process
	Gma.6609.1.S1_at	1.55041	0.000307997	golgin candidate 4-like	Glyma16g03400.1	biological_process
	Gma.6632.1.A1_at	1.55009	2.64979e-05	lanC-like protein 2-like	Glyma12g12330.2	biological_process
	GmaAffx.78815.1.S1_at	1.54958	0.00205064	probable calcium-binding protein CML16-like	Glyma16g19190.1	biological_process
	Gma.7002.1.S1_at	1.54745	0.000186957	inter-alpha-trypsin inhibitor heavy chain-related	Glyma13g17130.4	biological_process
	GmaAffx.230.2.S1_at	1.54376	9.09433e-05	P-loop containing nucleoside triphosphate hydrolases superfamily protein	Glyma07g34330.1	biological_process
	Gma.11220.3.S1_at	1.53697	0.0138101	peroxisomal fatty acid beta-oxidation multifunctional protein AIM1-like	Glyma07g09370.1	biological_process
	Gma.16654.3.S1_at	1.52901	0.000189738	coenzyme Q-binding protein COQ10 homolog, mitochondrial-like	Glyma04g04150.2	biological_process
	GmaAffx.21298.1.S1_at	1.52866	0.000294748	WAPL (Wings apart-like protein regulation of heterochromatin) protein	Glyma13g25020.1	biological_process
	Gma.5465.3.S1_at	1.52261	0.00276739	BTB/POZ domain-containing protein	Glyma12g04770.1	biological_process
	Gma.4188.1.S1_a_at	1.52232	0.00597036	DUF246 domain-containing protein At1g04910-like	Glyma01g02850.1	biological_process
	GmaAffx.51711.1.A1_at	1.51978	0.00173594	probable xyloglucan glycosyltransferase 12-like	Glyma14g10230.1	biological_process
	Gma.367.1.A1_at	1.51758	0.000789702	Zim17-type zinc finger protein	Glyma10g35330.1	biological_process
	Gma.17926.1.S1_a_at	1.51432	0.000183195	UDP-glucuronic acid decarboxylase 1-like /// UDP-glucuronic acid decarboxylase 1-like	Glyma10g02290.1	biological_process
	Gma.11164.1.S1_at	1.51027	0.000922845	peroxisomal 3-ketoacyl-CoA thiolase	Glyma10g24590.2	biological_process
	Gma.1573.2.S1_a_at	1.50905	0.0283797	S-adenosylmethionine decarboxylase proenzyme-like	Glyma18g51390.1	biological_process
	Gma.4521.1.A1_at	1.50509	1.7011e-05	methyltransferase-like protein 21A-like	Glyma12g33470.1	biological_process
	GmaAffx.91960.1.S1_at	1.50326	0.000329097	2-oxoisovalerate dehydrogenase subunit alpha, mitochondrial-like	Glyma06g12610.2	metabolic_process
	GmaAffx.29366.1.A1_at	1.50229	0.000647562	Predicted AT-hook DNA-binding family protein	Glyma03g39090.1	biological_process
	Gma.12172.2.A1_at	1.50046	0.000115151	TRAF-type zinc finger-related	Glyma06g09750.4	biological_process
	GmaAffx.67432.2.S1_at	1.5003	0.000240607	B3 domain-containing transcription factor VRN1-like	Glyma20g01130.1	biological_process
	Carboh. Met. process - 53
	Identification	Log2(FC)	Pvalue	Description	Phytozome	Gene ontology
				Biosynthetic process - 26
	Gma.8147.2.S1_at	6.29802	1.4721e-06	probable alpha,alpha-trehalose-phosphate synthase [UDP-forming] 11-like	Glyma13g01420.1	metabolic_process trehalose_biosynthetic_process
	Gma.8147.2.S1_a_at	6.07954	1.9628e-06	probable alpha,alpha-trehalose-phosphate synthase [UDP-forming] 11-like /// probable alpha,alpha-trehalose-phosphate synthase [UDP-forming] 11-like	Glyma13g01420.1	metabolic_process trehalose_biosynthetic_process
	Gma.8147.1.S1_at	5.25821	1.63567e-07	probable alpha,alpha-trehalose-phosphate synthase [UDP-forming] 11-like	Glyma17g07530.2	metabolic_process trehalose_biosynthetic_process
	Gma.15695.1.A1_at	5.04227	1.30854e-06	6-phosphofructokinase 2-like	Glyma07g39960.1	glycolysis
	Gma.6507.2.S1_at	4.05866	3.27134e-07	6-phosphofructokinase 2-like	Glyma07g39960.1	glycolysis
	Gma.3956.1.S1_at	3.88141	2.74793e-05	sucrose synthase	Glyma09g08550.4	sucrose_biosynthetic_process
	Gma.5637.1.S1_at	3.43059	1.9628e-06	galactinol synthase	Glyma10g28610.1	carbohydrate_biosynthetic_process response_to_heat response_to_high_light_intensity response_to_hydrogen_peroxide
	GmaAffx.93616.1.S1_s_at	2.97614	1.01412e-05	sucrose synthase-like	Glyma09g08550.4	sucrose_biosynthetic_process
	GmaAffx.93616.1.S1_at	2.89311	0.000521125	sucrose synthase-like	Glyma09g08550.4	sucrose_biosynthetic_process
	GmaAffx.92464.1.S1_s_at	2.53205	4.74345e-05	sucrose synthase-like	Glyma15g20180.2	sucrose_biosynthetic_process
	Gma.4032.3.S1_at	2.5287	6.44454e-05	glucose-6-phosphate isomerase-like	Glyma04g09800.2	positive_regulation_of_flower_development starch_metabolic_process
	Gma.3956.1.S1_x_at	2.45353	1.63567e-07	sucrose synthase-like	Glyma09g08550.3	sucrose_biosynthetic_process
	Gma.4032.3.S1_x_at	2.42983	2.91149e-05	glucose-6-phosphate isomerase-like	Glyma04g09800.2	positive_regulation_of_flower_development starch_metabolic_process
	Gma.13854.1.S1_at	2.42634	0.00034758	galactinol--sucrose galactosyltransferase-like	Glyma05g08950.2	sucrose_biosynthetic_process mannitol_biosynthetic_process raffinose_family_oligosaccharide_biosynthetic_process
	GmaAffx.41216.1.S1_at	2.39404	5.13601e-05	galacturonokinase-like	Glyma05g36350.1	colanic_acid_biosynthetic_process galactose_metabolic_process lactose_catabolic_process metabolic_process phosphorylation lactose_catabolic_process_via_UDP-galactose carbohydrate_phosphorylation
	Gma.4032.3.S1_s_at	2.32714	3.99104e-05	glucose-6-phosphate isomerase-like	Glyma04g09800.2	positive_regulation_of_flower_development starch_metabolic_process
	GmaAffx.92337.1.S1_s_at	2.26947	9.09433e-05	sucrose synthase-like	Glyma09g08550.4	sucrose_biosynthetic_process
	GmaAffx.85264.1.S1_at	2.26197	0.00077678	beta-amylase 3, chloroplastic-like	Glyma11g04210.1	response_to_cold maltose_biosynthetic_process starch_catabolic_process
	GmaAffx.81527.1.S1_at	2.05386	2.12637e-05	alpha-trehalose-phosphate synthase	Glyma17g07530.1	metabolic_process trehalose_biosynthetic_process
	Gma.7533.1.S1_at	2.04514	0.00393117	alpha,alpha-trehalose-phosphate synthase [UDP-forming] 6-like	Glyma02g09480.1	trehalose_biosynthetic_process
	GmaAffx.43920.1.A1_at	2.01588	4.39995e-05	probable alpha,alpha-trehalose-phosphate synthase [UDP-forming] 10-like	Glyma18g18590.1	trehalose_biosynthetic_process
	GmaAffx.12926.1.A1_at	1.89195	8.34192e-06	alpha,alpha-trehalose-phosphate synthase [UDP-forming] 6-like	Glyma07g26980.1	trehalose_biosynthetic_process
	Gma.11180.1.S1_at	1.59565	0.00344047	xylose isomerase-like	Glyma17g07380.1	carbohydrate_metabolic_process
	Gma.1828.1.S1_at	1.54686	3.94197e-05	sucrose synthase-like /// sucrose synthase	Glyma13g17420.2	sucrose_biosynthetic_process
	GmaAffx.67219.1.S1_at	1.51431	1.4721e-05	probable galacturonosyltransferase 6-like	Glyma03g31590.1	carbohydrate_biosynthetic_process
	GmaAffx.92887.1.S1_s_at	1.50105	0.0154175	glucan endo-1,3-beta-glucosidase-like protein 2-like	Glyma02g12950.1	carbohydrate_biosynthetic_process
				Catabolic process - 27
	GmaAffx.46148.1.S1_at	7.51269	1.79924e-06	chitotriosidase-1-like	Glyma15g25060.1	carbohydrate_metabolic_process
	GmaAffx.46148.2.S1_at	6.92818	1.39032e-05	chitotriosidase-1-like	Glyma15g25060.1	carbohydrate_metabolic_process
	Gma.1691.1.S1_at	6.13609	0	Lactoylglutathione lyase / glyoxalase I family protein	Glyma07g03560.3	carbohydrate_metabolic_process
	GmaAffx.83409.1.S1_at	5.00961	1.93009e-05	glucan endo-1,3-beta-glucosidase 5-like	Glyma07g39950.2	carbohydrate_metabolic_process
	GmaAffx.28397.1.S1_at	3.50755	1.9628e-06	probable xyloglucan endotransglucosylase/hydrolase protein 23-like	Glyma17g07220.1	carbohydrate_metabolic_process glucan_metabolic_process
	GmaAffx.61337.1.S1_at	3.21254	5.64306e-05	Melibiase family protein	Glyma05g30770.1	carbohydrate_metabolic_process lactose_catabolic_process metabolic_process N-terminal_protein_myristoylation
	GmaAffx.82513.1.S1_at	3.19091	9.81402e-07	Probable polygalacturonase-like	Glyma07g07280.1	carbohydrate_metabolic_process
	Gma.6484.1.A1_at	3.07832	8.17835e-07	Melibiase family protein	Glyma05g30770.1	carbohydrate_metabolic_process lactose_catabolic_process metabolic_process N-terminal_protein_myristoylation
	GmaAffx.87008.1.S1_at	2.64671	1.03047e-05	probable polygalacturonase-like	Glyma10g02030.1	carbohydrate_metabolic_process
	Gma.2240.1.S1_at	2.47121	4.43267e-05	endo-xyloglucan transferase	Glyma16g04950.1	carbohydrate_metabolic_process glucan_metabolic_process
	Gma.4920.1.A1_at	2.32991	0.00057183	glucan endo-1,3-beta-glucosidase 12-like	Glyma14g02350.1	carbohydrate_metabolic_process
	Gma.17299.2.S1_at	2.29918	2.61707e-06	glucan endo-1,3-beta-glucosidase 7-like	Glyma14g08200.1	carbohydrate_metabolic_process
	GmaAffx.91231.1.S1_s_at	2.19033	0.00276805	glucan endo-1,3-beta-glucosidase-like	Glyma18g52860.1	carbohydrate_metabolic_process
	GmaAffx.6037.1.A1_at	2.07699	0.000316829	glucan endo-1,3-beta-glucosidase 8-like	Glyma02g07840.1	carbohydrate_metabolic_process
	Gma.16750.1.S1_at	1.8751	0.000215418	glucose-6-phosphate 1-dehydrogenase, cytoplasmic isoform-like	Glyma19g24250.3	glucose_metabolic_process pentose-phosphate_shunt,_oxidative_branch
	Gma.2245.1.S1_at	1.84603	0.00047091	glucan endo-1,3-beta-glucosidase-like	Glyma18g52860.1	carbohydrate_metabolic_process
	GmaAffx.64348.1.S1_at	1.84601	0.00228847	putative glucose-6-phosphate 1-epimerase-like	Glyma03g41600.1	galactose_metabolic_process N-terminal_protein_myristoylation
	Gma.16750.2.S1_s_at	1.73395	3.81111e-05	glucose-6-phosphate 1-dehydrogenase, cytoplasmic isoform-like	Glyma19g24250.3	glucose_metabolic_process pentose-phosphate_shunt,_oxidative_branch
	Gma.8565.1.S1_at	1.67266	0.000682402	probable xyloglucan endotransglucosylase/hydrolase protein 23-like	Glyma13g00280.1	carbohydrate_metabolic_process glucan_metabolic_process
	GmaAffx.20654.1.S1_at	1.65169	0.00697924	phosphomannomutase/phosphoglucomutase-like	Glyma20g02220.1	carbohydrate_metabolic_process
	GmaAffx.31381.1.S1_at	1.62097	0.000112043	6-phosphofructokinase 5, chloroplastic-like	Glyma18g21720.1	glycolysis
	GmaAffx.76678.1.S1_at	1.61792	0.000338584	putative glucose-6-phosphate 1-epimerase-like	Glyma03g41600.1	galactose_metabolic_process N-terminal_protein_myristoylation
	GmaAffx.1738.1.S1_at	1.61538	0.000261053	UDP-sugar-dependent glycosyltransferase 52-like	Glyma02g08940.1	carbohydrate_metabolic_process metabolic_process lipid_glycosylation
	Gma.6847.1.A1_at	1.57483	0.000243551	putative endo-1,3(4)-beta-glucanase 2-like	Glyma13g07230.1
	GmaAffx.91723.1.S1_at	1.55658	0.000195136	glucose-6-phosphate 1-dehydrogenase, cytoplasmic isoform-like	Glyma16g06850.3	glucose_metabolic_process pentose-phosphate_shunt,_oxidative_branch
	Gma.5468.2.S1_a_at	1.54244	0.00230695	beta-galactosidase 8-like	Glyma13g40200.2	carbohydrate_metabolic_process
	Gma.4032.2.S1_at	1.51789	5.41407e-05	glucose-6-phosphate isomerase-like	Glyma06g09880.1	positive_regulation_of_flower_development starch_metabolic_process
	Catabolic Process - 28
	Identification	Log2(FC)	Pvalue	Description	Phytozome	Gene ontology
	GmaAffx.10497.1.S1_at	8.00996	0	alpha-aminoadipic semialdehyde synthase-like	Glyma17g04920.1	L-lysine_catabolic_process
	Gma.197.1.S1_at	7.12192	8.17835e-07	asparagine synthetase [glutamine-hydrolyzing] 2-like /// asparagine synthetase	Glyma11g27480.1	amino_acid_catabolic_process response_to_light_stimulus response_to_absence_of_light response_to_sucrose_stimulus cellular_response_to_sucrose_starvation
	Gma.12045.1.S1_at	4.28093	1.12861e-05	asparagine synthetase 1	Glyma18g06840.1	amino_acid_catabolic_process response_to_light_stimulus response_to_absence_of_light response_to_sucrose_stimulus cellular_response_to_sucrose_starvation
	GmaAffx.5031.1.A1_at	3.54959	1.4721e-06	alpha-aminoadipic semialdehyde synthase-like	Glyma13g17580.1	catabolic_process
	Gma.18050.2.S1_a_at	2.89861	7.36052e-06	homogentisate 1,2-dioxygenase-like /// homogentisate 1,2-dioxygenase-like	Glyma06g34940.1	L-phenylalanine_catabolic_process tyrosine_catabolic_process
	Gma.9432.1.S1_at	2.62103	5.23415e-06	ubiquitin carboxyl-terminal hydrolase 19-like	Glyma04g06170.1	ubiquitin-dependent_protein_catabolic_process
	Gma.16423.1.S1_at	2.45884	8.83262e-06	isovaleryl-CoA dehydrogenase 1, mitochondrial-like	Glyma11g15900.1	leucine_catabolic_process
	Gma.11235.3.S1_at	2.39487	0.00962183	ATP-dependent zinc metalloprotease FTSH 8, chloroplastic-like	Glyma15g17070.2	PSII_associated_light-harvesting_complex_II_catabolic_process
	GmaAffx.44776.1.S1_at	2.38552	0.00052456	homogentisate 1,2-dioxygenase-like	Glyma12g20220.1	L-phenylalanine_catabolic_process tyrosine_catabolic_process
	GmaAffx.80998.1.S1_at	2.30882	0.00244287	putative transferase CAF17 homolog, mitochondrial-like /// putative transferase CAF17 homolog, mitochondrial-like	Glyma01g42120.1	glycine_catabolic_process
	GmaAffx.17635.1.S1_at	2.2724	6.86982e-06	alpha-aminoadipic semialdehyde synthase-like	Glyma13g17580.1	catabolic_process
	Gma.18068.1.S1_at	2.17413	0.000198243	hexokinase-1-like	Glyma05g35890.1	hexose_catabolic_process programmed_cell_death sugar_mediated_signaling glucose_mediated_signaling
	GmaAffx.86770.1.S1_at	2.08777	0.00129267	26S protease regulatory subunit S10B homolog B-like	Glyma06g03230.1	ubiquitin-dependent_protein_catabolic_process
	GmaAffx.32845.1.A1_at	2.07626	0.0168114	probable polyamine oxidase 2-like	Glyma08g41570.3	catabolic_process
	GmaAffx.83429.1.A1_at	1.95369	3.33677e-05	COP9 signalosome complex subunit 7-like	Glyma18g48710.1	photomorphogenesis signalosome_assembly cullin_deneddylation
	Gma.1578.1.S1_at	1.94532	0.000137887	probable polyamine oxidase 2-like	Glyma08g41570.2	catabolic_process
	GmaAffx.83056.2.S1_at	1.93575	0.000929879	hexokinase-1-like	Glyma08g03730.1	hexose_catabolic_process programmed_cell_death
	Gma.3112.3.A1_at	1.8949	0.000143285	probable polyamine oxidase 4-like	Glyma11g33090.2	polyamine_catabolic_process
	Gma.3112.1.S1_at	1.85012	9.78131e-05	probable polyamine oxidase 4-like	Glyma18g05130.1	pattern_specification_process DNA_endoreduplication response_to_brassinosteroid_stimulus trichome_differentiation
	GmaAffx.24794.1.S1_s_at	1.84966	0.000180578	hexokinase-1-like	Glyma05g35890.1	catabolic_process
	Gma.6033.1.S1_at	1.80869	0.0001284	senescence-inducible chloroplast stay-green protein 1	Glyma11g02980.1	chlorophyll_catabolic_process
	Gma.3112.3.A1_x_at	1.76841	2.99328e-05	probable polyamine oxidase 4-like	Glyma11g33090.2	polyamine_catabolic_process
	GmaAffx.53404.1.S1_at	1.76803	0.000418241	hexokinase-3-like	Glyma01g43650.1	hexose_catabolic_process programmed_cell_death
	GmaAffx.83056.1.S1_at	1.72657	0.000153426	hexokinase-1-like	Glyma05g35890.1	hexose_catabolic_process programmed_cell_death sugar_mediated_signaling glucose_mediated_signaling
	Gma.11235.2.S1_at	1.71072	0.039993	ATP-dependent zinc metalloprotease FTSH 8, chloroplastic-like	Glyma15g17070.2	PSII_associated_light-harvesting_complex_II_catabolic_process
	GmaAffx.52391.1.S1_at	1.67895	0.00181903	peptidoglycan-binding LysM domain-containing protein	Glyma09g27320.1	cell_wall_catabolic_process
	GmaAffx.32845.1.S1_at	1.54441	0.000612395	Probable polyamine oxidase 2-like	Glyma08g41570.3	catabolic_process
	Gma.7301.1.S1_at	1.54076	0.000745212	gamma-glutamyltranspeptidase 1-like	Glyma07g15150.1	glutathione_catabolic_process xenobiotic_metabolic_process
	Cell Cycle or Division - 11
	Identification	Log2(FC)	Pvalue	Description	Phytozome	Gene ontology
				Cell cycle - 5
	GmaAffx.73774.1.S1_at	2.10074	0.00158153	Cyclin-dependent kinase G-2-like	Glyma05g03110.3	GO:0006468
	Gma.2937.1.S1_at	1.83731	0.000508039	RAN GTPase-activating protein 1-like	Glyma02g16610.1	cytokinesis M_phase_specific_microtubule_process protein_import_into_nucleus
	GmaAffx.88133.1.S1_at	1.71766	0.000391089	cyclin-L1-1-like	Glyma10g29920.1	response_to_salt_stress regulation_of_transcription regulation_of_cell_cycle
	GmaAffx.88272.4.S1_at	1.65688	0.000334822	cyclin-dependent kinase F-4-like	Glyma01g35190.3	protein_amino_acid_phosphorylation
	GmaAffx.36942.1.S1_at	1.54312	0.00022834	cyclin-D4-1-like	Glyma04g09840.1	G1_phase_of_mitotic_cell_cycle response_to_sucrose_stimulus regulation_of_cell_cycle
				Division - 6
	Gma.1495.1.S1_at	5.18409	8.17835e-07	Cell division protein ftsZ homolog 2-1, chloroplastic-like	Glyma10g08370.1	response_to_water_deprivation response_to_salt_stress response_to_stress regulation_of_transcription,_DNA-dependent seed_germination response_to_abscisic_acid_stimulus response_to_gibberellin_stimulus sugar_mediated_signaling sugar_mediated_signaling response_to_chitin seed_development
	GmaAffx.38765.1.S1_at	3.66555	1.4721e-06	cell division cycle protein 48 homolog	Glyma04g35950.1	0
	Gma.5594.1.S1_at	2.51841	6.60811e-05	cell division cycle protein 48 homolog	Glyma03g33990.1	response_to_cadmium_ion
	GmaAffx.30301.1.S1_at	2.41197	7.78579e-05	cell division cycle protein 48 homolog	Glyma04g35950.1	0
	Gma.14945.1.S1_at	1.82512	0.000149337	cell division cycle protein 48 homolog	Glyma19g36740.1	response_to_cadmium_ion
	Gma.8093.1.A1_at	1.56797	0.00444739	cell division cycle protein 48 homolog	Glyma19g21200.1	0
	Cell death/Proteolysis/Senescence - 28
	Identification	Log2(FC)	Pvalue	Description	Phytozome	Gene ontology
	Gma.434.1.S1_a_at	4.312	5.72485e-06	cysteine proteinase	Glyma10g35100.1	proteolysis
	GmaAffx.43575.1.S1_at	3.83964	3.43491e-06	MLP-like protein 34-like	Glyma15g15660.1	defense_response response_to_biotic_stimulus
	Gma.3217.2.S1_at	3.26196	7.04974e-05	autophagy-related protein 8f-like	Glyma11g03460.2	autophagy
	GmaAffx.92143.1.S1_s_at	2.35058	0.00182753	apoptosis-inducing factor homolog A-like	Glyma11g18320.1
	GmaAffx.34948.1.S1_at	2.33825	0.000254183	protein cereblon-like	Glyma04g09120.1	ATP-dependent_proteolysis N-terminal_protein_myristoylation
	GmaAffx.60252.1.S1_at	2.24401	1.34125e-05	serine carboxypeptidase-like 19-like	Glyma03g17920.1	proteolysis
	GmaAffx.15031.1.S1_at	2.15863	0.0015125	cysteine proteinase RD19a-like	Glyma12g04340.1	response_to_desiccation response_to_water_deprivation
	GmaAffx.82467.1.S1_at	2.14852	3.2877e-05	serine carboxypeptidase-like 7-like	Glyma06g05020.8	proteolysis secondary_metabolic_process
	Gma.8481.1.S1_at	2.12279	0.000224741	seed maturation protein PM40	Glyma05g04230.1	proteolysis vacuolar_protein_processing
	GmaAffx.17681.1.S1_at	2.09641	0.00234244	aspartic proteinase nepenthesin-1-like	Glyma02g41070.1	proteolysis
	Gma.13442.1.A1_at	2.05829	4.2691e-05	aspartic proteinase-like protein 2-like	Glyma12g30430.1	proteolysis
	GmaAffx.55671.1.S1_at	2.05438	1.88102e-05	probable serine protease EDA2-like	Glyma16g24290.1	proteolysis
	GmaAffx.80848.2.S1_at	1.98952	4.25274e-06	ATP-dependent Clp protease ATP-binding subunit ClpX-like	Glyma06g13450.1	ATP-dependent_proteolysis
	GmaAffx.88529.1.S1_at	1.97591	3.87654e-05	Ubiquitin-like superfamily protein	Glyma15g11510.1	autophagy
	Gma.5129.1.S1_at	1.94826	0.000174362	apoptosis-inducing factor homolog A-like	Glyma11g18320.1	0
	GmaAffx.77102.1.S1_at	1.9216	1.9628e-06	signal peptide peptidase-like 2B-like	Glyma18g46760.1	proteolysis
	Gma.18054.1.S1_at	1.84842	0.000476144	N-rich protein	Glyma20g16100.1	0
	Gma.11023.2.S1_a_at	1.81594	0.00148977	aspartic proteinase-like protein 1-like	Glyma01g36770.4	proteolysis
	GmaAffx.15960.1.S1_at	1.7765	0.00309011	CAAX prenyl protease 1 homolog	Glyma09g39150.1	proteolysis
	GmaAffx.71488.1.S1_at	1.76099	5.46314e-05	autophagy protein 9	Glyma19g34630.1	autophagy
	GmaAffx.77021.1.S1_at	1.72818	0.000177797	subtilisin-like protease-like	Glyma09g32760.1	proteolysis
	GmaAffx.87179.1.S1_at	1.667	0.00143939	ATP-dependent Clp protease ATP-binding subunit ClpX-like	Glyma04g41400.1	ATP-dependent_proteolysis
	GmaAffx.62443.1.S1_at	1.66645	0.000366063	aspartic proteinase nepenthesin-1-like	Glyma11g33520.1	proteolysis
	GmaAffx.54781.1.S1_at	1.64873	0.00158137	serine carboxypeptidase II-3-like	Glyma17g36340.1	proteolysis
	Gma.2364.1.S1_at	1.6206	4.90701e-05	Probable serine protease EDA2-like	Glyma16g24290.1	proteolysis
	GmaAffx.91882.1.S1_s_at	1.6004	5.82299e-05	Insulinase (Peptidase family M16) family protein	Glyma01g44360.1	proteolysis
	GmaAffx.1441.1.S1_at	1.55976	0.000219671	aspartic proteinase nepenthesin-1-like	Glyma07g06100.1	proteolysis
	GmaAffx.75894.1.A1_at	1.53851	7.04974e-05	Subtilisin-like protease-like	Glyma12g03570.1	proteolysis plant-type_cell_wall_modification
	Defense / Response to Biotic stimulus - 46
	Identification	Log2(FC)	Pvalue	Description	Phytozome	Gene ontology
	Gma.1622.1.A1_s_at	7.98409	0	probable disease resistance protein At5g66900-like	Glyma05g17470.1	defense_response
	GmaAffx.82055.1.S1_at	6.21609	1.4721e-06	defensin-like protein-like	Glyma13g35320.1	defense_response
	GmaAffx.51786.1.S1_s_at	5.76843	0	syringolide-induced protein 19-1-5	Glyma17g07260.1	carbohydrate_metabolic_process glucan_metabolic_process
	GmaAffx.82443.1.S1_at	4.67282	1.4721e-06	Disease resistance protein/LRR protein-related protein	Glyma06g47780.1	defense_response signal_transduction
	GmaAffx.41414.1.S1_s_at	4.54038	0.000253529	Plant basic secretory protein (BSP) family protein	Glyma20g26600.1	defense_response
	GmaAffx.92258.1.S1_at	4.36176	5.72485e-06	Probable disease resistance protein At5g66900-like	Glyma05g17470.1	defense_response
	Gma.117.1.S1_at	4.24585	1.11226e-05	syringolide-induced protein 19-1-5	Glyma17g07260.1	carbohydrate_metabolic_process glucan_metabolic_process
	Gma.14317.1.S1_at	4.00098	2.61707e-06	squamosa promoter-binding-like protein 14-like	Glyma20g00900.1	defense_response_to_bacterium regulation_of_transcription
	Gma.120.1.S1_at	3.76744	5.07058e-06	syringolide-induced protein B13-1-9	Glyma03g35990.1	defense_response_to_virus response_to_other_organism
	GmaAffx.93642.1.S1_s_at	3.66186	0.000109754	Plant basic secretory protein (BSP) family protein	Glyma20g26600.1	defense_response
	GmaAffx.91656.1.S1_s_at	3.60738	0.000118586	disease resistance protein/LRR protein-related protein	Glyma06g47780.1	defense_response signal_transduction
	Gma.2355.2.S1_at	3.43551	0.000103374	callose synthase 11-like /// callose synthase 11-like	Glyma15g08020.1	1,3-beta-glucan_biosynthetic_process
	Gma.2355.1.S1_at	3.3202	5.39771e-06	callose synthase 11-like	Glyma13g31310.1	1,3-beta-glucan_biosynthetic_process
	GmaAffx.92230.1.A1_s_at	3.16403	4.43267e-05	PR-5b protein	Glyma01g42670.1	defense_response_to_bacterium,_incompatible_interaction response_to_other_organism
	Gma.2833.1.S1_s_at	3.13354	0.000868541	chitinase class I	Glyma02g04820.1	response_to_cadmium_ion jasmonic_acid_and_ethylene-dependent_systemic_resistance,
	Gma.121.1.S1_at	3.10632	0.000138051	syringolide-induced protein 1-3-1B	Glyma20g24600.1	regulation_of_transcription
	Gma.6999.2.S1_s_at	2.72953	0.00134926	PR10-like protein /// stress-induced protein SAM22	Glyma07g37250.1
	GmaAffx.82595.1.S1_at	2.70774	0.00014214	stress-induced receptor-like kinase	Glyma02g11150.1	response_to_fungus
	GmaAffx.67044.1.S1_at	2.60988	0.000142303	cytochrome b5-like	Glyma04g04700.2	defense_response_to_bacterium
	GmaAffx.81811.1.S1_at	2.57802	0.000517199	(+)-neomenthol dehydrogenase-like /// (+)-neomenthol dehydrogenase-like	Glyma07g08090.1	defense_response
	Gma.6999.1.S1_s_at	2.57043	0.00175638	PR10-like protein /// stress-induced protein SAM22	Glyma07g37250.1
	GmaAffx.90673.1.S1_at	2.54528	0.000177143	probable disease resistance protein At5g66900-like	Glyma01g39000.1	defense_response
	Gma.4474.2.S1_at	2.48752	0.000258927	coronatine-insensitive 1	Glyma11g34940.1	defense_response response_to_insect response_to_wounding ubiquitin-dependent_protein_catabolic_process jasmonic_acid_and_ethylene-dependent_systemic_resistance jasmonic_acid_mediated_signaling_pathway response_to_jasmonic_acid_stimulus stomatal_movement stomatal_movement defense_response_to_fungus SCF-dependent_proteasomal_ubiquitin-dependent_protein_catabolic_process negative_regulation_of_defen…
	GmaAffx.39735.1.A1_at	2.47799	0.000110898	probable disease resistance protein At5g66900-like	Glyma01g39000.1	defense_response
	Gma.193.1.S1_at	2.40835	8.50549e-06	syringolide-induced protein 1-3-1A	Glyma10g42450.1	regulation_of_transcription
	GmaAffx.60479.5.S1_at	2.40083	0.000189084	BEL1-like homeodomain protein 1-like	Glyma10g10040.1	response_to_symbiotic_fungus response_to_abscisic_acid_stimulus polar_nucleus_fusion
	Gma.6999.1.S1_x_at	2.33223	0.00399676	PR10-like protein	Glyma07g37240.3
	GmaAffx.82595.2.S1_at	2.17014	0.000359193	stress-induced receptor-like kinase	Glyma02g11150.1	response_to_fungus
	Gma.1516.1.A1_at	2.13343	0.000636603	TMV resistance protein N-like	Glyma12g16450.1	defense_response
	GmaAffx.47795.1.A1_at	2.08318	1.32489e-05	coronatine-insensitive 1	Glyma11g34940.1	defense_response response_to_insect response_to_wounding ubiquitin-dependent_protein_catabolic_process jasmonic_acid_and_ethylene-dependent_systemic_resistance jasmonic_acid_mediated_signaling_pathway response_to_jasmonic_acid_stimulus stomatal_movement stomatal_movement defense_response_to_fungus SCF-dependent_proteasomal_ubiquitin-dependent_protein_catabolic_process negative_regulation_of_defen…
	GmaAffx.9145.1.S1_s_at	2.02983	0.00341299	MLP-like protein 423	Glyma17g03330.1	defense_response response_to_biotic_stimulus
	GmaAffx.83595.1.S1_at	1.9612	0.00345683	squamosa promoter-binding-like protein 14-like	Glyma20g00900.1	defense_response_to_bacterium regulation_of_transcription
	Gma.4474.1.S1_s_at	1.88991	0.000541898	coronatine-insensitive 1 /// coronatine-insensitive protein 1-like	Glyma11g34940.1	defense_response response_to_insect response_to_wounding ubiquitin-dependent_protein_catabolic_process jasmonic_acid_and_ethylene-dependent_systemic_resistance jasmonic_acid_mediated_signaling_pathway response_to_jasmonic_acid_stimulus stomatal_movement stomatal_movement defense_response_to_fungus SCF-dependent_proteasomal_ubiquitin-dependent_protein_catabolic_process negative_regulation_of_defen…
	Gma.17892.1.S1_at	1.83402	0.0016324	thaumatin-like protein 1-like	Glyma11g08250.1	response_to_other_organism
	GmaAffx.82046.1.S1_at	1.7226	0.00139359	TMV resistance protein N-like	Glyma16g33590.1	defense_response
	Gma.12224.1.S1_at	1.71769	0.00107186	nematode resistance HS1pro1 protein	Glyma02g42250.1	response_to_oxidative_stress defense_response_to_bacterium,_incompatible_interaction response_to_salicylic_acid_stimulus
	GmaAffx.90517.1.S1_at	1.71145	0.000222288	probable disease resistance protein At4g33300-like	Glyma14g08700.1	GO:0006952
	Gma.10911.1.S1_at	1.63701	0.00282153	Carbonic anhydrase, chloroplastic-like	Glyma02g37710.2	carbon_utilization
	Gma.4616.1.A1_at	1.60361	0.000332859	Pathogenesis-related thaumatin superfamily protein	Glyma02g05320.1	response_to_other_organism
	Gma.9308.1.S1_at	1.57011	0.00105403	TMV resistance protein N-like	Glyma16g33590.1	defense_response
	GmaAffx.73883.1.S1_at	1.55861	0.00069745	TMV resistance protein N-like	Glyma12g16450.1	defense_response
	GmaAffx.84858.1.S1_at	1.548	5.20143e-05	probable disease resistance protein At4g33300-like	Glyma17g36420.1	GO:0006952
	Gma.4205.1.S1_at	1.54651	7.18059e-05	repressor protein	Glyma06g23240.5	regulation_of_transcription
	GmaAffx.57686.1.S1_at	1.54094	0.00338355	NBS-LRR type disease resistance protein	Glyma01g01400.1	defense_response plant-type_hypersensitive_response
	Gma.4464.1.S1_at	1.52865	2.12637e-05	chitin-inducible gibberellin-responsive protein 1-like	Glyma13g36120.1	photomorphogenesis
	GmaAffx.58320.1.S1_at	1.52431	0.00192993	callose synthase 7-like	Glyma08g42110.1	1,3-beta-glucan_biosynthetic_process
	Developement - 68
	Identification	Log2(FC)	Pvalue	Description	Phytozome	Gene ontology
	Gma.173.1.S1_at	9.97606	0	soybean seed maturation polypeptides	Glyma03g30040.1	embryonic_development_ending_in_seed_dormancy
	Gma.2912.1.S1_s_at	8.99648	1.63567e-07	seed maturation protein PM30	Glyma13g44020.1	embryonic_development_ending_in_seed_dormancy
	Gma.8467.1.S1_at	8.98459	0	51 kDa seed maturation protein	Glyma13g17980.1	embryonic_development_ending_in_seed_dormancy
	GmaAffx.40402.1.S1_at	8.8174	1.63567e-07	Expansin-A15-like	Glyma17g10950.1	syncytium_formation unidimensional_cell_growth plant-type_cell_wall_modification_during_multidimensional_cell_growth plant-type_cell_wall_loosening
	Gma.6192.1.S1_s_at	8.53058	1.63567e-07	probable galactinol--sucrose galactosyltransferase 2-like	Glyma03g29440.1	0
	Gma.8434.1.S1_s_at	8.41865	0	Lea protein /// 51 kDa seed maturation protein	Glyma17g04550.1	embryonic_development_ending_in_seed_dormancy
	Gma.8434.1.S1_at	7.20791	0	Lea protein	Glyma17g04550.1	embryonic_development_ending_in_seed_dormancy
	Gma.176.1.S1_s_at	7.12936	1.63567e-07	seed maturation protein	Glyma17g16620.1	embryonic_development_ending_in_seed_dormancy
	Gma.167.1.S1_at	6.97312	1.63567e-07	seed maturation protein	Glyma05g23680.1	embryonic_development_ending_in_seed_dormancy
	Gma.6682.1.A1_at	6.36204	0	expansin-A15-like	Glyma06g20970.1	syncytium_formation unidimensional_cell_growth plant-type_cell_wall_modification_during_multidimensional_cell_growth plant-type_cell_wall_loosening
	GmaAffx.90600.1.S1_s_at	6.31091	2.94421e-06	probable galactinol--sucrose galactosyltransferase 2-like	Glyma03g29440.1	0
	GmaAffx.87417.1.S1_at	5.58932	2.94421e-06	probable galactinol--sucrose galactosyltransferase 2-like	Glyma03g29440.1	0
	Gma.6192.1.S1_at	5.46487	1.9628e-06	probable galactinol--sucrose galactosyltransferase 2-like	Glyma03g29440.1	0
	GmaAffx.42013.1.S1_at	4.71494	1.63567e-07	expansin-A15-like	Glyma06g20970.1	syncytium_formation unidimensional
	GmaAffx.83717.1.S1_at	4.63581	3.27134e-07	alpha-galactosidase-like	Glyma16g33510.1	positive_regulation_of_flower_development leaf_morphogenesis
	Gma.38.1.S1_at	3.98517	3.10777e-06	maturation polypeptide	Glyma19g32920.1	embryonic_development_ending_in_seed_dormancy
	Gma.4105.3.A1_a_at	3.87634	2.48622e-05	maternal effect embryo arrest 14	Glyma07g33050.1	embryonic_development_ending_in_seed_dormancy
	GmaAffx.81362.1.S1_at	3.63563	0.00027512	expansin-like B1-like	Glyma01g41330.1	unidimensional_cell_growth plant-type_cell_wall_loosening
	Gma.8263.1.S1_at	3.58324	3.27134e-07	growth-regulating factor 7	Glyma06g13960.2	leaf_development
	GmaAffx.45586.1.A1_at	3.5158	1.9628e-06	maternal effect embryo arrest 60	Glyma11g14340.1	embryonic_development_ending_in_seed_dormancy
	GmaAffx.63039.1.S1_at	3.46609	1.32489e-05	Protein of unknown function (DUF3411)	Glyma18g41130.1	leaf_development
	Gma.146.1.S1_at	3.42208	3.27134e-07	LEA protein	Glyma13g36780.1	embryonic_development_ending_in_seed_dormancy
	Gma.8954.1.S1_at	3.31429	2.1918e-05	expansin-like B1-like	Glyma01g41330.1	unidimensional_cell_growth plant-type_cell_wall_loosening
	Gma.2096.2.S1_x_at	3.26653	0.000596529	tropinone reductase homolog At1g07440-like	Glyma12g06300.3	aging
	GmaAffx.11076.1.S1_at	3.15423	6.60811e-05	Protein of unknown function (DUF3223)	Glyma06g20870.1	nucleologenesis embryonic_development
	Gma.8528.1.S1_at	3.07902	2.94421e-06	seed maturation protein PM26	Glyma20g28550.1	embryonic_development_ending_in_seed_dormancy
	Gma.5312.1.S1_s_at	2.99272	0.000314539	expansin-like A1	Glyma11g10240.4	unidimensional_cell_growth plant-type_cell_wall_loosening
	Gma.5312.2.S1_a_at	2.94976	0.00014721	expansin-like A1	Glyma11g10240.4	unidimensional_cell_growth plant-type_cell_wall_loosening
	GmaAffx.71612.1.S1_at	2.92863	0.000118913	WD repeat-containing protein 3-like	Glyma03g34360.1	rRNA_processing
	Gma.7784.1.A1_at	2.86469	0.000565778	Expansin-A1-like	Glyma02g12140.1	syncytium_formation unidimensional_cell_growth plant-type_cell_wall_modification_during_multidimensional_cell_growth plant-type_cell_wall_loosening
	Gma.2096.2.S1_a_at	2.82961	0.00171369	tropinone reductase homolog At1g07440-like	Glyma12g06300.3	aging
	Gma.3384.1.S1_at	2.78977	1.37396e-05	fatty acyl-CoA reductase 3-like	Glyma12g30870.1	microsporogenesis
	Gma.13110.1.S1_at	2.75677	6.88617e-05	expansin-A15-like	Glyma07g35620.1	syncytium_formation unidimensional_cell_growth plant-type_cell_wall_modification_during_multidimensional_cell_growth plant-type_cell_wall_loosening
	Gma.5312.3.S1_at	2.64022	0.000145738	expansin-like A1-like	Glyma12g02550.1	plant-type_cell_wall_organization unidimensional_cell_growth plant-type_cell_wall_loosening
	GmaAffx.90376.1.A1_at	2.56708	8.83262e-06	probable galactinol--sucrose galactosyltransferase 1-like	Glyma14g01430.2
	Gma.53.1.S1_at	2.49577	2.11002e-05	maturation polypeptide	Glyma13g21280.1	embryonic_development_ending_in_seed_dormancy
	GmaAffx.72961.1.S1_at	2.47611	0.00084924	topless-related protein 4-like	Glyma17g12110.2	primary_shoot_apical_meristem_specification
	GmaAffx.77224.1.S1_at	2.4406	1.61931e-05	transducin family protein / WD-40 repeat family protein	Glyma01g00460.1	rRNA_processing
	Gma.2548.1.S1_at	2.36166	0.000381438	ROTUNDIFOLIA like 12	Glyma12g01120.1	shoot_development
	GmaAffx.3038.1.S1_at	2.35858	3.92561e-05	putative H/ACA ribonucleoprotein complex subunit 1-like protein 1-like	Glyma19g28740.1	rRNA_processing
	GmaAffx.91428.1.A1_at	2.35409	1.60296e-05	Probable galactinol--sucrose galactosyltransferase 2-like	Glyma03g29440.1	0
	Gma.14563.1.S1_s_at	2.27208	0.000102066	plantacyanin	Glyma05g30380.1	pollination anther_development
	Gma.7436.1.S1_at	2.26355	0.000151954	plantacyanin	Glyma08g13510.1	pollination anther_development
	Gma.11860.1.A1_at	2.25163	2.25723e-05	Rhodanese/Cell cycle control phosphatase superfamily protein	Glyma14g26450.1	aging
	GmaAffx.19024.1.S1_at	2.21008	0.000215091	Protein of unknown function (DUF3411)	Glyma10g28410.1	leaf_development
	Gma.2096.3.S1_s_at	2.20412	0.00273059	tropinone reductase homolog At1g07440-like	Glyma12g06300.1	aging
	Gma.3969.1.S1_s_at	2.19208	0.00016324	plantacyanin	Glyma06g12680.1	pollination anther_development
	GmaAffx.55505.1.S1_at	2.18617	2.1918e-05	adoMet-dependent rRNA methyltransferase spb1-like	Glyma11g12430.1	rRNA_processing
	Gma.8684.1.S1_at	2.18138	2.78064e-06	SSXT family protein	Glyma10g30650.1	cell_proliferation leaf_development
	GmaAffx.75312.1.A1_at	2.16366	0.000286242	AdoMet-dependent rRNA methyltransferase spb1-like	Glyma11g12430.1	rRNA_processing
	GmaAffx.88692.1.S1_s_at	2.14985	2.45351e-06	putative phytosulfokines 6-like	Glyma12g30650.3	cell_proliferation
	Gma.4044.1.S1_at	2.12808	0.000892095	pescadillo homolog	Glyma03g39460.2	cell_proliferation
	Gma.12012.1.S1_s_at	2.08997	4.08918e-06	probable galactinol--sucrose galactosyltransferase 1-like	Glyma14g01430.2
	Gma.11749.1.S1_at	2.08888	6.60811e-05	ubiquitin carboxyl-terminal hydrolase 15-like	Glyma15g39730.3	flower_development fruit_development root_development shoot_development leaf_development
	Gma.2096.1.S1_at	2.01911	0.00181756	tropinone reductase homolog At1g07440-like	Glyma12g06300.3	aging
	Gma.2147.1.S1_at	2.00635	8.34192e-05	Small nuclear ribonucleoprotein family protein	Glyma10g02380.1	embryonic_development_ending_in_seed_dormancy
	Gma.11860.2.S1_at	1.98347	0.00280714	Rhodanese/Cell cycle control phosphatase superfamily protein	Glyma14g26460.1	aging
	GmaAffx.5662.1.S1_at	1.88937	0.00119028	116 kDa U5 small nuclear ribonucleoprotein component-like	Glyma17g11410.1	embryonic_development_ending_in_seed_dormancy regulation_of_embryo_sac_egg_cell_differentiation
	Gma.16968.1.S1_at	1.78539	0.000806222	protein MEI2-like 4-like	Glyma06g17250.1	positive_regulation_of_meiosis meristem_development
	Gma.6703.1.S1_at	1.73181	0.000394033	maternal effect embryo arrest 59	Glyma01g39750.2	embryonic_development_ending_in_seed_dormancy
	Gma.16933.2.S1_at	1.66567	4.41631e-06	probable beta-1,4-xylosyltransferase IRX14H-like	Glyma16g16280.1	fruit_development xylem_and_phloem_pattern_formation shoot_development glucuronoxylan_biosynthetic_process
	GmaAffx.77737.1.S1_at	1.66557	0.00411649	PEBP (phosphatidylethanolamine-binding protein) family protein	Glyma02g07650.1	positive_regulation_of_flower_development photoperiodism,_flowering
	GmaAffx.39028.1.S1_at	1.61671	0.00693214	poly(rC)-binding protein 3-like	Glyma17g06640.1	shoot_development
	GmaAffx.60003.1.S1_at	1.59801	1.37396e-05	IKI3 family protein	Glyma10g43570.1	cell_proliferation organ_growth
	GmaAffx.57303.1.S1_at	1.54791	0.000105501	rop guanine nucleotide exchange factor 1-like	Glyma12g02620.1	pollen_tube_growth
	GmaAffx.32646.1.S1_at	1.54566	0.000165857	protein TRANSPARENT TESTA 1-like	Glyma08g16390.1	pollen_tube_growth regulation_of_transcription
	GmaAffx.60112.1.S1_s_at	1.53758	0.000574775	probable galactinol--sucrose galactosyltransferase 1-like	Glyma14g01430.2
	GmaAffx.61167.1.S1_at	1.52924	0.000572975	116 kDa U5 small nuclear ribonucleoprotein component-like	Glyma13g23420.2	embryonic_development_ending_in_seed_dormancy regulation_of_embryo_sac_egg_cell_differentiation
	DNA/RNA Nucleus - 57
	Identification	Log2(FC)	Pvalue	Description	Phytozome	Gene ontology
	GmaAffx.91004.1.S1_at	3.76468	0.000403356	eukaryotic peptide chain release factor subunit 1-3-like	Glyma16g34180.1	RNA-dependent_DNA_replication
	Gma.13121.1.S1_a_at	3.58704	1.14497e-06	DNA repair protein RAD5-like	Glyma09g41780.1	0
	Gma.13121.1.S1_at	3.51917	1.61931e-05	DNA repair protein RAD5-like	Glyma09g41780.1	0
	GmaAffx.77728.1.S1_at	3.14562	2.51893e-05	pre-mRNA-splicing factor SF2-like	Glyma20g38060.2	mRNA_splice_site_selection spliceosome_assembly regulation_of_nuclear_mRNA_splicing,_via_spliceosome
	GmaAffx.76875.2.S1_at	3.06874	5.56128e-06	eukaryotic peptide chain release factor subunit 1-3-like	Glyma16g34180.1	RNA-dependent_DNA_replication
	Gma.17048.1.S1_at	2.95209	4.08918e-06	DNA polymerase III polC-type-like	Glyma03g39230.1	0
	GmaAffx.39518.1.S1_at	2.88897	6.11741e-05	DNA polymerase III polC-type-like	Glyma03g39230.1	0
	GmaAffx.17086.1.S1_at	2.72683	0.000285915	sigma factor sigB regulation protein rsbQ-like	Glyma08g04450.1	0
	GmaAffx.31368.1.S1_at	2.67145	0.000250421	DNA excision repair protein ERCC-8-like	Glyma06g04930.1
	Gma.3490.1.S1_at	2.58248	3.33677e-05	DNA-directed RNA polymerases I and III subunit RPAC1-like	Glyma08g44480.1	transcription
	Gma.3585.1.S1_at	2.49764	4.3836e-05	helicase swr1-like	Glyma07g19460.1	0
	GmaAffx.76534.1.S1_at	2.4908	0.000127582	PRP38 family protein	Glyma02g40900.1	RNA_processing response_to_salt_stress
	GmaAffx.31232.1.A1_at	2.43181	0.000194481	CCAAT/enhancer-binding protein zeta-like	Glyma16g01450.1	GO:0010197
	Gma.17471.1.S1_at	2.38207	8.17835e-07	DNA excision repair protein ERCC-8-like	Glyma04g04840.1
	Gma.15454.2.S1_at	2.31693	7.22966e-05	RNA polymerase II C-terminal domain phosphatase-like 2-like	Glyma07g17940.4
	GmaAffx.91911.1.S1_s_at	2.29687	0.000198898	nucleosome assembly protein 1-like 1-like /// nucleosome assembly protein 1	Glyma09g07410.4	DNA_mediated_transformation nucleosome_assembly
	Gma.10273.1.S1_at	2.27411	0.00094689	DNA-directed RNA polymerase II subunit RPB3-A-like	Glyma07g34610.1	transcription
	GmaAffx.64397.1.S1_at	2.2259	6.37912e-06	DNA-directed RNA polymerase II subunit RPB3-A-like	Glyma07g34610.1	transcription
	Gma.15407.4.S1_at	2.06651	0.00187333	arginine/serine-rich-splicing factor RSP40-like	Glyma20g29460.1	RNA_splicing nuclear_mRNA_splicing,_via_spliceosome
	GmaAffx.55247.1.S1_at	2.01715	0.00199437	probable histone-lysine N-methyltransferase, H3 lysine-9 specific SUVH9-like	Glyma07g19420.1	DNA_mediated_transformation
	GmaAffx.43965.1.S1_at	2.00417	0.00158382	H/ACA ribonucleoprotein complex subunit 4-like	Glyma15g06160.1	tRNA_pseudouridine_synthesis
	GmaAffx.58829.1.S1_at	1.96628	0.000179433	DNA-directed RNA polymerases I and III subunit RPAC1-like	Glyma18g08360.1	transcription
	Gma.3912.1.S1_at	1.96624	3.97468e-05	tRNA-dihydrouridine synthase 3-like	Glyma04g00940.1	metabolic_process tRNA_processing
	Gma.17848.1.S1_at	1.96615	0.000454389	CCA-adding enzyme-like	Glyma05g38470.1	RNA_processing
	Gma.18058.2.A1_at	1.94892	0.000965536	rRNA 2'-O-methyltransferase fibrillarin 2-like	Glyma04g37770.1	RNA_methylation rRNA_processing
	GmaAffx.2557.1.S1_at	1.90812	0.000374896	small RNA 2'-O-methyltransferase-like	Glyma05g25660.1	biological_process
	GmaAffx.68269.1.A1_at	1.88789	0.00842583	tRNA (cytosine(34)-C(5))-methyltransferase-like	Glyma05g31010.1
	Gma.17848.2.S1_a_at	1.85736	0.000124311	CCA-adding enzyme-like	Glyma05g38470.1	RNA_processing
	GmaAffx.79002.1.S1_s_at	1.84061	0.000311759	nucleosome assembly protein 1	Glyma15g18600.3	DNA_mediated_transformation nucleosome_assembly
	Gma.15083.1.S1_at	1.81703	0.000187448	tRNA (cytosine(34)-C(5))-methyltransferase-like	Glyma08g14220.1	0
	Gma.7698.1.S1_at	1.76429	0.000446865	ATP-dependent DNA helicase Q-like SIM-like	Glyma20g37970.2	DNA_recombination
	Gma.8888.1.S1_at	1.76246	0.000140341	protein trpH-like	Glyma08g07850.1	DNA_replication
	Gma.6059.1.S1_at	1.72766	0.00134894	adenylate kinase-like	Glyma09g36680.3	nucleobase,_nucleoside,_nucleotide_and_nucleic_acid_metabolic_process
	GmaAffx.76909.1.S1_at	1.70887	0.0067069	helicase SWR1-like	Glyma20g00830.1
	GmaAffx.63765.1.S1_at	1.70816	0.00336179	probable pre-mRNA-splicing factor ATP-dependent RNA helicase-like	Glyma03g37980.1
	GmaAffx.47408.1.S1_at	1.7016	0.0162497	breast cancer associated RING 1	Glyma19g35010.3	DNA_repair regulation_of_meristem_organization leaf_development
	Gma.5957.1.S1_at	1.69523	6.80439e-05	PRP38 family protein	Glyma02g40900.1	RNA_processing response_to_salt_stress
	GmaAffx.11133.1.A1_s_at	1.6644	0.00248278	tRNA (guanine-N(7)-)-methyltransferase subunit WDR4-like	Glyma03g31220.1	biological_process
	Gma.8064.1.S1_at	1.66423	0.00153704	protein RRP5 homolog	Glyma09g15790.1	RNA_processing mRNA_processing
	GmaAffx.88141.1.S1_at	1.65846	0.00016553	tRNA guanosine-2'-O-methyltransferase TRM11 homolog	Glyma05g24950.1	methylation
	GmaAffx.18773.1.S1_at	1.62818	0.00169243	H/ACA ribonucleoprotein complex subunit 4-like	Glyma15g06160.1	tRNA_pseudouridine_synthesis
	GmaAffx.17248.1.S1_at	1.62118	0.000139196	tRNA pseudouridine synthase A-like	Glyma08g03090.1	pseudouridine_synthesis tRNA_processing
	GmaAffx.25651.1.A1_at	1.60554	0.000913849	poly(A) polymerase-like	Glyma08g21440.1	RNA_polyadenylation
	Gma.11121.1.S1_s_at	1.60012	6.70625e-06	RNA-binding post-transcriptional regulator csx1-like	Glyma15g11380.1
	GmaAffx.86019.1.S1_at	1.59939	0.00524347	pre-mRNA-processing factor 39-like /// pre-mRNA-processing factor 39-like	Glyma19g35140.3	regulation_of_timing_of_transition_from_vegetative_to_reproductive_phase
	Gma.3585.1.S1_a_at	1.59293	0.000653941	helicase swr1-like /// helicase SWR1-like	Glyma07g19460.1
	Gma.15407.3.A1_s_at	1.57835	7.14788e-05	arginine/serine-rich-splicing factor RSP40-like	Glyma10g38400.1	RNA_splicing nuclear_mRNA_splicing,_via_spliceosome
	Gma.8186.1.S1_at	1.57527	9.37239e-05	heterogeneous nuclear ribonucleoprotein D-like	Glyma09g15820.2	RNA_splicing nuclear_mRNA_splicing,_via_spliceosome
	GmaAffx.50829.1.S1_at	1.54353	0.00575511	exosome complex component rrp45-like	Glyma01g43760.1	RNA_processing wax_biosynthetic_process
	GmaAffx.64532.1.S1_at	1.54248	0.000508039	ribonuclease 3-like protein 2-like	Glyma14g02490.1	RNA_processing
	GmaAffx.93586.1.S1_at	1.54246	0.00773034	RNA-binding post-transcriptional regulator csx1-like	Glyma17g01800.1
	GmaAffx.21491.1.S1_at	1.53767	0.000292785	RNA polymerase I-specific transcription initiation factor RRN3-like	Glyma16g21590.2	biological_process
	GmaAffx.83895.1.S1_at	1.52081	7.01703e-05	DNA-directed RNA polymerase I subunit rpa49-like	Glyma15g17850.2	transcription
	Gma.10429.1.S1_at	1.52024	0.001082	RNA polymerase II C-terminal domain phosphatase-like 2-like	Glyma18g42790.1
	Gma.1538.3.S1_at	1.51878	0.0376713	RNA-binding post-transcriptional regulator csx1-like	Glyma17g01800.1
	GmaAffx.27651.1.S1_at	1.51548	0.00213897	DNA topoisomerase 6 subunit A-like	Glyma10g05540.1	DNA_metabolic_process DNA_topological_change epidermal_cell_fate_specification
	GmaAffx.27133.1.A1_at	1.50668	0.000747665	RNA-binding protein pno1-like	Glyma18g08100.1	0
	Energy - 9
	Identification	Log2(FC)	Pvalue	Description	Phytozome	Gene ontology
	Gma.8069.1.A1_at	5.63766	1.55389e-05	thioredoxin-like protein HCF164, chloroplastic-like	Glyma02g06870.1	cytochrome_b6f_complex_assembly
	Gma.1178.1.S1_at	2.5546	2.51893e-05	plasma membrane Ca2+-ATPase	Glyma06g04900.1	calcium_ion_transport cation_transport metabolic_process proton_transport transport
	GmaAffx.81834.1.S1_at	2.42751	0.000376204	quinolinate synthase	Glyma05g02710.1	aerobic_respiration NAD_biosynthetic_process positive_regulation_of_transferase_activity
	Gma.1047.1.S1_at	2.17259	0.000258763	plasma membrane Ca2+-ATPase	Glyma01g40130.2	transport
	Gma.16702.2.S1_at	2.16012	0.0019844	quinolinate synthase	Glyma05g02710.1	aerobic_respiration NAD_biosynthetic_process positive_regulation_of_transferase_activity
	GmaAffx.90488.1.S1_s_at	2.06134	0.00746569	inosine monophosphate dehydrogenase	Glyma15g41640.1	GMP_biosynthetic_process
	Gma.16702.1.S1_at	1.95506	0.00045259	quinolinate synthase	Glyma05g02710.1	aerobic_respiration NAD_biosynthetic_process positive_regulation_of_transferase_activity
	GmaAffx.15192.1.S1_at	1.85987	0.00102949	plasma membrane ATPase 4-like	Glyma13g00840.1	regulation_of_stomatal_movement
	Gma.1685.1.S1_at	1.80476	4.25274e-06	inosine-5'-monophosphate dehydrogenase-like protein	Glyma08g17490.1	GMP_biosynthetic_process
	Homone Response / Hormone - 85
	Identification	Log2(FC)	Pvalue	Description	Phytozome	Gene ontology
				Abscisic acid - 17
	Gma.17886.1.A1_at	7.965	1.14497e-06	momilactone A synthase-like	Glyma11g18570.1	abscisic_acid_biosynthetic_process response_to_water_deprivation response_to_heat proline_biosynthetic_process sugar_mediated_signaling regulation_of_abscisic_acid_biosynthetic_process
	Gma.12393.3.S1_at	6.99332	1.34125e-05	9-cis-epoxycarotenoid dioxygenase NCED1, chloroplastic-like	Glyma15g40070.1	abscisic_acid_biosynthetic_process response_to_water_deprivation response_to_osmotic_stress
	GmaAffx.51101.1.S1_at	6.87545	1.4721e-05	Acyl-CoA N-acyltransferases (NAT) superfamily protein	Glyma10g39060.1	metabolic_process response_to_abscisic_acid_stimulus
	Gma.12393.1.S1_a_at	6.27516	2.12637e-06	9-cis-epoxycarotenoid dioxygenase NCED1, chloroplastic-like /// 9-cis-epoxycarotenoid dioxygenase NCED1, chloroplastic-like	Glyma08g18800.1	abscisic_acid_biosynthetic_process response_to_water_deprivation response_to_osmotic_stress
	GmaAffx.29093.1.S1_at	2.86841	3.43491e-06	common plant regulatory factor 1-like	Glyma07g06620.1	response_to_abscisic_acid_stimulus
	Gma.17843.1.S1_at	2.4231	7.933e-05	snakin-2-like	Glyma04g02660.1	unidimensional_cell_growth response_to_abscisic_acid_stimulus response_to_brassinosteroid_stimulus response_to_gibberellin_stimulus
	Gma.4167.2.S1_s_at	2.13382	6.86982e-05	abscisic acid 8'-hydroxylase /// abscisic acid 8'-hydroxylase 1-like	Glyma01g35660.2	abscisic_acid_metabolic_process response_to_red_or_far_red_light
	Gma.2044.2.S1_at	2.13092	2.1918e-05	abscisic stress ripening-like protein	Glyma20g30720.1	0
	Gma.7824.2.S1_at	2.09861	0.00160656	zeaxanthin epoxidase, chloroplastic-like	Glyma11g05960.1	abscisic_acid_biosynthetic_process
	Gma.7824.1.S1_at	2.02451	0.000367699	Zeaxanthin epoxidase, chloroplastic-like	Glyma11g05960.1	abscisic_acid_biosynthetic_process response_to_water_deprivation response_to_heat response_to_osmotic_stress xanthophyll_biosynthetic_process sugar_mediated_signaling response_to_red_light
	Gma.1656.1.S1_at	1.99164	3.94197e-05	zeaxanthin epoxidase, chloroplastic-like	Glyma09g00260.2	abscisic_acid_biosynthetic_process response_to_water_deprivation response_to_heat response_to_osmotic_stress xanthophyll_biosynthetic_process sugar_mediated_signaling response_to_red_light
	Gma.8784.1.A1_at	1.95821	0.000122348	Abscisic acid receptor PYL8-like	Glyma13g08120.1	defense_response response_to_biotic_stimulus
	Gma.17981.1.S1_at	1.8858	2.61707e-06	GAST1 protein homolog 1	Glyma14g40400.1	unidimensional_cell_growth response_to_abscisic_acid_stimulus response_to_brassinosteroid_stimulus response_to_gibberellin_stimulus
	GmaAffx.9333.1.S1_at	1.87683	0.00329555	molybdenum cofactor sulfurase-like	Glyma09g00460.2	abscisic_acid_biosynthetic_process response_to_cold response_to_heat response_to_osmotic_stress response_to_salt_stress response_to_stress
	GmaAffx.90047.1.S1_s_at	1.85534	0.00102344	zinc finger (AN1-like) family protein	Glyma13g04630.1	response_to_abscisic_acid_stimulus
	GmaAffx.54085.1.S1_at	1.70996	0.000327788	Protein of unknown function (DUF581)	Glyma19g34060.1	response_to_abscisic_acid_stimulus seed_dormancy
	Gma.7756.1.A1_at	1.68685	0.00103767	molybdenum cofactor sulfurase-like	Glyma09g00460.1	abscisic_acid_biosynthetic_process response_to_cold response_to_heat response_to_osmotic_stress response_to_salt_stress response_to_stress molybdenum_incorporation_into_molybdenum-molybdopterin_complex auxin_mediated_signaling_pathway auxin_mediated_signaling_pathway stomatal_movement defense_response_to_bacterium
				Auxin - 16
	Gma.7454.1.S1_a_at	3.51964	1.99552e-05	auxin-responsive protein IAA17-like	Glyma13g43800.1	response_to_auxin_stimulus auxin_mediated_signaling_pathway
	Gma.2590.1.A1_s_at	2.68446	9.19247e-05	auxin down-regulated protein	Glyma10g35870.2
	GmaAffx.79360.1.S1_at	2.66331	0.000157188	Auxin efflux carrier family protein	Glyma11g09250.1	auxin_polar_transport
	GmaAffx.87706.1.S1_at	2.40725	0.000240607	puromycin-sensitive aminopeptidase-like	Glyma04g05620.4	auxin_polar_transport
	GmaAffx.32023.1.S1_at	2.37997	0.000251893	auxin-induced protein 5NG4-like	Glyma06g46740.1
	Gma.7618.1.S1_at	2.28344	5.56128e-06	puromycin-sensitive aminopeptidase-like	Glyma04g05620.3	auxin_polar_transport
	Gma.9887.1.S1_at	2.15062	6.72261e-05	auxin response factor 6-like	Glyma05g27580.1	regulation_of_transcription,_DNA-dependent flower_development response_to_auxin_stimulus
	GmaAffx.51498.1.S1_at	2.14813	7.65494e-05	Auxin-responsive protein IAA16-like	Glyma10g30440.1	response_to_auxin_stimulus
	GmaAffx.68318.1.S1_at	2.08979	0.000127419	auxin-responsive protein IAA13-like	Glyma19g35180.4	response_to_auxin_stimulus response_to_cyclopentenone
	Gma.2563.1.S1_at	2.01699	4.08918e-06	auxin response factor 2-like	Glyma06g17320.1	negative_regulation_of_cell_proliferation positive_regulation_of_flower_development negative_regulation_of_transcription,_DNA-dependent fruit_dehiscence leaf_senescence floral_organ_abscission ovule_development
	Gma.15742.1.A1_s_at	1.98269	0.000859218	aminopeptidase M1	Glyma06g05660.1	auxin_polar_transport
	Gma.7410.1.S1_at	1.58894	0.00130101	auxin-induced protein PCNT115-like	Glyma06g40790.1	response_to_cadmium_ion
	GmaAffx.56374.1.S1_at	1.57716	0.000136742	auxin response factor 2-like	Glyma05g38540.3	negative_regulation_of_cell_proliferation positive_regulation_of_flower_development
	Gma.8412.1.S1_at	1.56363	0.000911069	auxin-responsive protein IAA26-like	Glyma15g02350.2	response_to_auxin_stimulus
	Gma.2563.1.S1_a_at	1.53091	1.01412e-05	auxin response factor 2-like	Glyma06g17320.1	negative_regulation_of_cell_proliferation positive_regulation_of_flower_development
	GmaAffx.55925.1.S1_at	1.52834	0.000720349	probable indole-3-acetic acid-amido synthetase GH3.1-like	Glyma01g39780.1	response_to_auxin_stimulus
				Brassinosteroid - 1
	Gma.1147.1.S1_at	3.07196	1.63567e-07	uric acid degradation bifunctional protein TTL-like	Glyma16g08930.2	regulation_of_cell_growth_by_extracellular_stimulus brassinosteroid_mediated_signaling
				Ethylene - 25
	GmaAffx.62257.1.S1_at	4.47039	0.000497407	1-aminocyclopropane-1-carboxylate oxidase homolog 4-like	Glyma07g25390.1	biological_process
	Gma.10100.1.S1_at	4.26191	1.16133e-05	ethylene-responsive transcription factor RAP2-6-like	Glyma20g30840.1	regulation_of_transcription,_DNA-dependent
	GmaAffx.57845.1.S1_at	4.15597	3.76204e-06	ethylene-responsive transcription factor ERF061-like	Glyma11g02050.1	regulation_of_transcription,_DNA-dependent response_to_chitin
	GmaAffx.66301.1.S1_at	3.72674	1.7011e-05	1-aminocyclopropane-1-carboxylate oxidase homolog 4-like	Glyma07g25390.1	biological_process
	GmaAffx.15015.1.S1_at	3.09298	5.54492e-05	ethylene-responsive transcription factor 1B-like	Glyma10g00980.1	defense_response regulation_of_transcription,_DNA-dependent jasmonic_acid_mediated_signaling_pathway ethylene_mediated_signaling_pathway
	Gma.1332.1.S1_x_at	2.84657	3.59848e-06	1-aminocyclopropane 1-carboxylate synthase	Glyma05g37410.1	ethylene_biosynthetic_process induction_of_apoptosis_by_oxidative_stress response_to_external_stimulus response_to_mechanical_stimulus response_to_wounding response_to_auxin_stimulus response_to_ethylene_stimulus response_to_jasmonic_acid_stimulus response_to_jasmonic_acid_stimulus
	GmaAffx.64967.1.S1_at	2.83984	0.000157515	1-aminocyclopropane-1-carboxylate oxidase homolog 3-like	Glyma15g40890.1	biological_process
	Gma.1187.1.S1_at	2.71424	0.000146065	ethylene-responsive transcription factor RAP2-13-like	Glyma14g34590.1	regulation_of_transcription,_DNA-dependent
	GmaAffx.91228.1.S1_at	2.65043	2.1918e-05	ethylene-responsive transcription factor RAP2-6-like	Glyma10g36760.1	regulation_of_transcription,_DNA-dependent
	GmaAffx.42697.1.S1_at	2.641	9.07797e-05	EIN3-binding F-box protein 1-like	Glyma04g20330.1	ubiquitin-dependent_protein_catabolic_process response_to_ethylene_stimulus negative_regulation_of_ethylene_mediated_signaling_pathway
	GmaAffx.38232.1.S1_at	2.62576	1.32489e-05	AP2-like ethylene-responsive transcription factor At2g41710-like	Glyma03g29240.1	regulation_of_transcription,_DNA-dependent
	GmaAffx.16000.1.S1_at	2.49925	1.93009e-05	EIN3-binding F-box protein 1-like	Glyma17g12270.1	response_to_ethylene_stimulus
	Gma.1554.1.S1_at	2.44697	0.000514255	ethylene receptor	Glyma10g33240.2	negative_regulation_of_ethylene_mediated_signaling_pathway
	Gma.5211.1.A1_at	2.38949	1.11226e-05	5'-3' exoribonuclease 4-like	Glyma20g37260.2	gravitropism ethylene_mediated_signaling_pathway nuclear-transcribed_mRNA_catabolic_process,_exonucleolytic unidimensional_cell_growth regulation_of_gene_expression,_epigenetic response_to_ethylene_stimulus response_to_1-Aminocyclopropane-1-carboxylic_Acid deadenylation-independent_decapping_of_nuclear-transcribed_mRNA deadenylation-independent_decapping_of_nuclear-transcribed_mRNA
	GmaAffx.83161.1.S1_at	2.27109	0.00501431	EIN3-binding F-box protein 1-like	Glyma17g12270.1	ubiquitin-dependent_protein_catabolic_process response_to_ethylene_stimulus negative_regulation_of_ethylene_mediated_signaling_pathway
	Gma.2347.2.S1_at	2.21692	0.000125947	protein ETHYLENE INSENSITIVE 3-like	Glyma20g12250.1	ethylene_mediated_signaling_pathway regulation_of_transcription sugar_mediated_signaling
	GmaAffx.26010.1.S1_at	2.1101	8.50549e-06	ethylene-responsive transcription factor RAP2-2-like	Glyma10g02080.1	cell_death response_to_stress ethylene_mediated_signaling_pathway response_to_cytokinin_stimulus response_to_ethylene_stimulus response_to_other_organism
	Gma.15862.2.S1_a_at	2.07149	0.00203396	ethylene-responsive transcription factor RAP2-7-like	Glyma11g15650.3	regulation_of_transcription,_DNA-dependent organ_morphogenesis vegetative_to_reproductive_phase_transition
	Gma.8372.1.S1_a_at	1.98537	0.000268086	ethylene-responsive transcription factor RAP2-1-like	Glyma04g04350.1	regulation_of_transcription,_DNA-dependent
	GmaAffx.86555.1.S1_s_at	1.95432	0.000138378	protein ETHYLENE INSENSITIVE 3-like	Glyma13g03700.1	ethylene_mediated_signaling_pathway regulation_of_transcription sugar_mediated_signaling
	Gma.6009.1.S1_s_at	1.79498	0.00186368	ethylene-responsive transcription factor 9-like /// ethylene-responsive transcription factor 9-like	Glyma06g44430.1	regulation_of_transcription,_DNA-dependent ethylene_mediated_signaling_pathway
	Gma.7999.1.A1_at	1.72825	0.000605689	EIN3-binding F-box protein 1-like	Glyma17g12270.1	ubiquitin-dependent_protein_catabolic_process response_to_ethylene_stimulus negative_regulation_of_ethylene_mediated_signaling_pathway
	GmaAffx.93218.1.S1_at	1.64824	0.000278391	protein ETHYLENE INSENSITIVE 3-like	Glyma02g44220.1	ethylene_mediated_signaling_pathway regulation_of_transcription sugar_mediated_signaling
	Gma.17617.1.S1_at	1.61664	0.00216792	EIN3-binding F-box protein 1-like	Glyma13g23510.1	ubiquitin-dependent_protein_catabolic_process response_to_ethylene_stimulus negative_regulation_of_ethylene_mediated_signaling_pathway
	GmaAffx.7874.1.S1_s_at	1.50418	9.0289e-05	ethylene-responsive transcription factor 5-like	Glyma20g16910.1	regulation_of_transcription,_DNA-dependent
				Gibberellin - 8
	Gma.4071.1.S1_at	4.37005	1.9628e-06	snakin-2-like	Glyma17g10050.2	response_to_gibberellin_stimulus
	GmaAffx.90343.1.S1_at	3.96465	6.05198e-06	GAST1 protein homolog 4	Glyma18g49400.1	response_to_gibberellin_stimulus gibberellic_acid_mediated_signaling
	GmaAffx.53859.1.S1_at	3.08116	0.000139359	gibberellin 3-beta-dioxygenase 1-like	Glyma17g30800.1	gibberellin_biosynthetic_process response_to_red_or_far_red_light response_to_gibberellin_stimulus gibberellic_acid_mediated_signaling response_to_red_light
	GmaAffx.47138.1.A1_at	2.39377	0.000542225	gibberellin 2-beta-dioxygenase-like	Glyma13g28970.1	response_to_red_or_far_red_light gibberellin_catabolic_process response_to_red_light
	Gma.12438.1.S1_s_at	2.18431	7.40959e-05	GAST1	Glyma19g02650.1	response_to_gibberellin_stimulus gibberellic_acid_mediated_signaling
	Gma.5294.1.S1_s_at	2.09414	0.000756334	Gibberellin-regulated family protein	Glyma17g35530.1	response_to_gibberellin_stimulus
	GmaAffx.87060.1.S1_at	1.99643	0.00129496	gibberellin 2-beta-dioxygenase-like	Glyma13g28970.1	response_to_red_or_far_red_light gibberellin_catabolic_process response_to_red_light
	Gma.5177.1.S1_at	1.76365	0.000441304	gibberellin 20 oxidase 1-like	Glyma02g15390.1	biological_process
				Jasmonic acid - 18
	GmaAffx.295.1.A1_s_at	5.82818	0	lipoxygenase-3	Glyma15g03030.2	defense_response jasmonic_acid_biosynthetic_process response_to_wounding d
	GmaAffx.83504.1.A1_at	4.77921	1.63567e-07	allene oxide synthase, chloroplastic-like	Glyma04g03740.1	defense_response jasmonic_acid_biosynthetic_process
	Gma.15534.1.S1_at	4.38235	1.63567e-07	lipoxygenase-3	Glyma15g03030.2	defense_response jasmonic_acid_biosynthetic_process response_to_wounding d
	GmaAffx.91313.1.S1_s_at	4.04579	3.00963e-05	allene oxide synthase, chloroplastic-like	Glyma11g13070.1	defense_response jasmonic_acid_biosynthetic_process response_to_wounding epoxygenase_P450_pathway response_to_jasmonic_acid_stimulus oxylipin_metabolic_process
	Gma.2382.1.S1_s_at	4.01484	7.80215e-05	linoleate 13S-lipoxygenase 2-1, chloroplastic-like	Glyma02g26160.1	response_to_water_deprivation jasmonic_acid_biosynthetic_process response_to_wounding response_to_jasmonic_acid_stimulus response_to_other_organism
	Gma.6281.1.S1_at	3.58384	1.16133e-05	allene oxide synthase, chloroplastic-like	Glyma11g13070.1	defense_response jasmonic_acid_biosynthetic_process response_to_wounding epoxygenase_P450_pathway response_to_jasmonic_acid_stimulus oxylipin_metabolic_process
	Gma.2382.1.S1_x_at	3.47378	7.81851e-05	linoleate 13S-lipoxygenase 2-1, chloroplastic-like	Glyma02g26160.1	response_to_water_deprivation jasmonic_acid_biosynthetic_process response_to_wounding response_to_jasmonic_acid_stimulus response_to_other_organism
	Gma.6281.3.S1_at	3.42088	1.9628e-06	allene oxide synthase, chloroplastic-like	Glyma11g13070.1	defense_response jasmonic_acid_biosynthetic_process response_to_wounding epoxygenase_P450_pathway response_to_jasmonic_acid_stimulus oxylipin_metabolic_process
	Gma.2382.1.S1_at	3.3965	0.000192682	linoleate 13S-lipoxygenase 2-1, chloroplastic-like	Glyma02g26160.1	response_to_water_deprivation jasmonic_acid_biosynthetic_process response_to_wounding response_to_jasmonic_acid_stimulus response_to_other_organism
	Gma.6952.1.S1_at	3.20442	6.88617e-05	linoleate 13S-lipoxygenase 2-1, chloroplastic-like	Glyma20g11610.1	response_to_water_deprivation jasmonic_acid_biosynthetic_process response_to_wounding response_to_jasmonic_acid_stimulus response_to_other_organism
	GmaAffx.22456.1.S1_at	2.96196	1.4721e-06	allene oxide synthase, chloroplastic-like	Glyma04g03740.1	defense_response jasmonic_acid_biosynthetic_process
	GmaAffx.22456.1.S1_x_at	2.86705	2.89514e-05	allene oxide synthase, chloroplastic-like	Glyma04g03740.1	defense_response jasmonic_acid_biosynthetic_process
	Gma.3776.1.S1_at	2.78124	2.6825e-05	Thioredoxin superfamily protein	Glyma12g13920.1	jasmonic_acid_mediated_signaling_pathway salicylic_acid_mediated_signaling_pathway response_to_salicylic_acid_stimulus
	Gma.16500.1.S1_at	2.64555	3.18956e-05	linoleate 9S-lipoxygenase 1-like	Glyma07g03920.2	defense_response jasmonic_acid_biosynthetic_process response_to_wounding d
	GmaAffx.91308.1.S1_at	2.11278	9.17611e-05	Linoleate 13S-lipoxygenase 2-1, chloroplastic-like	Glyma02g26160.1	response_to_water_deprivation jasmonic_acid_biosynthetic_process response_to_wounding response_to_jasmonic_acid_stimulus response_to_other_organism
	GmaAffx.6142.1.S1_at	1.80991	0.000243879	12-oxophytodienoate reductase 3-like	Glyma13g16950.1	jasmonic_acid_biosynthetic_process response_to_wounding response_to_ozone
	GmaAffx.18868.1.S1_s_at	1.67425	4.97244e-05	putative 12-oxophytodienoate reductase 11-like	Glyma15g35410.1	jasmonic_acid_biosynthetic_process
	GmaAffx.86334.2.S1_at	1.51061	0.000747011	allene oxide synthase	Glyma17g36530.1	defense_response jasmonic_acid_biosynthetic_process response_to_wounding epoxygenase_P450_pathway response_to_jasmonic_acid_stimulus oxylipin_metabolic_process
	Lipid Metabolic Process - 43
	Identification	Log2(FC)	Pvalue	Description	Phytozome	Gene ontology
				Biosynthetic process - 22
	Gma.10713.1.S1_at	2.94384	4.82523e-05	3-ketoacyl-CoA synthase 11-like /// 3-ketoacyl-CoA synthase 11-like	Glyma10g00440.1	response_to_cold response_to_light_stimulus
	GmaAffx.54366.1.S1_at	2.86941	1.19404e-05	3-ketoacyl-CoA synthase 11-like	Glyma02g00380.1	response_to_cold response_to_light_stimulus
	Gma.10713.1.S1_x_at	2.70914	5.4795e-05	3-ketoacyl-CoA synthase 11-like /// 3-ketoacyl-CoA synthase 11-like	Glyma02g00380.1	response_to_cold response_to_light_stimulus
	GmaAffx.90176.1.S1_s_at	2.60735	0.00158725	lipase-like	Glyma15g10380.2	lipid_metabolic_process
	GmaAffx.90466.1.S1_at	2.46107	2.12637e-06	acyl-coenzyme A oxidase 2, peroxisomal-like	Glyma05g31390.1	fatty_acid_beta-oxidation long-chain_fatty_acid_metabolic_process
	GmaAffx.92609.1.S1_at	2.42648	0.000249767	acyl-CoA oxidase	Glyma03g07540.3	fatty_acid_beta-oxidation embryonic_development_ending_in_seed_dormancy short-chain_fatty_acid_metabolic_process
	GmaAffx.78583.1.S1_at	2.42485	1.94645e-05	oxysterol-binding protein-related protein 1C-like	Glyma13g02610.1	steroid_metabolic_process
	GmaAffx.23763.1.S1_at	2.40909	4.08918e-06	acyl-coenzyme A oxidase 2, peroxisomal-like	Glyma05g31390.1	fatty_acid_beta-oxidation long-chain_fatty_acid_metabolic_process
	GmaAffx.15333.1.S1_at	2.36444	0.000547295	alpha/beta-Hydrolases superfamily protein	Glyma02g01720.1	lipid_metabolic_process
	Gma.6433.2.S1_s_at	2.33031	1.4721e-05	acyl-CoA oxidase	Glyma03g07540.1	fatty_acid_beta-oxidation embryonic_development_ending_in_seed_dormancy short-chain_fatty_acid_metabolic_process
	Gma.17592.1.S1_at	2.30847	4.62895e-05	citrate synthase, glyoxysomal-like	Glyma02g45790.1	fatty_acid_beta-oxidation tricarboxylic_acid_cycle
	Gma.16787.1.S1_at	2.29771	2.14273e-05	GDSL esterase/lipase	Glyma05g29630.1
	Gma.10713.1.S1_a_at	2.22542	3.33677e-05	3-ketoacyl-CoA synthase 11-like /// 3-ketoacyl-CoA synthase 11-like	Glyma02g00380.1	response_to_cold response_to_light_stimulus
	Gma.9508.3.S1_s_at	2.18787	0.000100103	GDSL esterase/lipase At5g45670-like	Glyma08g12750.1	lipid_metabolic_process
	GmaAffx.41843.2.S1_at	1.88236	0.000107954	GDSL esterase/lipase 5-like	Glyma19g23450.1	lipid_metabolic_process
	Gma.514.1.S1_at	1.76759	0.00249489	GDSL esterase/lipase 5-like	Glyma16g01490.1	lipid_metabolic_process
	Gma.3502.1.S1_at	1.74565	0.000268414	oxysterol-binding protein-related protein 1C-like /// oxysterol-binding protein	Glyma06g11470.1	steroid_metabolic_process
	GmaAffx.67834.1.S1_at	1.64735	4.23639e-05	GDSL esterase/lipase At5g55050-like	Glyma08g43080.1	lipid_metabolic_process
	GmaAffx.67291.1.S1_at	1.63462	0.00533801	biotin carboxyl carrier protein of acetyl-CoA carboxylase 2, chloroplastic-like	Glyma19g03530.1	fatty_acid_biosynthetic_process
	GmaAffx.48202.1.S1_at	1.63424	0.000275611	myristoyl-acyl carrier protein thioesterase, chloroplastic-like	Glyma04g21910.1	fatty_acid_biosynthetic_process
	Gma.8221.1.A1_at	1.61363	0.000279536	phosphatidate cytidylyltransferase family protein	Glyma12g30080.1	phospholipid_biosynthetic_process
	GmaAffx.91287.1.S1_s_at	1.51812	0.000355758	acyl carrier protein 1, chloroplastic-like	Glyma10g30000.1	fatty_acid_biosynthetic_process
				Catabolic process - 21
	Gma.1583.1.S1_s_at	5.52061	1.4721e-06	alpha/beta-Hydrolases superfamily protein	Glyma02g01720.1	lipid_metabolic_process
	Gma.1583.1.S1_at	4.46571	2.55165e-05	alpha/beta-Hydrolases superfamily protein	Glyma02g01720.1	lipid_metabolic_process
	GmaAffx.53860.1.S1_at	3.76918	5.16872e-05	alpha/beta-Hydrolases superfamily protein	Glyma02g01720.1	lipid_metabolic_process
	GmaAffx.12665.1.A1_at	3.44975	1.9628e-06	GDSL esterase/lipase At4g01130-like	Glyma03g41580.1	lipid_metabolic_process
	GmaAffx.23731.1.S1_s_at	2.99485	2.09366e-05	probable polyprenol reductase 2-like	Glyma11g11780.3	lipid_metabolic_process
	Gma.10923.2.S1_at	2.8138	1.30854e-05	patatin group A-3-like	Glyma07g13780.1	metabolic_process lipid_metabolic_process
	GmaAffx.781.1.S1_at	2.76393	2.0773e-05	alpha/beta-Hydrolases superfamily protein	Glyma18g04540.1	lipid_metabolic_process
	Gma.3085.1.S1_at	2.71407	8.17835e-07	probable polyprenol reductase 2-like	Glyma11g11780.3	lipid_metabolic_process
	GmaAffx.93244.1.A1_s_at	2.48799	2.04459e-05	lipase-like	Glyma15g10380.2	lipid_metabolic_process
	Gma.10574.1.S1_at	2.37915	0.000209693	GDSL esterase/lipase At2g04570-like	Glyma14g05550.1	lipid_metabolic_process
	GmaAffx.53173.1.S1_at	2.34874	5.16872e-05	GDSL esterase/lipase At4g01130-like	Glyma03g41580.1	lipid_metabolic_process
	Gma.1333.1.S1_at	2.29536	0.000131671	lipase-like	Glyma15g10380.2	lipid_metabolic_process
	Gma.911.1.S1_at	2.17056	0.000250421	3-hydroxyisobutyryl-CoA hydrolase-like protein 2, mitochondrial-like	Glyma14g11860.2	fatty_acid_beta-oxidation
	GmaAffx.58465.1.S1_at	1.85885	0.000409081	acyl-coenzyme A oxidase 3, peroxisomal-like	Glyma12g14060.1	fatty_acid_beta-oxidation medium-chain_fatty_acid_metabolic_process
	GmaAffx.92805.1.S1_s_at	1.78858	0.00235275	acyl-coenzyme A oxidase 3, peroxisomal-like	Glyma06g43840.1	fatty_acid_beta-oxidation medium-chain_fatty_acid_metabolic_process
	Gma.6433.1.S1_at	1.72459	0.000334495	acyl-CoA oxidase	Glyma03g07540.3	fatty_acid_beta-oxidation embryonic_development_ending_in_seed_dormancy short-chain_fatty_acid_metabolic_process
	GmaAffx.93244.1.S1_at	1.70693	6.93524e-05	Lipase-like	Glyma15g10380.2	lipid_metabolic_process
	GmaAffx.9615.2.S1_at	1.64224	0.00182524	phospholipid--sterol O-acyltransferase-like	Glyma03g32250.1	lipid_metabolic_process
	GmaAffx.83175.1.S1_at	1.59354	0.00017011	lipase-like	Glyma13g28710.2	lipid_metabolic_process
	Gma.14196.1.A1_at	1.56124	2.71521e-05	acyl-coenzyme A oxidase 3, peroxisomal-like	Glyma12g14060.1	fatty_acid_beta-oxidation medium-chain_fatty_acid_metabolic_process
	GmaAffx.55247.3.S1_at	1.5602	0.000132326	probable histone-lysine N-methyltransferase, H3 lysine-9 specific SUVH9-like	Glyma20g00800.1	lipid_metabolic_process
	Others - 134
	Identification	Log2(FC)	Pvalue	Description	Phytozome	Gene ontology
	Gma.15792.1.S1_at	6.36609	1.14497e-06	protein WAX2-like	Glyma03g24320.1	wax_biosynthetic_process cuticle_development
	GmaAffx.92038.1.S1_s_at	5.40362	1.30854e-06	tyrosine aminotransferase	Glyma06g35580.2	biosynthetic_process vitamin_E_biosynthetic_process
	GmaAffx.8316.1.S1_at	5.18118	1.9628e-06	oleosin 16 kDa-like	Glyma17g13120.1	sequestering_of_lipid
	Gma.8130.1.S1_at	5.11696	1.4721e-06	malate synthase	Glyma17g13730.1	glyoxylate_cycle
	Gma.1009.1.S1_at	4.9525	1.63567e-07	protein WAX2-like	Glyma07g12750.1	wax_biosynthetic_process cuticle_development
	GmaAffx.87872.1.S1_at	4.86516	4.74345e-06	CTP synthase-like	Glyma08g33510.1	pyrimidine_nucleotide_biosynthetic_process pyrimidine_ribonucleotide_metabolic_process
	Gma.8386.1.S1_at	4.82834	3.43491e-06	calcium-binding protein CML38-like	Glyma04g37040.1	response_to_wounding
	GmaAffx.62176.2.S1_at	4.47348	1.35761e-05	protein WAX2-like	Glyma07g12780.1	wax_biosynthetic_process cuticle_development
	GmaAffx.58742.1.S1_at	4.44507	1.01412e-05	F-box protein At1g61340-like	Glyma08g06340.1	biological_process
	GmaAffx.91971.1.S1_s_at	4.40746	1.75017e-05	monoglyceride lipase-like	Glyma08g06110.1	0
	Gma.2433.1.S1_at	4.39299	2.06095e-05	probable glutathione S-transferase-like	Glyma08g12530.1	toxin_catabolic_process response_to_salicylic_acid_stimulus
	GmaAffx.90069.1.S1_at	4.34315	3.33677e-05	F-box protein SKP2B-like	Glyma14g26660.1	ubiquitin-dependent_protein_catabolic_process proteolysis_involved_in_cellular_protein_catabolic_process heat_acclimation
	GmaAffx.90069.1.S1_s_at	4.28633	4.49809e-05	F-box protein SKP2B-like /// F-box protein SKP2B-like	Glyma14g26660.1	ubiquitin-dependent_protein_catabolic_process proteolysis_involved_in_cellular_protein_catabolic_process heat_acclimation
	GmaAffx.41354.1.S1_at	4.26892	0.00052456	F-box/kelch-repeat protein At5g60570-like	Glyma13g40180.1	biological_process
	GmaAffx.58742.2.S1_at	4.21806	8.09657e-05	F-box protein At1g61340-like	Glyma07g30950.1	biological_process
	GmaAffx.58742.2.S1_x_at	4.17447	4.97244e-05	F-box protein At1g61340-like	Glyma07g30950.1	biological_process
	GmaAffx.62176.1.S1_at	4.11784	2.28994e-06	protein WAX2-like	Glyma07g12780.1	wax_biosynthetic_process cuticle_development
	Gma.8961.1.S1_at	4.02457	1.4721e-06	F-box protein At1g61340-like	Glyma07g30950.1	biological_process
	GmaAffx.36834.1.A1_at	3.95246	3.43491e-06	F-box/LRR-repeat protein 14-like	Glyma13g44400.2	0
	Gma.12704.1.A1_at	3.92944	1.63567e-07	cytochrome P450 85A-like	Glyma19g04250.1	brassinosteroid_biosynthetic_process
	Gma.2952.1.S1_at	3.76525	0	F-box protein SKP2B-like	Glyma14g26660.1	ubiquitin-dependent_protein_catabolic_process proteolysis_involved_in_cellular_protein_catabolic_process heat_acclimation
	GmaAffx.670.1.S1_at	3.73356	4.25274e-06	AMP deaminase, putative / myoadenylate deaminase, putative	Glyma08g40690.1	purine_ribonucleoside_monophosphate_biosynthetic_process embryonic_development_ending_in_seed_dormancy
	Gma.339.1.S1_s_at	3.69983	1.94645e-05	2,4-D inducible glutathione S-transferase	Glyma15g40200.1	toxin_catabolic_process
	GmaAffx.28482.1.S1_at	3.69296	2.40444e-05	F-box protein PP2-B1-like	Glyma20g36230.1	embryonic_development_ending_in_seed_dormancy
	GmaAffx.69198.1.S1_at	3.63982	1.12861e-05	F-box protein SKP2B-like	Glyma13g09290.2	ubiquitin-dependent_protein_catabolic_process proteolysis_involved_in_cellular_protein_catabolic_process heat_acclimation
	GmaAffx.46169.1.S1_at	3.58128	1.14497e-06	3-methyl-2-oxobutanoate hydroxymethyltransferase-like	Glyma07g06950.2	pantothenate_biosynthetic_process
	Gma.15226.3.S1_a_at	3.4874	0.000522597	succinate dehydrogenase [ubiquinone] flavoprotein subunit 1, mitochondrial-like	Glyma02g06400.1	mitochondrial_electron_transport,_succinate_to_ubiquinone
	GmaAffx.92851.1.S1_s_at	3.36803	3.02599e-05	NAD(P)H-dependent 6'-deoxychalcone synthase-like	Glyma18g52250.1	0
	GmaAffx.62176.4.S1_at	3.33837	8.89805e-05	protein WAX2-like	Glyma03g24450.1	wax_biosynthetic_process cuticle_development
	GmaAffx.91964.1.S1_s_at	3.22873	0.000102066	cytosolic glutamine synthetase alpha /// glutamine synthetase PR-2-like	Glyma09g30370.3	nitrate_assimilation
	GmaAffx.2347.2.S1_at	3.18848	1.03047e-05	uridylate kinase-like	Glyma08g15610.1	pyrimidine_nucleotide_biosynthetic_process
	Gma.6137.1.A1_at	3.15099	1.4721e-06	cytochrome P450 83B1-like	Glyma03g03700.1
	Gma.4785.1.S1_at	3.0723	4.41631e-06	mitochondrial substrate carrier family protein B-like	Glyma06g05550.1	mitochondrial_transport transport
	GmaAffx.93186.1.S1_s_at	3.05641	2.04459e-05	probable glutathione S-transferase-like	Glyma08g12530.1	toxin_catabolic_process response_to_salicylic_acid_stimulus
	GmaAffx.42572.1.S1_at	2.97776	1.9628e-06	electron transfer flavoprotein subunit alpha, mitochondrial-like	Glyma06g42140.1	0
	Gma.16249.1.S1_at	2.90944	7.21331e-05	nicotinamidase 1	Glyma08g07210.1	metabolic_process pyridine_nucleotide_salvage response_to_abscisic_acid_stimulus
	GmaAffx.87055.1.S1_at	2.89684	0.000114006	beta-1,3-galactosyltransferase 15-like	Glyma01g05860.1	Lewis_a_epitope_biosynthetic_process
	Gma.2105.1.S1_at	2.86996	8.17835e-07	cytosolic glutamine synthetase alpha	Glyma09g30370.3	nitrate_assimilation
	GmaAffx.76104.1.S1_at	2.80013	0.000628588	F-box protein SKIP2-like	Glyma11g05600.1	N-terminal_protein_myristoylation
	Gma.6136.1.S1_at	2.77473	4.08918e-06	strictosidine synthase 1-like	Glyma03g28580.1	alkaloid_biosynthetic_process
	Gma.9512.1.S1_at	2.74729	1.37396e-05	F-box/kelch-repeat protein At1g80440-like	Glyma13g43730.1	biological_process
	Gma.8220.1.S1_at	2.73989	4.74345e-06	siroheme synthase-like	Glyma08g16030.1	porphyrin_biosynthetic_process siroheme_biosynthetic_process
	GmaAffx.22360.1.S1_at	2.71949	8.66905e-06	electron transfer flavoprotein subunit alpha, mitochondrial-like	Glyma06g42140.1
	Gma.9459.1.S1_at	2.62451	9.81402e-06	F-box protein FBW2-like	Glyma04g10850.2	ubiquitin-dependent_protein_catabolic_process
	Gma.2079.1.S1_at	2.60881	2.12637e-06	AMP deaminase-like	Glyma03g07460.1	purine_ribonucleoside_monophosphate_biosynthetic_process embryonic_development_ending_in_seed_dormancy
	Gma.9686.1.S1_at	2.60495	2.84607e-05	NAD(P)H-dependent 6'-deoxychalcone synthase-like	Glyma20g03900.1
	GmaAffx.90678.1.A1_s_at	2.56815	0.000310941	nicotinamidase 1	Glyma08g07210.1	metabolic_process pyridine_nucleotide_salvage response_to_abscisic_acid_stimulus
	GmaAffx.59514.1.S1_at	2.54402	1.14497e-06	F-box/kelch-repeat protein At1g51550-like	Glyma08g23670.1	ubiquitin-dependent_protein_catabolic_process
	GmaAffx.6533.1.A1_at	2.50758	0.000115478	HXXXD-type acyl-transferase family protein	Glyma06g10190.1	wax_biosynthetic_process
	GmaAffx.72203.1.A1_x_at	2.48311	1.01412e-05	cytochrome P450 83B1-like	Glyma18g11820.1	indoleacetic_acid_biosynthetic_process shade_avoidance tryptophan_biosynthetic_process indole_glucosinolate_biosynthetic_process response_to_red_light adventitious_root_development
	Gma.4980.2.S1_a_at	2.44924	0.00138541	F-box protein At1g67340-like /// F-box protein At1g67340-like	Glyma08g10980.1	biological_process
	Gma.4980.1.S1_at	2.42681	1.11226e-05	F-box protein At1g67340-like	Glyma05g28010.1	biological_process
	GmaAffx.91273.1.S1_s_at	2.41768	0.000282317	Wound-responsive family protein	Glyma06g45370.1	response_to_wounding
	GmaAffx.85706.1.S1_at	2.41731	0.0003641	probable UDP-N-acetylglucosamine pyrophosphorylase-like	Glyma08g09170.2	metabolic_process peptidoglycan_biosynthetic_process UDP-N-acetylgalactosamine_biosynthetic_process
	GmaAffx.72203.1.A1_at	2.40117	4.08918e-06	cytochrome P450 83B1-like	Glyma18g11820.1	indoleacetic_acid_biosynthetic_process shade_avoidance tryptophan_biosynthetic_process indole_glucosinolate_biosynthetic_process response_to_red_light adventitious_root_development
	Gma.3557.2.S1_s_at	2.39569	0.000109426	NAD(P)H-dependent 6'-deoxychalcone synthase-like	Glyma18g52250.1
	Gma.901.1.S1_at	2.36745	1.45575e-05	soybean 24 kDa oleosin isoform	Glyma16g07800.1	sequestering_of_lipid
	GmaAffx.24903.1.S1_at	2.36724	2.63343e-05	dual specificity protein phosphatase family protein	Glyma04g37730.1	regulation_of_gene_expression,_epigenetic
	GmaAffx.18420.1.S1_at	2.36319	6.06834e-05	F-box/kelch-repeat protein At5g60570-like	Glyma13g40180.1	biological_process
	GmaAffx.92577.1.S1_s_at	2.33992	5.90477e-05	adenosine kinase 2-like	Glyma19g36630.1	adenosine_salvage
	Gma.15226.1.S1_at	2.30737	6.05198e-06	succinate dehydrogenase [ubiquinone] flavoprotein subunit, mitochondrial-like	Glyma02g06400.1	mitochondrial_electron_transport,_succinate_to_ubiquinone
	Gma.15584.2.S1_x_at	2.29929	0.000158824	probable adenylate kinase 1, chloroplastic-like	Glyma16g06410.1	anaerobic_respiration nucleobase,_nucleoside,_nucleotide_and_nucleic_acid_metabolic_process nucleotide_metabolic_process
	Gma.8200.1.A1_at	2.2947	0.000134289	Cytochrome P450 90B1-like	Glyma01g38180.1	brassinosteroid_biosynthetic_process unidimensional_cell_growth response_to_brassinosteroid_stimulus leaf_development leaf_shaping
	Gma.7333.1.S1_s_at	2.29243	3.72933e-05	F-box protein At4g35930-like /// F-box protein At4g35930-like	Glyma16g23250.1	biological_process
	GmaAffx.82633.1.S1_at	2.27158	0.000138705	cytochrome P450 94A1-like	Glyma19g34480.1
	Gma.2079.3.S1_at	2.26955	0.000120222	AMP deaminase-like	Glyma03g07460.1	purine_ribonucleoside_monophosphate_biosynthetic_process embryonic_development_ending_in_seed_dormancy
	GmaAffx.15783.1.A1_at	2.23138	6.86982e-06	F-box/kelch-repeat protein OR23-like	Glyma03g31740.1	biological_process
	Gma.15584.2.S1_at	2.2203	6.31369e-05	probable adenylate kinase 1, chloroplastic-like	Glyma16g06410.1	anaerobic_respiration nucleobase,_nucleoside,_nucleotide_and_nucleic_acid_metabolic_process nucleotide_metabolic_process
	GmaAffx.69390.1.S1_at	2.20516	1.9628e-06	F-box/kelch-repeat protein SKIP11-like	Glyma01g05340.2	biological_process
	Gma.7865.1.S1_at	2.19712	2.568e-05	plastidic type i signal peptidase 1	Glyma06g12260.1	proteolysis thylakoid_membrane_organization
	GmaAffx.45592.1.S1_at	2.1888	2.24087e-05	phosphatidylserine synthase 2-like	Glyma10g41430.1	phosphatidylserine_biosynthetic_process
	Gma.4980.1.S1_x_at	2.18721	1.63567e-07	F-box protein At1g67340-like	Glyma05g28010.1	biological_process
	GmaAffx.67457.2.S1_at	2.18018	0.000151627	F-box protein FBW2-like	Glyma06g10680.3	ubiquitin-dependent_protein_catabolic_process
	GmaAffx.52783.1.S1_at	2.17448	2.20816e-05	Wound-responsive family protein	Glyma12g32690.1	response_to_wounding
	Gma.4647.1.S1_at	2.17004	1.50482e-05	riboflavin biosynthesis protein ribBA, chloroplastic-like	Glyma08g18900.1	riboflavin_biosynthetic_process
	GmaAffx.92620.1.S1_s_at	2.16798	0.000303417	cytochrome P450 82A2-like	Glyma13g36110.1
	Gma.4980.1.S1_s_at	2.1636	2.48622e-05	F-box protein At1g67340-like /// F-box protein At1g67340-like	Glyma05g28010.1	biological_process
	GmaAffx.43328.1.S1_at	2.09667	0.00395865	microRNA MIR5368	Glyma09g24790.1	0
	GmaAffx.87704.1.S1_at	2.07992	0.000250912	inositol-tetrakisphosphate 1-kinase 4-like	Glyma11g33950.1	inositol_trisphosphate_metabolic_process
	GmaAffx.45592.2.S1_at	2.07694	0.000103047	phosphatidylserine synthase 2-like	Glyma20g25830.2	phosphatidylserine_biosynthetic_process
	Gma.7333.1.S1_at	2.06358	1.12861e-05	F-box protein At4g35930-like	Glyma16g23250.1	biological_process
	Gma.16273.1.A1_s_at	1.95751	0.000356413	alternative oxidase 4, chloroplastic/chromoplastic-like	Glyma15g11950.1	carotenoid_biosynthetic_process chloroplast_organization plastid_organization response_to_high_light_intensity response_to_temperature_stimulus
	Gma.16640.1.S1_at	1.94652	0.000389126	protein TRANSPARENT TESTA GLABRA 1-like	Glyma04g40610.1	cell_fate_commitment epidermal_cell_fate_specification trichome_differentiation regulation_of_protein_localization
	GmaAffx.48764.1.S1_at	1.93904	1.32489e-05	scarecrow-like protein 5-like	Glyma18g09030.1	regulation_of_transcription
	GmaAffx.52783.2.S1_at	1.92954	0.000290332	Wound-responsive family protein	Glyma13g37770.1	response_to_wounding
	GmaAffx.43636.1.S1_at	1.92568	3.33677e-05	graves disease carrier protein-like	Glyma07g15430.1	mitochondrial_transport transport
	GmaAffx.50320.1.S1_at	1.91857	0.00181805	homeobox protein knotted-1-like 3-like	Glyma04g06810.2	response_to_light_stimulus detection_of_cytokinin_stimulus
	GmaAffx.56301.1.S1_at	1.91641	0.00248377	homeobox protein knotted-1-like 3-like	Glyma09g12820.1	response_to_light_stimulus
	Gma.14345.1.S1_a_at	1.90796	0.00148993	probable UDP-N-acetylglucosamine pyrophosphorylase-like /// probable UDP-N-acetylglucosamine pyrophosphorylase-like	Glyma08g09170.2	metabolic_process peptidoglycan_biosynthetic_process UDP-N-acetylgalactosamine_biosynthetic_process
	Gma.2079.2.S1_at	1.88432	0.000555147	AMP deaminase-like	Glyma01g29470.2	purine_ribonucleoside_monophosphate_biosynthetic_process embryonic_development_ending_in_seed_dormancy
	Gma.16543.1.S1_at	1.88248	0.00021689	microRNA MIR1507a	Glyma13g22280.1
	Gma.4589.2.S1_at	1.87423	3.74569e-05	3-hydroxy-3-methylglutaryl-coenzyme A reductase 1-like	Glyma09g32850.1	isoprenoid_biosynthetic_process sterol_biosynthetic_process
	GmaAffx.39920.1.S1_at	1.86423	0.00337913	alternative oxidase 4, chloroplastic/chromoplastic-like	Glyma15g11950.1	carotenoid_biosynthetic_process chloroplast_organization plastid_organization response_to_high_light_intensity response_to_temperature_stimulus
	Gma.2448.1.S1_at	1.85284	1.04683e-05	F-box protein At2g32560-like	Glyma07g36360.1	biological_process
	Gma.4271.1.S1_at	1.84957	0.000507058	Cytidine/deoxycytidylate deaminase family protein	Glyma10g30190.4	anaerobic_respiration pyrimidine_ribonucleotide_metabolic_process deoxyribose_phosphate_metabolic_process pyrimidine_deoxyribonucleoside_interconversion
	Gma.10473.1.S1_at	1.83481	8.32556e-05	serine palmitoyltransferase 1-like	Glyma17g35800.1	cell_growth sphingolipid_biosynthetic_process
	GmaAffx.30652.1.S1_at	1.83164	0.000127909	cytochrome P450 750A1-like	Glyma08g14900.1	lignin_biosynthetic_process phenylpropanoid_biosynthetic_process response_to_UV-B
	GmaAffx.55784.1.S1_at	1.82095	0.000344309	Inositol phosphate kinase	Glyma10g40100.1	inositol_trisphosphate_metabolic_process
	GmaAffx.45252.2.S1_at	1.79587	0.000168801	RELA/SPOT homolog 3	Glyma16g01040.1	guanosine_tetraphosphate_metabolic_process
	Gma.15226.3.S1_x_at	1.77345	0.000252711	succinate dehydrogenase [ubiquinone] flavoprotein subunit 1, mitochondrial-like	Glyma02g06400.1	mitochondrial_electron_transport,_succinate_to_ubiquinone
	Gma.478.1.A1_at	1.7688	1.37396e-05	scarecrow-like protein 3-like	Glyma12g02490.2	regulation_of_transcription
	Gma.140.1.S1_at	1.75643	1.39032e-05	cytochrome P450 monooxygenase CYP83D1	Glyma17g37520.1	indoleacetic_acid_biosynthetic_process shade_avoidance tryptophan_biosynthetic_process indole_glucosinolate_biosynthetic_process response_to_red_light adventitious_root_development
	GmaAffx.85344.1.S1_at	1.74511	0.000393052	pseudouridine-5'-monophosphatase-like	Glyma12g33790.1	riboflavin_biosynthetic_process
	GmaAffx.82703.1.S1_at	1.73758	0.000175671	F-box protein At4g35930-like	Glyma16g23250.1	biological_process
	Gma.8026.1.S1_at	1.72761	1.2104e-05	TBCC domain-containing protein 1-like /// TBCC domain-containing protein 1-like	Glyma03g29850.3	biological_process
	Gma.226.1.S1_s_at	1.7231	0.000159805	24 kDa oleosin isoform	Glyma19g13060.1	sequestering_of_lipid
	GmaAffx.55791.1.S1_at	1.7135	0.00337095	cytochrome P450 83B1-like	Glyma11g17530.1	indoleacetic_acid_biosynthetic_process shade_avoidance tryptophan_biosynthetic_process indole_glucosinolate_biosynthetic_process response_to_red_light adventitious_root_development
	GmaAffx.91328.1.S1_s_at	1.70309	0.000103702	F-box/LRR-repeat protein 14-like	Glyma08g22900.2
	Gma.18042.1.S1_at	1.69102	0.000369498	mitochondrial substrate carrier family protein B-like	Glyma06g05550.1	mitochondrial_transport transport
	GmaAffx.84929.1.S1_at	1.68712	0.0216975	4-hydroxyphenylpyruvate dioxygenase	Glyma14g03410.2	carotenoid_biosynthetic_process vitamin_E_biosynthetic_process plastoquinone_biosynthetic_process
	GmaAffx.13156.1.S1_at	1.67099	4.51445e-05	F-box protein SKIP2-like	Glyma11g05600.1	N-terminal_protein_myristoylation
	Gma.11205.1.S1_a_at	1.67058	0.000203314	probable 1-deoxy-D-xylulose-5-phosphate synthase, chloroplastic-like	Glyma17g02480.2	isopentenyl_diphosphate_biosynthetic_process,_mevalonate-independent_pathway
	GmaAffx.89783.1.S1_s_at	1.66821	0.000560054	3-hydroxy-3-methylglutaryl-coenzyme A reductase 1-like	Glyma09g32850.1	isoprenoid_biosynthetic_process sterol_biosynthetic_process
	GmaAffx.77882.1.S1_at	1.6467	0.000414479	dual specificity protein phosphatase family protein	Glyma04g37730.1	regulation_of_gene_expression,_epigenetic response_to_abscisic_acid_stimulus regulation_of_stomatal_movement cortical_microtubule_organization
	Gma.3734.1.S1_at	1.64628	9.33968e-05	glu S.griseus protease inhibitor-like	Glyma10g32820.1	response_to_wounding defense_response_to_fungus
	GmaAffx.45054.1.S1_at	1.6204	0.00244402	Protein of unknown function (DUF1022)	Glyma12g31170.1	mitochondrial_fission
	Gma.4849.1.S1_at	1.60229	0.00286619	NAD(P)-binding Rossmann-fold superfamily protein	Glyma06g04760.1	response_to_wounding xylem_and_phloem_pattern_formation
	GmaAffx.60141.2.S1_at	1.59747	0.0020917	probable ADP,ATP carrier protein At5g56450-like	Glyma06g05500.1	mitochondrial_transport transport
	Gma.7662.1.S1_x_at	1.59732	3.2877e-05	electron transfer flavoprotein subunit beta, mitochondrial-like	Glyma10g33110.2	chlorophyll_catabolic_process leucine_catabolic_process
	Gma.13136.1.A1_at	1.58322	0.000202332	F-box/FBD/LRR-repeat protein At5g56420-like	Glyma18g35370.1	biological_process
	GmaAffx.15897.1.S1_at	1.56828	0.000621718	putative clathrin assembly protein At2g25430-like	Glyma06g07140.1	clathrin_coat_assembly
	Gma.12798.1.S1_at	1.56333	0.000466493	scarecrow-like protein 5-like	Glyma18g09030.1	regulation_of_transcription
	GmaAffx.83206.1.S1_at	1.56294	0.00926378	cytochrome P450 83B1-like	Glyma03g03670.1	indoleacetic_acid_biosynthetic_process shade_avoidance tryptophan_biosynthetic_process indole_glucosinolate_biosynthetic_process response_to_red_light adventitious_root_development
	Gma.10580.1.S1_at	1.56152	0.000902563	4-hydroxyphenylpyruvate dioxygenase	Glyma14g03410.1	carotenoid_biosynthetic_process vitamin_E_biosynthetic_process plastoquinone_biosynthetic_process
	Gma.7061.2.S1_at	1.55867	0.00328295	cytochrome P450 83B1-like	Glyma11g17530.1	indoleacetic_acid_biosynthetic_process shade_avoidance tryptophan_biosynthetic_process indole_glucosinolate_biosynthetic_process response_to_red_light adventitious_root_development
	GmaAffx.58476.1.S1_at	1.54889	0.00746765	cytochrome P450 4F12-like	Glyma06g46760.1
	GmaAffx.14913.1.S1_at	1.54563	0.000580009	F-box/kelch-repeat protein SKIP11-like	Glyma01g05340.2	biological_process
	Gma.14345.1.S1_s_at	1.5447	1.35761e-05	probable UDP-N-acetylglucosamine pyrophosphorylase-like	Glyma08g09170.2	metabolic_process peptidoglycan_biosynthetic_process UDP-N-acetylgalactosamine_biosynthetic_process
	GmaAffx.46426.1.S1_at	1.53272	5.02151e-05	SNARE-interacting protein KEULE-like	Glyma11g03230.1	protein_secretion cytokinesis
	Gma.7303.1.S1_at	1.52718	1.34125e-05	F-box protein FBW2-like	Glyma06g10680.3	ubiquitin-dependent_protein_catabolic_process
	Gma.6857.1.A1_a_at	1.52691	0.000290822	F-box/LRR-repeat protein 14-like /// F-box/LRR-repeat protein 14-like	Glyma15g00720.2	ubiquitin-dependent_protein_catabolic_process
	GmaAffx.78631.1.S1_at	1.51767	6.78803e-05	SNARE-interacting protein KEULE-like	Glyma11g03230.1	protein_secretion cytokinesis
	GmaAffx.78175.1.S1_at	1.51692	0.00143661	F-box/kelch-repeat protein SKIP11-like	Glyma02g11740.1	biological_process
	GmaAffx.91328.1.S1_at	1.51631	0.00364787	F-box/LRR-repeat protein 14-like	Glyma08g22900.2
	Photosynthesis - 6
	Identification	Log2(FC)	Pvalue	Description	Phytozome	Gene ontology
	GmaAffx.87395.1.S1_at	3.60547	3.43491e-05	mitochondrial uncoupling protein 3-like	Glyma03g14780.1	photosynthesis transport
	Gma.8036.1.S1_at	3.07633	1.79924e-06	mitochondrial uncoupling protein 3-like	Glyma03g14780.1	photosynthesis transport
	Gma.6033.2.S1_at	2.6298	1.4721e-06	senescence-inducible chloroplast stay-green protein 2	Glyma01g42390.1	chlorophyll_catabolic_process
	Gma.16807.1.S1_at	2.17228	8.01479e-06	probable salt tolerance-like protein At1g78600-like	Glyma09g14880.1	chlorophyll_biosynthetic_process chloroplast_organization anthocyanin_biosynthetic_process regulation_of_transcription regulation_of_photomorphogenesis
	GmaAffx.6106.1.A1_at	1.9926	0.0025258	translocon at the inner envelope membrane of chloroplasts 110	Glyma02g39990.1	chloroplast_organization protein_import_into_chloroplast_stroma
	GmaAffx.42748.1.S1_at	1.88879	1.4721e-06	Geranylgeranyl diphosphate reductase, chloroplastic-like	Glyma02g44150.1	chlorophyll_biosynthetic_process
	Protein Modification Process - 99
	Identification	Log2(FC)	Pvalue	Description	Phytozome	Gene ontology
	Gma.1608.1.A1_at	8.97071	0	E3 ubiquitin-protein ligase HERC2-like	Glyma14g22700.1	biological_process
	Gma.1608.2.S1_at	7.11308	8.17835e-07	E3 ubiquitin-protein ligase HERC2-like	Glyma14g22700.1	biological_process
	Gma.8492.1.S1_at	6.02438	1.79924e-06	seed maturation protein PM38	Glyma12g09390.1	protein_amino_acid_ADP-ribosylation
	GmaAffx.19560.1.A1_at	5.32023	1.9628e-06	probable serine/threonine-protein kinase WNK4-like	Glyma18g06080.1	protein_amino_acid_phosphorylation
	GmaAffx.30665.1.A1_at	4.48593	8.34192e-06	proline-rich receptor-like protein kinase PERK13-like	Glyma12g03680.1	protein_amino_acid_phosphorylation
	Gma.4455.2.S1_at	4.1135	1.79924e-06	protein kinase 2B, chloroplastic-like	Glyma01g05160.2	protein_amino_acid_phosphorylation
	GmaAffx.52826.1.S1_at	4.07906	0.000306034	protein phosphatase 2C 37-like	Glyma18g03930.1	response_to_cold response_to_water_deprivation response_to_abscisic_acid_stimulus abscisic_acid_mediated_signaling negative_regulation_of_abscisic_acid_mediated_signaling regulation_of_stomatal_movement
	GmaAffx.78297.1.S1_at	3.69924	0.000146065	E3 ubiquitin-protein ligase At4g11680-like	Glyma14g01550.1	0
	Gma.7923.1.A1_at	3.66214	1.73381e-05	U-box domain-containing protein 19-like	Glyma17g09850.1	protein_ubiquitination
	Gma.13635.1.A1_at	3.65443	1.16133e-05	E3 ubiquitin-protein ligase RNF181-like	Glyma18g01720.1	0
	GmaAffx.1271.1.S1_at	3.65388	1.19404e-05	E3 ubiquitin-protein ligase BAH1-like /// E3 ubiquitin-protein ligase BAH1-like	Glyma19g39830.1	plant-type_hypersensitive_response salicylic_acid_biosynthetic_process systemic_acquired_resistance response_to_salicylic_acid_stimulus response_to_nitrate defense_response_to_bacterium regulation_of_salicylic_acid_metabolic_process
	GmaAffx.83336.1.S1_at	3.54244	3.10777e-06	Serine-threonine kinase	Glyma18g50860.1	protein_amino_acid_phosphorylation
	Gma.5162.1.A1_at	3.44303	1.16133e-05	G-type lectin S-receptor-like serine/threonine-protein kinase At5g24080-like	Glyma20g30390.1	protein_amino_acid_phosphorylation
	Gma.8058.1.A1_at	3.11452	8.01479e-06	protein phosphatase 2C 37-like	Glyma18g03930.1	response_to_cold response_to_water_deprivation response_to_abscisic_acid_stimulus abscisic_acid_mediated_signaling negative_regulation_of_abscisic_acid_mediated_signaling regulation_of_stomatal_movement
	Gma.7883.1.A1_at	3.07889	6.37912e-06	probable esterase At1g33990-like	Glyma18g50420.1	N-terminal_protein_myristoylation
	GmaAffx.13112.2.S1_at	3.07392	1.16133e-05	E3 ubiquitin-protein ligase ATL42-like	Glyma01g34830.1
	GmaAffx.90658.1.S1_s_at	3.03206	0.00999051	protein kinase	Glyma10g00430.1	0
	Gma.3130.2.S1_a_at	2.94823	1.2104e-05	probable UDP-N-acetylglucosamine--peptide N-acetylglucosaminyltransferase SEC-like /// probable UDP-N-acetylglucosamine--peptide N-acetylglucosaminyltransferase SEC-like	Glyma10g31190.2	protein_amino_acid_O-linked_glycosylation
	GmaAffx.63241.1.S1_at	2.93339	1.03047e-05	ATP binding;GTP binding;nucleotide binding;nucleoside-triphosphatases	Glyma08g12540.1	N-terminal_protein_myristoylation defense_response
	GmaAffx.88128.1.S1_at	2.86884	4.10553e-05	probable UDP-N-acetylglucosamine--peptide N-acetylglucosaminyltransferase SEC-like	Glyma20g36330.2	protein_amino_acid_O-linked_glycosylation
	GmaAffx.86744.1.S1_at	2.84547	0.00110244	E3 ubiquitin-protein ligase RGLG2-like	Glyma05g24230.3	N-terminal_protein_myristoylation cytokinin_metabolic_process auxin_metabolic_process
	Gma.16342.1.S1_at	2.80807	2.94421e-06	E3 ubiquitin-protein ligase RGLG2-like	Glyma19g07140.5	N-terminal_protein_myristoylation cytokinin_metabolic_process auxin_metabolic_process
	GmaAffx.60687.1.S1_at	2.73259	3.48398e-05	G-type lectin S-receptor-like serine/threonine-protein kinase At1g11300-like	Glyma08g46650.1	protein_amino_acid_phosphorylation recognition_of_pollen
	Gma.878.1.S1_at	2.71833	1.4721e-05	phosphoenolpyruvate-carboxylase kinase	Glyma10g30940.1	protein_amino_acid_phosphorylation
	GmaAffx.18096.1.S1_at	2.62479	2.89514e-05	histidine kinase CKI1-like	Glyma03g37760.1	cytokinin_mediated_signaling
	GmaAffx.86105.1.S1_at	2.5838	0.00218002	protein phosphatase 2C 37-like	Glyma02g41750.1	response_to_cold response_to_water_deprivation response_to_abscisic_acid_stimulus
	Gma.8195.3.S1_at	2.54532	1.79924e-05	protein kinase 2B	Glyma08g40920.1	protein_amino_acid_phosphorylation
	Gma.8631.2.S1_at	2.54231	0.00118684	E3 ubiquitin-protein ligase UPL5-like	Glyma07g39550.1	GO:0006464
	GmaAffx.56159.1.A1_at	2.54089	0.00044572	U-box domain-containing protein 33-like	Glyma11g14860.1	protein_amino_acid_phosphorylation protein_ubiquitination
	GmaAffx.5689.1.S1_at	2.44077	4.77616e-05	probable receptor-like protein kinase At5g47070-like	Glyma17g16000.2	protein_amino_acid_phosphorylation
	Gma.2411.1.S1_a_at	2.36585	3.56576e-05	Protein kinase family protein	Glyma08g39150.2	protein_amino_acid_phosphorylation
	Gma.765.1.A1_at	2.36471	6.37912e-06	probable tyrosine-protein phosphatase At1g05000-like	Glyma07g39440.1	dephosphorylation
	Gma.468.1.S1_at	2.3572	2.48622e-05	E3 ubiquitin-protein ligase ATL23-like	Glyma06g02390.1	0
	Gma.7035.1.S1_at	2.32091	7.75308e-05	TLD-domain containing nucleolar protein	Glyma19g38410.1	N-terminal_protein_myristoylation
	GmaAffx.50980.1.S1_s_at	2.31776	1.43939e-05	protein phosphatase 2C 37-like /// protein phosphatase 2C 37-like	Glyma11g34410.1	response_to_cold response_to_water_deprivation response_to_abscisic_acid_stimulus abscisic_acid_mediated_signaling negative_regulation_of_abscisic_acid_mediated_signaling regulation_of_stomatal_movement
	GmaAffx.52826.2.S1_at	2.28338	0.00432929	protein phosphatase 2C 37-like	Glyma11g34410.1	response_to_cold response_to_water_deprivation response_to_abscisic_acid_stimulus abscisic_acid_mediated_signaling negative_regulation_of_abscisic_acid_mediated_signaling regulation_of_stomatal_movement
	GmaAffx.88183.2.S1_at	2.25414	5.82299e-05	E3 ubiquitin-protein ligase ATL23-like	Glyma06g02390.1	0
	Gma.4656.1.S1_at	2.24299	1.45575e-05	protein phosphatase 2C 29-like	Glyma05g23870.1	N-terminal_protein_myristoylation unidimensional_cell_growth regulation_of_transcription meristem_structural_organization maintenance_of_meristem_identity
	Gma.10883.2.S1_s_at	2.20561	7.24602e-05	polyubiquitin-A-like	Glyma13g17820.1	protein_modification_process ubiquitin-dependent_protein_catabolic_process protein_ubiquitination_during_ubiquitin-dependent_protein_catabolic_process
	Gma.4873.1.S1_at	2.19857	2.28994e-06	serine/threonine-protein kinase SAPK3-like	Glyma17g15860.2	response_to_cold response_to_water_deprivation response_to_osmotic_stress oxygen_and_reactive_oxygen_species_metabolic_process response_to_salt_stress response_to_abscisic_acid_stimulus abscisic_acid_mediated_signaling regulation_of_stomatal_movement regulation_of_stomatal_movement defense_response_to_bacterium
	GmaAffx.92806.1.S1_at	2.1666	0.000155225	calcium-dependent protein kinase 3-like	Glyma05g37260.1	N-terminal_protein_myristoylation protein_amino_acid_phosphorylation abscisic_acid_mediated_signaling regulation_of_stomatal_movement regulation_of_anion_channel_activity
	Gma.578.2.S1_a_at	2.13065	0.000341692	Protein kinase superfamily protein	Glyma20g16510.1	protein_amino_acid_phosphorylation
	Gma.13067.1.S1_at	2.11383	6.29733e-05	E3 ubiquitin-protein ligase At3g02290-like	Glyma08g27730.2	N-terminal_protein_myristoylation
	Gma.5255.1.S1_at	2.11109	0.000324844	calmodulin-binding family protein	Glyma15g18640.1	N-terminal_protein_myristoylation
	GmaAffx.47234.1.S1_at	2.10394	0.00013069	probable UDP-N-acetylglucosamine--peptide N-acetylglucosaminyltransferase SEC-like	Glyma20g36330.2	protein_amino_acid_O-linked_glycosylation
	GmaAffx.57925.1.S1_at	2.09527	0.000598983	TLD-domain containing nucleolar protein	Glyma19g38410.1	N-terminal_protein_myristoylation
	Gma.3944.1.S1_at	2.09334	5.93748e-05	protein phosphatase 2C 29-like	Glyma17g16460.1	N-terminal_protein_myristoylation unidimensional_cell_growth regulation_of_transcription meristem_structural_organization maintenance_of_meristem_identity
	GmaAffx.65523.1.S1_at	2.07445	2.87878e-05	cytochrome c oxidase assembly protein COX15-like	Glyma14g01420.1	protein_complex_assembly
	GmaAffx.79775.1.S1_s_at	2.0705	9.84674e-05	polyubiquitin-like	Glyma10g39780.1	protein_modification_process ubiquitin-dependent_protein_catabolic_process
	Gma.11507.1.S1_at	2.06864	0.000149173	E3 ubiquitin protein ligase RIE1-like	Glyma07g26470.2
	GmaAffx.90658.1.S1_at	2.05931	0.00104372	protein kinase	Glyma10g00430.1	0
	GmaAffx.16476.1.S1_at	2.03994	0.000161604	probable receptor-like protein kinase At5g47070-like	Glyma03g33950.1	protein_amino_acid_phosphorylation
	GmaAffx.1740.3.S1_s_at	2.0154	0.00124736	Protein of unknown function (DUF630 and DUF632)	Glyma14g00530.1	N-terminal_protein_myristoylation
	GmaAffx.91248.1.S1_s_at	2.01179	0.000149173	protein phosphatase 2C 37-like	Glyma02g41750.1	response_to_cold response_to_water_deprivation response_to_abscisic_acid_stimulus abscisic_acid_mediated_signaling negative_regulation_of_abscisic_acid_mediated_signaling regulation_of_stomatal_movement
	GmaAffx.54068.1.S1_at	1.99159	0.00155258	protein phosphatase 2C 37-like	Glyma14g07210.3	response_to_cold response_to_water_deprivation response_to_abscisic_acid_stimulus abscisic_acid_mediated_signaling negative_regulation_of_abscisic_acid_mediated_signaling regulation_of_stomatal_movement
	GmaAffx.80234.1.S1_s_at	1.98777	1.48846e-05	probable UDP-N-acetylglucosamine--peptide N-acetylglucosaminyltransferase SEC-like	Glyma10g31190.2	protein_amino_acid_O-linked_glycosylation
	Gma.1701.1.S1_at	1.98585	1.32489e-05	protein kinase	Glyma15g08130.1	protein_amino_acid_phosphorylation
	GmaAffx.93129.1.S1_s_at	1.97495	0.000112534	eyes absent homolog 4-like	Glyma17g16580.1	protein_amino_acid_dephosphorylation
	GmaAffx.15130.1.A1_at	1.96486	0.000117278	cysteine-rich receptor-like protein kinase 25-like	Glyma20g27740.1	protein_amino_acid_phosphorylation
	GmaAffx.88183.2.S1_x_at	1.94784	0.000173054	E3 ubiquitin-protein ligase ATL23-like	Glyma06g02390.1
	Gma.8631.1.S1_at	1.94666	1.37396e-05	E3 ubiquitin-protein ligase UPL5-like	Glyma07g39550.1	GO:0006464
	Gma.13067.2.S1_at	1.92454	0.00151692	E3 ubiquitin-protein ligase At3g02290-like	Glyma18g50950.1	N-terminal_protein_myristoylation
	Gma.7364.1.S1_at	1.88898	4.90701e-05	putative E3 ubiquitin-protein ligase XBAT31-like	Glyma13g41040.2
	Gma.2356.1.A1_at	1.8868	0.000181559	serine/threonine-protein kinase WNK8-like	Glyma13g10480.1	protein_amino_acid_autophosphorylation
	GmaAffx.50980.1.S1_at	1.88351	9.89581e-05	protein phosphatase 2C 37-like	Glyma11g34410.1	response_to_cold response_to_water_deprivation response_to_abscisic_acid_stimulus abscisic_acid_mediated_signaling negative_regulation_of_abscisic_acid_mediated_signaling regulation_of_stomatal_movement
	GmaAffx.50980.1.S1_x_at	1.87781	0.000157842	protein phosphatase 2C 37-like	Glyma11g34410.1	response_to_cold response_to_water_deprivation response_to_abscisic_acid_stimulus abscisic_acid_mediated_signaling negative_regulation_of_abscisic_acid_mediated_signaling regulation_of_stomatal_movement
	GmaAffx.4920.1.S1_at	1.82837	5.365e-05	probable beta-1,3-galactosyltransferase 10-like	Glyma17g32180.1	protein_amino_acid_glycosylation
	GmaAffx.86838.1.S1_at	1.82153	0.00125914	serine/threonine-protein kinase PEPKR2-like	Glyma06g10380.1	protein_amino_acid_phosphorylation
	Gma.16789.2.S1_s_at	1.80307	0.00209088	probable beta-1,3-galactosyltransferase 10-like	Glyma14g14000.2	protein_amino_acid_glycosylation
	GmaAffx.72388.1.S1_at	1.787	0.000326643	probable serine/threonine-protein kinase At1g54610-like	Glyma06g17460.2	N-terminal_protein_myristoylation protein_amino_acid_phosphorylation
	Gma.3124.2.A1_at	1.77918	0.000105828	mitogen-activated protein kinase kinase kinase 3-like	Glyma05g32510.1	protein_amino_acid_phosphorylation
	GmaAffx.6262.1.S1_at	1.77223	0.000122348	putative U-box domain-containing protein 50-like	Glyma09g33230.1	protein_amino_acid_phosphorylation protein_ubiquitination
	Gma.633.2.S1_at	1.75344	0.0149234	mitogen-activated protein kinase kinase kinase kinase 3-like	Glyma06g15870.1	protein_amino_acid_phosphorylation
	Gma.7498.2.S1_at	1.74553	0.000798862	serine/threonine-protein phosphatase 2A 65 kDa regulatory subunit A beta isoform-like	Glyma20g24790.1	response_to_cadmium_ion regulation_of_phosphorylation
	Gma.13604.1.S1_at	1.73276	0.000101902	dual specificity tyrosine-phosphorylation-regulated kinase 4-like	Glyma14g06420.3	protein_amino_acid_phosphorylation
	Gma.633.2.S1_x_at	1.73118	0.0129985	mitogen-activated protein kinase kinase kinase kinase 3-like	Glyma06g15870.1	protein_amino_acid_phosphorylation
	Gma.6700.1.S1_at	1.7274	2.63343e-05	histidine kinase 3-like	Glyma08g11060.1	response_to_cold response_to_water_deprivation response_to_osmotic_stress response_to_salt_stress cytokinin_mediated_signaling regulation_of_seed_germination leaf_senescence regulation_of_chlorophyll_catabolic_process regulation_of_chlorophyll_catabolic_process
	GmaAffx.68610.1.S1_at	1.71014	0.000601927	eyes absent homolog 4-like	Glyma17g16580.1	protein_amino_acid_dephosphorylation
	GmaAffx.72870.1.S1_at	1.7086	0.000406137	E3 ubiquitin-protein ligase makorin-like	Glyma15g42820.1
	GmaAffx.82493.1.S1_at	1.69104	0.000796572	NEDD8 ultimate buster 1-like	Glyma09g12030.1	protein_modification_process
	GmaAffx.83275.1.S1_at	1.68718	0.000454389	RING/U-box superfamily protein	Glyma14g07790.2	N-terminal_protein_myristoylation
	GmaAffx.37270.1.S1_at	1.68588	0.000484813	Protein kinase superfamily protein	Glyma06g33920.1	protein_amino_acid_phosphorylation
	GmaAffx.35729.1.S1_s_at	1.68407	0.00307833	probable E3 ubiquitin-protein ligase makorin-1-like /// uncharacterized LOC100786183	Glyma13g24930.1	0
	GmaAffx.35729.2.S1_at	1.67912	7.14788e-05	probable E3 ubiquitin-protein ligase makorin-1-like	Glyma07g31510.1	0
	GmaAffx.84814.1.S1_at	1.67582	0.00536533	E3 ubiquitin-protein ligase UPL1-like	Glyma05g26360.2	98.44
	GmaAffx.26755.1.S1_at	1.66074	0.00117147	methionine aminopeptidase 1A-like	Glyma03g03350.1	protein_processing N-terminal_protein_amino_acid_modification
	Gma.5508.1.S1_at	1.64497	0.00486399	probable receptor-like protein kinase At1g67000-like	Glyma07g10690.1	protein_amino_acid_phosphorylation
	GmaAffx.66511.1.S1_at	1.6287	0.000143939	calcium-dependent protein kinase 30-like	Glyma17g10410.1	N-terminal_protein_myristoylation protein_amino_acid_phosphorylation abscisic_acid_mediated_signaling
	Gma.4297.1.S1_at	1.6057	0.0014582	L-type lectin-domain containing receptor kinase IV.1-like	Glyma07g16260.1	100.46
	Gma.4136.1.S1_at	1.59211	1.50482e-05	U-box domain-containing protein 62-like	Glyma04g40060.1	protein_ubiquitination
	Gma.6261.2.S1_at	1.58127	0.0109515	casein kinase II subunit beta'-like	Glyma01g41230.2	protein_amino_acid_phosphorylation
	GmaAffx.15814.1.S1_at	1.57911	0.000431326	U-box domain-containing protein 43-like	Glyma06g13730.1	protein_ubiquitination
	GmaAffx.56463.1.S1_at	1.56718	0.000475489	calcium-dependent protein kinase 21-like	Glyma17g01730.1	N-terminal_protein_myristoylation protein_amino_acid_phosphorylation
	GmaAffx.35805.2.S1_at	1.55032	0.0143862	Mitogen activated protein kinase kinase kinase-related	Glyma13g36640.4	protein_amino_acid_phosphorylation
	GmaAffx.74179.1.S1_at	1.52977	0.000517853	serine/threonine-protein kinase HT1-like	Glyma10g37070.1	metabolic_process protein_amino_acid_phosphorylation
	GmaAffx.64496.1.S1_at	1.52373	0.00430623	Protein of unknown function (DUF1336)	Glyma19g02080.1	N-terminal_protein_myristoylation
	GmaAffx.5334.1.S1_at	1.52246	0.000426092	OBP3-responsive gene 1	Glyma06g13320.1	protein_amino_acid_phosphorylation
	Gma.5642.1.S1_at	1.5224	0.000561035	E3 ubiquitin-protein ligase RING1-like	Glyma12g06460.1
	GmaAffx.81051.2.S1_at	1.51886	0.00790274	probable receptor-like protein kinase At5g15080-like	Glyma18g44630.1	protein_amino_acid_phosphorylation
	Regulation of transcription / transcription factor - 146
	Identification	Log2(FC)	Pvalue	Description	Phytozome	Gene ontology
	GmaAffx.1785.1.S1_at	5.46265	1.63567e-07	homeobox-leucine zipper protein ATHB-7-like	Glyma16g02390.1	response_to_osmotic_stress response_to_salt_stress regulation_of_transcription,_DNA-dependent response_to_abscisic_acid_stimulus positive_regulation_of_transcription
	GmaAffx.32544.1.S1_at	5.20537	2.94421e-06	probable WRKY transcription factor 40-like	Glyma06g06510.1	0
	GmaAffx.92964.1.S1_at	5.20246	4.08918e-06	MYB transcription factor MYB184	Glyma08g04670.1	regulation_of_transcription,_DNA-dependent response_to_salicylic_acid_stimulus
	GmaAffx.60367.1.S1_at	4.74215	1.48846e-05	MYB transcription factor MYB68	Glyma04g04490.1	response_to_salt_stress response_to_stress regulation_of_transcription,_DNA-dependent response_to_abscisic_acid_stimulus response_to_auxin_stimulus response_to_ethylene_stimulus response_to_gibberellin_stimulus response_to_jasmonic_acid_stimulus response_to_jasmonic_acid_stimulus response_to_cadmium_ion
	GmaAffx.44200.1.S1_at	4.67613	1.30854e-06	transcription factor bHLH149-like	Glyma03g39010.1	regulation_of_transcription
	Gma.8336.1.S1_at	4.62259	1.9628e-06	probable WRKY transcription factor 23-like	Glyma19g40560.1	regulation_of_transcription,_DNA-dependent
	GmaAffx.63838.1.S1_at	4.50085	4.08918e-06	transcription factor GLABRA 3-like	Glyma05g37770.2	epidermal_cell_fate_specification trichome_branching
	GmaAffx.48250.1.S1_at	4.42652	1.9628e-06	transcription repressor MYB4-like	Glyma19g44660.1	regulation_of_transcription,_DNA-dependent seed_germination trichome_differentiation
	GmaAffx.84751.1.A1_at	4.11422	2.45351e-06	Transcription factor MYBJ7	Glyma03g34110.1	regulation_of_transcription,_DNA-dependent response_to_abscisic_acid_stimulus response_to_gibberellin_stimulus response_to_jasmonic_acid_stimulus response_to_salicylic_acid_stimulus blue_light_signaling_pathway
	GmaAffx.93596.1.S1_at	4.02119	8.66905e-06	probable WRKY transcription factor 23-like	Glyma17g03950.2	regulation_of_transcription,_DNA-dependent
	GmaAffx.51821.1.S1_at	3.8195	0.000225723	Transcriptional factor NAC51	Glyma07g35630.1	multicellular_organismal_development multidimensional_cell_growth flower_development leaf_senescence
	Gma.9111.1.S1_at	3.75244	1.63567e-07	WRKY transcription factor 22-like	Glyma16g03570.1	regulation_of_transcription,_DNA-dependent
	GmaAffx.71966.1.A1_at	3.71245	1.14497e-06	transcription factor PIF3-like	Glyma20g22280.1	response_to_red_or_far_red_light signal_transduction de-etiolation gibberellic_acid_mediated_signaling red_or_far_red_light_signaling_pathway positive_regulation_of_anthocyanin_metabolic_process
	GmaAffx.45324.1.S1_at	3.66169	5.72485e-06	MADS-box transcription factor 17-like	Glyma20g29250.1	regulation_of_transcription,_DNA-dependent flower_development cell_fate_specification specification_of_floral_organ_identity ovule_development
	GmaAffx.83888.1.S1_s_at	3.66108	0.000142303	zinc finger protein ZAT11-like	Glyma18g52410.1	regulation_of_transcription
	Gma.4643.2.S1_at	3.631	0.000233574	transcriptional factor NAC35	Glyma15g40510.1	multicellular_organismal_development response_to_salt_stress response_to_auxin_stimulus response_to_ethylene_stimulus auxin_mediated_signaling_pathway primary_shoot_apical_meristem_specification lateral_root_development
	Gma.7172.1.S1_at	3.54493	2.94421e-06	transcription factor PIF3-like	Glyma10g28290.2	response_to_red_or_far_red_light signal_transduction de-etiolation gibberellic_acid_mediated_signaling red_or_far_red_light_signaling_pathway positive_regulation_of_anthocyanin_metabolic_process
	GmaAffx.39645.1.S1_at	3.54386	8.17835e-07	transcription factor bZIP34 /// uncharacterized LOC100800818	Glyma20g12290.1	N-terminal_protein_myristoylation
	Gma.17356.1.S1_x_at	3.49632	1.2104e-05	zinc finger protein CONSTANS-LIKE 15-like	Glyma16g05540.1	regulation_of_transcription
	GmaAffx.84566.1.S1_x_at	3.47179	0.000191701	MYB transcription factor MYB60	Glyma18g49360.1	plant-type_hypersensitive_response response_to_bacterium response_to_salt_stress response_to_abscisic_acid_stimulus response_to_auxin_stimulus response_to_ethylene_stimulus response_to_gibberellin_stimulus response_to_jasmonic_acid_stimulus response_to_jasmonic_acid_stimulus response_to_cadmium_ion very-long-chain_fatty_acid_biosynthetic_process
	Gma.17940.1.S1_at	3.45232	2.61707e-06	zinc finger CCCH domain-containing protein 2-like	Glyma12g33320.1	regulation_of_transcription negative_regulation_of_seed_germination
	GmaAffx.51821.1.S1_x_at	3.41738	6.44454e-05	Transcriptional factor NAC51	Glyma07g35630.1	multicellular_organismal_development multidimensional_cell_growth flower_development leaf_senescence
	Gma.6110.2.S1_a_at	3.35346	2.87878e-05	bZIP transcription factor bZIP78	Glyma03g41590.4	response_to_abscisic_acid_stimulus
	GmaAffx.84566.1.S1_at	3.31687	0.000393215	MYB transcription factor MYB60	Glyma18g49360.1	plant-type_hypersensitive_response response_to_bacterium response_to_salt_stress response_to_abscisic_acid_stimulus response_to_auxin_stimulus response_to_ethylene_stimulus response_to_gibberellin_stimulus response_to_jasmonic_acid_stimulus response_to_jasmonic_acid_stimulus response_to_cadmium_ion very-long-chain_fatty_acid_biosynthetic_process
	Gma.6110.1.S1_at	3.25027	1.79924e-06	bZIP transcription factor bZIP78	Glyma03g41590.4	response_to_abscisic_acid_stimulus
	Gma.4400.1.S1_at	3.17887	1.14497e-05	WRKY53	Glyma19g26400.1	regulation_of_transcription,_DNA-dependent lateral_root_development regulation_of_transcription_in_response_to_stress regulation_of_response_to_nutrient_levels
	Gma.4643.1.S1_at	3.14217	2.87878e-05	transcriptional factor NAC35	Glyma15g40510.1	multicellular_organismal_development response_to_salt_stress response_to_auxin_stimulus response_to_ethylene_stimulus auxin_mediated_signaling_pathway primary_shoot_apical_meristem_specification lateral_root_development
	GmaAffx.37381.1.S1_at	3.1311	0.000215581	MYB transcription factor MYB77	Glyma15g07230.1	response_to_osmotic_stress response_to_wounding response_to_salt_stress response_to_abscisic_acid_stimulus regulation_of_transcription
	GmaAffx.66085.1.S1_at	3.12105	0.00044752	transcription factor bHLH122-like	Glyma11g13960.5	regulation_of_transcription
	GmaAffx.83888.1.S1_at	3.07909	0.000181559	zinc finger protein ZAT11-like	Glyma18g52410.1	regulation_of_transcription
	GmaAffx.40296.1.A1_at	3.07071	1.14497e-06	zinc finger protein CONSTANS-LIKE 15-like	Glyma19g27240.1	regulation_of_transcription
	GmaAffx.91358.1.S1_at	2.99807	0.000308324	Homeodomain-like superfamily protein	Glyma02g40800.2	regulation_of_transcription
	Gma.16700.1.S1_at	2.98966	4.17096e-05	Integrase-type DNA-binding superfamily protein	Glyma20g16920.1	regulation_of_transcription,_DNA-dependent
	GmaAffx.42461.2.S1_at	2.98928	0.00335509	Dof27	Glyma19g02710.1	regulation_of_transcription
	GmaAffx.40429.1.S1_at	2.95568	0.000103374	myb domain protein 78	Glyma09g03690.1	response_to_fungus response_to_salt_stress response_to_abscisic_acid_stimulus response_to_ethylene_stimulus response_to_jasmonic_acid_stimulus
	GmaAffx.79730.1.S1_at	2.93677	0.000110898	transcription factor PIF3-like /// transcription factor PIF3-like	Glyma10g28290.2	response_to_red_or_far_red_light signal_transduction de-etiolation gibberellic_acid_mediated_signaling red_or_far_red_light_signaling_pathway positive_regulation_of_anthocyanin_metabolic_process
	Gma.5331.4.S1_x_at	2.93459	7.40959e-05	NAC domain protein	Glyma13g35550.1	multicellular_organismal_development response_to_water_deprivation jasmonic_acid_mediated_signaling_pathway
	Gma.17356.1.S1_at	2.89296	5.23415e-06	zinc finger protein CONSTANS-LIKE 15-like	Glyma16g05540.1	regulation_of_transcription
	Gma.16666.1.A1_at	2.88757	1.76652e-05	transcription factor bHLH69-like	Glyma17g08300.1	regulation_of_transcription
	Gma.9001.1.S1_at	2.88739	5.365e-05	zinc finger CCCH domain-containing protein 20-like	Glyma01g00820.1	regulation_of_transcription
	GmaAffx.80343.1.S1_at	2.69597	3.02599e-05	zinc finger CCCH domain-containing protein 2-like	Glyma12g13300.1	regulation_of_transcription negative_regulation_of_seed_germination
	Gma.18049.2.S1_a_at	2.60238	0.00018892	MYB transcription factor MYB84	Glyma08g04670.1	regulation_of_transcription,_DNA-dependent
	GmaAffx.93624.1.S1_at	2.53678	2.55165e-05	NAC transcription factor-like 9	Glyma14g36840.1	regulation_of_transcription
	Gma.13113.1.S1_at	2.53495	1.63567e-07	transcription factor bHLH122-like	Glyma11g13960.4	regulation_of_transcription
	GmaAffx.41116.1.S1_at	2.53361	1.45575e-05	transcription factor bHLH145-like	Glyma14g35800.1	0
	GmaAffx.89944.1.S1_s_at	2.51622	0.00119895	Basic-leucine zipper (bZIP) transcription factor family protein	Glyma17g37510.1	regulation_of_transcription,_DNA-dependent
	Gma.5565.1.S1_at	2.49835	6.39547e-05	bZIP transcription factor bZIP72	Glyma05g22860.1	regulation_of_transcription,_DNA-dependent
	GmaAffx.65627.1.S1_at	2.49218	7.11517e-05	U3 small nucleolar RNA-associated protein 6 homolog	Glyma17g01570.1	RNA_processing
	GmaAffx.77843.1.S1_at	2.49002	0.000268414	MYB transcription factor MYB177	Glyma14g39130.1	regulation_of_transcription
	GmaAffx.86530.1.S1_at	2.46959	0.000516545	probable WRKY transcription factor 23-like /// WRKY86	Glyma03g37940.1	regulation_of_transcription,_DNA-dependent
	GmaAffx.90234.1.S1_at	2.38447	0.00013985	zinc finger protein ZAT11-like	Glyma18g52410.1	regulation_of_transcription
	GmaAffx.66669.1.S1_at	2.37894	3.33677e-05	PHD finger protein At1g33420-like	Glyma20g35670.1	regulation_of_transcription,_DNA-dependent
	GmaAffx.3568.1.S1_at	2.35662	5.18508e-05	bZIP transcription factor bZIP68	Glyma02g19870.1	regulation_of_transcription,_DNA-dependent response_to_chitin endoplasmic_reticulum_unfolded_protein_response
	GmaAffx.42461.1.S1_at	2.3124	0.000418241	Dof27	Glyma19g02710.1	regulation_of_transcription
	GmaAffx.15471.2.S1_at	2.2949	0.000287551	Transcription factor MYB59-like	Glyma11g15180.5	regulation_of_transcription regulation_of_transcription
	GmaAffx.67469.1.S1_at	2.28921	0.000360993	MYB transcription factor MYB65	Glyma18g39740.1	regulation_of_transcription,_DNA-dependent
	GmaAffx.92842.1.S1_x_at	2.28176	7.21331e-05	WRKY23 protein	Glyma09g00820.1	regulation_of_transcription,_DNA-dependent
	GmaAffx.4940.1.A1_at	2.27125	3.43491e-05	transcription initiation factor IIE subunit beta-like	Glyma11g02750.1	biological_process
	Gma.18033.1.S1_at	2.26658	9.22518e-05	transcription factor PIF3-like	Glyma10g28290.2	response_to_red_or_far_red_light signal_transduction de-etiolation gibberellic_acid_mediated_signaling red_or_far_red_light_signaling_pathway positive_regulation_of_anthocyanin_metabolic_process
	GmaAffx.6438.3.S1_at	2.25243	0.000189901	WRKY19 protein	Glyma11g29720.1	response_to_cold response_to_water_deprivation response_to_heat response_to_osmotic_stress response_to_salt_stress regulation_of_transcription,_DNA-dependent defense_response_to_bacterium camalexin_biosynthetic_process camalexin_biosynthetic_process defense_response_to_fungus
	GmaAffx.3847.1.A1_s_at	2.24889	8.58727e-05	transcription factor bZIP38	Glyma03g27860.1	regulation_of_transcription,_DNA-dependent hyperosmotic_salinity_response
	Gma.2175.1.S1_at	2.23503	0.000157515	Integrase-type DNA-binding superfamily protein	Glyma02g07310.1	regulation_of_transcription,_DNA-dependent
	GmaAffx.60042.1.S1_at	2.22672	0.000373424	U3 small nucleolar ribonucleoprotein protein IMP4-like	Glyma11g21290.1	rRNA_processing
	Gma.16547.1.S1_at	2.22588	1.73381e-05	WRKY86	Glyma03g37940.1	regulation_of_transcription,_DNA-dependent
	GmaAffx.56703.1.S1_at	2.21056	0.00411273	Homeodomain-like superfamily protein	Glyma02g40800.2	regulation_of_transcription
	GmaAffx.50811.1.S1_at	2.19227	0.000250748	NAC domain-containing protein 8-like	Glyma15g08480.2	multicellular_organismal_development
	Gma.2526.1.S1_x_at	2.18282	0.00055531	WRKY23 protein	Glyma09g00820.1	regulation_of_transcription,_DNA-dependent
	Gma.16055.2.S1_at	2.1658	1.81559e-05	PHD4	Glyma14g11400.1	regulation_of_transcription,_DNA-dependent
	Gma.2526.1.S1_at	2.16056	0.000501824	WRKY23 protein	Glyma09g00820.1	regulation_of_transcription,_DNA-dependent
	GmaAffx.14300.1.S1_at	2.14376	0.000115478	WRKY36 protein	Glyma13g38630.1	regulation_of_transcription,_DNA-dependent
	GmaAffx.48349.1.S1_at	2.14234	0.000383401	zinc finger CCCH domain-containing protein 20-like	Glyma07g15240.1	regulation_of_transcription
	GmaAffx.92247.1.S1_s_at	2.13368	0.000476798	zinc finger CCCH domain-containing protein 23-like	Glyma04g05290.1	regulation_of_transcription
	GmaAffx.42779.2.S1_s_at	2.1303	6.82075e-05	PHD4	Glyma14g11400.3	regulation_of_transcription,_DNA-dependent
	GmaAffx.87026.1.S1_at	2.10923	0.00470026	zinc finger protein CONSTANS-LIKE 13-like	Glyma19g39460.1	regulation_of_transcription
	Gma.10664.1.S1_at	2.07993	3.27134e-06	transcription factor bHLH145-like	Glyma02g37510.1	0
	Gma.4554.1.S1_s_at	2.07006	0.000675368	NAC domain-containing protein 69-like	Glyma16g01940.3
	GmaAffx.27618.1.S1_at	2.04007	8.21107e-05	MADS-box transcription factor 17-like	Glyma10g38580.1	regulation_of_transcription,_DNA-dependent flower_development cell_fate_specification specification_of_floral_organ_identity ovule_development
	Gma.7467.1.A1_at	2.03861	0.000188756	WRKY9 protein	Glyma01g06550.1	regulation_of_transcription,_DNA-dependent
	GmaAffx.87026.2.S1_at	2.02838	0.00124049	zinc finger protein CONSTANS-LIKE 13-like	Glyma19g39460.1	regulation_of_transcription
	GmaAffx.76537.2.S1_at	2.02409	0.000343327	transcription factor bHLH79-like	Glyma17g10290.1	regulation_of_transcription
	GmaAffx.3847.2.S1_at	1.98957	0.00356478	transcription factor bZIP37 /// transcription factor bZIP38	Glyma03g27860.1	regulation_of_transcription,_DNA-dependent hyperosmotic_salinity_response
	GmaAffx.14300.1.S1_s_at	1.97706	0.00137723	WRKY36 protein	Glyma13g38630.1	regulation_of_transcription,_DNA-dependent
	Gma.16641.1.S1_at	1.97419	0.000190229	homeobox-leucine zipper protein HAT4-like	Glyma05g04990.2	response_to_far_red_light root_development
	GmaAffx.21313.1.S1_s_at	1.97074	6.26462e-05	bZIP transcription factor bZIP62	Glyma06g08390.2	regulation_of_transcription,_DNA-dependent
	Gma.18057.1.S1_at	1.96681	1.7011e-05	Homeodomain-like superfamily protein	Glyma02g40800.2	regulation_of_transcription
	GmaAffx.70843.1.S1_at	1.95644	0.000118423	myb-like transcription factor family protein	Glyma02g10940.1	regulation_of_transcription
	Gma.3730.2.S1_a_at	1.94279	0.000574775	probable WRKY transcription factor 40-like /// transcription factor	Glyma08g23380.4	response_to_wounding regulation_of_transcription,_DNA-dependent response_to_salicylic_acid_stimulus defense_response_to_bacterium regulation_of_defense_response_to_virus_by_host response_to_chitin defense_response_to_fungus regulation_of_defense_response regulation_of_defense_response
	GmaAffx.55747.2.S1_s_at	1.93848	6.13377e-05	zinc finger protein CONSTANS-LIKE 9-like	Glyma02g38870.1	regulation_of_transcription negative_regulation_of_long-day_photoperiodism,_flowering
	GmaAffx.80889.1.S1_at	1.93059	5.18508e-05	NAC domain protein	Glyma08g18470.1	multicellular_organismal_development
	Gma.9260.1.S1_s_at	1.92742	3.76204e-06	myb domain protein 3r-3	Glyma18g39740.1	regulation_of_transcription,_DNA-dependent
	Gma.18028.1.S1_at	1.91926	0.00106957	bZIP transcription factor bZIP124	Glyma12g04440.1	regulation_of_transcription,_DNA-dependent response_to_sucrose_stimulus
	GmaAffx.83663.1.S1_at	1.91558	0.000538299	MYB transcription factor MYB187	Glyma19g02600.1	plant-type_hypersensitive_response response_to_bacterium response_to_salt_stress response_to_abscisic_acid_stimulus response_to_auxin_stimulus response_to_ethylene_stimulus response_to_gibberellin_stimulus response_to_jasmonic_acid_stimulus response_to_jasmonic_acid_stimulus response_to_cadmium_ion very-long-chain_fatty_acid_biosynthetic_process
	Gma.15916.1.S1_at	1.91359	0.000302108	zinc finger CCCH domain-containing protein 20-like	Glyma06g05300.1	regulation_of_transcription
	GmaAffx.14577.1.S1_s_at	1.89468	2.04459e-05	NAC transcription factor-like 9	Glyma02g38710.1	regulation_of_transcription
	Gma.8072.1.S1_a_at	1.88693	0.000220325	G-box binding factor	Glyma16g03190.1	response_to_abscisic_acid_stimulus
	Gma.4342.1.S1_at	1.86862	0.00173447	WRKY36 protein	Glyma13g38630.1	regulation_of_transcription,_DNA-dependent
	GmaAffx.15284.2.S1_at	1.85887	0.0029604	Transcription factor GTE8-like	Glyma15g09620.1
	GmaAffx.72524.1.S1_at	1.84368	0.000191701	WRKY36 protein	Glyma13g38630.1	regulation_of_transcription,_DNA-dependent
	GmaAffx.79121.1.S1_at	1.82518	0.0283804	zinc finger CCCH domain-containing protein 20-like	Glyma08g03540.1	regulation_of_transcription
	GmaAffx.20309.1.S1_at	1.82319	0.000112207	Homeobox-leucine zipper protein HAT3-like	Glyma07g14270.1	regulation_of_transcription,_DNA-dependent
	Gma.3331.1.S1_at	1.80903	0.00170421	zinc finger CCCH domain-containing protein 66-like	Glyma02g39210.2	regulation_of_transcription
	GmaAffx.91390.1.S1_s_at	1.80707	0.00932741	MYB133 /// MYB146	Glyma16g03640.1	regulation_of_transcription,_DNA-dependent
	Gma.11065.1.S1_at	1.80491	0.000220161	transcriptional factor NAC11 /// NAC domain protein	Glyma19g28480.1	multicellular_organismal_development
	GmaAffx.72233.1.S1_at	1.75511	0.000138541	transcription factor bHLH112-like	Glyma13g32320.1	regulation_of_transcription
	GmaAffx.58697.1.S1_at	1.74615	0.000201842	Transcription factor bHLH122-like	Glyma11g13960.5	regulation_of_transcription
	GmaAffx.10496.2.S1_at	1.73944	2.1918e-05	zinc finger protein CONSTANS-LIKE 9-like	Glyma20g07050.2	regulation_of_transcription negative_regulation_of_long-day_photoperiodism,_flowering
	GmaAffx.32877.1.S1_at	1.73346	0.000541407	NAC domain protein	Glyma02g38710.1	regulation_of_transcription
	GmaAffx.88414.1.S1_at	1.72917	0.000306198	transcription factor TGA1-like	Glyma08g14840.2	defense_response_to_bacterium
	Gma.18028.1.S1_s_at	1.72905	0.0108486	bZIP124	Glyma12g04440.1	regulation_of_transcription,_DNA-dependent response_to_sucrose_stimulus
	GmaAffx.87513.1.S1_at	1.72356	0.0047531	zinc finger CCCH domain-containing protein 66-like	Glyma02g39210.2	regulation_of_transcription
	GmaAffx.90404.1.S1_at	1.70469	0.000216726	zinc finger protein CONSTANS-LIKE 9-like	Glyma02g38870.1	regulation_of_transcription negative_regulation_of_long-day_photoperiodism,_flowering
	Gma.5519.3.S1_x_at	1.69923	0.000371134	NAC domain-containing protein 2-like	Glyma06g16440.1	multicellular_organismal_development negative_regulation_of_abscisic_acid_mediated_signaling
	GmaAffx.15471.3.S1_s_at	1.69853	0.001979	MYB59-like /// MYB145	Glyma12g07110.2	response_to_salt_stress regulation_of_transcription,_DNA-dependent response_to_auxin_stimulus response_to_ethylene_stimulus response_to_gibberellin_stimulus response_to_jasmonic_acid_stimulus response_to_salicylic_acid_stimulus response_to_cadmium_ion response_to_cadmium_ion
	Gma.16055.1.S1_at	1.68565	4.74345e-06	PHD4	Glyma14g11400.3	regulation_of_transcription,_DNA-dependent
	GmaAffx.69701.1.S1_at	1.67944	0.00544237	bZIP transcription factor bZIP96	Glyma19g31050.4	response_to_xenobiotic_stimulus systemic_acquired_resistance,_salicylic_acid_mediated_signaling_pathway
	GmaAffx.83326.1.S1_at	1.66867	0.000442776	WRKY34 protein	Glyma07g39250.1	regulation_of_transcription,_DNA-dependent response_to_chitin
	GmaAffx.48601.1.S1_at	1.66103	0.00320984	U3 small nucleolar RNA-interacting protein 2-like	Glyma15g13570.1	rRNA_processing embryonic_development_ending_in_seed_dormancy
	GmaAffx.69709.1.S1_at	1.63514	0.000217217	WRKY23 protein	Glyma09g00820.1	regulation_of_transcription,_DNA-dependent
	GmaAffx.64117.1.S1_at	1.62923	0.00541064	heat shock transcription factor A8	Glyma05g34450.2	regulation_of_transcription,_DNA-dependent
	GmaAffx.13764.1.S1_at	1.61319	7.90029e-05	U3 small nucleolar RNA-associated protein 18 homolog	Glyma15g06450.1	biological_process
	Gma.7873.1.S1_at	1.61273	0.000117114	homeobox protein HAT3.1-like	Glyma20g26700.1	regulation_of_transcription,_DNA-dependent positive_regulation_of_transcription
	Gma.4460.1.S1_at	1.61216	0.00662741	inositol polyphosphate 6-/3-/5-kinase	Glyma12g36970.1	regulation_of_transcription myo-inositol_hexakisphosphate_biosynthetic_process
	GmaAffx.60589.1.S1_at	1.60881	0.00083043	transcription factor LAF1-like	Glyma16g31280.2	regulation_of_transcription,_DNA-dependent response_to_salicylic_acid_stimulus
	GmaAffx.82239.1.S1_at	1.60709	0.00039436	BAH domain ;TFIIS helical bundle-like domain	Glyma17g09990.1	transcription
	Gma.7250.1.S1_s_at	1.60272	0.00266124	MYB transcription factor MYB73	Glyma06g45940.1	transcription
	Gma.1670.1.A1_at	1.60069	7.16424e-05	AT hook motif DNA-binding family protein	Glyma20g35480.1	regulation_of_transcription,_DNA-dependent
	Gma.5586.2.S1_at	1.60014	0.000219016	nuclear transcription factor Y subunit A-9-like	Glyma13g27230.2	regulation_of_transcription,_DNA-dependent
	Gma.10818.2.S1_a_at	1.59895	0.00566907	WRKY78	Glyma15g00570.1	transcription
	GmaAffx.91768.1.S1_s_at	1.59353	9.69953e-05	probable WRKY transcription factor 40-like	Glyma08g23380.4	transcription
	GmaAffx.53869.1.S1_at	1.58931	0.000364591	myb-related protein 306-like	Glyma06g20800.1	transcription
	Gma.1748.2.S1_a_at	1.58553	0.00236289	NAC domain protein NAC1	Glyma02g12220.4	multicellular_organismal_development multidimensional_cell_growth flower_development leaf_senescence
	GmaAffx.88368.1.S1_at	1.58074	0.00111553	U1 small nuclear ribonucleoprotein 70 kDa-like	Glyma11g07200.2	nuclear_mRNA_splicing,_via_spliceosome
	GmaAffx.70101.1.S1_x_at	1.5799	6.3464e-05	probable WRKY transcription factor 2-like	Glyma04g12830.1	regulation_of_transcription,_DNA-dependent
	Gma.7556.1.S1_at	1.57633	1.2104e-05	U5 small nuclear ribonucleoprotein 200 kDa helicase-like	Glyma08g18490.1	embryonic_development_ending_in_seed_dormancy
	GmaAffx.15284.1.S1_at	1.5754	0.00103374	transcription factor GTE8-like	Glyma15g09620.1	0
	Gma.17432.1.S1_at	1.57015	0.000691562	Eukaryotic rpb5 RNA polymerase subunit family protein	Glyma07g09230.1	transcription
	Gma.14086.1.A1_at	1.56615	9.66681e-05	sequence-specific DNA binding transcription factors	Glyma12g33850.1	regulation_of_transcription
	GmaAffx.60057.1.S1_at	1.54771	0.000322881	homeobox-leucine zipper protein HOX27-like	Glyma15g42380.1	regulation_of_transcription,_DNA-dependent
	GmaAffx.92945.1.S1_at	1.53853	4.12189e-05	WRKY39 protein	Glyma02g39870.1	regulation_of_transcription
	GmaAffx.87134.1.S1_at	1.53399	7.14788e-05	Integrase-type DNA-binding superfamily protein	Glyma05g33440.1	regulation_of_transcription,_DNA-dependent
	Gma.4660.1.S1_at	1.51832	0.00160983	MYB transcription factor MYB143	Glyma04g34720.1	regulation_of_transcription,_DNA-dependent
	GmaAffx.82466.1.S1_at	1.51818	0.0167661	AT hook motif DNA-binding family protein	Glyma20g35480.1	regulation_of_transcription,_DNA-dependent
	GmaAffx.70435.2.S1_at	1.51682	3.2877e-05	transcription factor UNE10-like	Glyma03g04000.1	double_fertilization_forming_a_zygote_and_endosperm regulation_of_transcription
	GmaAffx.85887.1.S1_at	1.51512	0.000917775	zinc finger protein CONSTANS-LIKE 9-like	Glyma02g38870.1	regulation_of_transcription negative_regulation_of_long-day_photoperiodism,_flowering
	GmaAffx.92945.1.S1_x_at	1.50831	0.000142467	WRKY39 protein	Glyma02g39870.1	regulation_of_transcription
	GmaAffx.76699.1.S1_at	1.50227	0.00168965	Transcription factor PIF3-like	Glyma10g28290.2	red_or_far_red_light_signaling_pathway positive_regulation_of_anthocyanin_metabolic_process
	Resp. to Abiotic Stimulus - 372
	Identification	Log2(FC)	Pvalue	Description	Phytozome	Gene ontology
	Gma.36.1.S1_at	9.32392	3.27134e-07	maturation-associated protein	Glyma07g10030.1	cold_acclimation response_to_water_deprivation response_to_stress response_to_abscisic_acid_stimulus response_to_1-Aminocyclopropane-1-carboxylic_Acid
	GmaAffx.57970.1.S1_at	9.08767	1.63567e-07	NAC domain-containing protein 72-like	Glyma12g22880.1	multicellular_organismal_development response_to_water_deprivation response_to_abscisic_acid_stimulus
	Gma.1502.1.S1_at	8.78297	3.27134e-07	glutathione S-transferase GST 14	Glyma05g29400.1	toxin_catabolic_process response_to_salicylic_acid_stimulus
	GmaAffx.90785.1.S1_s_at	8.68068	9.81402e-07	basic 7S globulin-like	Glyma02g16710.1	response_to_salt_stress
	GmaAffx.666.1.S1_at	8.56429	1.4721e-06	basic 7S globulin-like	Glyma13g27820.2	response_to_salt_stress
	GmaAffx.90752.1.S1_at	7.7349	8.17835e-07	kunitz trypsin inhibitor 1	Glyma08g25520.1	response_to_salt_stress
	Gma.2821.1.S1_at	7.63028	1.79924e-06	osmotin-like protein OSM34-like	Glyma01g42660.1	response_to_salt_stress
	Gma.1502.2.S1_a_at	7.59552	1.14497e-06	glutathione S-transferase GST 14	Glyma05g29400.1	toxin_catabolic_process response_to_salicylic_acid_stimulus
	Gma.2821.2.S1_a_at	7.24267	1.63567e-07	osmotin-like protein, acidic	Glyma11g02770.1	response_to_salt_stress
	GmaAffx.90496.1.S1_s_at	7.14764	1.2104e-05	NAC domain-containing protein 72-like /// NAC domain protein NAC3	Glyma12g22880.1	multicellular_organismal_development response_to_water_deprivation response_to_abscisic_acid_stimulus
	GmaAffx.92699.1.S1_s_at	7.09838	1.14497e-06	osmotin-like protein	Glyma01g42660.1	response_to_salt_stress
	GmaAffx.93220.1.S1_at	6.90624	0	NAC domain-containing protein 72-like	Glyma12g22880.1	multicellular_organismal_development response_to_water_deprivation response_to_abscisic_acid_stimulus
	GmaAffx.55452.1.S1_s_at	6.88579	5.07058e-06	glutathione S-transferase GST 24	Glyma14g03470.1	defense_response_to_bacterium defense_response toxin_catabolic_process
	Gma.9.1.S1_at	6.77755	0	dehydrin	Glyma04g01190.2	N-terminal_protein_myristoylation
	GmaAffx.73813.1.S1_at	6.7541	0	NAC domain protein	Glyma04g38990.1	multicellular_organismal_development shoot_development
	GmaAffx.57970.2.S1_at	6.47759	6.86982e-06	NAC domain protein NAC3	Glyma06g38410.1	multicellular_organismal_development response_to_water_deprivation response_to_abscisic_acid_stimulus
	GmaAffx.93509.1.S1_s_at	6.38064	2.01187e-05	NAC domain protein	Glyma13g35550.1	multicellular_organismal_development response_to_water_deprivation jasmonic_acid_mediated_signaling_pathway
	Gma.17073.1.S1_at	6.33642	1.63567e-07	delta-1-pyrroline-5-carboxylate synthase-like	Glyma01g24530.1	response_to_desiccation response_to_water_deprivation response_to_oxidative_stress proline_biosynthetic_process response_to_salt_stress hyperosmotic_salinity_response root_development
	Gma.14272.1.S1_at	6.32036	1.63567e-07	hydrophobic protein LTI6A-like	Glyma10g28300.1	response_to_cold
	Gma.1649.1.A1_at	6.22766	1.79924e-06	NAC domain protein NAC3	Glyma06g38410.1	multicellular_organismal_development response_to_water_deprivation response_to_abscisic_acid_stimulus
	Gma.449.1.S1_at	6.16833	1.63567e-07	glutathione S-transferase GST 24	Glyma14g03470.1	defense_response_to_bacterium defense_response toxin_catabolic_process
	Gma.9.1.S1_s_at	6.06377	0	dehydrin	Glyma04g01190.2	N-terminal_protein_myristoylation
	GmaAffx.41564.1.S1_s_at	6.00758	1.63567e-07	kunitz trypsin inhibitor 1	Glyma08g25520.1	response_to_salt_stress
	Gma.5331.1.S1_at	5.86428	5.56128e-06	NAC domain protein	Glyma13g35550.1	multicellular_organismal_development response_to_water_deprivation jasmonic_acid_mediated_signaling_pathway
	GmaAffx.666.2.S1_s_at	5.84034	2.76428e-05	basic 7S globulin-like	Glyma13g27820.1	response_to_salt_stress
	Gma.15.1.S1_at	5.68486	0	desiccation protective protein LEA5	Glyma17g03040.1	response_to_cold response_to_oxidative_stress response_to_reactive_oxygen_species embryonic_development cellular_response_to_water_deprivation
	GmaAffx.93206.1.S1_x_at	5.61868	1.4721e-06	Glutathione transferase	Glyma15g40190.1	response_to_cadmium_ion response_to_oxidative_stress toxin_catabolic_process cellular_response_to_water_deprivation
	GmaAffx.69792.1.S1_s_at	5.58864	1.79924e-06	Integrase-type DNA-binding superfamily protein	Glyma16g27950.1	response_to_osmotic_stress regulation_of_transcription,_DNA-dependent response_to_abscisic_acid_stimulus response_to_glucose_stimulus negative_regulation_of_abscisic_acid_mediated_signaling
	GmaAffx.19480.1.S1_at	5.48507	1.63567e-07	glutathione S-transferase TAU 8	Glyma18g41340.1	response_to_cadmium_ion toxin_catabolic_process
	Gma.5150.4.S1_x_at	5.4826	1.03047e-05	UDP-glucose 4-epimerase GEPI48-like	Glyma11g01940.4	response_to_stress
	GmaAffx.31312.2.A1_at	5.42927	1.11226e-05	probable protein phosphatase 2C 8-like	Glyma11g02040.1	protein_amino_acid_dephosphorylation
	Gma.7195.1.A1_at	5.2843	8.17835e-07	cysteine proteinase inhibitor 10-like	Glyma05g28250.1	biological_process
	GmaAffx.67686.1.S1_at	5.27789	3.94197e-05	probable nitronate monooxygenase-like	Glyma08g18990.1	response_to_cadmium_ion metabolic_process response_to_symbiotic_fungus
	Gma.17396.2.S1_at	5.17756	2.61707e-06	basic 7S globulin-like	Glyma02g16710.1	response_to_salt_stress
	GmaAffx.38581.1.A1_s_at	5.17677	1.9628e-06	BURP domain-containing protein	Glyma14g20450.1	response_to_desiccation response_to_salt_stress response_to_abscisic_acid_stimulus
	Gma.5150.4.S1_a_at	5.11471	1.37396e-05	UDP-glucose 4-epimerase GEPI48-like /// UDP-glucose 4-epimerase GEPI48-like	Glyma11g01940.4	response_to_stress
	GmaAffx.59813.1.S1_at	5.06739	2.94421e-06	probable protein phosphatase 2C 8-like	Glyma11g02040.1	protein_amino_acid_dephosphorylation
	Gma.15487.1.S1_at	5.00697	2.28994e-06	epoxide hydrolase	Glyma19g42010.2	response_to_water_deprivation response_to_auxin_stimulus
	Gma.5519.2.S1_at	4.99351	1.9628e-06	NAC domain-containing protein 2-like	Glyma06g16440.2	multicellular_organismal_development negative_regulation_of_abscisic_acid_mediated_signaling
	Gma.6375.1.S1_at	4.99307	5.56128e-06	probable mitochondrial chaperone BCS1-B-like	Glyma19g02190.1	0
	GmaAffx.67686.2.S1_at	4.95744	1.63567e-07	probable nitronate monooxygenase-like	Glyma08g18990.1	response_to_cadmium_ion metabolic_process response_to_symbiotic_fungus
	GmaAffx.68621.1.A1_at	4.86253	0	low-temperature-induced 65 kDa protein-like	Glyma20g29770.1	response_to_cold response_to_water_deprivation response_to_abscisic_acid_stimulus abscisic_acid_mediated_signaling
	GmaAffx.66765.1.S1_s_at	4.69262	2.78064e-05	epoxide hydrolase	Glyma19g42010.2	response_to_water_deprivation response_to_auxin_stimulus
	GmaAffx.80510.1.S1_at	4.69027	2.78064e-06	probable protein phosphatase 2C 8-like	Glyma19g11770.4	protein_amino_acid_dephosphorylation
	GmaAffx.87467.1.S1_at	4.687	6.86982e-06	26.5 kDa heat shock protein, mitochondrial-like	Glyma08g22630.2	response_to_heat response_to_high_light_intensity response_to_hydrogen_peroxide
	GmaAffx.25859.1.S1_at	4.66673	2.12637e-06	18.2 kDa class I heat shock protein-like	Glyma14g06910.1	response_to_heat
	Gma.8187.1.S1_a_at	4.64415	1.63567e-07	probable protein phosphatase 2C 8-like	Glyma19g11770.2	protein_amino_acid_dephosphorylation
	Gma.620.1.S1_at	4.63804	1.30854e-06	glutathione transferase	Glyma15g40190.1	response_to_cadmium_ion response_to_oxidative_stress toxin_catabolic_process cellular_response_to_water_deprivation
	GmaAffx.13737.1.S1_at	4.63801	2.78064e-06	NAC domain protein	Glyma14g24220.1	multicellular_organismal_development negative_regulation_of_abscisic_acid_mediated_signaling
	Gma.1502.2.S1_x_at	4.63202	5.07058e-06	glutathione S-transferase GST 14	Glyma05g29400.1	toxin_catabolic_process response_to_salicylic_acid_stimulus
	GmaAffx.6438.3.S1_s_at	4.53887	0.000138868	WRKY19 protein /// WRKY62 protein	Glyma11g29720.1	response_to_cold response_to_water_deprivation response_to_heat response_to_osmotic_stress response_to_salt_stress regulation_of_transcription,_DNA-dependent defense_response_to_bacterium camalexin_biosynthetic_process camalexin_biosynthetic_process defense_response_to_fungus
	GmaAffx.72688.1.S1_at	4.53824	1.79924e-06	HSP20-like chaperones superfamily protein	Glyma01g26570.1	response_to_heat response_to_high_light_intensity response_to_hydrogen_peroxide heat_acclimation
	Gma.5519.1.S1_at	4.5128	6.54268e-07	NAC domain-containing protein 2-like	Glyma04g38560.1	multicellular_organismal_development negative_regulation_of_abscisic_acid_mediated_signaling
	GmaAffx.72010.1.S1_at	4.45036	4.25274e-06	putative casein kinase II subunit beta-4-like	Glyma05g05620.3	circadian_rhythm protein_ubiquitination positive_regulation_of_circadian_rhythm photoperiodism,_flowering
	GmaAffx.63207.1.S1_at	4.44863	7.49137e-05	Senescence/dehydration-associated protein-related	Glyma11g11430.1	response_to_cold response_to_water_deprivation response_to_high_light_intensity response_to_salt_stress
	GmaAffx.90028.1.S1_s_at	4.30881	4.43267e-05	NAC domain-containing protein 2-like	Glyma04g38560.1	multicellular_organismal_development negative_regulation_of_abscisic_acid_mediated_signaling
	Gma.10904.1.S1_s_at	4.27006	5.4795e-05	trypsin inhibitor A-like /// trypsin inhibitor A-like	Glyma08g45590.1	response_to_salt_stress
	GmaAffx.93342.1.S1_s_at	4.26884	1.14497e-06	glutathione peroxidase 6	Glyma01g42840.1	response_to_salt_stress response_to_cadmium_ion
	Gma.8519.1.S1_at	4.25045	2.78064e-06	glutathione S-transferase GST 6	Glyma07g16850.4	response_to_cadmium_ion toxin_catabolic_process
	GmaAffx.92210.1.S1_at	4.24527	0.000114988	ATP sulfurylase 1, chloroplastic-like	Glyma20g28980.2	response_to_cadmium_ion
	Gma.15311.1.S1_at	4.20578	1.63567e-07	lipoamide acyltransferase component of branched-chain alpha-keto acid dehydrogenase complex, mitochondrial-like	Glyma17g03110.1	response_to_light_stimulus response_to_sucrose_stimulus
	Gma.6811.2.S1_at	4.20361	1.14497e-06	annexin-like protein RJ4-like	Glyma15g38040.1	0
	Gma.10739.1.S1_at	4.2036	1.79924e-06	protein GIGANTEA-like	Glyma20g30980.1	response_to_blue_light circadian_rhythm response_to_cold flower_development regulation_of_transcription response_to_hydrogen_peroxide regulation_of_circadian_rhythm positive_regulation_of_long-day_photoperiodism,_flowering positive_regulation_of_long-day_photoperiodism,_flowering
	GmaAffx.72688.2.S1_at	4.18994	4.74345e-06	HSP20-like chaperones superfamily protein	Glyma01g26570.1	response_to_heat response_to_high_light_intensity response_to_hydrogen_peroxide heat_acclimation
	Gma.6811.2.S1_x_at	4.18096	1.9628e-06	annexin-like protein RJ4-like	Glyma15g38040.1	0
	GmaAffx.63478.2.S1_at	4.17745	1.25947e-05	monosaccharide-sensing protein 3-like	Glyma11g09290.1	response_to_cold response_to_water_deprivation
	GmaAffx.33386.1.A1_at	4.17211	1.9628e-06	respiratory burst oxidase homolog protein B-like	Glyma19g42220.1	GO:0006952 GO:0009408
	Gma.16613.1.S1_s_at	4.07883	1.01412e-05	zinc finger protein ZAT10-like	Glyma10g40400.1	response_to_cold hyperosmotic_salinity_response
	Gma.7526.1.A1_at	4.07875	1.01412e-05	Senescence/dehydration-associated protein-related	Glyma11g11430.1	response_to_cold response_to_water_deprivation response_to_high_light_intensity response_to_salt_stress
	Gma.4472.1.S1_at	3.99085	1.4721e-06	zinc finger protein ZAT10-like	Glyma20g26940.1	response_to_cold response_to_water_deprivation response_to_oxidative_stress photosynthesis response_to_high_light_intensity response_to_wounding response_to_salt_stress response_to_abscisic_acid_stimulus response_to_abscisic_acid_stimulus response_to_chitin multicellular_organism_growth
	Gma.1840.2.S1_at	3.86985	1.4721e-06	chaperone protein dnaJ 10-like	Glyma13g27090.2	protein_folding
	GmaAffx.31312.1.A1_s_at	3.82969	7.01703e-05	probable protein phosphatase 2C 8-like	Glyma01g43460.1	protein_amino_acid_dephosphorylation
	GmaAffx.21548.1.S1_at	3.82768	2.11002e-05	hydroquinone glucosyltransferase-like	Glyma08g44700.1	response_to_salt_stress response_to_toxin xenobiotic_metabolic_process xenobiotic_catabolic_process
	Gma.1917.1.S1_s_at	3.82566	6.70625e-06	glutathione S-transferase	Glyma08g18690.2	response_to_cadmium_ion response_to_oxidative_stress toxin_catabolic_process cellular_response_to_water_deprivation
	Gma.4100.1.S1_at	3.79153	1.91373e-05	basic 7S globulin-like	Glyma20g35240.1	response_to_salt_stress
	Gma.2593.1.S1_s_at	3.78683	2.1918e-05	glutathione S-transferase GST 15	Glyma10g33650.1	response_to_cadmium_ion toxin_catabolic_process
	GmaAffx.91514.1.S1_at	3.77167	1.9628e-06	dehydration-induced protein (ERD15)	Glyma04g28560.2	response_to_water_deprivation response_to_bacterium response_to_high_light_intensity
	Gma.16613.1.S1_at	3.77163	4.08918e-06	zinc finger protein ZAT10-like	Glyma10g40400.1	response_to_cold hyperosmotic_salinity_response
	GmaAffx.86375.1.S1_at	3.76388	3.48398e-05	alpha-crystallin domain 32.1	Glyma02g45810.1	response_to_heat
	Gma.15311.2.S1_a_at	3.73247	1.4721e-06	lipoamide acyltransferase component of branched-chain alpha-keto acid dehydrogenase complex, mitochondrial-like	Glyma17g03110.3	response_to_light_stimulus response_to_sucrose_stimulus
	GmaAffx.30428.1.S1_at	3.72788	8.99619e-06	heat shock 70 kDa protein-like	Glyma17g08020.1	response_to_heat protein_folding
	GmaAffx.67470.1.S1_at	3.72356	9.55232e-05	epoxide hydrolase 2-like	Glyma02g05880.1	0
	Gma.7769.1.A1_at	3.72253	8.50549e-06	oxidative stress 3	Glyma18g05160.1	response_to_oxidative_stress response_to_stress response_to_cadmium_ion
	GmaAffx.51821.1.S1_s_at	3.7176	2.45351e-06	NAC domain-containing protein 29-like	Glyma07g35630.1	multicellular_organismal_development multidimensional_cell_growth flower_development leaf_senescence
	Gma.10886.2.S1_at	3.66046	8.83262e-06	glutathione peroxidase 6	Glyma11g02630.1	response_to_salt_stress response_to_cadmium_ion
	Gma.13910.1.S1_at	3.60267	0.000110898	protein GIGANTEA-like	Glyma09g07240.1	response_to_blue_light circadian_rhythm response_to_cold flower_development regulation_of_transcription response_to_hydrogen_peroxide regulation_of_circadian_rhythm positive_regulation_of_long-day_photoperiodism,_flowering positive_regulation_of_long-day_photoperiodism,_flowering
	Gma.17864.1.S1_at	3.59571	0.000246332	reticuline oxidase-like protein-like	Glyma15g14040.1
	Gma.18.1.S1_at	3.58421	2.1918e-05	low molecular weight heat shock protein Hsp22.3	Glyma19g01440.1	response_to_heat
	GmaAffx.91037.1.S1_s_at	3.50056	0.000134452	putative methyltransferase DDB_G0268948-like	Glyma03g28490.1	response_to_cadmium_ion
	Gma.6811.2.S1_a_at	3.49063	2.55165e-05	annexin-like protein RJ4-like	Glyma15g38040.1	0
	GmaAffx.63478.1.S1_at	3.48059	0.000109917	monosaccharide-sensing protein 3-like /// monosaccharide-sensing protein 3-like	Glyma11g09290.1	response_to_cold response_to_water_deprivation
	GmaAffx.42955.1.S1_at	3.47259	1.39032e-05	phospholipase D alpha 1-like	Glyma08g22600.1	response_to_cadmium_ion fatty_acid_metabolic_process seed_germination positive_regulation_of_abscisic_acid_mediated_signaling regulation_of_stomatal_movement
	GmaAffx.92480.1.S1_at	3.46468	6.37912e-06	cold-regulated 413-plasma membrane 2	Glyma11g13060.2	response_to_stress
	Gma.13910.2.S1_at	3.42841	2.28994e-06	protein GIGANTEA-like	Glyma09g07240.2	response_to_blue_light circadian_rhythm response_to_cold flower_development regulation_of_transcription response_to_hydrogen_peroxide regulation_of_circadian_rhythm positive_regulation_of_long-day_photoperiodism,_flowering positive_regulation_of_long-day_photoperiodism,_flowering
	Gma.12121.1.S1_at	3.42575	1.30854e-06	oxidative stress 3	Glyma05g35940.1	response_to_oxidative_stress response_to_stress response_to_cadmium_ion
	GmaAffx.73927.1.S1_at	3.40749	1.63567e-07	Adenine nucleotide alpha hydrolases-like superfamily protein	Glyma04g01390.3	response_to_desiccation response_to_stress
	GmaAffx.35952.1.S1_at	3.39445	2.1918e-05	HSP20-like chaperones superfamily protein	Glyma14g06900.1	response_to_heat response_to_high_light_intensity response_to_hydrogen_peroxide heat_acclimation
	Gma.9553.1.A1_at	3.39119	0.000149991	dehydration-responsive element-binding protein 2C-like	Glyma14g06080.1	regulation_of_transcription,_DNA-dependent heat_acclimation
	Gma.4235.1.S1_s_at	3.35046	1.16133e-05	protease inhibitor	Glyma16g18480.1	defense_response
	GmaAffx.6438.1.S1_at	3.34453	0.000103702	WRKY19 protein	Glyma11g29720.1	response_to_cold response_to_water_deprivation response_to_heat response_to_osmotic_stress response_to_salt_stress regulation_of_transcription,_DNA-dependent defense_response_to_bacterium camalexin_biosynthetic_process camalexin_biosynthetic_process defense_response_to_fungus
	GmaAffx.90642.1.S1_s_at	3.34273	1.16133e-05	chaperone protein dnaJ 8, chloroplastic-like	Glyma08g23540.1	protein_folding
	Gma.13434.1.A1_at	3.34047	2.61707e-06	desiccation-related protein PCC13-62-like	Glyma09g03780.1	biological_process
	Gma.4898.1.A1_at	3.32872	4.25274e-06	probable protein phosphatase 2C 52-like	Glyma13g37520.1	N-terminal_protein_myristoylation
	Gma.4819.1.S1_at	3.32514	3.10777e-06	enolase-like	Glyma16g32960.1	response_to_salt_stress response_to_cadmium_ion response_to_cold response_to_light_stimulus
	Gma.4249.1.S1_at	3.30271	1.24311e-05	putative methyltransferase DDB_G0268948-like	Glyma03g28490.1	response_to_cadmium_ion
	GmaAffx.21217.2.S1_s_at	3.27764	0.000376531	probable protein phosphatase 2C 39-like	Glyma12g27340.2	0
	GmaAffx.71308.1.S1_at	3.27151	1.43939e-05	heat shock factor protein HSF30-like	Glyma04g05500.2	response_to_heat response_to_high_light_intensity response_to_hydrogen_peroxide response_to_chitin
	GmaAffx.86020.2.S1_at	3.26333	4.53081e-05	CBL-interacting serine/threonine-protein kinase 25-like	Glyma06g06560.1	protein_amino_acid_phosphorylation signal_transduction
	GmaAffx.15983.3.S1_at	3.25175	0.000134452	probable protein phosphatase 2C 6-like	Glyma05g35830.1	response_to_cold response_to_heat protein_amino_acid_dephosphorylation response_to_abscisic_acid_stimulus regulation_of_abscisic_acid_mediated_signaling negative_regulation_of_abscisic_acid_mediated_signaling regulation_of_stomatal_movement
	GmaAffx.50811.2.S1_at	3.21054	2.96056e-05	NAC domain-containing protein 8-like	Glyma15g08480.2	multicellular_organismal_development
	GmaAffx.52033.1.S1_s_at	3.20813	2.53529e-05	reticuline oxidase-like protein-like	Glyma15g14040.1	0
	Gma.1439.1.S1_at	3.20789	4.84159e-05	alternative oxidase	Glyma04g14800.3	response_to_cold response_to_stress cellular_respiration oxidation_reduction
	GmaAffx.91389.1.S1_s_at	3.19834	2.48622e-05	WRKY39 protein /// WRKY49 protein	Glyma02g39870.1	response_to_cold response_to_water_deprivation response_to_heat response_to_osmotic_stress response_to_salt_stress regulation_of_transcription,_DNA-dependent defense_response_to_bacterium camalexin_biosynthetic_process camalexin_biosynthetic_process defense_response_to_fungus
	GmaAffx.92499.1.S1_s_at	3.12621	0.00169455	wound-induced protein	Glyma19g43460.1	response_to_salt_stress response_to_virus systemic_acquired_resistance response_to_ethylene_stimulus
	Gma.16645.2.S1_a_at	3.12527	0.000543533	NAC domain protein	Glyma14g24220.1	multicellular_organismal_development negative_regulation_of_abscisic_acid_mediated_signaling
	Gma.4315.2.S1_a_at	3.1119	0.000392234	plastid-lipid-associated protein, chloroplastic-like /// plastid-lipid-associated protein, chloroplastic-like	Glyma09g01080.1	response_to_cold response_to_abscisic_acid_stimulus photoinhibition
	Gma.4300.3.S1_s_at	3.05481	0.000244696	chalcone synthase /// chalcone synthase 7-like	Glyma11g01350.2	flavonoid_biosynthetic_process response_to_oxidative_stress response_to_gravity response_to_wounding chalcone_biosynthetic_process response_to_jasmonic_acid_stimulus auxin_polar_transport response_to_UV-B response_to_UV-B
	Gma.4359.2.S1_at	3.05413	3.92561e-06	thioredoxin-like protein CXXS1-like	Glyma12g34310.1	protein_thiol-disulfide_exchange
	GmaAffx.90984.1.S1_s_at	3.05131	1.14497e-06	Germin-like protein subfamily 1 member 7-like	Glyma19g09840.1	biological_process
	GmaAffx.92210.1.S1_s_at	3.03733	0.00221584	ATP sulfurylase 1, chloroplastic-like	Glyma20g28980.2	response_to_cadmium_ion
	GmaAffx.87535.1.S1_at	3.033	0.000987945	probable protein phosphatase 2C 25-like	Glyma14g37480.3	response_to_fungus response_to_wounding defense_response_to_fungus
	Gma.17947.1.S1_at	3.03075	8.83262e-06	HSP20-like chaperones superfamily protein	Glyma08g07340.1	response_to_heat response_to_oxidative_stress response_to_high_light_intensity response_to_hydrogen_peroxide
	Gma.17396.2.S1_a_at	3.01027	1.2104e-05	basic 7S globulin-like	Glyma02g16710.1	response_to_salt_stress
	Gma.4300.3.S1_x_at	3.00176	0.0018331	chalcone synthase	Glyma11g01350.2	flavonoid_biosynthetic_process response_to_oxidative_stress response_to_gravity response_to_wounding chalcone_biosynthetic_process response_to_jasmonic_acid_stimulus auxin_polar_transport response_to_UV-B response_to_UV-B
	Gma.4315.2.S1_x_at	2.98841	0.000595384	plastid-lipid-associated protein, chloroplastic-like	Glyma09g01080.1	response_to_cold response_to_abscisic_acid_stimulus photoinhibition
	GmaAffx.21217.3.S1_at	2.98064	8.17835e-07	probable protein phosphatase 2C 39-like	Glyma12g27340.2	0
	GmaAffx.90785.1.A1_at	2.9692	3.2877e-05	Basic 7S globulin-like	Glyma02g16710.1	response_to_salt_stress
	GmaAffx.16921.1.S1_at	2.94931	1.16133e-05	probable protein phosphatase 2C 63-like	Glyma20g26770.1	0
	Gma.8518.1.S1_at	2.94	2.35537e-05	glutathione S-transferase GST 7	Glyma07g16850.1	response_to_cadmium_ion toxin_catabolic_process
	Gma.4300.1.S1_s_at	2.91356	0.000194645	chalcone synthase 7-like	Glyma01g43880.1	flavonoid_biosynthetic_process response_to_oxidative_stress response_to_gravity response_to_wounding chalcone_biosynthetic_process response_to_jasmonic_acid_stimulus auxin_polar_transport response_to_UV-B response_to_UV-B
	Gma.6811.1.S1_x_at	2.90403	0.000112861	annexin-like protein RJ4-like	Glyma13g26990.1	0
	GmaAffx.5924.1.S1_at	2.90144	6.15012e-05	25.3 kDa heat shock protein, chloroplastic-like	Glyma18g10760.1	response_to_heat response_to_high_light_intensity response_to_hydrogen_peroxide
	Gma.18084.1.S1_at	2.90071	5.23415e-06	respiratory burst oxidase homolog protein B-like	Glyma10g29280.1	GO:0006952 GO:0009408
	GmaAffx.71308.2.A1_at	2.88111	9.68317e-05	heat shock factor protein HSF30-like	Glyma04g05500.2	response_to_heat response_to_high_light_intensity response_to_hydrogen_peroxide response_to_chitin
	GmaAffx.86285.1.S1_at	2.84786	4.48174e-05	heat stress transcription factor A-2b-like	Glyma07g09520.1	regulation_of_transcription,_DNA-dependent
	GmaAffx.26859.1.S1_s_at	2.84743	5.88841e-06	glutathione S-transferase TAU 19	Glyma11g31330.1	response_to_cadmium_ion response_to_oxidative_stress toxin_catabolic_process cellular_response_to_water_deprivation
	Gma.10984.2.S1_s_at	2.84697	9.60139e-05	protein disulfide-isomerase-like	Glyma06g12090.3	response_to_salt_stress embryonic_development regulation_of_programmed_cell_death seed_development
	GmaAffx.39393.1.S1_at	2.83674	3.00963e-05	HSP20-like chaperones superfamily protein	Glyma10g32000.1	response_to_heat
	GmaAffx.93243.1.S1_s_at	2.83605	0.000687309	annexin-like protein RJ4-like	Glyma13g26990.1	0
	GmaAffx.93215.1.S1_s_at	2.82608	4.49809e-05	plastid division protein PDV2-like	Glyma11g12980.1	response_to_hypoxia
	GmaAffx.74390.1.A1_at	2.79961	3.22227e-05	DnaJ homolog subfamily B member 13-like	Glyma15g08420.1	protein_folding
	GmaAffx.15983.2.S1_s_at	2.79588	0.000211002	probable protein phosphatase 2C 6-like	Glyma08g03780.1	response_to_cold response_to_heat protein_amino_acid_dephosphorylation response_to_abscisic_acid_stimulus regulation_of_abscisic_acid_mediated_signaling negative_regulation_of_abscisic_acid_mediated_signaling regulation_of_stomatal_movement
	Gma.8372.2.S1_at	2.79496	3.04235e-05	dehydration-responsive element binding protein 2	Glyma06g04490.1	regulation_of_transcription,_DNA-dependent
	GmaAffx.80541.1.S1_at	2.75682	0.00243012	phospholipase A(1) LCAT3-like	Glyma18g47970.1	lipid_metabolic_process
	Gma.11194.2.S1_at	2.75669	0.000653287	thioredoxin-like 1-1, chloroplastic-like	Glyma16g04700.2	GO:0045454
	GmaAffx.69792.2.S1_at	2.75306	1.4721e-05	Integrase-type DNA-binding superfamily protein	Glyma16g27950.1	response_to_osmotic_stress regulation_of_transcription,_DNA-dependent response_to_abscisic_acid_stimulus response_to_glucose_stimulus negative_regulation_of_abscisic_acid_mediated_signaling
	GmaAffx.92625.1.S1_s_at	2.74541	0.000945091	NAC domain protein	Glyma02g26480.1	multicellular_organismal_development negative_regulation_of_abscisic_acid_mediated_signaling
	Gma.1824.1.S1_at	2.73121	2.09366e-05	ferrochelatase-2, chloroplastic-like	Glyma04g05320.1	heme_biosynthetic_process response_to_oxidative_stress tetrapyrrole_biosynthetic_process
	Gma.8338.1.S1_at	2.71558	1.27582e-05	chaperone protein ClpD, chloroplastic-like	Glyma04g38050.1	ATP-dependent_proteolysis
	Gma.2342.1.S1_at	2.70541	2.53529e-05	heat shock factor	Glyma01g39260.1	response_to_heat
	GmaAffx.86020.1.S1_at	2.70407	0.00187661	CBL-interacting serine/threonine-protein kinase 25-like	Glyma06g06550.1	protein_amino_acid_phosphorylation signal_transduction
	GmaAffx.4882.2.S1_at	2.69913	3.22227e-05	protein SET-like	Glyma06g20700.2	response_to_cadmium_ion cell_proliferation nucleosome_assembly cell_differentiation lateral_root_formation
	Gma.4902.1.S1_at	2.69153	2.22451e-05	phospholipase D alpha 1-like	Glyma08g22600.1	response_to_cadmium_ion fatty_acid_metabolic_process seed_germination positive_regulation_of_abscisic_acid_mediated_signaling regulation_of_stomatal_movement
	GmaAffx.15983.2.S1_at	2.69006	0.000128891	probable protein phosphatase 2C 6-like /// probable protein phosphatase 2C 6-like	Glyma08g03780.1	response_to_cold response_to_heat protein_amino_acid_dephosphorylation response_to_abscisic_acid_stimulus regulation_of_abscisic_acid_mediated_signaling negative_regulation_of_abscisic_acid_mediated_signaling regulation_of_stomatal_movement
	GmaAffx.64794.1.S1_at	2.68892	0.000355758	ninja-family protein AFP2-like	Glyma02g13120.1	response_to_stress response_to_abscisic_acid_stimulus
	Gma.12365.2.S1_at	2.66879	1.60296e-05	HSP20-like chaperones superfamily protein	Glyma07g32070.1	response_to_heat response_to_oxidative_stress response_to_high_light_intensity response_to_hydrogen_peroxide
	Gma.14087.1.S1_at	2.66639	1.7011e-05	phospholipase A(1) LCAT3-like	Glyma18g47970.1	lipid_metabolic_process
	GmaAffx.55898.1.S1_at	2.66391	0.00108609	dnaJ-like protein R260-like	Glyma08g19230.1	protein_folding
	GmaAffx.32328.1.A1_at	2.65908	5.15236e-05	NAC domain protein	Glyma08g18470.1	multicellular_organismal_development response_to_salt_stress response_to_auxin_stimulus response_to_ethylene_stimulus auxin_mediated_signaling_pathway primary_shoot_apical_meristem_specification lateral_root_development
	Gma.16646.1.S1_at	2.6445	3.43491e-06	NAC domain protein NAC2	Glyma06g11970.1	multicellular_organismal_development negative_regulation_of_abscisic_acid_mediated_signaling
	Gma.17.1.S1_at	2.64234	0.000319283	low molecular weight heat shock protein Hsp22.5	Glyma16g33130.1	response_to_heat
	Gma.5553.2.S1_at	2.63769	2.61707e-06	Adenine nucleotide alpha hydrolases-like superfamily protein	Glyma01g26300.1	response_to_cold response_to_stress
	Gma.6889.1.S1_at	2.6307	1.34125e-05	Adenine nucleotide alpha hydrolases-like superfamily protein	Glyma10g28900.1	response_to_stress
	GmaAffx.90519.1.S1_s_at	2.62161	1.37396e-05	aconitase	Glyma01g36750.1	response_to_salt_stress
	Gma.1917.1.S1_at	2.61772	5.21779e-05	glutathione S-transferase	Glyma08g18690.1	response_to_cadmium_ion response_to_oxidative_stress toxin_catabolic_process cellular_response_to_water_deprivation
	GmaAffx.66053.1.S1_at	2.61488	0.000156534	Flavonol synthase/flavanone 3-hydroxylase-like	Glyma20g01200.1	biological_process
	Gma.17493.2.S1_at	2.61424	0.00246577	4-coumarate--CoA ligase-like 7-like	Glyma11g20020.2	jasmonic_acid_biosynthetic_process
	GmaAffx.72143.1.S1_at	2.57321	0.000183032	probable protein phosphatase 2C 49-like	Glyma10g01270.3	0
	Gma.7871.2.S1_s_at	2.56483	1.16133e-05	oxidative stress 3	Glyma07g15070.1	response_to_oxidative_stress response_to_stress response_to_cadmium_ion
	GmaAffx.80892.1.S1_at	2.55895	1.34125e-05	two-component response regulator-like APRR7-like	Glyma13g19870.2	circadian_rhythm response_to_temperature_stimulus red_or_far_red_light_signaling_pathway
	Gma.4100.2.S1_s_at	2.55853	5.88841e-06	basic 7S globulin-like	Glyma20g35240.1	response_to_salt_stress
	GmaAffx.83583.1.S1_s_at	2.55713	3.43491e-06	selenium-binding protein 1-like	Glyma18g00590.1	response_to_cadmium_ion
	Gma.1048.1.S1_at	2.54438	0.00020086	kunitz trypsin inhibitor 1	Glyma08g45580.1	response_to_salt_stress
	Gma.11194.1.S1_at	2.54368	1.11226e-05	thioredoxin-like 1-1, chloroplastic-like	Glyma16g04700.1	GO:0045454
	Gma.16645.1.S1_at	2.5292	1.32489e-05	NAC domain protein	Glyma14g24220.1	multicellular_organismal_development negative_regulation_of_abscisic_acid_mediated_signaling
	GmaAffx.63224.1.S1_at	2.52287	0.000528976	HSP20-like chaperones superfamily protein	Glyma10g32000.1	response_to_heat
	GmaAffx.27586.2.S1_at	2.5219	4.74345e-05	26S proteasome non-ATPase regulatory subunit 2 1A-like	Glyma12g13410.1	ubiquitin-dependent_protein_catabolic_process protein_catabolic_process regulation_of_cell_cycle
	GmaAffx.1301.59.S1_at	2.50768	0.00150891	annexin D1-like	Glyma13g01870.1	response_to_cadmium_ion response_to_osmotic_stress response_to_oxidative_stress response_to_abscisic_acid_stimulus
	Gma.5650.2.S1_a_at	2.50109	1.68474e-05	cold, circadian rhythm, and rna binding 2	Glyma11g12480.1	response_to_salt_stress response_to_cadmium_ion circadian_rhythm response_to_cold mRNA_export_from_nucleus response_to_osmotic_stress innate_immune_response regulation_of_stomatal_movement regulation_of_stomatal_movement DNA_duplex_unwinding RNA_secondary_structure_unwinding
	Gma.3120.1.S1_at	2.49837	0.000330242	flavin-containing monooxygenase YUCCA10-like	Glyma19g39370.2	anatomical_structure_morphogenesis
	Gma.3562.1.S1_at	2.48337	0.000191373	chalcone isomerase 2	Glyma20g38580.1	response_to_UV flavonoid_biosynthetic_process response_to_UV-B
	GmaAffx.93548.1.S1_s_at	2.47488	1.73381e-05	oxidative stress 3	Glyma11g33040.1	response_to_oxidative_stress response_to_stress response_to_cadmium_ion
	Gma.2232.1.S1_a_at	2.46837	0.000154407	Hypoxia-responsive family protein	Glyma10g29210.1	response_to_hypoxia
	GmaAffx.91389.1.S1_x_at	2.46769	7.49137e-05	WRKY39 protein	Glyma02g39870.1	response_to_cold response_to_water_deprivation response_to_heat response_to_osmotic_stress response_to_salt_stress regulation_of_transcription,_DNA-dependent defense_response_to_bacterium camalexin_biosynthetic_process camalexin_biosynthetic_process defense_response_to_fungus
	GmaAffx.50673.1.S1_at	2.46352	0.000335967	NAC domain protein (NAC30)	Glyma05g32850.1	multicellular_organismal_development negative_regulation_of_abscisic_acid_mediated_signaling
	Gma.17223.1.S1_at	2.44432	0.00255312	DELLA protein GAI1-like	Glyma20g34260.1	regulation_of_nitrogen_utilization response_to_salt_stress jasmonic_acid_mediated_signaling_pathway salicylic_acid_mediated_signaling_pathway seed_germination response_to_abscisic_acid_stimulus response_to_ethylene_stimulus response_to_gibberellin_stimulus response_to_gibberellin_stimulus negative_regulation_of_gibberellic_acid_mediated_signaling hyperosmotic_salinity_response seed_dormancy negat…
	GmaAffx.90395.1.S1_s_at	2.43731	8.17835e-05	KS-type dehydrin SLTI629	Glyma19g29210.3	response_to_stress response_to_water
	Gma.4774.1.S1_at	2.43513	1.12861e-05	NAC domain protein	Glyma02g26480.1	multicellular_organismal_development negative_regulation_of_abscisic_acid_mediated_signaling
	GmaAffx.81359.1.S1_at	2.42538	0.00392954	heat stress transcription factor A-4a-like	Glyma15g09280.1	0
	Gma.8113.1.A1_at	2.41867	1.37396e-05	NAC domain-containing protein 8-like	Glyma15g08480.2	multicellular_organismal_development
	Gma.13350.1.S1_s_at	2.41521	0.0100618	BiP isoform B /// BiP isoform C	Glyma08g02940.1	response_to_heat protein_folding
	Gma.5649.3.S1_a_at	2.40544	0.00158366	protein disufide isomerase-like protein	Glyma10g01820.1	response_to_cadmium_ion double_fertilization_forming_a_zygote_and_endosperm embryonic_development_ending_in_seed_dormancy
	GmaAffx.78462.1.S1_at	2.40351	0.000316502	probable NADH dehydrogenase-like	Glyma02g39280.3	0
	Gma.10763.1.S1_at	2.40345	0.000121694	17.6 kDa class II heat shock protein	Glyma04g05720.1	response_to_heat
	GmaAffx.86749.1.S1_s_at	2.3974	1.29218e-05	protein GIGANTEA-like	Glyma10g36600.2	response_to_blue_light circadian_rhythm response_to_cold flower_development regulation_of_transcription response_to_hydrogen_peroxide regulation_of_circadian_rhythm positive_regulation_of_long-day_photoperiodism,_flowering positive_regulation_of_long-day_photoperiodism,_flowering
	Gma.1840.1.S1_a_at	2.36898	8.35828e-05	chaperone protein dnaJ 10-like	Glyma12g36400.1	protein_folding
	Gma.2313.1.S1_s_at	2.36771	0.000838772	ATP sulfurylase 1, chloroplastic-like	Glyma10g38760.1	response_to_cadmium_ion
	Gma.6299.3.S1_at	2.35767	9.35604e-05	selenium-binding protein 1-like	Glyma18g00590.1	response_to_cadmium_ion
	Gma.8252.1.A1_at	2.35458	6.86982e-06	two-component response regulator ARR12-like	Glyma09g14650.1	response_to_cytokinin_stimulus cytokinin_mediated_signaling shoot_development regulation_of_anthocyanin_metabolic_process regulation_of_chlorophyll_biosynthetic_process
	Gma.17852.1.A1_at	2.34787	1.48846e-05	Protein SUPPRESSOR OF PHYA-105 1-like	Glyma16g03030.2	photomorphogenesis red,_far-red_light_phototransduction red_or_far_red_light_signaling_pathway response_to_red_light negative_regulation_of_photomorphogenesis response_to_far_red_light photoperiodism,_flowering short-day_photoperiodism,_flowering short-day_photoperiodism,_flowering
	GmaAffx.9286.2.S1_at	2.32976	4.57988e-05	Putative two-component response regulator ARR21-like	Glyma11g14490.2	circadian_rhythm regulation_of_transcription
	Gma.8333.1.S1_at	2.32852	6.00291e-05	calvin cycle protein CP12-like	Glyma10g01610.1	response_to_light_stimulus peptide_cross-linking_via_L-cystine reductive_pentose-phosphate_cycle response_to_sucrose_stimulus
	Gma.3408.1.S1_at	2.32691	0.000279209	HAD superfamily, subfamily IIIB acid phosphatase	Glyma14g06790.4	response_to_cadmium_ion
	Gma.5960.1.S1_at	2.31397	0.000189901	Adenine nucleotide alpha hydrolases-like superfamily protein	Glyma03g39100.2	response_to_stress
	GmaAffx.84591.1.S1_at	2.3063	5.15236e-05	lipoamide acyltransferase component of branched-chain alpha-keto acid dehydrogenase complex, mitochondrial-like	Glyma17g03110.3	response_to_light_stimulus response_to_sucrose_stimulus
	GmaAffx.82042.1.S1_at	2.29741	4.07282e-05	chaperone protein dnaJ 11, chloroplastic-like	Glyma16g23750.1	protein_folding
	GmaAffx.93258.1.S1_at	2.2894	0.000214927	probable protein phosphatase 2C 8-like	Glyma01g43460.1	protein_amino_acid_dephosphorylation
	Gma.56.1.S1_at	2.28464	0.000261871	phosphoenolpyruvate carboxylase kinase	Glyma20g36520.1	protein_amino_acid_phosphorylation
	Gma.7738.1.A1_at	2.2706	0.000139686	heat stress transcription factor A-4a-like	Glyma13g29760.1	0
	GmaAffx.1301.68.S1_s_at	2.26296	7.75308e-05	annexin D1-like	Glyma13g01870.1	response_to_cadmium_ion response_to_osmotic_stress response_to_oxidative_stress response_to_abscisic_acid_stimulus
	Gma.7871.1.S1_at	2.24634	4.08918e-06	oxidative stress 3	Glyma01g00930.1	response_to_oxidative_stress response_to_stress response_to_cadmium_ion
	Gma.5519.3.S1_a_at	2.24431	4.12189e-05	NAC domain-containing protein 2-like	Glyma06g16440.2	multicellular_organismal_development negative_regulation_of_abscisic_acid_mediated_signaling
	GmaAffx.62936.1.S1_at	2.2424	0.000876556	Ninja-family protein AFP3-like	Glyma18g50240.1	response_to_stress response_to_abscisic_acid_stimulus
	GmaAffx.80151.1.S1_at	2.23593	0.000558745	Probable protein phosphatase 2C 13-like	Glyma17g04220.1	protein_amino_acid_dephosphorylation
	GmaAffx.71386.1.S1_at	2.23347	0.00327968	dnaJ homolog subfamily B member 13-like	Glyma15g08420.1	protein_folding
	Gma.12991.1.A1_at	2.23343	1.03047e-05	probable protein phosphatase 2C 35-like	Glyma07g38410.1	protein_amino_acid_dephosphorylation N-terminal_protein_myristoylation
	Gma.10639.1.S1_at	2.23008	1.79924e-06	calmodulin (CAM)-binding protein of 25 kDa	Glyma03g27560.1	response_to_water_deprivation response_to_salt_stress regulation_of_salicylic_acid_metabolic_process
	Gma.8370.1.S1_at	2.22922	4.12189e-05	probable protein phosphatase 2C 58-like	Glyma06g44450.1	0
	Gma.1980.1.A1_at	2.21078	3.6639e-05	CBL-interacting serine/threonine-protein kinase 25-like	Glyma04g06520.1	protein_amino_acid_phosphorylation signal_transduction
	Gma.17631.1.S1_at	2.20566	0.0140242	BiP isoform B	Glyma05g36620.1	response_to_cadmium_ion response_to_heat protein_folding
	Gma.4883.1.A1_at	2.20356	0.000103538	polyadenylate-binding protein 5-like	Glyma20g31120.1	mRNA_processing
	Gma.7438.1.S1_at	2.20005	6.37912e-05	circadian clock-associated FKF1	Glyma05g34530.1	response_to_blue_light circadian_rhythm ubiquitin-dependent_protein_catabolic_process positive_regulation_of_flower_development regulation_of_transcription
	Gma.5199.1.A1_s_at	2.19244	0.00010043	phospholipase D delta-like	Glyma01g36680.2	response_to_cold programmed_cell_death phosphatidic_acid_metabolic_process
	GmaAffx.87889.1.S1_at	2.18943	5.82299e-05	Chaperone DnaJ-domain superfamily protein	Glyma02g37740.1	protein_folding
	GmaAffx.92932.1.S1_s_at	2.18669	0.00130608	zinc finger protein ZAT10-like	Glyma04g04760.1	response_to_cold response_to_water_deprivation response_to_oxidative_stress photosynthesis response_to_high_light_intensity response_to_wounding response_to_salt_stress response_to_abscisic_acid_stimulus response_to_abscisic_acid_stimulus response_to_chitin multicellular_organism_growth
	GmaAffx.72442.1.S1_at	2.18239	1.79924e-06	dnaJ homolog subfamily B member 13-like	Glyma02g02740.1	protein_folding
	Gma.6889.1.S1_x_at	2.18192	1.79924e-06	Adenine nucleotide alpha hydrolases-like superfamily protein	Glyma10g28900.1	response_to_stress
	Gma.13350.1.S1_x_at	2.17516	0.0103688	BiP isoform C	Glyma08g02940.1	response_to_heat protein_folding
	Gma.13918.1.A1_at	2.17322	0.000151954	probable protein phosphatase 2C 13-like	Glyma09g03630.1	protein_amino_acid_dephosphorylation
	GmaAffx.42586.1.A1_at	2.16765	1.60296e-05	Nudix hydrolase 2-like	Glyma14g00730.1	response_to_oxidative_stress
	Gma.17493.1.S1_s_at	2.16448	4.92337e-05	4-coumarate--CoA ligase-like 7-like	Glyma11g20020.2	jasmonic_acid_biosynthetic_process
	GmaAffx.92888.1.S1_at	2.16265	9.68317e-05	probable mitochondrial chaperone BCS1-B-like	Glyma16g24690.1	0
	GmaAffx.92270.1.S1_at	2.15231	0.00415689	heat shock 70 kDa protein, mitochondrial-like	Glyma07g30290.1	response_to_salt_stress response_to_cadmium_ion response_to_heat protein_folding response_to_virus
	GmaAffx.75519.1.S1_at	2.14391	6.52633e-05	protein disulfide-isomerase 5-4-like	Glyma06g42130.1
	Gma.3904.1.S1_at	2.1432	2.06095e-05	probable protein phosphatase 2C 6-like	Glyma13g16640.1	protein_amino_acid_dephosphorylation
	Gma.8204.1.A1_at	2.14214	0.000148028	Alternative oxidase	Glyma04g14800.3	response_to_cold response_to_stress cellular_respiration oxidation_reduction
	Gma.6670.1.S1_at	2.14072	4.7598e-05	two-component response regulator-like APRR3-like	Glyma11g15560.1	circadian_rhythm response_to_temperature_stimulus red_or_far_red_light_signaling_pathway
	GmaAffx.77894.1.S1_at	2.13853	0.000849894	Far-red impaired responsive (FAR1) family protein	Glyma11g13610.2	response_to_red_or_far_red_light
	Gma.9996.1.S1_at	2.13653	8.57091e-05	senescence-associated gene 21	Glyma19g39920.1	response_to_cold response_to_oxidative_stress
	Gma.821.1.S1_at	2.12506	2.99328e-05	glutathione S-transferase GST 16	Glyma15g40250.1	response_to_cadmium_ion response_to_oxidative_stress toxin_catabolic_process cellular_response_to_water_deprivation
	Gma.44.1.S1_at	2.11636	4.25274e-06	nucleosome assembly protein 1	Glyma15g18600.2	response_to_cadmium_ion DNA_mediated_transformation nucleosome_assembly
	GmaAffx.92947.1.S1_at	2.11293	2.1918e-05	basic 7S globulin-like	Glyma20g35240.1	response_to_salt_stress
	GmaAffx.83845.1.S1_at	2.10221	0.000614358	prohibitin-2-like /// prohibitin-2-like	Glyma12g33520.1	response_to_stress
	Gma.11028.1.S1_s_at	2.10221	5.54492e-05	formate dehydrogenase 1, mitochondrial-like /// formate dehydrogenase 1, mitochondrial-like /// formate dehydrogenase, mitochondrial-like	Glyma19g01210.4	response_to_cadmium_ion response_to_wounding
	Gma.2061.1.S1_s_at	2.09986	0.00206242	6-phosphogluconate dehydrogenase, decarboxylating-like	Glyma05g37170.1	response_to_cadmium_ion
	Gma.12408.1.S1_at	2.09734	8.5382e-05	dnaJ homolog subfamily B member 4-like	Glyma12g13500.1	protein_folding
	Gma.2313.1.S1_at	2.09171	0.000253038	ATP sulfurylase	Glyma10g38760.1	response_to_cadmium_ion
	GmaAffx.88113.1.S1_at	2.07254	0.00277524	probable protein phosphatase 2C 35-like	Glyma07g38410.1	protein_amino_acid_dephosphorylation N-terminal_protein_myristoylation
	Gma.3774.1.S1_at	2.06728	1.14497e-06	probable nucleoredoxin 2-like	Glyma06g02380.2	response_to_cadmium_ion
	GmaAffx.15983.1.S1_at	2.06665	1.79924e-06	probable protein phosphatase 2C 6-like	Glyma05g35830.1	response_to_cold response_to_heat protein_amino_acid_dephosphorylation response_to_abscisic_acid_stimulus regulation_of_abscisic_acid_mediated_signaling negative_regulation_of_abscisic_acid_mediated_signaling regulation_of_stomatal_movement
	Gma.5649.1.S1_at	2.06433	0.0001495	Protein disufide isomerase-like protein	Glyma10g01820.1	response_to_cadmium_ion
	Gma.2990.2.S1_a_at	2.05768	0.000805731	dihydroflavonol-4-reductase-like	Glyma07g02990.1	response_to_cadmium_ion lignin_biosynthetic_process
	GmaAffx.93228.1.S1_s_at	2.05626	0.00304284	Protein of unknown function (DUF760)	Glyma08g06070.1	response_to_UV-B
	Gma.6803.2.S1_s_at	2.03588	7.90029e-05	cold-regulated protein /// uncharacterized LOC100811430	Glyma12g05150.4	response_to_stress
	GmaAffx.26356.1.S1_at	2.02423	0.000250748	CBL-interacting serine/threonine-protein kinase 23-like	Glyma09g11770.2	response_to_water_deprivation response_to_nutrient potassium_ion_import stomatal_movement
	Gma.506.1.S1_at	2.01541	0.000136415	HVA22 homologue E	Glyma04g37440.2	response_to_cold response_to_water_deprivation response_to_abscisic_acid_stimulus hyperosmotic_salinity_response
	GmaAffx.92122.1.S1_at	2.00314	5.23415e-05	phosphoenolpyruvate carboxykinase [ATP]-like	Glyma04g09510.1	response_to_cadmium_ion gluconeogenesis
	GmaAffx.65693.2.S1_s_at	2.00169	0.000932169	phosphoenolpyruvate carboxykinase [ATP]-like	Glyma09g33650.1	response_to_cadmium_ion gluconeogenesis
	Gma.3904.1.S1_x_at	2.00153	3.18956e-05	probable protein phosphatase 2C 6-like	Glyma13g16640.1	protein_amino_acid_dephosphorylation
	GmaAffx.89896.1.S1_at	1.99979	0.00041546	17.5 kDa class I heat shock protein-like	Glyma06g16490.1	response_to_heat response_to_oxidative_stress response_to_high_light_intensity response_to_hydrogen_peroxide
	Gma.10639.1.S1_s_at	1.99761	4.08918e-06	calmodulin (CAM)-binding protein of 25 kDa	Glyma03g27560.1	response_to_water_deprivation response_to_salt_stress regulation_of_salicylic_acid_metabolic_process
	Gma.10639.1.S1_x_at	1.99576	3.27134e-07	calmodulin (CAM)-binding protein of 25 kDa	Glyma03g27560.1	response_to_water_deprivation response_to_salt_stress regulation_of_salicylic_acid_metabolic_process
	Gma.10933.5.S1_at	1.99079	9.32332e-06	probable protein phosphatase 2C 59-like	Glyma14g12220.2	protein_amino_acid_dephosphorylation defense_response_to_bacterium
	Gma.2470.1.S1_s_at	1.97729	0.00270262	germin-like protein 21	Glyma03g38630.1	response_to_cold
	GmaAffx.91807.1.S1_at	1.97567	0.000451772	Integrase-type DNA-binding superfamily protein	Glyma16g27950.1	response_to_osmotic_stress regulation_of_transcription,_DNA-dependent response_to_abscisic_acid_stimulus r
	Gma.4877.1.S1_a_at	1.97397	9.32332e-05	probable NADH dehydrogenase-like	Glyma02g39280.3	0
	Gma.17861.1.S1_at	1.96366	3.86018e-05	Germin-like protein 21	Glyma03g38630.1	response_to_cold
	GmaAffx.50673.2.S1_s_at	1.95938	0.00511834	NAC domain protein (NAC30)	Glyma05g32850.1	multicellular_organismal_development negative_regulation_of_abscisic_acid_mediated_signaling
	GmaAffx.87407.3.S1_at	1.95728	1.19404e-05	probable protein phosphatase 2C 52-like	Glyma13g37520.1	N-terminal_protein_myristoylation
	GmaAffx.50901.2.S1_at	1.95436	2.94421e-05	ferrochelatase-2, chloroplastic-like	Glyma04g05320.1	heme_biosynthetic_process response_to_oxidative_stress tetrapyrrole_biosynthetic_process
	GmaAffx.71600.1.S1_at	1.95303	0.00229354	Protein of unknown function (DUF760)	Glyma05g33650.2	response_to_UV-B
	GmaAffx.1301.22.S1_s_at	1.93339	1.9628e-06	annexin D1-like	Glyma13g01870.1	response_to_cadmium_ion response_to_osmotic_stress response_to_oxidative_stress response_to_abscisic_acid_stimulus
	Gma.10212.1.A1_at	1.91654	0.000375386	2,3-bisphosphoglycerate-dependent phosphoglycerate mutase-like	Glyma06g11070.1	metabolic_process
	GmaAffx.65609.1.S1_at	1.91243	5.88841e-06	two-component response regulator-like APRR1-like	Glyma17g11040.2	circadian_rhythm regulation_of_transcription,_DNA-dependent circumnutation
	GmaAffx.83725.1.S1_at	1.90544	8.12928e-05	phosphoenolpyruvate carboxylase 2-like	Glyma06g43050.1	response_to_water_deprivation tricarboxylic_acid_cycle
	Gma.12630.1.A1_at	1.90048	0.00137347	probable protein phosphatase 2C 13-like	Glyma07g36050.1	protein_amino_acid_dephosphorylation
	GmaAffx.61345.1.S1_at	1.89199	9.73224e-05	respiratory burst oxidase homolog protein B-like	Glyma03g39610.1	GO:0006952 GO:0009408
	GmaAffx.59005.1.S1_at	1.86762	0.000118095	staphylococcal nuclease domain-containing protein 1-like	Glyma04g38010.1	response_to_cadmium_ion
	Gma.3145.1.S1_at	1.85652	0.000539935	6-phosphogluconate dehydrogenase, decarboxylating-like	Glyma19g05120.2	response_to_salt_stress
	GmaAffx.91969.1.S1_s_at	1.85323	0.00790536	CBL-interacting serine/threonine-protein kinase 23-like	Glyma09g11770.4	response_to_water_deprivation response_to_nutrient potassium_ion_import stomatal_movement
	Gma.11028.1.S1_at	1.84381	0.000167002	formate dehydrogenase 1, mitochondrial-like /// formate dehydrogenase, mitochondrial-like	Glyma19g01210.4	response_to_cadmium_ion response_to_wounding
	Gma.14241.1.A1_at	1.84123	0.000115151	dnaJ homolog subfamily A member 1-like	Glyma01g04750.1	protein_folding
	Gma.8946.1.S1_at	1.83605	0.00100512	NAC domain protein	Glyma17g10970.1	multicellular_organismal_development
	Gma.6049.1.A1_at	1.83446	2.09366e-05	probable protein phosphatase 2C 49-like	Glyma02g01210.1	0
	GmaAffx.62269.1.S1_at	1.83309	0.00208761	probable protein phosphatase 2C 10-like	Glyma05g24410.1	biological_process
	Gma.6820.1.S1_at	1.83213	2.1918e-05	prohibitin-2-like	Glyma12g33520.1	response_to_stress
	Gma.4590.1.S1_a_at	1.82845	0.00147701	probable protein phosphatase 2C 63-like	Glyma10g40550.1
	GmaAffx.42828.1.S1_at	1.82638	0.00945205	(+)-pulegone reductase-like	Glyma12g31970.1	response_to_cadmium_ion response_to_oxidative_stress
	Gma.8514.1.S1_at	1.82498	0.000658194	glutathione S-transferase GST 18	Glyma20g23420.1	response_to_cadmium_ion toxin_catabolic_process
	Gma.2821.2.S1_at	1.82212	0.000383401	osmotin-like protein, acidic	Glyma11g02770.1	response_to_salt_stress defense_response_to_bacterium,_incompatible_interaction response_to_other_organism
	GmaAffx.16168.1.A1_at	1.8175	4.59623e-05	Glutathione transferase	Glyma12g12570.1	0
	GmaAffx.90206.1.S1_s_at	1.8143	0.0105259	glutaredoxin-C9-like	Glyma13g30770.1	jasmonic_acid_mediated_signaling_pathway salicylic_acid_mediated_signaling_pathway response_to_salicylic_acid_stimulus
	GmaAffx.85469.3.S1_at	1.81364	0.00234931	protein EARLY FLOWERING 3-like	Glyma04g05280.1	regulation_of_flower_development
	Gma.4937.4.S1_a_at	1.809	4.17096e-05	aconitase /// aconitate hydratase 1-like	Glyma11g08550.2	response_to_salt_stress
	Gma.9633.1.S1_at	1.80781	1.19404e-05	NADPH:P450 reductase	Glyma14g36070.1	response_to_oxidative_stress phenylpropanoid_metabolic_process
	GmaAffx.62195.1.S1_at	1.80639	0.0028549	CBL-interacting protein kinase 2-like	Glyma01g32400.1	protein_amino_acid_phosphorylation signal_transduction
	GmaAffx.30674.1.S1_at	1.80412	4.44902e-05	cold, circadian rhythm, and rna binding 2	Glyma11g12480.1	response_to_salt_stress response_to_cadmium_ion circadian_rhythm response_to_cold mRNA_export_from_nucleus response_to_osmotic_stress innate_immune_response regulation_of_stomatal_movement regulation_of_stomatal_movement DNA_duplex_unwinding RNA_secondary_structure_unwinding
	Gma.17483.1.S1_at	1.80094	3.38584e-05	germin-like protein 9-3-like	Glyma20g25460.1	biological_process
	GmaAffx.64203.1.S1_at	1.79256	5.4795e-05	heat shock 70 kDa protein, mitochondrial-like	Glyma07g30290.1	response_to_salt_stress response_to_cadmium_ion response_to_heat protein_folding response_to_virus
	Gma.3081.1.S1_at	1.79083	0.000556782	cysteine proteinase inhibitor	Glyma15g36180.1	0
	GmaAffx.82034.1.S1_at	1.78887	3.92561e-05	homeobox 7	Glyma04g40960.1	response_to_osmotic_stress response_to_salt_stress regulation_of_transcription,_DNA-dependent response_to_abscisic_acid_stimulus positive_regulation_of_transcription
	GmaAffx.92270.1.S1_s_at	1.78475	0.000513601	heat shock 70 kDa protein, mitochondrial-like	Glyma07g30290.1	response_to_salt_stress response_to_cadmium_ion response_to_heat protein_folding response_to_virus
	GmaAffx.64807.1.S1_at	1.78271	0.000890623	ninja-family protein AFP2-like	Glyma08g27010.1	response_to_stress response_to_abscisic_acid_stimulus
	GmaAffx.14215.1.S1_at	1.78199	0.00103227	FK506 BINDING PROTEIN 53	Glyma11g01660.1	protein_folding
	Gma.4084.1.S1_at	1.76314	4.08918e-06	dehydration-induced protein (ERD15)	Glyma11g20940.2	response_to_water_deprivation response_to_bacterium response_to_high_light_intensity
	Gma.5649.2.S1_at	1.76162	0.000256473	protein disufide isomerase-like protein	Glyma10g01820.1	response_to_cadmium_ion double_fertilization_forming_a_zygote_and_endosperm embryonic_development_ending_in_seed_dormancy
	GmaAffx.80588.1.S1_at	1.76065	8.84898e-05	phospholipase D alpha 1-like	Glyma13g44170.2	response_to_cadmium_ion fatty_acid_metabolic_process seed_germination positive_regulation_of_abscisic_acid_mediated_signaling regulation_of_stomatal_movement
	Gma.1655.2.S1_at	1.75608	0.00273942	peptide methionine sulfoxide reductase-like	Glyma08g42790.1	response_to_oxidative_stress protein_modification_process
	Gma.10984.1.S1_at	1.75429	0.000413661	protein disulfide isomerase-like protein	Glyma04g42690.2	response_to_salt_stress response_to_cadmium_ion
	Gma.10689.1.S1_at	1.75286	0.00223596	kunitz trypsin inhibitor 1	Glyma08g45610.1	response_to_salt_stress
	Gma.3774.2.S1_a_at	1.74868	3.1732e-05	probable nucleoredoxin 2-like /// probable nucleoredoxin 2-like	Glyma04g02330.1	response_to_cadmium_ion
	Gma.7257.2.S1_s_at	1.74727	0.000135434	epoxide hydrolase 2-like	Glyma19g39950.1
	GmaAffx.77637.1.S1_at	1.743	0.0256367	chalcone synthase-like	Glyma19g27930.1	flavonoid_biosynthetic_process response_to_oxidative_stress response_to_gravity response_to_wounding chalcone_biosynthetic_process response_to_jasmonic_acid_stimulus auxin_polar_transport response_to_UV-B response_to_UV-B
	GmaAffx.90443.1.S1_s_at	1.7407	0.00603432	peroxidase 52-like	Glyma04g39860.1	response_to_oxidative_stress
	Gma.2990.1.A1_at	1.73785	4.12189e-05	dihydroflavonol-4-reductase-like	Glyma07g02990.1	response_to_cadmium_ion lignin_biosynthetic_process
	GmaAffx.85064.1.S1_at	1.7325	0.00310663	phosphoenolpyruvate carboxylase 2-like	Glyma06g43050.1	response_to_water_deprivation tricarboxylic_acid_cycle
	GmaAffx.57598.1.S1_at	1.72933	0.00126944	metal tolerance protein C1-like	Glyma02g17280.1	cation_transport
	GmaAffx.66824.1.S1_at	1.71101	0.00476913	dnaJ homolog subfamily B member 13-like	Glyma06g44300.1	protein_folding
	Gma.1730.1.A1_at	1.71074	0.00135777	Protein of unknown function (DUF760)	Glyma05g33650.2	response_to_UV-B
	GmaAffx.80492.1.S1_at	1.71019	0.00020266	two-component response regulator-like APRR9-like	Glyma04g40640.2	circadian_rhythm photomorphogenesis response_to_red_light response_to_far_red_light
	Gma.10709.1.S1_at	1.7101	0.00062548	peroxisomal membrane protein PMP22-like	Glyma15g11630.1	biological_process
	GmaAffx.93494.1.A1_s_at	1.70903	1.16133e-05	chalcone isomerase 4-like	Glyma06g14820.3	flavonoid_biosynthetic_process
	Gma.15325.1.A1_at	1.70246	0.000219671	protein disulfide-isomerase 5-4-like	Glyma06g42130.1
	Gma.8757.1.S1_at	1.69276	0.000994324	alpha-crystallin domain 32.1	Glyma14g02970.2	response_to_heat
	Gma.4590.1.S1_at	1.68215	0.000199061	probable protein phosphatase 2C 63-like	Glyma10g40550.1
	GmaAffx.54626.1.S1_at	1.67757	7.21331e-05	two-component response regulator ARR12-like	Glyma09g14650.1	response_to_cytokinin_stimulus cytokinin_mediated_signaling shoot_development regulation_of_anthocyanin_metabolic_process regulation_of_chlorophyll_biosynthetic_process
	GmaAffx.89508.1.A1_s_at	1.6766	0.0217508	phenylalanine ammonia-lyase 1-like /// phenylalanine ammonia-lyase 1-like /// phenylalanine ammonia-lyase 1-like	Glyma19g36620.1	defense_response response_to_oxidative_stress phenylpropanoid_biosynthetic_process response_to_wounding
	Gma.3774.2.S1_at	1.66357	3.43491e-06	probable nucleoredoxin 2-like	Glyma04g02330.1	response_to_cadmium_ion
	GmaAffx.20686.1.A1_at	1.66145	0.000107464	DnaJ homolog subfamily C member 17-like	Glyma20g24050.1	protein_folding
	GmaAffx.32733.1.S1_at	1.65644	0.000185812	ornithine aminotransferase	Glyma05g27360.2	proline_biosynthetic_process hyperosmotic_salinity_response
	GmaAffx.68609.1.S1_at	1.65397	0.000955886	alpha-1,4 glucan phosphorylase L-2 isozyme, chloroplastic/amyloplastic-like	Glyma20g03250.1	response_to_water_deprivation response_to_temperature_stimulus
	Gma.5533.1.S1_at	1.65388	0.000214109	pyruvate kinase, cytosolic isozyme-like	Glyma20g33060.1	response_to_cadmium_ion glycolysis
	Gma.1730.2.S1_at	1.65341	9.48689e-05	Protein of unknown function (DUF760)	Glyma08g06070.1	response_to_UV-B
	GmaAffx.88762.1.A1_s_at	1.65199	0.00139915	Probable glutathione S-transferase-like	Glyma07g16910.1	response_to_cadmium_ion toxin_catabolic_process
	Gma.10804.1.S1_at	1.6474	0.00255868	chaperone protein dnaJ 8, chloroplastic-like	Glyma07g02480.1	protein_folding
	Gma.5681.1.S1_at	1.63795	0.000333023	probable mitochondrial chaperone BCS1-B-like	Glyma11g07640.1
	GmaAffx.92672.1.S1_s_at	1.62128	0.000654268	Adenine nucleotide alpha hydrolases-like superfamily protein	Glyma19g41660.3	response_to_stress
	Gma.1840.1.S1_at	1.61932	0.000171091	chaperone protein dnaJ 10-like	Glyma12g36400.1	protein_folding
	Gma.13036.1.S1_at	1.61724	0.000161604	inducer of CBF expression 4	Glyma06g17330.1	response_to_cold positive_regulation_of_transcription response_to_freezing
	Gma.5649.2.S1_a_at	1.61635	0.000343327	protein disufide isomerase-like protein	Glyma10g01820.1	response_to_cadmium_ion double_fertilization_forming_a_zygote_and_endosperm embryonic_development_ending_in_seed_dormancy
	Gma.3650.1.S1_at	1.61545	0.000613704	basic 7S globulin-like	Glyma13g27840.1	proteolysis
	GmaAffx.29616.1.A1_at	1.6092	2.06095e-05	Two-component response regulator-like APRR2-like	Glyma11g04440.2	circadian_rhythm
	GmaAffx.31209.1.S1_at	1.60704	0.000638402	probable glutamate carboxypeptidase 2-like	Glyma10g11100.1	photomorphogenesis negative_regulation_of_flower_development flower_development embryonic_development root_development meristem_development leaf_vascular_tissue_pattern_formation
	Gma.16231.1.A1_at	1.60581	0.00140275	chaperone protein dnaJ 13-like	Glyma01g41850.1	protein_folding
	GmaAffx.48438.1.S1_at	1.60507	0.00179711	chaperone protein dnaJ 11, chloroplastic-like	Glyma14g01440.1	protein_folding
	GmaAffx.64720.1.S1_at	1.60263	0.00231725	T-complex protein 1 subunit epsilon-like /// T-complex protein 1 subunit epsilon-like	Glyma18g01580.1	protein_folding cellular_protein_metabolic_process
	Gma.16563.2.S1_a_at	1.60117	0.00197246	26S proteasome non-ATPase regulatory subunit 13-like	Glyma09g34310.1	ubiquitin-dependent_protein_catabolic_process
	Gma.17473.5.S1_a_at	1.59138	0.000124311	zinc finger CCCH domain-containing protein 29-like	Glyma02g46610.1	response_to_cold regulation_of_transcription defense_response_to_fungus
	GmaAffx.71361.1.S1_at	1.58701	6.72261e-05	respiratory burst oxidase homolog protein B-like	Glyma20g38000.1	GO:0006952 GO:0009408
	GmaAffx.77232.1.S1_at	1.57914	0.000132162	Flavanone 3-dioxygenase-like	Glyma02g15360.1	biological_process
	Gma.4305.2.S1_a_at	1.57908	0.0115267	peroxidase 12-like	Glyma10g36680.1	response_to_oxidative_stress
	GmaAffx.71778.1.S1_at	1.57623	0.0148429	Aldolase-type TIM barrel family protein	Glyma08g06660.1	response_to_heat heat_acclimation
	GmaAffx.80095.1.S1_at	1.57161	0.000882281	pyruvate decarboxylase isozyme 2-like	Glyma18g43460.1	response_to_hypoxia
	GmaAffx.65260.1.A1_at	1.56311	5.08694e-05	homolog of yeast autophagy 18 (ATG18) H	Glyma20g37460.1	response_to_starvation
	GmaAffx.9286.1.S1_s_at	1.56245	0.0023745	putative two-component response regulator ARR21-like	Glyma11g14490.2	circadian_rhythm regulation_of_transcription
	Gma.4590.2.S1_x_at	1.56071	0.000167329	probable protein phosphatase 2C 63-like	Glyma20g26770.1	0
	GmaAffx.42504.1.A1_at	1.56018	0.000381929	protein ABSCISIC ACID-INSENSITIVE 5-like	Glyma19g37910.1	response_to_water_deprivation response_to_salt_stress
	GmaAffx.79996.1.S1_at	1.56006	0.00118226	peroxisome biogenesis factor 10-like	Glyma14g11290.1	peroxisome_organization photorespiration embryonic_development_ending_in_seed_dormancy attachment_of_peroxisome_to_chloroplast
	Gma.7257.2.S1_at	1.55716	0.00207468	epoxide hydrolase 2-like	Glyma19g39950.2
	Gma.6937.1.S1_at	1.554	0.000347907	peptidyl-prolyl cis-trans isomerase CYP19-4-like	Glyma11g35280.1	protein_folding
	Gma.2464.1.S1_at	1.5538	0.00466199	alpha-1,4-glucan-protein synthase [UDP-forming] 1-like	Glyma08g27590.2	response_to_salt_stress response_to_cadmium_ion
	Gma.1437.2.S1_at	1.54334	0.000293603	polyadenylate-binding protein 2-like	Glyma14g09300.1	response_to_cadmium_ion
	GmaAffx.89705.1.S1_s_at	1.53936	0.00036868	dehydrin COR47-like	Glyma04g01130.2	response_to_cold response_to_desiccation response_to_stress response_to_water response_to_abscisic_acid_stimulus
	Gma.17473.3.S1_a_at	1.534	0.000113188	zinc finger CCCH domain-containing protein 29-like	Glyma14g01990.2	response_to_cold regulation_of_transcription defense_response_to_fungus
	GmaAffx.87056.1.S1_at	1.53253	0.000358703	phospholipase D delta-like	Glyma05g30190.1	response_to_cold programmed_cell_death phosphatidic_acid_metabolic_process
	GmaAffx.74022.1.S1_at	1.52537	0.00459444	dnaJ homolog subfamily B member 13-like	Glyma06g44300.1	protein_folding
	GmaAffx.90663.1.S1_at	1.5245	0.00231169	glutaredoxin-C9-like	Glyma13g36950.1	jasmonic_acid_mediated_signaling_pathway salicylic_acid_mediated_signaling_pathway response_to_salicylic_acid_stimulus
	Gma.2741.1.S1_at	1.50913	0.000260399	vesicle-associated membrane protein 714-like	Glyma12g09680.1	response_to_salt_stress
	GmaAffx.93598.1.S1_at	1.50717	0.000143448	desiccation protectant protein Lea14 homolog	Glyma09g38990.2	response_to_desiccation response_to_high_light_intensity response_to_wounding embryonic_development_ending_in_seed_dormancy
	GmaAffx.68507.1.S1_at	1.50429	0.000194808	heat stress transcription factor A-6b-like	Glyma10g38930.1	regulation_of_transcription,_DNA-dependent
	GmaAffx.88920.1.S1_s_at	1.50359	0.0165633	isocitrate dehydrogenase [NADP]-like	Glyma02g40820.1	response_to_salt_stress response_to_cadmium_ion metabolic_process
	GmaAffx.69337.2.S1_at	1.50232	0.000461259	E3 SUMO-protein ligase SIZ1-like	Glyma12g07590.1	response_to_water_deprivation defense_response_signaling_pathway,_resistance_gene-dependent growth response_to_freezing
	Signaling - 22
	Identification	Log2(FC)	Pvalue	Description	Phytozome	Gene ontology
	GmaAffx.37445.1.S1_at	3.17321	0.000841225	leucine-rich repeat-containing protein 7-like	Glyma01g03130.1	0
	GmaAffx.69522.1.S1_at	3.80895	1.63567e-07	Septum-promoting GTP-binding protein 1-like	Glyma02g45870.2	small_GTPase_mediated_signal_transduction
	GmaAffx.10009.1.A1_at	2.27465	1.34125e-05	Rho GTPase activation protein (RhoGAP) with PH domain	Glyma06g09860.1	signal_transduction
	Gma.17602.1.S1_at	2.50325	6.72261e-05	probable LRR receptor-like serine/threonine-protein kinase At1g53430-like	Glyma06g31630.1	protein_amino_acid_phosphorylation
	GmaAffx.49392.1.S1_at	1.52068	0.00125227	soybean gene regulated by cold-2	Glyma07g37790.1	protein_targeting_to_vacuole
	Gma.6720.1.A1_at	2.32199	2.1918e-05	sphingosine kinase A-like	Glyma08g06300.1	activation_of_protein_kinase_C_activity
	Gma.221.1.S1_at	3.44818	9.81402e-06	phosphoinositide-specific phospholipase C P25	Glyma11g35310.1	signal_transduction
	Gma.648.1.S1_at	2.29014	0.000233574	sphingosine kinase A-like	Glyma15g07340.1	activation_of_protein_kinase_C_activity
	GmaAffx.77531.1.S1_at	2.01089	6.64082e-05	sphingosine kinase A-like	Glyma15g07340.1	activation_of_protein_kinase_C_activity
	GmaAffx.63090.1.A1_at	2.87456	2.43715e-05	receptor-like protein kinase HSL1-like	Glyma16g33580.1	protein_amino_acid_phosphorylation
	GmaAffx.84500.1.S1_at	2.21665	0.000545005	probable LRR receptor-like serine/threonine-protein kinase MRH1-like	Glyma18g02850.1	protein_amino_acid_phosphorylation transmembrane_receptor_protein_tyrosine_kinase_signaling_pathway root_hair_cell_differentiation
	Gma.13672.1.A1_at	1.53827	2.797e-05	phosphoinositide phospholipase C 2-like	Glyma18g03090.1	signal_transduction
	Gma.8542.1.S1_at	5.78397	0	polygalacturonase inhibitor protein	Glyma08g08380.1	defense_response signal_transduction
	GmaAffx.90524.1.S1_s_at	3.03243	2.17544e-05	polygalacturonase inhibitor protein	Glyma08g08380.1	defense_response signal_transduction
	Gma.9637.1.S1_at	1.86343	7.58951e-05	polygalacturonase inhibitor protein	Glyma08g08390.1	defense_response signal_transduction
	GmaAffx.49506.1.S1_at	1.7723	0.0027211	Phox (PX) domain-containing protein	Glyma13g44340.1	intracellular_signaling_cascade
	Gma.5761.1.S1_at	1.6813	1.24311e-05	probable LRR receptor-like serine/threonine-protein kinase MRH1-like	Glyma11g35570.1	protein_amino_acid_phosphorylation
	GmaAffx.90644.1.S1_at	1.64046	0.000101575	small G protein family protein / RhoGAP family protein	Glyma12g37020.2	signal_transduction
	Gma.17455.1.A1_at	1.62829	0.00052276	diacylglycerol kinase 1-like	Glyma12g22280.1	activation_of_protein_kinase_C_activity
	GmaAffx.91256.1.S1_at	1.61155	0.000684201	translocase of chloroplast 159, chloroplastic-like	Glyma08g13100.1	protein_targeting_to_chloroplast
	Gma.3167.1.S1_a_at	1.60134	4.9888e-05	translocase outer membrane 20-2	Glyma19g17930.1	protein_targeting_to_mitochondrion
	Gma.5117.1.S1_at	1.54824	0.000652469	Probable receptor protein kinase TMK1-like	Glyma18g04780.1	signal_transduction
	Structural - 57
	Identification	Log2(FC)	Pvalue	Description	Phytozome	Gene ontology
	GmaAffx.77719.1.S1_at	6.97347	2.94421e-06	60S ribosomal protein L10-like	Glyma18g05700.1	translation
	GmaAffx.68814.1.S1_at	5.95866	1.14497e-06	UDP-glucose 4-epimerase GEPI48-like	Glyma05g36850.1	cell_wall_biogenesis
	Gma.1339.1.A1_a_at	4.38331	6.72261e-05	homogentisate phytylprenyltransferase /// homogentisate phytyltransferase 1, chloroplastic-like	Glyma17g06940.1	cell_wall_organization unsaturated_fatty_acid_biosynthetic_process response_to_temperature_stimulus fat-soluble_vitamin_biosynthetic_process phloem_loading vitamin_E_biosynthetic_process regulation_of_defense_response
	Gma.1339.2.A1_at	4.28085	1.50482e-05	homogentisate phytylprenyltransferase	Glyma13g00850.1	cell_wall_organization unsaturated_fatty_acid_biosynthetic_process response_to_temperature_stimulus fat-soluble_vitamin_biosynthetic_process phloem_loading vitamin_E_biosynthetic_process regulation_of_defense_response
	Gma.17138.1.S1_at	3.0447	3.33677e-05	dynein light chain, cytoplasmic-like	Glyma12g35200.1	microtubule-based_process
	Gma.79.4.S1_s_at	2.99506	6.86982e-06	repetitive proline-rich cell wall protein 1-like	Glyma09g12200.7	plant-type_cell_wall_modification seed_germination
	GmaAffx.90698.1.S1_at	2.7924	3.48398e-05	60S ribosomal protein L10-like	Glyma18g05700.1	translation
	Gma.1526.1.S1_s_at	2.73256	2.61707e-06	high mobility group B2	Glyma16g22060.5	chromatin_assembly_or_disassembly
	GmaAffx.11502.1.S1_at	2.68095	3.48398e-05	pectinesterase 3-like	Glyma16g01640.1	cell_wall_modification
	GmaAffx.82556.1.S1_at	2.63754	0.000191701	protein WAX2-like	Glyma13g01560.1	cuticle_hydrocarbon_biosynthetic_process wax_biosynthetic_process cuticle_development pollen_sperm_cell_differentiation
	GmaAffx.86298.1.S1_at	2.61594	0.000381602	homogentisate phytyltransferase 1, chloroplastic-like	Glyma13g00850.3	cell_wall_organization unsaturated_fatty_acid_biosynthetic_process response_to_temperature_stimulus fat-soluble_vitamin_biosynthetic_process phloem_loading vitamin_E_biosynthetic_process regulation_of_defense_response
	Gma.1526.2.S1_x_at	2.55585	1.63567e-07	high mobility group B2	Glyma16g22060.5	chromatin_assembly_or_disassembly
	GmaAffx.3546.2.S1_at	2.53827	8.94712e-05	ribosome biogenesis protein BMS1 homolog	Glyma11g13340.1	ribosome_biogenesis
	GmaAffx.72194.1.A1_at	2.39705	0.00046682	nucleolar complex protein 2 homolog	Glyma17g23890.2	floral_meristem_determinacy
	Gma.6680.1.S1_at	2.31777	0.000136579	ribosome biogenesis protein WDR12 homolog	Glyma19g03590.1	biological_process
	GmaAffx.87793.2.S1_at	2.16411	0.000270376	shaggy-related protein kinase eta-like /	Glyma06g43620.2	multidimensional_cell_growth
	Gma.10869.1.S1_at	2.15058	2.01187e-05	40S ribosomal protein S4-like	Glyma01g31270.1	translation
	Gma.12219.1.S1_at	2.11194	0.000107464	pre-rRNA-processing protein TSR1 homolog	Glyma04g01990.1	ribosome_biogenesis
	Gma.16913.1.S1_s_at	2.08658	0.000180578	repetitive proline-rich cell wall protein 1-like	Glyma09g12200.7	plant-type_cell_wall_modification seed_germination
	GmaAffx.36241.1.A1_at	2.07779	0.000774981	Profilin /// Profilin	Glyma05g35970.1	actin_polymerization_or_depolymerization cytoskeleton_organization
	GmaAffx.18924.1.S1_at	2.064	0.00179956	homogentisate phytyltransferase 1, chloroplastic-like	Glyma01g33070.2	cell_wall_organization unsaturated_fatty_acid_biosynthetic_process response_to_temperature_stimulus fat-soluble_vitamin_biosynthetic_process phloem_loading vitamin_E_biosynthetic_process regulation_of_defense_response
	GmaAffx.87166.1.S1_at	2.06396	0.00185616	ribosome maturation protein SBDS-like	Glyma11g15160.2	GO:0045449
	GmaAffx.14886.1.S1_at	2.03295	0.00268479	ATP binding microtubule motor family protein	Glyma09g32280.1	microtubule-based_movement
	GmaAffx.77471.2.S1_s_at	2.02842	0.00363332	39S ribosomal protein L45, mitochondrial-like	Glyma20g37500.1	intracellular_protein_transport
	GmaAffx.6784.1.S1_at	1.98043	0.000245187	La protein 1	Glyma04g08540.1	ribosome_biogenesis embryonic_development
	GmaAffx.16986.1.A1_s_at	1.96684	0.00028935	caffeic acid 3-O-methyltransferase-like	Glyma19g45000.2	lignin_biosynthetic_process flavonol_biosynthetic_process
	Gma.10646.2.S1_a_at	1.93717	0.000257782	ribosome biogenesis protein BOP1 homolog	Glyma16g00540.3	rRNA_processing
	Gma.13219.1.S1_at	1.9121	2.6825e-05	formin-like protein 20-like	Glyma17g11100.1	cellular_component_organization actin_cytoskeleton_organization
	Gma.7245.1.S1_at	1.87484	0.000296056	60S ribosomal protein L19, mitochondrial-like /// 60S ribosomal protein L19, mitochondrial-like	Glyma18g01390.1	ribosome_biogenesis
	Gma.5601.1.S1_at	1.86544	1.4721e-06	Ribosomal protein L7Ae/L30e/S12e/Gadd45 family protein	Glyma14g37600.1	ribosome_biogenesis
	GmaAffx.33203.2.S1_at	1.8508	0.000341692	shaggy-related protein kinase eta-like	Glyma08g12370.1	multidimensional_cell_growth
	Gma.12902.1.A1_at	1.83221	0.000980421	caffeic acid 3-O-methyltransferase-like	Glyma14g00800.1	lignin_biosynthetic_process flavonol_biosynthetic_process
	GmaAffx.81412.1.S1_at	1.82944	0.00053879	histone-lysine N-methyltransferase setd3-like	Glyma08g05020.1	biological_process
	GmaAffx.27576.1.A1_at	1.80577	0.000564143	nucleolar complex protein 3 homolog	Glyma10g39100.1	biological_process
	Gma.16683.1.S1_at	1.79595	0.000152935	30S ribosomal protein 1, chloroplastic-like	Glyma06g14140.1	translation
	Gma.1556.1.S1_s_at	1.78134	0.000242734	40S ribosomal protein S6-like /// ribosomal protein S6	Glyma18g26190.1	translation embryonic_development_ending_in_seed_dormancy
	Gma.5073.1.A1_at	1.76724	0.00308144	50S ribosomal protein L3-2, chloroplastic-like	Glyma13g35150.1	translation
	Gma.8208.1.S1_at	1.76525	0.000196444	exostosin-2-like	Glyma14g06670.3	cell-cell_adhesion phloem_or_xylem_histogenesis
	Gma.17209.1.S1_at	1.74019	8.5382e-05	histone-lysine N-methyltransferase setd3-like	Glyma08g05020.1	biological_process
	GmaAffx.71523.1.S1_at	1.71624	0.000259908	protein SET-like	Glyma17g10770.1	cell_proliferation nucleosome_assembly cell_differentiation lateral_root_formation
	Gma.16683.2.S1_at	1.70067	3.56576e-05	30S ribosomal protein 1, chloroplastic-like	Glyma04g40650.1	translation
	GmaAffx.57760.1.S1_at	1.68056	0.00166266	Ribosome maturation protein SBDS-like	Glyma11g15160.2	GO:0045449
	GmaAffx.12915.1.S1_at	1.65973	4.25274e-06	La protein 1	Glyma04g08540.1	ribosome_biogenesis embryonic_development
	GmaAffx.15132.1.A1_s_at	1.65664	0.000472218	50S ribosomal protein L1-like /// 50S ribosomal protein L1-like	Glyma12g15450.1	translation
	GmaAffx.51587.2.S1_at	1.63923	0.0036585	formin homology5	Glyma06g41550.1	actin_filament_polymerization actin_nucleation endosperm_development
	GmaAffx.3541.1.S1_at	1.63169	0.000361974	ribosome biogenesis regulatory protein (RRS1) family protein	Glyma17g12440.2	ribosome_biogenesis
	GmaAffx.27300.2.S1_at	1.6237	0.000704974	ribosome production factor 2 homolog	Glyma13g21500.1
	Gma.10646.1.S1_at	1.61582	7.58951e-05	ribosome biogenesis protein BOP1 homolog	Glyma12g28910.1	rRNA_processing
	GmaAffx.68754.1.S1_at	1.6139	0.000435743	caffeic acid 3-O-methyltransferase-like	Glyma19g45000.2	lignin_biosynthetic_process flavonol_biosynthetic_process
	GmaAffx.49008.1.S1_at	1.61269	0.000598492	65-kDa microtubule-associated protein 3-like	Glyma10g32160.1	microtubule_cytoskeleton_organization mitotic_cell_cycle nuclear_division response_to_nematode cytokinesis_by_cell_plate_formation formation_by_symbiont_of_syncytium_involving_giant_cell_for_nutrient_acquisition_from_host
	Gma.3887.1.S1_at	1.60568	0.000111226	nucleolar complex protein 4 homolog	Glyma02g41260.1	biological_process
	Gma.15996.1.S1_at	1.60353	0.00110506	repetitive proline-rich cell wall protein 2-like	Glyma15g23830.2	plant-type_cell_wall_modification seed_germination
	Gma.16683.1.S1_a_at	1.59424	3.2877e-05	30S ribosomal protein 1, chloroplastic-like /// 30S ribosomal protein 1, chloroplastic-like	Glyma06g14140.1	translation
	GmaAffx.82242.2.S1_at	1.58894	0.000326316	kinesin-like protein KIF2A-like	Glyma15g01840.1	microtubule-based_movement
	GmaAffx.10226.1.S1_s_at	1.53874	0.00121612	ribosome biogenesis protein BOP1 homolog	Glyma16g00540.1	rRNA_processing
	GmaAffx.15132.1.A1_at	1.52734	0.000261217	50S ribosomal protein L1-like	Glyma12g15450.1	translation
	GmaAffx.15862.1.S1_at	1.50604	0.00194956	pectinesterase/pectinesterase inhibitor PPE8B-like	Glyma09g09050.1	cell_wall_modification
	Translation - 20
	Identification	Log2(FC)	Pvalue	Description	Phytozome	Gene ontology
	Gma.6129.2.S1_at	3.12254	3.81111e-05	eukaryotic elongation factor 5A-1	Glyma02g12520.3	translational_initiation xylem_histogenesis
	Gma.6129.2.S1_s_at	3.01118	4.74345e-06	eukaryotic elongation factor 5A-1	Glyma02g12520.2	translational_initiation xylem_histogenesis
	GmaAffx.75978.2.S1_x_at	2.26416	0.00763171	eukaryotic translation initiation factor 5-like	Glyma18g52940.1	regulation_of_translational_initiation
	Gma.6395.1.S1_at	2.24845	1.34125e-05	elongation factor Tu, mitochondrial-like	Glyma19g33570.1	translational_elongation
	GmaAffx.32418.1.S1_at	2.22595	0.00033842	Ribosomal L1 domain-containing protein 1-like	Glyma08g18460.1	translation
	GmaAffx.75978.2.S1_at	2.19606	0.00780362	eukaryotic translation initiation factor 5-like	Glyma18g52940.1	regulation_of_translational_initiation
	Gma.978.2.S1_at	2.13691	0.000565778	leucyl-tRNA synthetase, cytoplasmic-like	Glyma11g03700.2	tRNA_aminoacylation_for_protein_translation
	GmaAffx.60054.1.S1_at	1.90341	0.000325171	eukaryotic translation initiation factor 2A-like	Glyma02g15500.2	biological_process
	GmaAffx.77059.1.S1_at	1.71473	7.13152e-05	elongator complex protein 2-like	Glyma10g41620.1	biological_process
	GmaAffx.8295.1.A1_at	1.68838	3.18956e-05	eukaryotic translation initiation factor 5-like	Glyma05g09260.2	regulation_of_translational_initiation
	GmaAffx.75978.3.S1_s_at	1.65363	0.00134747	eukaryotic translation initiation factor 5-like	Glyma18g52940.1	regulation_of_translational_initiation
	GmaAffx.75790.1.S1_at	1.64046	0.00408591	eukaryotic translation initiation factor 2, subunit 3 gamma, 52kDa	Glyma08g18240.2
	GmaAffx.91708.1.S1_at	1.63725	5.82299e-05	Ribosomal protein S19 family protein	Glyma08g04690.2	translation
	GmaAffx.75978.1.S1_at	1.63683	0.0203023	eukaryotic translation initiation factor 5-like	Glyma02g00220.1	regulation_of_translational_initiation
	Gma.7693.1.A1_a_at	1.60501	3.36948e-05	Ribosomal protein S8e family protein	Glyma02g35500.1	translation ribosome_biogenesis
	Gma.13048.1.A1_s_at	1.58659	3.74569e-05	translation initiation factor eIF-2B subunit gamma-like	Glyma08g11970.1	biosynthetic_process
	Gma.11316.5.S1_at	1.58269	0.000295566	eukaryotic translation initiation factor 3 subunit C-like	Glyma03g36470.1	translational_initiation
	Gma.11147.1.S1_s_at	1.57996	0.00168899	Ribosomal protein L10 family protein	Glyma08g19660.1	translation
	GmaAffx.90238.1.S1_at	1.55443	3.87654e-05	novel cap-binding protein	Glyma16g27010.3	translational_initiation
	Gma.7693.2.S1_x_at	1.53989	9.29061e-05	Ribosomal protein S8e family protein	Glyma10g10000.1	translation ribosome_biogenesis
	Transport - 172
	Identification	Log2(FC)	Pvalue	Description	Phytozome	Gene ontology
	Gma.8510.1.S1_at	6.5175	8.17835e-07	nitrate transporter 1.7-like	Glyma18g16490.1	GO:0006857
	GmaAffx.46129.1.S1_at	6.29589	1.4721e-06	lysine histidine transporter 1-like	Glyma19g22590.1	amino_acid_transport amino_acid_import
	GmaAffx.86851.1.S1_at	5.33476	8.12928e-05	ABC transporter F family member 1-like	Glyma11g20040.1	0
	Gma.1841.1.S1_a_at	5.29122	0	probable aquaporin TIP-type alpha-like /// probable aquaporin TIP-type alpha-like	Glyma16g33530.1	autophagy transport
	GmaAffx.59808.1.S1_at	4.76234	3.04235e-05	polyol/monosaccharide transporter 5	Glyma04g01550.1	carbohydrate_transport transport
	GmaAffx.90835.1.S1_at	4.39341	2.61707e-06	protein ZINC INDUCED FACILITATOR-LIKE 1-like	Glyma13g25620.1	tetracycline_transport transport response_to_antibiotic
	GmaAffx.27126.1.A1_at	4.38042	9.81402e-07	mitochondrial substrate carrier family protein Q-like	Glyma18g03400.1	transport
	GmaAffx.11897.1.S1_at	4.30937	1.88102e-05	protein ZINC INDUCED FACILITATOR-LIKE 1-like	Glyma13g25620.1	tetracycline_transport transport response_to_antibiotic
	Gma.7643.1.S1_a_at	4.25463	9.81402e-06	ABC transporter F family member 1-like /// ABC transporter F family member 1-like	Glyma11g20040.1	0
	Gma.2300.2.S1_at	4.2446	1.22675e-05	vacuolar-sorting receptor 1-like	Glyma09g41070.3	Golgi_to_vacuole_transport protein_targeting_to_vacuole vacuolar_transport
	GmaAffx.82808.1.S1_at	4.23411	1.30854e-06	vacuolar amino acid transporter 1-like	Glyma02g30960.2	amino_acid_transport
	GmaAffx.47288.1.S1_at	4.07078	3.22227e-05	RAB GTPase homolog C2A	Glyma10g34120.2	protein_transport small_GTPase_mediated_signal_transduction regulation_of_transcription,_DNA-dependent
	GmaAffx.13228.1.S1_at	3.84494	4.57988e-05	protein TRANSPARENT TESTA 12-like	Glyma15g11410.1	multidrug_transport
	GmaAffx.64805.1.S1_at	3.84253	1.79924e-06	putative phospholipid-transporting ATPase 9-like	Glyma06g23220.1	metabolic_process phospholipid_transport transport
	GmaAffx.83213.2.S1_at	3.81787	0.000534046	calcium-transporting ATPase 12, plasma membrane-type-like	Glyma03g31420.1	calcium_ion_transport cation_transport metabolic_process proton_transport transport
	GmaAffx.93603.1.S1_s_at	3.81142	2.61707e-05	ferritin light chain	Glyma18g43650.1	iron_ion_transport
	GmaAffx.80047.1.S1_at	3.68306	0.000735398	probable amino acid permease 7-like /// probable amino acid permease 7-like	Glyma18g07970.1	amino_acid_transport
	Gma.10199.1.A1_at	3.64942	1.4721e-06	PDR-like ABC-transporter	Glyma03g32520.2	lead_ion_transport multidrug_transport
	Gma.1089.1.S1_s_at	3.62367	2.06095e-05	ferritin light chain /// ferritin	Glyma07g19060.1	response_to_cold cellular_iron_ion_homeostasis iron_ion_transport photosynthesis response_to_bacterium response_to_reactive_oxygen_species flower_development response_to_hydrogen_peroxide response_to_hydrogen_peroxide leaf_development iron_ion_homeostasis
	GmaAffx.86790.1.S1_at	3.61359	1.60296e-05	Protein of unknown function (DUF3537)	Glyma15g11960.1	transport
	Gma.4331.2.S1_at	3.61111	1.34125e-05	non-specific lipid-transfer protein-like protein At2g13820-like	Glyma20g10310.1	lipid_transport
	GmaAffx.27550.1.S1_at	3.60478	1.9628e-06	chloride channel protein CLC-b-like	Glyma19g25680.2	chloride_transport
	GmaAffx.26141.1.S1_at	3.56392	0.000708573	probable peptide transporter At1g52190-like	Glyma15g02010.1	oligopeptide_transport
	GmaAffx.85118.1.S1_at	3.53428	4.2691e-05	mitochondrial substrate carrier family protein Q-like	Glyma18g03400.1	transport
	Gma.1586.1.S1_at	3.41837	4.57988e-06	ferritin	Glyma14g06160.1	cellular_iron_ion_homeostasis iron_ion_transport photosynthesis response_to_reactive_oxygen_species flower_development response_to_iron_ion leaf_development iron_ion_homeostasis iron_ion_homeostasis
	GmaAffx.55267.1.S1_at	3.39319	3.27134e-06	protein TRANSPARENT TESTA 12-like	Glyma03g00830.1	multidrug_transport
	GmaAffx.71245.1.S1_at	3.38416	5.44678e-05	putative sodium-coupled neutral amino acid transporter 10-like	Glyma14g05910.1	amino_acid_transport
	GmaAffx.54679.1.S1_at	3.3371	0.000346108	probable plastidic glucose transporter 2-like	Glyma07g09270.3	carbohydrate_transport transport
	GmaAffx.60625.1.S1_at	3.32662	3.43491e-06	vacuolar amino acid transporter 1-like	Glyma02g30960.1	amino_acid_transport
	Gma.1883.1.S1_at	3.23571	3.43491e-06	vacuolar amino acid transporter 1-like	Glyma10g12290.1	amino_acid_transport
	GmaAffx.89992.1.S1_at	3.11639	0.000202169	protein ZINC INDUCED FACILITATOR-LIKE 1-like	Glyma13g25620.1	tetracycline_transport transport response_to_antibiotic
	GmaAffx.34676.1.S1_at	3.07975	0.00203428	ammonium transporter 2-like	Glyma18g43540.1	ammonium_transport response_to_nematode
	GmaAffx.70627.1.S1_at	3.07725	2.78064e-06	Protein of unknown function (DUF3537)	Glyma09g01140.1	transport
	GmaAffx.13535.1.S1_at	3.02917	1.37396e-05	low affinity cationic amino acid transporter 2-like	Glyma08g13640.1	basic_amino_acid_transport L-arginine_import L-glutamate_import
	GmaAffx.55450.1.S1_at	3.00078	0.000172073	protein ZINC INDUCED FACILITATOR-LIKE 1-like	Glyma13g25600.3	tetracycline_transport transport response_to_antibiotic
	GmaAffx.42985.1.S1_at	2.97013	1.11226e-05	ADP-ribosylation factor GTPase-activating protein AGD12-like	Glyma15g13700.1	intracellular_protein_transport
	GmaAffx.88118.1.S1_at	2.95967	0.000595221	ABC transporter B family member 4-like	Glyma02g01100.1	gravitropism response_to_auxin_stimulus
	Gma.15854.1.S1_at	2.94585	2.58436e-05	non-specific lipid-transfer protein-like protein At5g64080-like	Glyma05g24730.1	lipid_transport
	Gma.6719.4.S1_at	2.91338	1.2104e-05	lipid transfer-like protein VAS-like	Glyma17g14620.1	lipid_transport
	Gma.1654.1.S1_s_at	2.86855	0.000255492	coatomer subunit beta'-2-like	Glyma15g01690.2	intracellular_protein_transport protein_complex_assembly vesicle-mediated_transport
	GmaAffx.75618.2.A1_at	2.86301	3.00963e-05	putative phospholipid-transporting ATPase 9-like	Glyma08g36270.1	metabolic_process phospholipid_transport transport
	Gma.3390.1.S1_at	2.83199	6.59175e-05	probable peptide transporter At1g52190-like	Glyma15g02010.1	oligopeptide_transport
	GmaAffx.79829.1.S1_at	2.79893	5.2505e-05	probable aquaporin TIP-type alpha-like	Glyma09g28930.1	autophagy transport
	GmaAffx.47945.1.S1_at	2.79458	0.00178223	ABC transporter F family member 1-like	Glyma12g30100.1
	GmaAffx.39130.1.S1_at	2.78553	1.34125e-05	bidirectional sugar transporter SWEET14-like	Glyma04g37510.1	0
	Gma.1705.1.S1_at	2.76167	0.00097944	bidirectional sugar transporter SWEET15-like	Glyma08g01300.1	biological_process
	GmaAffx.29926.2.S1_s_at	2.75546	0.000546478	ABC transporter A family member 2-like	Glyma06g20360.1
	Gma.1705.1.S1_a_at	2.74577	0.00030538	bidirectional sugar transporter SWEET15-like	Glyma08g01300.1	biological_process
	Gma.17649.1.S1_at	2.73823	0.000113516	UDP-glucose 4-epimerase GEPI42-like	Glyma10g07150.1	oligopeptide_transport response_to_nematode
	Gma.6719.3.S1_s_at	2.64422	0.00018892	lipid transfer-like protein VAS-like	Glyma05g04180.2	lipid_transport
	GmaAffx.24263.1.S1_at	2.62209	0.000676023	Major facilitator superfamily protein	Glyma09g03370.1	transport
	GmaAffx.70783.1.S1_at	2.59228	0.00332188	sodium/proton antiporter	Glyma10g30020.1	sodium_ion_transport
	Gma.14834.1.S1_at	2.5608	2.94421e-06	putative sodium-coupled neutral amino acid transporter 10-like	Glyma02g42810.1	amino_acid_transport
	GmaAffx.35464.1.A1_at	2.55746	5.92113e-05	lysine histidine transporter-like 8-like	Glyma13g31880.1	amino_acid_transport
	Gma.11865.1.S1_at	2.5523	5.15236e-05	Heavy metal transport/detoxification superfamily protein	Glyma20g26230.1	metal_ion_transport
	Gma.7642.1.A1_at	2.55137	1.06319e-05	ammonium transporter 2-like	Glyma18g43540.1	ammonium_transport response_to_nematode
	Gma.6141.1.S1_at	2.53879	1.60296e-05	zinc transporter 4, chloroplastic-like	Glyma17g34660.1	cation_transport
	GmaAffx.42985.1.S1_s_at	2.46167	1.01412e-05	ADP-ribosylation factor GTPase-activating protein AGD12-like /// ADP-ribosylation factor GTPase-activating protein AGD12-like	Glyma15g13700.1	intracellular_protein_transport
	GmaAffx.82936.1.S1_at	2.4473	0.00015637	early nodulin-like protein 2-like	Glyma06g36590.1	0
	GmaAffx.85721.1.S1_at	2.44446	0.0082693	exocyst subunit exo70 family protein H4	Glyma03g33160.1	vesicle_docking_during_exocytosis
	Gma.3409.1.S1_at	2.38548	0.00260268	non-specific lipid-transfer protein-like	Glyma18g05890.1	lipid_transport
	GmaAffx.90540.1.A1_s_at	2.36943	0.000259417	ABC transporter B family member 4-like	Glyma02g01100.1	gravitropism response_to_auxin_stimulus
	Gma.16025.1.A1_at	2.36878	9.48689e-06	ABC transporter C family member 5-like	Glyma03g32500.1	cellular_potassium_ion_homeostasis response_to_salt_stress
	Gma.1231.1.S1_at	2.35285	0.000774981	probable inositol transporter 1-like	Glyma20g39040.1	myo-inositol_transport
	GmaAffx.56826.1.A1_at	2.35075	3.2877e-05	Heavy metal transport/detoxification superfamily protein	Glyma03g34040.1	metal_ion_transport
	GmaAffx.29926.1.S1_at	2.33882	1.2104e-05	ABC transporter A family member 2-like	Glyma06g20360.2
	GmaAffx.10164.2.S1_at	2.33652	0.000391743	acyl-CoA-binding domain 3	Glyma14g09680.1	fatty_acid_transport
	GmaAffx.80010.1.S1_at	2.3294	1.50482e-05	Solute carrier family 25 member 44-like /// Solute carrier family 25 member 44-like	Glyma16g00660.1	mitochondrial_transport transport
	GmaAffx.83747.1.S1_at	2.32101	1.4721e-05	acyl-CoA-binding domain 3	Glyma14g09680.1	fatty_acid_transport
	GmaAffx.90633.1.A1_s_at	2.31707	1.19404e-05	vacuolar-sorting receptor 1-like	Glyma18g44580.1	Golgi_to_vacuole_transport protein_targeting_to_vacuole vacuolar_transport
	Gma.7643.2.S1_at	2.31017	5.4795e-05	ABC transporter F family member 1-like	Glyma12g08430.1	0
	GmaAffx.29126.1.S1_at	2.30866	7.76944e-05	ABC transporter B family member 19-like	Glyma03g34080.1	response_to_blue_light regulation_of_cell_size photomorphogenesis response_to_red_or_far_red_light response_to_nematode response_to_auxin_stimulus auxin_polar_transport positive_gravitropism positive_gravitropism anthocyanin_accumulation_in_tissues_in_response_to_UV_light
	Gma.7842.1.A1_at	2.29444	0.00025402	ER lumen protein retaining receptor family protein	Glyma05g29410.1	protein_retention_in_ER_lumen protein_transport
	Gma.3987.1.S1_at	2.28467	0.000539935	putative transporter arsB-like	Glyma10g37710.1	citrate_transport
	GmaAffx.91722.1.S1_at	2.28046	6.37912e-06	sodium/proton antiporter	Glyma10g30020.1	sodium_ion_transport
	Gma.14966.2.S1_at	2.25318	9.73224e-05	probable aquaporin PIP1-2-like	Glyma11g02530.1	response_to_water_deprivation response_to_salt_stress transport water_transport
	GmaAffx.9584.1.S1_at	2.24577	0.00135139	chloride channel	Glyma05g14760.1	chloride_transport
	GmaAffx.86672.2.S1_at	2.24307	0.00934001	probable plastidic glucose transporter 2-like	Glyma07g09270.2	carbohydrate_transport transport
	Gma.3152.1.S1_at	2.23566	6.21555e-06	AP-4 complex subunit epsilon-like	Glyma01g35650.1	intracellular_protein_transport protein_complex_assembly vesicle-mediated_transport
	Gma.1315.2.S1_at	2.23435	0.000494954	ADP-ribosylation factor GTPase-activating protein AGD12-like	Glyma15g13700.1	intracellular_protein_transport
	GmaAffx.86672.1.S1_at	2.23251	0.0100808	probable plastidic glucose transporter 2-like	Glyma07g09270.3	carbohydrate_transport transport
	Gma.3798.1.S1_s_at	2.22457	9.2579e-05	early nodulin	Glyma01g03470.1	0
	Gma.9218.1.S1_at	2.22045	3.82747e-05	protein ZINC INDUCED FACILITATOR-LIKE 1-like	Glyma13g25590.3	tetracycline_transport transport response_to_antibiotic
	GmaAffx.71483.1.S1_at	2.21748	0.00228683	aluminum-activated malate transporter 9-like	Glyma05g35180.1	malate_transport
	Gma.8114.2.S1_a_at	2.18903	5.93748e-05	ABC transporter E family member 2-like	Glyma01g35730.1
	GmaAffx.77717.1.S1_at	2.18426	2.25723e-05	peptide transporter PTR1-like	Glyma18g07220.1	oligopeptide_transport
	GmaAffx.91000.1.S1_s_at	2.16205	0.00270491	probable aquaporin PIP1-2-like	Glyma11g02530.2	response_to_water_deprivation response_to_salt_stress transport water_transport
	Gma.7424.1.S1_at	2.16019	0.000153262	bidirectional sugar transporter SWEET14-like	Glyma06g17540.1	biological_process
	Gma.17137.1.S1_at	2.15609	4.08918e-06	Bifunctional inhibitor/lipid-transfer protein/seed storage 2S albumin superfamily protein	Glyma03g31240.1	lipid_transport
	GmaAffx.69322.2.S1_at	2.14164	0.000507221	potassium transporter 8-like	Glyma19g01400.1	potassium_ion_transport
	GmaAffx.10164.1.A1_at	2.14109	4.92337e-05	acyl-CoA-binding domain 3	Glyma14g09680.1	fatty_acid_transport
	GmaAffx.3108.3.S1_at	2.11485	0.000128727	PRA1 family protein B4-like	Glyma03g05630.1	vesicle-mediated_transport
	Gma.5849.1.S1_at	2.11346	0.000196444	Bifunctional inhibitor/lipid-transfer protein/seed storage 2S albumin superfamily protein	Glyma08g45820.1	lipid_transport
	Gma.2430.2.S1_a_at	2.09735	0.00028199	ras-related protein RABA1f-like /// ras-related protein RABA1f-like	Glyma06g43830.1	protein_transport small_GTPase_mediated_signal_transduction regulation_of_transcription,_DNA-dependent
	Gma.8343.1.S1_at	2.08831	0.000142794	probable peptide transporter At1g52190-like	Glyma17g25390.1	oligopeptide_transport
	Gma.1979.1.S1_at	2.0821	1.9628e-06	bidirectional sugar transporter SWEET14-like /// bidirectional sugar transporter SWEET12-like	Glyma06g17520.2	biological_process
	Gma.11837.1.S1_at	2.08206	0.000258763	ABC transporter F family member 1-like	Glyma12g30100.2	0
	Gma.2430.1.S1_at	2.04776	0.000691234	ras-related protein RABA1f-like	Glyma12g14070.1	protein_transport small_GTPase_mediated_signal_transduction regulation_of_transcription,_DNA-dependent
	GmaAffx.69409.2.S1_at	2.03864	1.16133e-05	lysine histidine transporter 1-like	Glyma12g08980.1
	Gma.17971.2.S1_at	2.0232	2.09366e-05	Heavy metal transport/detoxification superfamily protein	Glyma08g01410.1	metal_ion_transport
	Gma.1089.1.S1_at	2.00981	0.000295566	ferritin	Glyma07g19060.1	response_to_cold cellular_iron_ion_homeostasis iron_ion_transport photosynthesis response_to_bacterium response_to_reactive_oxygen_species flower_development response_to_hydrogen_peroxide response_to_hydrogen_peroxide leaf_development iron_ion_homeostasis
	Gma.11175.1.S1_at	2.00511	3.53305e-05	probable non-specific lipid-transfer protein AKCS9-like	Glyma07g10820.1	lipid_transport
	GmaAffx.75398.1.S1_at	2.00238	5.15236e-05	TOM1-like protein 2-like	Glyma01g44290.1	intra-Golgi_vesicle-mediated_transport intracellular_protein_transport
	Gma.8503.1.S1_at	1.99813	2.63343e-05	early nodulin	Glyma02g04180.1	0
	GmaAffx.91722.1.S1_s_at	1.98629	2.3063e-05	sodium/hydrogen exchanger 2-like /// sodium/proton antiporter	Glyma10g30020.1	sodium_ion_transport
	GmaAffx.91116.1.S1_at	1.97096	2.1918e-05	emp24/gp25L/p24 family/GOLD family protein	Glyma20g03930.1	intracellular_protein_transport
	GmaAffx.67221.1.S1_at	1.95997	0.000856928	vacuolar protein sorting-associated protein 41 homolog	Glyma12g08840.1	intracellular_protein_transport vesicle-mediated_transport
	GmaAffx.61593.1.S1_at	1.93703	0.000112043	putative transporter arsB-like	Glyma10g37710.1	citrate_transport
	Gma.6095.1.S1_at	1.93654	0.00163469	ABC transporter C family member 13-like	Glyma13g44750.1	transport
	GmaAffx.56638.1.S1_s_at	1.93425	0.00181739	ABC transporter C family member 13-like	Glyma13g44750.1	transport
	GmaAffx.52114.1.S1_at	1.93006	0.000333677	Bifunctional inhibitor/lipid-transfer protein/seed storage 2S albumin superfamily protein	Glyma01g44530.1	lipid_transport
	Gma.1315.1.S1_at	1.92874	7.24602e-05	ADP-ribosylation factor GTPase-activating protein AGD12-like	Glyma09g02830.1	intracellular_protein_transport
	Gma.7422.1.S1_at	1.91873	3.7784e-05	Bifunctional inhibitor/lipid-transfer protein/seed storage 2S albumin superfamily protein	Glyma11g01010.1	lipid_transport
	Gma.1979.1.S1_a_at	1.8905	2.15909e-05	bidirectional sugar transporter SWEET12-like	Glyma06g17520.2	biological_process
	GmaAffx.87119.1.S1_at	1.86459	0.00544907	ABC transporter G family member 11-like	Glyma16g33470.1	fatty_acid_transport
	GmaAffx.72800.2.S1_at	1.86189	0.0159777	ABC transporter B family member 20-like	Glyma10g43700.1	transport
	Gma.541.1.S1_at	1.84838	3.00963e-05	calcium-transporting ATPase 8, plasma membrane-type-like	Glyma15g18180.1	response_to_nematode
	Gma.2495.1.S1_at	1.8391	0.000412025	aquaporin PIP2-2-like	Glyma16g27130.1	GO:0009414 GO:0009651 GO:0006810 GO:0006833
	Gma.7787.1.A1_at	1.82941	0.000335476	phospholipid-transporting ATPase 1-like	Glyma15g29860.1	metabolic_process phospholipid_transport transport
	GmaAffx.88475.2.S1_at	1.81199	0.000302436	AP-4 complex subunit mu-1-like	Glyma02g37700.1	intracellular_protein_transport
	Gma.1802.1.S1_at	1.79412	1.32489e-05	probable plastidic glucose transporter 2-like	Glyma07g09270.3	carbohydrate_transport transport
	GmaAffx.48596.1.S1_at	1.78445	7.16424e-05	syntaxin-31-like	Glyma02g42280.1	intracellular_protein_transport membrane_fusion
	GmaAffx.35912.1.S1_at	1.78104	0.000632841	metal transporter Nramp2-like	Glyma06g04720.1	cellular_metal_ion_homeostasis metal_ion_transport
	GmaAffx.42525.1.A1_at	1.7784	0.000225068	VHS domain-containing protein At3g16270-like	Glyma13g43220.1	intracellular_protein_transport
	GmaAffx.90540.1.A1_at	1.7767	0.000152935	ABC transporter B family member 4-like	Glyma02g01100.1	gravitropism response_to_auxin_stimulus response_to_cytokinin_stimulus auxin_polar_transport root_hair_elongation auxin_efflux basipetal_auxin_transport
	Gma.874.1.A1_at	1.77427	0.000200043	nitrate transporter 1.5-like	Glyma09g37220.1	nitrate_transport oligopeptide_transport response_to_nitrate
	Gma.7280.1.S1_a_at	1.74689	7.68765e-05	bet1-like SNARE 1-1-like	Glyma03g31790.2	ER_to_Golgi_vesicle-mediated_transport
	GmaAffx.23432.1.S1_at	1.74382	0.000131508	ABC transporter B family member 28-like	Glyma09g27220.1	transport
	GmaAffx.90286.1.S1_s_at	1.74299	9.45418e-05	hepatocyte growth factor-regulated tyrosine kinase substrate-like	Glyma11g01220.4	intra-Golgi_vesicle-mediated_transport intracellular_protein_transport
	GmaAffx.68483.2.S1_at	1.74256	0.00183081	ABC transporter A family member 1-like	Glyma03g29210.1
	GmaAffx.77596.1.S1_at	1.73754	0.00155667	ABC transporter D family member 1-like	Glyma08g14480.1	fatty_acid_beta-oxidation fatty_acyl_coenzyme_A_transport
	GmaAffx.91106.1.S1_s_at	1.72365	0.0117469	protein TRANSPARENT TESTA 12-like	Glyma12g32010.3	multidrug_transport
	GmaAffx.51889.1.S1_at	1.72262	0.00336817	Probable sugar phosphate/phosphate translocator At2g25520-like	Glyma17g12410.1
	Gma.12068.1.A1_at	1.7148	1.79924e-05	ABC transporter G family member 25-like	Glyma20g31480.1	0
	Gma.12242.2.S1_at	1.70584	0.000712007	probable importin-7 homolog	Glyma08g29030.1
	Gma.11175.1.S1_s_at	1.68488	0.00133994	Bifunctional inhibitor/lipid-transfer protein/seed storage 2S albumin superfamily protein	Glyma07g10820.1	lipid_transport
	Gma.2120.1.S1_at	1.68412	3.32041e-05	Sodium/proton antiporter	Glyma20g37370.1	sodium_ion_transport
	Gma.15686.1.A1_at	1.67971	0.000581481	aquaporin PIP2-7-like	Glyma03g33800.1	response_to_water_deprivation response_to_salt_stress transport water_transport
	GmaAffx.54083.1.S1_at	1.67719	0.00803294	protein TRANSPARENT TESTA 12-like	Glyma03g00760.1	multidrug_transport
	Gma.15996.1.S1_x_at	1.66942	0.000147537	repetitive proline-rich cell wall protein 2-like	Glyma15g23830.1	lipid_transport
	GmaAffx.49372.1.S1_at	1.66779	0.000344145	low affinity cationic amino acid transporter 2-like	Glyma19g29440.1	transport
[truncated: 2,278 more rows]
