# Supplementary material for: The Molecular Chaperone Binding Protein BiP Prevents Leaf Dehydration-Induced Cellular Homeostasis Disruption
Source: PLoS One. 2014 Jan 29;9(1):e86661. doi: 10.1371/journal.pone.0086661 (PMC3906070; doi:10.1371/journal.pone.0086661)
Supplement: Table S13 — Functional categorization of down-regulated genes in (A) 35S::BiP-4(−1.6)25d-Wtirrigated and (B) 35S::BiP-4(−1.6)25d-35S::BiP-4irrigated. (XLSX) [file pone.0086661.s014.xlsx]

## Sheet: BiP25(-1,6)down
	Table S13. Functional categorization of down-regulated genes in (A) 35S::BiP-4(-1.6)25d-Wtirrigated and (B) 35S::BiP-4(-1.6)25d-35S::BiP-4irrigated
	(A) 35S::BiP-4(-1.6)25d-Wtirrigated
	Amino Acid Metabolic Process - 39
	Identification	Log2(FC)	Pvalue	Description	Phytozome	Gene ontology
				Biosynthetic process - 28
	Gma.9248.1.S1_at	-4.29133	8.17835e-07	glutamyl-tRNA reductase 1, chloroplastic-like	Glyma02g38280.1	chlorophyll_biosynthetic_process heme_biosynthetic_process response_to_light_stimulus porphyrin_biosynthetic_process
	Gma.11101.1.S1_at	-3.53158	4.08918e-06	cysteine synthase	Glyma10g30130.3	cysteine_biosynthetic_process_from_serine
	Gma.16832.1.S1_s_at	-3.13659	0.000127419	hydroxyproline-rich glycoprotein	Glyma02g09210.1	0
	GmaAffx.75515.1.S1_at	-2.84719	1.61931e-05	cysteine synthase	Glyma10g30130.2	cysteine_biosynthetic_process_from_serine
	Gma.3352.1.S1_at	-2.45846	1.9628e-06	arogenate dehydratase/prephenate dehydratase 1, chloroplastic-like	Glyma12g31940.1	L-phenylalanine_biosynthetic_process
	Gma.3546.1.S1_at	-2.41091	0.000158333	acetolactate synthase 1, chloroplastic-like	Glyma04g37270.1	branched_chain_family_amino_acid_biosynthetic_process
	GmaAffx.50126.1.S1_at	-2.3997	4.08918e-06	branched-chain-amino-acid aminotransferase-like protein 3, chloroplastic-like	Glyma17g26230.2	tetrahydrofolate_biosynthetic_process
	Gma.13478.1.A1_at	-2.39458	4.41631e-06	D-arabinose 1-dehydrogenase-like	Glyma08g06840.1	L-ascorbic_acid_biosynthetic_process
	GmaAffx.84645.1.S1_at	-2.39127	0.000109426	probable plastid-lipid-associated protein 12, chloroplastic-like	Glyma20g38820.1	tryptophan_biosynthetic_process
	Gma.6962.1.S1_at	-2.30461	8.34192e-06	aspartate-semialdehyde dehydrogenase-like	Glyma05g34420.1	amino_acid_metabolic_process
	GmaAffx.93337.1.S1_s_at	-2.27586	0.000458151	branched-chain-amino-acid aminotransferase-like protein 3, chloroplastic-like	Glyma17g26230.2	tetrahydrofolate_biosynthetic_process
	Gma.3449.2.A1_at	-2.18539	0.000790847	probable plastid-lipid-associated protein 12, chloroplastic-like	Glyma10g44120.1	tryptophan_biosynthetic_process
	Gma.17998.1.S1_s_at	-2.135	0.000249767	OAS-TL3 cysteine synthase	Glyma18g46920.1	cysteine_biosynthetic_process cyanide_metabolic_process detoxification_of_nitrogen_compound
	Gma.47.1.S1_at	-2.08825	0.000214436	glutamine phosphoribosylpyrophosphate amidotransferase	Glyma04g00930.1	metabolic_process purine_base_biosynthetic_process
	Gma.7497.2.S1_s_at	-1.97694	0.00693312	cysteine synthase, chloroplastic/chromoplastic-like /// OAS-TL4 cysteine synthase	Glyma02g15640.1	cysteine_biosynthetic_process
	Gma.10078.1.S1_at	-1.95793	1.45575e-05	shikimate kinase like 1	Glyma02g08050.3	aromatic_amino_acid_family_biosynthetic_process
	Gma.12685.1.A1_at	-1.88331	0.000201842	ornithine carbamoyltransferase, chloroplastic-like	Glyma04g03280.1	amino_acid_metabolic_process
	Gma.2500.1.S1_at	-1.84895	2.12637e-05	anthranilate phosphoribosyltransferase, chloroplastic-like	Glyma04g35820.3	tryptophan_biosynthetic_process
	Gma.3449.1.S1_at	-1.80924	3.61483e-05	probable plastid-lipid-associated protein 12, chloroplastic-like	Glyma20g38820.2	tryptophan_biosynthetic_process
	Gma.7497.3.A1_at	-1.77479	0.000395014	OAS-TL4 cysteine synthase	Glyma07g32790.2	cysteine_biosynthetic_process
	GmaAffx.15348.1.S1_at	-1.77466	0.000232265	arogenate dehydrogenase 1, chloroplastic-like	Glyma18g02650.1	tyrosine_biosynthetic_process
	GmaAffx.63192.2.S1_s_at	-1.74069	7.0661e-05	anthranilate phosphoribosyltransferase, chloroplastic-like	Glyma04g35820.3	tryptophan_biosynthetic_process
	Gma.7497.1.S1_at	-1.73151	1.14497e-06	cysteine synthase, chloroplastic/chromoplastic-like	Glyma02g15640.1	cysteine_biosynthetic_process
	GmaAffx.88101.1.S1_at	-1.70303	0.000866578	phenylalanyl-tRNA synthetase, chloroplastic/mitochondrial-like	Glyma02g10060.1	phenylalanyl-tRNA_aminoacylation
	Gma.1410.1.S1_s_at	-1.68613	8.50549e-05	d-3-phosphoglycerate dehydrogenase, chloroplastic-like /// d-3-phosphoglycerate dehydrogenase, chloroplastic-like	Glyma08g23860.1	L-serine_biosynthetic_process
	Gma.2159.1.S1_at	-1.62882	2.76428e-05	isoleucyl-tRNA synthetase-like	Glyma17g02970.1	tRNA_aminoacylation_for_protein_translation ovule_development
	Gma.7497.1.S1_a_at	-1.6055	1.24311e-05	cysteine synthase, chloroplastic/chromoplastic-like /// OAS-TL4 cysteine synthase	Glyma02g15640.1	cysteine_biosynthetic_process
	Gma.13071.1.A1_at	-1.55641	0.000411044	shikimate kinase, chloroplastic-like	Glyma04g39700.2	0
				Catabolic process - 34
	GmaAffx.87305.1.S1_at	-3.10719	5.07058e-06	cytidine deaminase-like	Glyma07g15510.1	cytidine_deamination
	Gma.2307.1.S1_at	-2.53828	1.93009e-05	L-ascorbate oxidase homolog	Glyma06g46350.1	0
	Gma.13186.1.S1_at	-2.31164	0.000149827	inositol oxygenase 2-like	Glyma07g15190.1	0
	Gma.9903.1.S1_at	-2.01069	2.66614e-05	cytidine deaminase-like	Glyma05g36320.1	cytidine_deamination
	Gma.6962.2.S1_at	-1.77366	0.000131835	aspartate-semialdehyde dehydrogenase-like	Glyma05g34420.1	amino_acid_metabolic_process
	GmaAffx.42188.1.S1_at	-1.50055	0.000189084	alanine aminotransferase 2-like	Glyma02g04320.2	photorespiration
				Signaling -5
	Gma.12647.1.S1_at	-2.86167	1.63567e-07	glutamate receptor 3.7-like	Glyma12g32020.1	cellular_calcium_ion_homeostasis response_to_light_stimulus
	GmaAffx.65978.1.S1_at	-2.38333	0.000253529	glutamate receptor 3.7-like	Glyma12g32020.1	cellular_calcium_ion_homeostasis response_to_light_stimulus
	GmaAffx.65978.2.S1_at	-2.17854	5.80663e-05	glutamate receptor 3.7-like	Glyma13g38460.1	cellular_calcium_ion_homeostasis response_to_light_stimulus
	GmaAffx.12874.1.A1_at	-2.08629	0.00017927	cationic amino acid transporter 5	Glyma09g05540.1	L-arginine_import L-glutamate_import
	GmaAffx.90402.1.S1_x_at	-1.89162	4.3836e-05	glutamate receptor 3.7-like	Glyma13g38460.1	cellular_calcium_ion_homeostasis response_to_light_stimulus
	Biological Process/Metabolic process - 482
	Identification	Log2(FC)	Pvalue	Description	Phytozome	Gene ontology
	GmaAffx.85299.1.S1_at	-7.28753	0	probable carboxylesterase 15-like	Glyma19g39030.1	metabolic_process
	GmaAffx.66649.1.S1_at	-7.13178	1.63567e-07	phosphoethanolamine N-methyltransferase-like	Glyma09g30650.3	metabolic_process
	GmaAffx.61513.1.A1_at	-6.57729	3.27134e-07	zinc finger CCCH domain-containing protein 18-like	Glyma08g43790.1	biological_process
	Gma.3208.2.S1_a_at	-6.55064	1.63567e-07	germin-like protein 1	Glyma16g00980.1	biological_process
	Gma.13913.1.A1_at	-5.80736	1.63567e-07	NAD(P)-binding Rossmann-fold superfamily protein	Glyma18g40560.1	metabolic_process
	Gma.14318.1.S1_at	-5.2412	8.17835e-07	21 kDa protein-like	Glyma12g00730.1	biological_process
	Gma.9692.1.A1_at	-5.19216	1.63567e-07	glycine-rich protein 2b-like	Glyma06g11560.1	regulation_of_transcription,_DNA-dependent
	GmaAffx.79225.1.A1_at	-5.16729	3.27134e-07	BTB/POZ and TAZ domain-containing protein 2-like	Glyma04g36490.1	0
	Gma.13162.1.A1_at	-5.02137	8.17835e-07	Rhodanese/Cell cycle control phosphatase superfamily protein	Glyma01g30350.1	biological_process
	Gma.5994.1.S1_at	-4.58186	1.9628e-06	Cystatin/monellin superfamily protein	Glyma07g39590.1	biological_process
	GmaAffx.36025.1.S1_at	-4.53174	1.63567e-07	S-adenosyl-L-methionine-dependent methyltransferases superfamily protein	Glyma07g05730.1	biological_process
	GmaAffx.57137.1.S1_at	-4.52088	2.28994e-06	zinc finger CCCH domain-containing protein 18-like	Glyma08g43790.1	biological_process
	GmaAffx.38335.1.S1_at	-4.48492	1.63567e-07	lachrymatory-factor synthase-like	Glyma01g01260.1	biological_process
	GmaAffx.84607.1.S1_at	-4.44171	2.94421e-06	EXORDIUM like 3	Glyma12g00640.1	biological_process
	GmaAffx.32612.1.S1_at	-4.43502	3.27134e-07	isoflavone 4'-O-methyltransferase-like	Glyma13g24210.1	0
	GmaAffx.48534.1.S1_at	-4.37157	1.4721e-06	stomagen	Glyma08g45890.1	biological_process
	Gma.13140.1.A1_at	-4.32986	5.07058e-06	aldehyde dehydrogenase family 3 member F1-like	Glyma12g06130.1	cellular_aldehyde_metabolic_process metabolic_process
	Gma.6312.1.S1_s_at	-4.2798	6.37912e-06	benzyl alcohol O-benzoyltransferase-like	Glyma02g00340.1	biological_process
	GmaAffx.21931.1.A1_at	-4.26004	1.63567e-07	BTB/POZ domain-containing protein At3g22104-like	Glyma13g32390.1	response_to_light_stimulus
	Gma.3254.2.S1_at	-4.24043	0	TRICHOME BIREFRINGENCE-LIKE 19	Glyma18g51480.1	biological_process
	GmaAffx.6824.2.S1_at	-4.18237	4.90701e-07	21 kDa protein-like	Glyma08g04860.1	biological_process
	GmaAffx.69457.3.S1_at	-4.14794	8.17835e-07	Octicosapeptide/Phox/Bem1p family protein	Glyma02g04420.1	biological_process
	GmaAffx.24443.1.S1_at	-4.0862	8.17835e-07	Haloacid dehalogenase-like hydrolase (HAD) superfamily protein	Glyma09g38750.1	metabolic_process
	Gma.13140.4.S1_at	-4.05283	1.19404e-05	aldehyde dehydrogenase family 3 member F1-like	Glyma12g06130.1	cellular_aldehyde_metabolic_process metabolic_process
	GmaAffx.91012.1.S1_s_at	-3.94295	4.41631e-06	21 kDa protein-like	Glyma08g04860.1	biological_process
	GmaAffx.20718.2.S1_at	-3.90291	8.01479e-06	Ankyrin repeat-containing protein At5g02620-like	Glyma06g44870.1	0
	Gma.13377.2.S1_at	-3.88791	1.79924e-06	thylakoid lumenal protein At1g03610, chloroplastic-like	Glyma12g32970.1	biological_process
	GmaAffx.3711.1.A1_at	-3.8863	1.03047e-05	Protein of unknown function (DUF579)	Glyma11g05660.1	biological_process
	GmaAffx.93024.1.S1_at	-3.87907	2.12637e-05	Octicosapeptide/Phox/Bem1p family protein	Glyma01g03150.2	biological_process
	Gma.12525.1.A1_at	-3.87227	1.94645e-05	aldehyde dehydrogenase family 3 member F1-like	Glyma12g06130.1	cellular_aldehyde_metabolic_process metabolic_process
	Gma.1822.1.S1_s_at	-3.85461	0.00162798	31 kDa protein	Glyma08g21410.1	biological_process
	Gma.5757.1.S1_at	-3.76677	2.61707e-06	agmatine coumaroyltransferase-like	Glyma18g49240.1	anthocyanin_biosynthetic_process
	Gma.6540.1.S1_at	-3.7598	1.9628e-06	probable cinnamyl alcohol dehydrogenase 6-like	Glyma14g40170.1	metabolic_process
	Gma.9957.1.S1_at	-3.69129	1.9628e-06	UDP-glycosyltransferase 74E1-like	Glyma18g48230.1	metabolic_process
	GmaAffx.8868.1.A1_at	-3.67862	4.08918e-06	pentatricopeptide repeat-containing protein At3g04760, chloroplastic-like	Glyma10g30920.1	biological_process
	GmaAffx.27727.1.S1_at	-3.67839	4.74345e-06	zinc finger CCCH domain-containing protein 18-like	Glyma14g01930.2	biological_process
	GmaAffx.15161.1.S1_at	-3.67753	1.63567e-07	BTB/POZ domain-containing protein At3g05675-like	Glyma03g36080.4	0
	Gma.13296.4.S1_a_at	-3.67071	8.17835e-07	protein CbbY, chromosomal-like /// protein CbbY, chromosomal-like	Glyma08g14280.5	metabolic_process
	GmaAffx.63488.1.S1_at	-3.64945	6.86982e-06	putative rRNA methylase ytqB-like	Glyma15g41430.1	biological_process
	Gma.6503.1.A1_at	-3.63352	1.24311e-05	leucine-rich repeat and calponin homology domain-containing protein 1-like	Glyma17g06500.1	0
	GmaAffx.29705.2.S1_s_at	-3.59712	5.72485e-06	BTB/POZ domain-containing protein At5g66560-like /// BTB/POZ domain-containing protein At5g66560-like	Glyma16g25880.1	response_to_light_stimulus
	Gma.13337.1.S1_x_at	-3.55873	3.6639e-05	arabinogalactan peptide 14-like	Glyma16g04460.1	0
	GmaAffx.2833.1.S1_at	-3.54759	6.70625e-06	UDP-glucuronate 4-epimerase 6-like	Glyma11g36600.1	nucleotide-sugar_metabolic_process
	Gma.13227.1.A1_at	-3.53301	8.17835e-07	LOB domain-containing protein 39-like	Glyma05g22120.1	biological_process
	GmaAffx.79513.1.A1_at	-3.52772	4.08918e-06	PQ-loop repeat family protein / transmembrane family protein	Glyma02g06650.2	biological_process
	Gma.13337.1.S1_at	-3.4923	1.2104e-05	arabinogalactan peptide 14-like	Glyma16g04460.1	0
	GmaAffx.12286.1.S1_at	-3.48731	3.87654e-05	Rhomboid-related intramembrane serine protease family protein	Glyma19g06130.2	biological_process
	Gma.17709.1.S1_at	-3.46324	1.14497e-06	plastid transcriptionally active 16	Glyma12g06350.1	metabolic_process
	Gma.13097.1.A1_at	-3.45448	1.37396e-05	ankyrin repeat-containing protein At3g12360-like	Glyma09g05970.1	0
	Gma.667.1.S1_at	-3.44553	4.08918e-06	29 kDa ribonucleoprotein A, chloroplastic-like	Glyma06g10490.1	biological_process
	GmaAffx.85017.1.S1_s_at	-3.44285	3.56576e-05	crumpled leaf	Glyma04g37950.1	biological_process
	GmaAffx.90252.1.S1_s_at	-3.43185	2.40444e-05	Octicosapeptide/Phox/Bem1p family protein	Glyma08g06470.1	biological_process
	GmaAffx.85723.1.S1_at	-3.42805	0.000217871	Polyketide cyclase/dehydrase and lipid transport superfamily protein	Glyma06g14120.1	biological_process
	GmaAffx.55896.1.S1_at	-3.42233	1.39032e-05	hydroxyproline-rich glycoprotein family protein	Glyma09g07710.1	biological_process
	Gma.2655.3.S1_at	-3.41413	6.70625e-06	UPF0326 protein At4g17486-like	Glyma20g01040.1	biological_process
	GmaAffx.91025.1.S1_s_at	-3.41197	7.52409e-06	probable polygalacturonase non-catalytic subunit JP650-like	Glyma02g03960.1	biological_process
	GmaAffx.49054.1.A1_at	-3.4077	2.48622e-05	probable glycosyltransferase At5g03795-like	Glyma10g07360.1	0
	GmaAffx.45673.1.A1_at	-3.39731	0.000121203	Lung seven transmembrane receptor family protein	Glyma11g16270.1	biological_process
	Gma.9592.1.A1_at	-3.37775	4.08918e-06	Oxidoreductase family protein	Glyma20g31250.1	metabolic_process
	GmaAffx.87575.1.S1_at	-3.35601	5.88841e-06	VQ motif-containing protein	Glyma03g28360.1	biological_process
	GmaAffx.68071.1.S1_at	-3.32591	3.43491e-06	Rhomboid-related intramembrane serine protease family protein	Glyma19g06130.2	biological_process
	GmaAffx.58549.1.S1_at	-3.31403	1.37396e-05	ALA-interacting subunit 3-like	Glyma19g29130.1	biological_process
	GmaAffx.29705.1.S1_at	-3.30494	1.9628e-06	BTB/POZ domain-containing protein At5g66560-like	Glyma02g06860.1	response_to_light_stimulus
	GmaAffx.39591.1.S1_at	-3.29771	1.79924e-06	Octicosapeptide/Phox/Bem1p family protein	Glyma01g03150.2	biological_process
	Gma.16004.1.S1_at	-3.2948	7.36052e-06	Protein of unknown function (DUF1230)	Glyma01g39890.1	biological_process
	GmaAffx.63893.1.S1_at	-3.29407	4.82523e-05	HXXXD-type acyl-transferase family protein	Glyma05g38290.1	biological_process
	GmaAffx.56804.1.A1_at	-3.28335	5.70849e-05	traB domain-containing protein-like	Glyma10g38410.1	biological_process
	GmaAffx.69457.1.S1_at	-3.25902	1.39032e-05	Octicosapeptide/Phox/Bem1p family protein	Glyma01g03150.2	biological_process
	GmaAffx.70527.1.A1_at	-3.23346	4.89066e-05	Plant protein of unknown function (DUF828)	Glyma19g33740.1	biological_process
	Gma.1102.1.S1_at	-3.22255	1.66838e-05	Rhodanese/Cell cycle control phosphatase superfamily protein	Glyma11g36560.1	biological_process
	Gma.16441.1.S1_a_at	-3.21915	9.81402e-06	Thioesterase superfamily protein	Glyma15g20870.3	biological_process
	GmaAffx.89772.9.A1_s_at	-3.21801	6.21555e-05	31 kDa protein	Glyma08g21410.2	biological_process
	Gma.17575.1.S1_at	-3.21501	2.58436e-05	anthocyanin 5-aromatic acyltransferase-like	Glyma19g05290.1	biological_process
	Gma.8394.1.S1_at	-3.2051	1.9628e-06	hypersensitive-induced response protein 1-like	Glyma05g01360.3	N-terminal_protein_myristoylation
	Gma.2597.1.S1_at	-3.17088	1.16133e-05	jasmonate-zim-domain protein 12	Glyma17g04850.1	biological_process
	GmaAffx.277.1.S1_at	-3.1691	4.74345e-05	UDP-glycosyltransferase 91C1-like	Glyma10g16790.1	metabolic_process
	GmaAffx.76403.2.S1_at	-3.169	5.82299e-05	Phosphatidic acid phosphatase (PAP2) family protein	Glyma11g07590.2	biological_process
	Gma.11522.1.S1_at	-3.16626	3.76204e-06	Protein of unknown function (DUF579)	Glyma01g39590.1	biological_process
	GmaAffx.87343.1.S1_at	-3.15518	0.000156861	Mitochondrial transcription termination factor family protein	Glyma08g17840.1	biological_process
	GmaAffx.15161.2.S1_at	-3.15506	1.03047e-05	BTB/POZ domain-containing protein At3g05675-like	Glyma03g36080.4	0
	Gma.13968.1.A1_at	-3.14888	3.43491e-06	retinol dehydrogenase 14-like	Glyma04g35970.1	metabolic_process
	Gma.2573.1.S1_at	-3.14609	2.48622e-05	UPF0392 protein RCOM_0530710-like	Glyma18g17190.1	biological_process
	GmaAffx.47260.1.S1_at	-3.13778	1.03047e-05	cytosolic purine 5'-nucleotidase-like	Glyma06g03500.1	biological_process
	Gma.8867.2.S1_at	-3.13725	3.32041e-05	UDP-glycosyltransferase 85A2-like	Glyma20g05700.1	metabolic_process
	GmaAffx.83807.1.S1_at	-3.12981	2.12637e-06	Protein of unknown function, DUF584	Glyma15g11470.1	biological_process
	Gma.12984.1.S1_at	-3.12785	7.36052e-06	BTB/POZ domain-containing protein At5g67385-like	Glyma01g39970.1	response_to_light_stimulus
	GmaAffx.12286.2.S1_at	-3.12748	5.72485e-06	Rhomboid-related intramembrane serine protease family protein	Glyma19g06130.2	biological_process
	Gma.6176.1.S1_at	-3.11735	5.07058e-06	Octicosapeptide/Phox/Bem1p family protein	Glyma08g06470.1	biological_process
	GmaAffx.91025.1.S1_x_at	-3.11713	8.17835e-07	probable polygalacturonase non-catalytic subunit JP650-like	Glyma02g03960.1	biological_process
	Gma.13377.2.S1_a_at	-3.11152	8.30921e-05	thylakoid lumenal protein At1g03610, chloroplastic-like /// thylakoid lumenal protein At1g03610, chloroplastic-like	Glyma12g32970.1	biological_process
	GmaAffx.80084.1.S1_at	-3.09913	1.81559e-05	CASP-like protein At3g23200-like	Glyma10g01020.1	biological_process
	Gma.1587.1.S1_at	-3.08692	1.79924e-06	putative pterin-4-alpha-carbinolamine dehydratase 1-like	Glyma02g09640.1	biological_process
	Gma.12270.1.S1_at	-3.07559	6.3464e-05	benzyl alcohol O-benzoyltransferase-like	Glyma03g40430.1	biological_process
	Gma.7085.1.S1_at	-3.07429	5.07058e-06	phosphoethanolamine N-methyltransferase-like	Glyma05g33790.1	metabolic_process
	Gma.13786.1.S1_at	-3.06212	0.000114333	probable plastid-lipid-associated protein 4, chloroplastic-like	Glyma15g05290.1	biological_process
	GmaAffx.80937.1.S1_at	-3.05865	9.65046e-06	HXXXD-type acyl-transferase family protein	Glyma06g04440.1	biological_process
	Gma.13789.1.A1_at	-3.0563	2.797e-05	TRICHOME BIREFRINGENCE-LIKE 27	Glyma01g04130.1	biological_process
	Gma.8867.1.A1_at	-3.05308	1.37396e-05	UDP-glycosyltransferase 85A2-like	Glyma20g05700.1	metabolic_process
	Gma.14215.1.S1_a_at	-2.98862	2.01187e-05	Protein of unknown function (DUF177)	Glyma11g10880.2	biological_process
	Gma.14822.1.S1_at	-2.97772	1.9628e-06	probable polygalacturonase non-catalytic subunit JP650-like	Glyma02g03960.1	biological_process
	Gma.10591.2.S1_at	-2.9529	1.48846e-05	glycine cleavage system H protein, mitochondrial-like	Glyma11g04530.2	glycine_catabolic_process
	GmaAffx.36998.1.S1_s_at	-2.94837	2.28994e-06	UPF0326 protein At4g17486-like	Glyma20g01040.1	biological_process
	GmaAffx.84164.1.A1_at	-2.93836	5.07058e-06	UDP-glycosyltransferase 75D1-like	Glyma08g11330.1	metabolic_process
	Gma.12786.1.S1_at	-2.92111	9.81402e-07	NAD(P)-binding Rossmann-fold superfamily protein	Glyma12g05030.1	metabolic_process cellular_metabolic_process
	Gma.7254.1.S1_at	-2.91507	0.000148355	probable membrane-associated kinase regulator 6-like	Glyma09g23170.1	biological_process
	Gma.12775.1.S1_a_at	-2.90374	3.2877e-05	Plastid-lipid associated protein PAP / fibrillin family protein	Glyma15g05210.1	biological_process
	Gma.3909.1.S1_at	-2.89495	4.93973e-05	multiple C2 and transmembrane domain-containing protein 2-like	Glyma18g46500.1	biological_process
	Gma.15616.1.S1_at	-2.87519	1.7011e-05	pentatricopeptide repeat-containing protein At2g31400, chloroplastic-like	Glyma18g51190.1	0
	Gma.8862.1.S1_at	-2.86219	1.79924e-06	Photosystem II reaction center PsbP family protein	Glyma10g29380.1	biological_process
	GmaAffx.43441.1.S1_at	-2.86206	2.15909e-05	CDK5RAP1-like protein-like	Glyma11g07790.1	biological_process
	GmaAffx.2475.1.S1_at	-2.83755	7.75308e-05	medium-chain-fatty-acid--CoA ligase-like	Glyma11g33110.1	metabolic_process
	Gma.17237.1.A1_at	-2.83467	5.23415e-05	VQ motif-containing protein	Glyma08g00850.1	biological_process
	GmaAffx.79241.1.S1_at	-2.81998	3.27134e-05	Tetratricopeptide repeat (TPR)-like superfamily protein	Glyma10g29120.1	biological_process
	Gma.10410.1.S1_at	-2.81185	8.55456e-05	photosystem II 11 kDa protein-related	Glyma08g21750.2	biological_process
	Gma.13285.1.S1_at	-2.8077	2.87878e-05	PCTP-like protein-like	Glyma17g00670.4	biological_process
	Gma.13296.1.S1_s_at	-2.79913	3.59848e-05	protein CbbY, chromosomal-like /// protein CbbY, chromosomal-like	Glyma08g14280.5	metabolic_process
	Gma.5513.1.S1_x_at	-2.79665	0.000150482	Haloacid dehalogenase-like hydrolase (HAD) superfamily protein	Glyma07g16020.2	metabolic_process
	GmaAffx.83362.1.S1_at	-2.77892	0.0001073	SOUL heme-binding family protein	Glyma06g24470.1	biological_process
	GmaAffx.81982.2.S1_at	-2.77447	6.37912e-06	hydroxyproline-rich glycoprotein family protein	Glyma10g19710.2	biological_process
	Gma.7000.1.S1_at	-2.7591	1.07954e-05	BolA-like family protein	Glyma02g00320.1	biological_process
	Gma.382.1.A1_at	-2.74784	2.01187e-05	probable carboxylesterase 2-like	Glyma06g04140.1	metabolic_process
	Gma.13420.1.S1_at	-2.74522	0.000325171	glycerol-3-phosphate acyltransferase 6-like	Glyma18g42580.1	biological_process
	GmaAffx.47815.1.A1_at	-2.73253	7.88393e-05	from the Czech roh meaning corner	Glyma08g02090.1	biological_process
	Gma.5513.1.S1_at	-2.72877	0.00020315	Haloacid dehalogenase-like hydrolase (HAD) superfamily protein	Glyma07g16020.2	metabolic_process
	Gma.1939.1.S1_at	-2.72397	4.89066e-05	probable methyltransferase PMT20-like	Glyma01g35220.4	biological_process
	Gma.4531.1.A1_a_at	-2.72079	8.17835e-06	Phosphate-responsive 1 family protein	Glyma06g10710.1	biological_process
	Gma.15811.1.S1_x_at	-2.71031	1.81559e-05	response to low sulfur 2	Glyma06g14430.1	biological_process
	GmaAffx.37877.1.S1_at	-2.70518	2.12637e-06	MAC/Perforin domain-containing protein	Glyma08g05210.1	biological_process
	GmaAffx.65048.1.S1_s_at	-2.69702	2.12637e-05	protein E6-like	Glyma13g30950.2	biological_process
	Gma.4553.1.A1_at	-2.69616	0.00020495	haloalkane dehalogenase 2-like	Glyma07g03260.2	0
	Gma.12748.1.S1_at	-2.69479	0.00137527	transmembrane protein 189-like	Glyma18g11620.1	regulation_of_protein_metabolic_process post-translational_protein_modification
	GmaAffx.89113.1.S1_x_at	-2.69071	1.9628e-06	Nodulin-26 /// SPCP1 protein	Glyma03g34310.2	response_to_salt_stress transport gibberellic_acid_mediated_signaling
	Gma.15847.1.S1_at	-2.68901	0.00022834	NADP-dependent alkenal double bond reductase P1-like	Glyma03g24050.1	response_to_cadmium_ion response_to_oxidative_stress
	Gma.832.2.A1_at	-2.68831	8.84898e-05	protein vip1-like	Glyma18g49310.1	biological_process
	Gma.13306.1.S1_at	-2.68111	3.87654e-05	glyoxylate reductase-like	Glyma07g08970.1	metabolic_process
	Gma.9243.1.S1_at	-2.67841	3.82747e-05	Uncharacterised conserved protein (UCP012943)	Glyma01g14480.1	biological_process
	Gma.13377.1.S1_at	-2.67652	1.24311e-05	thylakoid lumenal protein At1g03610, chloroplastic-like	Glyma13g37510.1	biological_process
	Gma.15430.1.A1_at	-2.67287	0.000184177	Putative phosphoglycerate mutase DET1-like	Glyma01g43030.1	metabolic_process
	GmaAffx.53529.1.S1_at	-2.66747	0.00019579	putative S-adenosyl-L-methionine-dependent methyltransferase MSMEG_0093-like	Glyma04g03430.1	biological_process
	GmaAffx.33059.1.S1_at	-2.66655	3.20591e-05	Pentatricopeptide repeat-containing protein At2g27610-like	Glyma14g36290.1	embryonic_development_ending_in_seed_dormancy
	Gma.12748.2.A1_at	-2.66235	5.02151e-05	transmembrane protein 189-like	Glyma18g11620.1	regulation_of_protein_metabolic_process post-translational_protein_modification
	GmaAffx.73174.1.S1_at	-2.66	2.64979e-05	EPIDERMAL PATTERNING FACTOR-like protein 4-like	Glyma20g28830.1	biological_process
	Gma.6888.1.S1_at	-2.6574	1.37396e-05	inosine-uridine preferring nucleoside hydrolase family protein	Glyma13g28400.2	biological_process
	Gma.2086.1.S1_at	-2.65227	1.34125e-05	arginase	Glyma03g03270.1	polyamine_metabolic_process
	Gma.11820.1.S1_at	-2.6512	1.4721e-06	SOUL heme-binding family protein	Glyma06g24470.2	biological_process
	Gma.14054.1.S1_at	-2.65062	2.25723e-05	TRICHOME BIREFRINGENCE-LIKE 43	Glyma18g12110.1	biological_process
	GmaAffx.11857.1.A1_at	-2.65056	0.000233574	Protein of unknown function (DUF640)	Glyma11g29340.1	biological_process
	GmaAffx.48994.1.S1_at	-2.65048	3.43491e-06	ATP-dependent Clp protease adapter protein ClpS-like	Glyma09g31940.1	biological_process
	GmaAffx.89772.8.S1_x_at	-2.63426	0.000190392	31 kDa protein	Glyma08g21410.2	biological_process
	GmaAffx.36879.1.S1_at	-2.63381	1.14497e-06	Protein of unknown function (DUF688)	Glyma15g08960.1	biological_process
	GmaAffx.74740.1.S1_at	-2.63257	0.000262525	laccase-4-like	Glyma01g27710.1	secondary_cell_wall_biogenesis
	GmaAffx.63548.1.S1_at	-2.62803	1.50482e-05	UDP-glycosyltransferase 85A2-like	Glyma20g05700.1	metabolic_process
	Gma.832.1.S1_a_at	-2.62729	1.37396e-05	protein vip1-like	Glyma09g37380.1	biological_process
	Gma.8156.1.S1_at	-2.62472	2.94421e-06	protein ELF4-LIKE 4-like	Glyma17g05860.1	biological_process
	Gma.8034.2.S1_at	-2.61716	1.4721e-06	Protein of unknown function (DUF1118)	Glyma04g34330.1	biological_process
	Gma.6887.1.S1_at	-2.59296	2.94421e-06	UPF0603 protein At1g54780, chloroplastic-like	Glyma10g29810.1	biological_process
	Gma.3470.1.S1_at	-2.58859	4.41631e-06	VQ motif-containing protein	Glyma19g31080.1	biological_process
	Gma.184.1.S1_at	-2.58481	1.2104e-05	Integral membrane HPP family protein	Glyma17g10480.2	biological_process
	GmaAffx.13040.1.S1_at	-2.57294	9.81402e-06	Ubiquitin-specific protease family C19-related protein	Glyma15g00330.1	biological_process
	GmaAffx.36830.1.A1_at	-2.56631	6.70625e-06	Anthocyanidin 3-O-glucosyltransferase 1-like	Glyma02g47990.1	metabolic_process
	GmaAffx.35617.1.S1_at	-2.56313	3.27134e-07	aldehyde dehydrogenase family 2 member B4, mitochondrial-like	Glyma17g09860.1	response_to_cadmium_ion
	Gma.15811.1.S1_at	-2.5507	4.17096e-05	response to low sulfur 2	Glyma06g14430.1	biological_process
	GmaAffx.57844.1.S1_at	-2.54636	9.48689e-06	probable inactive purple acid phosphatase 27-like /// probable inactive purple acid phosphatase 27-like	Glyma05g03320.1	biological_process
	GmaAffx.31666.1.A1_at	-2.54569	9.2579e-05	anthocyanidin 3-O-glucosyltransferase 1-like	Glyma02g47990.1	metabolic_process
	Gma.16848.1.A1_s_at	-2.5396	3.48398e-05	NAD(P)-binding Rossmann-fold superfamily protein	Glyma12g05030.1	metabolic_process cellular_metabolic_process
	GmaAffx.75355.1.S1_at	-2.52855	0	protein LURP-one-related 15-like	Glyma18g44130.1	response_to_salicylic_acid_stimulus defense_response_to_fungus
	Gma.12387.1.S1_at	-2.51665	2.20816e-05	thylakoid membrane protein slr0575-like	Glyma19g06090.1	biological_process
	Gma.12775.2.A1_at	-2.51238	1.25947e-05	Plastid-lipid associated protein PAP / fibrillin family protein	Glyma08g19810.1	biological_process
	Gma.1369.1.S1_at	-2.49936	4.08918e-06	YGGT family protein	Glyma04g05890.1	biological_process
	Gma.9319.2.S1_at	-2.49795	3.27134e-05	LOB domain-containing protein 38-like	Glyma17g17540.1	biological_process
	Gma.14666.1.S1_at	-2.49168	2.71521e-05	Pyridoxal phosphate phosphatase-related protein	Glyma08g03350.1	metabolic_process
	Gma.9319.1.S1_s_at	-2.48946	0.000157515	LOB domain-containing protein 38-like	Glyma17g17540.1	biological_process
	Gma.7520.1.A1_at	-2.4784	0.000186957	Protein FAF-like, chloroplastic-like /// Uncharacterized LOC100809151	Glyma11g18160.1	biological_process
	Gma.13595.1.A1_at	-2.47493	6.37912e-06	putative quinone-oxidoreductase homolog, chloroplastic-like	Glyma18g32900.1	metabolic_process
	Gma.2576.1.S1_at	-2.474	0.000100921	Zinc finger CCCH domain-containing protein ZFN-like /// Zinc finger CCCH domain-containing protein ZFN-like	Glyma18g47660.1	biological_process
	GmaAffx.91919.1.A1_s_at	-2.46545	0.000151954	EXORDIUM like 2	Glyma08g18980.1	biological_process
	Gma.14570.1.S1_at	-2.46427	3.87654e-05	Polyketide cyclase/dehydrase and lipid transport superfamily protein	Glyma06g09160.1	biological_process
	Gma.17450.1.S1_at	-2.45614	5.79027e-05	nudix hydrolase homolog 17	Glyma11g33590.1	biological_process
	Gma.13865.1.S1_at	-2.45483	9.48689e-06	S-adenosyl-L-methionine-dependent methyltransferases superfamily protein	Glyma15g24000.1	metabolic_process
	Gma.15532.1.S1_at	-2.45308	3.00963e-05	Pectinacetylesterase family protein	Glyma19g41030.1	biological_process
	Gma.2220.1.S1_s_at	-2.45186	0.000131508	Kunitz trypsin protease inhibitor /// uncharacterized LOC100305579 /// trypsin inhibitor	Glyma09g28310.1	biological_process
	Gma.4206.1.S1_s_at	-2.44637	7.85122e-05	isoflavone synthase 1	Glyma07g32330.1	0
	Gma.14047.1.S1_at	-2.44407	0.000573793	Mitochondrial transcription termination factor family protein	Glyma09g11740.1	biological_process
	Gma.13382.1.A1_at	-2.44069	1.79924e-06	Domain of unknown function (DUF1995)	Glyma20g37770.1	biological_process
	Gma.15811.1.S1_s_at	-2.43131	6.85346e-05	response to low sulfur 2	Glyma06g14430.1	biological_process
	GmaAffx.48534.2.S1_at	-2.42663	1.37396e-05	stomagen	Glyma08g45890.1	biological_process
	GmaAffx.85726.1.S1_at	-2.41815	5.41407e-05	Rhodanese/Cell cycle control phosphatase superfamily protein	Glyma18g00460.2	biological_process
	Gma.6587.1.S1_at	-2.41409	7.40959e-05	protein E6-like	Glyma13g30950.2	biological_process
	Gma.13443.1.S1_at	-2.4124	6.05198e-06	TRICHOME BIREFRINGENCE-LIKE 38	Glyma02g15840.1	biological_process
	Gma.15798.1.S1_at	-2.41213	0.000153262	Ankyrin repeat family protein	Glyma18g48310.1	biological_process
	Gma.15829.4.S1_s_at	-2.41198	4.74345e-05	zinc finger CCCH domain-containing protein ZFN-like	Glyma10g31370.3	biological_process
	GmaAffx.48942.1.S1_at	-2.40811	0.00101183	bifunctional dihydroflavonol 4-reductase/flavanone 4-reductase-like	Glyma09g40580.1	brassinosteroid_metabolic_process flavonoid_biosynthetic_process regulation_of_brassinosteroid_biosynthetic_process
	GmaAffx.11383.1.S1_at	-2.39228	0.00325057	Tetratricopeptide repeat (TPR)-like superfamily protein	Glyma19g01100.1	biological_process
	GmaAffx.10633.1.S1_at	-2.3718	0.000448828	pentatricopeptide repeat-containing protein At4g18750, chloroplastic-like	Glyma15g09110.1	0
	Gma.3556.1.S1_at	-2.37177	5.39771e-06	WW domain-containing oxidoreductase-like	Glyma20g30080.1	metabolic_process
	Gma.4313.1.S1_a_at	-2.35954	0.00046682	protein LURP-one-related 4-like	Glyma08g01620.1	biological_process
	Gma.10919.2.S1_at	-2.35841	7.40959e-05	zinc finger A20 and AN1 domain-containing stress-associated protein 4-like	Glyma19g37840.1	biological_process
	Gma.15829.2.S1_a_at	-2.35685	4.62895e-05	zinc finger CCCH domain-containing protein ZFN-like /// zinc finger CCCH domain-containing protein ZFN-like	Glyma20g36140.1	biological_process
	Gma.6987.1.S1_at	-2.35536	0.000159478	probable plastid-lipid-associated protein 8, chloroplastic-like	Glyma17g29660.2	biological_process
	Gma.16735.2.S1_at	-2.34554	0.000634313	isoflavone reductase homolog A622-like	Glyma01g37820.1	response_to_cadmium_ion response_to_oxidative_stress
	Gma.6549.1.S1_at	-2.3133	4.97244e-05	pathogenesis-related protein-1-like	Glyma15g06770.1	biological_process
	Gma.5513.1.S1_s_at	-2.31126	0.000290822	Haloacid dehalogenase-like hydrolase (HAD) superfamily protein	Glyma07g16020.3	metabolic_process
	GmaAffx.86001.1.S1_at	-2.30695	7.09881e-05	pentatricopeptide repeat-containing protein At3g26630, chloroplastic-like	Glyma16g04920.1	biological_process
	Gma.6636.2.S1_a_at	-2.30509	0.000508366	isoflavone 7-O-methyltransferase-like	Glyma08g27070.1	0
	GmaAffx.85050.1.S1_at	-2.30406	6.37912e-06	probable methyltransferase PMT11-like	Glyma02g41770.1	biological_process
	Gma.18103.1.A1_at	-2.29668	0.000140504	Lactoylglutathione lyase / glyoxalase I family protein	Glyma13g16610.1	metabolic_process
	GmaAffx.29956.1.S1_s_at	-2.295	1.73381e-05	SOUL heme-binding family protein	Glyma02g02350.1	biological_process
	GmaAffx.89772.8.S1_at	-2.28614	0.000294748	31 kDa protein	Glyma08g21410.2	biological_process
	GmaAffx.74194.1.S1_at	-2.28518	0.000228667	3-ketodihydrosphingosine reductase-like	Glyma05g10390.1	metabolic_process
	Gma.6734.1.S1_at	-2.28511	4.74345e-06	HISTIDINE TRIAD NUCLEOTIDE-BINDING 2	Glyma15g17330.1	biological_process
	Gma.14306.1.A1_at	-2.28206	9.37239e-05	pentatricopeptide repeat-containing protein At3g42630-like	Glyma03g04350.1	0
	GmaAffx.27237.1.S1_at	-2.27823	0.000805568	Protein of unknown function (DUF761)	Glyma13g16410.1	biological_process
	Gma.7726.1.A1_at	-2.27512	0.00034071	calcium-binding protein PBP1-like	Glyma06g40330.1	biological_process
	GmaAffx.62117.1.S1_at	-2.26658	0.00122806	Pyridoxal phosphate phosphatase-related protein	Glyma08g03350.1	metabolic_process
	Gma.17474.1.S1_at	-2.2661	0.000892422	multiple C2 and transmembrane domain-containing protein 1-like	Glyma08g26090.1	biological_process
	Gma.13735.1.S1_at	-2.26442	3.56576e-05	YGGT family protein	Glyma06g05880.1	biological_process
	GmaAffx.13655.1.A1_at	-2.2622	1.11226e-05	Probable plastid-lipid-associated protein 8, chloroplastic-like	Glyma17g29660.1	biological_process
	Gma.667.2.S1_at	-2.25898	2.06095e-05	29 kDa ribonucleoprotein A, chloroplastic-like	Glyma06g10490.1	biological_process
	Gma.5422.1.S1_at	-2.25696	3.38584e-05	homolog of Synechocystis YCF37	Glyma11g06470.1	biological_process
	GmaAffx.92878.1.S1_s_at	-2.25049	0.000158006	Lipase/lipooxygenase, PLAT/LH2 family protein	Glyma08g14550.1	biological_process
	Gma.16971.1.S1_at	-2.24939	0.000321736	ycf49-like protein-like	Glyma01g42250.2	biological_process
	GmaAffx.9950.1.S1_at	-2.24492	2.45351e-06	Acyl-CoA N-acyltransferases (NAT) superfamily protein	Glyma08g26160.1	metabolic_process
	GmaAffx.52057.1.S1_at	-2.24245	2.55165e-05	UDP-glucuronate 4-epimerase 3-like	Glyma09g36740.1	nucleotide-sugar_metabolic_process
	GmaAffx.28586.1.S1_at	-2.23406	0.000184504	Protein of unknown function (DUF3411)	Glyma11g16260.1	biological_process
	Gma.11037.1.S1_at	-2.23354	8.83262e-06	glyceraldehyde-3-phosphate dehydrogenase A, chloroplastic-like	Glyma19g28240.1	response_to_cold glycolysis response_to_light_stimulus peptidyl-cysteine_S-nitrosylation response_to_sucrose_stimulus
	Gma.16829.1.S1_x_at	-2.23316	1.50482e-05	nodulin-26 /// SPCP1 protein	Glyma03g34310.2	response_to_salt_stress transport gibberellic_acid_mediated_signaling
	GmaAffx.16966.1.S1_at	-2.23039	0.00141436	probable inactive purple acid phosphatase 27-like	Glyma06g17860.1	biological_process
	Gma.15039.1.S1_at	-2.20842	8.17835e-07	Peroxisomal membrane 22 kDa (Mpv17/PMP22) family protein	Glyma12g34950.1	biological_process
	Gma.2612.1.S1_at	-2.20633	2.94421e-06	Acetamidase/Formamidase family protein	Glyma17g17530.2	metabolic_process
	GmaAffx.90056.1.S1_s_at	-2.20138	0.00284803	nudix hydrolase homolog 17	Glyma11g33590.1	biological_process
	Gma.7825.1.A1_at	-2.1987	1.03047e-05	Plant protein of unknown function (DUF828)	Glyma07g30330.1	biological_process
	Gma.4531.2.S1_at	-2.19798	1.22675e-05	Phosphate-responsive 1 family protein	Glyma06g10710.1	biological_process
	Gma.13318.1.S1_at	-2.19619	3.00963e-05	putative PAP-specific phosphatase, mitochondrial-like	Glyma15g07240.1	sulfur_metabolic_process
	Gma.1487.1.A1_at	-2.18795	1.9628e-06	NAD(P)-binding Rossmann-fold superfamily protein	Glyma05g26000.3	metabolic_process cellular_metabolic_process
	Gma.1919.1.S1_at	-2.18794	0.000771546	Protein of unknown function (DUF1218)	Glyma13g35510.1	biological_process
	Gma.5611.1.S1_at	-2.18775	8.34192e-05	isoflavone 2'-hydroxylase-like	Glyma09g05440.1	biological_process
	GmaAffx.24379.1.S1_at	-2.18664	1.01412e-05	tropinone reductase homolog	Glyma11g14390.1	metabolic_process
	GmaAffx.64286.1.A1_at	-2.17595	2.48622e-05	UDP-glycosyltransferase 73B4-like	Glyma08g46270.1	biological_process
	Gma.2416.1.S1_at	-2.17503	0.000177143	Rubber elongation factor protein (REF)	Glyma05g27980.1	biological_process
	GmaAffx.25486.1.S1_at	-2.16927	1.94645e-05	probable glycosyltransferase At3g42180-like	Glyma04g33600.1	biological_process
	Gma.8711.1.S1_at	-2.16373	7.0661e-05	binding	Glyma08g14760.1	biological_process
	GmaAffx.82887.1.S1_at	-2.14892	0.000983856	probable rhamnose biosynthetic enzyme 1-like	Glyma18g12660.1	nucleotide-sugar_metabolic_process UDP-rhamnose_biosynthetic_process
	Gma.3869.1.S1_at	-2.13901	2.81335e-05	Protein of unknown function (DUF1195)	Glyma14g08230.2	biological_process
	GmaAffx.42570.1.A1_at	-2.13475	4.13825e-05	probable methyltransferase PMT13-like	Glyma07g08360.1	GO:0008150
	Gma.6664.1.S1_s_at	-2.1328	2.25723e-05	nodulin-26	Glyma03g34310.2	response_to_salt_stress transport gibberellic_acid_mediated_signaling
	Gma.15776.1.A1_at	-2.13085	0.000171091	TRAM, LAG1 and CLN8 (TLC) lipid-sensing domain containing protein	Glyma17g37210.1	biological_process
	GmaAffx.12727.1.A1_at	-2.12919	8.83262e-06	Acyl-CoA N-acyltransferases (NAT) superfamily protein	Glyma02g14010.1	metabolic_process
	GmaAffx.89865.1.A1_s_at	-2.1253	0.00017698	Protein of Unknown Function (DUF239)	Glyma15g42010.1	biological_process
	Gma.5342.1.S1_at	-2.12342	6.37912e-06	peroxisomal 2,4-dienoyl-CoA reductase-like	Glyma08g25810.1	metabolic_process
	Gma.296.1.S1_at	-2.12206	4.74345e-06	proton gradient regulation 7	Glyma08g23800.1	biological_process
	Gma.6548.1.S1_at	-2.11995	0.000140995	UDP-Glycosyltransferase superfamily protein	Glyma17g37230.1	biosynthetic_process
	Gma.15846.1.A1_at	-2.11977	8.19471e-05	UDP-glucosyl transferase 88A1	Glyma16g29400.1	metabolic_process
	Gma.10991.1.S1_at	-2.1191	3.76204e-06	Domain of unknown function (DUF1995)	Glyma10g29540.1	biological_process
	Gma.6470.1.S1_at	-2.11828	2.12637e-06	outer envelope membrane protein 7	Glyma19g33710.1	biological_process
	Gma.12848.1.A1_at	-2.11217	5.38136e-05	CBS domain-containing protein CBSCBSPB3-like	Glyma06g16570.2	0
	Gma.2686.1.S1_s_at	-2.11182	0.00416213	isoflavone reductase-like	Glyma11g07510.1	response_to_cadmium_ion
	GmaAffx.49037.1.S1_at	-2.109	8.83262e-06	pentatricopeptide repeat-containing protein At5g66520-like	Glyma01g37890.1	biological_process
	GmaAffx.20041.1.S1_at	-2.10757	2.06095e-05	protein PAM68, chloroplastic-like	Glyma01g35170.1	biological_process
	GmaAffx.86571.1.S1_at	-2.10632	7.933e-05	probable phosphoglycerate mutase gpmB-like /// 2,3-bisphosphoglycerate-dependent phosphoglycerate mutase-like	Glyma15g08010.2	metabolic_process
	Gma.9832.1.S1_at	-2.10439	1.11226e-05	receptor protein kinase-like protein At4g34220-like	Glyma20g26520.1	biological_process
	GmaAffx.68076.1.S1_at	-2.1025	1.52117e-05	probable methyltransferase PMT7-like	Glyma0024s00260.1	biological_process
	Gma.16851.1.S1_at	-2.10084	0.000165693	cytosolic purine 5'-nucleotidase-like	Glyma04g03410.1	biological_process
	GmaAffx.26456.1.S1_at	-2.10009	0.000262852	NHL repeat-containing protein 2-like	Glyma19g41590.1	metabolic_process
	GmaAffx.88316.1.S1_at	-2.09795	0.000132489	Maf-like protein DDB_G0281937-like	Glyma17g36930.1	biological_process
	GmaAffx.47038.1.S1_at	-2.09561	7.68765e-06	Acid phosphatase/vanadium-dependent haloperoxidase-related protein	Glyma19g44500.1	biological_process
	GmaAffx.79429.1.S1_at	-2.08626	6.26462e-05	heme-binding protein 2-like	Glyma15g39740.1	biological_process
	Gma.15500.1.S1_at	-2.08583	8.48913e-05	Calcium-binding EF-hand family protein	Glyma15g03460.1	biological_process
	GmaAffx.47759.1.S1_at	-2.0822	8.83262e-06	transmembrane protein 56-B-like	Glyma02g40520.1	0
	Gma.692.1.A1_at	-2.07519	0.000205604	probable phosphoglycerate mutase gpmB-like	Glyma13g31320.2	metabolic_process
	GmaAffx.15161.3.S1_s_at	-2.07202	3.81111e-05	BTB/POZ domain-containing protein At3g05675-like	Glyma03g36080.1	0
	Gma.13868.1.S1_at	-2.069	2.01187e-05	glyceraldehyde-3-phosphate dehydrogenase B subunit	Glyma06g01850.3	response_to_cadmium_ion response_to_cold glycolysis response_to_light_stimulus reductive_pentose-phosphate_cycle response_to_sucrose_stimulus
	Gma.13229.1.A1_at	-2.069	9.55232e-05	Ycf49-like protein-like	Glyma01g42250.3	biological_process
	Gma.10899.1.S1_at	-2.06898	3.22227e-05	SOUL heme-binding family protein	Glyma02g02350.1	biological_process
	GmaAffx.5737.1.S1_at	-2.06844	0.000107954	UDP-glycosyltransferase 85A7-like	Glyma15g05980.1	metabolic_process
	Gma.5992.1.S1_at	-2.0522	0.000389944	aldehyde dehydrogenase family 2 member C4-like	Glyma08g04370.3	phenylpropanoid_biosynthetic_process
	GmaAffx.763.1.S1_at	-2.04204	0.000893403	proton gradient regulation 7	Glyma08g23800.1	biological_process
	Gma.7892.1.A1_at	-2.04069	6.86982e-06	glycerophosphoryl diester phosphodiesterase-like	Glyma05g00360.1	metabolic_process
	Gma.12775.1.S1_at	-2.03607	2.58436e-05	probable plastid-lipid-associated protein 4, chloroplastic-like	Glyma15g05210.1	biological_process
	Gma.6514.1.S1_at	-2.03592	8.50549e-06	zinc finger CCCH domain-containing protein ZFN-like	Glyma09g38650.2	biological_process
	GmaAffx.90767.1.S1_s_at	-2.03398	6.60811e-05	ACT domain-containing protein	Glyma18g52600.1	metabolic_process
	GmaAffx.6733.1.S1_at	-2.03358	0.000126437	TRICHOME BIREFRINGENCE-LIKE 27	Glyma02g03630.1	biological_process
	Gma.5241.2.S1_a_at	-2.03299	0.000235373	cytosolic endo-beta-N-acetylglucosaminidase-like	Glyma14g06120.2	biological_process
	GmaAffx.86752.1.S1_at	-2.02625	0.000183522	Protein of unknown function (DUF3411)	Glyma16g34740.1	biological_process
	GmaAffx.83384.1.S1_at	-2.02547	0.000312577	inosine-uridine preferring nucleoside hydrolase family protein	Glyma13g28400.2	biological_process
	Gma.11910.1.S1_at	-2.01636	1.22675e-05	proline-rich family protein	Glyma04g16410.1	biological_process
	GmaAffx.41489.1.A1_at	-2.01566	9.50325e-05	Protein of unknown function (DUF620)	Glyma15g41770.1	biological_process
	GmaAffx.11648.1.S1_at	-2.01542	0.000137887	UDP-glucuronate 4-epimerase 6-like	Glyma05g28510.1	nucleotide-sugar_metabolic_process
	Gma.17535.1.S1_at	-2.01095	9.81402e-07	RmlC-like cupins superfamily protein	Glyma10g38960.2	biological_process
	Gma.13225.1.S1_at	-2.00725	2.1918e-05	UPF0308 protein At2g37240, chloroplastic-like	Glyma17g17050.1	biological_process
	Gma.13488.1.S1_at	-2.00678	4.72709e-05	ChaC-like family protein	Glyma13g03160.1	biological_process
	Gma.2292.2.S1_a_at	-2.00643	7.49137e-05	GDP-D-mannose 3,5-epimerase	Glyma19g43410.1	nucleotide-sugar_metabolic_process L-ascorbic_acid_biosynthetic_process
	Gma.14115.1.S1_at	-1.99615	4.08918e-06	thylakoid lumenal 17.9 kDa protein, chloroplastic-like	Glyma06g17750.2	biological_process
	GmaAffx.84155.1.A1_at	-1.99495	2.15909e-05	formyltetrahydrofolate deformylase-like /// formyltetrahydrofolate deformylase-like	Glyma05g04750.1	biosynthetic_process purine_ribonucleotide_biosynthetic_process photorespiration tetrahydrofolate_metabolic_process
	Gma.2452.1.S1_at	-1.98974	2.78064e-06	haloalkane dehalogenase-like	Glyma03g23870.1	0
	Gma.1326.1.S1_at	-1.98731	0.000981402	pectate lyase precursor	Glyma17g13550.1	biological_process
	GmaAffx.91543.1.S1_at	-1.98684	3.33677e-05	AIG2-like (avirulence induced gene) family protein	Glyma06g08270.1	biological_process
	GmaAffx.25294.1.S1_at	-1.97579	0.000635131	medium-chain-fatty-acid--CoA ligase-like	Glyma01g44240.1	metabolic_process
	GmaAffx.58038.1.S1_at	-1.97036	6.49361e-05	TRICHOME BIREFRINGENCE-LIKE 23	Glyma05g37030.1	biological_process
	Gma.3285.1.S1_at	-1.96602	0.000128727	Protein of unknown function (DUF567)	Glyma01g32070.1	metabolic_process
	GmaAffx.12210.1.A1_at	-1.96461	0.000303744	Mitochondrial transcription termination factor family protein	Glyma15g23480.1	biological_process
	Gma.16567.2.S1_at	-1.95998	0.000598328	haloacid dehalogenase-like hydrolase domain-containing protein 3-like /// haloacid dehalogenase-like hydrolase domain-containing protein 3-like	Glyma19g31340.1	metabolic_process
	GmaAffx.76884.1.S1_at	-1.95784	0.00243175	NHL repeat-containing protein 2-like	Glyma19g41590.1	metabolic_process
	GmaAffx.15075.1.S1_at	-1.95547	0.000209857	methenyltetrahydrofolate synthase domain-containing protein-like	Glyma16g27960.1	metabolic_process
	Gma.15233.1.S1_at	-1.94832	0.00024028	probable inactive purple acid phosphatase 27-like	Glyma06g17860.1	biological_process
	Gma.15324.2.A1_at	-1.94457	0.000608306	TatD related DNase	Glyma16g26700.2	metabolic_process
	Gma.8063.1.S1_at	-1.9445	0.000118095	Protein of unknown function (DUF1685)	Glyma07g34280.1	biological_process
	Gma.15027.2.S1_at	-1.94445	3.64755e-05	glycine dehydrogenase [decarboxylating], mitochondrial-like	Glyma04g05420.2	glycine_catabolic_process glycine_decarboxylation_via_glycine_cleavage_system
	Gma.5342.2.S1_at	-1.94098	0.000729182	peroxisomal 2,4-dienoyl-CoA reductase-like	Glyma08g25810.1	metabolic_process
	Gma.17586.1.S1_at	-1.93787	0.00105844	reticulon-like protein B8-like	Glyma18g14460.1	0
	GmaAffx.20258.1.S1_at	-1.93645	0.000169946	Acyl-CoA N-acyltransferases (NAT) superfamily protein	Glyma02g14010.1	metabolic_process
	GmaAffx.29594.1.A1_at	-1.93432	0.000238481	Thylakoid membrane protein slr0575-like	Glyma19g06090.2	biological_process
	GmaAffx.31772.1.S1_at	-1.92195	0.000164385	Protein of unknown function (DUF620)	Glyma18g03550.1	biological_process
	GmaAffx.19349.1.A1_at	-1.92188	4.44902e-05	anthocyanidin 5,3-O-glucosyltransferase-like	Glyma09g29160.1	metabolic_process
	GmaAffx.20432.1.S1_at	-1.92071	1.32489e-05	Chaperonin-like RbcX protein	Glyma14g01340.1	biological_process
	GmaAffx.92356.1.S1_s_at	-1.91736	2.1918e-05	inositol monophosphatase 3-like /// inositol monophosphatase 3-like	Glyma15g12230.2	sulfur_metabolic_process L-ascorbic_acid_biosynthetic_process
	Gma.15847.2.S1_at	-1.91601	1.03047e-05	NADP-dependent alkenal double bond reductase P1-like	Glyma03g24050.1	response_to_cadmium_ion response_to_oxidative_stress
	Gma.832.1.S1_at	-1.91402	0.000167983	protein vip1-like	Glyma09g37380.1	biological_process
	Gma.5793.6.S1_at	-1.91058	6.21555e-06	photosystem II reaction center W	Glyma02g16000.1	biological_process
	GmaAffx.36017.1.S1_at	-1.909	0.0081216	DPP6 N-terminal domain-like protein	Glyma06g12250.1	metabolic_process
	GmaAffx.87338.1.S1_at	-1.9074	4.10553e-05	protein DCL, chloroplastic-like	Glyma04g04450.1	biological_process
	Gma.6514.2.S1_a_at	-1.8918	0.000170273	zinc finger CCCH domain-containing protein ZFN-like	Glyma09g38650.2	biological_process
	Gma.2018.1.A1_at	-1.89128	4.04011e-05	acyl-CoA-binding domain-containing protein 4-like	Glyma17g02680.1	biological_process
	GmaAffx.59154.1.S1_at	-1.88976	0.000494136	Calmodulin binding protein-like	Glyma08g04920.2	biological_process
	GmaAffx.1647.2.A1_s_at	-1.88317	0.00217299	haloalkane dehalogenase-like	Glyma03g23870.1	0
	GmaAffx.14131.1.S1_at	-1.87713	0.000156861	mannan endo-1,4-beta-mannosidase 2-like	Glyma12g33190.1	biological_process
	GmaAffx.13717.1.S1_at	-1.87528	0.00010959	probable pectate lyase 22-like	Glyma04g36520.1	biological_process
	GmaAffx.93459.1.S1_s_at	-1.87326	0.000276428	probable methyltransferase PMT11-like	Glyma02g41770.1	biological_process
	GmaAffx.73153.1.S1_at	-1.86569	0.000497407	CBS domain-containing protein CBSCBSPB3-like	Glyma06g16570.2	0
	Gma.3454.1.S1_a_at	-1.86427	1.39032e-05	Rhodanese/Cell cycle control phosphatase superfamily protein	Glyma19g32770.2	biological_process
	Gma.13330.1.S1_at	-1.8622	0.00033384	Lactoylglutathione lyase / glyoxalase I family protein	Glyma13g16610.1	metabolic_process
	Gma.796.1.S1_at	-1.85625	0.00036639	probable pectate lyase 12-like	Glyma20g24670.1	biological_process
	GmaAffx.60353.1.S1_at	-1.8528	0.000303908	probable polygalacturonase non-catalytic subunit JP650-like	Glyma02g03960.1	biological_process
	GmaAffx.73641.1.S1_at	-1.85229	0.000121694	methyltransferase-like protein 7A-like	Glyma02g12160.1	metabolic_process
	GmaAffx.20041.1.S1_s_at	-1.85025	3.76204e-06	protein PAM68, chloroplastic-like	Glyma01g35170.1	biological_process
	GmaAffx.83068.1.S1_at	-1.84801	0.00204819	TVP38/TMEM64 family membrane protein slr0305-like	Glyma08g26000.2	biological_process
	GmaAffx.57319.1.S1_at	-1.84764	0.000996451	UPF0176 protein pc0378-like	Glyma05g33510.1	biological_process
	Gma.7146.1.A1_at	-1.8459	9.37239e-05	rho GDP-dissociation inhibitor 1-like	Glyma15g12150.1	biological_process
	Gma.16981.1.S1_at	-1.84511	1.11226e-05	WPP domain-interacting tail-anchored protein 2-like	Glyma02g13880.1	biological_process
	GmaAffx.12869.1.A1_at	-1.84186	4.62895e-05	probable plastid-lipid-associated protein 10, chloroplastic-like	Glyma07g00410.1	biological_process
	GmaAffx.76446.1.S1_at	-1.8384	2.61707e-05	formimidoyltransferase-cyclodeaminase-like	Glyma12g32830.1	metabolic_process
	Gma.11401.1.A1_at	-1.83406	1.37396e-05	probable carboxylesterase 2-like	Glyma07g33330.1	0
	Gma.9539.2.S1_at	-1.8306	0.00118226	Protein of unknown function, DUF593	Glyma08g10040.1	biological_process
	Gma.13271.2.S1_at	-1.83049	0.000118913	Domain of unknown function (DUF1995)	Glyma01g35030.1	biological_process
	Gma.1451.1.S1_at	-1.82866	1.37396e-05	ACT domain-containing protein	Glyma18g52600.1	metabolic_process
	GmaAffx.5985.1.S1_at	-1.82214	1.11226e-05	probable inactive purple acid phosphatase 29-like	Glyma07g05310.2	biological_process
	Gma.15850.2.S1_a_at	-1.81944	0.000211656	proline synthase co-transcribed bacterial homolog protein-like	Glyma08g43230.3	biological_process
	Gma.817.1.A1_s_at	-1.81821	0.00245956	zinc finger Ran-binding domain-containing protein 2-like	Glyma06g24770.1	biological_process
	Gma.2166.2.S1_at	-1.81699	4.95608e-05	pentatricopeptide repeat-containing protein At5g21222-like	Glyma05g35470.1	biological_process
	Gma.632.1.A1_at	-1.81503	0.000143448	choline monooxygenase, chloroplastic-like	Glyma17g06510.1	cellular_aromatic_compound_metabolic_process
	Gma.10334.1.S1_at	-1.81319	3.43491e-06	protein IQ-DOMAIN 1-like	Glyma20g31810.1	biological_process
	GmaAffx.51062.1.S1_at	-1.80695	0.000398449	pentatricopeptide repeat-containing protein At1g11290-like	Glyma03g25720.1	biological_process
	GmaAffx.49284.1.A1_s_at	-1.80493	0.000243879	UDP-glycosyltransferase 73B5-like	Glyma16g03760.2	metabolic_process
	Gma.850.1.S1_at	-1.79586	0.000764349	Glycoprotein membrane precursor GPI-anchored	Glyma10g39690.1	biological_process
	Gma.7331.1.S1_at	-1.79419	0.000242079	protein KIAA0664 homolog	Glyma06g30000.1	biological_process
	GmaAffx.92356.1.S1_at	-1.79258	0.000146065	inositol monophosphatase 3-like	Glyma15g12230.2	sulfur_metabolic_process L-ascorbic_acid_biosynthetic_process
	Gma.1326.1.S1_a_at	-1.79115	0.000161931	probable pectate lyase 22-like /// pectate lyase precursor	Glyma17g13550.1	biological_process
	Gma.15759.1.A1_at	-1.78693	0.000493645	histidine triad nucleotide-binding 3	Glyma08g45960.1	biological_process
	GmaAffx.55744.1.S1_s_at	-1.78604	0.000171091	phosphatase IMPL1, chloroplastic-like	Glyma06g25880.2	sulfur_metabolic_process
	GmaAffx.93453.1.S1_s_at	-1.78083	0.00015866	benzyl alcohol O-benzoyltransferase-like	Glyma02g00340.1	biological_process
	Gma.4859.1.S1_at	-1.77465	0.000936258	putative uncharacterized hydrolase YOR131C-like	Glyma10g33470.1	metabolic_process
	GmaAffx.22641.1.S1_at	-1.77351	4.62895e-05	DUF246 domain-containing protein At1g04910-like	Glyma17g08970.1	biological_process
	GmaAffx.69998.1.S1_at	-1.773	7.52409e-05	Plant protein of unknown function (DUF828)	Glyma19g33740.1	biological_process
	GmaAffx.3251.1.S1_at	-1.76614	0.00114988	Pyridoxal phosphate (PLP)-dependent transferases superfamily protein	Glyma17g14140.1	biological_process
	GmaAffx.80098.1.S1_at	-1.76143	0.000655086	probable carboxylesterase 2-like	Glyma06g04140.1	metabolic_process
	Gma.2191.1.S1_at	-1.75822	0.000246823	DUF246 domain-containing protein At1g04910-like	Glyma08g23770.1	0
	GmaAffx.2676.1.A1_at	-1.75713	0.000114988	primary amine oxidase-like	Glyma15g43210.2	biological_process
	Gma.7736.1.A1_at	-1.75553	6.86982e-06	resistance to phytophthora 1	Glyma03g30610.1	biological_process
	GmaAffx.63719.1.S1_at	-1.7543	0.000115969	Acyl-CoA N-acyltransferases (NAT) superfamily protein	Glyma01g04090.2	metabolic_process
	Gma.7133.1.S1_at	-1.75272	0.000669807	pentatricopeptide repeat-containing protein At1g31920-like	Glyma01g01480.1	biological_process
	GmaAffx.90716.1.S1_at	-1.75198	6.06834e-05	Ribosomal protein L12/ ATP-dependent Clp protease adaptor protein ClpS family protein	Glyma02g10860.1	biological_process
	Gma.3537.1.S1_at	-1.75195	0.000146393	phosphoglycerate mutase-like protein	Glyma04g09590.1	biological_process
	Gma.883.1.S1_at	-1.75038	1.37396e-05	thylakoid lumenal 17.4 kDa protein, chloroplastic-like	Glyma04g41210.2	biological_process
	GmaAffx.89828.1.S1_s_at	-1.74961	5.08694e-05	isoflavone reductase homolog A622-like	Glyma11g07490.1	biological_process
	GmaAffx.56556.1.S1_at	-1.74109	0.00150874	transmembrane protein 115-like	Glyma10g35620.1	biological_process
	Gma.8052.1.S1_at	-1.73167	0.00114579	Protein of unknown function (DUF707)	Glyma05g30830.1	biological_process
	Gma.7751.1.A1_at	-1.73149	0.000742431	protein notum homolog	Glyma02g00930.1	biological_process
	Gma.12949.1.A1_at	-1.73118	2.1918e-05	protein PLASTID MOVEMENT IMPAIRED 2-like	Glyma05g09180.2	biological_process
	Gma.16932.1.S1_at	-1.72432	0.000175017	Probable carboxylesterase 18-like	Glyma09g28580.1	biological_process
	GmaAffx.65758.1.S1_at	-1.72408	0.000434761	armadillo repeat only 2	Glyma01g37080.1	biological_process
	GmaAffx.93401.1.S1_at	-1.72126	0.011506	Oxidoreductase family protein	Glyma02g08390.1	metabolic_process
	Gma.11522.2.S1_at	-1.71609	2.37172e-05	Protein of unknown function (DUF579)	Glyma01g39590.1	biological_process
	Gma.3960.1.S1_at	-1.71494	0.00366178	pyruvate dehydrogenase E1 component subunit beta-like	Glyma08g10200.1	metabolic_process
	Gma.4569.1.S1_at	-1.71076	1.83195e-05	Protein of unknown function (DUF1118)	Glyma06g22220.1	biological_process
	GmaAffx.78287.2.S1_at	-1.71017	0.00215238	pentatricopeptide repeat-containing protein At3g53700, chloroplastic-like	Glyma13g19420.1	biological_process
	GmaAffx.36671.1.S1_at	-1.70638	0.00473559	Tudor/PWWP/MBT superfamily protein	Glyma10g33560.1	biological_process
	GmaAffx.83058.1.S1_at	-1.70612	0.000106319	COBW domain-containing protein 2-like	Glyma10g43740.1	0
	GmaAffx.45957.2.S1_at	-1.70563	0.000304725	CASP-like protein GSVIVT00013502001-like	Glyma17g01130.2	biological_process
	GmaAffx.23550.1.S1_at	-1.70501	0.000110735	plant natriuretic peptide A	Glyma17g12760.1	biological_process
	Gma.5557.1.S1_at	-1.70391	0.000224414	glyoxylate reductase-like	Glyma07g02260.1	metabolic_process
	Gma.13877.1.A1_at	-1.69804	9.22518e-05	phosphatase IMPL1, chloroplastic-like	Glyma06g25880.1	sulfur_metabolic_process
	Gma.6415.1.S1_s_at	-1.69728	0.00109901	Yippee family putative zinc-binding protein	Glyma11g35110.1	biological_process
	Gma.4659.1.S1_at	-1.69358	0.00034987	primary amine oxidase-like	Glyma01g07860.1	biological_process
	Gma.17207.1.S1_at	-1.69004	3.58212e-05	GEM-like protein 2-like	Glyma13g34510.1	biological_process
	Gma.5632.1.S1_at	-1.68836	5.9702e-05	MD-2-related lipid recognition domain-containing protein / ML domain-containing protein	Glyma02g43790.1	biological_process
	Gma.4988.1.S1_at	-1.68589	0.000775635	protein N-terminal asparagine amidohydrolase-like	Glyma08g15850.1	biological_process
	Gma.12999.1.A1_at	-1.6841	0.000131508	UDP-glycosyltransferase 73B3-like	Glyma02g11670.1	flavonol_biosynthetic_process response_to_other_organism
	Gma.17681.1.S1_at	-1.68233	0.00246774	NAD(P)-binding Rossmann-fold superfamily protein	Glyma17g20290.1	metabolic_process
	Gma.3425.1.S1_at	-1.67833	6.60811e-05	Pentatricopeptide repeat-containing protein At3g46610-like	Glyma16g07160.1	biological_process
	Gma.4311.1.S1_at	-1.66901	0.000236191	peptide methionine sulfoxide reductase B2, chloroplastic-like	Glyma13g32680.1	biological_process
	Gma.17062.1.S1_at	-1.66671	3.99104e-05	Protein of unknown function (DUF640)	Glyma13g34550.1	biological_process
	Gma.3079.1.S1_at	-1.66307	5.18508e-05	TVP38/TMEM64 family membrane protein slr0305-like	Glyma08g26000.2	biological_process
	GmaAffx.92107.1.S1_s_at	-1.65938	0.000371134	Protein of unknown function (DUF1685)	Glyma11g06000.1	biological_process
	GmaAffx.39605.1.S1_at	-1.65503	3.04235e-05	ferredoxin-related	Glyma06g05860.1	biological_process
	Gma.6187.1.S1_at	-1.65132	5.23415e-05	UDP-glycosyltransferase 85A2-like	Glyma14g35160.1	metabolic_process
	Gma.1078.1.A1_at	-1.65102	9.22518e-05	protein-O-fucosyltransferase 2	Glyma16g01730.1	metabolic_process
	GmaAffx.32826.1.S1_s_at	-1.64976	0.000229648	nudix hydrolase 20, chloroplastic-like	Glyma09g31960.1	biological_process
	Gma.16732.1.S1_at	-1.64641	0.000301454	COBW domain-containing protein 2-like	Glyma10g43740.1	metabolic_process
	GmaAffx.87950.1.S1_at	-1.64231	0.000175507	pentatricopeptide repeat-containing protein At1g30610, chloroplastic-like	Glyma11g11810.1	embryonic_development_ending_in_seed_dormancy
	GmaAffx.8436.1.S1_at	-1.64147	0.000444902	protein SAMHD1 homolog	Glyma02g03920.1	metabolic_process
	GmaAffx.74260.1.S1_at	-1.64119	1.94645e-05	ZF-HD homeobox protein At4g24660-like	Glyma05g01060.1	biological_process
	Gma.1007.2.S1_at	-1.63415	1.88102e-05	probable calcium-binding protein CML27-like	Glyma11g33790.2	biological_process
	Gma.7751.2.S1_at	-1.63321	2.92785e-05	protein notum homolog	Glyma10g27960.3	biological_process
	GmaAffx.63157.1.S1_at	-1.63291	0.000502478	acyltransferase-like protein At1g54570, chloroplastic-like	Glyma19g42980.1	0
	Gma.10592.1.S1_at	-1.63282	1.16133e-05	pentatricopeptide repeat-containing protein At5g42310, mitochondrial-like	Glyma06g02080.1	0
	Gma.793.1.S1_at	-1.62977	2.74793e-05	C2 domain-containing protein	Glyma08g04640.2	biological_process
	GmaAffx.12227.1.S1_at	-1.62918	0.000676677	putative pentatricopeptide repeat-containing protein At5g43820-like	Glyma15g12020.1	biological_process
	Gma.529.1.S1_a_at	-1.62833	0.00181396	bifunctional purple acid phosphatase 26-like	Glyma13g23090.2	biological_process
	GmaAffx.25260.1.A1_at	-1.62805	0.000346435	5'-nucleotidase domain-containing protein DDB_G0275467-like	Glyma17g07760.2	biological_process
	Gma.4401.2.S1_a_at	-1.62786	0.0132767	germin-like protein 10	Glyma10g28010.1	biological_process
	GmaAffx.54032.1.S1_at	-1.6273	7.52409e-06	S-adenosyl-L-methionine-dependent methyltransferases superfamily protein	Glyma04g11180.1	metabolic_process
	Gma.5185.1.S1_at	-1.62553	0.00223269	protein notum homolog	Glyma03g38430.2	0
	Gma.7560.1.A1_at	-1.62472	6.78803e-05	pyruvate dehydrogenase E1 component subunit alpha-like	Glyma07g05550.1	metabolic_process
	GmaAffx.443.1.A1_at	-1.62354	0.000974533	Oxidoreductase family protein	Glyma02g08390.1	metabolic_process
	Gma.15717.2.S1_at	-1.6225	0.000257291	Sas10/Utp3/C1D family	Glyma06g06440.2	biological_process
	Gma.14536.1.S1_at	-1.62152	0.00571438	probable methyltransferase PMT13-like	Glyma07g08360.1	GO:0008150
	Gma.2834.1.S1_at	-1.61806	0.000426419	dihydrolipoyllysine-residue acetyltransferase component of pyruvate dehydrogenase complex-like	Glyma20g24830.2	biological_process
	GmaAffx.15836.1.A1_at	-1.61763	0.000703666	glycerol-3-phosphate acyltransferase 3-like	Glyma09g21150.1	diacylglycerol_biosynthetic_process metabolic_process triacylglycerol_biosynthetic_process
	GmaAffx.60768.1.S1_at	-1.61724	0.000114006	thylakoid lumenal protein At1g12250, chloroplastic-like	Glyma11g03350.1	biological_process
	Gma.8303.1.S1_at	-1.61611	3.43491e-06	Uncharacterised BCR, YbaB family COG0718	Glyma12g25500.2	biological_process
	Gma.16334.1.S1_at	-1.61587	2.1918e-05	photosystem II reaction center W	Glyma10g03750.1	biological_process
	Gma.15498.1.S1_at	-1.61568	0.00014721	catalytics;hydrolases	Glyma18g52160.1	metabolic_process
	GmaAffx.22561.1.S1_at	-1.61481	8.78355e-05	L-idonate 5-dehydrogenase-like	Glyma16g32360.3	metabolic_process
	Gma.11759.1.A1_at	-1.61031	0.00109165	Acyl-CoA N-acyltransferases (NAT) superfamily protein	Glyma12g00420.1	metabolic_process
	Gma.14121.1.S1_at	-1.60949	0.00565353	pentatricopeptide repeat-containing protein At3g06430, chloroplastic-like	Glyma17g03840.1	embryonic_development_ending_in_seed_dormancy
	GmaAffx.62920.1.S1_at	-1.60674	0.00282464	21 kDa protein-like	Glyma03g37260.1	biological_process
	Gma.13488.2.A1_at	-1.60306	1.37396e-05	ChaC-like family protein	Glyma13g03160.1	biological_process
	GmaAffx.51348.1.S1_at	-1.60134	0.00119126	Sas10/Utp3/C1D family	Glyma06g06440.2	biological_process
	Gma.10559.1.S1_at	-1.594	0.0129511	hydroxyproline-rich glycoprotein family protein	Glyma07g34060.1	biological_process
	Gma.5035.1.S1_at	-1.59281	3.69662e-05	29 kDa ribonucleoprotein, chloroplastic-like	Glyma09g33790.1	biological_process
	Gma.13717.1.A1_at	-1.59053	0.000191373	LOB domain-containing protein 21-like	Glyma14g06270.1	biological_process
	Gma.6722.1.S1_at	-1.58748	0.00537252	UDP-glycosyltransferase 82A1-like	Glyma14g00550.1	metabolic_process
	GmaAffx.60538.1.S1_at	-1.58507	9.73224e-05	Pyridoxal phosphate (PLP)-dependent transferases superfamily protein	Glyma10g38490.1	biological_process
	Gma.1558.1.S1_at	-1.5832	0.000889314	Inositol monophosphatase 3-like	Glyma15g12230.1	biological_process
	GmaAffx.17260.1.A1_at	-1.5737	0.000435579	glucosyltransferase	Glyma07g38460.1	metabolic_process
	Gma.4423.2.S1_a_at	-1.57298	3.6639e-05	phosphoglycolate phosphatase-like /// phosphoglycolate phosphatase-like	Glyma18g48010.1	metabolic_process
	Gma.10820.2.S1_at	-1.57166	7.27873e-05	glycine dehydrogenase [decarboxylating], mitochondrial-like	Glyma17g34690.1	glycine_decarboxylation_via_glycine_cleavage_system
	Gma.8032.1.S1_at	-1.57028	4.25274e-06	Uncharacterised protein family (UPF0497)	Glyma01g24900.1	biological_process
	GmaAffx.49404.1.S1_at	-1.56806	0.000292131	benzyl alcohol O-benzoyltransferase-like	Glyma03g40430.1	biological_process
	Gma.43.1.A1_at	-1.5674	0.000624008	nodulin-26	Glyma13g40820.2	biological_process
	Gma.13868.2.S1_a_at	-1.56681	0.000188756	glyceraldehyde-3-phosphate dehydrogenase B, chloroplastic-like /// glyceraldehyde-3-phosphate dehydrogenase B subunit	Glyma04g01750.2	response_to_cadmium_ion response_to_cold glycolysis response_to_light_stimulus reductive_pentose-phosphate_cycle response_to_sucrose_stimulus
	Gma.15039.2.S1_at	-1.56133	0.0124362	Peroxisomal membrane 22 kDa (Mpv17/PMP22) family protein	Glyma13g35620.1	biological_process
	Gma.7920.1.A1_at	-1.55609	0.000229975	DTW domain-containing protein	Glyma13g37340.2	biological_process
	GmaAffx.56061.1.S1_at	-1.5551	0.00625219	Phosphoethanolamine N-methyltransferase-like	Glyma09g30650.2	metabolic_process
	GmaAffx.69088.1.S1_s_at	-1.55432	0.000201024	homolog of yeast ergosterol28	Glyma06g09400.1	biological_process
	GmaAffx.73823.1.S1_at	-1.55427	0.000237336	TRICHOME BIREFRINGENCE-LIKE 38	Glyma02g15840.2	biological_process
	Gma.3555.1.S1_at	-1.5518	1.60296e-05	Protein of unknown function (DUF1677)	Glyma07g04530.1	biological_process
	GmaAffx.83242.1.S1_at	-1.5509	0.000168147	Senescence/dehydration-associated protein-related	Glyma16g08490.1	biological_process
	Gma.13092.1.S1_a_at	-1.54854	0.000453244	UPF0326 protein At4g17486-like	Glyma14g08270.3	biological_process
	Gma.12700.1.A1_at	-1.5476	0.000589005	UPF0176 protein pc0378-like	Glyma05g33510.2	biological_process
	GmaAffx.91557.1.S1_at	-1.54757	0.000343818	probable carboxylesterase 15-like	Glyma02g27100.1	metabolic_process
	GmaAffx.81481.1.S1_at	-1.54707	0.00514271	bifunctional dihydroflavonol 4-reductase/flavanone 4-reductase-like	Glyma12g02230.2	0
	GmaAffx.54369.1.S1_at	-1.5427	0.00192617	Protein of unknown function (DUF1005)	Glyma06g09410.1	biological_process
	Gma.529.1.S1_x_at	-1.54243	0.000986146	bifunctional purple acid phosphatase 26-like	Glyma13g23090.1	biological_process
	Gma.15467.1.S1_at	-1.54239	2.37172e-05	protein-coding	Glyma15g00560.1	response_to_cold
	Gma.17204.1.A1_a_at	-1.54111	9.73224e-05	carboxymethylenebutenolidase homolog	Glyma06g48340.1	biological_process
	Gma.13861.1.S1_at	-1.53633	0.00569655	zinc finger CCCH domain-containing protein ZFN-like	Glyma20g36140.1	biological_process
	Gma.12211.2.S1_at	-1.53508	0.000291804	COBRA-like protein 4-like /// COBRA-like protein 4-like	Glyma08g27570.2	secondary_cell_wall_biogenesis
	Gma.13086.1.S1_at	-1.52771	0.00668319	(S)-coclaurine N-methyltransferase-like	Glyma04g05690.1	metabolic_process
	GmaAffx.10385.1.S1_at	-1.5275	0.000183032	VQ motif-containing protein	Glyma13g35130.1	biological_process
	GmaAffx.12484.1.A1_at	-1.52648	1.14497e-05	HD domain-containing protein 2-like	Glyma17g07750.1	biological_process
	Gma.14055.1.A1_at	-1.5192	0.000297856	CASP-like protein 11	Glyma14g38970.1	biological_process
	GmaAffx.6567.1.S1_at	-1.51836	0.00356691	UDP-glycosyltransferase 79B3-like	Glyma06g35110.1	biological_process
	Gma.4209.2.S1_at	-1.51815	0.000700558	Late embryogenesis abundant (LEA) hydroxyproline-rich glycoprotein family	Glyma15g02810.1	biological_process
	Gma.9666.1.S1_s_at	-1.51794	1.7011e-05	DUF246 domain-containing protein At1g04910-like	Glyma11g37750.1	biological_process
	Gma.10982.1.S1_at	-1.51628	0.0215879	Magnesium-dependent phosphatase 1-like	Glyma07g30070.2	biological_process
	Gma.15359.1.S1_x_at	-1.51291	0.00099138	Calcium-dependent lipid-binding (CaLB domain) family protein	Glyma11g33760.1	biological_process
	GmaAffx.7412.1.S1_s_at	-1.51236	0.000175507	protein-coding	Glyma15g00560.2	response_to_cold
	GmaAffx.14379.1.S1_at	-1.51082	0.000215581	Stress responsive alpha-beta barrel domain protein	Glyma05g38050.1	biological_process
	Gma.2477.1.S1_at	-1.50933	8.0475e-05	Plant protein of unknown function (DUF828)	Glyma19g33110.1	biological_process
	GmaAffx.84445.1.S1_at	-1.50646	0.00246218	proline-rich family protein	Glyma12g32340.1	biological_process
	Gma.1110.1.S1_at	-1.50545	0.00552448	UDP-glycosyltransferase 91A1-like	Glyma08g19290.1	metabolic_process
	GmaAffx.6824.1.S1_at	-1.50216	0.00356985	21 kDa protein-like	Glyma05g34830.1	biological_process
	Carboh. Met. process - 91
	Identification	Log2(FC)	Pvalue	Description	Phytozome	Gene ontology
				Biosynthetic process - 78
	GmaAffx.1301.78.S1_s_at	-7.98179	0	vicianin hydrolase-like	Glyma08g15960.2	carbohydrate_metabolic_process
	GmaAffx.90617.1.S1_s_at	-6.66508	0	vicianin hydrolase-like	Glyma08g15960.2	carbohydrate_metabolic_process
	GmaAffx.58409.1.A1_at	-5.06094	1.66838e-05	mannan endo-1,4-beta-mannosidase 4-like	Glyma19g41090.1	carbohydrate_metabolic_process
	Gma.2091.1.S1_at	-4.64786	8.17835e-07	xyloglucan endotransglycosylase precursor	Glyma15g18360.1	carbohydrate_metabolic_process glucan_metabolic_process
	GmaAffx.12832.1.S1_at	-4.14024	2.78064e-06	probable xyloglucan endotransglucosylase/hydrolase protein 33-like	Glyma18g18920.1	carbohydrate_metabolic_process glucan_metabolic_process
	Gma.2507.1.S1_at	-4.06854	1.63567e-07	Cellulose synthase-like protein G1-like	Glyma06g48260.1	polysaccharide_biosynthetic_process
	GmaAffx.32326.1.S1_at	-3.77251	1.2104e-05	polygalacturonase-like	Glyma15g13360.1	carbohydrate_metabolic_process
	GmaAffx.18273.1.A1_at	-3.74225	3.43491e-06	cellulose synthase-like protein E1-like	Glyma14g01670.1	polysaccharide_biosynthetic_process plant-type_cell_wall_biogenesis
	Gma.2522.1.S1_at	-3.66563	9.81402e-06	fructose-1,6-bisphosphatase, cytosolic-like	Glyma10g36990.1	fructose_metabolic_process
	Gma.17118.1.S1_at	-3.64294	1.14497e-06	fructose-1,6-bisphosphatase, chloroplastic-like	Glyma07g30110.1	carbohydrate_metabolic_process
	Gma.3308.1.S1_at	-3.48159	3.2877e-05	probable polygalacturonase-like	Glyma05g37490.1	carbohydrate_metabolic_process
	Gma.12176.1.A1_at	-3.33327	3.43491e-06	3-hexulose-6-phosphate isomerase-like	Glyma10g38200.1	carbohydrate_metabolic_process
	Gma.13839.1.A1_at	-3.23421	1.4721e-05	probable galacturonosyltransferase-like 7-like	Glyma03g37560.1	carbohydrate_biosynthetic_process
	Gma.13190.1.A1_at	-3.14516	1.34125e-05	glucose-6-phosphate isomerase, cytosolic 1-like	Glyma19g02030.1	response_to_cadmium_ion gluconeogenesis glycolysis
	GmaAffx.90527.1.S1_at	-3.04438	1.30854e-06	probable polygalacturonase-like	Glyma08g02050.2	carbohydrate_metabolic_process
	Gma.4099.1.S1_at	-2.90073	8.50549e-06	beta-galactosidase 8-like	Glyma11g16010.1	carbohydrate_metabolic_process
	GmaAffx.52122.1.S1_at	-2.89481	1.79924e-06	6-phosphofructokinase 3-like	Glyma15g02400.2	glycolysis
	GmaAffx.93356.1.S1_at	-2.84656	0.000661138	alpha-glucosidase-like	Glyma09g03250.1	carbohydrate_metabolic_process
	GmaAffx.18367.1.S1_at	-2.8056	2.28994e-06	alpha-glucosidase-like	Glyma15g14150.1	carbohydrate_metabolic_process
	GmaAffx.88982.1.A1_s_at	-2.80275	8.34192e-06	cellulose synthase-like protein G1-like	Glyma06g48260.1	polysaccharide_biosynthetic_process
	GmaAffx.49842.1.S1_at	-2.77552	4.90701e-05	cellulose synthase-like protein E1-like	Glyma14g01670.1	polysaccharide_biosynthetic_process plant-type_cell_wall_biogenesis
	Gma.16411.2.S1_at	-2.74061	1.55389e-05	alpha-1,4-galacturonosyltransferase 1-like	Glyma07g08910.1	carbohydrate_biosynthetic_process homogalacturonan_biosynthetic_process
	GmaAffx.90562.1.S1_s_at	-2.72982	2.63343e-05	glucomannan 4-beta-mannosyltransferase 2-like /// glucomannan 4-beta-mannosyltransferase 2-like	Glyma12g08990.1	biological_process
	GmaAffx.52122.2.S1_at	-2.6412	0.00041775	6-phosphofructokinase 3-like	Glyma15g02400.2	glycolysis
	GmaAffx.62968.1.S1_at	-2.55901	0.000135434	glucose-1-phosphate adenylyltransferase large subunit 1, chloroplastic-like	Glyma17g01900.1	biosynthetic_process glycogen_biosynthetic_process cellulose_biosynthetic_process
	GmaAffx.79679.1.S1_at	-2.50523	3.51669e-05	alpha-1,4-galacturonosyltransferase 1-like	Glyma07g08910.1	carbohydrate_biosynthetic_process homogalacturonan_biosynthetic_process
	Gma.1511.1.S1_at	-2.47178	6.37912e-06	glucomannan 4-beta-mannosyltransferase 9-like	Glyma13g21440.1	DNA_mediated_transformation response_to_bacterium
	GmaAffx.50772.1.S1_at	-2.45152	0.000208712	fructose-bisphosphate aldolase, cytoplasmic isozyme-like	Glyma10g07710.1	response_to_salt_stress response_to_cadmium_ion pentose-phosphate_shunt
	Gma.1990.1.A1_at	-2.42502	0.00026596	glucose-1-phosphate adenylyltransferase large subunit 1, chloroplastic-like	Glyma17g01900.1	biosynthetic_process glycogen_biosynthetic_process cellulose_biosynthetic_process
	Gma.13020.1.S1_at	-2.4105	3.82747e-05	glucan endo-1,3-beta-glucosidase 3-like	Glyma02g43640.1	carbohydrate_metabolic_process
	Gma.3250.1.S1_a_at	-2.40938	2.17544e-05	fructose-1,6-bisphosphatase, cytosolic-like	Glyma16g28310.1	fructose_metabolic_process
	GmaAffx.78813.1.S1_at	-2.36694	0.00010043	probable galacturonosyltransferase-like 7-like	Glyma03g37560.1	carbohydrate_biosynthetic_process
	Gma.10876.2.S1_a_at	-2.36037	6.70625e-06	glucomannan 4-beta-mannosyltransferase 2-like	Glyma12g08990.1	biological_process
	GmaAffx.80826.1.S1_at	-2.36033	7.88393e-05	cellulose synthase-like protein E1-like	Glyma14g01670.1	polysaccharide_biosynthetic_process plant-type_cell_wall_biogenesis
	Gma.7200.1.S1_at	-2.33447	2.25723e-05	putative oxidoreductase GLYR1-like	Glyma13g42500.1	metabolic_process pentose-phosphate_shunt
	GmaAffx.76046.1.S1_at	-2.2916	0.00221159	fructose-1,6-bisphosphatase, cytosolic-like	Glyma16g28310.1	fructose_metabolic_process
	GmaAffx.42271.1.S1_at	-2.2456	0.000133961	probable sucrose-phosphate synthase 2-like	Glyma06g48200.1	biosynthetic_process sucrose_metabolic_process
	Gma.16833.1.S1_s_at	-2.23008	1.9628e-06	fructose-1,6-bisphosphatase	Glyma07g17180.1	response_to_cold fructose_metabolic_process
	Gma.17768.1.A1_at	-2.22192	1.45575e-05	beta-glucosidase 46-like	Glyma07g38850.1	carbohydrate_metabolic_process
	Gma.7289.1.S1_at	-2.20886	0.000259908	glucomannan 4-beta-mannosyltransferase 9-like	Glyma19g37480.2	DNA_mediated_transformation response_to_bacterium
	Gma.1072.1.S1_at	-2.20389	2.1918e-05	aldose 1-epimerase-like	Glyma09g37450.1	galactose_metabolic_process
	GmaAffx.34532.1.S1_at	-2.14738	1.2104e-05	beta-glucosidase 46-like	Glyma07g38850.1	carbohydrate_metabolic_process
	Gma.13192.1.S1_at	-2.14735	1.35761e-05	probable arabinose 5-phosphate isomerase-like	Glyma19g34860.1	carbohydrate_metabolic_process
	Gma.1394.1.S1_at	-2.12644	0.00016324	granule-bound starch synthase	Glyma16g02110.2	biosynthetic_process glucan_biosynthetic_process
	Gma.18047.1.S1_at	-2.10975	0.000379966	glucan endo-1,3-beta-glucosidase 14-like	Glyma13g39260.2	carbohydrate_metabolic_process
	Gma.17518.1.S1_at	-2.10949	1.16133e-05	xylulose kinase-like	Glyma11g12040.1	carbohydrate_metabolic_process xylulose_catabolic_process
	Gma.2590.4.S1_at	-2.1087	3.92561e-06	glucose-1-phosphate adenylyltransferase small subunit, chloroplastic-like /// glucose-1-phosphate adenylyltransferase small subunit, chloroplastic-like	Glyma14g01290.1	starch_biosynthetic_process photoperiodism,_flowering
	Gma.2590.4.S1_a_at	-2.09832	0.000131508	glucose-1-phosphate adenylyltransferase small subunit, chloroplastic-like /// glucose-1-phosphate adenylyltransferase small subunit, chloroplastic-like	Glyma14g01290.1	starch_biosynthetic_process photoperiodism,_flowering
	GmaAffx.69371.1.S1_at	-2.09323	5.33229e-05	cellulose synthase-like protein E6-like	Glyma02g47080.1	polysaccharide_biosynthetic_process plant-type_cell_wall_biogenesis
	GmaAffx.89246.1.S1_s_at	-2.09272	0.0295369	lectin	Glyma02g18090.1	protein_amino_acid_phosphorylation
	Gma.10997.1.S1_at	-2.06477	4.62895e-05	glucan endo-1,3-beta-glucosidase-like protein 3-like	Glyma17g08570.1	biological_process
	Gma.17130.1.S1_at	-2.03112	1.12861e-05	probable sucrose-phosphate synthase 2-like	Glyma14g03300.1	biosynthetic_process sucrose_metabolic_process
	GmaAffx.68770.2.S1_at	-2.0013	4.72709e-05	glucan endo-1,3-beta-glucosidase 3-like	Glyma02g43640.1	carbohydrate_metabolic_process
	GmaAffx.82968.1.S1_at	-1.98956	8.17835e-07	soluble starch synthase 3, chloroplastic/amyloplastic-like	Glyma13g27480.1	starch_biosynthetic_process
	Gma.8741.1.S1_at	-1.96967	0.000227522	glucan endo-1,3-beta-glucosidase 8-like	Glyma05g31870.2	S-adenosylmethionine_transport chloroplast_organization mitochondrial_transport transport
	GmaAffx.24526.1.S1_s_at	-1.94716	9.96123e-05	glucose-6-phosphate isomerase, cytosolic 1-like	Glyma19g02030.1	response_to_cadmium_ion gluconeogenesis glycolysis
	Gma.4597.2.S1_at	-1.94295	0.000663428	beta-glucosidase 46-like	Glyma07g38840.1	carbohydrate_metabolic_process
	Gma.783.1.A1_at	-1.9267	0.0004714	6-phosphogluconate dehydrogenase family protein	Glyma05g30310.1	metabolic_process pentose-phosphate_shunt
	Gma.4597.1.S1_at	-1.92414	3.18956e-05	beta-glucosidase 46-like	Glyma07g38840.1	carbohydrate_metabolic_process
	Gma.10990.2.S1_x_at	-1.91143	1.14497e-05	fructose-bisphosphate aldolase 1, chloroplastic-like /// probable fructose-bisphosphate aldolase 2, chloroplastic-like /// probable fructose-bisphosphate aldolase 2, chloroplastic-like	Glyma12g04150.1	response_to_cadmium_ion pentose-phosphate_shunt
	Gma.10990.2.S1_s_at	-1.89555	2.797e-05	fructose-bisphosphate aldolase 1, chloroplastic-like /// probable fructose-bisphosphate aldolase 2, chloroplastic-like /// probable fructose-bisphosphate aldolase 2, chloroplastic-like	Glyma12g04150.1	response_to_cadmium_ion pentose-phosphate_shunt
	GmaAffx.92091.1.S1_at	-1.84742	0.00133095	glucose-6-phosphate isomerase, cytosolic 1-like	Glyma19g02030.1	response_to_cadmium_ion gluconeogenesis glycolysis
	GmaAffx.45873.2.S1_at	-1.84171	6.85346e-05	Aldose 1-epimerase-like	Glyma07g11600.2	galactose_metabolic_process
	Gma.1394.2.S1_at	-1.83145	0.000300636	granule-bound starch synthase /// granule-bound starch synthase 1, chloroplastic/amyloplastic-like	Glyma16g02110.2	biosynthetic_process glucan_biosynthetic_process
	Gma.1394.2.S1_a_at	-1.77739	0.00517984	granule-bound starch synthase /// granule-bound starch synthase 1, chloroplastic/amyloplastic-like	Glyma07g05580.2	biosynthetic_process glucan_biosynthetic_process
	GmaAffx.7838.3.S1_at	-1.74451	0.0123199	mannan endo-1,4-beta-mannosidase 7-like	Glyma04g03270.2	carbohydrate_metabolic_process
	Gma.10990.2.S1_at	-1.73655	0.00013298	fructose-bisphosphate aldolase 1, chloroplastic-like /// probable fructose-bisphosphate aldolase 2, chloroplastic-like /// probable fructose-bisphosphate aldolase 2, chloroplastic-like	Glyma12g04150.1	response_to_cadmium_ion pentose-phosphate_shunt
	GmaAffx.93073.1.S1_s_at	-1.7291	0.00119715	beta-1,3-endoglucanase	Glyma03g28850.1	carbohydrate_metabolic_process
	Gma.8371.1.S1_at	-1.71753	0.000110735	glucan endo-1,3-beta-glucosidase 7-like	Glyma06g01500.2	carbohydrate_metabolic_process
	GmaAffx.93483.1.S1_s_at	-1.70627	7.47502e-05	Xyloglucan endotransglycosylase precursor	Glyma15g18360.1	carbohydrate_metabolic_process glucan_metabolic_process
	GmaAffx.83619.1.S1_at	-1.66284	8.52184e-05	6-phosphofructo-2-kinase/fructose-2,6-biphosphatase 2-like	Glyma11g27870.1	fructose_metabolic_process N-terminal_protein_myristoylation
	Gma.361.1.S1_at	-1.61538	9.99395e-05	probable xyloglucan endotransglucosylase/hydrolase protein 32-like	Glyma12g08520.1	carbohydrate_metabolic_process glucan_metabolic_process
	GmaAffx.5531.1.S1_at	-1.58795	3.59848e-05	glucan 1,3-beta-glucosidase A-like	Glyma13g02000.1	0
	Gma.13925.1.A1_at	-1.56497	0.000269886	Aldose 1-epimerase-like	Glyma19g02450.1	galactose_metabolic_process
	Gma.10988.2.S1_at	-1.53636	0.00134894	probable ribose-5-phosphate isomerase-like	Glyma10g41160.1	5-phosphoribose_1-diphosphate_biosynthetic_process pentose-phosphate_shunt,_non-oxidative_branch D-ribose_catabolic_process reductive_pentose-phosphate_cycle glucose_catabolic_process_to_lactate_and_acetate
	GmaAffx.92640.1.S1_at	-1.51959	0.00357378	putative glucose-6-phosphate 1-epimerase-like	Glyma01g37900.1	galactose_metabolic_process
	Gma.2507.2.S1_at	-1.51433	0.00180643	cellulose synthase-like protein G1-like	Glyma06g48260.1	polysaccharide_biosynthetic_process
	Gma.1738.1.S1_at	-1.51261	0.000712662	mannose-1-phosphate guanylyltransferase 1-like	Glyma14g07150.1	biosynthetic_process response_to_heat response_to_salt_stress cellulose_biosynthetic_process L-ascorbic_acid_biosynthetic_process response_to_jasmonic_acid_stimulus defense_response_to_bacterium response_to_ozone response_to_ozone
				Catabolic process - 13
	Gma.17268.1.A1_at	-6.0456	1.9628e-06	probable xyloglucan endotransglucosylase/hydrolase protein 6-like	Glyma17g16890.1	0
	Gma.2759.1.S1_at	-3.04628	0.00010043	lysosomal alpha-mannosidase-like	Glyma04g37790.1	carbohydrate_metabolic_process mannose_metabolic_process
	Gma.9444.1.S1_at	-2.82551	2.60072e-05	mannosylglycoprotein endo-beta-mannosidase-like	Glyma10g29550.1	carbohydrate_metabolic_process
	Gma.2759.2.S1_a_at	-2.50068	4.33453e-05	lysosomal alpha-mannosidase-like /// lysosomal alpha-mannosidase-like	Glyma06g17270.1	carbohydrate_metabolic_process mannose_metabolic_process
	Gma.13128.1.S1_at	-2.36529	2.04459e-05	lysosomal alpha-mannosidase-like	Glyma02g05240.2	carbohydrate_metabolic_process mannose_metabolic_process
	GmaAffx.15385.1.S1_at	-2.14059	0.000268086	glucan endo-1,3-beta-glucosidase 13-like	Glyma08g03670.1	carbohydrate_metabolic_process
	Gma.7852.1.S1_at	-1.87373	0.0122914	glucan endo-1,3-beta-glucosidase-like	Glyma12g02410.1	response_to_cold systemic_acquired_resistance
	GmaAffx.67378.1.A1_at	-1.82904	1.73381e-05	fructan 6-exohydrolase-like	Glyma17g34590.2	carbohydrate_metabolic_process
	GmaAffx.83381.1.S1_at	-1.81555	0.000169946	probable galacturonosyltransferase 13-like	Glyma13g05950.1	carbohydrate_biosynthetic_process
	Gma.15392.1.A1_at	-1.73172	0.00136333	alpha,alpha-trehalose-phosphate synthase [UDP-forming] 5-like	Glyma10g41680.1
	Gma.13292.1.S1_at	-1.68016	0.000105828	probable lactoylglutathione lyase, chloroplast-like	Glyma06g08900.1	carbohydrate_metabolic_process response_to_cold
	Gma.10915.1.S1_at	-1.63907	3.4022e-05	beta-D-xylosidase 1-like	Glyma15g15370.1	carbohydrate_metabolic_process
	Gma.2578.1.S1_at	-1.55718	0.0037555	glucan endo-1,3-beta-glucosidase-like	Glyma11g10070.1	response_to_cold systemic_acquired_resistance
	Catabolic Process - 13
	Identification	Log2(FC)	Pvalue	Description	Phytozome	Gene ontology
	Gma.12318.1.S1_at	-2.97349	1.9628e-06	cytokinin dehydrogenase 7-like	Glyma14g11280.1	cytokinin_catabolic_process
	GmaAffx.86050.1.S1_at	-2.65737	6.37912e-06	ATP-dependent zinc metalloprotease FTSH 11, chloroplastic/mitochondrial-like	Glyma06g13140.1	response_to_heat PSII_associated_light-harvesting_complex_II_catabolic_process
	GmaAffx.18757.1.S1_at	-2.46228	1.9628e-06	peptidoglycan-binding LysM domain-containing protein	Glyma09g39930.1	cell_wall_catabolic_process
	Gma.14062.1.A1_at	-2.44548	3.32041e-05	ATP-dependent zinc metalloprotease FTSH 11, chloroplastic/mitochondrial-like	Glyma06g13140.1	response_to_heat PSII_associated_light-harvesting_complex_II_catabolic_process
	Gma.15625.1.S1_x_at	-2.29991	4.51445e-05	asparagine synthetase 2	Glyma14g37440.1	amino_acid_catabolic_process response_to_light_stimulus response_to_absence_of_light response_to_sucrose_stimulus cellular_response_to_sucrose_starvation
	GmaAffx.85662.1.S1_at	-2.14768	0.00103325	Cytochrome b561/ferric reductase transmembrane with DOMON related domain	Glyma19g44480.1	histidine_catabolic_process
	Gma.10591.1.S1_at	-2.06272	1.79924e-06	Single hybrid motif superfamily protein	Glyma11g04530.2	glycine_catabolic_process
	Gma.17192.1.A1_at	-2.04884	7.75308e-05	ubiquitin carboxyl-terminal hydrolase 26-like	Glyma14g17070.1	GO:0048316
	Gma.967.1.S1_at	-1.84874	0.000191701	grr1 protein	Glyma06g07200.1	ubiquitin-dependent_protein_catabolic_process response_to_ethylene_stimulus
	GmaAffx.47676.1.A1_at	-1.79479	0.00144871	glycine decarboxylase complex H	Glyma01g40810.2	glycine_catabolic_process
	Gma.15625.1.S1_a_at	-1.69128	0.00255639	asparagine synthetase 2 /// asparagine synthetase, root [glutamine-hydrolyzing]-like	Glyma14g37440.1	amino_acid_catabolic_process response_to_light_stimulus response_to_absence_of_light response_to_sucrose_stimulus cellular_response_to_sucrose_starvation
	Gma.16761.1.A1_at	-1.50316	0.000869523	alpha-L-fucosidase 2-like	Glyma20g26650.1	catabolic_process
	GmaAffx.78778.1.S1_at	-1.50086	0.000161114	ATP-dependent zinc metalloprotease FTSH 11, chloroplastic/mitochondrial-like	Glyma06g13140.1	response_to_heat PSII_associated_light-harvesting_complex_II_catabolic_process
	Cell Cycle or Division - 9
	Identification	Log2(FC)	Pvalue	Description	Phytozome	Gene ontology
	GmaAffx.43209.1.A1_at	-4.64503	1.63567e-07	cyclin-U1-1-like	Glyma12g32200.1	regulation_of_cell_cycle
	GmaAffx.23127.1.S1_at	-2.59674	4.89066e-05	cell division protein ftsY homolog	Glyma07g08240.1	protein_targeting thylakoid_membrane_organization
	Gma.1368.1.S1_at	-2.42075	0.000135924	cyclin-D1-1-like	Glyma08g40150.1	G1_phase_of_mitotic_cell_cycle regulation_of_cell_cycle
	GmaAffx.60821.1.A1_at	-2.35196	1.14497e-06	cell division protein ftsZ homolog 1, chloroplastic-like	Glyma02g46530.1	chloroplast_fission plastid_fission
	GmaAffx.5579.1.S1_at	-2.20438	1.34125e-05	cyclin-D4-1-like	Glyma20g27180.1	G1_phase_of_mitotic_cell_cycle regulation_of_cell_cycle
	GmaAffx.90639.1.S1_at	-1.87232	5.15236e-05	cyclin-A2-2-like	Glyma06g07670.1	regulation_of_cell_cycle
	GmaAffx.77562.1.S1_at	-1.74553	0.00011417	cyclin-D1-1-like	Glyma08g40150.1	G1_phase_of_mitotic_cell_cycle regulation_of_cell_cycle
	GmaAffx.8550.1.S1_at	-1.71992	5.92113e-05	phantastica transcription factor a	Glyma07g15850.1	asymmetric_cell_division negative_regulation_of_transcription response_to_virus response_to_salt_stress response_to_auxin_stimulus response_to_gibberellin_stimulus response_to_jasmonic_acid_stimulus response_to_salicylic_acid_stimulus response_to_salicylic_acid_stimulus proximal/distal_axis_specification response_to_cadmium_ion leaf_morphogenesis leaf_formation
	Cell death/Proteolysis/Senescence - 69
	Identification	Log2(FC)	Pvalue	Description	Phytozome	Gene ontology
	Gma.8538.1.S1_at	-9.22444	0	metalloproteinase	Glyma02g37990.1	proteolysis
	GmaAffx.91782.1.S1_s_at	-5.35402	0	prostaglandin G/H synthase 2-like	Glyma19g01470.1	cell_death lipid_metabolic_process response_to_oxidative_stress fatty_acid_alpha-oxidation response_to_salicylic_acid_stimulus response_to_other_organism
	GmaAffx.24992.1.S1_at	-5.34299	9.81402e-06	aspartic proteinase nepenthesin-1-like	Glyma08g43330.1	proteolysis
	Gma.12863.1.S1_at	-4.94823	1.63567e-07	prostaglandin G/H synthase 2-like	Glyma19g01470.1	cell_death lipid_metabolic_process response_to_oxidative_stress fatty_acid_alpha-oxidation response_to_salicylic_acid_stimulus response_to_other_organism
	Gma.4610.1.S1_s_at	-4.78429	8.17835e-07	aspartic proteinase nepenthesin-1-like	Glyma08g43330.1	proteolysis
	GmaAffx.92139.1.S1_x_at	-4.75828	3.27134e-07	subtilisin-like protease-like	Glyma05g28500.1	proteolysis response_to_auxin_stimulus lateral_root_morphogenesis
	GmaAffx.92139.1.S1_at	-4.61662	3.27134e-07	subtilisin-like protease-like /// SUB1 homolog (S. cerevisiae)	Glyma05g28500.1	proteolysis response_to_auxin_stimulus lateral_root_morphogenesis
	Gma.6498.1.A1_at	-4.5866	1.63567e-07	aspartic proteinase nepenthesin-1-like	Glyma11g03500.1	proteolysis
	Gma.12863.2.A1_at	-4.32608	1.79924e-06	prostaglandin G/H synthase 1-like	Glyma13g04410.1	cell_death lipid_metabolic_process response_to_oxidative_stress fatty_acid_alpha-oxidation response_to_salicylic_acid_stimulus response_to_other_organism
	Gma.283.1.S1_at	-4.24348	8.17835e-07	serine carboxypeptidase-like 34-like	Glyma11g10600.1	0
	Gma.1829.1.A1_a_at	-3.92266	3.56576e-05	P34 probable thiol protease-like	Glyma08g12340.1	proteolysis developmental_programmed_cell_death
	Gma.5689.3.S1_s_at	-3.78138	6.21555e-05	metalloendoproteinase 1-like /// metalloendoproteinase 1-like /// metalloendoproteinase 1-like	Glyma02g03310.1	proteolysis
	GmaAffx.91782.1.S1_at	-3.73632	8.17835e-07	prostaglandin G/H synthase 2-like	Glyma19g01470.1	cell_death lipid_metabolic_process response_to_oxidative_stress fatty_acid_alpha-oxidation response_to_salicylic_acid_stimulus response_to_other_organism
	GmaAffx.849.1.S1_at	-3.7292	4.08918e-06	subtilisin-like protease-like	Glyma06g04810.1	proteolysis seed_coat_development mucilage_metabolic_process_during_seed_coat_development
	GmaAffx.3364.1.A1_at	-3.58721	0.000159151	serine carboxypeptidase II-3-like	Glyma13g14410.2	proteolysis
	Gma.13500.1.A1_at	-3.52541	5.23415e-06	lysosomal Pro-X carboxypeptidase-like	Glyma19g38350.1	proteolysis
	GmaAffx.90585.1.S1_s_at	-3.41018	4.25274e-05	aspartic proteinase nepenthesin-2-like	Glyma18g10200.1	proteolysis
	GmaAffx.69562.1.S1_at	-3.40811	1.50482e-05	serine carboxypeptidase-like 34-like	Glyma12g02880.1	0
	Gma.12259.1.S1_at	-3.27738	7.90029e-05	serine carboxypeptidase-like 49-like	Glyma15g16790.1	proteolysis
	GmaAffx.71763.1.S1_at	-3.27418	5.7412e-05	subtilisin-like protease-like	Glyma17g35490.1	proteolysis seed_coat_development mucilage_metabolic_process_during_seed_coat_development
	Gma.8162.1.S1_at	-3.2066	1.9628e-06	prolyl endopeptidase-like	Glyma14g39910.1	proteolysis
	GmaAffx.32304.1.S1_s_at	-3.06974	2.43715e-05	matrix metalloproteinase MMP2	Glyma01g04360.1	proteolysis
	GmaAffx.87093.1.S1_s_at	-3.01557	4.08918e-06	subtilisin-like protease-like /// SUB1 homolog (S. cerevisiae)	Glyma08g11500.1	proteolysis response_to_auxin_stimulus lateral_root_morphogenesis
	Gma.1944.1.S1_at	-2.84721	1.19404e-05	matrix metalloproteinase MMP2	Glyma01g04360.1	proteolysis
	Gma.13490.2.A1_at	-2.81568	1.50482e-05	lon protease homolog 2, peroxisomal-like	Glyma01g41150.1	ATP-dependent_proteolysis
	Gma.2186.1.S1_at	-2.77664	0.000210347	tripeptidyl-peptidase 2-like	Glyma10g37900.1	proteolysis
	Gma.12536.2.A1_at	-2.7552	9.15976e-06	Eukaryotic aspartyl protease family protein	Glyma02g05060.1	proteolysis
	GmaAffx.1863.1.S1_at	-2.65446	1.76652e-05	aspartic proteinase-like protein 1-like	Glyma18g02280.3	proteolysis
	Gma.14312.1.S1_at	-2.61591	6.23191e-05	subtilisin-like protease-like	Glyma04g04730.1	proteolysis seed_coat_development mucilage_metabolic_process_during_seed_coat_development
	GmaAffx.57464.1.A1_at	-2.56474	3.99104e-05	subtilisin-like protease-like	Glyma04g02440.1	proteolysis
	GmaAffx.48644.1.S1_at	-2.50123	0.000745048	probable glutamate carboxypeptidase 2-like	Glyma01g01000.2	proteolysis
	Gma.928.1.S1_at	-2.49243	1.2104e-05	acylamino-acid-releasing enzyme-like	Glyma10g00350.1	proteolysis
	GmaAffx.85292.1.S1_at	-2.42519	2.87878e-05	aspartic proteinase nepenthesin-2-like	Glyma15g13000.1	proteolysis
	Gma.6238.1.S1_at	-2.39586	8.50549e-06	MLO-like protein 1-like	Glyma04g00370.1	cell_death defense_response
	Gma.12536.1.S1_at	-2.38864	0.000150809	Eukaryotic aspartyl protease family protein	Glyma02g05060.1	proteolysis
	Gma.5402.1.S1_at	-2.3881	6.37912e-06	serine carboxypeptidase-like 40-like	Glyma09g36080.1	proteolysis
	GmaAffx.84404.1.S1_at	-2.3425	0.000216563	probable glutamate carboxypeptidase 2-like	Glyma01g01000.2	proteolysis
	Gma.7415.1.S1_at	-2.33272	1.24311e-05	protein LOL1-like	Glyma05g23710.1	induction_of_apoptosis
	GmaAffx.83891.1.S1_at	-2.31156	0.000150645	subtilisin-like protease-like	Glyma15g35460.1	proteolysis
	GmaAffx.67054.2.S1_s_at	-2.29577	5.56128e-06	lsd one like 1	Glyma05g23710.2	induction_of_apoptosis
	Gma.2056.1.S1_at	-2.24103	1.19404e-05	subtilisin-like protease-like	Glyma17g17850.1	proteolysis seed_coat_development mucilage_metabolic_process_during_seed_coat_development
	Gma.559.1.A1_at	-2.20544	0.00208597	subtilisin-like protease-like	Glyma14g09670.1	proteolysis seed_coat_development mucilage_metabolic_process_during_seed_coat_development
	Gma.1951.2.S1_a_at	-2.15474	0.0050117	serine carboxypeptidase-like 51-like	Glyma13g39600.1	proteolysis
	Gma.7961.1.S1_at	-2.1356	0.000127419	derlin-1-like	Glyma06g47560.1	proteolysis
	GmaAffx.63611.1.S1_at	-2.10981	0.000421512	aspartic proteinase nepenthesin-2-like	Glyma08g43360.1	proteolysis
	GmaAffx.11242.1.S1_s_at	-2.1058	0.0001495	serine carboxypeptidase-like 51-like	Glyma13g39600.1	proteolysis
	Gma.9705.1.S1_s_at	-2.07177	0.00238301	serine carboxypeptidase-like 48-like	Glyma12g30160.1	proteolysis
	Gma.13050.1.S1_at	-2.05365	0.000346599	lon protease 2-like	Glyma04g03100.1	ATP-dependent_proteolysis
	Gma.12150.1.S1_at	-2.02324	0.000737524	cysteine proteinase	Glyma06g18390.1	proteolysis
	GmaAffx.87644.1.S1_at	-2.0229	1.25947e-05	lon protease 2-like	Glyma14g07680.1	ATP-dependent_proteolysis
	Gma.13490.1.S1_at	-2.01445	0.000916466	lon protease homolog 2, peroxisomal-like	Glyma01g41150.1	ATP-dependent_proteolysis
	Gma.4867.1.S1_at	-1.99805	0.00028428	serine carboxypeptidase-like 45-like	Glyma03g28080.3	proteolysis
	GmaAffx.35346.1.S1_at	-1.98235	5.44678e-05	cucumisin-like	Glyma02g41950.2	proteolysis
	Gma.879.1.A1_a_at	-1.96588	5.365e-05	Probable glutamate carboxypeptidase 2-like	Glyma01g01000.2	proteolysis
	GmaAffx.78710.1.S1_at	-1.9253	0.000544351	protease 4-like	Glyma04g31180.1	GO:0006508 GO:0009642
	Gma.17669.1.S1_at	-1.91311	4.43267e-05	IAA-amino acid hydrolase ILR1-like 5-like	Glyma04g40440.1	proteolysis auxin_metabolic_process
	Gma.12929.1.A1_at	-1.90851	1.0959e-05	aspartic proteinase-like protein 2-like	Glyma12g08870.1	proteolysis
	GmaAffx.25834.1.S1_at	-1.87741	0.00140962	MLO-like protein 1-like	Glyma04g00370.1	cell_death defense_response
	Gma.2487.2.S1_at	-1.86485	0.000408918	subtilisin-like protease-like	Glyma07g04500.3	GO:0006508
	Gma.3195.1.S1_at	-1.82804	1.16133e-05	Probable glutamyl endopeptidase, chloroplastic-like /// Aminoacyl peptidase	Glyma03g37810.1	proteolysis
	Gma.4258.1.S1_at	-1.73393	0.000407936	ureidoglycolate amidohydrolase	Glyma10g32850.2	proteolysis
	Gma.1274.1.S1_at	-1.65645	0.000594893	aspartic proteinase nepenthesin-1-like	Glyma09g31930.1	proteolysis
	GmaAffx.35670.1.A1_at	-1.65008	0.00122823	RING/U-box superfamily protein	Glyma05g30920.1	positive_regulation_of_programmed_cell_death
	Gma.7474.1.A1_at	-1.62957	0.000558745	aspartic proteinase nepenthesin-1-like	Glyma17g15020.1	proteolysis
	GmaAffx.86642.1.S1_at	-1.62591	0.000546641	IAA-amino acid hydrolase ILR1-like 5-like	Glyma04g40440.1	proteolysis auxin_metabolic_process
	GmaAffx.91441.1.S1_at	-1.58657	0.003122	Aminoacyl peptidase	Glyma03g37810.1	proteolysis
	GmaAffx.88440.2.S1_at	-1.57113	0.00163551	B-cell receptor-associated 31-like	Glyma15g11650.1	apoptosis intracellular_protein_transport
	GmaAffx.81288.1.S1_at	-1.56766	0.00317565	protease Do-like 2, chloroplastic-like	Glyma02g17130.1	proteolysis photosystem_II_repair
	Gma.3543.1.S1_at	-1.54932	1.39032e-05	IAA-amino acid hydrolase ILR1-like 6-like	Glyma06g12120.1	proteolysis auxin_metabolic_process
	GmaAffx.50637.1.S1_at	-1.54471	7.72037e-05	acylamino-acid-releasing enzyme-like	Glyma10g00320.1	proteolysis
	Defense / Response to Biotic stimulus - 63
	Identification	Log2(FC)	Pvalue	Description	Phytozome	Gene ontology
	GmaAffx.23295.1.S1_at	-6.31445	1.63567e-07	NDR1/HIN1-like 1	Glyma02g35630.1	defense_response_to_virus
	Gma.10658.1.A1_at	-5.01882	9.99395e-05	MLP-like protein 43	Glyma08g24750.1	defense_response response_to_biotic_stimulus
	Gma.363.1.S1_at	-4.7699	1.14497e-06	thaumatin-like protein 1-like	Glyma06g02630.1	response_to_other_organism
	Gma.13828.2.S1_at	-3.94972	2.78064e-06	acidic endochitinase-like	Glyma20g30480.1	carbohydrate_metabolic_process
	Gma.6075.1.S1_s_at	-3.88865	2.61707e-06	NDR1/HIN1-like 1	Glyma19g38600.1	defense_response_to_virus
	Gma.15568.1.S1_at	-3.85494	4.82523e-05	Disease resistance-responsive (dirigent-like protein) family protein	Glyma01g31750.1	defense_response lignan_biosynthetic_process
	Gma.11336.2.S1_at	-3.81227	8.34192e-06	thaumatin-like protein-like	Glyma08g05820.1	response_to_other_organism
	GmaAffx.36309.1.S1_at	-3.72667	7.36052e-06	thaumatin-like protein 1-like	Glyma04g02580.1	response_to_other_organism
	Gma.13828.1.A1_at	-3.68109	2.15909e-05	Acidic endochitinase-like	Glyma20g30480.1	carbohydrate_metabolic_process
	GmaAffx.89772.4.S1_at	-3.64146	0.000118913	Stress-induced protein SAM22-like	Glyma17g03360.1	defense_response response_to_biotic_stimulus
	Gma.17093.1.A1_at	-3.20355	9.12704e-05	disease resistance protein	Glyma18g42200.1	signal_transduction
	GmaAffx.921.1.S1_at	-3.11979	3.76204e-06	regulatory components of ABA receptor 3	Glyma06g13150.1	defense_response response_to_biotic_stimulus
	Gma.7716.1.A1_at	-3.05383	7.68765e-06	protein ZINC INDUCED FACILITATOR-LIKE 1-like	Glyma06g47080.1	response_to_nematode
	GmaAffx.85164.1.S1_s_at	-2.87828	0.000638893	phosphoribulokinase, chloroplastic-like /// phosphoribulokinase, chloroplastic-like	Glyma01g01370.1	defense_response_to_bacterium biosynthetic_process response_to_cold peptidyl-cysteine_S-nitrosylation
	Gma.1219.1.A1_at	-2.8718	1.16133e-05	peptidyl-prolyl cis-trans isomerase CYP38, chloroplastic-like	Glyma19g01260.1	defense_response_to_bacterium protein_folding photosystem_II_assembly photosystem_II_stabilization
	Gma.12074.1.S1_at	-2.85216	0.000221797	thaumatin-like protein 1a-like	Glyma10g06830.1	response_to_other_organism
	Gma.10892.1.S1_a_at	-2.83789	2.09366e-05	carbonic anhydrase, chloroplastic-like	Glyma19g01050.8	defense_response_to_bacterium carbon_utilization response_to_cold
	Gma.3570.1.S1_at	-2.66888	1.5866e-05	peroxiredoxin-2E, chloroplastic-like	Glyma19g37500.2	defense_response_to_bacterium peptidyl-cysteine_S-nitrosylation
	Gma.15490.3.S1_s_at	-2.61628	7.16424e-05	carbonic anhydrase, chloroplastic-like /// carbonic anhydrase, chloroplastic-like	Glyma02g03990.2	defense_response_to_bacterium carbon_utilization
	GmaAffx.88845.1.S1_at	-2.59582	0.000517199	basic form of pathogenesis-related protein 1-like	Glyma15g06790.1	response_to_ethylene_stimulus response_to_jasmonic_acid_stimulus response_to_salicylic_acid_stimulus
	Gma.2559.1.S1_a_at	-2.57394	8.83262e-06	thylakoid rhodanese-like	Glyma07g06300.1	defense_response_to_bacterium
	Gma.3702.1.S1_at	-2.5641	0.000375877	endochitinase PR4-like	Glyma13g42210.1	plant-type_hypersensitive_response somatic_embryogenesis
	Gma.10851.1.S1_at	-2.52199	7.22966e-05	phosphoribulokinase, chloroplastic-like /// phosphoribulokinase, chloroplastic-like	Glyma09g34410.1	defense_response_to_bacterium biosynthetic_process response_to_cold peptidyl-cysteine_S-nitrosylation
	Gma.15490.1.S1_a_at	-2.51908	2.28994e-06	carbonic anhydrase, chloroplastic-like /// carbonic anhydrase, chloroplastic-like	Glyma02g03990.2	defense_response_to_bacterium carbon_utilization
	GmaAffx.60439.1.S1_at	-2.5018	0.000239626	BEL1-like homeodomain protein 2-like	Glyma01g38650.2	N-terminal_protein_myristoylation leaf_morphogenesis
	GmaAffx.921.2.S1_s_at	-2.48469	2.63343e-05	regulatory components of ABA receptor 3	Glyma06g13150.1	defense_response response_to_biotic_stimulus
	GmaAffx.61896.1.S1_at	-2.42159	0.000306852	peptidyl-prolyl cis-trans isomerase CYP38, chloroplastic-like	Glyma19g01260.1	defense_response_to_bacterium protein_folding photosystem_II_assembly photosystem_II_stabilization
	Gma.15490.2.S1_a_at	-2.4211	1.63567e-07	carbonic anhydrase, chloroplastic-like /// carbonic anhydrase, chloroplastic-like	Glyma02g03990.2	defense_response_to_bacterium carbon_utilization
	Gma.3810.1.S1_s_at	-2.41069	1.35761e-05	MLP-like protein 423	Glyma15g15680.1	defense_response response_to_biotic_stimulus
	Gma.18104.1.S1_s_at	-2.39026	5.72485e-06	probable protein Pop3-like	Glyma06g08830.1	defense_response_to_bacterium defense_response_to_fungus
	GmaAffx.14833.2.S1_at	-2.34517	1.37396e-05	Late embryogenesis abundant (LEA) hydroxyproline-rich glycoprotein family	Glyma10g09750.1	defense_response_to_virus response_to_other_organism
	Gma.2600.1.S1_x_at	-2.31709	0.00010043	ATP synthase delta chain, chloroplastic-like	Glyma17g13930.1	defense_response_to_bacterium response_to_cold photosynthesis photosynthetic_electron_transport_in_photosystem_I photosynthetic_electron_transport_in_photosystem_II
	GmaAffx.66902.1.S1_at	-2.29773	7.68765e-06	polyneuridine-aldehyde esterase-like	Glyma02g07030.1	salicylic_acid_metabolic_process systemic_acquired_resistance defense_response_to_fungus,_incompatible_interaction
	GmaAffx.55399.1.S1_at	-2.2465	9.81402e-06	thylakoid rhodanese-like	Glyma16g02940.1	defense_response_to_bacterium
	GmaAffx.27315.1.S1_at	-2.24591	0.000338257	probable disease resistance protein At4g27220-like	Glyma18g51750.1	defense_response
	Gma.1986.1.S1_at	-2.20896	5.07058e-06	porphobilinogen deaminase, chloroplastic-like	Glyma12g02380.1	defense_response_to_bacterium chlorophyll_biosynthetic_process porphyrin_biosynthetic_process
	GmaAffx.7283.1.A1_at	-2.20083	0.000316829	TMV resistance protein N-like	Glyma16g27560.1	defense_response
	GmaAffx.57874.1.S1_at	-2.19168	4.72709e-05	disease resistance RPP8-like protein 3-like	Glyma01g37620.2	defense_response
	GmaAffx.89795.1.S1_s_at	-2.09044	0.000302108	pathogenesis-related protein	Glyma17g03340.1	defense_response response_to_biotic_stimulus
	Gma.5785.1.S1_at	-2.02389	9.22518e-05	endo-1,4-beta-glucanase /// endoglucanase 6-like	Glyma08g02610.1	carbohydrate_metabolic_process
	Gma.2600.2.S1_at	-2.0165	3.59848e-05	ATP synthase delta chain, chloroplastic-like	Glyma05g03340.1	defense_response_to_bacterium response_to_cold photosynthesis photosynthetic_electron_transport_in_photosystem_I photosynthetic_electron_transport_in_photosystem_II
	Gma.11284.1.S1_at	-2.01304	0.00202316	NDR1/HIN1-like 1	Glyma10g09760.1	defense_response_to_virus
	Gma.2600.1.S1_a_at	-2.00361	0.000190883	ATP synthase delta chain, chloroplastic-like /// ATP synthase delta chain, chloroplastic-like	Glyma17g13930.1	defense_response_to_bacterium response_to_cold photosynthesis photosynthetic_electron_transport_in_photosystem_I photosynthetic_electron_transport_in_photosystem_II
	GmaAffx.91087.1.S1_s_at	-1.98485	9.87945e-05	endo-1,4-beta-glucanase /// endoglucanase 6-like	Glyma08g02610.1	carbohydrate_metabolic_process
	Gma.11409.1.A1_at	-1.97915	1.93009e-05	NAD(P)-binding Rossmann-fold superfamily protein	Glyma09g39850.1	defense_response
	Gma.6075.1.S1_at	-1.9047	0.00169292	NDR1/HIN1-like 1	Glyma19g38600.1	defense_response_to_virus
	Gma.8456.1.S1_a_at	-1.88032	0.000174526	resistance protein KR3	Glyma06g41700.1	defense_response
	Gma.10757.2.S1_s_at	-1.85977	0.00525934	chitinase-like protein 1-like	Glyma08g29090.1	carbohydrate_biosynthetic_process response_to_water_deprivation response_to_heat lignin_biosynthetic_process response_to_salt_stress multidimensional_cell_growth response_to_cytokinin_stimulus root_epidermal_cell_differentiation root_epidermal_cell_differentiation
	Gma.7546.1.S1_at	-1.75703	3.94197e-05	sucrose transport protein SUC2-like	Glyma02g08260.1	response_to_nematode pollen_germination
	Gma.9504.1.S1_at	-1.75149	0.000624499	Disease resistance-responsive (dirigent-like protein) family protein	Glyma09g33140.1	defense_response
	GmaAffx.42847.1.S1_s_at	-1.73808	0.00527406	basic form of pathogenesis-related protein 1-like	Glyma15g06790.1	response_to_ethylene_stimulus response_to_jasmonic_acid_stimulus response_to_salicylic_acid_stimulus
	GmaAffx.43457.1.S1_at	-1.7011	0.00410799	BEL1-like homeodomain protein 1-like	Glyma11g18270.1	response_to_symbiotic_fungus response_to_abscisic_acid_stimulus polar_nucleus_fusion
	GmaAffx.8113.1.S1_at	-1.6666	9.69953e-05	disease resistance response protein 206-like	Glyma02g26610.1	defense_response
	Gma.13125.1.S1_at	-1.65919	3.43491e-06	ribosome-recycling factor, chloroplastic-like	Glyma02g16590.1	defense_response_to_bacterium translation
	GmaAffx.14833.1.S1_at	-1.65233	1.81559e-05	Late embryogenesis abundant (LEA) hydroxyproline-rich glycoprotein family	Glyma10g09750.1	defense_response_to_virus response_to_other_organism
	Gma.8071.1.S1_at	-1.64283	4.61259e-05	alpha/beta-Hydrolases superfamily protein	Glyma06g19890.1	defense_response
	Gma.7834.1.S1_at	-1.64137	0.000573466	coronatine-insensitive protein 1-like	Glyma14g06740.1	defense_response response_to_insect response_to_wounding ubiquitin-dependent_protein_catabolic_process jasmonic_acid_and_ethylene-dependent_systemic_resistance jasmonic_acid_mediated_signaling_pathway response_to_jasmonic_acid_stimulus stomatal_movement stomatal_movement defense_response_to_fungus SCF-dependent_proteasomal_ubiquitin-dependent_protein_catabolic_process negative_regulation_of_defen…
	GmaAffx.80842.1.S1_at	-1.64004	0.0095569	alpha/beta-Hydrolases superfamily protein	Glyma06g19900.1	defense_response
	GmaAffx.56715.1.S1_at	-1.61511	0.000101575	MLP-like protein 28	Glyma15g42980.1	defense_response
	GmaAffx.42847.2.S1_at	-1.61473	0.0453275	basic form of pathogenesis-related protein 1-like	Glyma15g06800.1	defense_response
	Gma.1910.1.S1_at	-1.57122	0.000262689	thaumatin-like protein-like	Glyma12g03510.1	response_to_other_organism
	Gma.2026.1.S1_at	-1.56391	4.12189e-05	sedoheptulose-1,7-bisphosphatase, chloroplastic-like	Glyma11g34900.1	defense_response_to_bacterium carbohydrate_biosynthetic_process carbohydrate_metabolic_process sucrose_biosynthetic_process starch_biosynthetic_process reductive_pentose-phosphate_cycle
	Gma.8260.1.A1_at	-1.53759	0.000122348	probable disease resistance protein At4g27220-like	Glyma18g51750.1	defense_response
	Developement - 41
	Identification	Log2(FC)	Pvalue	Description	Phytozome	Gene ontology
	Gma.2446.2.S1_at	-4.32883	3.27134e-07	Rhodanese/Cell cycle control phosphatase superfamily protein	Glyma06g13770.1	aging
	GmaAffx.87719.1.S1_at	-4.14642	1.9628e-06	ROTUNDIFOLIA like 17	Glyma09g36170.1	shoot_development
	GmaAffx.16034.1.S1_at	-4.02142	5.23415e-06	Plant protein 1589 of unknown function	Glyma10g43720.1	developmental_process
	Gma.2446.1.S1_a_at	-3.97972	1.63567e-07	Rhodanese/Cell cycle control phosphatase superfamily protein	Glyma04g41080.1	aging
	GmaAffx.66074.1.A1_at	-3.94896	1.63567e-07	ROP-interactive CRIB motif-containing protein 1	Glyma10g39730.1	pollen_tube_growth
	Gma.2517.2.S1_a_at	-3.81702	5.07058e-06	Cytidine/deoxycytidylate deaminase family protein	Glyma13g00530.1	embryonic_development_ending_in_seed_dormancy
	Gma.2517.1.S1_at	-3.78711	6.05198e-06	Cytidine/deoxycytidylate deaminase family protein	Glyma13g00530.1	embryonic_development_ending_in_seed_dormancy
	Gma.1347.2.S1_at	-3.72941	1.88102e-05	chloroplast stem-loop binding protein of 41 kDa	Glyma02g16620.1	rRNA_processing
	Gma.1347.1.S1_at	-3.69442	1.4721e-06	chloroplast stem-loop binding protein of 41 kDa	Glyma10g03200.1	rRNA_processing
	Gma.2517.2.S1_at	-3.46285	1.14497e-06	Cytidine/deoxycytidylate deaminase family protein	Glyma13g00530.1	embryonic_development_ending_in_seed_dormancy
	Gma.12571.1.A1_at	-2.97128	4.85794e-05	probable galactinol--sucrose galactosyltransferase 2-like	Glyma06g18480.2	0
	Gma.13051.1.S1_at	-2.94287	1.01412e-05	pollen-specific protein SF21-like	Glyma20g36650.1	cell_differentiation
	GmaAffx.40203.1.S1_at	-2.78	1.37396e-05	hydroxycinnamoyl-Coenzyme A shikimate/quinate hydroxycinnamoyltransferase-like	Glyma18g12210.1	pollen_exine_formation
	GmaAffx.2189.1.A1_at	-2.69288	2.43715e-05	embryogenesis-associated protein EMB8-like	Glyma12g01650.1	embryonic_development_ending_in_seed_dormancy
	Gma.6037.1.S1_at	-2.65125	1.79924e-06	hydroxycinnamoyl-Coenzyme A shikimate/quinate hydroxycinnamoyltransferase-like	Glyma18g12210.1	pollen_exine_formation
	GmaAffx.53755.1.S1_at	-2.56885	8.32556e-05	homeobox protein BEL1 homolog	Glyma11g02450.1	ovule_development
	GmaAffx.86027.1.S1_at	-2.46504	0.000152935	hydroxycinnamoyl-Coenzyme A shikimate/quinate hydroxycinnamoyltransferase-like	Glyma08g42500.1	pollen_exine_formation
	Gma.10606.1.S1_at	-2.4527	1.14497e-05	expansin A1	Glyma01g06030.2	syncytium_formation unidimensional_cell_growth plant-type_cell_wall_loosening response_to_gibberellin_stimulus response_to_red_light
	GmaAffx.66857.1.S1_at	-2.41511	7.42595e-05	chloroplast stem-loop binding protein of 41 kDa	Glyma10g03200.1	rRNA_processing
	GmaAffx.88691.1.S1_s_at	-2.36094	4.13825e-05	Putative phytosulfokine peptide	Glyma10g07670.1	cell_proliferation
	GmaAffx.8063.1.S1_s_at	-2.30889	2.1918e-05	ROTUNDIFOLIA like 8	Glyma14g07320.1	shoot_development
	Gma.12780.1.A1_at	-2.25658	0.000541571	pollen-specific protein SF21-like	Glyma14g10720.2	cell_differentiation
	GmaAffx.53274.1.S1_at	-2.25255	0.000217217	Plant protein 1589 of unknown function	Glyma03g33110.1	developmental_process
	GmaAffx.11213.1.A1_at	-2.19706	0.000305216	Plant protein 1589 of unknown function	Glyma02g10620.1	developmental_process
	GmaAffx.90009.1.S1_s_at	-2.19397	0.0002357	expansin-A8-like	Glyma04g40000.1	syncytium_formation unidimensional_cell_growth plant-type_cell_wall_modification_during_multidimensional_cell_growth plant-type_cell_wall_loosening
	Gma.17606.1.S1_at	-2.09571	6.60811e-05	hydroxycinnamoyl-Coenzyme A shikimate/quinate hydroxycinnamoyltransferase-like	Glyma10g06990.1	pollen_exine_formation
	GmaAffx.2269.1.S1_at	-2.01623	0.000445557	AP2/ERF and B3 domain-containing transcription repressor TEM1-like	Glyma02g11060.1	photoperiodism,_flowering
	GmaAffx.85168.1.S1_at	-1.98618	0.000560381	monocopper oxidase-like protein SKU5-like /// monocopper oxidase-like protein SKU5-like	Glyma05g04270.1	cell_tip_growth
	GmaAffx.261.1.S1_at	-1.91618	5.07058e-06	putative ribosome biogenesis GTPase RsgA-like	Glyma18g01130.1	embryonic_development_ending_in_seed_dormancy
	GmaAffx.45249.1.S1_at	-1.89946	0.00011924	CONSTANS-like 2b /// zinc finger protein CONSTANS-LIKE 2	Glyma18g51320.1	regulation_of_flower_development
	GmaAffx.58749.1.S1_at	-1.89806	4.57988e-05	embryogenesis-associated protein EMB8-like	Glyma12g01650.1	embryonic_development_ending_in_seed_dormancy
	Gma.8651.1.S1_at	-1.86445	0.000262689	MORN (Membrane Occupation and Recognition Nexus) repeat-containing protein	Glyma12g30630.1	embryonic_development_ending_in_seed_dormancy
	Gma.2212.1.S1_a_at	-1.83765	0.000211983	pollen-specific protein SF21-like /// pollen-specific protein SF21-like	Glyma04g05350.1	cell_differentiation
	Gma.4416.1.S1_at	-1.81469	0.000242243	maternal effect embryo arrest 9	Glyma15g05180.1	embryonic_development_ending_in_seed_dormancy
	Gma.7253.1.S1_at	-1.78407	0.00198341	APO protein 2, chloroplastic-like	Glyma12g28480.1	embryonic_development_ending_in_seed_dormancy
	GmaAffx.71769.1.S1_at	-1.7725	0.00252629	CONSTANS-like 2a	Glyma08g28370.1	regulation_of_flower_development
	Gma.1920.1.A1_at	-1.74549	0.00152674	protein YABBY 5-like	Glyma17g14710.2	regulation_of_flower_development cell_fate_commitment meristem_structural_organization polarity_specification_of_adaxial/abaxial_axis fruit_development abaxial_cell_fate_specification specification_of_organ_position
	Gma.17606.2.S1_at	-1.65187	0.000128564	hydroxycinnamoyl-Coenzyme A shikimate/quinate hydroxycinnamoyltransferase-like	Glyma10g06870.1	pollen_exine_formation
	Gma.15856.1.S1_at	-1.61774	0.00487593	nucleoside-triphosphatase-like	Glyma16g04760.1	pollen_germination
	GmaAffx.59769.1.S1_at	-1.54345	0.00068322	Zinc finger (C3HC4-type RING finger) family protein	Glyma08g37060.1	polar_nucleus_fusion
	Gma.1288.1.S1_at	-1.53808	0.0012418	bifunctional aspartate aminotransferase and glutamate/aspartate-prephenate aminotransferase-like	Glyma05g31490.2	embryonic_development_ending_in_seed_dormancy
	DNA/RNA Nucleus - 24
	Identification	Log2(FC)	Pvalue	Description	Phytozome	Gene ontology
	GmaAffx.48843.1.S1_at	-4.72114	1.11226e-05	Exosome complex component RRP4-like	Glyma14g34170.1	sulfate_transport
	Gma.4462.1.S1_at	-4.29132	4.62895e-05	bark storage protein A-like	Glyma06g08860.1	nucleoside_metabolic_process
	GmaAffx.26533.1.A1_s_at	-4.19632	3.63119e-05	bark storage protein A-like	Glyma06g08860.1	nucleoside_metabolic_process
	Gma.482.1.S1_at	-3.83782	1.29218e-05	5'-methylthioadenosine/S-adenosylhomocysteine nucleosidase 1-like	Glyma06g00800.1	nucleoside_metabolic_process
	Gma.1188.1.A1_at	-3.48491	1.06319e-05	probable GMP synthase [glutamine-hydrolyzing]-like	Glyma0022s00480.1	DNA_repair base-excision_repair
	GmaAffx.87440.1.S1_at	-2.65271	1.24311e-05	putative tRNA (cytidine(34)-2'-O)-methyltransferase-like	Glyma08g16210.1	RNA_processing
	GmaAffx.38528.1.S1_at	-2.30357	1.03047e-05	RNA polymerase sigma factor rpoD-like	Glyma10g06500.1	transcription_initiation regulation_of_transcription,_DNA-dependent positive_regulation_of_transcription
	GmaAffx.47378.1.S1_at	-2.26546	9.5196e-05	5'-methylthioadenosine/S-adenosylhomocysteine nucleosidase 1-like	Glyma06g00800.1	nucleoside_metabolic_process
	GmaAffx.57750.1.S1_at	-2.17781	0.000171745	DNA-damage-repair/toleration protein DRT102-like	Glyma19g43230.1	response_to_UV response_to_cold photoreactive_repair
	Gma.16027.1.S1_at	-2.01379	1.12861e-05	RNA polymerase sigma factor rpoD-like	Glyma04g00330.1	response_to_blue_light transcription_initiation regulation_of_transcription,_DNA-dependent response_to_red_light
	Gma.15645.1.A1_at	-1.96214	6.26462e-05	probable GMP synthase [glutamine-hydrolyzing]-like	Glyma07g02620.1	DNA_repair
	Gma.16027.2.S1_at	-1.93679	0.00143923	RNA polymerase sigma factor rpoD-like	Glyma04g00330.1	response_to_blue_light transcription_initiation regulation_of_transcription,_DNA-dependent response_to_red_light
	Gma.723.1.A1_at	-1.87915	0.00071168	cryptochrome DASH, chloroplastic/mitochondrial-like	Glyma04g07870.2	DNA_repair
	GmaAffx.72265.1.S1_at	-1.81645	0.000964882	RNA polymerase sigma factor rpoD-like	Glyma10g06500.1	transcription_initiation regulation_of_transcription,_DNA-dependent positive_regulation_of_transcription
	Gma.5876.1.A1_at	-1.7809	4.23639e-05	endonuclease	Glyma15g07430.1	DNA_catabolic_process
	Gma.8095.1.A1_at	-1.69412	0.000743249	RNA-dependent RNA polymerase 1-like	Glyma02g09470.1	posttranscriptional_gene_silencing response_to_virus response_to_salicylic_acid_stimulus
	Gma.13503.1.S1_at	-1.65493	3.43491e-06	RNA polymerase sigma factor rpoD-like	Glyma09g35750.2	transcription_initiation regulation_of_transcription,_DNA-dependent
	Gma.6307.1.S1_at	-1.63455	0.000135434	cullin-4-like	Glyma05g27240.1	DNA_repair cell_cycle photomorphogenesis
	Gma.7119.2.S1_a_at	-1.62089	0.00144348	tRNA uridine 5-carboxymethylaminomethyl modification enzyme MnmG-like /// tRNA uridine 5-carboxymethylaminomethyl modification enzyme MnmG-like	Glyma05g32720.1	tRNA_processing
	GmaAffx.18093.1.S1_at	-1.61538	0.000142303	RNA polymerase sigma factor rpoD-like	Glyma14g31370.1	response_to_blue_light transcription_initiation
	GmaAffx.23493.1.S1_at	-1.59709	9.73224e-05	DNA repair protein XRCC2 homolog	Glyma11g11090.2	reciprocal_meiotic_recombination double-strand_break_repair_via_Sequence Matchous_recombination
	Gma.17775.1.S1_at	-1.59294	0.00161555	protein argonaute 2-like	Glyma20g02820.1	biological_process
	Gma.2511.2.S1_at	-1.58656	0.00209906	blue-light photoreceptor PHR2-like	Glyma10g02240.2	DNA_repair
	GmaAffx.40679.1.S1_at	-1.58376	0.000673569	ATP-dependent RNA helicase DBP2-like	Glyma11g31380.1	0
	Energy - 13
	Identification	Log2(FC)	Pvalue	Description	Phytozome	Gene ontology
	Gma.6496.1.S1_s_at	-3.5261	2.61707e-06	plasma membrane ATPase 4-like	Glyma09g06250.1	cation_transport metabolic_process proton_transport transport
	GmaAffx.11342.1.S1_at	-2.79707	9.40511e-05	ATPase, F1 complex, OSCP/delta subunit protein	Glyma19g44720.1	ATP_synthesis_coupled_proton_transport
	Gma.2012.1.S1_at	-2.73953	1.4721e-06	GTP-binding protein TypA/BipA homolog	Glyma10g17570.2	0
	Gma.10788.1.S1_at	-2.68108	2.797e-05	ATP synthase gamma chain, chloroplastic-like	Glyma13g27490.3	ATP_synthesis_coupled_proton_transport
	GmaAffx.39829.1.A1_at	-2.54534	5.07058e-06	ATPase 11, plasma membrane-type-like	Glyma06g20200.1	cation_transport metabolic_process proton_transport transport
	Gma.3412.1.S1_at	-2.30529	1.83195e-05	ATPase 11, plasma membrane-type-like	Glyma05g01460.1	cation_transport metabolic_process proton_transport transport
	GmaAffx.84017.1.S1_at	-2.26879	0.000429036	GTP-binding protein TypA/BipA homolog	Glyma02g31480.1	0
	GmaAffx.39829.1.S1_at	-2.26812	0.000407936	ATPase 11, plasma membrane-type-like	Glyma06g20200.1	cation_transport metabolic_process proton_transport transport
	Gma.3388.2.S1_at	-2.01914	6.86982e-06	subunit NDH-M of NAD(P)H:plastoquinone dehydrogenase complex	Glyma06g12420.1	NADH_dehydrogenase_complex_(plastoquinone)_assembly
	Gma.13939.1.S1_at	-2.00773	0.00026596	ATPase 11, plasma membrane-type-like	Glyma17g10420.1	cation_transport metabolic_process proton_transport transport
	GmaAffx.1576.1.S1_at	-2.00597	1.30854e-06	NAD(P)H:plastoquinone dehydrogenase complex subunit O	Glyma06g15890.1	NADH_dehydrogenase_complex_(plastoquinone)_assembly
	Gma.6496.1.S1_at	-1.54659	0.00179548	plasma membrane ATPase 4-like	Glyma09g06250.2	cation_transport metabolic_process proton_transport transport
	Gma.4014.1.S1_at	-1.51459	0.000841553	ATPase 11, plasma membrane-type-like	Glyma04g34370.1	cation_transport metabolic_process proton_transport transport
	Homone Response / Hormone - 71
	Identification	Log2(FC)	Pvalue	Description	Phytozome	Gene ontology
				Abscisic acid - 2
	Gma.3488.1.S1_at	-3.02488	6.19919e-05	zeaxanthin epoxidase, chloroplastic-like	Glyma17g20020.1	abscisic_acid_biosynthetic_process response_to_water_deprivation response_to_heat response_to_osmotic_stress xanthophyll_biosynthetic_process sugar_mediated_signaling response_to_red_light
	Gma.17789.1.S1_at	-2.21904	1.5866e-05	abscisic acid receptor PYL4-like	Glyma07g19120.1	defense_response response_to_biotic_stimulus
				Auxin - 28
	Gma.13034.1.S1_at	-5.09825	0	SAUR-like auxin-responsive protein family	Glyma12g03990.1	response_to_auxin_stimulus
	GmaAffx.13898.1.S1_at	-4.55951	1.4721e-06	auxin-induced protein 5NG4-like	Glyma04g43000.1	0
	Gma.1101.1.S1_s_at	-4.37203	1.63567e-07	SUB1 homolog (S. cerevisiae)	Glyma08g11500.1	proteolysis response_to_auxin_stimulus lateral_root_morphogenesis
	GmaAffx.91199.1.S1_at	-3.925	4.74345e-06	Auxin-induced protein 5NG4-like	Glyma19g39030.1	metabolic_process
	Gma.10854.1.S1_at	-3.518	8.50549e-06	auxin-induced protein 5NG4-like	Glyma17g07690.1	0
	GmaAffx.67559.1.A1_at	-3.28117	1.24311e-05	auxin-induced protein 5NG4-like	Glyma03g33020.1	0
	GmaAffx.28641.1.S1_at	-3.27314	6.86982e-06	auxin efflux carrier component 3-like	Glyma20g01760.2	gravitropism pattern_specification_process tropism auxin_polar_transport regulation_of_root_meristem_growth root_development root_hair_elongation root_hair_initiation root_hair_initiation
	Gma.3241.1.S1_a_at	-3.11122	4.08918e-06	auxin-binding protein ABP19a-like	Glyma15g19510.1	response_to_cold peptidyl-cysteine_S-nitrosylation
	Gma.12859.1.S1_at	-3.05	2.78064e-06	SAUR-like auxin-responsive protein family	Glyma10g06440.1	response_to_auxin_stimulus
	Gma.666.1.S1_at	-2.74663	1.4721e-06	auxin-induced protein PCNT115-like	Glyma10g38890.3	response_to_cadmium_ion
	GmaAffx.2744.1.S1_at	-2.61198	3.1732e-05	auxin-induced protein X15-like	Glyma04g40930.1	response_to_auxin_stimulus
	GmaAffx.90762.1.S1_s_at	-2.44255	0.00029851	auxin-induced protein 5NG4-like /// auxin-induced protein 5NG4-like	Glyma13g01570.3	biological_process
	GmaAffx.26568.1.S1_at	-2.4236	6.86982e-06	auxin efflux carrier component 3-like	Glyma20g01760.2	gravitropism pattern_specification_process tropism auxin_polar_transport regulation_of_root_meristem_growth root_development root_hair_elongation root_hair_initiation root_hair_initiation
	Gma.3241.1.S1_at	-2.32831	0.000623027	auxin-binding protein ABP19a-like	Glyma15g19510.1	response_to_cold peptidyl-cysteine_S-nitrosylation
	GmaAffx.7250.1.A1_at	-2.27338	0.000156534	auxin response factor 4-like	Glyma12g29280.1	96.42
	GmaAffx.84418.1.S1_at	-2.25312	6.5754e-05	auxin-induced protein 5NG4-like	Glyma13g03510.1	0
	GmaAffx.79815.2.S1_at	-2.18835	0.000211656	SAUR-like auxin-responsive protein family	Glyma01g17300.1	response_to_auxin_stimulus
	Gma.4162.1.S1_at	-2.04719	1.7011e-05	SAUR-like auxin-responsive protein family	Glyma07g04850.1	response_to_auxin_stimulus
	GmaAffx.38425.1.S1_at	-1.91245	0.000103538	auxin-induced protein 15A-like	Glyma09g35620.1	response_to_auxin_stimulus
	GmaAffx.35572.1.S1_at	-1.82705	0.00453702	Auxin-induced protein PCNT115-like	Glyma03g40870.1	0
	Gma.13954.1.A1_s_at	-1.7365	2.1918e-05	auxin-induced protein 15A-like	Glyma09g35620.1	response_to_auxin_stimulus
	Gma.11326.2.S1_at	-1.64945	0.000486448	stem-specific protein TSJT1-like	Glyma13g27800.1	response_to_auxin_stimulus response_to_aluminum_ion
	GmaAffx.50615.1.A1_at	-1.63809	0.00025909	auxin response factor 3-like	Glyma15g08540.1
	Gma.102.1.S1_at	-1.6025	0.00139048	auxin-induced protein 5NG4-like	Glyma06g12840.1
	Gma.16842.1.A1_at	-1.58915	0.0172207	auxin-induced protein 10A5-like	Glyma16g02350.1	response_to_auxin_stimulus
	Gma.12817.1.A1_at	-1.54862	0.00484404	auxin-induced protein 5NG4-like	Glyma09g15280.1	biological_process
	Gma.13491.1.S1_at	-1.54267	0.000149337	auxin response factor 3-like	Glyma13g30750.1
	GmaAffx.87724.1.S1_at	-1.50264	0.00124442	putative auxin efflux carrier component 8-like	Glyma18g47630.1	auxin_polar_transport
				Brassinosteroid - 2
	Gma.2488.1.S1_at	-4.7546	1.4721e-06	serine carboxypeptidase 24-like	Glyma17g08090.1	proteolysis brassinosteroid_mediated_signaling
	GmaAffx.26516.1.S1_at	-4.17151	1.4721e-06	brassinosteroid-regulated protein BRU1-like	Glyma09g07070.1	carbohydrate_metabolic_process glucan_metabolic_process
				Ethylene - 17
	Gma.3668.1.S1_a_at	-4.36644	2.61707e-06	1-aminocyclopropane-1-carboxylate oxidase 5-like /// 1-aminocyclopropane-1-carboxylate oxidase 5-like	Glyma06g12340.1	biological_process
	Gma.3668.3.S1_at	-4.09796	4.08918e-06	1-aminocyclopropane-1-carboxylate oxidase 5-like	Glyma06g12340.1	biological_process
	GmaAffx.67731.1.S1_at	-3.57828	2.94421e-06	ethylene-responsive transcription factor-like protein At4g13040-like	Glyma18g33460.1	regulation_of_transcription,_DNA-dependent
	Gma.18041.1.A1_at	-3.47013	3.00963e-05	1-aminocyclopropane-1-carboxylate oxidase 1-like	Glyma03g07680.2	0
	GmaAffx.34453.1.S1_at	-3.27524	1.14497e-06	basic helix-loop-helix (bHLH) DNA-binding superfamily protein	Glyma02g15520.1	response_to_ethylene_stimulus
	GmaAffx.5879.1.S1_at	-2.95324	8.83262e-06	ethylene-responsive transcription factor ERF034-like	Glyma17g15310.1	regulation_of_transcription,_DNA-dependent
	GmaAffx.12674.1.A1_at	-2.446	0.000175507	ethylene-responsive transcription factor SHINE 3-like	Glyma06g07240.2	regulation_of_transcription,_DNA-dependent
	Gma.3668.3.S1_a_at	-2.35052	1.75017e-05	1-aminocyclopropane-1-carboxylate oxidase 5-like	Glyma06g12340.1	biological_process
	GmaAffx.5879.2.S1_at	-2.23792	5.64306e-05	ethylene-responsive transcription factor ERF034-like	Glyma17g15310.1	regulation_of_transcription,_DNA-dependent
	GmaAffx.92536.1.S1_at	-2.18289	0.00198865	1-aminocyclopropane-1-carboxylate oxidase-like	Glyma02g43560.5	ethylene_biosynthetic_process
	Gma.8896.1.S1_at	-1.84887	0.00135695	ethylene-responsive transcription factor ERF060-like	Glyma08g14600.1	regulation_of_transcription,_DNA-dependent
	GmaAffx.67389.1.S1_at	-1.78704	0.000105501	1-aminocyclopropane-1-carboxylate oxidase homolog 1-like	Glyma08g46630.1	biological_process
	GmaAffx.70502.1.A1_s_at	-1.62255	0.000405483	1-aminocyclopropane-1-carboxylate oxidase homolog 6-like	Glyma18g13610.2	coumarin_biosynthetic_process secondary_metabolic_process hydrogen_peroxide-mediated_programmed_cell_death
	GmaAffx.14912.1.S1_at	-1.60379	7.81851e-05	ethylene-responsive transcription factor-like protein At4g13040-like	Glyma18g33460.1	regulation_of_transcription,_DNA-dependent
	GmaAffx.62715.1.S1_at	-1.58426	0.00622847	1-aminocyclopropane-1-carboxylate oxidase homolog 6-like	Glyma18g13610.2	coumarin_biosynthetic_process secondary_metabolic_process hydrogen_peroxide-mediated_programmed_cell_death
	GmaAffx.67456.1.S1_at	-1.53862	0.00102753	ethylene-responsive transcription factor RAP2-7-like	Glyma02g09600.1	regulation_of_transcription,_DNA-dependent organ_morphogenesis vegetative_to_reproductive_phase_transition
	Gma.1124.1.S1_at	-1.5085	0.00252351	ethylene-responsive transcription factor 7-like	Glyma02g46340.1	response_to_water_deprivation regulation_of_transcription,_DNA-dependent ethylene_mediated_signaling_pathway response_to_abscisic_acid_stimulus regulation_of_transcription
				Gibberellin - 8
	Gma.3433.1.S1_at	-7.49643	3.27134e-07	Gibberellin-regulated family protein	Glyma06g04740.1	response_to_gibberellin_stimulus
	Gma.3254.1.S1_at	-3.89778	6.54268e-07	gibberellin-regulated protein 4-like	Glyma04g33610.1	response_to_gibberellin_stimulus gibberellic_acid_mediated_signaling
	Gma.2499.1.S1_at	-3.83963	1.63567e-07	Gibberellin-regulated family protein	Glyma06g20830.1	response_to_gibberellin_stimulus gibberellic_acid_mediated_signaling
	Gma.2486.1.S1_at	-3.44752	1.52117e-05	gibberellin 2-beta-dioxygenase 1-like	Glyma15g39750.1	response_to_red_or_far_red_light gibberellin_catabolic_process response_to_red_light
	Gma.15958.1.S1_at	-2.75442	0.000143939	Gibberellin-regulated family protein	Glyma02g41280.1	response_to_gibberellin_stimulus
	GmaAffx.17471.1.S1_at	-2.13586	0.000274629	SHI-related sequence 5	Glyma11g07710.1	response_to_gibberellin_stimulus gibberellic_acid_mediated_signaling
	GmaAffx.82218.1.S1_at	-1.72062	9.66681e-05	gibberellin 20 oxidase 1-like	Glyma10g12130.1
	Gma.12064.1.S1_at	-1.62602	0.000599146	ent-kaurene oxidase, chloroplastic-like	Glyma15g00450.1	gibberellin_biosynthetic_process gibberellic_acid_mediated_signaling
				Jasmonic acid - 14
	GmaAffx.53210.1.S1_at	-3.46976	4.08918e-06	allene oxide synthase, chloroplastic-like	Glyma12g31770.1	fatty_acid_metabolic_process
	GmaAffx.20925.1.S1_at	-3.29687	1.19404e-05	probable linoleate 9S-lipoxygenase 5-like	Glyma10g29490.2	defense_response jasmonic_acid_biosynthetic_process response_to_wounding defense_response_to_bacterium,_incompatible_interaction membrane_disassembly growth response_to_abscisic_acid_stimulus response_to_jasmonic_acid_stimulus response_to_jasmonic_acid_stimulus
	Gma.2019.1.S1_at	-3.12167	2.12637e-06	lipoxygenase	Glyma07g00890.1	defense_response jasmonic_acid_biosynthetic_process response_to_wounding defense_response_to_bacterium,_incompatible_interaction membrane_disassembly growth response_to_abscisic_acid_stimulus response_to_jasmonic_acid_stimulus response_to_jasmonic_acid_stimulus
	GmaAffx.27496.2.S1_at	-2.40435	4.49809e-05	linoleate 9S-lipoxygenase 5, chloroplastic-like	Glyma20g28290.2	root_development
	Gma.15875.1.S1_at	-2.18029	3.61483e-05	protein TIFY 6B-like	Glyma09g22270.1	jasmonic_acid_mediated_signaling_pathway
	Gma.10969.1.S1_at	-1.93345	0.00116182	lipoxygenase	Glyma13g42340.1	defense_response jasmonic_acid_biosynthetic_process response_to_wounding defense_response_to_bacterium,_incompatible_interaction membrane_disassembly growth response_to_abscisic_acid_stimulus response_to_jasmonic_acid_stimulus response_to_jasmonic_acid_stimulus
	GmaAffx.70690.1.S1_at	-1.9248	0.0122039	linoleate 13S-lipoxygenase 2-1, chloroplastic-like	Glyma11g13880.1	response_to_water_deprivation jasmonic_acid_biosynthetic_process response_to_wounding response_to_jasmonic_acid_stimulus response_to_other_organism
	Gma.7625.1.S1_s_at	-1.87181	7.16424e-05	lipoxygenase	Glyma07g00900.2	defense_response jasmonic_acid_biosynthetic_process response_to_wounding
	Gma.702.1.S1_at	-1.75959	0.00189378	linoleate 13S-lipoxygenase 2-1, chloroplastic-like	Glyma11g13880.1	defense_response jasmonic_acid_biosynthetic_process response_to_wounding
	Gma.10969.1.S1_x_at	-1.70165	0.00325433	lipoxygenase	Glyma13g42340.1	defense_response jasmonic_acid_biosynthetic_process response_to_wounding defense_response_to_bacterium,_incompatible_interaction membrane_disassembly growth response_to_abscisic_acid_stimulus response_to_jasmonic_acid_stimulus response_to_jasmonic_acid_stimulus
	Gma.15155.2.S1_at	-1.63662	7.75308e-05	protein TIFY 10A-like	Glyma16g01220.1	jasmonic_acid_mediated_signaling_pathway pollen_development flower_development response_to_jasmonic_acid_stimulus defense_response_to_bacterium
	GmaAffx.89726.1.A1_s_at	-1.55924	0.00451511	lipoxygenase	Glyma13g42330.1	defense_response jasmonic_acid_biosynthetic_process response_to_wounding defense_response_to_bacterium,_incompatible_interaction membrane_disassembly growth response_to_abscisic_acid_stimulus response_to_jasmonic_acid_stimulus response_to_jasmonic_acid_stimulus
	Gma.17610.2.S1_s_at	-1.55658	2.60072e-05	lipoxygenase	Glyma13g42330.1	defense_response jasmonic_acid_biosynthetic_process response_to_wounding
	GmaAffx.90937.1.A1_at	-1.52373	0.00752507	Lipoxygenase	Glyma07g00900.2	defense_response jasmonic_acid_biosynthetic_process response_to_wounding
	Lipid Metabolic Process - 42
	Identification	Log2(FC)	Pvalue	Description	Phytozome	Gene ontology
				Biosynthetic process - 30
	Gma.11043.1.S1_a_at	-4.68115	1.63567e-07	omega-3 fatty acid desaturase, chloroplastic-like	Glyma03g07570.1	fatty_acid_biosynthetic_process response_to_temperature_stimulus
	Gma.11043.1.S1_at	-4.62344	1.63567e-07	omega-3 fatty acid desaturase, chloroplastic-like	Glyma03g07570.1	fatty_acid_biosynthetic_process response_to_temperature_stimulus
	GmaAffx.87656.1.S1_at	-4.40115	1.4721e-06	fatty acid desaturase 2-like	Glyma17g34640.1	fatty_acid_biosynthetic_process lipid_metabolic_process
	Gma.8463.1.S1_at	-4.15012	1.9628e-06	fatty acid desaturase 8	Glyma18g06950.1	fatty_acid_biosynthetic_process response_to_temperature_stimulus
	GmaAffx.12493.1.S1_at	-3.38392	4.25274e-05	omega-3 fatty acid desaturase, chloroplastic-like	Glyma03g07570.1	fatty_acid_biosynthetic_process response_to_temperature_stimulus
	Gma.49.1.S1_at	-3.13037	1.4721e-06	plastid omega-6 desaturase	Glyma02g36460.1	fatty_acid_biosynthetic_process photoinhibition
	Gma.910.2.S1_at	-3.03278	1.79924e-06	3-oxoacyl-[acyl-carrier-protein] reductase, chloroplastic-like	Glyma11g37320.1	fatty_acid_biosynthetic_process metabolic_process
	GmaAffx.55947.1.S1_at	-3.0321	0.000661302	GDSL esterase/lipase At2g42990-like	Glyma14g05560.1	lipid_metabolic_process
	Gma.14025.1.A1_at	-2.98073	9.68317e-05	pyruvate kinase isozyme G, chloroplastic-like	Glyma01g40860.1	fatty_acid_biosynthetic_process glycolysis
	Gma.17710.3.A1_at	-2.96021	1.07954e-05	acyl carrier protein 4	Glyma05g38490.1	fatty_acid_biosynthetic_process response_to_light_stimulus
	Gma.15547.2.A1_at	-2.75092	0.000144266	3-ketoacyl-CoA synthase 4-like	Glyma06g01460.1	very-long-chain_fatty_acid_metabolic_process cuticle_development
	Gma.10564.1.S1_at	-2.46373	1.37396e-05	fatty acid desaturase 8	Glyma02g39230.1	fatty_acid_biosynthetic_process response_to_temperature_stimulus
	Gma.910.2.S1_a_at	-2.45024	1.07954e-05	3-oxoacyl-[acyl-carrier-protein] reductase, chloroplastic-like /// 3-oxoacyl-[acyl-carrier-protein] reductase, chloroplastic-like	Glyma11g37320.1	fatty_acid_biosynthetic_process metabolic_process
	Gma.2319.2.S1_at	-2.39519	0.000107136	3-ketoacyl-CoA synthase 4-like	Glyma17g36940.1	very-long-chain_fatty_acid_metabolic_process cuticle_development
	Gma.6225.2.S1_at	-2.33365	0.000215091	squalene monooxygenase-like	Glyma14g10290.1	sterol_biosynthetic_process
	Gma.6225.1.S1_at	-2.28931	0.000107791	squalene monooxygenase-like	Glyma0041s00260.3	sterol_biosynthetic_process
	Gma.10764.1.S1_at	-2.27666	0.00163502	obtusifoliol 14-alpha demethylase-like	Glyma07g14460.1	sterol_biosynthetic_process embryonic_development_ending_in_seed_dormancy
	Gma.12516.1.A1_at	-2.11942	2.58436e-05	probable phytol kinase 1, chloroplastic-like	Glyma10g34420.1	phospholipid_biosynthetic_process vitamin_E_biosynthetic_process
	Gma.12516.2.S1_s_at	-1.98529	0.000153099	probable phytol kinase 1, chloroplastic-like /// probable phytol kinase 1, chloroplastic-like	Glyma10g34420.1	phospholipid_biosynthetic_process vitamin_E_biosynthetic_process
	Gma.2319.1.S1_at	-1.98295	5.52857e-05	3-ketoacyl-CoA synthase 4-like	Glyma17g36940.1	very-long-chain_fatty_acid_metabolic_process cuticle_development
	Gma.10764.2.S1_a_at	-1.94889	0.01031	obtusifoliol 14-alpha demethylase-like /// obtusifoliol 14-alpha demethylase-like	Glyma03g26820.1	sterol_biosynthetic_process embryonic_development_ending_in_seed_dormancy
	Gma.6551.1.S1_s_at	-1.89408	9.50325e-05	fatty acid 2-hydroxylase-like /// fatty acid 2-hydroxylase-like	Glyma08g08580.1	very-long-chain_fatty_acid_metabolic_process
	Gma.10764.2.S1_x_at	-1.89371	0.00120909	obtusifoliol 14-alpha demethylase-like	Glyma03g26820.1	sterol_biosynthetic_process embryonic_development_ending_in_seed_dormancy
	Gma.7596.1.S1_at	-1.89199	0.000102229	fatty acid desaturase 3-like	Glyma18g15260.1	fatty_acid_biosynthetic_process lipid_metabolic_process
	GmaAffx.43409.1.S1_at	-1.59905	8.19471e-05	probable phytol kinase 3, chloroplastic-like	Glyma18g06710.1	phospholipid_biosynthetic_process
	Gma.7228.1.S1_at	-1.59344	0.000255328	lecithin-cholesterol acyltransferase-like 1-like	Glyma06g05040.1	lipid_metabolic_process
	Gma.10764.2.S1_at	-1.56156	0.00120009	obtusifoliol 14-alpha demethylase-like	Glyma03g26820.1	sterol_biosynthetic_process embryonic_development_ending_in_seed_dormancy
	GmaAffx.65471.1.S1_at	-1.55494	0.000503132	CYTOCHROME P450 51G1	Glyma03g26820.1	sterol_biosynthetic_process embryonic_development_ending_in_seed_dormancy
	GmaAffx.70600.1.S1_at	-1.50525	8.34192e-06	malonyl-CoA decarboxylase, mitochondrial-like	Glyma15g11810.1	fatty_acid_biosynthetic_process
	GmaAffx.91805.1.S1_s_at	-1.5016	0.00161555	GDSL esterase/lipase 5-like	Glyma15g41840.1	lipid_metabolic_process
				Catabolic process - 12
	GmaAffx.6559.1.S1_at	-5.20799	1.14497e-06	GDSL esterase/lipase At5g45960-like	Glyma13g24130.1	lipid_metabolic_process
	Gma.16678.1.S1_at	-5.14232	1.9628e-06	Thioredoxin superfamily protein	Glyma04g42080.1	glycerol_ether_metabolic_process cell_redox_homeostasis
	Gma.12131.1.S1_at	-4.70736	1.9628e-06	long-chain-alcohol oxidase FAO2-like	Glyma19g34960.1	0
	GmaAffx.43557.1.S1_at	-3.59437	6.37912e-06	GDSL esterase/lipase At1g29670-like	Glyma13g29490.2	lipid_metabolic_process
	Gma.16678.1.S1_s_at	-3.02762	0	Thioredoxin superfamily protein	Glyma04g42080.1	glycerol_ether_metabolic_process cell_redox_homeostasis
	GmaAffx.80802.1.S1_at	-2.25645	0.00167215	Protein of unknown function (DUF1295)	Glyma08g05750.1	lipid_metabolic_process
	Gma.18101.1.S1_at	-2.23659	6.60811e-05	Trans-2,3-enoyl-CoA reductase-like	Glyma02g08970.1	lipid_metabolic_process
	Gma.8348.1.S1_a_at	-2.14985	3.6639e-05	alpha/beta-Hydrolases superfamily protein	Glyma03g01200.1	lipid_metabolic_process
	GmaAffx.47337.1.S1_at	-1.81319	0.00091434	lecithin-cholesterol acyltransferase-like 1-like /// lecithin-cholesterol acyltransferase-like 1-like	Glyma06g05040.1	lipid_metabolic_process
	Gma.13170.1.S1_at	-1.67944	1.16133e-05	SGNH hydrolase-type esterase superfamily protein	Glyma07g18210.2	lipid_metabolic_process
	Gma.9106.1.S1_at	-1.63106	0.00202022	GDSL esterase/lipase At5g45920-like	Glyma15g08700.2	lipid_metabolic_process
	GmaAffx.72.1.S1_at	-1.5107	0.00312577	GDSL esterase/lipase CPRD49-like	Glyma03g07880.1	lipid_metabolic_process
	Others - 127
	Identification	Log2(FC)	Pvalue	Description	Phytozome	Gene ontology
	GmaAffx.87808.1.S1_at	-4.84813	1.63567e-07	fasciclin-like arabinogalactan protein 12-like	Glyma12g29670.1	0
	Gma.4385.1.S1_s_at	-4.50303	1.14497e-06	fasciclin-like arabinogalactan protein 2-like	Glyma02g47880.1	0
	Gma.11661.1.A1_at	-3.85568	1.14497e-06	zinc transporter 1-like	Glyma08g17530.1	zinc_ion_transport
	Gma.138.1.S1_at	-3.55052	5.23415e-06	cytochrome P450 78A3-like	Glyma19g44790.1	fruit_development
	GmaAffx.1681.1.A1_at	-3.46133	1.9628e-06	prolycopene isomerase, chloroplastic-like	Glyma07g40340.4	carotenoid_biosynthetic_process
	Gma.11661.1.A1_x_at	-3.45265	1.9628e-06	zinc transporter 1-like	Glyma08g17530.1	zinc_ion_transport
	Gma.17978.2.S1_at	-3.34203	2.97692e-05	NAD(P)H-quinone oxidoreductase subunit N-like	Glyma18g05640.1	NADH_dehydrogenase_complex_(plastoquinone)_assembly
	Gma.14415.1.A1_at	-3.319	3.43491e-06	geranylgeranyl pyrophosphate synthase 1	Glyma11g06820.1	isoprenoid_biosynthetic_process
	Gma.1314.1.S1_at	-3.27516	0.000356903	gamma glutamyl hydrolase	Glyma13g34290.1	tetrahydrofolylpolyglutamate_metabolic_process
	Gma.15059.1.S1_at	-3.21992	8.34192e-06	monoglyceride lipase-like	Glyma10g43760.3
	Gma.12776.1.A1_at	-3.16871	2.04459e-05	1,4-Dihydroxy-2-naphthoyl-CoA synthase, peroxisomal-like	Glyma08g39350.1	vitamin_K_biosynthetic_process
	Gma.10857.2.S1_s_at	-3.15802	8.83262e-06	fasciclin-like arabinogalactan protein 16-like /// fasciclin-like arabinogalactan protein 16-like	Glyma06g46530.3	cell_adhesion
	GmaAffx.17650.1.S1_at	-3.15296	2.12637e-06	homogentisate phytyltransferase VTE2-2	Glyma09g15720.1	plastoquinone_biosynthetic_process
	Gma.14301.1.S1_at	-3.12325	3.79476e-05	fasciclin-like arabinogalactan protein 12-like	Glyma11g20790.1	0
	Gma.13228.1.S1_at	-3.11662	0	NAD(P)-binding Rossmann-fold superfamily protein	Glyma04g00270.1	metabolic_process regulation_of_nitrogen_utilization
	Gma.9086.1.S1_at	-3.10407	0.000350688	cellulose synthase A catalytic subunit 8 [UDP-forming]-like /// cellulose synthase A catalytic subunit 8 [UDP-forming]-like	Glyma06g06870.1	response_to_water_deprivation response_to_osmotic_stress cellulose_biosynthetic_process secondary_cell_wall_biogenesis positive_regulation_of_abscisic_acid_biosynthetic_process defense_response_to_bacterium defense_response_to_fungus
	GmaAffx.86032.1.S1_at	-3.07902	0.00017518	F-box protein At2g32560-like	Glyma02g44660.2	biological_process
	Gma.16191.1.S1_at	-3.06595	1.12861e-05	protein HOTHEAD-like	Glyma05g03580.1	cellular_alcohol_metabolic_process
	GmaAffx.60348.1.S1_at	-3.06424	5.56128e-06	cytochrome P450 78A3-like	Glyma16g02400.1	fruit_development
	Gma.12776.2.S1_at	-2.9747	1.39032e-05	1,4-Dihydroxy-2-naphthoyl-CoA synthase, peroxisomal-like	Glyma08g39350.1	vitamin_K_biosynthetic_process
	Gma.17711.1.S1_at	-2.94152	1.9628e-06	probable ribose-5-phosphate isomerase-like	Glyma03g40640.1	reductive_pentose-phosphate_cycle defense_response_to_bacterium
	Gma.4385.1.S1_at	-2.93474	4.08918e-06	fasciclin-like arabinogalactan protein 2-like	Glyma02g47880.1	0
	Gma.11242.3.S1_a_at	-2.93017	0.000191701	putative mitochondrial 2-oxoglutarate/malate carrier protein-like /// putative mitochondrial 2-oxoglutarate/malate carrier protein-like	Glyma05g29050.2	mitochondrial_transport transport
	GmaAffx.63831.1.S1_at	-2.90296	0.000126274	cytochrome P450 78A3-like	Glyma07g05820.1	fruit_development
	GmaAffx.33873.1.A1_at	-2.82151	7.04974e-05	adenylate kinase family protein	Glyma15g24680.2	anaerobic_respiration nucleobase,_nucleoside,_nucleotide_and_nucleic_acid_metabolic_process nucleotide_metabolic_process
	GmaAffx.31080.1.S1_at	-2.7956	9.96123e-05	Scarecrow-like protein 3-like	Glyma04g28490.1	regulation_of_transcription
	Gma.7260.2.A1_a_at	-2.77513	1.14497e-06	F-box protein At2g32560-like /// F-box protein At2g32560-like	Glyma02g44660.1	biological_process
	GmaAffx.17650.3.S1_at	-2.76185	4.25274e-05	homogentisate phytyltransferase 2, chloroplastic-like	Glyma02g26820.1	plastoquinone_biosynthetic_process
	Gma.139.1.S1_at	-2.75231	2.61707e-06	cytochrome P450 CYP82C1	Glyma11g06390.1	0
	Gma.1938.3.S1_at	-2.74629	0.000219998	37 kDa inner envelope membrane protein, chloroplastic-like	Glyma02g16210.2	vitamin_E_biosynthetic_process plastoquinone_biosynthetic_process
	Gma.16969.1.S1_s_at	-2.74427	1.27582e-05	protein HOTHEAD-like /// protein HOTHEAD-like	Glyma17g14130.1	cellular_alcohol_metabolic_process
	GmaAffx.81385.1.S1_s_at	-2.69821	8.50549e-06	cytochrome P450 71A1-like /// cytochrome P450 71A1-like	Glyma09g31820.1	0
	Gma.3128.1.S1_at	-2.69595	1.19404e-05	triosephosphate isomerase, chloroplastic-like	Glyma10g06740.1	reductive_pentose-phosphate_cycle
	Gma.8218.1.S1_at	-2.66004	1.2104e-05	cytochrome P450 78A3-like	Glyma07g05820.1	fruit_development
	GmaAffx.16018.1.S1_at	-2.64994	0.00218248	fasciclin-like arabinogalactan protein 11-like	Glyma19g36470.1	0
	GmaAffx.17650.2.S1_at	-2.60418	1.9628e-06	homogentisate phytyltransferase VTE2-2	Glyma02g26820.2	plastoquinone_biosynthetic_process
	Gma.4512.1.S1_at	-2.58629	3.92561e-06	photosystem II 5 kDa protein, chloroplastic-like	Glyma15g43110.1	response_to_wounding response_to_ozone response_to_UV-B
	Gma.11242.2.S1_x_at	-2.57256	8.17835e-07	putative mitochondrial 2-oxoglutarate/malate carrier protein-like	Glyma08g12200.1	mitochondrial_transport transport
	GmaAffx.727.1.S1_at	-2.56356	1.79924e-06	37 kDa inner envelope membrane protein, chloroplastic-like	Glyma02g00440.1	vitamin_E_biosynthetic_process plastoquinone_biosynthetic_process
	GmaAffx.50571.1.S1_s_at	-2.55958	9.81402e-07	cytochrome P450 78A3-like	Glyma07g05820.1	fruit_development
	GmaAffx.70207.1.S1_at	-2.51546	1.45575e-05	cellulose synthase A catalytic subunit 7 [UDP-forming]-like	Glyma02g36720.1	cellulose_biosynthetic_process plant-type_cell_wall_biogenesis secondary_cell_wall_biogenesis rhamnogalacturonan_I_side_chain_metabolic_process
	Gma.16866.1.A1_at	-2.48631	2.42079e-05	cytochrome P450 86B1-like	Glyma05g09060.1	0
	Gma.12481.2.S1_at	-2.47135	0.000250912	mitochondrial carnitine/acylcarnitine carrier-like protein-like	Glyma08g36780.1	mitochondrial_transport ornithine_transport transport
	Gma.7114.1.A1_at	-2.46472	3.76204e-06	ACT domain repeat 3	Glyma06g12630.1	metabolic_process nitrogen_compound_metabolic_process
	Gma.15660.1.S1_at	-2.46444	3.2877e-05	adenylate kinase family protein	Glyma15g24680.1	anaerobic_respiration nucleobase,_nucleoside,_nucleotide_and_nucleic_acid_metabolic_process nucleotide_metabolic_process
	GmaAffx.87041.1.S1_at	-2.41091	5.44678e-05	serine acetyltransferase 4-like	Glyma11g08930.1	sulfate_assimilation
	Gma.12619.1.A1_at	-2.4067	1.11226e-05	MADS-box protein SVP-like	Glyma08g07260.3	negative_regulation_of_transcription response_to_temperature_stimulus negative_regulation_of_flower_development maintenance_of_floral_meristem_identity floral_whorl_development floral_meristem_determinacy
	Gma.4226.2.S1_at	-2.39606	1.45575e-05	F-box protein PP2-A13-like	Glyma09g26940.1	N-terminal_protein_myristoylation response_to_wounding
	Gma.1457.1.S1_at	-2.3736	1.9628e-06	cytochrome P450 71A1-like	Glyma09g31810.1	0
	Gma.11242.2.S1_a_at	-2.34481	1.06319e-05	putative mitochondrial 2-oxoglutarate/malate carrier protein-like /// putative mitochondrial 2-oxoglutarate/malate carrier protein-like	Glyma08g12200.1	mitochondrial_transport transport
	GmaAffx.83773.1.S1_at	-2.34409	4.2691e-05	bifunctional monodehydroascorbate reductase and carbonic anhydrase nectarin-3-like	Glyma10g08510.1	one-carbon_compound_metabolic_process
	GmaAffx.52231.1.A1_s_at	-2.33747	1.79924e-06	cytochrome P450 71A1-like	Glyma09g31850.1	lignin_biosynthetic_process phenylpropanoid_biosynthetic_process response_to_UV-B
	Gma.12080.1.S1_at	-2.32195	1.14497e-06	phytoene synthase, chloroplastic-like	Glyma02g40720.1	carotenoid_biosynthetic_process
	GmaAffx.13732.2.S1_at	-2.31653	6.21555e-05	geminivirus Rep-interacting motor protein-like	Glyma18g29560.1	0
	GmaAffx.10278.1.S1_at	-2.31224	1.34125e-05	adenosylhomocysteinase-like	Glyma05g28480.2	methylation-dependent_chromatin_silencing one-carbon_compound_metabolic_process posttranscriptional_gene_silencing embryonic_development_ending_in_seed_dormancy
	GmaAffx.83968.1.S1_at	-2.30683	0.000144266	fasciclin-like arabinogalactan protein 11-like /// fasciclin-like arabinogalactan protein 11-like	Glyma12g07440.1	0
	Gma.1938.1.S1_a_at	-2.30648	1.79924e-06	37 kDa inner envelope membrane protein, chloroplastic-like /// 37 kDa inner envelope membrane protein, chloroplastic-like	Glyma02g16210.2	vitamin_E_biosynthetic_process plastoquinone_biosynthetic_process
	GmaAffx.13732.1.A1_at	-2.30392	1.14497e-06	geminivirus Rep-interacting motor protein-like	Glyma18g29560.1	0
	Gma.12974.1.S1_at	-2.29422	0.00076533	fasciclin-like arabinogalactan protein 11-like	Glyma12g07400.1	0
	GmaAffx.9568.2.S1_at	-2.28391	0.00186205	cytochrome P450 71A1-like	Glyma09g31850.1	lignin_biosynthetic_process phenylpropanoid_biosynthetic_process response_to_UV-B
	Gma.15660.2.A1_s_at	-2.24503	0.000202005	adenylate kinase family protein	Glyma15g24680.2	anaerobic_respiration nucleobase,_nucleoside,_nucleotide_and_nucleic_acid_metabolic_process nucleotide_metabolic_process
	Gma.12481.2.S1_a_at	-2.23112	0.00130641	mitochondrial carnitine/acylcarnitine carrier-like protein-like /// mitochondrial carnitine/acylcarnitine carrier-like protein-like	Glyma08g36780.1	mitochondrial_transport ornithine_transport transport
	GmaAffx.66140.1.S1_at	-2.23049	0.00106957	lycopene beta cyclase, chloroplastic-like	Glyma19g31220.1	carotene_biosynthetic_process
	Gma.9086.2.S1_at	-2.20434	7.72037e-05	cellulose synthase A catalytic subunit 8 [UDP-forming]-like	Glyma06g06870.1	response_to_water_deprivation response_to_osmotic_stress cellulose_biosynthetic_process secondary_cell_wall_biogenesis positive_regulation_of_abscisic_acid_biosynthetic_process defense_response_to_bacterium defense_response_to_fungus
	GmaAffx.82953.1.S1_at	-2.19942	0.0106359	phytoene synthase, chloroplastic-like	Glyma14g03500.1	carotenoid_biosynthetic_process
	GmaAffx.82770.1.S1_at	-2.18179	0.000176162	nicotianamine synthase-like	Glyma19g41630.1	nicotianamine_biosynthetic_process
	Gma.10885.1.S1_at	-2.16844	0.000196608	D-glycerate 3-kinase, chloroplastic-like	Glyma15g01540.1	photorespiration
	GmaAffx.55634.1.S1_at	-2.14814	0.00158202	geranylgeranyl pyrophosphate synthase, chloroplastic-like	Glyma11g06820.1	isoprenoid_biosynthetic_process
	Gma.11242.1.S1_at	-2.12538	1.14497e-06	putative mitochondrial 2-oxoglutarate/malate carrier protein-like	Glyma05g29050.2	mitochondrial_transport transport
	Gma.6859.1.S1_s_at	-2.12528	0.000409081	isoprenoid F	Glyma11g02380.1	carotenoid_biosynthetic_process chlorophyll_biosynthetic_process isopentenyl_diphosphate_biosynthetic_process,_mevalonate-independent_pathway
	GmaAffx.40079.1.A1_at	-2.07144	0.000189574	Adenine phosphoribosyltransferase 1, chloroplastic-like	Glyma05g04310.1	adenine_salvage
	GmaAffx.58990.1.S1_at	-2.06609	9.29061e-05	phytoene synthase, chloroplastic-like	Glyma14g03500.1	carotenoid_biosynthetic_process
	Gma.12481.1.S1_s_at	-2.05912	1.16133e-05	mitochondrial carnitine/acylcarnitine carrier-like protein-like	Glyma01g13170.2	mitochondrial_transport ornithine_transport transport
	Gma.11096.1.S1_at	-2.0559	0.000110898	tobamovirus multiplication 2A	Glyma11g04450.1	viral_replication_complex_formation_and_maintenance
	GmaAffx.65255.1.A1_at	-2.05522	7.01703e-05	ACT domain repeat 3	Glyma06g12630.1	metabolic_process nitrogen_compound_metabolic_process
	Gma.11161.1.S1_at	-2.02976	0.000809657	fasciclin-like arabinogalactan protein 7-like	Glyma02g47790.1	0
	GmaAffx.30155.1.A1_at	-2.01334	3.36948e-05	protein phosphatase 1 regulatory subunit 7-like	Glyma12g31190.1	deadenylation-independent_decapping_of_nuclear-transcribed_mRNA
	Gma.2276.1.S1_at	-1.99397	2.61707e-05	adenosine deaminase-like protein-like	Glyma13g27650.3	purine_ribonucleoside_monophosphate_biosynthetic_process
	Gma.3055.1.S1_at	-1.98748	0.000165203	riboflavin synthase alpha chain-like	Glyma12g12710.1	riboflavin_biosynthetic_process
	Gma.142.1.S1_at	-1.97987	1.37396e-05	Cytochrome P450 97B2	Glyma11g01860.1	0
	Gma.7696.1.S1_at	-1.97575	0.000773836	riboflavin biosynthesis protein RibD-like	Glyma09g38520.1	riboflavin_biosynthetic_process
	GmaAffx.93508.1.S1_at	-1.96903	6.70625e-06	Mitochondrial carnitine/acylcarnitine carrier-like protein-like	Glyma01g13170.2	mitochondrial_transport ornithine_transport transport
	GmaAffx.84302.1.S1_at	-1.94155	8.50549e-06	cytochrome P450 705A20-like	Glyma12g36780.1	0
	GmaAffx.19831.1.S1_at	-1.93858	0.00020773	cytochrome P450 716B2-like	Glyma08g26670.1	0
	GmaAffx.371.1.S1_at	-1.93412	0.000285261	omega-hydroxypalmitate O-feruloyl transferase-like	Glyma02g37870.1	wax_biosynthetic_process
	Gma.6904.1.S1_at	-1.91551	0.000376859	triosephosphate isomerase, chloroplastic-like	Glyma19g36990.2	reductive_pentose-phosphate_cycle
	GmaAffx.63361.1.S1_s_at	-1.91414	0.000118095	cytochrome P450 89A2-like	Glyma20g02310.1	0
	GmaAffx.20345.1.S1_at	-1.9141	2.04459e-05	cycloeucalenol cycloisomerase-like	Glyma06g17990.1	pinocytosis sterol_biosynthetic_process positive_gravitropism cytokinesis
	GmaAffx.42978.1.S1_at	-1.90756	1.9628e-06	clp protease-related protein At4g12060, chloroplastic-like	Glyma09g28040.1	protein_metabolic_process
	GmaAffx.72051.1.S1_at	-1.90291	0.0014618	probable hydroxyacylglutathione hydrolase 2, chloroplast-like	Glyma15g03320.1	methylglyoxal_catabolic_process_to_D-lactate
	Gma.3129.1.S1_at	-1.84728	3.87654e-05	protoporphyrinogen oxidase, chloroplastic-like	Glyma10g27890.1	porphyrin_biosynthetic_process
	Gma.7668.1.S1_at	-1.83768	1.94645e-05	Probable 1-deoxy-D-xylulose-5-phosphate synthase, chloroplastic-like	Glyma13g28470.1	isopentenyl_diphosphate_biosynthetic_process,_mevalonate-independent_pathway
	GmaAffx.29842.1.S1_at	-1.83666	0.00158546	NAD-dependent ADP-ribosyltransferase sirtuin-4-like	Glyma04g38730.1	chromatin_silencing regulation_of_transcription,_DNA-dependent
	GmaAffx.12339.1.S1_at	-1.82229	2.48622e-05	hydroxymethylglutaryl-CoA synthase-like	Glyma17g14150.1	isopentenyl_diphosphate_biosynthetic_process,_mevalonate_pathway
	GmaAffx.87457.1.S1_at	-1.80356	0.000105501	cycloeucalenol cycloisomerase-like	Glyma04g37000.2	pinocytosis sterol_biosynthetic_process positive_gravitropism cytokinesis
	GmaAffx.74241.2.A1_at	-1.79805	0.000218198	cytochrome P450 734A1-like	Glyma09g20270.2	0
	Gma.2276.2.S1_a_at	-1.79455	0.000282317	adenosine deaminase-like protein-like /// adenosine deaminase-like protein-like	Glyma13g27650.5	purine_ribonucleoside_monophosphate_biosynthetic_process
	Gma.6710.1.A1_a_at	-1.77145	0.00103374	probable alanyl-tRNA synthetase, chloroplastic-like	Glyma06g00330.1	alanyl-tRNA_aminoacylation embryonic_development_ending_in_seed_dormancy
	Gma.13193.1.S1_a_at	-1.76194	3.33677e-05	scarecrow-like protein 6-like /// scarecrow-like protein 27-like	Glyma11g17490.1	regulation_of_transcription
	Gma.6694.1.S1_at	-1.75569	1.73381e-05	uroporphyrinogen decarboxylase, chloroplastic-like /// uroporphyrinogen decarboxylase, chloroplastic-like	Glyma18g02490.1	porphyrin_biosynthetic_process
	Gma.2098.1.A1_at	-1.75053	0.000961938	calmodulin-like 38	Glyma17g36110.1	response_to_wounding
	Gma.8191.1.A1_at	-1.73954	2.40444e-05	F-box protein GID2-like	Glyma17g35610.1	seed_germination positive_regulation_of_gibberellic_acid_mediated_signaling seed_dormancy
	GmaAffx.17286.2.S1_at	-1.72876	0.000107464	NAD-dependent ADP-ribosyltransferase sirtuin-4-like	Glyma04g38730.1	chromatin_silencing regulation_of_transcription,_DNA-dependent
	Gma.13193.1.S1_at	-1.72226	0.00392054	scarecrow-like protein 6-like	Glyma11g17490.1	regulation_of_transcription
	GmaAffx.85881.1.S1_at	-1.71635	0.00872499	uroporphyrinogen decarboxylase, chloroplastic-like	Glyma11g35910.1	porphyrin_biosynthetic_process
	GmaAffx.24064.1.S1_at	-1.70514	4.62895e-05	NSP-interacting kinase	Glyma13g07060.2	protein_amino_acid_phosphorylation
	Gma.16288.1.S1_at	-1.69921	0.000367699	fasciclin-like arabinogalactan protein 16-like	Glyma06g46530.2	cell_adhesion
	Gma.17854.1.A1_s_at	-1.6949	0.000381602	riboflavin biosynthesis protein RibD-like /// riboflavin biosynthesis protein RibD-like	Glyma18g47790.1	riboflavin_biosynthetic_process
	GmaAffx.67937.1.S1_at	-1.68831	0.000691071	cytochrome P450 76C1-like	Glyma11g11560.1	0
	Gma.11760.1.A1_at	-1.68375	0.000110898	lycopene beta cyclase, chloroplastic-like	Glyma03g28470.1	carotene_biosynthetic_process
	GmaAffx.84700.1.S1_at	-1.67862	0.00118668	cytochrome P450 76C4-like	Glyma18g45530.1	0
	Gma.10810.1.S1_s_at	-1.67455	0.000712335	isoprenoid F	Glyma11g02380.1	carotenoid_biosynthetic_process chlorophyll_biosynthetic_process isopentenyl_diphosphate_biosynthetic_process,_mevalonate-independent_pathway
	Gma.51.1.S1_at	-1.67076	5.82299e-05	phytoene desaturase	Glyma18g00720.2	carotene_biosynthetic_process carotenoid_biosynthetic_process
	GmaAffx.22677.1.S1_at	-1.66754	4.25274e-05	fasciclin-like arabinogalactan protein 11-like	Glyma12g07410.1	0
	GmaAffx.1301.26.S1_at	-1.66568	0.000139196	carotene epsilon-monooxygenase, chloroplastic-like	Glyma13g21110.1	carotenoid_biosynthetic_process
	GmaAffx.40837.1.S1_at	-1.64311	2.04459e-05	cytochrome P450 71A1-like	Glyma08g14880.1	lignin_biosynthetic_process phenylpropanoid_biosynthetic_process response_to_UV-B
	Gma.8004.1.A1_s_at	-1.61844	0.000230302	dynamin-related protein 5A-like	Glyma01g43550.1	cell_plate_formation_involved_in_plant-type_cell_wall_biogenesis embryonic_development_ending_in_seed_dormancy cytokinesis_by_cell_plate_formation xylem_and_phloem_pattern_formation trichome_branching
	Gma.9658.1.S1_at	-1.61105	7.75308e-05	uroporphyrinogen-III synthase, chloroplastic-like	Glyma04g03940.1	porphyrin_biosynthetic_process
	Gma.3832.1.S1_at	-1.56612	0.00100872	probable mitochondrial 2-oxoglutarate/malate carrier protein-like	Glyma01g02950.1	mitochondrial_transport transport
	GmaAffx.67744.1.S1_at	-1.56348	0.00182786	chromatin remodeling 4	Glyma03g33900.1	chromatin_silencing
	Gma.7678.1.A1_at	-1.55978	0.0010187	Mitochondrial substrate carrier family protein	Glyma06g10870.1	mitochondrial_transport transport
	Gma.7418.1.S1_at	-1.54581	0.00200059	cytochrome P450 78A3-like	Glyma19g42940.1	0
	GmaAffx.86958.1.A1_at	-1.53135	0.000481214	monoglyceride lipase-like	Glyma13g25300.1	0
	Gma.17979.1.S1_a_at	-1.52324	0.00230695	strictosidine synthase-like /// strictosidine synthase-like	Glyma08g36360.1	alkaloid_biosynthetic_process
	Gma.5120.1.S1_at	-1.51974	0.000107627	maltose excess protein 1, chloroplastic-like	Glyma12g01610.1	cell_communication multicellular_organismal_development maltose_metabolic_process response_to_gravity starch_catabolic_process
	GmaAffx.65275.1.A1_at	-1.50936	0.00275676	protein SUPPRESSOR OF GENE SILENCING 3-like	Glyma08g19690.1	vegetative_phase_change defense_response_to_virus RNA_interference,_production_of_ta-siRNAs
	GmaAffx.3778.1.S1_at	-1.50543	0.00362236	fasciclin-like arabinogalactan protein 11-like	Glyma05g29440.1	0
	Photosynthesis - 128
	Identification	Log2(FC)	Pvalue	Description	Phytozome	Gene ontology
	Gma.1303.1.S1_at	-6.54752	1.53753e-05	ruBisCO-associated protein	Glyma01g34300.1	0
	Gma.1201.1.A1_at	-6.00222	1.9628e-06	Ribulose-1,5-bisphosphate carboxylase small subunit rbcS2 /// Differentially expressed in soybean	Glyma15g06270.1	biological_process
	Gma.15710.1.S1_at	-5.42065	0	NDH-dependent cyclic electron flow 1	Glyma07g02610.1	photosynthetic_electron_transport_in_photosystem_I
	Gma.10867.1.S1_at	-4.75814	8.17835e-07	chlorophyll a-b binding protein 13, chloroplastic-like /// chlorophyll a-b binding protein 13, chloroplastic-like	Glyma12g34770.1	photosynthesis
	GmaAffx.1301.131.A1_x_at	-4.65067	8.17835e-07	chlorophyll a/b-binding protein	Glyma05g25810.1	photosynthesis photosynthesis,_light_harvesting_in_photosystem_II
	Gma.15710.2.S1_at	-4.52385	8.17835e-07	NDH-dependent cyclic electron flow 1	Glyma07g02610.1	photosynthetic_electron_transport_in_photosystem_I
	Gma.15000.1.S1_at	-4.38577	2.61707e-06	oxygen-evolving enhancer protein 3-1, chloroplastic-like	Glyma12g34320.1	photosynthesis,_light_reaction
	GmaAffx.33974.1.S1_at	-4.34888	4.08918e-06	tetrapyrrole-binding protein, chloroplastic-like	Glyma12g05650.1	chlorophyll_biosynthetic_process chloroplast-nucleus_signaling_pathway positive_regulation_of_catalytic_activity
	Gma.12621.2.S1_at	-4.34461	1.63567e-05	magnesium-chelatase subunit H-like	Glyma10g20570.1	biosynthetic_process chlorophyll_biosynthetic_process
	Gma.13003.1.S1_s_at	-4.27365	8.17835e-07	tetrapyrrole-binding protein, chloroplastic-like	Glyma12g05650.1	chlorophyll_biosynthetic_process chloroplast-nucleus_signaling_pathway positive_regulation_of_catalytic_activity
	GmaAffx.1301.162.A1_s_at	-4.20288	8.83262e-06	chlorophyll a-b binding protein 3, chloroplastic-like	Glyma08g08770.2	photosynthesis photosynthesis,_light_harvesting_in_photosystem_II
	GmaAffx.14399.2.A1_at	-4.08295	5.07058e-06	J-domain protein required for chloroplast accumulation response 1	Glyma06g03670.2	chloroplast_accumulation_movement
	Gma.17867.1.S1_at	-4.05524	1.14497e-06	psbP domain-containing protein 1, chloroplastic-like	Glyma03g38960.1	photosynthesis
	Gma.12621.1.A1_at	-4.05133	0	magnesium-chelatase subunit H-like	Glyma10g20570.1	biosynthetic_process chlorophyll_biosynthetic_process
	Gma.4593.1.S1_a_at	-4.0438	1.63567e-07	chlorophyll a-b binding protein 3, chloroplastic-like /// chlorophyll a/b-binding protein precursor	Glyma16g28070.1	photosynthesis photosynthesis,_light_harvesting_in_photosystem_II
	GmaAffx.87316.1.S1_at	-3.97993	3.43491e-06	psbP-like protein 2, chloroplastic-like	Glyma20g23100.1	photosynthesis
	Gma.4593.1.S1_x_at	-3.90804	1.63567e-07	chlorophyll a-b binding protein 21, chloroplastic-like /// chlorophyll a/b-binding protein precursor	Glyma16g28070.1	photosynthesis photosynthesis,_light_harvesting_in_photosystem_II
	GmaAffx.93190.1.S1_s_at	-3.90062	3.76204e-06	chlorophyll a-b binding protein 3, chloroplastic-like	Glyma08g08770.2	photosynthesis photosynthesis,_light_harvesting_in_photosystem_II
	Gma.15820.1.S1_a_at	-3.84927	1.30854e-06	NDH-dependent cyclic electron flow 1	Glyma16g04600.1	photosynthetic_electron_transport_in_photosystem_I
	GmaAffx.87316.2.S1_at	-3.78585	2.84607e-05	psbP-like protein 2, chloroplastic-like	Glyma20g23100.1	photosynthesis
	GmaAffx.52581.1.A1_at	-3.77839	2.28994e-06	chlorophyll a-b binding protein CP24 10A, chloroplastic-like	Glyma08g07880.1	photosynthesis nonphotochemical_quenching
	GmaAffx.59860.1.S1_at	-3.7706	1.9628e-06	Chlorophyll A-B binding family protein	Glyma05g05450.1	photosynthesis,_light_harvesting
	Gma.17468.1.S1_at	-3.69532	1.50482e-05	Chlorophyll A-B binding family protein	Glyma05g05450.1	photosynthesis,_light_harvesting
	GmaAffx.68453.1.S1_at	-3.63576	1.60296e-05	oxygen-evolving enhancer protein 3-1, chloroplastic-like	Glyma12g34320.1	photosynthesis,_light_reaction
	Gma.15006.1.A1_at	-3.63223	5.88841e-06	psbP-like protein 2, chloroplastic-like	Glyma10g43690.1	photosynthesis
	Gma.15820.1.S1_at	-3.59328	1.01412e-05	NDH-dependent cyclic electron flow 1	Glyma16g04600.1	photosynthetic_electron_transport_in_photosystem_I
	Gma.10890.1.S1_at	-3.58932	1.63567e-07	protochlorophyllide reductase, chloroplastic-like	Glyma12g35050.3	chlorophyll_biosynthetic_process
	Gma.11189.2.A1_at	-3.57004	1.63567e-07	photosystem I P subunit	Glyma19g44990.2	photosynthetic_electron_transport_in_photosystem_I
	Gma.10882.1.S1_s_at	-3.56448	1.14497e-06	chlorophyll a/b-binding protein /// chlorophyll a-b binding protein 3, chloroplastic-like	Glyma05g25810.1	photosynthesis photosynthesis,_light_harvesting_in_photosystem_II
	GmaAffx.57226.1.S1_at	-3.52976	0.000105828	chlorophyll a-b binding protein CP24 10A, chloroplastic-like	Glyma08g07880.1	photosynthesis nonphotochemical_quenching
	Gma.1319.1.S1_at	-3.51354	1.63567e-06	photosystem II subunit X	Glyma09g08630.1	photosynthesis
	Gma.13003.1.S1_at	-3.47094	2.17544e-05	tetrapyrrole-binding protein, chloroplastic-like	Glyma12g05650.1	chlorophyll_biosynthetic_process chloroplast-nucleus_signaling_pathway positive_regulation_of_catalytic_activity
	GmaAffx.92935.1.S1_s_at	-3.43099	3.43491e-06	chlorophyll a-b binding protein 151, chloroplastic-like /// chlorophyll a-b binding protein 215, chloroplastic-like	Glyma14g01130.1	photosynthesis
	Gma.13753.1.A1_at	-3.4147	9.81402e-07	chlorophyllide a oxygenase, chloroplastic-like	Glyma14g23860.1	chlorophyll_biosynthetic_process
	Gma.17695.1.A1_at	-3.25527	1.14497e-06	tetrapyrrole-binding protein, chloroplastic-like	Glyma11g13650.1	chlorophyll_biosynthetic_process chloroplast-nucleus_signaling_pathway positive_regulation_of_catalytic_activity
	GmaAffx.93517.1.S1_x_at	-3.20656	1.11226e-05	Chlorophyll A-B binding family protein	Glyma05g05450.1	photosynthesis,_light_harvesting
	Gma.13336.1.S1_at	-3.20278	3.27134e-07	chlorophyll a-b binding protein 4, chloroplastic-like	Glyma17g38220.2	GO:0015979
	Gma.15868.2.A1_a_at	-3.11787	1.19404e-05	magnesium-protoporphyrin O-methyltransferase-like /// magnesium-protoporphyrin O-methyltransferase-like	Glyma08g01060.1	chlorophyll_biosynthetic_process
	Gma.2362.1.S1_at	-3.05864	4.08918e-06	chlorophyll a-b binding protein CP29.3, chloroplastic-like	Glyma18g03220.2	photosynthesis
	Gma.15377.1.S1_at	-2.92021	4.74345e-06	photosystem I subunit G	Glyma04g12510.1	photosynthesis photosynthetic_electron_transport_in_photosystem_I photosynthetic_NADP+_reduction photosystem_I_stabilization protein_stabilization
	Gma.12488.1.S1_at	-2.91627	1.7011e-05	photosystem II core complex proteins psbY, chloroplastic-like	Glyma11g37580.1	photosynthesis
	GmaAffx.1301.102.S1_s_at	-2.91561	3.76204e-06	chlorophyll a-b binding protein 215, chloroplastic-like	Glyma14g01130.1	photosynthesis
	Gma.3691.1.S1_at	-2.90056	8.50549e-06	oxygen-evolving enhancer protein 3-1, chloroplastic-like	Glyma11g31950.1	photosynthesis
	Gma.4613.5.A1_x_at	-2.88171	8.17835e-07	photosystem I reaction center subunit PSI-N, chloroplast, putative / PSI-N, putative (PSAN)	Glyma04g39370.5	photosynthetic_electron_transport_in_photosystem_I
	Gma.4613.4.S1_x_at	-2.85696	2.28994e-06	photosystem II core complex proteins psbY, chloroplastic-like	Glyma05g30600.1	photosynthesis
	Gma.10852.2.S1_at	-2.8565	7.36052e-06	photosystem I reaction center subunit II, chloroplastic-like	Glyma20g28300.1	photosynthesis
	Gma.15809.1.A1_at	-2.84757	2.09366e-05	psbP domain-containing protein 5, chloroplastic-like	Glyma06g07730.1	photosynthesis
	Gma.12758.1.S1_at	-2.82549	3.59848e-05	NFU domain protein 1	Glyma19g40620.1	chloroplast_organization iron-sulfur_cluster_assembly
	Gma.4613.4.S1_at	-2.80977	1.16133e-05	Photosystem II core complex proteins psbY, chloroplastic-like	Glyma05g30600.1	photosynthesis
	Gma.17554.1.S1_a_at	-2.7966	1.63567e-07	chlorophyll a-b binding protein 151, chloroplastic-like /// chlorophyll a-b binding protein 215, chloroplastic-like	Glyma02g47560.2	photosynthesis
	Gma.10731.1.S1_x_at	-2.79169	1.9628e-06	oxygen-evolving enhancer protein 1, chloroplastic-like /// oxygen-evolving enhancer protein 1, chloroplastic-like	Glyma16g25860.1	photosynthesis,_light_reaction photoinhibition photosystem_II_assembly photosystem_II_stabilization regulation_of_protein_amino_acid_dephosphorylation
	Gma.10947.1.S1_at	-2.75304	9.81402e-06	photosystem I light harvesting complex gene 1	Glyma16g26130.1	photosynthesis photosynthesis,_light_harvesting_in_photosystem_I
	Gma.9753.1.S1_at	-2.74492	5.46314e-05	chlorophyll a-b binding protein CP24 10A, chloroplastic-like	Glyma08g07880.1	photosynthesis nonphotochemical_quenching
	GmaAffx.32256.1.S1_at	-2.73895	1.63567e-07	oxygen-evolving enhancer protein 1, chloroplastic-like	Glyma02g06830.1	photosynthesis,_light_reaction photoinhibition photosystem_II_assembly photosystem_II_stabilization regulation_of_protein_amino_acid_dephosphorylation
	Gma.2360.3.S1_x_at	-2.72285	2.28994e-06	chlorophyll a-b binding protein CP26, chloroplastic-like /// chlorophyll a-b binding protein CP26, chloroplastic-like	Glyma16g33030.1	photosynthesis nonphotochemical_quenching
	Gma.11711.1.A1_at	-2.69073	7.03338e-06	magnesium-protoporphyrin IX monomethyl ester [oxidative] cyclase, chloroplastic-like	Glyma03g27380.1	chlorophyll_biosynthetic_process photosynthesis
	GmaAffx.49796.2.A1_at	-2.64413	0.000657867	magnesium-protoporphyrin IX monomethyl ester [oxidative] cyclase, chloroplastic-like	Glyma03g27380.1	chlorophyll_biosynthetic_process photosynthesis
	Gma.2360.1.S1_at	-2.59592	3.59848e-06	chlorophyll a-b binding protein CP26, chloroplastic-like	Glyma10g32080.1	photosynthesis nonphotochemical_quenching
	GmaAffx.13399.1.S1_at	-2.59527	1.35761e-05	chloroplast pentose phosphate transporter	Glyma15g43070.1	hexose_phosphate_transport
	Gma.13454.1.A1_at	-2.59085	6.15012e-05	chlorophyllase-1-like	Glyma07g10840.1	chlorophyll_catabolic_process response_to_stress
	Gma.1796.1.S1_at	-2.49578	0.000103374	magnesium chelatase subunit	Glyma03g29330.1	biosynthetic_process chlorophyll_biosynthetic_process
	Gma.4613.1.A1_a_at	-2.48694	1.9628e-06	photosystem I reaction center subunit PSI-N, chloroplast, putative / PSI-N, putative (PSAN)	Glyma06g15540.2	photosynthetic_electron_transport_in_photosystem_I
	GmaAffx.68700.1.A1_at	-2.47586	3.36948e-05	Oxygen-evolving enhancer protein 1, chloroplastic-like	Glyma11g06510.1	defense_response_to_bacterium photosynthesis,_light_reaction photoinhibition photosystem_II_assembly photosystem_II_stabilization regulation_of_protein_amino_acid_dephosphorylation
	Gma.5672.1.A1_at	-2.43947	0.000183195	magnesium-chelatase subunit chlI, chloroplastic-like	Glyma13g30560.1	chlorophyll_biosynthetic_process
	Gma.1342.1.S1_at	-2.42108	1.24311e-05	chlororespiratory reduction 3	Glyma07g23800.1	photosynthetic_electron_transport_in_photosystem_I
	GmaAffx.47232.1.A1_at	-2.40148	1.16133e-05	oxygen-evolving enhancer protein 1, chloroplastic-like	Glyma16g25860.1	photosynthesis,_light_reaction photoinhibition photosystem_II_assembly photosystem_II_stabilization regulation_of_protein_amino_acid_dephosphorylation
	GmaAffx.1301.70.S1_s_at	-2.39894	0.000267759	photosystem I reaction center subunit III, chloroplastic-like	Glyma05g00620.1	photosynthesis
	Gma.5672.3.S1_a_at	-2.39198	1.12861e-05	oxygen-evolving enhancer protein 2, chloroplastic-like /// oxygen-evolving enhancer protein 2, chloroplastic-like	Glyma18g14410.1	photosynthesis,_light_reaction defense_response_to_bacterium
	Gma.11116.3.S1_s_at	-2.3706	2.61707e-06	photosystem I subunit O	Glyma11g18640.1	photosynthesis,_light_harvesting_in_photosystem_I
	Gma.11189.1.S1_at	-2.36339	1.37396e-05	thylakoid membrane phosphoprotein 14 kDa, chloroplastic-like	Glyma03g42240.1	photosynthetic_electron_transport_in_photosystem_I
	Gma.2360.3.S1_at	-2.36312	7.90029e-05	chlorophyll a-b binding protein CP26, chloroplastic-like /// chlorophyll a-b binding protein CP26, chloroplastic-like	Glyma16g33030.1	photosynthesis nonphotochemical_quenching
	GmaAffx.29294.2.S1_at	-2.33483	0.000375877	ribulose-1,5 bisphosphate carboxylase/oxygenase large subunit N-methyltransferase, chloroplastic-like	Glyma20g03950.1	0
	Gma.11676.1.S1_at	-2.3148	1.06319e-05	photosystem II core complex proteins psbY, chloroplastic-like	Glyma18g01530.1	photosynthesis
	GmaAffx.69688.6.S1_s_at	-2.29689	1.27582e-05	chlorophyll a-b binding protein P4, chloroplastic-like /// chlorophyll a-b binding protein P4, chloroplastic-like	Glyma06g20960.1	photosynthesis
	Gma.10766.2.S1_at	-2.29174	3.43491e-06	photosystem I light harvesting complex gene 2	Glyma16g01870.1	photosynthesis photosynthesis,_light_harvesting_in_photosystem_I
	Gma.1316.5.S1_x_at	-2.28959	0.000110898	photosystem I subunit l	Glyma09g38610.1	photosynthesis,_light_reaction
	Gma.1316.5.S1_at	-2.26905	0.000183032	photosystem I subunit l	Glyma09g38610.1	photosynthesis,_light_reaction
	GmaAffx.48156.1.A1_at	-2.26691	3.43491e-06	photosystem I P subunit	Glyma07g05490.2	photosynthetic_electron_transport_in_photosystem_I
	GmaAffx.88399.1.S1_at	-2.22726	1.9628e-06	magnesium-chelatase subunit chlD, chloroplastic-like	Glyma01g43630.1	chlorophyll_biosynthetic_process
	Gma.17589.1.S1_at	-2.20561	6.37912e-06	thylakoid membrane phosphoprotein 14 kDa, chloroplastic-like	Glyma16g02010.1	photosynthetic_electron_transport_in_photosystem_I
	Gma.6333.1.A1_at	-2.20416	1.63567e-07	Ribulose-phosphate 3-epimerase, chloroplastic-like	Glyma17g10990.4	carbohydrate_metabolic_process response_to_cold embryonic_development_ending_in_seed_dormancy
	Gma.16422.1.S1_at	-2.18055	9.55232e-05	psbP domain-containing protein 6, chloroplastic-like	Glyma03g27850.1	0
	Gma.15030.1.A1_at	-2.17869	3.35312e-05	Mog1/PsbP/DUF1795-like photosystem II reaction center PsbP family protein	Glyma08g16370.1	photosynthesis
	Gma.8674.2.A1_at	-2.15344	2.48622e-05	epimerase family protein slr1223-like	Glyma11g11750.1	chloroplast_fission
	Gma.11333.1.S1_s_at	-2.15216	3.6639e-05	photosystem I reaction center subunit III, chloroplastic-like	Glyma05g00620.1	photosynthesis
	Gma.16838.1.S1_x_at	-2.11449	2.51893e-05	photosystem I subunit H2	Glyma15g01940.1	photosynthesis
	Gma.1166.3.S1_x_at	-2.10907	4.89066e-05	chlorophyll a-b binding protein CP29.2, chloroplastic-like	Glyma03g08280.1	photosynthesis
	Gma.13395.1.A1_s_at	-2.08698	1.7011e-05	chlorophyll a-b binding protein, chloroplastic-like	Glyma15g19810.1	photosynthesis
	Gma.12235.1.S1_at	-2.05703	1.94645e-05	psbP-like protein 1, chloroplastic-like	Glyma02g10540.1	photosynthesis
	Gma.16838.1.S1_at	-2.04946	2.99328e-05	photosystem I subunit H2	Glyma15g01940.1	photosynthesis
	Gma.1316.2.S1_x_at	-2.04821	9.07797e-05	photosystem I subunit l	Glyma18g47710.1	photosynthesis,_light_reaction
	Gma.12716.1.A1_at	-2.01763	1.16133e-05	chlorophyll(ide) b reductase NOL, chloroplastic-like	Glyma15g29900.1	metabolic_process
	Gma.13107.1.A1_at	-2.01538	8.34192e-06	chlorophyllide a oxygenase, chloroplastic-like	Glyma13g03430.1	chlorophyll_biosynthetic_process
	GmaAffx.92017.1.S1_s_at	-2.01537	0.000496426	chlorophyll a-b binding protein 3, chloroplastic-like /// chlorophyll a-b binding protein 3, chloroplastic-like	Glyma02g47960.1	photosynthesis
	Gma.13279.2.S1_at	-1.97486	3.32041e-05	PsbP domain-containing protein 5, chloroplastic-like	Glyma04g07610.6	photosynthesis
	Gma.10987.2.S1_at	-1.96237	8.50549e-06	ribulose bisphosphate carboxylase/oxygenase activase 1, chloroplastic-like	Glyma14g07270.1	defense_response_to_bacterium response_to_cold response_to_light_stimulus
	Gma.8674.1.A1_at	-1.95964	0.000889151	epimerase family protein slr1223-like	Glyma12g04100.1	chloroplast_fission
	Gma.1166.2.S1_a_at	-1.94574	8.34192e-06	chlorophyll a-b binding protein CP29.2, chloroplastic-like /// chlorophyll a-b binding protein CP29.2, chloroplastic-like	Glyma01g28810.1	photosynthesis,_light_harvesting
	Gma.1166.2.S1_x_at	-1.94327	5.07058e-06	chlorophyll a-b binding protein CP29.2, chloroplastic-like	Glyma01g28810.1	photosynthesis,_light_harvesting
	GmaAffx.60427.1.S1_at	-1.88835	5.07058e-06	ribulose bisphosphate carboxylase/oxygenase activase, chloroplastic-like	Glyma13g44940.1	0
	Gma.15866.1.A1_at	-1.886	4.2691e-05	Tetratricopeptide repeat (TPR)-like superfamily protein	Glyma10g35950.4	photosystem_I_assembly
	Gma.12238.1.S1_at	-1.88267	5.365e-05	chlorophyll a-b binding protein 7, chloroplastic-like	Glyma06g04280.1	photosynthesis photosynthesis,_light_harvesting_in_photosystem_I
	GmaAffx.25991.1.S1_at	-1.86771	0.000444248	tocopherol cyclase, chloroplastic-like	Glyma06g08850.1	chlorophyll_metabolic_process fatty_acid_metabolic_process response_to_oxidative_stress response_to_high_light_intensity response_to_temperature_stimulus xanthophyll_metabolic_process phloem_loading vitamin_E_biosynthetic_process vitamin_E_biosynthetic_process
	Gma.1225.1.S1_at	-1.85819	1.4721e-06	NDH dependent flow 6	Glyma06g20990.1	photosynthetic_electron_transport_in_photosystem_I
	Gma.1316.6.S1_a_at	-1.83951	6.26462e-05	chlorophyll a-b binding protein P4, chloroplastic-like /// chlorophyll a-b binding protein P4, chloroplastic-like	Glyma06g20960.1	photosynthesis
	GmaAffx.86110.1.S1_at	-1.83235	0.000203805	chlorophyll a-b binding protein, chloroplastic-like	Glyma09g08260.1	photosynthesis
	Gma.8674.1.A1_a_at	-1.81334	4.62895e-05	epimerase family protein slr1223-like	Glyma12g04100.1	chloroplast_fission
	GmaAffx.75031.1.A1_s_at	-1.80946	0.000682565	seryl-tRNA synthetase-like	Glyma04g10750.3	chloroplast_organization mitochondrion_organization seryl-tRNA_aminoacylation tRNA_aminoacylation ovule_development
	Gma.16691.1.S1_at	-1.79708	0.000183522	seryl-tRNA synthetase-like	Glyma04g10750.3	chloroplast_organization mitochondrion_organization seryl-tRNA_aminoacylation tRNA_aminoacylation ovule_development
	Gma.12238.2.S1_at	-1.78605	0.000680275	chlorophyll a-b binding protein 7, chloroplastic-like	Glyma06g04280.1	photosynthesis photosynthesis,_light_harvesting_in_photosystem_I
	Gma.15866.2.S1_at	-1.76371	0.000712662	Tetratricopeptide repeat (TPR)-like superfamily protein	Glyma10g35950.1	photosystem_I_assembly
	Gma.12651.1.S1_at	-1.75822	0.000127092	ribulose-1,5 bisphosphate carboxylase/oxygenase large subunit N-methyltransferase, chloroplastic-like	Glyma15g16830.1	0
	Gma.17701.1.S1_at	-1.7434	0.000163404	tetratricopeptide repeat (TPR)-containing protein	Glyma19g39720.2	photosystem_II_oxygen_evolving_complex_assembly
	Gma.10852.1.S1_a_at	-1.73854	0.000757643	photosystem I reaction center subunit II, chloroplastic-like /// photosystem I subunit PsaD	Glyma10g39460.1	photosynthesis
	GmaAffx.85302.1.S1_at	-1.70284	1.19404e-05	PGR5-like protein 1A, chloroplastic-like	Glyma01g42360.2	photosynthesis photosynthetic_electron_transport_in_photosystem_I
	Gma.15366.2.S1_a_at	-1.68431	1.9628e-06	chlorophyll a-b binding protein 3, chloroplastic-like /// chlorophyll a-b binding protein 3, chloroplastic-like	Glyma02g47960.1	photosynthesis
	Gma.10987.2.S1_a_at	-1.65227	2.61707e-06	ribulose bisphosphate carboxylase/oxygenase activase 1, chloroplastic-like /// ribulose bisphosphate carboxylase/oxygenase activase 1, chloroplastic-like	Glyma14g07270.1	defense_response_to_bacterium response_to_cold response_to_light_stimulus
	Gma.13155.1.A1_at	-1.6461	1.16133e-05	chloroplast copper-translocating HMA8 P-ATPase	Glyma06g05890.1	copper_ion_transport photosynthetic_electron_transport_chain
	Gma.17255.1.S1_at	-1.6368	0.00115233	chlorophyll synthase, chloroplastic-like	Glyma18g43310.1	chlorophyll_biosynthetic_process
	Gma.10766.1.S1_at	-1.5988	7.94936e-05	chlorophyll a-b binding protein 7, chloroplastic-like	Glyma03g42310.2	photosynthesis photosynthesis,_light_harvesting_in_photosystem_I
	GmaAffx.61480.1.A1_s_at	-1.59128	5.02151e-05	chlorophyll synthase, chloroplastic-like	Glyma07g18470.1	chlorophyll_biosynthetic_process
	GmaAffx.58510.1.S1_at	-1.57276	0.00017976	ribulose bisphosphate carboxylase/oxygenase activase, chloroplastic-like	Glyma13g44940.1	0
	Gma.13091.2.S1_at	-1.54976	0.00450791	nifU-like protein 3, chloroplastic-like	Glyma09g06300.1	chloroplast_organization iron-sulfur_cluster_assembly
	Gma.3337.1.S1_at	-1.53356	4.25274e-05	FKBP-type peptidyl-prolyl cis-trans isomerase 6, chloroplastic-like	Glyma07g14250.1	photosystem_II_assembly
	Gma.15376.1.A1_a_at	-1.53027	0.000161114	photosystem I subunit H2	Glyma08g21900.2	photosynthesis
	Gma.7335.1.S1_at	-1.52444	0.000781033	plastid movement impaired1	Glyma05g34140.1	chloroplast_relocation
	Gma.12517.3.S1_at	-1.51949	0.00978213	Ribulose bisphosphate carboxylase small chain 1, chloroplastic-like	Glyma14g05660.1	0
	GmaAffx.1301.33.A1_at	-1.50742	3.54941e-05	photosystem II subunit X	Glyma04g05800.1	photosynthesis
	Protein Modification Process - 88
	Identification	Log2(FC)	Pvalue	Description	Phytozome	Gene ontology
	Gma.3367.1.S1_at	-4.23838	1.9628e-06	receptor-like protein kinase	Glyma11g32520.2	protein_amino_acid_phosphorylation
	GmaAffx.26983.1.S1_at	-4.23244	3.27134e-07	thioredoxin 2	Glyma18g49020.1	N-terminal_protein_myristoylation sulfate_assimilation
	Gma.13369.1.S1_at	-4.21085	1.9628e-06	G-type lectin S-receptor-like serine/threonine-protein kinase At1g67520-like	Glyma15g28840.1	protein_amino_acid_phosphorylation recognition_of_pollen
	Gma.16419.1.A1_at	-3.91335	8.17835e-07	Bifunctional inhibitor/lipid-transfer protein/seed storage 2S albumin superfamily protein	Glyma01g17820.1	N-terminal_protein_myristoylation lipid_transport
	GmaAffx.92557.1.S1_s_at	-3.83139	5.4795e-05	cysteine-rich receptor-like protein kinase 6-like	Glyma09g27780.1	protein_amino_acid_phosphorylation
	Gma.4049.2.S1_at	-3.71107	1.4721e-06	wall-associated receptor kinase-like 14-like	Glyma06g03830.1	protein_amino_acid_phosphorylation
	Gma.2575.1.S1_at	-3.48233	6.73896e-05	putative leucine-rich repeat receptor-like protein kinase At2g19210-like	Glyma08g21190.1	protein_amino_acid_phosphorylation
	GmaAffx.79818.2.S1_at	-3.36224	1.14497e-06	peptidyl-prolyl cis-trans isomerase B-like	Glyma09g12580.1	protein_folding peptidyl-cysteine_S-nitrosylation
	Gma.7519.1.A1_at	-3.28955	0.000104029	cysteine-rich receptor-like protein kinase 6-like	Glyma09g27780.2	protein_amino_acid_phosphorylation
	GmaAffx.26983.4.S1_at	-3.13203	1.4721e-05	thioredoxin 2	Glyma18g49020.1	N-terminal_protein_myristoylation sulfate_assimilation
	Gma.12743.1.A1_at	-3.08662	1.7011e-05	G-type lectin S-receptor-like serine/threonine-protein kinase CES101-like	Glyma15g28850.1	protein_amino_acid_phosphorylation recognition_of_pollen
	Gma.15495.1.A1_at	-3.05089	0.000242734	Probable receptor-like serine/threonine-protein kinase At5g57670-like	Glyma13g01300.1	protein_amino_acid_phosphorylation response_to_stress
	Gma.9134.1.S1_at	-3.04089	0.000109754	serine/threonine-protein kinase ULK3-like	Glyma04g39350.2	protein_amino_acid_phosphorylation
	Gma.3367.2.S1_at	-3.02367	2.71521e-05	receptor-like protein kinase	Glyma11g32520.2	protein_amino_acid_phosphorylation
	GmaAffx.28973.1.A1_at	-2.92943	5.07058e-06	abhydrolase domain-containing protein FAM108C1-like	Glyma01g01790.2	N-terminal_protein_myristoylation
	GmaAffx.34893.1.A1_at	-2.89873	2.55165e-05	abhydrolase domain-containing protein FAM108C1-like	Glyma15g25010.1	N-terminal_protein_myristoylation
	Gma.4049.1.S1_at	-2.88882	1.37396e-05	wall-associated receptor kinase-like 14-like /// wall-associated receptor kinase-like 14-like	Glyma06g03830.1	protein_amino_acid_phosphorylation
	GmaAffx.79818.1.S1_at	-2.83255	4.25274e-05	peptidyl-prolyl cis-trans isomerase B-like	Glyma09g12590.1	protein_folding peptidyl-cysteine_S-nitrosylation
	Gma.4784.1.A1_at	-2.80313	1.06319e-05	G-type lectin S-receptor-like serine/threonine-protein kinase At1g11300-like	Glyma06g39930.1	protein_amino_acid_phosphorylation recognition_of_pollen
	GmaAffx.27554.1.S1_at	-2.70653	8.01479e-06	FERONIA receptor-like kinase	Glyma13g06620.1	protein_amino_acid_autophosphorylation pollen_tube_reception
	Gma.13090.1.S1_at	-2.6592	0.000132489	U-box domain-containing protein 35-like	Glyma07g00340.1	protein_amino_acid_phosphorylation response_to_stress
	GmaAffx.76271.1.S1_at	-2.63573	0.000142958	cysteine-rich receptor-like protein kinase 6-like /// cysteine-rich receptor-like protein kinase 6-like	Glyma09g27780.2	protein_amino_acid_phosphorylation
	Gma.1584.1.S1_at	-2.44372	4.93973e-05	histidine kinase 4-like	Glyma02g09550.2	response_to_water_deprivation protein_amino_acid_phosphorylation cytokinin_mediated_signaling regulation_of_seed_germination embryonic_root_morphogenesis regulation_of_shoot_development
	Gma.4725.1.S1_at	-2.43115	7.47502e-05	histidine kinase 4-like	Glyma07g27540.2	response_to_water_deprivation protein_amino_acid_phosphorylation cytokinin_mediated_signaling regulation_of_seed_germination embryonic_root_morphogenesis regulation_of_shoot_development
	GmaAffx.4452.1.S1_at	-2.42249	7.94936e-05	putative leucine-rich repeat receptor-like protein kinase At2g19210-like	Glyma15g02490.1	protein_amino_acid_phosphorylation
	Gma.5011.1.S1_at	-2.40866	2.71521e-05	serine/threonine-protein kinase-like protein At3g51990-like	Glyma09g36040.1	protein_amino_acid_phosphorylation
	GmaAffx.3718.1.A1_at	-2.32472	8.89805e-05	Protein phosphatase 2C family protein	Glyma17g34100.1	N-terminal_protein_myristoylation
	Gma.13165.1.S1_at	-2.31614	1.71745e-05	serine/threonine-protein kinase ULK3-like	Glyma04g39350.4	protein_amino_acid_phosphorylation
	Gma.14525.1.A1_at	-2.28825	4.82523e-05	probable serine/threonine-protein kinase abkB-like	Glyma05g02990.2	protein_amino_acid_phosphorylation
	Gma.15346.1.A1_at	-2.28289	3.87654e-05	Glutaredoxin family protein	Glyma19g31260.1	N-terminal_protein_myristoylation
	GmaAffx.45212.1.S1_at	-2.25605	1.81559e-05	cysteine-rich receptor-like protein kinase 25-like	Glyma16g32730.1	protein_amino_acid_phosphorylation
	GmaAffx.47016.1.S1_at	-2.21848	1.81559e-05	Protein kinase family protein	Glyma17g18180.1	protein_amino_acid_phosphorylation
	Gma.13191.1.A1_at	-2.20564	9.71588e-05	cysteine-rich receptor-like protein kinase 29-like	Glyma10g39920.1	protein_amino_acid_phosphorylation
	Gma.13221.1.A1_at	-2.20414	8.66905e-06	E3 ubiquitin ligase BIG BROTHER-like	Glyma12g06090.1	protein_ubiquitination negative_regulation_of_organ_growth floral_organ_development protein_autoubiquitination
	GmaAffx.677.1.S1_at	-2.19071	0.000112534	U-box domain-containing protein 44-like	Glyma10g32270.1	protein_ubiquitination
	GmaAffx.79599.1.S1_at	-2.17833	1.48846e-05	peptidyl-prolyl cis-trans isomerase B-like	Glyma17g13180.1	protein_folding
	GmaAffx.76914.1.S1_at	-2.16465	1.32489e-05	protein NSP-INTERACTING KINASE 2-like	Glyma02g14160.1	protein_amino_acid_phosphorylation
	GmaAffx.66587.1.S1_at	-2.15121	0.000276101	U-box domain-containing protein 6-like	Glyma14g08050.2	protein_ubiquitination
	Gma.1044.1.S1_at	-2.13667	0.000189901	protein kinase family protein	Glyma12g29890.1	xylem_histogenesis
	GmaAffx.37908.1.A1_at	-2.08614	0.00073916	putative receptor protein kinase ZmPK1-like	Glyma08g46970.1	protein_amino_acid_phosphorylation
	GmaAffx.84209.1.S1_at	-2.07875	8.50549e-06	histidine kinase 1-like	Glyma02g05220.1	response_to_water_deprivation response_to_osmotic_stress seed_maturation
	GmaAffx.63547.1.S1_at	-2.06857	0.00217479	methionine aminopeptidase 1D, chloroplastic/mitochondrial-like	Glyma01g39200.1	proteolysis N-terminal_protein_amino_acid_modification
	GmaAffx.54265.1.S1_s_at	-2.06066	0.000291804	cysteine-rich receptor-like protein kinase 25-like	Glyma20g27780.1	protein_amino_acid_phosphorylation
	Gma.1955.4.S1_a_at	-2.04008	1.03047e-05	photosystem II subunit Q-2	Glyma03g26740.1	peptidyl-cysteine_S-nitrosylation
	Gma.3111.2.S1_at	-2.03587	1.14497e-06	protein kinase APK1A, chloroplastic-like	Glyma12g06760.2	N-terminal_protein_myristoylation protein_amino_acid_phosphorylation
	Gma.13365.1.A1_at	-1.97229	5.23415e-06	methionine aminopeptidase 1D, chloroplastic/mitochondrial-like	Glyma01g39200.1	proteolysis N-terminal_protein_amino_acid_modification
	Gma.11776.2.S1_a_at	-1.97112	9.97759e-06	1-phosphatidylinositol-3-phosphate 5-kinase-like /// 1-phosphatidylinositol-3-phosphate 5-kinase-like	Glyma17g05000.1	phosphatidylinositol_metabolic_process cellular_protein_metabolic_process
	GmaAffx.15709.1.S1_at	-1.96681	0.000132326	probable E3 ubiquitin-protein ligase HERC1-like /// probable E3 ubiquitin-protein ligase HERC1-like	Glyma02g41810.2	biological_process
	Gma.4049.3.S1_at	-1.95943	4.62895e-05	wall-associated receptor kinase-like 14-like	Glyma06g03830.1	protein_amino_acid_phosphorylation
	GmaAffx.9310.1.A1_s_at	-1.94076	0.000516381	U-box domain-containing protein 32-like	Glyma10g37790.1	protein_amino_acid_phosphorylation protein_ubiquitination
	GmaAffx.92147.1.S1_at	-1.93733	0.00371379	histidine kinase 1-like	Glyma02g05220.1	response_to_water_deprivation response_to_osmotic_stress seed_maturation
	GmaAffx.34404.1.S1_at	-1.92415	0.000612722	calcium-dependent protein kinase SK5-like	Glyma04g38150.1	protein_amino_acid_phosphorylation positive_regulation_of_abscisic_acid_mediated_signaling
	Gma.13247.1.S1_at	-1.91549	9.81402e-07	serine/threonine-protein kinase At5g01020-like	Glyma05g36500.2	N-terminal_protein_myristoylation protein_amino_acid_phosphorylation
	Gma.8125.1.S1_at	-1.87864	0.000161768	probable receptor-like protein kinase At1g67000-like	Glyma20g25310.1	protein_amino_acid_phosphorylation
	Gma.1955.4.A1_at	-1.878	0.000708409	photosystem II subunit Q-2	Glyma03g26740.1	peptidyl-cysteine_S-nitrosylation
	Gma.6046.1.S1_at	-1.87521	2.1918e-05	Beta-1,3-N-Acetylglucosaminyltransferase family protein	Glyma10g13700.1	protein_amino_acid_glycosylation
	GmaAffx.50369.1.S1_at	-1.87125	3.64755e-05	probable receptor-like protein kinase At1g49730-like	Glyma02g11430.1	protein_amino_acid_phosphorylation
	Gma.5179.1.A1_at	-1.86052	0.000194645	Serine/threonine-protein phosphatase PP1-like	Glyma02g00850.1	protein_amino_acid_dephosphorylation
	GmaAffx.91573.1.S1_at	-1.85616	0.00136824	E3 ubiquitin-protein ligase ATL6-like	Glyma10g29750.1	0
	Gma.16221.1.A1_at	-1.83633	8.34192e-05	Protein kinase superfamily protein	Glyma10g24540.1	protein_amino_acid_phosphorylation
	GmaAffx.84491.2.A1_at	-1.83429	0.000107464	Receptor protein kinase-like protein	Glyma14g05240.1	protein_amino_acid_phosphorylation
	GmaAffx.56655.1.S1_at	-1.82456	3.74569e-05	putative low molecular weight protein-tyrosine-phosphatase slr0328-like	Glyma12g09200.2	protein_amino_acid_dephosphorylation
	Gma.2352.1.S1_at	-1.80598	9.99395e-05	E3 ubiquitin-protein ligase ATL6-like	Glyma10g29750.1	0
	Gma.7881.1.S1_at	-1.7889	1.34125e-05	U-box domain-containing protein 32-like	Glyma10g37790.1	protein_amino_acid_phosphorylation protein_ubiquitination
	GmaAffx.74865.1.S1_at	-1.78753	7.75308e-05	inactive protein kinase SELMODRAFT_444075-like	Glyma08g03340.2	protein_amino_acid_phosphorylation
	GmaAffx.52436.1.S1_at	-1.78271	9.69953e-05	histidine kinase 4-like	Glyma07g27540.1	response_to_water_deprivation protein_amino_acid_phosphorylation cytokinin_mediated_signaling regulation_of_seed_germination embryonic_root_morphogenesis regulation_of_shoot_development
	Gma.17603.1.S1_at	-1.75557	7.68765e-05	putative peptidyl-tRNA hydrolase PTRHD1-like	Glyma06g08080.1	protein_amino_acid_dephosphorylation
	GmaAffx.84035.1.A1_at	-1.72458	0.000228667	Abhydrolase domain-containing protein FAM108C1-like	Glyma16g07280.1	0
	Gma.6290.1.S1_at	-1.72431	2.55165e-05	protein kinase APK1A, chloroplastic-like	Glyma14g07460.1	N-terminal_protein_myristoylation protein_amino_acid_phosphorylation
	Gma.6581.1.S1_at	-1.71999	0.000139686	E3 ubiquitin-protein ligase RGLG2-like	Glyma08g25390.5	0
	GmaAffx.52578.1.S1_at	-1.71619	0.000392888	E3 ubiquitin-protein ligase RGLG2-like	Glyma15g32010.1	0
	Gma.3160.1.S1_at	-1.70781	0.00048972	thioredoxin 2	Glyma01g04760.1	N-terminal_protein_myristoylation sulfate_assimilation
	GmaAffx.69424.1.S1_s_at	-1.68981	0.000289023	E3 ubiquitin-protein ligase RNF181-like	Glyma15g42250.1	cell_redox_homeostasis
	GmaAffx.68747.1.S1_at	-1.68432	0.000357885	U-box domain-containing protein 30-like	Glyma06g05050.1	protein_ubiquitination
	Gma.3172.1.S1_s_at	-1.67845	0.000842861	cationic peroxidase 2-like	Glyma08g19170.1	N-terminal_protein_myristoylation respiratory_burst defense_response_to_fungus
	Gma.16280.1.A1_at	-1.6779	3.87654e-05	RING-H2 finger B1A	Glyma16g03890.1	N-terminal_protein_myristoylation
	Gma.8547.1.S1_at	-1.67107	0.000140504	calcium-dependent protein kinase 21-like	Glyma07g39010.1	N-terminal_protein_myristoylation protein_amino_acid_phosphorylation
	GmaAffx.74585.1.S1_at	-1.66554	0.00014901	serine/threonine protein phosphatase 2A 55 kDa regulatory subunit B beta isoform-like	Glyma04g35860.1	protein_amino_acid_dephosphorylation
	Gma.17959.1.A1_s_at	-1.65338	0.00108936	Protein kinase family protein	Glyma16g05150.1	protein_amino_acid_phosphorylation
	GmaAffx.74458.1.A1_at	-1.63309	0.00179695	G-type lectin S-receptor-like serine/threonine-protein kinase CES101-like	Glyma13g43580.2	protein_amino_acid_phosphorylation
	Gma.13893.1.A1_at	-1.60245	3.82747e-05	E3 ubiquitin protein ligase RIE1-like	Glyma03g27500.1	0
	GmaAffx.83936.2.S1_at	-1.58462	0.000212801	Protein kinase family protein	Glyma02g04210.1	protein_amino_acid_phosphorylation
	GmaAffx.89246.1.A1_at	-1.56315	0.00220276	Concanavalin A-like lectin protein kinase family protein	Glyma02g18090.1	protein_amino_acid_phosphorylation
	Gma.1378.1.S1_at	-1.55711	3.48398e-05	Protein kinase superfamily protein	Glyma20g18870.1	protein_amino_acid_phosphorylation
	GmaAffx.70634.1.S1_s_at	-1.54357	0.00136039	E3 ubiquitin-protein ligase ATL6-like	Glyma10g29750.1	0
	GmaAffx.15763.1.A1_at	-1.53397	5.88841e-05	serine/threonine-protein kinase STN8, chloroplastic-like	Glyma18g44800.1	photosystem_II_stabilization
	GmaAffx.27695.1.S1_at	-1.51608	0.000140995	serine/threonine-protein kinase PBS1-like	Glyma13g27630.1	protein_amino_acid_phosphorylation
	Gma.1808.1.S1_at	-1.51237	0.000612395	protein NSP-INTERACTING KINASE 3-like	Glyma01g03490.2	protein_amino_acid_phosphorylation
	Regulation of transcription / transcription factor - 118
	Identification	Log2(FC)	Pvalue	Description	Phytozome	Gene ontology
	GmaAffx.6000.1.A1_at	-5.10808	8.17835e-07	transcription factor UNE10-like	Glyma01g15930.1	double_fertilization_forming_a_zygote_and_endosperm regulation_of_transcription
	Gma.13021.1.A1_at	-4.53421	1.63567e-07	L-lactate dehydrogenase A-like	Glyma17g14950.1	response_to_salt_stress response_to_abscisic_acid_stimulus
	GmaAffx.32120.1.S1_at	-4.35421	8.17835e-07	MYB transcription factor MYB142	Glyma03g28050.1	regulation_of_transcription,_DNA-dependent
	Gma.17584.1.S1_at	-4.30668	1.2104e-05	MYB transcription factor MYB118	Glyma13g19910.2	response_to_salt_stress response_to_abscisic_acid_stimulus response_to_auxin_stimulus response_to_ethylene_stimulus response_to_gibberellin_stimulus response_to_jasmonic_acid_stimulus response_to_salicylic_acid_stimulus regulation_of_transcription regulation_of_transcription
	Gma.12688.1.A1_at	-4.1216	3.27134e-07	transcription factor ILR3-like	Glyma15g06860.1	regulation_of_transcription
	GmaAffx.72991.1.S1_at	-3.87948	1.14497e-06	Zinc finger protein CONSTANS-LIKE 16-like	Glyma13g33420.2	regulation_of_transcription
	GmaAffx.90265.1.S1_at	-3.53148	2.73157e-05	transcription factor bHLH35-like	Glyma13g00480.1	regulation_of_transcription
	Gma.14107.1.A1_at	-3.4207	1.14497e-06	transcription factor TCP9-like	Glyma05g03610.1	regulation_of_transcription
	Gma.15845.1.S1_at	-3.36857	2.1918e-05	ureidoglycine aminohydrolase	Glyma17g15820.1	regulation_of_transcription
	Gma.16528.1.S1_at	-3.35782	5.39771e-06	Transcription factor bHLH77-like	Glyma06g17420.1	regulation_of_transcription
	Gma.16203.2.S1_s_at	-3.28037	1.9628e-06	ureidoglycine aminohydrolase	Glyma05g05490.1	regulation_of_transcription
	GmaAffx.37583.1.S1_at	-3.1019	1.37396e-05	transcription factor ILR3-like	Glyma13g32470.1	regulation_of_transcription
	Gma.9280.1.S1_at	-3.08682	1.5866e-05	Homeodomain-like superfamily protein	Glyma12g09490.2	regulation_of_transcription
	Gma.3154.1.S1_at	-3.081	2.33901e-05	homeobox-leucine zipper protein ATHB-6-like	Glyma18g01830.1	response_to_water_deprivation regulation_of_transcription,_DNA-dependent abscisic_acid_mediated_signaling negative_regulation_of_abscisic_acid_mediated_signaling positive_regulation_of_transcription
	Gma.17063.1.S1_at	-3.08095	1.19404e-05	basic leucine zipper 9	Glyma04g08290.2	regulation_of_transcription,_DNA-dependent
	GmaAffx.27900.2.S1_at	-2.90371	7.70401e-05	zinc finger protein ZAT5-like /// zinc finger protein ZAT5-like	Glyma12g08660.1	regulation_of_transcription
	Gma.3996.2.S1_s_at	-2.8692	1.43939e-05	transcription factor	Glyma12g33990.1	regulation_of_transcription,_DNA-dependent
	GmaAffx.38616.1.S1_at	-2.85749	1.4721e-06	zinc finger protein CONSTANS-LIKE 16-like /// zinc finger protein CONSTANS-LIKE 16-like	Glyma05g35150.1	regulation_of_transcription
	Gma.6638.2.S1_a_at	-2.82964	9.81402e-06	transcription factor bHLH25-like	Glyma07g03100.1	regulation_of_transcription
	Gma.16203.1.A1_s_at	-2.80331	1.7011e-05	ureidoglycine aminohydrolase	Glyma05g05490.1	regulation_of_transcription
	GmaAffx.58125.1.A1_at	-2.7678	0.000285097	transcription factor BEE 3-like	Glyma07g10310.1	regulation_of_transcription
	GmaAffx.88070.1.A1_at	-2.75801	5.07058e-06	homeobox-leucine zipper protein HAT14-like	Glyma09g16790.1	regulation_of_transcription,_DNA-dependent
	Gma.15643.1.A1_a_at	-2.69104	1.34125e-05	MYB transcription factor MYB128 /// MYB transcription factor MYB129	Glyma01g00600.1	regulation_of_transcription
	GmaAffx.20956.1.S1_at	-2.67983	1.24311e-05	MYB transcription factor MYB118	Glyma10g05560.3	response_to_salt_stress response_to_abscisic_acid_stimulus response_to_auxin_stimulus response_to_ethylene_stimulus response_to_gibberellin_stimulus response_to_jasmonic_acid_stimulus response_to_salicylic_acid_stimulus regulation_of_transcription regulation_of_transcription
	Gma.13122.1.A1_at	-2.66811	0.00010501	B-box type zinc finger family protein	Glyma11g11850.1	regulation_of_transcription
	Gma.15643.2.A1_a_at	-2.65855	2.91149e-05	MYB transcription factor MYB128 /// MYB transcription factor MYB129	Glyma01g00600.1	regulation_of_transcription
	Gma.4207.2.S1_at	-2.65164	9.48689e-06	myb domain protein 4	Glyma04g00550.2	response_to_salt_stress regulation_of_transcription,_DNA-dependent response_to_abscisic_acid_stimulus response_to_ethylene_stimulus response_to_jasmonic_acid_stimulus response_to_salicylic_acid_stimulus response_to_cadmium_ion
	Gma.10786.1.S1_s_at	-2.64703	0.000573139	transcription factor bHLH148-like /// transcription factor bHLH147-like	Glyma15g14890.1	regulation_of_transcription
	GmaAffx.60629.1.S1_at	-2.63889	1.19404e-05	sequence-specific DNA binding transcription factors	Glyma17g07640.1	regulation_of_transcription
	GmaAffx.80134.1.S1_s_at	-2.61952	7.0661e-05	transcription factor bHLH35-like	Glyma13g00480.1	regulation_of_transcription
	GmaAffx.10433.1.S1_at	-2.59417	0.000131017	zinc finger protein NUTCRACKER-like	Glyma07g01130.1	regulation_of_transcription
	GmaAffx.16227.1.S1_s_at	-2.58433	2.40444e-05	RAV-like DNA-binding protein	Glyma10g34760.1	regulation_of_transcription,_DNA-dependent
	Gma.7867.2.S1_at	-2.57624	3.59848e-06	transcription activator GLK1-like	Glyma13g37010.3	GO:0009658 GO:0009910 GO:0045941
	GmaAffx.73792.1.S1_at	-2.57413	2.17544e-05	Homeodomain-like superfamily protein	Glyma12g09490.2	regulation_of_transcription
	GmaAffx.71247.1.S1_at	-2.54638	1.7011e-05	B-box type zinc finger family protein	Glyma11g11850.1	regulation_of_transcription
	GmaAffx.84604.1.S1_at	-2.53824	1.19404e-05	MYB transcription factor MYB127	Glyma08g03330.1	regulation_of_transcription
	Gma.17469.1.S1_at	-2.5354	3.22227e-05	transcription factor	Glyma16g02960.1	regulation_of_transcription,_DNA-dependent response_to_chitin
	Gma.9913.2.S1_a_at	-2.53418	0.000298837	probable WRKY transcription factor 70-like /// transcription factor	Glyma04g40130.1	regulation_of_transcription,_DNA-dependent induced_systemic_resistance,_jasmonic_acid_mediated_signaling_pathway systemic_acquired_resistance,_salicylic_acid_mediated_signaling_pathway response_to_jasmonic_acid_stimulus indole_glucosinolate_biosynthetic_process defense_response_to_bacterium camalexin_biosynthetic_process defense_response_to_fungus defense_response_to_fungus
	Gma.3457.1.S1_at	-2.52313	0.000107954	squamosa promoter-binding-like protein 12-like	Glyma11g36980.1	regulation_of_transcription
	GmaAffx.33146.1.S1_at	-2.50575	3.43491e-06	sequence-specific DNA binding transcription factors	Glyma17g07640.1	regulation_of_transcription
	GmaAffx.29225.3.S1_at	-2.49576	0.000171745	Transcription factor bHLH121-like	Glyma15g29630.2	regulation_of_transcription
	Gma.15778.1.A1_at	-2.48593	4.39995e-05	bZIP transcription factor bZIP84	Glyma02g40360.1	phototropism
	Gma.12983.1.A1_at	-2.47664	3.48398e-05	Transcription factor ASG4-like	Glyma10g05560.3	response_to_salt_stress response_to_abscisic_acid_stimulus response_to_auxin_stimulus response_to_ethylene_stimulus response_to_gibberellin_stimulus response_to_jasmonic_acid_stimulus response_to_salicylic_acid_stimulus regulation_of_transcription regulation_of_transcription
	Gma.15778.2.S1_at	-2.4731	0.000258763	bZIP transcription factor bZIP84	Glyma02g40360.1	phototropism
	Gma.10786.2.S1_a_at	-2.43664	0.000419713	transcription factor bHLH148-like /// transcription factor bHLH147-like	Glyma09g03920.1	regulation_of_transcription
	GmaAffx.15156.1.S1_at	-2.39077	1.2104e-05	Zinc finger protein NUTCRACKER-like	Glyma20g00840.1	regulation_of_transcription
	Gma.9448.1.S1_at	-2.38507	0.000351996	Squamosa promoter-binding protein 1-like	Glyma12g27330.1	regulation_of_transcription regulation_of_vegetative_phase_change
	Gma.15643.1.A1_x_at	-2.34455	4.85794e-05	MYB transcription factor MYB128 /// MYB transcription factor MYB129	Glyma01g00600.1	regulation_of_transcription
	GmaAffx.87653.1.S1_at	-2.33379	0.000156534	Integrase-type DNA-binding superfamily protein	Glyma08g46250.2	regulation_of_transcription,_DNA-dependent
	GmaAffx.18508.1.S1_at	-2.30023	6.01927e-05	MYB transcription factor MYB128 /// MYB transcription factor MYB129	Glyma01g00600.1	regulation_of_transcription
	GmaAffx.91194.1.S1_at	-2.28657	3.00963e-05	L-lactate dehydrogenase A-like	Glyma01g41920.1	response_to_salt_stress response_to_abscisic_acid_stimulus
	GmaAffx.53324.1.A1_at	-2.21637	4.08918e-06	transcription factor bHLH25-like	Glyma03g25280.1	regulation_of_transcription
	GmaAffx.13806.1.S1_at	-2.19986	0.000879337	NAC domain protein NAC6	Glyma12g02540.1	multicellular_organismal_development
	Gma.12465.1.S1_a_at	-2.19308	0.000119077	transcription factor bHLH147-like /// bHLH148-like	Glyma17g03930.1	regulation_of_transcription
	Gma.1528.1.S1_at	-2.18268	0.000142467	transcription factor bHLH63-like	Glyma06g01430.2	transcription,_DNA-dependent positive_regulation_of_flower_development
	Gma.12465.1.S1_x_at	-2.1778	9.94488e-05	transcription factor bHLH148-like	Glyma17g03930.1	regulation_of_transcription
	Gma.744.1.S1_at	-2.17378	6.39547e-05	WRKY12 protein	Glyma01g43420.1	regulation_of_transcription,_DNA-dependent defense_response_to_bacterium,_incompatible_interaction positive_regulation_of_transcription regulation_of_defense_response
	Gma.4563.1.A1_at	-2.1628	7.19695e-05	transcription factor MYC2-like	Glyma08g36720.1	regulation_of_transcription
	GmaAffx.52050.1.S1_at	-2.16208	0.00039158	MYB transcription factor MYB121	Glyma15g19360.2	regulation_of_transcription,_DNA-dependent proanthocyanidin_biosynthetic_process
	Gma.2553.1.S1_at	-2.15349	4.74345e-06	MYB transcription factor MYB114	Glyma03g42260.4	response_to_salt_stress response_to_abscisic_acid_stimulus response_to_auxin_stimulus response_to_ethylene_stimulus response_to_gibberellin_stimulus response_to_jasmonic_acid_stimulus response_to_salicylic_acid_stimulus regulation_of_transcription regulation_of_transcription regulation_of_circadian_rhythm long-day_photoperiodism,_flowering
	GmaAffx.60375.1.S1_at	-2.15057	0.000378658	Squamosa promoter-binding-like protein 12-like	Glyma11g36980.2	regulation_of_transcription
	GmaAffx.77668.1.S1_at	-2.14481	0.000235537	sequence-specific DNA binding transcription factors	Glyma13g26550.1	regulation_of_transcription
	Gma.2702.2.S1_at	-2.14277	4.41631e-06	NAC domain protein	Glyma18g53950.1	multicellular_organismal_development
	GmaAffx.81524.1.S1_s_at	-2.12647	0.000101575	homeobox-leucine zipper protein ATHB-6-like	Glyma18g01830.1	response_to_water_deprivation regulation_of_transcription,_DNA-dependent abscisic_acid_mediated_signaling negative_regulation_of_abscisic_acid_mediated_signaling positive_regulation_of_transcription
	Gma.8224.1.A1_at	-2.10265	1.37396e-05	GATA transcription factor 26-like	Glyma17g15610.1	regulation_of_transcription,_DNA-dependent
	Gma.2134.1.A1_at	-2.09893	0.000174362	zinc finger protein 7-like	Glyma07g27820.2	regulation_of_transcription
	GmaAffx.43873.1.S1_at	-2.09484	5.82299e-05	transcription factor bHLH25-like	Glyma09g38250.1	regulation_of_transcription
	Gma.17170.1.S1_at	-2.07919	0.000232102	WRKY DNA-binding protein 4	Glyma14g37960.1	response_to_cold response_to_water_deprivation response_to_heat response_to_osmotic_stress response_to_salt_stress
	Gma.17986.2.A1_at	-2.06276	0.000105664	B-box 32	Glyma07g02320.1	regulation_of_transcription
	GmaAffx.43239.1.S1_at	-2.05109	4.77616e-05	transcription factor bHLH25-like	Glyma15g00730.2	regulation_of_transcription
	GmaAffx.91123.1.S1_at	-2.04715	0.00209464	Transcription factor bHLH25-like	Glyma15g00750.1	regulation_of_transcription
	Gma.11276.1.S1_at	-2.04713	0.000143939	MYB transcription factor MYB57	Glyma14g37050.1	regulation_of_transcription
	GmaAffx.79516.1.A1_at	-2.03905	0.000111226	protein ODORANT1-like	Glyma11g03300.1	regulation_of_transcription,_DNA-dependent
	Gma.3364.1.S1_at	-2.03047	0.00519538	probable WRKY transcription factor 42-like	Glyma15g20990.1	regulation_of_transcription,_DNA-dependent
	GmaAffx.65885.1.A1_at	-2.02061	0.000114333	Zinc finger protein ZAT9-like	Glyma01g41780.1	regulation_of_transcription
	Gma.13444.1.S1_at	-1.99817	0.000147865	transcription factor PIF5-like	Glyma18g14530.1	de-etiolation red_or_far_red_light_signaling_pathway red_light_signaling_pathway
	GmaAffx.38528.2.A1_at	-1.98149	5.08694e-05	RNApolymerase sigma-subunit F	Glyma13g20700.1	transcription_initiation regulation_of_transcription,_DNA-dependent positive_regulation_of_transcription
	GmaAffx.87757.3.S1_at	-1.9514	3.64755e-05	MYB transcription factor MYB139	Glyma13g40830.3	response_to_salt_stress regulation_of_transcription,_DNA-dependent response_to_abscisic_acid_stimulus response_to_ethylene_stimulus response_to_gibberellin_stimulus response_to_jasmonic_acid_stimulus response_to_salicylic_acid_stimulus regulation_of_transcription regulation_of_transcription
	GmaAffx.39734.2.S1_at	-1.91607	1.9628e-06	transcription factor bHLH25-like	Glyma07g03060.1	regulation_of_transcription
	Gma.4563.2.S1_at	-1.91305	0.000936094	transcription factor MYC2-like	Glyma08g36720.1	regulation_of_transcription
	Gma.2389.1.S1_at	-1.90845	4.43267e-05	transcription factor bHLH128-like	Glyma20g39220.1	regulation_of_transcription
	Gma.7891.1.S1_at	-1.89396	3.92561e-05	transcription factor bHLH62-like	Glyma03g21770.1	regulation_of_transcription
	GmaAffx.60862.1.A1_at	-1.88461	0.000873939	Dof8	Glyma07g31870.1	regulation_of_transcription
	GmaAffx.86464.4.S1_at	-1.86541	0.00226181	GATA transcription factor 12	Glyma01g10390.1	regulation_of_transcription,_DNA-dependent
	Gma.9805.1.S1_at	-1.82626	1.73381e-05	zinc finger protein MAGPIE-like	Glyma20g24370.2	regulation_of_transcription
	Gma.7867.1.S1_at	-1.81723	0.000306688	transcription activator GLK1-like	Glyma13g37010.3	GO:0009658 GO:0009910 GO:0045941
	Gma.1653.1.A1_at	-1.81144	5.54492e-05	GATA transcription factor 9-like	Glyma20g32050.1	seed_germination
	GmaAffx.13162.1.S1_at	-1.80015	0.000219834	transcription factor TCP3-like	Glyma12g35720.1	cell_differentiation embryonic_development_ending_in_seed_dormancy regulation_of_transcription positive_regulation_of_development,_heterochronic leaf_morphogenesis leaf_development
	GmaAffx.74871.1.S1_at	-1.78165	0.00339467	Transcription factor PIF5-like	Glyma08g41620.1	de-etiolation red_or_far_red_light_signaling_pathway red_light_signaling_pathway
	Gma.17038.1.S1_at	-1.76845	0.00212604	MYB transcription factor MYB114 /// MYB transcription factor MYB156	Glyma19g45030.1	response_to_salt_stress response_to_abscisic_acid_stimulus response_to_auxin_stimulus response_to_ethylene_stimulus response_to_gibberellin_stimulus response_to_jasmonic_acid_stimulus response_to_salicylic_acid_stimulus regulation_of_transcription regulation_of_transcription regulation_of_circadian_rhythm long-day_photoperiodism,_flowering
	GmaAffx.82777.1.S1_at	-1.7668	0.000163404	zinc finger protein 7-like	Glyma05g21620.1	regulation_of_transcription
	GmaAffx.5923.1.S1_at	-1.74741	0.000628261	transcription factor TCP19-like	Glyma20g29330.1	regulation_of_transcription
	GmaAffx.87757.3.S1_x_at	-1.72927	0.00043885	MYB transcription factor MYB139	Glyma13g40830.1	response_to_salt_stress regulation_of_transcription,_DNA-dependent response_to_abscisic_acid_stimulus response_to_ethylene_stimulus response_to_gibberellin_stimulus response_to_jasmonic_acid_stimulus response_to_salicylic_acid_stimulus regulation_of_transcription regulation_of_transcription
	GmaAffx.59815.1.S1_at	-1.72881	1.34125e-05	MYB transcription factor MYB109	Glyma17g13020.1	response_to_salt_stress response_to_auxin_stimulus response_to_gibberellin_stimulus response_to_jasmonic_acid_stimulus response_to_salicylic_acid_stimulus response_to_cadmium_ion
	Gma.17684.1.S1_at	-1.70921	0.000548113	dof zinc finger protein DOF5.4-like	Glyma06g22800.1	regulation_of_transcription
	Gma.4164.2.S1_a_at	-1.68545	0.000318302	MYB transcription factor MYB112 /// MYB50	Glyma11g05550.1	regulation_of_transcription
	GmaAffx.40917.1.S1_at	-1.68216	0.000386673	MYB transcription factor MYB149	Glyma08g40460.1	response_to_salt_stress response_to_abscisic_acid_stimulus response_to_auxin_stimulus response_to_ethylene_stimulus response_to_gibberellin_stimulus response_to_jasmonic_acid_stimulus response_to_salicylic_acid_stimulus regulation_of_transcription regulation_of_transcription
	Gma.17986.1.S1_at	-1.67605	0.000375714	B-box 32	Glyma07g02320.1	regulation_of_transcription
	Gma.4165.1.S1_at	-1.65534	6.21555e-05	Myb family transcription factor APL-like	Glyma15g12930.2	0
	GmaAffx.90612.1.S1_s_at	-1.64094	0.00323061	nuclear transcription factor Y subunit C-1-like	Glyma06g17780.1	regulation_of_transcription,_DNA-dependent
	GmaAffx.80635.1.S1_at	-1.64023	0.00020037	zinc finger protein 7-like	Glyma07g27820.2	regulation_of_transcription
	GmaAffx.777.1.A1_at	-1.63875	6.06834e-05	Phytochrome E-like	Glyma09g11600.1	regulation_of_transcription,_DNA-dependent
	Gma.14247.1.S1_at	-1.63832	0.000250748	Dof12	Glyma13g24600.1	regulation_of_transcription
	Gma.1979.3.S1_at	-1.6092	0.00320788	zinc finger protein MAGPIE-like	Glyma10g42660.1	regulation_of_transcription
	Gma.7025.1.S1_at	-1.5987	0.000600291	transcription factor ICE1-like	Glyma16g05390.1	response_to_cold positive_regulation_of_transcription response_to_freezing
	GmaAffx.67046.1.S1_at	-1.5937	0.000284934	transcription factor TCP9-like	Glyma05g03610.1	regulation_of_transcription
	Gma.3028.1.S1_at	-1.58344	0.000274629	nuclear transcription factor Y subunit C-1-like	Glyma06g17780.1	regulation_of_transcription,_DNA-dependent
	GmaAffx.77156.1.S1_at	-1.58252	0.000180578	basic helix-loop-helix (bHLH) DNA-binding superfamily protein	Glyma14g06330.1	regulation_of_transcription
	Gma.16147.1.S1_at	-1.56573	0.000109426	transcription factor bHLH48-like	Glyma03g29710.2	regulation_of_transcription
	GmaAffx.35264.1.S1_at	-1.5656	0.000453081	myb-related protein 306-like	Glyma19g29750.1	response_to_water_deprivation response_to_light_stimulus response_to_salt_stress regulation_of_transcription,_DNA-dependent response_to_abscisic_acid_stimulus response_to_auxin_stimulus response_to_ethylene_stimulus response_to_gibberellin_stimulus response_to_gibberellin_stimulus response_to_salicylic_acid_stimulus response_to_cadmium_ion stomatal_movement
	GmaAffx.40377.1.A1_at	-1.56198	0.00122577	transcription factor TCP13-like	Glyma08g27150.1	cell_differentiation positive_regulation_of_development,_heterochronic leaf_morphogenesis
	GmaAffx.86464.3.S1_at	-1.55148	0.0010609	GATA transcription factor 12	Glyma01g10390.1	regulation_of_transcription,_DNA-dependent
	GmaAffx.4173.1.S1_at	-1.54431	0.00377366	ARID/BRIGHT DNA-binding domain-containing protein	Glyma04g01560.1	regulation_of_transcription
	Gma.12987.1.S1_at	-1.53279	0.000451609	transcription factor TCP15-like	Glyma01g05410.1	response_to_abscisic_acid_stimulus response_to_gibberellin_stimulus regulation_of_transcription regulation_of_seed_germination
	Gma.12465.2.S1_at	-1.52624	0.00191635	transcription factor bHLH147-like	Glyma07g36670.1	regulation_of_transcription
	GmaAffx.3765.2.S1_at	-1.52289	0.000508366	MYB transcription factor MYB156	Glyma03g42260.1	response_to_salt_stress response_to_abscisic_acid_stimulus response_to_auxin_stimulus response_to_ethylene_stimulus response_to_gibberellin_stimulus response_to_jasmonic_acid_stimulus response_to_salicylic_acid_stimulus regulation_of_transcription regulation_of_transcription regulation_of_circadian_rhythm long-day_photoperiodism,_flowering
	Gma.14008.2.S1_at	-1.51546	0.0011116	GATA transcription factor 28-like	Glyma08g23720.1	regulation_of_transcription,_DNA-dependent
	GmaAffx.6478.1.S1_s_at	-1.50022	0.00141028	WRKY65	Glyma13g00380.1	regulation_of_transcription,_DNA-dependent defense_response_to_bacterium
	Resp. to Abiotic Stimulus - 221
	Identification	Log2(FC)	Pvalue	Description	Phytozome	Gene ontology
	Gma.13153.1.S1_at	-7.53725	1.14497e-06	kunitz trypsin inhibitor 1	Glyma01g11870.1	response_to_salt_stress
	Gma.1221.1.S1_s_at	-6.68996	0	nitrate reductase /// inducible nitrate reductase 2	Glyma06g11430.1	response_to_light_stimulus nitric_oxide_biosynthetic_process nitrate_assimilation
	Gma.8416.1.S1_at	-6.34279	0	inducible nitrate reductase 2	Glyma06g11430.1	response_to_light_stimulus nitric_oxide_biosynthetic_process nitrate_assimilation
	Gma.17993.1.S1_s_at	-5.82294	1.73381e-05	protein P21-like /// PR-5 protein	Glyma05g38130.1	response_to_salt_stress defense_response_to_bacterium,_incompatible_interaction response_to_other_organism
	Gma.2227.1.S1_at	-5.78368	1.63567e-07	flavonoid 3'-monooxygenase-like	Glyma17g14330.1	0
	Gma.4438.1.S1_at	-5.48778	1.79924e-06	flavanone 3-dioxygenase-like	Glyma06g14190.2	flavonoid_biosynthetic_process response_to_bacterium response_to_fungus
	Gma.17993.1.S1_at	-5.48586	1.53753e-05	protein P21-like	Glyma05g38130.1	response_to_salt_stress defense_response_to_bacterium,_incompatible_interaction response_to_other_organism
	Gma.10282.1.A1_at	-5.0939	1.63567e-07	small heat shock protein, chloroplastic-like	Glyma11g37450.1	response_to_heat response_to_high_light_intensity response_to_hydrogen_peroxide
	Gma.13103.1.S1_at	-4.72912	5.07058e-06	thylakoid lumenal P17.1 protein	Glyma02g43920.1	protein_folding
	GmaAffx.73642.1.A1_at	-4.6627	1.63567e-07	flavonoid 3'-monooxygenase-like	Glyma07g34250.1	0
	Gma.13161.1.S1_at	-4.64053	1.30854e-06	kunitz trypsin inhibitor 1	Glyma01g11640.1	response_to_salt_stress
	Gma.6664.2.S1_at	-4.61232	4.08918e-06	gamma tonoplast intrinsic protein	Glyma19g37000.1	response_to_salt_stress transport gibberellic_acid_mediated_signaling
	Gma.13161.2.A1_at	-4.56078	1.9628e-06	kunitz trypsin inhibitor 1	Glyma01g11640.1	response_to_salt_stress
	Gma.12770.1.A1_at	-4.51886	1.63567e-07	germin-like protein 9-3-like	Glyma02g05010.1	biological_process
	Gma.8525.1.S1_s_at	-4.38618	1.14497e-06	peroxidase /// peroxidase	Glyma01g36780.2	response_to_oxidative_stress
	Gma.14014.1.A1_at	-4.24319	3.27134e-07	CBL-interacting serine/threonine-protein kinase 11-like	Glyma09g41300.1	protein_amino_acid_phosphorylation signal_transduction
	Gma.13226.1.A1_at	-4.19989	1.2104e-05	DnaJ/Hsp40 cysteine-rich domain superfamily protein	Glyma14g40490.1	protein_folding
	GmaAffx.84058.1.A1_s_at	-4.08177	1.81559e-05	flavanone 3-dioxygenase-like	Glyma06g14190.2	flavonoid_biosynthetic_process response_to_bacterium response_to_fungus
	Gma.16827.1.S1_at	-4.02143	1.37396e-05	Fe-superoxide dismutase /// Iron-superoxide dismutase	Glyma10g33710.1	response_to_UV
	GmaAffx.6571.1.S1_at	-3.95708	2.94421e-06	hydroquinone glucosyltransferase-like	Glyma03g25020.1	response_to_salt_stress response_to_toxin xenobiotic_metabolic_process xenobiotic_catabolic_process
	GmaAffx.37995.1.A1_at	-3.75697	1.4721e-06	Cyclophilin-like peptidyl-prolyl cis-trans isomerase family protein	Glyma05g07830.1	protein_folding
	Gma.17537.1.S1_at	-3.65038	3.02599e-05	S-type anion channel SLAH3-like	Glyma16g29020.1	cellular_ion_homeostasis
	GmaAffx.62958.1.S1_at	-3.56456	5.15236e-05	Sali3-2	Glyma12g34570.2	response_to_desiccation response_to_salt_stress response_to_abscisic_acid_stimulus
	Gma.2480.1.S1_at	-3.5421	3.10777e-06	1-deoxy-D-xylulose 5-phosphate reductoisomerase, chloroplastic-like	Glyma16g10880.3	response_to_cadmium_ion isoprenoid_biosynthetic_process isopentenyl_diphosphate_biosynthetic_process,_mevalonate-independent_pathway
	Gma.525.1.S1_at	-3.49884	1.16133e-05	peptidemethionine sulfoxide reductase 2	Glyma04g36480.1	response_to_oxidative_stress protein_modification_process
	GmaAffx.44301.1.S1_at	-3.41519	1.19404e-05	two-component response regulator ARR9-like	Glyma04g42680.1	circadian_rhythm two-component_signal_transduction_system_(phosphorelay) response_to_cytokinin_stimulus cytokinin_mediated_signaling
	Gma.7387.3.S1_at	-3.41015	2.58436e-05	Two-component response regulator-like PRR95-like	Glyma16g02050.2	GO:0007623 GO:0009266 GO:0010017
	Gma.13982.1.S1_at	-3.39083	4.08918e-06	putative BTB/POZ domain-containing protein DOT3-like	Glyma05g31220.1	response_to_light_stimulus phloem_or_xylem_histogenesis shoot_development leaf_vascular_tissue_pattern_formation cotyledon_vascular_tissue_pattern_formation
	Gma.13372.1.S1_at	-3.381	1.14497e-06	Chaperone DnaJ-domain superfamily protein	Glyma12g00300.1	protein_folding
	Gma.17712.1.S1_at	-3.37249	1.12861e-05	FKBP-like peptidyl-prolyl cis-trans isomerase family protein	Glyma04g01700.2	protein_folding
	Gma.13419.1.A1_at	-3.33237	0.000127092	probable FKBP-type peptidyl-prolyl cis-trans isomerase 2, chloroplastic-like	Glyma11g13320.2	protein_folding
	Gma.2702.1.S1_s_at	-3.31824	1.14497e-06	NAC domain protein /// NAC domain protein	Glyma08g47520.2	multicellular_organismal_development
	GmaAffx.47486.1.S1_s_at	-3.31186	3.92561e-06	DnaJ/Hsp40 cysteine-rich domain superfamily protein	Glyma14g40490.1	protein_folding
	Gma.12660.1.A1_at	-3.228	1.63567e-07	chaperone protein DnaJ-like	Glyma03g37490.1	protein_folding
	GmaAffx.28350.1.S1_s_at	-3.22327	2.60072e-05	FKBP-like peptidyl-prolyl cis-trans isomerase family protein	Glyma04g01700.4	protein_folding
	GmaAffx.17961.2.S1_at	-3.21819	4.08918e-06	heat shock 70 kDa protein-like	Glyma15g09430.1	response_to_heat protein_folding
	Gma.2702.3.S1_a_at	-3.20327	0.000153262	NAC domain protein /// NAC domain protein	Glyma08g47520.2	multicellular_organismal_development
	Gma.2731.2.A1_at	-3.17827	5.07058e-06	Cupredoxin superfamily protein	Glyma04g02240.1	response_to_UV response_to_chemical_stimulus
	Gma.11006.1.S1_s_at	-3.16909	6.37912e-06	CBL-interacting serine/threonine-protein kinase 25-like	Glyma07g02660.1	protein_amino_acid_phosphorylation signal_transduction
	GmaAffx.31196.1.S1_s_at	-3.15401	4.08918e-06	cucumisin-like /// subtilisin-like protease C1	Glyma18g03750.1	response_to_cadmium_ion proteolysis
	Gma.15734.1.S1_at	-3.13057	5.72485e-06	FKBP-type peptidyl-prolyl cis-trans isomerase 3, chloroplastic-like	Glyma08g09480.1	protein_folding
	Gma.1539.1.S1_at	-3.12539	3.43491e-06	peroxidase 51-like	Glyma11g05300.2	response_to_oxidative_stress
	Gma.3233.1.S1_s_at	-3.07767	2.48622e-05	Fe-superoxide dismutase	Glyma10g33710.1	response_to_UV
	GmaAffx.82344.1.S1_at	-3.04199	1.03047e-05	Sali3-2	Glyma12g34570.2	response_to_desiccation response_to_salt_stress response_to_abscisic_acid_stimulus
	Gma.15727.1.S1_at	-3.03539	1.7011e-05	germin 3	Glyma09g08030.1	response_to_cold peptidyl-cysteine_S-nitrosylation
	Gma.2202.1.S1_at	-3.03306	9.81402e-06	thylakoid lumenal 29 kDa protein, chloroplastic-like	Glyma14g35440.1	response_to_oxidative_stress
	Gma.8524.1.S1_at	-3.01618	1.01412e-05	peroxidase	Glyma11g08520.1	response_to_oxidative_stress
	GmaAffx.90812.1.S1_at	-2.95801	1.45575e-05	peroxidase 4-like	Glyma02g40040.1	response_to_oxidative_stress
	GmaAffx.35033.1.S1_at	-2.94583	5.72485e-06	two-component response regulator ARR9-like	Glyma11g21650.1	circadian_rhythm two-component_signal_transduction_system_(phosphorelay) response_to_cytokinin_stimulus cytokinin_mediated_signaling
	GmaAffx.32743.1.S1_at	-2.93373	0.000143285	root phototropism protein 2-like	Glyma11g31500.1	phototropism
	Gma.11973.1.S1_at	-2.9003	4.71073e-05	putative GATA transcription factor 22-like	Glyma15g18380.1	response_to_cytokinin_stimulus
	GmaAffx.15792.1.A1_at	-2.88283	4.08918e-06	CBL-interacting serine/threonine-protein kinase 1-like	Glyma09g09310.1	response_to_osmotic_stress response_to_salt_stress response_to_abscisic_acid_stimulus
	Gma.10789.1.A1_at	-2.87458	1.7011e-05	Tetratricopeptide repeat (TPR)-like superfamily protein	Glyma08g22660.1	response_to_oxidative_stress
	GmaAffx.47525.2.S1_s_at	-2.86893	1.79924e-06	Tetratricopeptide repeat (TPR)-like superfamily protein	Glyma08g22660.1	response_to_oxidative_stress
	Gma.10936.1.S1_s_at	-2.85449	3.38584e-05	peroxidase 73-like /// peroxidase 73-like	Glyma05g22180.1	response_to_oxidative_stress
	GmaAffx.80403.1.S1_at	-2.84922	2.76428e-05	Thioredoxin superfamily protein	Glyma06g04300.1	cell_redox_homeostasis
	Gma.13108.1.S1_at	-2.84638	4.08918e-06	NAD(P)H dehydrogenase 18	Glyma10g00310.1	response_to_oxidative_stress
	GmaAffx.90812.1.S1_s_at	-2.83616	0.000180414	peroxidase 4-like	Glyma02g40040.1	response_to_oxidative_stress
	Gma.15939.1.S1_at	-2.82385	1.32489e-05	dnaJ homolog subfamily C member 2-like	Glyma02g06240.1	regulation_of_transcription,_DNA-dependent
	Gma.5648.1.S1_at	-2.80437	1.94645e-05	5'-adenylylsulfate reductase 3, chloroplastic-like /// adenosine 5'-phosphosulfate reductase	Glyma09g00670.1	sulfate_assimilation sulfate_reduction sulfate_reduction,_APS_pathway
	Gma.1447.1.S1_at	-2.79542	6.37912e-06	root phototropism protein 2-like	Glyma11g31500.1	phototropism
	GmaAffx.18970.1.S1_at	-2.7948	0.000300146	thioredoxin-like 3-1, chloroplastic-like	Glyma03g30220.1	cell_redox_homeostasis
	GmaAffx.11913.1.A1_at	-2.79212	3.43491e-06	peroxidase 55-like	Glyma19g25980.1	response_to_oxidative_stress
	GmaAffx.47829.1.A1_at	-2.78723	1.30854e-06	thioredoxin-like 4, chloroplastic-like	Glyma06g04300.1	cell_redox_homeostasis
	GmaAffx.63233.1.S1_at	-2.69335	0.000335803	rotamase CYP 4	Glyma10g27990.1	response_to_oxidative_stress protein_folding response_to_light_intensity response_to_salt_stress cysteine_biosynthetic_process response_to_mannitol_stimulus defense_response_to_bacterium
	Gma.13829.1.A1_at	-2.68731	7.68765e-06	Omega-3 fatty acid desaturase, chloroplastic-like	Glyma03g07560.1	response_to_cold fatty_acid_biosynthetic_process
	Gma.13375.1.A1_s_at	-2.6805	2.28994e-06	chaperone protein DnaJ-like	Glyma03g37490.1	protein_folding
	GmaAffx.34312.1.S1_at	-2.67334	7.52409e-06	probable protein phosphatase 2C 27-like	Glyma17g11420.1	protein_amino_acid_dephosphorylation
	GmaAffx.86613.2.S1_at	-2.62029	2.87878e-05	glutaredoxin-C11-like	Glyma02g17200.1	0
	Gma.13439.1.A1_at	-2.61802	5.33229e-05	probable FKBP-type peptidyl-prolyl cis-trans isomerase 2, chloroplastic-like	Glyma12g05340.1	protein_folding
	Gma.10843.2.A1_at	-2.61785	6.37912e-06	peptidyl-prolyl cis-trans isomerase, chloroplastic-like	Glyma19g41050.1	response_to_oxidative_stress protein_folding response_to_light_intensity response_to_salt_stress cysteine_biosynthetic_process response_to_mannitol_stimulus defense_response_to_bacterium
	Gma.1400.1.S1_at	-2.60461	2.28994e-06	CBL-interacting serine/threonine-protein kinase 25-like	Glyma15g00580.1	0
	GmaAffx.45241.1.S1_at	-2.6045	4.93973e-05	glutaredoxin-C6-like	Glyma14g11010.1	0
	Gma.14263.2.A1_at	-2.59644	1.9628e-06	FK506-binding protein 16-2	Glyma08g14740.1	protein_folding
	GmaAffx.57317.1.S1_at	-2.56735	1.63567e-07	flavonoid 3'-monooxygenase-like	Glyma17g14330.1	0
	GmaAffx.4895.1.S1_at	-2.54478	2.0773e-05	Ferredoxin-1, chloroplastic-like	Glyma12g29090.1	0
	Gma.3233.1.S1_at	-2.54421	0.000102066	Fe-superoxide dismutase	Glyma10g33710.1	response_to_UV
	GmaAffx.20237.1.A1_at	-2.52846	3.2877e-05	calcineurin B-like protein 4-like	Glyma06g13420.2	detection_of_calcium_ion cellular_potassium_ion_homeostasis N-terminal_protein_myristoylation hypotonic_salinity_response
	Gma.15790.2.S1_at	-2.52731	6.37912e-06	probable FKBP-type peptidyl-prolyl cis-trans isomerase 7, chloroplastic-like	Glyma18g52980.1	protein_folding
	Gma.9110.1.S1_at	-2.51141	1.14497e-06	soluble inorganic pyrophosphatase 1, chloroplastic-like	Glyma13g32660.1	response_to_salt_stress response_to_cadmium_ion defense_response_to_bacterium metabolic_process
	Gma.15911.2.S1_at	-2.50369	2.12637e-06	15.4 kDa class V heat shock protein-like	Glyma15g11360.1	response_to_heat
	Gma.15911.2.S1_s_at	-2.49338	4.93973e-05	15.4 kDa class V heat shock protein-like	Glyma15g11360.1	response_to_heat
	Gma.5145.1.A1_at	-2.4666	0.000307997	2,3-bisphosphoglycerate-dependent phosphoglycerate mutase-like	Glyma15g08010.1	metabolic_process
	Gma.5605.1.S1_at	-2.46522	1.79924e-06	protein COBRA-like /// protein COBRA-like	Glyma06g22410.2	response_to_salt_stress multidimensional_cell_growth cellulose_microfibril_organization
	Gma.9579.1.A1_s_at	-2.45807	9.0289e-05	phototropin-1-like	Glyma12g07890.1	response_to_blue_light phototropism chloroplast_accumulation_movement chloroplast_avoidance_movement protein_amino_acid_autophosphorylation regulation_of_stomatal_movement regulation_of_proton_transport negative_regulation_of_anion_channel_activity_by_blue_light negative_regulation_of_anion_channel_activity_by_blue_light
	Gma.2731.2.A1_x_at	-2.45197	4.74345e-05	Cupredoxin superfamily protein	Glyma04g02240.1	response_to_UV response_to_chemical_stimulus
	Gma.13691.1.A1_at	-2.44518	4.08918e-06	protein IN2-1 homolog B-like	Glyma13g19840.2	response_to_cadmium_ion
	Gma.1400.3.S1_s_at	-2.43366	7.14788e-05	CBL-interacting serine/threonine-protein kinase 25-like	Glyma15g00580.1	0
	Gma.12091.1.S1_at	-2.42136	4.49809e-05	stress enhanced protein 1	Glyma20g26560.2	response_to_high_light_intensity
	GmaAffx.48172.1.S1_at	-2.41377	2.1918e-05	phosphate transporter PHO1-like	Glyma02g00640.1	cellular_response_to_phosphate_starvation phosphate_transport
	Gma.15911.2.S1_x_at	-2.4129	4.71073e-05	15.4 kDa class V heat shock protein-like	Glyma15g11360.1	response_to_heat
	Gma.14263.1.S1_at	-2.39709	0.00110571	FK506-binding protein 16-2	Glyma08g14740.2	protein_folding
	Gma.16189.2.S1_at	-2.3778	1.63567e-05	probable protein phosphatase 2C 39-like	Glyma13g34990.1	0
	GmaAffx.6552.1.A1_at	-2.37734	8.01479e-06	2-Cys peroxiredoxin BAS1-like, chloroplastic-like	Glyma02g35780.1	response_to_cold defense_response_to_bacterium
	GmaAffx.17961.1.A1_at	-2.37398	1.39032e-05	heat shock 70 kDa protein-like	Glyma13g29580.1	response_to_cadmium_ion response_to_heat protein_folding response_to_bacterium response_to_high_light_intensity response_to_virus response_to_hydrogen_peroxide
	Gma.15790.1.S1_at	-2.36378	5.88841e-05	probable FKBP-type peptidyl-prolyl cis-trans isomerase 7, chloroplastic-like	Glyma18g52980.1	protein_folding
	GmaAffx.89049.1.S1_s_at	-2.35437	2.84607e-05	annexin D4-like	Glyma15g38060.2	response_to_osmotic_stress response_to_abscisic_acid_stimulus
	Gma.2826.1.S1_x_at	-2.32837	1.32489e-05	chalcone isomerase 1B1	Glyma20g38570.1	response_to_UV flavonoid_biosynthetic_process response_to_UV-B
	Gma.6810.1.A1_at	-2.32352	6.54268e-05	probable monodehydroascorbate reductase, cytoplasmic isoform 2-like	Glyma16g07970.1	hydrogen_peroxide_catabolic_process
	GmaAffx.88156.1.S1_at	-2.315	0.00048972	18.2 kDa class I heat shock protein-like	Glyma18g41650.1	response_to_heat
	Gma.6451.2.S1_s_at	-2.31059	0.000748483	Homeodomain-leucine zipper protein 56	Glyma08g14130.2	response_to_water_deprivation regulation_of_transcription,_DNA-dependent abscisic_acid_mediated_signaling negative_regulation_of_abscisic_acid_mediated_signaling positive_regulation_of_transcription
	Gma.13341.1.S1_at	-2.28566	6.67354e-05	kunitz-type trypsin inhibitor KTI1-like	Glyma08g45550.1	response_to_salt_stress
	Gma.10465.1.S1_at	-2.28418	0.000243388	hydrophobic protein LTI6A-like	Glyma19g41270.1	0
	GmaAffx.84541.1.S1_at	-2.27431	0.00183211	CBL-interacting serine/threonine-protein kinase 1-like	Glyma09g09310.1	response_to_osmotic_stress response_to_salt_stress response_to_abscisic_acid_stimulus
	Gma.13310.1.S1_at	-2.26977	1.45575e-05	one-helix protein 2	Glyma16g27850.1	response_to_light_intensity
	Gma.2506.1.S1_at	-2.2617	2.28994e-06	salt tolerance protein-like	Glyma15g03400.1	response_to_light_stimulus photomorphogenesis response_to_salt_stress
	Gma.10341.1.S1_a_at	-2.24511	4.59623e-05	FKBP-like peptidyl-prolyl cis-trans isomerase family protein	Glyma10g07290.1	protein_folding
	Gma.3283.1.S1_at	-2.24356	0.000250094	Probable protein phosphatase 2C 60-like	Glyma14g11700.1	N-terminal_protein_myristoylation
	GmaAffx.82947.1.S1_at	-2.24169	4.61259e-05	Tetratricopeptide repeat (TPR)-like superfamily protein	Glyma08g22660.1	response_to_oxidative_stress
	GmaAffx.91729.1.S1_at	-2.22092	0.000126764	ferredoxin-dependent glutamate synthase 1, chloroplastic-like	Glyma19g31120.2	response_to_light_stimulus photorespiration
	Gma.17766.1.S1_at	-2.21663	1.4721e-06	thioredoxin F2	Glyma18g47850.1	cell_redox_homeostasis
	Gma.17032.1.S1_at	-2.21402	0.00059473	reticuline oxidase-like protein-like	Glyma09g03270.1	0
	GmaAffx.17281.1.A1_at	-2.20483	0.000453244	70 kDa peptidyl-prolyl isomerase-like	Glyma03g27750.1	protein_folding
	Gma.2231.1.S1_at	-2.20097	8.84898e-05	dehydration-responsive element-binding protein 3-like	Glyma08g03910.1	regulation_of_transcription,_DNA-dependent
	Gma.10338.1.S1_at	-2.17119	3.81111e-05	curved DNA-binding protein-like	Glyma08g26020.1	protein_folding
	Gma.2338.4.S1_at	-2.168	1.19404e-05	probable glutathione peroxidase 8-like	Glyma01g42850.1	response_to_salt_stress response_to_cadmium_ion
	GmaAffx.7312.1.S1_at	-2.16409	0.000105664	endoplasmin homolog	Glyma17g37820.1	response_to_cadmium_ion response_to_cold protein_folding protein_secretion regulation_of_meristem_organization regulation_of_meristem_growth
	GmaAffx.3670.1.S1_at	-2.15978	2.61707e-06	Thioredoxin superfamily protein	Glyma19g36850.1	cell_redox_homeostasis
	Gma.4089.1.S1_s_at	-2.15289	7.75308e-05	low molecular weight heat shock protein Hsp23.9	Glyma12g01580.2	response_to_cadmium_ion response_to_heat
	Gma.6218.1.S1_x_at	-2.14663	8.99619e-06	Ribosomal protein S5 family protein	Glyma07g31830.1	response_to_cadmium_ion response_to_cold translation
	Gma.13194.1.S1_at	-2.13471	4.7598e-05	DNAJ heat shock N-terminal domain-containing protein	Glyma12g15560.1	protein_folding
	Gma.7162.1.S1_at	-2.11413	1.7011e-05	NAD(P)-binding Rossmann-fold superfamily protein	Glyma09g34090.1	response_to_oxidative_stress
	GmaAffx.72104.1.S1_at	-2.11359	2.63343e-05	flavonoid 3'-monooxygenase-like	Glyma07g34250.1	0
	Gma.7926.1.S1_at	-2.10039	0.000143448	glutaredoxin-C5, chloroplastic-like	Glyma13g19120.1	0
	Gma.17538.1.S1_at	-2.06209	2.04459e-05	glutathione S-transferase GST 5	Glyma01g04710.1	toxin_catabolic_process
	Gma.2715.1.S1_at	-2.0603	0.00013298	calreticulin-3-like	Glyma09g38410.2	protein_folding
	GmaAffx.61222.1.S1_s_at	-2.05011	5.28322e-05	annexin D4-like	Glyma15g38060.3	response_to_osmotic_stress response_to_abscisic_acid_stimulus
	Gma.4438.2.S1_a_at	-2.04521	0.000921537	flavanone 3-dioxygenase-like /// flavanone 3-dioxygenase-like	Glyma06g14190.2	flavonoid_biosynthetic_process response_to_bacterium response_to_fungus
	Gma.10069.1.S1_at	-2.04381	1.30854e-05	chaperone protein DnaJ-like	Glyma08g14290.1	protein_folding
	Gma.13324.1.S1_at	-2.02645	3.23863e-05	quinone oxidoreductase-like protein At1g23740, chloroplastic-like /// quinone oxidoreductase-like protein At1g23740, chloroplastic-like	Glyma18g19050.1	response_to_cold
	Gma.10721.1.S1_at	-1.99471	0.000818817	dihydrolipoyl dehydrogenase, mitochondrial-like	Glyma17g04210.1	response_to_cadmium_ion
	Gma.13372.1.S1_s_at	-1.97896	5.23415e-06	curved DNA-binding protein-like /// uncharacterized LOC100819309	Glyma12g00300.1	protein_folding
	Gma.3440.2.S1_a_at	-1.97797	0.000195463	annexin-like protein RJ4-like /// annexin-like protein RJ4-like	Glyma15g38010.2	0
	GmaAffx.32380.1.S1_at	-1.96842	1.17768e-05	flavin-containing monooxygenase FMO GS-OX-like 3-like	Glyma11g03390.1	0
	GmaAffx.3781.1.S1_at	-1.94693	0.000325171	phospholipase A1-IIdelta-like	Glyma12g15430.1	lipid_metabolic_process
	Gma.2546.1.S1_at	-1.94661	0.000334004	dnaJ homolog subfamily B member 11-like	Glyma03g37650.1	protein_folding
	Gma.3911.1.S1_at	-1.93972	1.39032e-05	two-component response regulator ARR9-like	Glyma19g31320.3	circadian_rhythm two-component_signal_transduction_system_(phosphorelay) response_to_cytokinin_stimulus cytokinin_mediated_signaling
	GmaAffx.56064.1.S1_at	-1.93597	1.39032e-05	protein tyrosine kinase family protein	Glyma05g33910.1	response_to_salt_stress
	Gma.2131.1.S1_at	-1.92505	3.43491e-06	ferredoxin thioredoxin reductase precursor	Glyma19g01650.1	0
	GmaAffx.2947.1.A1_s_at	-1.92504	4.74345e-06	two-component response regulator ARR9-like /// two-component response regulator ARR9-like	Glyma03g28570.1	circadian_rhythm two-component_signal_transduction_system_(phosphorelay) response_to_cytokinin_stimulus cytokinin_mediated_signaling
	Gma.11874.1.A1_at	-1.92463	0.000233247	chaperone protein DnaJ-like	Glyma13g44310.1	protein_folding
	GmaAffx.60596.1.S1_at	-1.91595	4.97244e-05	FAR1-related sequence 3	Glyma19g30060.1	response_to_red_or_far_red_light
	GmaAffx.6818.1.A1_at	-1.91086	0.000306688	flavonol synthase/flavanone 3-hydroxylase-like	Glyma06g13370.2	biological_process
	Gma.2826.1.S1_at	-1.89416	0.000112207	chalcone isomerase 1B1	Glyma20g38570.1	response_to_UV flavonoid_biosynthetic_process response_to_UV-B
	Gma.9080.1.S1_at	-1.88808	1.5866e-05	chaperone protein ClpB3, chloroplastic-like	Glyma13g05920.1	chloroplast_organization response_to_heat
	Gma.7484.2.S1_at	-1.88198	1.16133e-05	salt-tolerance protein	Glyma12g05570.1	response_to_light_stimulus photomorphogenesis response_to_salt_stress
	Gma.16707.2.S1_at	-1.85328	0.000851367	protein DEHYDRATION-INDUCED 19 homolog 3-like	Glyma03g37530.2	response_to_water_deprivation
	Gma.3440.1.S1_s_at	-1.84021	0.00109492	annexin-like protein RJ4-like	Glyma13g26960.2	0
	Gma.13859.1.S1_at	-1.83602	0.000268577	DnaJ/Hsp40 cysteine-rich domain superfamily protein	Glyma04g19020.1	protein_folding
	Gma.1400.2.S1_at	-1.8272	2.14273e-05	CBL-interacting serine/threonine-protein kinase 5-like	Glyma13g44720.1	protein_amino_acid_phosphorylation signal_transduction
	GmaAffx.55187.1.S1_at	-1.82275	3.10777e-05	DNAJ heat shock N-terminal domain-containing protein	Glyma12g15560.1	protein_folding
	Gma.8489.1.S1_at	-1.80879	0.000449646	thiamin biosynthetic enzyme	Glyma12g16380.2	response_to_DNA_damage_stimulus response_to_cold thiamin_biosynthetic_process oxazole_or_thiazole_biosynthetic_process
	Gma.10990.1.S1_at	-1.78652	7.6713e-05	probable fructose-bisphosphate aldolase 1, chloroplastic-like	Glyma04g01020.2	response_to_cadmium_ion pentose-phosphate_shunt
	Gma.9638.1.A1_at	-1.78643	0.000231447	embryonic abundant protein USP92-like	Glyma08g04080.1	response_to_desiccation response_to_salt_stress response_to_abscisic_acid_stimulus
	Gma.17687.1.S1_at	-1.78022	0.0010007	18.2 kDa class I heat shock protein-like	Glyma18g41650.1	response_to_heat
	GmaAffx.88681.1.S1_s_at	-1.77433	0.00832	5'-adenylylsulfate reductase 3, chloroplastic-like /// adenosine 5'-phosphosulfate reductase	Glyma15g11540.1	sulfate_assimilation sulfate_reduction sulfate_reduction,_APS_pathway
	Gma.3911.3.S1_a_at	-1.77405	0.00273713	two-component response regulator ARR9-like /// two-component response regulator ARR9-like	Glyma19g31320.2	circadian_rhythm two-component_signal_transduction_system_(phosphorelay) response_to_cytokinin_stimulus cytokinin_mediated_signaling
	GmaAffx.5004.1.S1_at	-1.77063	7.52409e-05	Probable peptidyl-prolyl cis-trans isomerase-like	Glyma02g11730.1	protein_folding
	GmaAffx.87753.1.S1_at	-1.76405	1.86466e-05	NADPH-dependent thioredoxin reductase 3-like	Glyma02g33070.1	hydrogen_peroxide_catabolic_process
	Gma.5248.1.S1_at	-1.76237	0.000190392	3-isopropylmalate dehydrogenase, chloroplastic-like	Glyma13g44490.1	leucine_biosynthetic_process metabolic_process
	GmaAffx.93066.1.S1_s_at	-1.74946	0.000105828	thioredoxin-like 2, chloroplastic-like /// thioredoxin-like 2, chloroplastic-like	Glyma01g00570.1	cell_redox_homeostasis
	Gma.2250.1.S1_at	-1.74615	0.000103538	translocon at inner membrane of chloroplasts 21	Glyma10g40810.1	cellular_metal_ion_homeostasis protein_import_into_chloroplast_stroma
	Gma.3733.1.S1_at	-1.74143	8.19471e-05	thioredoxin X	Glyma20g23760.1	cell_redox_homeostasis
	Gma.12660.1.S1_at	-1.7408	0.00117474	Chaperone protein DnaJ-like	Glyma03g37490.1	protein_folding
	GmaAffx.13864.1.S1_at	-1.7407	0.0172509	patatin group A-3-like	Glyma14g08910.1	response_to_cadmium_ion plant-type_hypersensitive_response lipid_metabolic_process
	Gma.12590.1.A1_at	-1.73909	4.77616e-05	probable protein phosphatase 2C 55-like	Glyma16g25560.1	0
	Gma.16707.1.S1_a_at	-1.73573	2.89514e-05	protein DEHYDRATION-INDUCED 19 homolog 3-like	Glyma03g37530.1	response_to_water_deprivation
	Gma.1791.1.S1_at	-1.73252	0.000216563	2Fe-2S ferredoxin-like superfamily protein	Glyma12g29100.1	response_to_light_stimulus photosynthetic_electron_transport_chain
	Gma.13609.1.A1_at	-1.73065	0.00269444	Adenine nucleotide alpha hydrolases-like superfamily protein	Glyma17g13160.1	response_to_stress
	Gma.8488.1.S1_at	-1.72512	7.34416e-05	purple acid phosphatase-like	Glyma12g01000.2	biological_process
	Gma.11874.2.S1_at	-1.7219	1.29218e-05	chaperone protein DnaJ-like	Glyma15g00950.1	protein_folding
	Gma.3440.2.S1_at	-1.71975	1.45575e-05	annexin-like protein RJ4-like	Glyma15g38010.2	0
	GmaAffx.85140.1.S1_at	-1.71392	7.65494e-05	protein COBRA-like	Glyma06g22410.2	response_to_salt_stress multidimensional_cell_growth cellulose_microfibril_organization
	Gma.16500.3.S1_a_at	-1.70395	0.00245416	thioredoxin M4, chloroplastic-like /// thioredoxin M4, chloroplastic-like	Glyma06g37970.1	glycerol_ether_metabolic_process cell_redox_homeostasis
	GmaAffx.23334.1.A1_at	-1.68527	0.000393052	UDP-sugar pyrophosphorylase 1-like	Glyma06g12430.2	response_to_cadmium_ion
	Gma.14547.1.S1_at	-1.68411	7.75308e-05	DnaJ/Hsp40 cysteine-rich domain superfamily protein	Glyma06g29540.1	protein_folding
	Gma.3333.2.A1_at	-1.68385	9.89581e-05	BURP domain-containing protein 3-like	Glyma12g04880.1	0
	Gma.8119.2.S1_at	-1.68181	7.03338e-05	thioredoxin H-type 1	Glyma14g07690.1	cell_redox_homeostasis
	GmaAffx.36759.1.S1_s_at	-1.66947	0.000125947	thioredoxin X	Glyma20g23760.1	cell_redox_homeostasis
	Gma.16812.1.S1_x_at	-1.66338	0.000982057	peroxidase, pathogen-induced	Glyma15g13500.1	response_to_salt_stress
	Gma.7515.1.S1_at	-1.65847	0.000203477	Phospholipase A2 homolog 3-like	Glyma01g00540.1	lipid_catabolic_process
	Gma.6451.1.S1_at	-1.65686	0.000900927	homeodomain-leucine zipper protein 56	Glyma08g14130.2	response_to_water_deprivation regulation_of_transcription,_DNA-dependent abscisic_acid_mediated_signaling negative_regulation_of_abscisic_acid_mediated_signaling positive_regulation_of_transcription
	GmaAffx.36999.1.S1_s_at	-1.65018	0.000919574	probable FKBP-type peptidyl-prolyl cis-trans isomerase 7, chloroplastic-like	Glyma18g52980.1	protein_folding
	Gma.17649.3.S1_at	-1.6496	0.000229975	UDP-glucose 4-epimerase GEPI42-like	Glyma07g40150.3	response_to_stress galactose_biosynthetic_process
	Gma.3107.1.S1_at	-1.64381	8.34192e-06	1-deoxy-D-xylulose 5-phosphate reductoisomerase, chloroplastic-like	Glyma05g02190.1	response_to_cadmium_ion isoprenoid_biosynthetic_process isopentenyl_diphosphate_biosynthetic_process,_mevalonate-independent_pathway
	GmaAffx.60974.1.S1_at	-1.63999	7.99843e-05	peptidyl-prolyl cis-trans isomerase CYP37, chloroplastic-like	Glyma12g22700.1	protein_folding
	Gma.5038.2.S1_at	-1.63808	0.000318138	4-coumarate--CoA ligase-like 9-like	Glyma04g36950.1	jasmonic_acid_biosynthetic_process
	Gma.17389.1.S1_at	-1.6306	1.7011e-05	ferrochelatase-2, chloroplastic-like	Glyma04g38290.1	0
	Gma.15088.1.S1_at	-1.62609	4.93973e-05	thioredoxin-like 2, chloroplastic-like	Glyma01g00570.1	cell_redox_homeostasis
	GmaAffx.77106.1.S1_s_at	-1.62292	0.00592211	2-Cys peroxiredoxin BAS1-like, chloroplastic-like /// 2-Cys peroxiredoxin BAS1-like, chloroplastic-like	Glyma02g35780.1	response_to_cold defense_response_to_bacterium
	GmaAffx.91729.1.S1_s_at	-1.61755	0.00393493	ferredoxin-dependent glutamate synthase	Glyma19g31120.2	response_to_light_stimulus photorespiration
	GmaAffx.9168.1.S1_s_at	-1.60679	1.11226e-05	peptidyl-prolyl cis-trans isomerase CYP20-2, chloroplastic-like	Glyma20g39340.3	protein_folding
	Gma.5793.10.S1_at	-1.60546	0.000272666	epoxide hydrolase 3-like	Glyma16g25350.1	0
	Gma.2009.1.S1_at	-1.59287	2.45351e-06	aminomethyltransferase, mitochondrial-like	Glyma17g01550.3	response_to_cadmium_ion
	GmaAffx.93328.1.S1_s_at	-1.59049	0.000274629	reticuline oxidase-like protein-like	Glyma08g08550.1	0
	Gma.1352.1.S1_at	-1.58832	0.000186794	peptidyl-prolyl cis-trans isomerase CYP20-2, chloroplastic-like	Glyma20g39340.3	protein_folding
	GmaAffx.92241.1.S1_s_at	-1.58125	0.000543861	aminomethyltransferase, mitochondrial-like	Glyma17g01550.3	response_to_cadmium_ion
	Gma.3086.1.A1_at	-1.57994	5.365e-05	NADH dehydrogenase C1, chloroplastic/mitochondrial-like	Glyma05g32900.1
	GmaAffx.58580.1.A1_at	-1.57772	0.0050539	UDP-glucose 4-epimerase GEPI42-like /// UDP-glucose 4-epimerase GEPI42-like	Glyma07g40150.3	response_to_stress galactose_biosynthetic_process
	Gma.15007.1.A1_s_at	-1.57288	1.79924e-06	2Fe-2S ferredoxin-like superfamily protein	Glyma08g13360.1	response_to_light_stimulus photosynthetic_electron_transport_chain
	Gma.9603.1.A1_at	-1.56819	6.23191e-05	root phototropism protein 2-like	Glyma18g05720.1	phototropism
	Gma.3450.1.S1_at	-1.5667	0.000307997	stress enhanced protein 1	Glyma10g40930.1	response_to_high_light_intensity
	Gma.15258.1.S1_at	-1.56562	5.15236e-05	superoxide dismutase [Cu-Zn] 2-like	Glyma16g27020.2	response_to_oxidative_stress oxygen_and_reactive_oxygen_species_metabolic_process removal_of_superoxide_radicals
	GmaAffx.92196.1.S1_s_at	-1.55932	0.00790781	peptidyl-prolyl cis-trans isomerase CYP20-2, chloroplastic-like	Glyma20g39340.3	protein_folding
	Gma.16015.1.S1_a_at	-1.55476	1.66838e-05	proton gradient regulation 5	Glyma10g27610.1	response_to_water_deprivation response_to_high_light_intensity photosynthetic_electron_transport_in_photosystem_I
	GmaAffx.5765.1.S1_at	-1.55331	0.00450398	trehalose-phosphate phosphatase-like	Glyma18g02160.1	response_to_cadmium_ion trehalose_biosynthetic_process
	Gma.16945.1.A1_at	-1.53723	0.000100594	dehydration-responsive element-binding protein 1F-like	Glyma05g03560.1	cell_growth gibberellin_biosynthetic_process response_to_salt_stress regulation_of_timing_of_transition_from_vegetative_to_reproductive_phase
	Gma.4063.1.S1_at	-1.53488	0.000150972	Purple acid phosphatase 18-like	Glyma08g42670.1	biological_process
	Gma.16500.2.S1_at	-1.53475	3.79476e-05	thioredoxin M4, chloroplastic-like	Glyma12g23340.1	glycerol_ether_metabolic_process cell_redox_homeostasis
	GmaAffx.58466.1.S1_s_at	-1.53282	0.00513552	probable protein phosphatase 2C 38-like	Glyma19g36040.1	0
	GmaAffx.73853.1.S1_at	-1.53264	0.000434271	peroxidase C3-like	Glyma09g02670.1	response_to_oxidative_stress
	Gma.6384.1.S1_at	-1.5321	0.000215745	superoxide dismutase [Cu-Zn], chloroplastic-like	Glyma12g08650.1	response_to_light_stimulus response_to_oxidative_stress response_to_stress removal_of_superoxide_radicals response_to_copper_ion response_to_iron_ion
	GmaAffx.22145.1.S1_s_at	-1.52803	0.000570358	calreticulin-3-like /// calreticulin-3-like	Glyma11g13460.1	protein_folding
	Gma.4374.2.S1_at	-1.52645	0.00335967	flavonoid 3'-monooxygenase-like	Glyma16g01060.1	response_to_UV flavonoid_biosynthetic_process
	Gma.6427.2.S1_at	-1.52439	0.000823887	calnexin homolog	Glyma04g38000.2	protein_folding
	Gma.12487.1.S1_at	-1.52257	0.0134606	phospholipase A1-Igamma2, chloroplastic-like	Glyma03g31570.1	lipid_metabolic_process
	GmaAffx.93032.1.S1_s_at	-1.52159	0.029884	ferredoxin-dependent glutamate synthase	Glyma03g28410.2	response_to_light_stimulus photorespiration
	Gma.2628.1.A1_at	-1.51786	0.000584425	peptide-N(4)-(N-acetyl-beta-glucosaminyl)asparagine amidase-like	Glyma03g40660.1	response_to_salicylic_acid_stimulus response_to_ozone response_to_microbial_phytotoxin
	GmaAffx.4189.1.S1_at	-1.51629	0.000161931	chalcone--flavonone isomerase 2-like	Glyma15g39050.1	flavonoid_biosynthetic_process
	Gma.4362.1.S1_a_at	-1.50413	1.34125e-05	2-Cys peroxiredoxin BAS1-like, chloroplastic-like /// 2-Cys peroxiredoxin BAS1-like, chloroplastic-like	Glyma10g09470.1	response_to_cold defense_response_to_bacterium
	Gma.17766.3.A1_at	-1.5004	0.00409376	thioredoxin F2	Glyma18g47850.1	cell_redox_homeostasis
	Signaling - 47
	Gma.10038.1.S1_at	-2.24169	8.50549e-05	receptor-like serine/threonine-protein kinase At2g45590-like	Glyma03g02360.1	protein_amino_acid_phosphorylation
	Identification	Log2(FC)	Pvalue	Description	Phytozome	Gene ontology
	Gma.7470.1.A1_at	-5.46691	1.79924e-06	leucine-rich repeat receptor-like serine/threonine/tyrosine-protein kinase SOBIR1-like	Glyma04g36450.1	protein_amino_acid_phosphorylation transmembrane_receptor_protein_tyrosine_kinase_signaling_pathway
	Gma.300.1.A1_s_at	-4.38503	8.17835e-07	response regulator 9	Glyma11g21650.1	circadian_rhythm two-component_signal_transduction_system_(phosphorelay) response_to_cytokinin_stimulus cytokinin_mediated_signaling
	Gma.13479.1.A1_at	-4.21089	1.63567e-07	probable inactive leucine-rich repeat receptor-like protein kinase At3g03770-like	Glyma06g18010.1	protein_amino_acid_phosphorylation transmembrane_receptor_protein_tyrosine_kinase_signaling_pathway
	GmaAffx.56237.1.S1_at	-4.07822	5.72485e-06	leucine-rich repeat receptor-like serine/threonine/tyrosine-protein kinase SOBIR1-like	Glyma04g36450.1	protein_amino_acid_phosphorylation transmembrane_receptor_protein_tyrosine_kinase_signaling_pathway
	Gma.10653.1.S1_at	-3.73739	5.08694e-05	leucine-rich repeat receptor-like serine/threonine/tyrosine-protein kinase SOBIR1-like	Glyma06g18420.1	protein_amino_acid_phosphorylation transmembrane_receptor_protein_tyrosine_kinase_signaling_pathway
	Gma.3185.1.S1_at	-3.31284	5.39771e-05	probable LRR receptor-like serine/threonine-protein kinase At1g14390-like	Glyma18g16150.1	protein_amino_acid_phosphorylation transmembrane_receptor_protein_tyrosine_kinase_signaling_pathway
	Gma.10387.1.S1_at	-3.26988	1.79924e-06	LRR receptor-like serine/threonine-protein kinase GSO2-like	Glyma11g04900.1	signal_transduction
	Gma.4681.1.A1_at	-3.18875	6.70625e-06	probable LRR receptor-like serine/threonine-protein kinase At1g06840-like	Glyma18g44930.1	transmembrane_receptor_protein_tyrosine_kinase_signaling_pathway
	GmaAffx.65770.1.S1_at	-3.01549	5.88841e-06	probable LRR receptor-like serine/threonine-protein kinase At5g45840-like	Glyma18g06670.1	protein_amino_acid_phosphorylation
	Gma.13396.1.A1_at	-2.94847	2.99328e-05	Probable inactive receptor kinase At4g23740-like	Glyma05g37130.1	protein_amino_acid_phosphorylation transmembrane_receptor_protein_tyrosine_kinase_signaling_pathway
	Gma.8483.1.S1_at	-2.88932	1.19404e-05	receptor protein kinase-like protein	Glyma12g04390.1	protein_amino_acid_phosphorylation signal_complex_assembly transmembrane_receptor_protein_tyrosine_kinase_signaling_pathway cell_differentiation regulation_of_meristem_organization
	GmaAffx.70542.1.A1_s_at	-2.75414	4.08918e-06	probably inactive leucine-rich repeat receptor-like protein kinase At3g28040-like /// probably inactive leucine-rich repeat receptor-like protein kinase At3g28040-like	Glyma02g10770.1	protein_amino_acid_phosphorylation transmembrane_receptor_protein_tyrosine_kinase_signaling_pathway
	Gma.12909.1.A1_at	-2.69041	3.76204e-06	alpha/beta-Hydrolases superfamily protein	Glyma06g00380.1	GPI_anchor_metabolic_process intracellular_protein_transport
	GmaAffx.74068.1.S1_at	-2.67738	0.00133945	membrane protein, putative	Glyma16g15800.1	G-protein_coupled_receptor_protein_signaling_pathway
	GmaAffx.73591.1.S1_at	-2.56214	1.30854e-05	CBL-interacting protein kinase 5	Glyma13g44720.1	protein_amino_acid_phosphorylation signal_transduction
	GmaAffx.37530.1.A1_at	-2.55021	5.4795e-05	receptor-like protein kinase HSL1-like /// receptor-like protein kinase HSL1-like	Glyma04g09370.1	protein_amino_acid_phosphorylation
	Gma.12909.2.S1_at	-2.52398	0.000810475	alpha/beta-Hydrolases superfamily protein	Glyma06g00380.1	GPI_anchor_metabolic_process intracellular_protein_transport
	GmaAffx.63228.1.S1_at	-2.5112	3.61483e-05	membrane protein, putative	Glyma16g15800.1	G-protein_coupled_receptor_protein_signaling_pathway
	Gma.17514.1.S1_at	-2.43708	0.000145411	Pyruvate dehydrogenase [lipoamide] kinase-like	Glyma13g18020.1	phosphorylation signal_transduction peptidyl-histidine_phosphorylation
	GmaAffx.66526.1.A1_at	-2.37343	1.75017e-05	probable inactive receptor kinase At4g23740-like	Glyma08g02450.2	protein_amino_acid_phosphorylation transmembrane_receptor_protein_tyrosine_kinase_signaling_pathway
	GmaAffx.51253.1.S1_at	-2.3469	0.000189574	probable leucine-rich repeat receptor-like protein kinase At1g35710-like	Glyma10g37290.1	defense_response signal_transduction defense_response_to_fungus
	Gma.17922.1.S1_at	-2.25137	0.00036361	probably inactive leucine-rich repeat receptor-like protein kinase At3g28040-like	Glyma18g52050.1	protein_amino_acid_phosphorylation transmembrane_receptor_protein_tyrosine_kinase_signaling_pathway
	Gma.8139.1.S1_at	-2.23454	0.000376368	probable LRR receptor-like serine/threonine-protein kinase MRH1-like	Glyma14g06240.1	protein_amino_acid_phosphorylation
	GmaAffx.50347.1.S1_at	-2.17912	2.42079e-05	probable LRR receptor-like serine/threonine-protein kinase At4g08850-like	Glyma16g06940.1	protein_amino_acid_phosphorylation
	Gma.8678.1.S1_at	-2.1723	4.62895e-05	protein STRUBBELIG-RECEPTOR FAMILY 6-like	Glyma19g45130.1	protein_amino_acid_phosphorylation transmembrane_receptor_protein_tyrosine_kinase_signaling_pathway
	GmaAffx.31454.1.S1_at	-2.13939	0.000101575	LRR receptor-like serine/threonine-protein kinase RCH1-like	Glyma06g12940.1	protein_amino_acid_phosphorylation transmembrane_receptor_protein_tyrosine_kinase_signaling_pathway
	Gma.9483.1.A1_at	-2.10235	7.90029e-05	probable inactive leucine-rich repeat receptor-like protein kinase At3g03770-like	Glyma19g29370.1	protein_amino_acid_phosphorylation transmembrane_receptor_protein_tyrosine_kinase_signaling_pathway
	Gma.5439.2.S1_at	-2.07295	2.61707e-06	carboxyl-terminal-processing protease-like	Glyma05g29820.2	intracellular_signaling_cascade
	Gma.5439.1.A1_at	-2.06118	4.44902e-05	carboxyl-terminal-processing protease-like	Glyma05g29820.2	intracellular_signaling_cascade
	Gma.14676.1.A1_at	-2.01919	2.94421e-06	Microsomal signal peptidase 12 kDa subunit (SPC12)	Glyma08g10900.1	signal_peptide_processing
	GmaAffx.31234.1.A1_at	-1.98377	0.00238252	probable LRR receptor-like serine/threonine-protein kinase At5g45780-like	Glyma13g30050.1	protein_amino_acid_phosphorylation transmembrane_receptor_protein_tyrosine_kinase_signaling_pathway
	Gma.4734.1.S1_at	-1.96738	3.20591e-05	NAK-type protein kinase	Glyma14g39290.1	signal_transduction
	GmaAffx.17545.1.S1_at	-1.87708	0.00065803	probable inactive receptor kinase At2g26730-like	Glyma05g08140.1	protein_amino_acid_phosphorylation transmembrane_receptor_protein_tyrosine_kinase_signaling_pathway
	Gma.6806.2.S1_a_at	-1.82507	0.000185321	Signal peptidase subunit	Glyma10g29700.2	signal_peptide_processing
	Gma.8046.1.S1_at	-1.78029	2.87878e-05	response regulator 6	Glyma04g34820.1	two-component_signal_transduction_system_(phosphorelay) response_to_cytokinin_stimulus cytokinin_mediated_signaling
	GmaAffx.83003.1.S1_at	-1.76626	1.60296e-05	PAS domain-containing protein tyrosine kinase family protein	Glyma17g03710.2	protein_amino_acid_phosphorylation signal_transduction regulation_of_transcription,_DNA-dependent
	GmaAffx.31569.1.S1_at	-1.75367	0.00190016	probable leucine-rich repeat receptor-like serine/threonine-protein kinase At5g15730-like	Glyma19g04870.1	protein_amino_acid_phosphorylation
	Gma.16966.1.A1_at	-1.73926	0.000109754	probable inactive receptor kinase At1g48480-like	Glyma05g33700.1	protein_amino_acid_phosphorylation transmembrane_receptor_protein_tyrosine_kinase_signaling_pathway
	Gma.8922.1.S1_at	-1.73127	0.000316829	PAS domain-containing protein tyrosine kinase family protein	Glyma07g36830.1	protein_amino_acid_phosphorylation signal_transduction regulation_of_transcription,_DNA-dependent
	GmaAffx.18359.1.S1_at	-1.7163	0.000476307	probable LRR receptor-like serine/threonine-protein kinase At4g08850-like	Glyma03g32270.1	protein_amino_acid_phosphorylation transmembrane_receptor_protein_tyrosine_kinase_signaling_pathway
	GmaAffx.17452.1.S1_at	-1.6869	0.00849404	LRR receptor-like serine/threonine-protein kinase GSO2-like	Glyma16g28750.1	defense_response signal_transduction defense_response_to_fungus
	Gma.6205.1.S1_at	-1.61081	3.43491e-06	carboxyl-terminal-processing protease-like	Glyma10g12410.1	intracellular_signaling_cascade
	Gma.16701.1.S1_at	-1.58715	0.000361483	probable leucine-rich repeat receptor-like protein kinase At5g49770-like	Glyma07g40110.1	protein_amino_acid_phosphorylation
	Gma.4557.1.S1_at	-1.57705	0.000393052	probable LRR receptor-like serine/threonine-protein kinase At1g63430-like	Glyma08g01640.1	protein_amino_acid_phosphorylation transmembrane_receptor_protein_tyrosine_kinase_signaling_pathway
	GmaAffx.81784.1.S1_at	-1.55617	3.20591e-05	protein STRUBBELIG-RECEPTOR FAMILY 5-like	Glyma08g24180.2	biological_process
	GmaAffx.85374.1.S1_at	-1.5365	0.00014214	probable leucine-rich repeat receptor-like protein kinase At5g49770-like	Glyma13g21820.1	protein_amino_acid_phosphorylation
	Gma.15907.1.A1_at	-1.51445	9.96123e-05	somatic embryogenesis receptor kinase 1-like	Glyma18g53970.1
	Structural - 63
	Identification	Log2(FC)	Pvalue	Description	Phytozome	Gene ontology
	Gma.11694.1.A1_at	-5.51957	1.63567e-07	probable pectinesterase/pectinesterase inhibitor 6-like	Glyma08g04880.2	cell_wall_modification
	GmaAffx.26348.1.S1_at	-5.12599	1.9628e-06	probable pectinesterase/pectinesterase inhibitor 6-like	Glyma08g04880.1	cell_wall_modification
	Gma.16989.1.A1_at	-4.73698	2.28994e-06	actin-like	Glyma19g00850.1	actin_cytoskeleton_organization
	Gma.16111.3.S1_at	-4.60711	3.27134e-07	actin-97-like	Glyma12g06820.2	actin_cytoskeleton_organization
	Gma.10216.1.S1_at	-4.25677	2.46986e-05	anthranilate N-methyltransferase-like	Glyma07g05480.1	lignin_biosynthetic_process flavonol_biosynthetic_process
	Gma.16111.1.A1_at	-4.14306	3.38584e-05	actin-97-like	Glyma12g06820.2	actin_cytoskeleton_organization
	Gma.7473.1.S1_at	-3.94239	1.16133e-05	myosin-J heavy chain-like	Glyma10g43230.1	actin_filament-based_movement
	Gma.16596.1.S1_a_at	-3.29967	2.61707e-06	50S ribosomal protein L18, chloroplastic-like	Glyma09g09110.1	translation ribosome_biogenesis
	Gma.5666.1.A1_at	-3.03655	0.000103374	tubulin beta chain-like	Glyma06g02650.1	response_to_light_stimulus unidimensional_cell_growth
	Gma.3407.1.S1_at	-2.93215	1.4721e-05	Homogentisate phytyltransferase 1, chloroplastic-like	Glyma20g38930.1	cell_wall_organization unsaturated_fatty_acid_biosynthetic_process response_to_temperature_stimulus fat-soluble_vitamin_biosynthetic_process phloem_loading vitamin_E_biosynthetic_process regulation_of_defense_response
	Gma.13325.1.S1_at	-2.89564	3.87654e-05	tubulin alpha-1 chain-like	Glyma04g09350.1	response_to_salt_stress microtubule-based_process
	Gma.15242.1.S1_s_at	-2.86128	1.12861e-05	30S ribosomal protein S17, chloroplastic-like	Glyma15g01950.1	translation
	Gma.5666.1.A1_a_at	-2.81088	7.26238e-05	tubulin beta-1 chain-like /// tubulin beta chain-like	Glyma06g02650.1	response_to_light_stimulus unidimensional_cell_growth
	GmaAffx.19819.1.A1_at	-2.80151	5.88841e-06	filament-like plant protein-like	Glyma14g23920.1	0
	GmaAffx.26336.1.S1_at	-2.75094	6.60811e-05	probable pectinesterase/pectinesterase inhibitor 6-like	Glyma08g04880.2	cell_wall_modification
	Gma.5666.2.S1_at	-2.67399	0.000339565	tubulin beta-1 chain-like	Glyma04g02610.1	response_to_light_stimulus unidimensional_cell_growth
	Gma.1355.1.S1_at	-2.64743	4.17096e-05	50S ribosomal protein L17, chloroplastic-like	Glyma11g31680.1	translation
	GmaAffx.88095.1.S1_at	-2.58053	1.11226e-05	myosin-Va-like	Glyma20g23660.1	actin_filament-based_movement
	Gma.7836.1.A1_at	-2.56158	6.37912e-06	galactoside 2-alpha-L-fucosyltransferase-like	Glyma07g02540.1	plant-type_cell_wall_biogenesis xyloglucan_biosynthetic_process
	Gma.5447.1.S1_at	-2.38861	7.19695e-05	pectinesterase/pectinesterase inhibitor PPE8B-like	Glyma17g04940.1	cell_wall_modification
	Gma.9804.1.S1_at	-2.34442	1.73381e-05	histone deacetylase 14-like	Glyma05g32600.2	histone_deacetylation
	Gma.1956.2.S1_a_at	-2.32604	4.08918e-06	50S ribosomal protein L21, chloroplastic-like	Glyma20g31530.1	response_to_cold translation
	Gma.13099.1.S1_at	-2.28399	0.000151627	50S ribosomal protein L6, chloroplastic-like /// 50S ribosomal protein L6, chloroplastic-like	Glyma16g31250.1	translation embryonic_development_ending_in_seed_dormancy
	GmaAffx.78421.1.S1_at	-2.281	0.000105828	probable pectinesterase/pectinesterase inhibitor 51-like	Glyma08g15650.1	cell_wall_modification
	Gma.16111.2.A1_at	-2.26155	9.42146e-05	actin-like	Glyma15g04360.1	actin_cytoskeleton_organization
	Gma.16937.1.S1_at	-2.24162	7.19695e-05	30S ribosomal protein S31, chloroplastic-like	Glyma01g28500.1	translation
	GmaAffx.20397.1.A1_at	-2.22084	0.000828467	histone deacetylase 14-like	Glyma05g32600.2	histone_deacetylation
	Gma.10216.2.S1_at	-2.21516	0.00240329	anthranilate N-methyltransferase-like	Glyma07g05480.1	lignin_biosynthetic_process flavonol_biosynthetic_process
	Gma.2224.2.A1_s_at	-2.19511	0.00193663	tubulin beta-1 chain-like	Glyma14g40380.1	response_to_light_stimulus unidimensional_cell_growth
	Gma.16111.3.S1_a_at	-2.18473	3.10777e-06	actin-97-like /// actin-like /// actin-97-like /// actin-like	Glyma12g06820.2	actin_cytoskeleton_organization
	Gma.16033.1.S1_at	-2.09493	0.00132915	thylakoid lumenal 19 kDa protein, chloroplastic-like	Glyma15g42860.1	cellular_component_organization actin_cytoskeleton_organization
	Gma.7836.2.S1_at	-2.0914	3.20591e-05	galactoside 2-alpha-L-fucosyltransferase-like	Glyma07g02540.1	plant-type_cell_wall_biogenesis xyloglucan_biosynthetic_process
	Gma.6979.1.S1_at	-2.03956	3.00963e-05	protein ABIL1-like	Glyma16g03350.1	actin_nucleation trichome_morphogenesis
	GmaAffx.51656.1.A1_at	-2.03182	5.4795e-05	actin-related protein 3-like /// actin-related protein 3-like	Glyma08g13770.1	0
	Gma.4606.1.S1_at	-1.99219	0.00183081	50S ribosomal protein L10, chloroplastic-like	Glyma17g08370.1	translation
	Gma.1860.1.S1_at	-1.9854	0.00141502	Myosin-J heavy chain-like	Glyma20g23660.1	actin_filament-based_movement
	Gma.6218.1.S1_at	-1.96239	1.34125e-05	30S ribosomal protein S5, chloroplastic-like	Glyma07g31830.1	response_to_cadmium_ion response_to_cold translation
	Gma.2224.1.S1_s_at	-1.95625	0.000180578	tubulin beta-1 chain-like	Glyma17g37770.1	response_to_light_stimulus unidimensional_cell_growth
	GmaAffx.54524.1.S1_at	-1.91193	0.0105008	caffeoyl-CoA 3-O-methyltransferase	Glyma05g27960.2	lignin_biosynthetic_process
	Gma.4129.1.S1_at	-1.8867	1.19404e-05	50S ribosomal protein L3-1, chloroplastic-like	Glyma04g00360.1	translation
	Gma.2305.1.S1_at	-1.85397	0.000891931	30S ribosomal protein S5, chloroplastic-like /// 30S ribosomal protein S5, chloroplastic-like	Glyma13g24640.1	response_to_cadmium_ion response_to_cold translation
	GmaAffx.52640.1.S1_at	-1.8498	5.92113e-05	filament-like plant protein 4-like /// filament-like plant protein 4-like	Glyma04g02770.1	biological_process
	Gma.16674.1.S1_s_at	-1.84337	0.00253693	tubulin alpha-4 chain-like	Glyma20g27280.1	response_to_salt_stress microtubule-based_process
	Gma.11210.1.S1_at	-1.84322	2.61707e-06	50S ribosomal protein L28, chloroplastic-like	Glyma10g00520.2	translation
	GmaAffx.80171.1.A1_at	-1.77526	0.000226213	formin-like protein 6-like	Glyma01g40080.1	cellular_component_organization actin_cytoskeleton_organization
	GmaAffx.64505.1.A1_at	-1.71346	0.0117899	60S ribosomal protein L23-like	Glyma1198s00200.1
	Gma.6698.1.A1_at	-1.71302	0.000569213	protein PIR-like	Glyma19g43970.1	actin_cytoskeleton_organization actin_nucleation trichome_morphogenesis
	Gma.17714.1.S1_a_at	-1.70284	2.84607e-05	40S ribosomal protein S1-like	Glyma18g00740.4	response_to_cold
	GmaAffx.42972.1.S1_at	-1.68539	0.00138509	homogentisate phytyltransferase 1, chloroplastic-like	Glyma20g38930.2	cell_wall_organization unsaturated_fatty_acid_biosynthetic_process response_to_temperature_stimulus fat-soluble_vitamin_biosynthetic_process phloem_loading vitamin_E_biosynthetic_process regulation_of_defense_response
	Gma.18021.1.S1_at	-1.66719	2.63343e-05	50S ribosomal protein L5, chloroplastic-like	Glyma09g39130.1	translation
	GmaAffx.89517.1.S1_s_at	-1.6596	0.00160181	protein ABIL1-like /// protein ABIL1-like	Glyma16g03350.1	actin_nucleation trichome_morphogenesis
	Gma.10216.1.S1_a_at	-1.63509	0.0081409	anthranilate N-methyltransferase-like	Glyma07g05480.1	lignin_biosynthetic_process flavonol_biosynthetic_process
	Gma.17714.1.S1_at	-1.62617	9.19247e-05	40S ribosomal protein S1-like	Glyma18g00740.4	response_to_cold
	GmaAffx.90582.1.S1_s_at	-1.61848	0.000487757	tubulin alpha-1 chain-like	Glyma04g09350.1	response_to_salt_stress microtubule-based_process
	GmaAffx.83755.1.S1_x_at	-1.60397	3.58212e-05	dihydroflavonol-4-reductase-like	Glyma02g39630.2	lignin_biosynthetic_process
	Gma.1226.1.S1_at	-1.59256	1.16133e-05	plastid ribosomal protein l11	Glyma01g40920.1	ribosome_biogenesis
	Gma.16324.1.A1_at	-1.57376	0.00201793	Katanin p60 ATPase-containing subunit-like	Glyma15g01510.1	microtubule_cytoskeleton_organization multidimensional_cell_growth plant-type_cell_wall_biogenesis trichome_branching cortical_microtubule_organization
	Gma.13580.2.S1_x_at	-1.57238	0.00819635	tubulin A	Glyma05g29000.1	biological_process
	Gma.18013.1.A1_at	-1.56409	0.000843025	Cyclin-B1-5-like	Glyma15g03710.1	nucleosome_assembly
	Gma.16428.1.S1_at	-1.53978	3.33677e-05	50S ribosomal protein L4, chloroplastic-like	Glyma03g26080.1	translation
	GmaAffx.90437.1.A1_s_at	-1.51994	0.00113859	tubulin alpha-4 chain-like	Glyma20g27280.1	response_to_salt_stress microtubule-based_process
	GmaAffx.91630.1.S1_s_at	-1.51806	6.15012e-05	plastid ribosomal protein l11	Glyma01g40920.1	ribosome_biogenesis
	Gma.9622.1.S1_s_at	-1.51064	0.00013298	caffeic acid 3-O-methyltransferase-like	Glyma04g40580.1	lignin_biosynthetic_process flavonol_biosynthetic_process
	Translation - 41
	Identification	Log2(FC)	Pvalue	Description	Phytozome	Gene ontology
	GmaAffx.71960.1.A1_at	-3.23195	2.84607e-05	elongation of fatty acids protein A-like	Glyma08g19790.1	biological_process
	Gma.1355.2.S1_s_at	-3.1806	6.86982e-06	Ribosomal protein L17 family protein	Glyma18g05600.1	translation
	GmaAffx.3314.1.S1_at	-2.67602	5.23415e-06	Ribosomal protein L17 family protein	Glyma18g05600.1	translation
	Gma.3419.1.S1_at	-2.64579	2.61707e-06	ribosomal protein L15	Glyma20g24990.1	translation
	Gma.11178.1.S1_at	-2.62952	1.57024e-05	Ribosomal protein L34	Glyma13g30380.1	translation ribosome_biogenesis
	Gma.1508.1.S1_at	-2.57414	1.9628e-06	rho guanine nucleotide exchange factor 8-like	Glyma13g43360.1	translation
	Gma.5413.3.S1_a_at	-2.52688	4.74345e-06	Ribosomal protein L35	Glyma17g07900.2	translation
	Gma.1389.1.S1_at	-2.45073	7.08245e-05	Ribosomal protein L13 family protein	Glyma15g32540.1	translation embryonic_development_ending_in_seed_dormancy
	Gma.15874.1.S1_at	-2.41857	6.05198e-06	ribosomal protein L9	Glyma11g19820.1	translation ribosome_biogenesis
	Gma.10122.1.A1_at	-2.41447	8.34192e-05	Ribosomal protein S13/S18 family	Glyma04g43250.1	translation
	Gma.8011.2.S1_at	-2.33327	0.000116623	aspartyl/glutamyl-tRNA(Asn/Gln) amidotransferase subunit B-like	Glyma05g34500.1	glutamyl-tRNA_aminoacylation
	GmaAffx.79582.1.A1_at	-2.29788	2.15909e-05	translation initiation factor IF-1, chloroplastic-like	Glyma05g00260.1	translational_initiation
	Gma.10730.1.S1_at	-2.26334	0.00119682	Ribosomal protein PSRP-3/Ycf65	Glyma08g47990.1	translation
	Gma.11402.1.S1_at	-2.22569	5.93748e-05	translation factor GUF1 homolog, chloroplastic-like	Glyma04g38360.1	0
	Gma.6934.1.S1_at	-2.1285	0.000201024	Nucleic acid-binding, OB-fold-like protein	Glyma17g08790.1	translational_initiation
	Gma.7729.1.S1_at	-2.11766	1.7011e-05	Ribosomal protein S21 family protein	Glyma19g25720.1	translation ribosome_biogenesis
	Gma.15879.3.S1_a_at	-2.0981	0.00178517	Translation initiation factor 3 protein	Glyma04g23550.1	translational_initiation
	GmaAffx.78523.1.S1_at	-2.09131	2.25723e-05	peptidyl-tRNA hydrolase ICT1, mitochondrial-like	Glyma05g03930.1	translational_termination
	Gma.7972.1.S1_at	-2.05009	1.88102e-05	chloroplast 30S ribosomal protein S20, putative	Glyma12g26520.1	translation ribosome_biogenesis
	Gma.12463.1.S1_at	-2.01493	4.57988e-06	Ribosomal protein S21 family protein	Glyma19g18590.1	translation ribosome_biogenesis
	GmaAffx.91387.1.S1_at	-2.01136	0.000235373	Elongation factor G, chloroplastic-like	Glyma05g04210.1	chloroplast_organization negative_regulation_of_seed_germination inflorescence_development
	Gma.10595.1.S1_at	-1.95913	0.000166348	Translation elongation factor EF1B/ribosomal protein S6 family protein	Glyma08g02870.1	translation ribosome_biogenesis
	GmaAffx.84910.3.S1_at	-1.9132	1.37396e-05	Ribosomal protein L34	Glyma15g08820.1	translation ribosome_biogenesis
	Gma.13644.2.A1_s_at	-1.887	8.83262e-06	Ribosomal protein L13 family protein	Glyma15g32540.1	translation embryonic_development_ending_in_seed_dormancy
	Gma.8011.2.S1_a_at	-1.86962	0.000101248	aspartyl/glutamyl-tRNA(Asn/Gln) amidotransferase subunit B-like /// aspartyl/glutamyl-tRNA(Asn/Gln) amidotransferase subunit B-like	Glyma05g34500.1	glutamyl-tRNA_aminoacylation
	Gma.8011.1.S1_at	-1.85723	0.000229812	aspartyl/glutamyl-tRNA(Asn/Gln) amidotransferase subunit B-like	Glyma08g05190.1	glutamyl-tRNA_aminoacylation
	GmaAffx.3113.1.S1_s_at	-1.80641	0.000411535	Ribosomal protein PSRP-3/Ycf65	Glyma08g47990.2	translation
	Gma.3588.1.S1_at	-1.77406	0.00242603	Ribosomal protein S10p/S20e family protein	Glyma08g43950.1	translation
	GmaAffx.1301.114.A1_at	-1.75549	4.57988e-05	ribosomal protein L9	Glyma12g08670.1	translation ribosome_biogenesis
	Gma.2883.1.S1_at	-1.73619	2.58436e-05	elongation factor G, chloroplastic-like	Glyma17g14650.1	chloroplast_organization negative_regulation_of_seed_germination inflorescence_development
	Gma.15879.2.S1_a_at	-1.7326	0.000127582	Translation initiation factor 3 protein	Glyma04g23550.1	translational_initiation
	Gma.6.1.A1_at	-1.70611	0.000943455	ribosomal protein L22	Glyma05g09270.1	translation
	Gma.8381.2.S1_at	-1.68463	7.52409e-05	Ribosomal L32p protein family	Glyma06g47860.1	translation
	Gma.1666.1.S1_at	-1.63885	8.17835e-07	elongation factor Ts family protein	Glyma09g32600.1	translational_elongation embryonic_development_ending_in_seed_dormancy response_to_cadmium_ion
	GmaAffx.83413.1.S1_s_at	-1.63335	3.82747e-05	chloroplast 30S ribosomal protein S20, putative	Glyma12g26520.1	translation ribosome_biogenesis
	Gma.17460.1.S1_s_at	-1.62302	2.84607e-05	Ribosomal L29 family protein	Glyma08g14350.1	translation ribosome_biogenesis
	Gma.4210.1.S1_at	-1.60058	0.000153426	translation initiation factor IF-2, chloroplastic-like	Glyma15g40370.1	RNA-dependent_DNA_replication
	Gma.12807.1.A1_at	-1.56242	3.48398e-05	Ribosomal protein L31	Glyma17g37110.1	translation ribosome_biogenesis embryonic_development_ending_in_seed_dormancy
	GmaAffx.11842.1.A1_at	-1.5568	0.000653941	tyrosyl-tRNA synthetase-like	Glyma02g40060.1	tRNA_aminoacylation_for_protein_translation embryonic_development_ending_in_seed_dormancy
	GmaAffx.91387.1.S1_s_at	-1.51006	0.0027072	elongation factor G, chloroplastic-like	Glyma05g04210.1	chloroplast_organization negative_regulation_of_seed_germination inflorescence_development
	GmaAffx.64090.1.S1_at	-1.50603	0.0200016	elongation factor Ts family protein	Glyma01g34700.1	translational_elongation embryonic_development_ending_in_seed_dormancy response_to_cadmium_ion
	Transport - 131
	Identification	Log2(FC)	Pvalue	Description	Phytozome	Gene ontology
	Gma.3291.1.S1_at	-6.30096	0	proline-rich protein	Glyma14g14220.1	lipid_transport
	Gma.12964.1.A1_at	-5.5925	1.63567e-07	nitrate transporter 1.2-like	Glyma05g01380.1	GO:0009624
	GmaAffx.38010.2.S1_at	-5.51732	1.9628e-06	Bifunctional inhibitor/lipid-transfer protein/seed storage 2S albumin superfamily protein	Glyma06g07070.1	lipid_transport
	GmaAffx.38010.1.S1_s_at	-5.14992	3.27134e-07	Bifunctional inhibitor/lipid-transfer protein/seed storage 2S albumin superfamily protein	Glyma04g06970.1	lipid_transport defense_response_to_fungus
	GmaAffx.63130.1.S1_at	-4.78759	8.17835e-07	sulfate transporter 2.1-like	Glyma11g36210.1	sulfate_transport
	Gma.7779.1.S1_at	-4.56823	1.63567e-07	probable boron transporter 2-like	Glyma19g40720.1	boron_transport
	Gma.12212.1.A1_s_at	-4.17429	6.37912e-06	sulfate transporter 3.1-like	Glyma03g31310.1	sulfate_transport
	Gma.12731.1.S1_at	-4.04375	4.74345e-06	aquaporin SIP1-2-like	Glyma06g46340.1	transport
	Gma.12731.2.A1_s_at	-4.02151	1.63567e-07	aquaporin SIP1-2-like	Glyma06g46340.1	transport
	GmaAffx.32606.1.S1_at	-3.78863	8.83262e-06	aquaporin SIP1-2-like	Glyma06g46340.1	transport
	Gma.9265.1.S1_at	-3.721	2.45351e-06	ammonium transporter 1 member 2-like	Glyma10g31080.1	ammonium_transport methylammonium_transport response_to_nematode transport
	GmaAffx.69560.1.S1_s_at	-3.70648	9.81402e-06	aquaporin TIP4-1-like	Glyma04g08830.1	transport
	Gma.16385.1.A1_at	-3.69789	5.88841e-06	Heavy metal transport/detoxification superfamily protein	Glyma05g38220.1	metal_ion_transport
	Gma.9606.1.S1_at	-3.6861	3.59848e-06	sucrose transport protein SUC2-like	Glyma16g27350.2	sucrose_transport transport
	GmaAffx.61496.1.S1_s_at	-3.53949	2.06095e-05	Down syndrome critical region protein 3 homolog	Glyma09g30660.2	intracellular_protein_transport retrograde_transport,_endosome_to_Golgi
	Gma.6794.1.A1_at	-3.47768	1.14497e-06	2-oxoglutarate/malate translocator, chloroplastic-like	Glyma08g18910.1	malate_transport response_to_nematode
	Gma.4583.1.A1_at	-3.3944	1.19404e-05	2-oxoglutarate/malate translocator, chloroplastic-like	Glyma12g06190.1	malate_transport N-terminal_protein_myristoylation response_to_nematode
	GmaAffx.74663.1.S1_at	-3.37313	6.21555e-06	ABC transporter B family member 15-like	Glyma08g45660.1	transport
	GmaAffx.37649.1.S1_at	-3.35696	3.43491e-06	sulfate transporter 3.1-like	Glyma03g31310.1	sulfate_transport
	Gma.2406.1.S1_at	-3.35167	8.17835e-07	aquaporin TIP2-1-like	Glyma13g43250.1	transport
	GmaAffx.31822.1.S1_at	-3.32867	3.76204e-06	ABC transporter G family member 11-like	Glyma08g07540.1	fatty_acid_transport
	Gma.5963.1.S1_at	-3.20676	5.2505e-05	probable inorganic phosphate transporter 1-9-like	Glyma07g34870.1	biological_process
	Gma.8395.1.A1_at	-3.12819	1.4721e-05	sodium/bile acid cotransporter 7-like	Glyma10g14310.1	sodium_ion_transport
	Gma.9704.1.S1_at	-3.03319	2.1918e-05	metal-nicotianamine transporter YSL1-like	Glyma20g35980.1	oligopeptide_transport response_to_iron_ion
	Gma.5961.1.S1_at	-2.9898	1.16133e-05	peptide transporter PTR3-A-like /// NRT1-3 protein	Glyma20g34870.1	oligopeptide_transport
	GmaAffx.28520.1.S1_at	-2.95165	0.000258436	probable ion channel CASTOR-like	Glyma10g32300.1	0
	GmaAffx.7771.1.S1_at	-2.91442	5.88841e-06	Low affinity sulfate transporter 3-like	Glyma14g34210.2	sulfate_transport
	GmaAffx.2755.1.A1_at	-2.77326	7.90029e-05	organic cation transporter protein-like	Glyma12g34440.1	transport
	GmaAffx.236.1.S1_at	-2.76106	1.24311e-05	2-oxoglutarate/malate translocator, chloroplastic-like	Glyma11g14210.1	malate_transport N-terminal_protein_myristoylation response_to_nematode
	GmaAffx.70086.1.S1_s_at	-2.75115	5.82299e-05	Heavy metal transport/detoxification superfamily protein	Glyma07g39770.1	metal_ion_transport
	Gma.8239.1.A1_at	-2.72138	1.79924e-05	cadmium/zinc-transporting ATPase 3-like	Glyma13g00630.1	cadmium_ion_transport zinc_ion_transport
	Gma.2437.1.A1_at	-2.70467	3.92561e-05	preprotein translocase subunit secY, chloroplastic-like	Glyma06g30020.1	protein_secretion
	GmaAffx.61478.1.A1_s_at	-2.69216	1.01412e-05	SOYCTA protein	Glyma05g21280.1	calcium_ion_transport cellular_copper_ion_homeostasis response_to_toxin response_to_light_intensity
	GmaAffx.76595.1.S1_at	-2.64616	1.17768e-05	nitrate transporter 1.1-like	Glyma11g03430.1	response_to_water_deprivation nitrate_transport response_to_nitrate
	Gma.6278.1.S1_at	-2.64489	0.000305216	Bifunctional inhibitor/lipid-transfer protein/seed storage 2S albumin superfamily protein	Glyma03g16620.2	lipid_transport
	Gma.3580.1.S1_at	-2.59756	1.04683e-05	sorbitol-like transporter	Glyma11g12720.1	carbohydrate_transport transport
	GmaAffx.59308.1.S1_at	-2.57218	6.67354e-05	inorganic phosphate transporter 2-1, chloroplastic-like	Glyma18g20870.1	phosphate_transport
	GmaAffx.91842.1.S1_at	-2.54721	4.62895e-05	ABC transporter B family member 26, chloroplastic-like	Glyma02g04410.1	transport
	Gma.3403.1.S1_at	-2.53303	3.33677e-05	metal-nicotianamine transporter YSL1-like	Glyma13g10410.1	oligopeptide_transport response_to_iron_ion
	GmaAffx.729.1.S1_at	-2.53011	2.55165e-05	tyrosine-specific transport protein-like	Glyma16g27100.1	amino_acid_transport
	Gma.3534.1.S1_a_at	-2.51745	3.74569e-05	Down syndrome critical region protein 3 homolog /// Down syndrome critical region protein 3 homolog	Glyma09g30660.1	intracellular_protein_transport retrograde_transport,_endosome_to_Golgi
	Gma.5230.1.A1_at	-2.50544	0.000111226	sugar transporter ERD6-like 7-like	Glyma19g33480.1	carbohydrate_transport transport
	Gma.8556.1.S1_at	-2.5013	1.45575e-05	lysine histidine transporter 2-like	Glyma18g03530.1	amino_acid_transport proline_transport
	GmaAffx.65850.1.A1_at	-2.44432	1.06319e-05	mitochondrial substrate carrier family protein B-like	Glyma19g44300.1	ADP_transport ATP_transport aerobic_respiration mitochondrial_transport transport
	Gma.12173.1.S1_at	-2.42861	1.39032e-05	fe(2+) transport protein 3, chloroplastic-like	Glyma06g05460.3	GO:0006812 GO:0030001 GO:0009624
	GmaAffx.65850.1.A1_x_at	-2.41332	3.51669e-05	mitochondrial substrate carrier family protein B-like	Glyma19g44300.1	ADP_transport ATP_transport aerobic_respiration mitochondrial_transport transport
	GmaAffx.7068.1.S1_at	-2.40361	3.04235e-05	Heavy metal transport/detoxification superfamily protein	Glyma03g39600.1	metal_ion_transport
	GmaAffx.779.1.S1_at	-2.39631	2.61707e-06	probable UDP-sugar transporter protein SLC35A4-like	Glyma19g44280.2	nucleotide-sugar_transport
	Gma.6255.1.S1_at	-2.39184	0.000171745	zinc transporter 10 precursor	Glyma07g34930.1	cadmium_ion_transport hyperosmotic_response cellular_iron_ion_homeostasis iron_ion_transport zinc_ion_transport response_to_abscisic_acid_stimulus response_to_auxin_stimulus response_to_cytokinin_stimulus response_to_cytokinin_stimulus
	GmaAffx.31822.2.S1_at	-2.3562	0.000593912	ABC transporter G family member 11-like	Glyma08g07540.1	fatty_acid_transport
	GmaAffx.43704.1.S1_at	-2.34671	0.000146065	phosphoenolpyruvate/phosphate translocator 2, chloroplastic-like	Glyma19g00270.1	triose_phosphate_transport
	GmaAffx.93350.1.S1_s_at	-2.33188	7.09881e-05	GMFP5	Glyma13g20560.2	metal_ion_transport
	GmaAffx.7834.1.S1_at	-2.32282	0.000206095	peptide transporter PTR1-like	Glyma14g37020.2	oligopeptide_transport
	GmaAffx.2472.1.S1_at	-2.30943	3.92561e-05	Heavy metal transport/detoxification superfamily protein	Glyma15g12540.1	metal_ion_transport
	GmaAffx.69506.1.S1_at	-2.28994	0.000593748	preprotein translocase subunit secY, chloroplastic-like	Glyma06g30020.1	protein_secretion
	Gma.5631.1.S1_at	-2.28369	2.12637e-06	probable amino acid permease 7-like	Glyma08g44930.3	amino_acid_transport
	Gma.1906.1.S1_at	-2.2777	1.03047e-05	polyol transporter 5-like	Glyma12g04890.2	carbohydrate_transport transport
	GmaAffx.99.4.S1_at	-2.27739	0.000573139	probable purine permease 5-like	Glyma06g27240.2	purine_transport
	Gma.1056.1.A1_at	-2.27464	1.55389e-05	nitrate transporter 1.3-like	Glyma14g05170.1	oligopeptide_transport
	GmaAffx.81981.1.S1_at	-2.24033	0.000637257	Ferritin-3, chloroplastic-like	Glyma18g02800.2	cellular_iron_ion_homeostasis iron_ion_transport photosynthesis response_to_reactive_oxygen_species flower_development response_to_iron_ion leaf_development iron_ion_homeostasis iron_ion_homeostasis
	GmaAffx.64151.1.S1_at	-2.23465	0.000196608	oligopeptide transporter 4-like /// oligopeptide transporter 4-like	Glyma15g06520.1	0
	GmaAffx.74304.1.S1_at	-2.20409	0.000143285	Protein of unknown function (DUF3754)	Glyma02g07370.1	dicarboxylic_acid_transport
	Gma.1160.1.S1_s_at	-2.1295	3.43491e-06	ferritin-3, chloroplastic-like /// ferritin	Glyma18g02800.2	cellular_iron_ion_homeostasis iron_ion_transport photosynthesis response_to_reactive_oxygen_species flower_development response_to_iron_ion leaf_development iron_ion_homeostasis iron_ion_homeostasis
	Gma.13178.1.S1_at	-2.1292	0.000142467	K(+) efflux antiporter 3, chloroplastic-like	Glyma08g06890.3	metabolic_process regulation_of_pH potassium_ion_transport
	GmaAffx.89363.1.S1_s_at	-2.11785	2.42079e-05	aquaporin TIP4-1-like	Glyma04g08830.1	transport
	GmaAffx.10580.1.S1_at	-2.10638	3.18956e-05	amino acid permease 2-like	Glyma06g16340.1	basic_amino_acid_transport
	GmaAffx.76731.2.S1_s_at	-2.10519	0.000369334	preprotein translocase subunit secY, chloroplastic-like	Glyma06g30020.1	protein_secretion
	GmaAffx.37066.1.S1_at	-2.09522	3.99104e-05	potassium transporter 2-like	Glyma04g39960.1	potassium_ion_transport
	GmaAffx.34438.1.S1_s_at	-2.09264	1.2104e-05	Heavy metal transport/detoxification superfamily protein	Glyma16g29650.1	metal_ion_transport
	GmaAffx.80890.1.S1_at	-2.06563	4.12189e-05	lysine histidine transporter-like 6-like	Glyma01g21510.3	amino_acid_transport
	GmaAffx.12733.1.S1_s_at	-2.06284	0.000275283	ABC transporter G family member 39-like	Glyma20g32870.1	multidrug_transport
	GmaAffx.46696.1.S1_at	-2.06177	0.000128891	sugar transport protein 5-like	Glyma04g11140.1	carbohydrate_transport transport
	Gma.15031.1.S1_at	-2.0471	3.43491e-06	D-xylose-proton symporter-like 3, chloroplastic-like	Glyma12g06380.3	carbohydrate_transport transport
	GmaAffx.71674.1.S1_at	-2.04578	6.23191e-05	probable peptide transporter At1g52190-like	Glyma14g19010.2	oligopeptide_transport
	Gma.12229.1.S1_at	-2.03473	2.797e-05	UDP-galactose transporter 2-like	Glyma05g31940.2	nucleotide-sugar_transport
	Gma.9392.1.S1_at	-2.0276	0.000586879	Probable amino acid permease 7-like	Glyma02g47370.1	amino_acid_transport
	GmaAffx.5312.1.S1_at	-2.02631	1.48846e-05	ABC transporter I family member 6, chloroplastic-like	Glyma08g03180.1	iron-sulfur_cluster_assembly embryonic_development_ending_in_seed_dormancy thylakoid_membrane_organization
	Gma.16116.1.A1_at	-2.02501	0.000219998	ABC transporter C family member 10-like	Glyma16g28910.1	transport
	Gma.4067.1.S1_s_at	-2.02171	3.22227e-05	ABC transporter B family member 1-like	Glyma19g36820.1	response_to_blue_light regulation_of_cell_size photomorphogenesis response_to_red_or_far_red_light response_to_nematode response_to_auxin_stimulus auxin_polar_transport positive_gravitropism positive_gravitropism anthocyanin_accumulation_in_tissues_in_response_to_UV_light
	GmaAffx.90104.1.S1_s_at	-2.01652	0.00044572	protein ZINC INDUCED FACILITATOR-LIKE 1-like	Glyma06g47110.1	tetracycline_transport transport response_to_antibiotic
	Gma.10895.1.S1_at	-1.93166	0.000216563	mitochondrial outer membrane protein porin of 34 kDa-like	Glyma11g05170.1	anion_transport
	Gma.11130.2.S1_at	-1.89206	8.0475e-05	PIP2 aquaporin-like	Glyma12g29510.2	GO:0009414 GO:0009651 GO:0006810 GO:0006833
	GmaAffx.17498.1.A1_at	-1.88337	0.000412516	low affinity sulfate transporter 3-like	Glyma13g02090.1	sulfate_transport
	GmaAffx.85278.1.S1_at	-1.87964	0.000250748	probable peptide/nitrate transporter At5g13400-like	Glyma18g53710.1	oligopeptide_transport
	GmaAffx.29552.1.A1_at	-1.87252	0.00233983	MATE efflux family protein 7-like	Glyma10g41380.1	multidrug_transport
	GmaAffx.28876.1.S1_at	-1.85119	0.00109704	probable sugar phosphate/phosphate translocator At3g17430-like	Glyma09g09220.1
	GmaAffx.52796.1.S1_at	-1.82634	0.000280845	ABC transporter B family member 26, chloroplastic-like /// ABC transporter B family member 26, chloroplastic-like	Glyma02g04410.1	transport
	GmaAffx.64946.1.S1_at	-1.82607	0.000159151	trigger factor-like	Glyma04g13160.5	protein_folding protein_transport
	GmaAffx.68657.1.S1_at	-1.81981	0.000205113	Bifunctional inhibitor/lipid-transfer protein/seed storage 2S albumin superfamily protein	Glyma18g26120.1	lipid_transport systemic_acquired_resistance
	GmaAffx.85705.1.S1_at	-1.8171	0.000186957	2-oxoglutarate/malate translocator, chloroplastic-like	Glyma08g18910.1	malate_transport response_to_nematode
	GmaAffx.80684.1.S1_at	-1.80883	6.5754e-05	purine permease 1-like	Glyma04g10550.1	purine_transport cytokinin_transport
	GmaAffx.41924.1.S1_at	-1.79623	1.79924e-06	low affinity sulfate transporter 3-like	Glyma06g11150.1	sulfate_transport
	GmaAffx.88268.1.S1_at	-1.79122	0.000714625	Heavy metal transport/detoxification superfamily protein	Glyma08g01410.1	metal_ion_transport
	GmaAffx.47250.1.S1_at	-1.7906	9.43782e-05	ammonium transporter 1 member 1-like	Glyma10g26690.1	GO:0015696 GO:0006810 GO:0051258
	GmaAffx.61496.1.A1_at	-1.7819	0.00278833	Down syndrome critical region protein 3 homolog	Glyma09g30660.2	intracellular_protein_transport retrograde_transport,_endosome_to_Golgi
	GmaAffx.2704.1.S1_at	-1.7727	0.000307343	ABC transporter B family member 1-like	Glyma10g06220.1	response_to_blue_light regulation_of_cell_size photomorphogenesis response_to_red_or_far_red_light response_to_nematode response_to_auxin_stimulus auxin_polar_transport positive_gravitropism positive_gravitropism anthocyanin_accumulation_in_tissues_in_response_to_UV_light
	GmaAffx.28696.2.S1_at	-1.77219	0.000156697	MATE efflux family protein 5-like	Glyma10g41360.3	multidrug_transport
	GmaAffx.32284.1.S1_at	-1.76421	0.00025631	bidirectional sugar transporter SWEET3-like	Glyma06g13110.2	biological_process
	GmaAffx.875.1.S1_at	-1.75777	1.9628e-06	Heavy metal transport/detoxification superfamily protein	Glyma07g07170.2	metal_ion_transport
	GmaAffx.59231.1.S1_at	-1.74928	7.933e-05	probable peptide transporter At1g52190-like	Glyma14g19010.2	oligopeptide_transport
	GmaAffx.8382.1.S1_at	-1.72753	0.000609614	ABC transporter B family member 19-like	Glyma13g05300.1	response_to_blue_light regulation_of_cell_size photomorphogenesis response_to_red_or_far_red_light response_to_auxin_stimulus auxin_polar_transport positive_gravitropism response_to_far_red_light response_to_far_red_light root_development lateral_root_development anthocyanin_accumulation_in_tissues_in_response_to_UV_light
	GmaAffx.27600.1.S1_at	-1.72687	0.000123002	Heavy metal transport/detoxification superfamily protein	Glyma19g39690.1	metal_ion_transport
	Gma.4031.1.S1_at	-1.72336	8.34192e-06	probable inositol transporter 1-like	Glyma20g39030.1	myo-inositol_transport
	Gma.7376.2.S1_at	-1.72203	0.00246708	mitochondrial substrate carrier family protein C-like	Glyma20g31800.2	transport
	GmaAffx.86192.1.S1_at	-1.70938	5.70849e-05	auxin transporter-like protein 4-like	Glyma03g09100.1	amino_acid_transport response_to_nematode response_to_auxin_stimulus response_to_ethylene_stimulus auxin_polar_transport positive_gravitropism establishment_of_planar_polarity root_hair_cell_differentiation root_hair_cell_differentiation
	GmaAffx.3552.1.S1_at	-1.70811	0.000275283	putrescine-binding periplasmic protein-related	Glyma16g17320.1	transport
	GmaAffx.44767.1.S1_at	-1.69527	0.00097944	oligopeptide transporter 3-like	Glyma17g01000.1	oligopeptide_transport
	Gma.1895.1.A1_at	-1.68524	0.000113352	ER lumen protein retaining receptor 1-like	Glyma03g20630.1	protein_transport
	Gma.607.1.S1_at	-1.68406	4.08918e-06	low affinity cationic amino acid transporter 2-like	Glyma05g11410.1	transport
	GmaAffx.12664.1.S1_at	-1.67581	0.000138214	RAB GTPase homolog C2A	Glyma19g37020.1	protein_transport small_GTPase_mediated_signal_transduction regulation_of_transcription,_DNA-dependent
	Gma.15786.1.S1_at	-1.6682	1.32489e-05	random slug protein 5-like	Glyma16g25460.2	transport
	Gma.16475.2.S1_at	-1.6655	0.0139019	mitochondrial substrate carrier family protein B-like	Glyma19g44300.1	ADP_transport ATP_transport aerobic_respiration mitochondrial_transport transport
	Gma.919.1.A1_at	-1.65927	0.000188756	bidirectional sugar transporter SWEET1-like	Glyma04g42040.1	biological_process
	GmaAffx.71807.1.S1_at	-1.65631	0.000138051	protein ZINC INDUCED FACILITATOR-LIKE 1-like	Glyma06g47110.1	tetracycline_transport transport response_to_antibiotic
	Gma.760.1.S1_at	-1.6441	3.43491e-06	SOYCTA protein	Glyma05g21280.1	calcium_ion_transport cellular_copper_ion_homeostasis response_to_toxin response_to_light_intensity
	GmaAffx.55586.1.S1_at	-1.63399	7.24602e-05	K(+) efflux antiporter 3, chloroplastic-like /// K(+) efflux antiporter 3, chloroplastic-like	Glyma08g06890.1	metabolic_process regulation_of_pH potassium_ion_transport
	Gma.5385.2.S1_at	-1.63319	0.00254052	early nodulin-like protein 2-like	Glyma09g01250.1	0
	Gma.9384.1.S1_at	-1.62298	0.00010959	aquaporin NIP6-1-like	Glyma08g23230.1	GO:0006810 GO:0046713
	GmaAffx.36217.1.S1_at	-1.60555	0.000329751	probable metal-nicotianamine transporter YSL7-like	Glyma09g29410.1	oligopeptide_transport
	Gma.11388.1.S1_at	-1.59081	1.06319e-05	cationic amino acid transporter 9	Glyma09g37700.1	amino_acid_transport transport
	GmaAffx.93381.1.S1_at	-1.58773	0.000558909	PIP2,2	Glyma13g40100.3	GO:0009414 GO:0009651 GO:0006810 GO:0006833
	Gma.7729.2.S1_at	-1.57956	1.32489e-05	chloroplast outer envelope protein 37	Glyma17g00320.1	cation_transport
	Gma.11183.1.S1_at	-1.57797	0.000351996	triose phosphate/phosphate translocator, chloroplastic-like /// plastid triose phophate translocator-like	Glyma13g24360.1	triose_phosphate_transport
	Gma.1531.2.S1_a_at	-1.57372	0.00278489	mitochondrial substrate carrier family protein B-like /// mitochondrial substrate carrier family protein B-like	Glyma16g03020.1	ADP_transport ATP_transport aerobic_respiration mitochondrial_transport transport
	Gma.7911.1.S1_at	-1.56946	3.2877e-05	ABC transporter I family member 6, chloroplastic-like	Glyma05g36400.1	iron-sulfur_cluster_assembly embryonic_development_ending_in_seed_dormancy thylakoid_membrane_organization
	Gma.6352.1.S1_at	-1.5581	0.00153377	high affinity nitrate transporter 2.5-like	Glyma18g20510.1	0
	GmaAffx.70156.1.S1_at	-1.53952	5.4795e-05	aluminum-activated malate transporter 4-like	Glyma02g10800.1	biological_process
	Gma.14471.2.S1_at	-1.53619	0.000109754	aquaporin PIP2-7-like	Glyma11g20600.1	transport
	Gma.103.1.S1_at	-1.52429	0.00025631	polyphosphoinositide binding protein Ssh2p	Glyma05g33430.3	transport
	GmaAffx.53712.1.S1_at	-1.50961	0.00319512	Nuclear transport factor 2 (NTF2) family protein	Glyma11g01650.2	protein_import_into_nucleus
	GmaAffx.88145.1.S1_at	-1.50559	0.000140668	ADP,ATP carrier protein, mitochondrial-like	Glyma13g41540.1	purine_nucleotide_transport transport
	GO uncharacterized - 165
	Identification	Log2(FC)	Pvalue	Description	Phytozome	Gene ontology
	Gma.11024.3.S1_s_at	-5.3164	2.61707e-06	tonoplast intrinsic protein 2;3	Glyma11g03690.2	GO:0009651 GO:0006810
	Gma.8546.1.S1_at	-5.277	1.4721e-06	FASCICLIN-like arabinoogalactan 9	Glyma12g33530.1	0
	Gma.15830.1.S1_at	-5.16002	1.63567e-07	cytochrome b6f complex subunit (petM), putative	Glyma06g03920.1	0
	Gma.15830.1.S1_s_at	-5.04572	4.08918e-06	cytochrome b6f complex subunit (petM), putative	Glyma06g03920.1	0
	Gma.10867.3.A1_at	-4.85816	1.63567e-07	cytochrome b6f complex subunit (petM), putative	Glyma04g03820.1	0
	Gma.4491.1.S1_at	-4.50821	0	FASCICLIN-like arabinogalactan 6	Glyma13g36930.1	0
	GmaAffx.82121.1.S1_at	-4.12222	3.43491e-06	RAD-like 6	Glyma16g25250.1	GO:0006355
	Gma.8704.1.S1_at	-4.01836	1.30854e-06	TPR repeat-containing thioredoxin TTL1-like	Glyma06g10970.1	0
	GmaAffx.93619.1.S1_s_at	-3.88854	1.14497e-06	FASCICLIN-like arabinoogalactan 9	Glyma12g33530.1	0
	Gma.7148.1.A1_at	-3.58451	1.9628e-06	Tautomerase/MIF superfamily protein	Glyma13g00500.1	inflammatory_response response_to_other_organism
	Gma.11803.1.S1_at	-3.47156	1.9628e-06	Rubredoxin-like superfamily protein	Glyma04g37940.1	0
	Gma.1943.1.S1_s_at	-3.26909	7.36052e-06	SHOOT1 protein	Glyma05g30040.1	0
	GmaAffx.64832.1.S1_at	-3.2243	9.96123e-05	5-AMP-activated protein kinase-related	Glyma18g04480.1	0
	GmaAffx.66428.1.S1_at	-3.21605	8.17835e-07	putative RING-H2 finger protein ATL21A-like	Glyma06g13270.1	0
	Gma.1164.2.S1_at	-3.21419	6.23191e-05	ferric reduction oxidase 7	Glyma09g02170.1	0
	GmaAffx.33686.1.S1_at	-3.15427	2.76428e-05	PPPDE putative thiol peptidase family protein	Glyma06g06760.1	GO:0008150
	GmaAffx.87421.1.S1_at	-3.10719	1.9628e-06	macrophage migration inhibitory factor homolog	Glyma03g05600.1	inflammatory_response response_to_other_organism
	Gma.13634.1.S1_at	-3.03659	1.79924e-06	aminoacyl tRNA synthase complex-interacting multifunctional protein 1-like	Glyma09g36140.1	0
	GmaAffx.49224.1.S1_at	-3.00713	3.74569e-05	MAR-binding filament-like protein 1-1-like	Glyma11g19260.1	0
[truncated: 1,977 more rows]
