# Supplementary material for: The Molecular Chaperone Binding Protein BiP Prevents Leaf Dehydration-Induced Cellular Homeostasis Disruption
Source: PLoS One. 2014 Jan 29;9(1):e86661. doi: 10.1371/journal.pone.0086661 (PMC3906070; doi:10.1371/journal.pone.0086661)
Supplement: Table S14 — Functional categorization of (A) up-regulated genes and (B) down-regulated genes in 35S::BiP-4 compared to WT, under normal conditions. (XLSX) [file pone.0086661.s015.xlsx]

## Sheet: organizada
	Table S14. Functional categorization of (A) up-regulated genes and (B) down-regulated genes in 35S::BiP-4 compared to WT, under normal conditions
	(A) up-regulated genes in 35S::BiP-4 compared to WT, under normal conditions
	Biological Process/Metabolic process - 9
	Identification	Log2(FC)	Pvalue	Description	Phytozome	Gene ontology
	GmaAffx.92550.1.S1_s_at	1.94564	0.000516872	isoflavone 4'-O-methyltransferase-like 1	Glyma13g24210.1
	GmaAffx.32612.1.S1_at	1.8179	0.000143612	isoflavone 4'-O-methyltransferase-like 2	Glyma13g24210.2
	Gma.15625.1.S1_a_at	1.80902	0.00992819	asparagine synthetase	Glyma14g37440.1	amino_acid_catabolic_process response_to_light_stimulus response_to_absence_of_light cellular_response_to_sucrose_starvation
	Gma.10216.1.S1_a_at	1.74103	0.0366536	anthranilate N-methyltransferase-like	Glyma07g05480.1	lignin_biosynthetic_process flavonol_biosynthetic_process
	Gma.5529.1.S1_at	1.67463	0.00239135	NAD(P)H dependent 6'-deoxychalcone synthase	Glyma14g00870.1
	Gma.5611.1.S1_at	1.57159	0.00157204	isoflavone 2'-hydroxylase-like	Glyma09g05440.1
	GmaAffx.39943.1.S1_s_at	1.54722	0.0324039	putative GEM-like protein 8-like	Glyma16g33810.1	biological_process
	Gma.15625.1.S1_x_at	1.52103	0.00123117	asparagine synthetase 3	Glyma14g37440.2	amino_acid_catabolic_process response_to_sucrose_stimulus cellular_response_to_sucrose_starvation
	GmaAffx.91944.1.S1_s_at	1.51694	0.00188544	NAD(P)H dependent 6'-deoxychalcone synthase	Glyma02g47750.1
	Defense / Response to Biotic stimulus - 8
	Identification	Log2(FC)	Pvalue	Description	Phytozome	Gene ontology
	Gma.5947.1.S1_s_at	2.2082	0.00438376	Pathogenesis-related protein Bet v I family	Glyma09g04530.1
	GmaAffx.43575.1.S1_at	1.81201	0.000748646	MLP-like protein 34-like	Glyma15g15660.1	defense_response response_to_biotic_stimulus
	Gma.11119.2.S1_s_at	1.77755	0.0259048	PR protein Bet v I family	Glyma07g37270.1	defense_response response_to_biotic_stimulus
	GmaAffx.93392.1.S1_s_at	1.71014	0.00140324	PR protein Bet v I family	Glyma03g30400.1	defense_response
	GmaAffx.85114.1.S1_s_at	1.68044	0.0588734	Pathogenesis-related protein	Glyma17g03340.1	defense_response response_to_biotic_stimulus
	GmaAffx.93558.1.S1_s_at	1.62957	0.0978728	Defense response lignan	Glyma01g31750.1	defense_response lignan_biosynthetic_process
	Gma.2833.1.S1_s_at	1.55545	0.147126	chitinase class I	Glyma02g04820.1	jasmonic_acid_and_ethylene-dependent_systemic_resistancedefense_response_to_fungus
	Gma.3639.1.S1_at	1.54586	0.0123364	syringolide-induced protein B15-3-5	Glyma03g00380.1	defense_response
	Homone Response / Hormone - 3
	Identification	Log2(FC)	Pvalue	Description	Phytozome	Gene ontology
				Abscisic acid - 2
	Gma.17789.1.S1_at	1.92685	9.07797e-05	abscisic acid receptor PYL4-like	Glyma07g19120.1	defense_response response_to_biotic_stimulus
	GmaAffx.59589.1.S1_at	1.79453	0.000448501	abscisic acid receptor PYL4-like	Glyma01g31320.1	defense_response response_to_biotic_stimulus
				Jasmonic acid - 1
	Gma.17890.1.S1_at	1.81887	0.0340475	protein TIFY 10B-like	Glyma01g41290.2	response_to_jasmonic_acid_stimulus
	Resp. to Abiotic Stimulus - 6
	Identification	Log2(FC)	Pvalue	Description	Phytozome	Gene ontology
	GmaAffx.35952.1.S1_at	2.3945	0.000987945	Hsp20/alpha crystallin family	Glyma14g06900.1	response_to_heat response_to_high_light_intensity response_to_hydrogen_peroxide heat_acclimation
	Gma.13350.1.S1_s_at	2.00586	0.16329	Transgene - soyBiPD	Glyma08g02940.1	response_to_heat protein_folding
	Gma.17631.1.S1_at	2.00518	0.152427	Transgene - soyBiPD	Glyma05g36620.1	response_to_cadmium_ion response_to_heat protein_folding
	Gma.13350.1.S1_x_at	1.89284	0.132328	Transgene - soyBiPD	Glyma08g02940.1	response_to_heat protein_folding
	Gma.1439.1.S1_at	1.76104	0.00733549	alternative oxidase	Glyma04g14800.3	response_to_cold response_to_stress cellular_respiration oxidation_reduction
	GmaAffx.25859.1.S1_at	1.71354	0.00244222	18.2 kDa class I heat shock protein-like	Glyma14g06910.1	response_to_heat
	Regulation of transcription / transcription factor - 5
	Identification	Log2(FC)	Pvalue	Description	Phytozome	Gene ontology
	GmaAffx.50673.1.S1_at	1.99717	0.00658848	NAC32	Glyma05g32850.1	multicellular_organismal_development negative_regulation_of_abscisic_acid_mediated_signaling
	Gma.744.1.S1_at	1.79537	0.000570195	WRKY12 protein	Glyma01g43420.1	regulation_of_transcription,_DNA-dependent defense_response_to_bacterium,_incompatible_interaction positive_regulation_of_transcription regulation_of_defense_response
	Gma.17534.1.S1_at	1.73949	0.000268741	Zinc finger, C2H2 type	Glyma10g44160.1	regulation_of_transcription
	GmaAffx.21313.3.S1_at	1.59968	0.00123264	bZIP61	Glyma04g08290.1	regulation_of_transcription,_DNA-dependent
	GmaAffx.18953.1.S1_at	1.53569	0.000421022	NAC domain protein	Glyma05g32850.2	multicellular_organismal_development negative_regulation_of_abscisic_acid_mediated_signaling
	Others - 8
	Identification	Log2(FC)	Pvalue	Description	Phytozome	Gene ontology
	Gma.153.1.S1_x_at	1.88477	0.00955542	cytochrome P450 82A2-like	Glyma13g36110.1
	Gma.3136.1.S1_at	1.80263	1.81559e-05	cytochrome P450 82A3-like	Glyma13g04670.1
	GmaAffx.24529.1.S1_at	1.63888	0.0122966	probable LRR receptor-like serine/threonine-protein kinase At4g08850-like	Glyma12g00960.1	protein_amino_acid_phosphorylation
	GmaAffx.58562.1.A1_at	1.63478	0.00117866	Fasciclin-like arabinogalactan protein 21-like	Glyma13g38010.1
	Gma.1202.1.S1_at	1.58267	0.00213422	monosaccharide transporter	Gma.1202.1.S1_at	carbohydrate_transport transport
	Gma.153.1.S1_at	1.57571	0.0457446	cytochrome P450 82A2-like	Glyma13g36110.1
	Gma.10166.1.S1_at	1.54728	0.000687309	L-type lectin-domain containing receptor kinase IX.1-like	Glyma17g33370.1	GO:0006468
	Gma.5689.3.S1_s_at	1.5004	0.0505728	metalloendoproteinase 1-like	Glyma02g03310.1	proteolysis
	GO uncharacterized - 17
	Identification	Log2(FC)	Pvalue	Description	Phytozome	Gene ontology
	GmaAffx.19488.1.S1_at	1.7465	0.0542009
	GmaAffx.31212.1.A1_at	1.67008	0.0258863
	GmaAffx.26650.1.S1_at	1.62977	0.00122757
	GmaAffx.46581.1.S1_at	1.62845	0.0868185
	Gma.13380.1.A1_s_at	1.61365	0.0260791
	GmaAffx.68060.1.S1_at	1.6118	0.000429691
	GmaAffx.18040.1.S1_s_at	1.59443	0.0259875
	Gma.11471.1.S1_at	1.59433	0.0185706
	GmaAffx.88322.1.S1_at	1.58616	0.0158838
	Gma.12326.1.S1_at	1.58368	0.000397795
	Gma.728.1.A1_at	1.58295	5.49585e-05
	GmaAffx.32409.1.S1_at	1.57958	0.0051118
	Gma.7681.1.S1_at	1.57904	0.007379
	Gma.3828.1.S1_at	1.57777	0.0955039
	GmaAffx.46972.1.S1_at	1.54888	0.050157
	GmaAffx.41990.1.S1_at	1.50914	0.00103129
	GmaAffx.61052.1.S1_at	1.50059	0.0915781
	(B) Functional categorization of down-regulated genes in 35S::BiP-4 compared to WT, under normal conditions
	Biological Process/Metabolic process - 50
	Identification	Log2(FC)	Pvalue	Description	Phytozome	Gene ontology
	Gma.1822.1.S1_s_at	-5.63839	0.000263834	HAD superfamily, subfamily IIIB	Glyma08g21410.1	biological_process
	GmaAffx.89772.17.S1_s_at	-5.03846	0.000822252	Acid phosphatase	Glyma07g01730.1	biological_process
	Gma.5793.1.S1_s_at	-4.62549	0.000460768	HAD superfamily, subfamily IIIB (Acid phosphatase)	Glyma07g01730.1	biological_process
	GmaAffx.50515.1.S1_at	-3.73632	0.00164516	sieve element occlusion s	Glyma20g34670.1	biological_process
	Gma.2220.1.S1_s_at	-3.39118	3.76204e-05	Kunitz trypsin protease inhibitor	Glyma09g28310.1	biological_process
	GmaAffx.16966.1.S1_at	-3.09638	0.000301454	probable inactive purple acid phosphatase 27-like	Glyma06g17860.1	biological_process
	Gma.1314.1.S1_at	-3.02365	0.000652142	gamma glutamyl hydrolase	Glyma13g34290.1	biological_process
	GmaAffx.89772.9.A1_s_at	-2.94954	0.000153099	PATL2 (PATELLIN 2)	Glyma08g21410.2	biological_process
	GmaAffx.14030.1.S1_at	-2.86285	1.34125e-05	glycine-rich protein A. thaliana 70.4%	Glyma17g07730.2	biological_process
	Gma.8520.1.S1_at	-2.67566	9.91216e-05	acid phosphatase	Glyma08g21420.1	biological_process
	Gma.6231.1.S1_at	-2.65478	4.46538e-05	Kunitz trypsin protease inhibitor-like	Glyma16g33710.1	biological_process
	GmaAffx.88984.1.A1_s_at	-2.65044	2.82971e-05	Kunitz trypsin protease inhibitor-like	Glyma16g33710.1	biological_process
	GmaAffx.89772.7.A1_at	-2.62218	0.000607488	HAD superfamily, subfamily IIIB (Acid phosphatase)	Glyma07g01730.1	biological_process
	GmaAffx.92878.1.S1_s_at	-2.54335	0.000120549	PLAT/LH2 domain	Glyma08g14550.1	biological_process
	GmaAffx.16212.1.S1_at	-2.43624	5.65942e-05	HAD superfamily, subfamily IIIB (Acid phosphatase)	Glyma07g01730.1	biological_process
	GmaAffx.89772.8.S1_x_at	-2.07	0.000860853	Acid phosphatase, putative	Glyma08g21410.2	biological_process
	GmaAffx.89772.7.A1_s_at	-2.05288	0.00259041	HAD superfamily, subfamily IIIB (Acid phosphatase)	Glyma07g01730.1	biological_process
	Gma.7880.1.S1_at	-2.01435	0.000421349	Sieve element occlusion s	Glyma20g34670.1	biological_process
	GmaAffx.73486.1.S1_s_at	-2.00194	6.5754e-05	PLAT/LH2 domain	Glyma08g14550.1	biological_process
	GmaAffx.89772.8.S1_at	-1.99388	0.000730818	31 kDa protein - acid phosphatase	Glyma08g21410.2	biological_process
	Gma.5018.1.S1_at	-1.99215	2.50258e-05	ATP-citrate synthase alpha chain protein 1-like	Glyma02g04120.1	biological_process
	GmaAffx.90802.1.S1_s_at	-1.98202	0.00230253	Cyclin delta-3 n=1 Tax=Arabidopsis thaliana	Glyma01g39500.1	biological_process
	Gma.13317.1.A1_at	-1.87505	1.57024e-05	WD-40 repeat family protein	Glyma02g31120.1	biological_process
	Gma.4401.2.S1_a_at	-1.867	0.00731243	Germin-like protein 2	Glyma10g28010.1	biological_process
	Gma.5315.1.S1_at	-1.84695	0.000160296	Dehydration stress-induced protein n=1 Tax=Arabidopsis thaliana	Glyma11g38220.1	biological_process
	GmaAffx.51380.1.S1_s_at	-1.83503	0.00106891	Arabidopsis thaliana cyclin delta-3 (At4g34160) mRNA, complete cds 96%	Glyma01g39500.1	biological_process
	GmaAffx.51380.1.S1_at	-1.81435	0.00014721	Cyclin delta-3 n=1 Tax=Arabidopsis thaliana	Glyma11g05750.1	biological_process
	Gma.10752.2.S1_at	-1.81097	0.00162929	Embryo-specific protein 3, (ATS3)	Glyma15g01160.1	biological_process
	GmaAffx.83755.1.S1_x_at	-1.80561	3.53305e-05	dihydroflavonol-4-reductase-like	Glyma02g39630.2	biological_process
	Gma.1024.1.S1_at	-1.79841	5.08694e-05	precursor monofunctional aspartokinase	Glyma02g07300.1	biological_process
	GmaAffx.57319.1.S1_at	-1.7168	0.00164728	UPF0176 protein pc0378-like	Glyma05g33510.1	biological_process
	GmaAffx.91025.1.S1_s_at	-1.70888	0.000474508	probable polygalacturonase non-catalytic subunit JP650-like	Glyma02g03960.1	biological_process
	Gma.7073.2.A1_at	-1.70078	0.00292082	vesicle-associated protein 4-2-like	Glyma06g45360.1	biological_process
	GmaAffx.45036.1.S1_at	-1.69823	0.000651324	Pollen proteins Ole e I family	Glyma19g04410.1	biological_process
	Gma.15233.1.S1_at	-1.69088	0.000621064	probable inactive purple acid phosphatase 27-like	Glyma06g17860.1	biological_process
	Gma.14822.1.S1_at	-1.68297	8.11293e-05	probable polygalacturonase non-catalytic subunit JP650-like	Glyma02g03960.1	biological_process
	Gma.2206.1.S1_at	-1.661	0.00099825	dihydroflavonol-4-reductase-like	Glyma02g39630.1	biological_process
	GmaAffx.62153.1.S1_at	-1.66085	0.0016167	21 kDa protein-like	Glyma15g20060.1	biological_process
	GmaAffx.78194.1.S1_at	-1.60855	0.000744884	expp1 protein precursor [Solanum tuberosum]	Glyma12g10140.1	biological_process
	Gma.4637.1.A1_at	-1.60479	0.00207289	GDSL esterase/lipase At4g10955-like	Glyma01g43560.2	biological_process
	GmaAffx.91025.1.S1_x_at	-1.58382	4.93973e-05	probable polygalacturonase non-catalytic subunit JP650-like	Glyma02g03960.1	biological_process
	Gma.850.1.S1_at	-1.57482	0.00173348	Uncharacterized GPI-anchored protein	Glyma10g39690.1	biological_process
	Gma.12211.1.S1_at	-1.5648	0.000593748	COBRA-like protein 4-like	Glyma08g27570.1	biological_process
	GmaAffx.68542.1.S1_at	-1.55922	0.00386345	DUF21 domain-containing protein At2g14520-like	Glyma08g06780.3	biological_process
	Gma.6962.2.S1_at	-1.55575	0.000360338	aspartate-semialdehyde dehydrogenase-like	Glyma05g34420.1	biological_process
	Gma.12776.2.S1_at	-1.53681	0.000765003	1,4-Dihydroxy-2-naphthoyl-CoA synthase, peroxisomal-like	Glyma08g39350.1	biological_process
	Gma.12700.1.A1_at	-1.53341	0.000705465	UPF0176 protein pc0378-like	Glyma05g33510.2	biological_process
	GmaAffx.36084.1.S1_at	-1.53322	0.00195921	auxin-induced protein 5NG4-like	Glyma13g01570.3	biological_process
	GmaAffx.60353.1.S1_at	-1.53183	0.000999722	probable polygalacturonase non-catalytic subunit JP650-like	Glyma02g03960.1	biological_process
	Gma.11525.1.S1_at	-1.51627	0.00039894	small glutamine-rich tetratricopeptide repeat-containing protein alpha-like	Glyma05g33500.1	biological_process
	Carbohydrate metabolic process - 20
	Identification	Log2(FC)	Pvalue	Description	Phytozome	Gene ontology
				Biosynthetic process - 3
	Gma.16871.1.S1_at	-2.02433	0.000634967	Arabinogalactan	Glyma11g02130.1	carbohydrate_metabolic_process
	GmaAffx.12832.1.S1_at	-3.53057	1.50482e-05	probable xyloglucan endotransglucosylase	Glyma18g18920.1	carbohydrate_metabolic_process
	GmaAffx.70207.1.S1_at	-1.94035	0.000111389	cellulose synthase A catalytic subunit 7 [UDP-forming]-like	Glyma02g36720.1	cellulose_biosynthetic_process plant
				Catabolic process - 17
	Gma.5468.2.S1_a_at	-3.1566	6.65718e-05	beta-galactosidase 8-like	Glyma13g40200.2	carbohydrate_metabolic_process
	GmaAffx.90617.1.S1_s_at	-3.09228	1.27582e-05	vicianin hydrolase-like	Glyma08g15960.2	carbohydrate_metabolic_process
	Gma.15979.2.S1_at	-2.70814	0.000756498	probable polygalacturonase-like	Glyma18g47130.1	carbohydrate_metabolic_process
	GmaAffx.34532.1.S1_at	-2.66355	7.19695e-06	beta-glucosidase 46-like	Glyma07g38850.1	carbohydrate_metabolic_process
	Gma.3795.1.S1_at	-2.59355	4.12189e-05	Endo-1,4-beta-mannanase	Glyma11g07580.1	carbohydrate_metabolic_process
	GmaAffx.1301.78.S1_s_at	-2.40579	8.34192e-05	vicianin hydrolase-like	Glyma08g15960.2	carbohydrate_metabolic_process
	Gma.10876.2.S1_a_at	-2.38062	1.48846e-05	glucomannan 4-beta-mannosyltransferase 2-like	Glyma12g08990.1	carbohydrate_metabolic_process
	Gma.17768.1.A1_at	-2.37412	2.1918e-05	beta-glucosidase 46-like	Glyma07g38850.1	carbohydrate_metabolic_process
	Gma.7587.1.S1_at	-2.33316	1.89738e-05	probable polygalacturonase-like	Glyma14g03710.1	carbohydrate_metabolic_process
	Gma.15979.1.A1_at	-2.22468	1.65203e-05	probable polygalacturonase-like	Glyma05g37490.1	carbohydrate_metabolic_process
	Gma.13475.1.S1_at	-2.17698	0.000360993	polygalacturonase precursor	Glyma18g19670.1	carbohydrate_metabolic_process
	Gma.2759.2.S1_a_at	-2.17694	0.00014492	lysosomal alpha-mannosidase-like	Glyma06g17270.1	mannose_metabolic_process
	GmaAffx.20156.1.S1_s_at	-2.09001	0.00135303	polygalacturonase At1g48100-like	Glyma08g39340.2	carbohydrate_metabolic_process
	Gma.595.1.S1_at	-2.0591	3.30405e-05	beta-amylase	Glyma06g45700.1	starch_catabolic_process
	GmaAffx.58409.1.A1_at	-1.91227	0.00469601	mannan endo-1,4-beta-mannosidase 4-like	Glyma19g41090.1	carbohydrate_metabolic_process
	GmaAffx.61337.1.S1_at	-1.79942	0.00171664	ALPHA-N-ACETYLGALACTOSAMINIDASE	Glyma05g30770.1	carbohydrate_metabolic_process lactose_catabolic_process metabolic_process
	GmaAffx.74033.1.S1_s_at	-1.79236	0.000405646	NADP-dependent malic enzyme-like	Glyma04g09110.1	malate_metabolic_process N-terminal_protein_myristoylation
	Cell Cycle or Division - 10
	Identification	Log2(FC)	Pvalue	Description	Phytozome	Gene ontology
	Gma.15856.2.S1_at	-4.25918	0.000367372	Apyrase GS52 n=1 Tax=Glycine	Glyma16g04760.1	pollen_germination
	Gma.15856.1.S1_at	-3.56659	9.12704e-05	Apyrase	Glyma16g04760.4	pollen_germination
	GmaAffx.81362.1.S1_at	-3.46401	0.000445393	expansin-like B1-like	Glyma01g41330.1	unidimensional_cell_growth plant-type_cell_wall_loosening
	Gma.13051.1.S1_at	-2.83552	2.28994e-05	pollen-specific protein SF21-like	Glyma20g36650.1	cell_differentiation
	Gma.11174.1.S1_at	-2.80046	8.37463e-05	nucleoside-triphosphatase-like	Glyma16g04770.4	pollen_germination
	Gma.8954.1.S1_at	-2.78394	9.69953e-05	expansin-like B1-like	Glyma01g41330.1	unidimensional_cell_growth plant-type_cell_wall_loosening
	GmaAffx.62176.1.S1_at	-2.25128	0.000113516	protein WAX2-like	Glyma07g12780.1	wax_biosynthetic_process cuticle_development
	GmaAffx.62176.2.S1_at	-1.95182	0.00177879	protein WAX2-like	Glyma07g12780.1	wax_biosynthetic_process cuticle_development
	GmaAffx.85168.1.S1_at	-1.87687	0.000870995	monocopper oxidase-like protein SKU5-like	Glyma05g04270.1	cell_tip_growth
	Gma.9117.1.S1_at	-1.57496	0.0139742	thiosulfate sulfurtransferase, chloroplastic-like	Glyma01g37010.1	aging
	Cell death/Proteolysis/Senescence - 6
	Identification	Log2(FC)	Pvalue	Description	Phytozome	Gene ontology
	Gma.1829.1.A1_a_at	-4.48841	3.14049e-05	Cysteine protease	Glyma08g12340.1	proteolysis developmental_programmed_cell_death
	Gma.6333.2.S1_s_at	-2.24609	1.86466e-05	PROGRAMMED CELL DEATH 4	Glyma07g15060.1
	GmaAffx.1061.1.S1_at	-1.95242	0.0039593	senescence-associated protein-related	Glyma17g03090.1	biological_process
	Gma.7415.1.S1_at	-1.8296	8.24378e-05	protein LOL1-like/LSD1 zinc finger	Glyma05g23710.1	induction_of_apoptosis
	Gma.10210.1.A1_at	-1.6958	0.000314049	xylem cysteine proteinase 2-like	Glyma06g01710.1	proteolysis developmental_programmed_cell_death
	GmaAffx.81288.1.S1_at	-1.56373	0.00349248	protease Do-like 2, chloroplastic-like	Glyma02g17130.1	proteolysis photosystem_II
	Protein Modification Process - 4
	Identification	Log2(FC)	Pvalue	Description	Phytozome	Gene ontology
	Gma.13876.1.S1_at	-2.32589	0.000395996	probable receptor-like protein kinase At1g49730-like		protein_amino_acid_phosphorylation
	GmaAffx.60468.1.S1_at	-2.05466	1.71745e-05	proline-rich receptor-like protein kinase PERK5-like	Glyma06g08610.1	protein_amino_acid_phosphorylation response_to_fungus response_to_wounding
	Gma.13100.2.A1_at	-1.97386	4.17096e-05	probable serine/threonine-protein kinase At1g01540-like	Glyma16g03650.1	protein_amino_acid_phosphorylation
	GmaAffx.50369.1.S1_at	-1.68276	0.000110571	probable receptor-like protein kinase At1g49730-like	Glyma02g11430.1	protein_amino_acid_phosphorylation
	Defense / Response to Biotic stimulus - 5
	Identification	Log2(FC)	Pvalue	Description	Phytozome	Gene ontology
	Gma.4330.1.S1_at	-1.8408	0.00162864	Dirigent-like protein	Glyma11g21020.1	defense_response lignan_biosynthetic_process
	Gma.17993.1.S1_s_at	-1.8668	0.0112591	PR-5 protein	Glyma05g38130.1	response_to_salt_stress defense_response_to_bacterium,_incompatible_interaction response_to_other_organism
	GmaAffx.71692.1.S1_at	-1.82842	0.000435416	UDP-glycosyltransferase 73B3-like	Glyma02g11640.1	flavonol_biosynthetic_process response_to_other_organism
	GmaAffx.59879.1.S1_at	-1.82408	0.00152036	thaumatin-like protein 1-like	Glyma04g34580.1	response_to_other_organism
	Gma.11336.2.S1_at	-1.68108	0.000962919	thaumatin-like protein-like	Glyma08g05820.1	response_to_other_organism
	Homone Response / Hormone - 19
	Identification	Log2(FC)	Pvalue	Description	Phytozome	Gene ontology
				Auxin - 1
	Gma.15727.1.S1_at	-1.96316	0.000305053	Auxin-binding protein	Glyma09g08030.1	response_to_cold peptidyl-cysteine_S-nitrosylation
				Ethylene - 1
	GmaAffx.91913.1.S1_s_at	-1.93758	0.00450137	putative 1-aminocyclopropane-1-carboxylate deaminase-like	Glyma05g33540.1	response_to_cadmium_ion
				Gibberellin - 9
	Gma.3433.1.S1_at	-3.699	4.51445e-05	Gibberellin regulated protein	Glyma06g04740.1	response_to_gibberellin_stimulus
	Gma.5294.1.S1_at	-3.64878	0.000153589	Gibberellin regulated protein	Glyma06g04740.1	response_to_gibberellin_stimulus
	Gma.5294.1.S1_s_at	-3.42839	7.31145e-05	Gibberellin regulated protein	Glyma17g35530.1	response_to_gibberellin_stimulus
	GmaAffx.90343.1.S1_s_at	-2.63973	0.000500842	Gibberellin regulated protein	Glyma18g49400.1	response_to_gibberellin_stimulus gibberellic_acid_mediated_signaling
	Gma.2499.1.S1_at	-2.5486	1.4721e-06	Gibberellin regulated protein	Glyma06g20830.1	response_to_gibberellin_stimulus
	Gma.3519.1.S1_at	-2.43416	5.07058e-06	Gibberellin regulated protein	Glyma06g04740.1	response_to_gibberellin_stimulus
	GmaAffx.25470.1.S1_at	-2.06887	0.00095605	Gibberellin regulated protein	Glyma17g37750.1	response_to_gibberellin_stimulus
	Gma.3254.1.S1_at	-2.02067	3.76204e-05	gibberellin-regulated protein 4-like	Glyma04g33610.1	response_to_gibberellin_stimulus
	GmaAffx.90343.1.S1_at	-2.00142	0.000397468	Gibberellin regulated protein	Glyma18g49400.1	response_to_gibberellin_stimulus
				Jasmonic acid - 8
	Gma.10969.1.S1_a_at	-4.71893	3.92561e-05	linoleate 9S-lipoxygenase-4-like	Glyma07g03910.2	response_to_jasmonic_acid_stimulus
	Gma.10969.3.S1_x_at	-4.09114	9.7486e-05	lox7	Glyma15g03040.3	response_to_jasmonic_acid_stimulus
	Gma.10969.1.S1_x_at	-4.00565	4.59623e-05	lipoxygenase	Glyma10g34440.1	response_to_jasmonic_acid_stimulus
	Gma.10969.1.S1_at	-3.82904	4.20367e-05	lox7	Glyma13g42340.1	response_to_jasmonic_acid_stimulus
	Gma.1.1.S1_at	-2.39368	9.48689e-06	lipoxygenase-10	Glyma08g20230.1	response_to_jasmonic_acid_stimulus
	Gma.6332.1.S1_at	-2.03584	0.00012562	4-coumarate--CoA ligase-like 9-like	Glyma05g15230.1	response_to_jasmonic_acid_stimulus
	GmaAffx.93553.1.S1_s_at	-1.59851	0.0346227	lipoxygenase L-5	Glyma13g42330.1	response_to_jasmonic_acid_stimulus
	GmaAffx.89726.1.A1_s_at	-1.53035	0.00536271	lipoxygenase	Glyma13g42330.1	response_to_jasmonic_acid_stimulus
	Metabolic process - 16
	Identification	Log2(FC)	Pvalue	Description	Phytozome	Gene ontology
	GmaAffx.89246.1.S1_s_at	-5.01363	0.000419222	lectin	Glyma02g18090.1	metabolic_process
	Gma.17607.2.S1_s_at	-3.2155	2.78064e-06	PUTATIVE ANTHRANILATE N-HYDROXYCINNAMOYL/BENZOYLTRANSFERASE.	Glyma18g12210.1	metabolic_process
	Gma.8867.2.S1_at	-2.40662	0.000222124	UDP-glycosyltransferase 85A2-like	Glyma20g05700.1	metabolic_process
	GmaAffx.63548.1.S1_at	-2.17288	8.12928e-05	UDP-glycosyltransferase 85A2-like	Glyma20g05700.1	metabolic_process
	GmaAffx.87862.1.S1_at	-1.99152	6.28098e-05	(S)-coclaurine N-methyltransferase-like	Glyma04g05690.1	metabolic_process
	Gma.8867.1.A1_at	-1.92316	0.000281008	UDP-glycosyltransferase 85A2-like	Glyma20g05700.1	metabolic_process
	Gma.2086.1.S1_at	-1.88376	0.000150155	arginase	Glyma03g03270.1	polyamine_metabolic_process
	GmaAffx.73904.1.S1_at	-1.80052	0.00139752	hydroxymethylglutaryl-CoA synthase-like	Glyma01g42450.2	metabolic_process
	Gma.7085.1.S1_at	-1.73751	0.000198734	phosphoethanolamine N-methyltransferase-like	Glyma05g33790.1	metabolic_process
	GmaAffx.89246.1.A1_at	-1.71057	0.00151136	Lectin n=1 Tax=Glycine	Glyma02g18090.1	metabolic_process
	Gma.9592.1.A1_at	-1.6966	0.000291149	Oxidoreductase family, NAD-binding Rossmann fold|Oxidoreductase family, C-terminal alpha/beta domain	Glyma20g31250.1	metabolic_process
	Gma.3429.1.S1_at	-1.62268	0.000114661	2-oxoisovalerate dehydrogenase subunit alpha, mitochondrial-like	Glyma06g12610.3	metabolic_process
	GmaAffx.78995.1.S1_at	-1.61319	0.00193827	inositol phosphate kinase	Glyma06g09430.1	metabolic_process
	Gma.13935.1.A1_s_at	-1.56682	0.00458446	isochorismate synthase, chloroplastic-like	Glyma01g25690.1	metabolic_process
	GmaAffx.17260.1.A1_at	-1.53915	0.000585734	glucosyltransferase	Glyma07g38460.1	metabolic_process
	GmaAffx.87441.1.S1_at	-1.52114	0.0002779	UDP-glycosyltransferase 73B3-like	Glyma15g34720.2	metabolic_process
	Nucleic acid metabolic process - 8
	Identification	Log2(FC)	Pvalue	Description	Phytozome	Gene ontology
	Gma.4462.1.S1_at	-4.2003	8.4237e-05	bark storage protein A-like	Glyma06g08860.1	nucleoside_metabolic_process
	GmaAffx.26533.1.A1_s_at	-3.76037	0.000113352	bark storage protein A-like	Glyma06g08860.1	nucleoside_metabolic_process
	GmaAffx.92870.1.S1_at	-2.0707	0.000515727	uracil phosphoribosyltransferase-like	Glyma03g12260.3	nucleoside_metabolic_process
	GmaAffx.4270.1.S1_s_at	-1.69118	9.79767e-05	DNA_photolyase_activity	Glyma09g36480.2	DNA_repair
	Gma.1188.1.A1_at	-1.66476	0.000784631	probable GMP synthase [glutamine-hydrolyzing]-like	Glyma0022s00480.1	DNA_repair base-excision_repair
	GmaAffx.66857.1.S1_at	-1.61433	0.000844006	mRNA_binding poly(U)_binding	Glyma10g03200.1	rRNA_processing
	Gma.7119.2.S1_a_at	-1.56467	0.00192813	tRNA uridine 5-carboxymethylaminomethyl modification enzyme MnmG-like	Glyma05g32720.1	tRNA_processing
	Gma.2554.1.S1_at	-1.56428	0.000232592	DNA_photolyase_activity	Glyma09g36480.2	DNA_repair
	Proteolysis - 8
	Identification	Log2(FC)	Pvalue	Description	Phytozome	Gene ontology
	Gma.1951.2.S1_a_at	-2.98553	0.000966845	serine carboxypeptidase-like 51-like	Glyma13g39600.1	proteolysis
	GmaAffx.11242.1.S1_s_at	-2.43092	0.000102066	serine carboxypeptidase-like 51-like	Glyma13g39600.1	proteolysis
	GmaAffx.62364.1.S1_at	-2.42882	0.000123657	PROTEASE FAMILY S9B,C DIPEPTIDYL-PEPTIDASE IV-RELATED	Glyma18g11480.1	proteolysis
	Gma.14976.2.S1_at	-2.33965	0.00257716	cysteine proteinase RD21a-like	Glyma06g11890.1	response_to_salt_stress
	Gma.2669.1.S1_at	-1.92618	0.00109001	serine carboxypeptidase-like 19-like	Glyma15g09700.1	proteolysis
	GmaAffx.849.1.S1_at	-1.89165	0.000284443	subtilisin-like protease-like	Glyma06g04810.1	proteolysis seed_coat_development mucilage_metabolic_process_during_seed_coat_development
	Gma.6498.1.A1_at	-1.82452	5.69213e-05	aspartic proteinase nepenthesin-1-like	Glyma11g03500.1	proteolysis
	GmaAffx.1863.1.S1_at	-1.74991	0.000284607	aspartic proteinase-like protein 1-like	Glyma18g02280.3	proteolysis
	Response to abiotic stimulus - 34
	Identification	Log2(FC)	Pvalue	Description	Phytozome	Gene ontology
	Gma.13153.1.S1_at	-3.87944	5.54492e-05	Trypsin and protease inhibitor	Glyma01g11870.1	response_to_salt_stress
	Gma.244.1.S1_at	-3.56739	2.40444e-05	alcohol dehydrogenase 1	Glyma13g09530.1	response_to_osmotic_stress response_to_hypoxia cellular_respiration response_to_salt_stress response_to_cadmium_ion
	Gma.12394.1.S1_at	-3.38737	3.12413e-05	Trypsin and protease inhibitor	Glyma08g45540.1	response_to_salt_stress
	GmaAffx.1301.59.S1_at	-3.07527	0.000578537	annexin	Glyma13g01870.2	response_to_cadmium_ion response_to_osmotic_stress response_to_oxidative_stress response_to_abscisic_acid_stimulus
	GmaAffx.1301.68.S1_s_at	-2.65281	5.18508e-05	annexin D1-like	Glyma13g01870.1	response_to_cadmium_ion response_to_osmotic_stress response_to_oxidative_stress response_to_abscisic_acid_stimulus
	Gma.15538.1.S1_at	-2.65005	5.11965e-05	monothiol glutaredoxin-S2-like	Glyma17g02670.1
	Gma.1243.1.S1_at	-2.47908	1.79924e-05	Protease inhibitor/seed storage/LTP family	Glyma18g41320.1	lipid_transport
	Gma.8524.1.S1_at	-2.42565	5.38136e-05	peroxidase	Glyma11g08520.1	response_to_oxidative_stress
	GmaAffx.1301.22.S1_s_at	-2.28117	1.14497e-06	annexin	Glyma13g01870.1	response_to_cadmium_ion response_to_osmotic_stress response_to_oxidative_stress response_to_abscisic_acid_stimulus
	Gma.8226.1.S1_at	-2.26843	7.52409e-05	uncharacterized LOC100812857	Glyma08g45140.1	response_to_red_or_far_red_light negative_gravitropism
	GmaAffx.25016.2.A1_at	-2.23124	0.00062548	tubulin alpha-2 chain-like	Glyma11g04750.1	response_to_salt_stress microtubule-based_process
	Gma.1584.1.S1_at	-2.20529	0.00013756	histidine kinase 4-like	Glyma02g09550.2	response_to_water_deprivation protein_amino_acid_phosphorylation cytokinin_mediated_signaling regulation_of_seed_germination embryonic_root_morphogenesis regulation_of_shoot_development
	Gma.8525.1.S1_s_at	-2.20105	6.23191e-05	peroxidase	Glyma01g36780.2	response_to_oxidative_stress
	Gma.3650.2.S1_s_at	-2.17351	0.00268724	basic 7S globulin-like	Glyma15g11170.1	response_to_salt_stress
	Gma.2307.1.S1_at	-2.14561	8.35828e-05	L-ascorbate oxidase homolog	Glyma06g46350.1	0
	Gma.15307.1.S1_at	-2.12792	2.63343e-05	sali5-4a protein	Glyma12g34550.5	response_to_desiccation response_to_salt_stress response_to_abscisic_acid_stimulus
	GmaAffx.92499.1.S1_s_at	-2.06505	0.0155493	wound-induced protein	Glyma19g43460.1	response_to_salt_stress response_to_virus systemic_acquired_resistance response_to_ethylene_stimulus
	Gma.17073.1.S1_at	-2.01003	0.000127746	delta-1-pyrroline-5-carboxylate synthase-like	Glyma01g24530.1	response_to_desiccation response_to_water_deprivation response_to_oxidative_stress proline_biosynthetic_process response_to_salt_stress hyperosmotic_salinity_response root_development
	Gma.17993.1.S1_at	-1.99047	0.00555016	protein P21-like	Glyma05g38130.1	response_to_salt_stress defense_response_to_bacterium,_incompatible_interaction response_to_other_organism
	Gma.5605.1.S1_at	-1.96734	1.32489e-05	protein COBRA-like	Glyma06g22410.2	response_to_salt_stress multidimensional_cell_growth cellulose_microfibril_organization
	GmaAffx.90508.1.S1_s_at	-1.92395	0.00385331	tubulin alpha-4 chain-like	Glyma20g27280.1	response_to_salt_stress microtubule-based_process
	GmaAffx.52436.1.S1_at	-1.90568	0.000103538	histidine kinase 4-like	Glyma07g27540.1	response_to_water_deprivation protein_amino_acid_phosphorylation cytokinin_mediated_signaling regulation_of_seed_germination embryonic_root_morphogenesis regulation_of_shoot_development
	Gma.6016.2.S1_s_at	-1.87922	0.000367045	isoflavone reductase homolog	Glyma06g03410.1	response_to_cadmium_ion
	Gma.13341.1.S1_at	-1.86819	0.00028706	kunitz-type trypsin inhibitor KTI1-like	Glyma08g45550.1	response_to_salt_stress
	Gma.9638.1.A1_at	-1.82898	0.000271031	embryonic abundant protein USP92-like	Glyma08g04080.1	response_to_desiccation response_to_salt_stress response_to_abscisic_acid_stimulus
	Gma.4725.1.S1_at	-1.80508	0.000501987	histidine kinase 4-like	Glyma07g27540.2	response_to_water_deprivation protein_amino_acid_phosphorylation cytokinin_mediated_signaling regulation_of_seed_germination embryonic_root_morphogenesis regulation_of_shoot_development
	Gma.3622.1.S1_at	-1.77716	5.20143e-05	20 kDa chaperonin, chloroplastic-like	Glyma15g19970.1	response_to_cadmium_ion response_to_cold
	Gma.4235.1.S1_s_at	-1.76457	0.000516218	protease inhibitor	Glyma16g18480.1	defense_response
	GmaAffx.85140.1.S1_at	-1.6932	0.000123657	protein COBRA-like	Glyma06g22410.2	response_to_salt_stress multidimensional_cell_growth cellulose_microfibril_organization
	GmaAffx.63233.1.S1_at	-1.65501	0.00522858	rotamase CYP 4	Glyma10g27990.1	response_to_oxidative_stress protein_folding response_to_light_intensity response_to_salt_stress defense_response_to_bacterium
	Gma.1327.2.S1_s_at	-1.60638	0.00114661	dehydration-responsive protein RD22-like	Glyma04g35130.1	response_to_desiccation response_to_salt_stress response_to_abscisic_acid_stimulus
	Gma.9531.1.S1_at	-1.52875	0.0085189	putative 1-aminocyclopropane-1-carboxylate deaminase-like	Glyma05g33540.2	response_to_cadmium_ion
	GmaAffx.74019.1.S1_s_at	-1.50737	0.0140161	30S ribosomal protein S5, chloroplastic-like	Glyma13g24640.1	response_to_cadmium_ion response_to_cold translation
	Gma.9841.1.S1_at	-1.50572	0.00213373	Stress responsive A/B Barrel Domain	Glyma11g19350.1	biological_process
	Others - 14
	Identification	Log2(FC)	Pvalue	Description	Phytozome	Gene ontology
	Gma.12045.1.S1_at	-2.91162	0.000141976	asparagine synthetase 1	Glyma18g06840.1	amino_acid_catabolic_process response_to_light_stimulus response_to_sucrose_stimulus
	GmaAffx.89783.1.S1_s_at	-2.67331	6.15012e-05	3-hydroxy-3-methylglutaryl-coenzyme A reductase 1-like	Glyma09g32850.1	isoprenoid_biosynthetic_process sterol_biosynthetic_process
	Gma.4589.2.S1_at	-2.25213	2.53529e-05	3-hydroxy-3-methylglutaryl-coenzyme A reductase 1-like	Glyma09g32850.1	isoprenoid_biosynthetic_process sterol_biosynthetic_process
	GmaAffx.84296.2.S1_at	-2.0386	6.54268e-05	65-kDa microtubule-associated protein 1-like	Glyma14g02180.4	microtubule_bundle_formation cytokinesis positive_regulation_of_microtubule_polymerization anaphase
	GmaAffx.37583.1.S1_at	-2.03542	0.000234555	transcription factor ILR3-like	Glyma13g32470.1	regulation_of_transcription
	Gma.1726.1.S1_s_at	-1.97924	0.000188593	calcium-activated potassium channel	Glyma20g32450.3	biological_process
	Gma.3291.1.S1_at	-1.93041	7.08245e-05	proline-rich protein	Glyma14g14220.1	lipid_transport
	GmaAffx.56298.1.S1_at	-1.90584	4.7598e-05	probable sulfate transporter 3.4-like	Glyma15g01710.1	sulfate_transport transport
	Gma.79.1.S1_x_at	-1.69826	0.000618774	repetitive proline-rich protein	Glyma09g12260.1	lipid_transport
	GmaAffx.52050.1.S1_at	-1.64629	0.00195315	MYB transcription factor MYB121	Glyma15g19360.2	regulation_of_transcription,_DNA-dependent proanthocyanidin_biosynthetic_process
	GmaAffx.80403.1.S1_at	-1.58839	0.000923336	uncharacterized LOC100527934	Glyma06g04300.1	cell_redox_homeostasis
	Gma.17710.3.A1_at	-1.53767	0.000519162	ACYL CARRIER PROTEIN/ZINC FINGER PROTEIN 593-RELATED	Glyma05g38490.1	fatty_acid_biosynthetic_process response_to_light_stimulus
	Gma.7837.1.A1_at	-1.52426	0.000621064	Expp1 protein n=1 Tax=Solanum tuberosum	Glyma12g10140.1	biological_process
	GmaAffx.87656.1.S1_at	-1.50151	0.000677331	fatty acid desaturase 2-like	Glyma17g34640.1	fatty_acid_biosynthetic_process lipid_metabolic_process
	GO uncharacterized - 57
	Identification	Log2(FC)	Pvalue	Description	Phytozome	Gene ontology
	Gma.924.1.S1_at	-3.10978	0.000195299	uncharacterized LOC100527678	Glyma02g45170.1
	GmaAffx.34785.7.S1_s_at	-3.07149	2.15909e-05	---
	GmaAffx.89772.6.A1_s_at	-3.06506	0.00184029	28 kDa protein
	Gma.921.1.S1_at	-2.88701	2.0773e-05	uncharacterized LOC100500399	Glyma05g08180.1
	GmaAffx.16034.1.S1_at	-2.60575	0.000105991	Uncharacterized LOC100800093	Glyma10g43720.1
	Gma.8165.1.S1_at	-2.5827	5.90477e-05	uncharacterized LOC100806816	Glyma19g36500.1
	GmaAffx.30537.1.S1_at	-2.35433	0.000202005	uncharacterized LOC100792222	Glyma14g35340.1
	Gma.1726.1.S1_at	-2.32507	0.000475653	uncharacterized LOC100306573	Glyma20g32450.3
	Gma.5273.1.S1_at	-2.31417	6.3464e-05	uncharacterized LOC100500507	Glyma10g00970.1
	Gma.12677.1.S1_at	-2.26012	0.000176652	uncharacterized LOC100817704	Glyma04g04420.1
	Gma.2388.1.S1_at	-2.22444	0.00028248	uncharacterized LOC100500539	Glyma07g29990.1
	GmaAffx.60591.1.S1_at	-2.2214	2.46986e-05	uncharacterized LOC100782870	Glyma15g15950.1
	GmaAffx.93481.1.S1_s_at	-2.15198	9.99395e-05	uncharacterized LOC100789560	Glyma06g05860.2
	GmaAffx.25581.1.S1_s_at	-2.14655	0.000343491	uncharacterized LOC100816168
	GmaAffx.79283.1.S1_at	-2.1442	0.00119633	---	Glyma15g06220.1
	Gma.5994.1.S1_at	-2.08859	0.000258109	uncharacterized LOC100306670	Glyma07g39590.1
	GmaAffx.92048.1.S1_at	-2.08281	0.00018205	Uncharacterized LOC100305522	Glyma18g46560.1
	GmaAffx.27632.1.A1_at	-2.07892	1.88102e-05	protein SRG1-like
	Gma.13808.1.S1_at	-2.07389	0.00022605	uncharacterized LOC100797640
	Gma.9036.1.S1_at	-2.03509	8.52184e-05	NP_568409.1 La domain-containing protein	Glyma18g50530.1
	Gma.13254.1.A1_at	-2.01511	0.000155552	Uncharacterized LOC100810917	Glyma12g32590.1
	Gma.3612.1.S1_s_at	-1.99115	0.000780378	uncharacterized LOC100305522	Glyma18g46560.1
	Gma.79.1.S1_s_at	-1.96534	0.000167493	repetitive proline-rich protein
	Gma.17268.1.A1_at	-1.93121	0.00130952	---	Glyma17g16890.1
	Gma.8633.1.S1_at	-1.9279	0.00041039	---	Glyma14g03580.1
	GmaAffx.48606.1.S1_at	-1.92433	0.000203641	---	Glyma13g33780.1
	Gma.10234.1.S1_at	-1.88103	0.000150972	---	Glyma19g32620.1
	GmaAffx.34785.5.S1_s_at	-1.86737	0.00125701	Hydroxyproline-rich glycoprotein
	GmaAffx.37642.1.S1_at	-1.86656	0.000759115	---	Glyma15g06220.1
	Gma.6139.1.S1_at	-1.81227	0.000202005	uncharacterized LOC100817837	Glyma03g29770.1
	Gma.12342.1.S1_s_at	-1.79229	0.000260562	uncharacterized LOC100776765	Glyma17g31330.1
	GmaAffx.48534.1.S1_at	-1.77531	0.000299655	uncharacterized LOC100807266	Glyma08g45890.1
	Gma.5632.1.S1_at	-1.77423	7.52409e-05	uncharacterized LOC100306609	Glyma02g43790.1
	GmaAffx.48534.2.S1_at	-1.76887	0.000133471	uncharacterized LOC100807266	Glyma08g45890.1
	GmaAffx.16423.1.S1_at	-1.76812	0.000305053	uncharacterized LOC100813860	Glyma07g37200.1
	Gma.3464.2.S1_at	-1.74514	0.000289023	uncharacterized LOC100780338	Glyma15g18370.3
	GmaAffx.91971.1.S1_at	-1.74064	0.000979276	monoglyceride lipase-like
	GmaAffx.91128.1.S1_s_at	-1.72236	0.000256964	---
	Gma.5699.1.S1_at	-1.71782	0.000121694	leucine-rich repeat extensin-like protein 4-like
	GmaAffx.33712.1.S1_s_at	-1.68709	0.00053421	lysine-rich arabinogalactan protein 17-like	Glyma11g05470.2
	Gma.12699.1.A1_at	-1.66965	4.3836e-05	---	Glyma14g14240.1
	GmaAffx.25785.1.A1_at	-1.66274	0.000891768	uncharacterized LOC100305643	Glyma09g33970.1
	Gma.6755.2.S1_at	-1.65219	0.00518786	---	Glyma08g05260.2
	GmaAffx.33712.2.S1_at	-1.62975	0.00320739	lysine-rich arabinogalactan protein 17-like	Glyma01g39810.1
	Gma.16592.1.S1_at	-1.62445	0.00575593	uncharacterized LOC100816875	Glyma08g07380.1
	GmaAffx.93619.1.S1_s_at	-1.61704	0.000185158	uncharacterized LOC100500293	Glyma12g33530.1
	GmaAffx.60969.1.S1_at	-1.6108	0.000409245	Uncharacterized LOC100787149	Glyma09g35170.2
	Gma.4491.1.S1_at	-1.60398	3.61483e-05	uncharacterized LOC100527846	Glyma13g36930.1
	Gma.15783.1.A1_at	-1.59335	0.00271636	uncharacterized LOC100805720	Glyma02g47900.1
	GmaAffx.34025.1.A1_at	-1.5897	0.0028531	uncharacterized LOC100782870 /// uncharacterized LOC100789287	Glyma09g04920.1
	Gma.957.1.S1_at	-1.57104	0.00182328	uncharacterized LOC100306647	Glyma11g21010.1
	GmaAffx.28520.1.S1_at	-1.52099	0.0101853	probable ion channel CASTOR-like	Glyma10g32300.1
	Gma.5672.8.S1_at	-1.5119	0.00289743	uncharacterized LOC100794238	Glyma10g44360.1
	GmaAffx.16018.1.S1_at	-1.51158	0.0351406	fasciclin-like arabinogalactan protein 11-like	Glyma19g36470.1
	Gma.5273.1.S1_s_at	-1.51014	0.00035216	uncharacterized LOC100500507	Glyma10g00970.1
	GmaAffx.35309.1.S1_s_at	-1.50696	3.72933e-05	uncharacterized LOC100807610
	GmaAffx.23416.1.S1_at	-1.50008	0.00154996	uncharacterized LOC100782616
