# Supplementary material for: The Molecular Chaperone Binding Protein BiP Prevents Leaf Dehydration-Induced Cellular Homeostasis Disruption
Source: PLoS One. 2014 Jan 29;9(1):e86661. doi: 10.1371/journal.pone.0086661 (PMC3906070; doi:10.1371/journal.pone.0086661)
Supplement: Table S15 — Differential expression of NAC genes in WT(−1.0)19d-WTIrrigated, in WT(−1.7)23d-Wtirr and in WT(−2.0)25d-Wtirrigated. (XLSX) [file pone.0086661.s016.xlsx]

## Sheet: Sheet1
Table S15. Differential expression of NAC genes in WT(-1.0)19d-WTIrrigated					Differential expression of NAC genes in WT(-1.7)23d-Wtirrigated					Differential expression of NAC genes in WT(-2.0)25d-Wtirrigated
AFFMATRIX	GLYMA	NAC			AFFMATRIX	Differential expression of NAC genes in WT(-1,7)23d-Wtirrigated	NAC	LOG2FC		AFFMATRIX	GLYMA	NAC	LOG2FC
GmaAffx.57970.1.S1_at	Glyma12g22880.1	GmNAC085	5.89167		GmaAffx.57970.1.S1_at	Glyma12g22880.1	GmNAC085	8.56572		GmaAffx.57970.1.S1_at	Glyma12g22880.1	GmNAC085	10.1367
GmaAffx.73813.1.S1_at	Glyma04g38990.1	GmNAC019	5.67603		GmaAffx.90496.1.S1_s_at	Glyma06g38410.1	GmNAC043	6.57113		GmaAffx.93220.1.S1_at	Glyma12g22880.1	GmNAC085	8.66268
GmaAffx.73813.1.S1_at	Glyma06g15990.1	GmNAC038	5.67603		GmaAffx.90496.1.S1_s_at	Glyma12g22880.1	GmNAC085	6.57113		GmaAffx.90496.1.S1_s_at	Glyma06g38410.1	GmNAC043	8.07714
Gma.1649.1.A1_at	Glyma06g38410.1	GmNAC043	5.11228		GmaAffx.93220.1.S1_at	Glyma12g22880.1	GmNAC085	6.27908		GmaAffx.90496.1.S1_s_at	Glyma12g22880.1	GmNAC085	8.07714
Gma.5331.1.S1_a_at	Glyma12g35000.1	GmNAC092	5.09725		GmaAffx.73813.1.S1_at	Glyma04g38990.1	GmNAC019	6.24694		GmaAffx.57970.2.S1_at	Glyma06g38410.1	GmNAC043	7.23438
Gma.5331.1.S1_a_at	Glyma13g35550.1	GmNAC101	5.09725		GmaAffx.73813.1.S1_at	Glyma06g15990.1	GmNAC038	6.24694		GmaAffx.93509.1.S1_s_at	Glyma12g35000.1	GmNAC092	7.10303
GmaAffx.93220.1.S1_at	Glyma12g22880.1	GmNAC085	4.53576		GmaAffx.57970.2.S1_at	Glyma06g38410.1	GmNAC043	6.12706		GmaAffx.93509.1.S1_s_at	Glyma13g35550.1	GmNAC101	7.10303
Gma.5519.2.S1_at	Glyma06g16440.1	GmNAC039	4.37029		Gma.1649.1.A1_at	Glyma06g38410.1	GmNAC043	6.07295		Gma.5519.2.S1_at	Glyma06g16440.1	GmNAC039	6.93787
Gma.5331.1.S1_at	Glyma13g35550.1	GmNAC101	4.21412		Gma.5331.1.S1_a_at	Glyma12g35000.1	GmNAC092	5.77689		Gma.1649.1.A1_at	Glyma06g38410.1	GmNAC043	6.85687
GmaAffx.57970.2.S1_at	Glyma06g38410.1	GmNAC043	4.01433		Gma.5331.1.S1_a_at	Glyma13g35550.1	GmNAC101	5.77689		Gma.5331.1.S1_a_at	Glyma12g35000.1	GmNAC092	6.54057
Gma.4643.1.S1_at	Glyma08g18470.1	GmNAC061	3.805		GmaAffx.93509.1.S1_s_at	Glyma12g35000.1	GmNAC092	5.59532		Gma.5331.1.S1_a_at	Glyma13g35550.1	GmNAC101	6.54057
Gma.4643.1.S1_at	Glyma15g40510.1	GmNAC115	3.805		GmaAffx.93509.1.S1_s_at	Glyma13g35550.1	GmNAC101	5.59532		Gma.5331.1.S1_at	Glyma13g35550.1	GmNAC101	6.13622
GmaAffx.93509.1.S1_s_at	Glyma12g35000.1	GmNAC092	3.61655		Gma.5331.1.S1_at	Glyma13g35550.1	GmNAC101	5.35414		GmaAffx.90028.1.S1_s_at	Glyma04g38560.1	GmNAC018	5.77113
GmaAffx.93509.1.S1_s_at	Glyma13g35550.1	GmNAC101	3.61655		Gma.5519.2.S1_at	Glyma06g16440.1	GmNAC039	4.70454		GmaAffx.13737.1.S1_at	Glyma14g24220.1	GmNAC109	5.74772
Gma.5519.1.S1_at	Glyma04g38560.1	GmNAC018	3.36126		Gma.5519.1.S1_at	Glyma04g38560.1	GmNAC018	4.35227		Gma.5519.1.S1_at	Glyma04g38560.1	GmNAC018	5.61216
GmaAffx.13737.1.S1_at	Glyma14g24220.1	GmNAC109	3.0327		Gma.4643.2.S1_at	Glyma08g18470.1	GmNAC061	3.90074		GmaAffx.90496.1.S1_at	Glyma12g22880.1	GmNAC085	5.49876
Gma.4643.2.S1_at	Glyma08g18470.1	GmNAC061	2.94777		Gma.4643.2.S1_at	Glyma15g40510.1	GmNAC115	3.90074		GmaAffx.73813.1.S1_at	Glyma04g38990.1	GmNAC019	4.80026
Gma.4643.2.S1_at	Glyma15g40510.1	GmNAC115	2.94777		GmaAffx.90028.1.S1_s_at	Glyma04g38560.1	GmNAC018	3.80434		GmaAffx.73813.1.S1_at	Glyma06g15990.1	GmNAC038	4.80026
GmaAffx.50673.1.S1_at	Glyma05g32850.1	GmNAC030	2.86324		GmaAffx.90496.1.S1_at	Glyma12g22880.1	GmNAC085	3.7772		GmaAffx.51821.1.S1_s_at	Glyma07g35630.1	GmNAC052	4.13415
GmaAffx.90496.1.S1_s_at	Glyma06g38410.1	GmNAC043	2.85783		Gma.4643.1.S1_at	Glyma08g18470.1	GmNAC061	3.75687		GmaAffx.51821.1.S1_s_at	Glyma20g04400.1	GmNAC148	4.13415
GmaAffx.90496.1.S1_s_at	Glyma12g22880.1	GmNAC085	2.85783		Gma.4643.1.S1_at	Glyma15g40510.1	GmNAC115	3.75687		GmaAffx.51821.1.S1_at	Glyma07g35630.1	GmNAC052	4.11527
Gma.419.1.A1_at	Glyma05g32470.1	GmNAC028	2.84285		GmaAffx.92849.1.S1_at	Glyma07g35630.1	GmNAC052	3.69985		GmaAffx.50811.2.S1_at	Glyma15g08480.1	GmNAC114	4.02248
Gma.419.1.A1_at	Glyma08g16630.1	GmNAC058	2.84285		GmaAffx.92849.1.S1_at	Glyma20g04400.1	GmNAC148	3.69985		GmaAffx.32328.1.A1_at	Glyma08g18470.1	GmNAC061	3.95384
Gma.8438.1.S1_at	Glyma04g33270.1	GmNAC017	2.80473		GmaAffx.51821.1.S1_s_at	Glyma07g35630.1	GmNAC052	3.63615		GmaAffx.32328.1.A1_at	Glyma15g40510.1	GmNAC115	3.95384
Gma.8438.1.S1_at	Glyma06g21020.1	GmNAC041	2.80473		GmaAffx.51821.1.S1_s_at	Glyma20g04400.1	GmNAC148	3.63615		GmaAffx.92849.1.S1_at	Glyma07g35630.1	GmNAC052	3.87782
Gma.4774.2.S1_at	Glyma02g26480.1	GmNAC011	2.73124		GmaAffx.51821.1.S1_at	Glyma07g35630.1	GmNAC052	3.47847		GmaAffx.92849.1.S1_at	Glyma20g04400.1	GmNAC148	3.87782
GmaAffx.18953.1.S1_at	Glyma05g32850.1	GmNAC030	2.41737		GmaAffx.13737.1.S1_at	Glyma14g24220.1	GmNAC109	3.44841		GmaAffx.51821.1.S1_x_at	Glyma07g35630.1	GmNAC052	3.76106
GmaAffx.92849.1.S1_at	Glyma07g35630.1	GmNAC052	2.40904		GmaAffx.50673.1.S1_at	Glyma05g32850.1	GmNAC030	3.39802		Gma.5519.3.S1_a_at	Glyma04g38560.1	GmNAC018	3.74205
GmaAffx.92849.1.S1_at	Glyma20g04400.1	GmNAC148	2.40904		GmaAffx.51821.1.S1_x_at	Glyma07g35630.1	GmNAC052	3.11129		Gma.5519.3.S1_a_at	Glyma06g16440.1	GmNAC039	3.74205
Gma.17822.1.S1_at	Glyma08g16630.1	GmNAC058	2.27732		Gma.4774.2.S1_at	Glyma02g26480.1	GmNAC011	2.83423		Gma.5331.4.S1_x_at	Glyma12g35000.1	GmNAC092	3.65979
GmaAffx.51821.1.S1_s_at	Glyma07g35630.1	GmNAC052	2.25984		GmaAffx.18953.1.S1_at	Glyma05g32850.1	GmNAC030	2.73898		Gma.5331.4.S1_x_at	Glyma13g35550.1	GmNAC101	3.65979
GmaAffx.51821.1.S1_s_at	Glyma20g04400.1	GmNAC148	2.25984		Gma.16645.1.S1_at	Glyma14g24220.1	GmNAC109	2.72845		Gma.16645.2.S1_a_at	Glyma14g24220.1	GmNAC109	3.54554
Gma.16645.1.S1_at	Glyma14g24220.1	GmNAC109	2.21762		Gma.4774.1.S1_at	Glyma02g26480.1	GmNAC011	2.59632		Gma.4554.1.S1_s_at	Glyma07g05370.1	GmNAC047	3.47703
GmaAffx.32328.1.A1_at	Glyma08g18470.1	GmNAC061	2.10087		Gma.16645.2.S1_a_at	Glyma14g24220.1	GmNAC109	2.44109		Gma.4554.1.S1_s_at	Glyma16g01940.1	GmNAC121	3.47703
GmaAffx.32328.1.A1_at	Glyma15g40510.1	GmNAC115	2.10087		Gma.16646.1.S1_at	Glyma06g11970.1	GmNAC035	2.43283		GmaAffx.57970.3.S1_at	Glyma06g38410.1	GmNAC043	3.43957
GmaAffx.90028.1.S1_s_at	Glyma04g38560.1	GmNAC018	1.9662		GmaAffx.92625.1.S1_s_at	Glyma02g26480.1	GmNAC011	2.40696		GmaAffx.57970.3.S1_at	Glyma12g22880.1	GmNAC085	3.43957
Gma.8113.1.A1_at	Glyma13g30800.1	GmNAC098	1.9015		GmaAffx.50673.2.S1_s_at	Glyma05g32850.1	GmNAC030	2.35092		Gma.4643.2.S1_at	Glyma08g18470.1	GmNAC061	3.39718
Gma.8113.1.A1_at	Glyma15g08480.1	GmNAC114	1.9015		GmaAffx.32328.1.A1_at	Glyma08g18470.1	GmNAC061	2.32055		Gma.4643.2.S1_at	Glyma15g40510.1	GmNAC115	3.39718
GmaAffx.81125.1.S1_s_at	Glyma04g39140.1	GmNAC020	1.72796		GmaAffx.32328.1.A1_at	Glyma15g40510.1	GmNAC115	2.32055		GmaAffx.50673.1.S1_at	Glyma05g32850.1	GmNAC030	3.37833
GmaAffx.81125.1.S1_s_at	Glyma06g15840.1	GmNAC037	1.72796		Gma.419.1.A1_at	Glyma05g32470.1	GmNAC028	2.29941		Gma.5519.3.S1_x_at	Glyma04g38560.1	GmNAC018	3.36032
Gma.16646.1.S1_at	Glyma06g11970.1	GmNAC035	1.69549		Gma.419.1.A1_at	Glyma08g16630.1	GmNAC058	2.29941		Gma.5519.3.S1_x_at	Glyma06g16440.1	GmNAC039	3.36032
Gma.4774.1.S1_at	Glyma02g26480.1	GmNAC011	1.66952		GmaAffx.50811.2.S1_at	Glyma15g08480.1	GmNAC114	2.298		GmaAffx.9475.1.A1_s_at	Glyma06g14290.1	GmNAC036	3.30877
GmaAffx.90496.1.S1_at	Glyma12g22880.1	GmNAC085	1.59693		GmaAffx.14577.1.S1_s_at	Glyma02g38710.1	GmNAC012	2.03456		Gma.4643.1.S1_at	Glyma08g18470.1	GmNAC061	3.25492
GmaAffx.9475.1.A1_s_at	Glyma06g14290.1	GmNAC036	1.48253		GmaAffx.5448.1.S1_at	Glyma16g04720.1	GmNAC123	1.90374		Gma.4643.1.S1_at	Glyma15g40510.1	GmNAC115	3.25492
Gma.5519.3.S1_a_at	Glyma04g38560.1	GmNAC018	1.47823		GmaAffx.5448.1.S1_at	Glyma19g28520.1	GmNAC144	1.90374		GmaAffx.5448.1.S1_at	Glyma16g04720.1	GmNAC123	3.216
Gma.5519.3.S1_a_at	Glyma06g16440.1	GmNAC039	1.47823		Gma.8946.1.S1_at	Glyma05g00930.1	GmNAC023	1.76702		GmaAffx.5448.1.S1_at	Glyma19g28520.1	GmNAC144	3.216
GmaAffx.14577.1.S1_s_at	Glyma02g38710.1	GmNAC012	1.46237		Gma.8946.1.S1_at	Glyma17g10970.1	GmNAC131	1.76702		Gma.8113.1.A1_at	Glyma13g30800.1	GmNAC098	3.12976
GmaAffx.5448.1.S1_at	Glyma16g04720.1	GmNAC123	1.45974		Gma.5519.3.S1_a_at	Glyma04g38560.1	GmNAC018	1.69435		Gma.8113.1.A1_at	Glyma15g08480.1	GmNAC114	3.12976
GmaAffx.5448.1.S1_at	Glyma19g28520.1	GmNAC144	1.45974		Gma.5519.3.S1_a_at	Glyma06g16440.1	GmNAC039	1.69435		Gma.16645.1.S1_at	Glyma14g24220.1	GmNAC109	3.10676
GmaAffx.50811.2.S1_at	Glyma15g08480.1	GmNAC114	1.44039		Gma.11065.1.S1_at	Glyma16g04740.1	GmNAC124	1.69301		GmaAffx.50811.1.S1_at	Glyma13g30800.1	GmNAC098	3.03715
GmaAffx.51821.1.S1_x_at	Glyma07g35630.1	GmNAC052	1.41819		Gma.8113.1.A1_at	Glyma13g30800.1	GmNAC098	1.68516		GmaAffx.50811.1.S1_at	Glyma15g08480.1	GmNAC114	3.03715
Gma.8946.1.S1_at	Glyma05g00930.1	GmNAC023	1.39911		Gma.8113.1.A1_at	Glyma15g08480.1	GmNAC114	1.68516		Gma.4774.2.S1_at	Glyma02g26480.1	GmNAC011	3.03034
Gma.8946.1.S1_at	Glyma17g10970.1	GmNAC131	1.39911		GmaAffx.9475.1.A1_s_at	Glyma06g14290.1	GmNAC036	1.64274		Gma.5331.4.S1_at	Glyma13g35550.1	GmNAC101	2.9212
GmaAffx.51821.1.S1_at	Glyma07g35630.1	GmNAC052	1.3673		Gma.8438.1.S1_at	Glyma04g33270.1	GmNAC017	1.59481		GmaAffx.80889.1.S1_at	Glyma08g18470.1	GmNAC061	2.91554
GmaAffx.6419.1.S1_at	Glyma08g03590.1	GmNAC055	1.24042		Gma.8438.1.S1_at	Glyma06g21020.1	GmNAC041	1.59481		Gma.4461.1.S1_at	Glyma06g14290.1	GmNAC036	2.91252
Gma.3692.1.S1_at	Glyma20g33390.1	GmNAC151	1.10951		Gma.7991.1.S1_at	Glyma02g38710.1	GmNAC012	1.42126		GmaAffx.92625.1.S1_s_at	Glyma02g26480.1	GmNAC011	2.90703
GmaAffx.81791.1.S1_at	Glyma17g23740.1	GmNAC134	1.06012		Gma.7991.1.S1_at	Glyma14g36840.1	GmNAC110	1.42126		GmaAffx.50673.2.S1_s_at	Glyma05g32850.1	GmNAC030	2.89235
GmaAffx.42543.1.A1_at	Glyma19g08510.1	GmNAC142	1.01874		Gma.5331.4.S1_x_at	Glyma12g35000.1	GmNAC092	1.41937		Gma.11065.1.S1_at	Glyma16g04740.1	GmNAC124	2.85209
Gma.13242.1.S1_at	Glyma04g39140.1	GmNAC020	0.95676		Gma.5331.4.S1_x_at	Glyma13g35550.1	GmNAC101	1.41937		Gma.16646.1.S1_at	Glyma06g11970.1	GmNAC035	2.74801
Gma.13242.1.S1_at	Glyma06g15840.1	GmNAC037	0.95676		GmaAffx.6419.1.S1_at	Glyma08g03590.1	GmNAC055	1.37087		Gma.4774.1.S1_at	Glyma02g26480.1	GmNAC011	2.70222
Gma.5028.2.S1_at	Glyma19g08510.1	GmNAC142	0.944497		Gma.5519.3.S1_x_at	Glyma04g38560.1	GmNAC018	1.31152		Gma.419.1.A1_at	Glyma05g32470.1	GmNAC028	2.59373
GmaAffx.41649.1.S1_at	Glyma16g04740.1	GmNAC124	0.908352		Gma.5519.3.S1_x_at	Glyma06g16440.1	GmNAC039	1.31152		Gma.419.1.A1_at	Glyma08g16630.1	GmNAC058	2.59373
Gma.5331.4.S1_x_at	Glyma12g35000.1	GmNAC092	0.885778		Gma.4461.1.S1_at	Glyma06g14290.1	GmNAC036	1.28452		Gma.17786.1.S1_at	Glyma04g40450.1	GmNAC021	2.57063
Gma.5331.4.S1_x_at	Glyma13g35550.1	GmNAC101	0.885778		Gma.17786.1.S1_at	Glyma04g40450.1	GmNAC021	1.24343		Gma.17786.1.S1_at	Glyma06g14290.1	GmNAC036	2.57063
GmaAffx.92778.1.S1_x_at	Glyma01g06150.1	GmNAC003	0.766296		Gma.17786.1.S1_at	Glyma06g14290.1	GmNAC036	1.24343		Gma.1748.2.S1_a_at	Glyma01g06150.1	GmNAC003	2.24502
Gma.5331.4.S1_at	Glyma13g35550.1	GmNAC101	0.764938		Gma.17822.1.S1_at	Glyma08g16630.1	GmNAC058	1.23875		Gma.1748.2.S1_a_at	Glyma02g12220.1	GmNAC010	2.24502
Gma.5519.3.S1_x_at	Glyma04g38560.1	GmNAC018	0.698889		Gma.1750.1.S1_at	Glyma04g42800.1	GmNAC022	1.21074		GmaAffx.18953.1.S1_at	Glyma05g32850.1	GmNAC030	2.24061
Gma.5519.3.S1_x_at	Glyma06g16440.1	GmNAC039	0.698889		GmaAffx.41649.1.S1_at	Glyma16g04740.1	GmNAC124	1.17939		GmaAffx.90940.1.S1_s_at	Glyma15g08480.1	GmNAC114	2.20566
Gma.268.1.S1_at	Glyma14g09240.1	GmNAC107	0.687986		GmaAffx.93624.1.S1_at	Glyma02g38710.1	GmNAC012	1.00242		GmaAffx.41649.1.S1_at	Glyma16g04740.1	GmNAC124	2.19381
Gma.268.1.S1_at	Glyma17g35930.1	GmNAC135	0.687986		GmaAffx.93624.1.S1_at	Glyma14g36840.1	GmNAC110	1.00242		GmaAffx.92778.1.S1_x_at	Glyma01g06150.1	GmNAC003	2.12119
Gma.1750.1.S1_at	Glyma04g42800.1	GmNAC022	0.381401		GmaAffx.50811.1.S1_at	Glyma13g30800.1	GmNAC098	0.943507		GmaAffx.14577.1.S1_s_at	Glyma02g38710.1	GmNAC012	2.04522
GmaAffx.38321.1.S1_at	Glyma05g38380.1	GmNAC033	-0.538737		GmaAffx.50811.1.S1_at	Glyma15g08480.1	GmNAC114	0.943507		Gma.8438.1.S1_at	Glyma04g33270.1	GmNAC017	2.01517
GmaAffx.38321.1.S1_at	Glyma08g01280.1	GmNAC054	-0.538737		GmaAffx.42543.1.A1_at	Glyma19g08510.1	GmNAC142	0.941124		Gma.8438.1.S1_at	Glyma06g21020.1	GmNAC041	2.01517
GmaAffx.84206.1.S1_at	Glyma16g05620.1	GmNAC125	-0.590013		Gma.3692.1.S1_at	Glyma20g33390.1	GmNAC151	0.923884		GmaAffx.2026.1.A1_at	Glyma08g19300.1	GmNAC062	1.94214
GmaAffx.84206.1.S1_at	Glyma19g26950.1	GmNAC143	-0.590013		GmaAffx.92778.1.S1_x_at	Glyma01g06150.1	GmNAC003	0.882353		GmaAffx.2026.1.A1_at	Glyma15g05690.1	GmNAC112	1.94214
Gma.6399.1.S1_at	Glyma07g05660.1	GmNAC048	-0.685307		Gma.268.1.S1_at	Glyma14g09240.1	GmNAC107	0.868094		GmaAffx.93624.1.S1_at	Glyma02g38710.1	GmNAC012	1.8355
Gma.6399.1.S1_at	Glyma16g02200.1	GmNAC122	-0.685307		Gma.268.1.S1_at	Glyma17g35930.1	GmNAC135	0.868094		GmaAffx.93624.1.S1_at	Glyma14g36840.1	GmNAC110	1.8355
GmaAffx.21152.1.S1_at	Glyma01g22510.1	GmNAC004	-0.696892		GmaAffx.57970.3.S1_at	Glyma06g38410.1	GmNAC043	0.85423		Gma.8946.1.S1_at	Glyma05g00930.1	GmNAC023	1.73392
GmaAffx.21152.1.S1_at	Glyma02g11140.1	GmNAC008	-0.696892		GmaAffx.57970.3.S1_at	Glyma12g22880.1	GmNAC085	0.85423		Gma.8946.1.S1_at	Glyma17g10970.1	GmNAC131	1.73392
Gma.7870.1.A1_at	Glyma07g40140.1	GmNAC053	-0.949176		Gma.4324.3.S1_a_at	Glyma10g36360.1	GmNAC074	0.849188		Gma.1750.1.S1_at	Glyma04g42800.1	GmNAC022	1.73038
Gma.7870.1.A1_at	Glyma17g00650.1	GmNAC130	-0.949176		Gma.4324.3.S1_a_at	Glyma20g31210.2	GmNAC149	0.849188		GmaAffx.92778.1.S1_s_at	Glyma01g06150.1	GmNAC003	1.63028
Gma.7808.1.A1_at	Glyma13g35560.1	GmNAC102	-1.34391		GmaAffx.90940.1.S1_s_at	Glyma15g08480.1	GmNAC114	0.750363		GmaAffx.92778.1.S1_s_at	Glyma02g12220.1	GmNAC010	1.63028
GmaAffx.84569.1.S1_at	Glyma12g34990.1	GmNAC091	-1.39937		GmaAffx.81791.1.S1_at	Glyma17g23740.1	GmNAC134	0.694852		Gma.1748.1.S1_at	Glyma01g06150.1	GmNAC003	1.51131
GmaAffx.84569.1.S1_at	Glyma13g35560.1	GmNAC102	-1.39937		Gma.5028.2.S1_at	Glyma19g08510.1	GmNAC142	0.660651		Gma.1748.1.S1_at	Glyma02g12220.1	GmNAC010	1.51131
GmaAffx.26509.1.S1_at	Glyma11g10230.1	GmNAC077	-2.28206		GmaAffx.80889.1.S1_at	Glyma08g18470.1	GmNAC061	0.604472		GmaAffx.64710.1.S1_at	Glyma02g07760.1	GmNAC007	1.40939
GmaAffx.26509.1.S1_at	Glyma12g02540.1	GmNAC081	-2.28206		GmaAffx.78344.1.S1_at	Glyma20g31210.2	GmNAC149	0.477864		GmaAffx.64710.1.S1_at	Glyma16g26810.1	GmNAC128	1.40939
GmaAffx.15116.1.S1_at	Glyma12g34990.1	GmNAC091	-2.40119		GmaAffx.69855.1.A1_at	Glyma10g04350.1	GmNAC071	-0.6222		Gma.17822.1.S1_at	Glyma08g16630.1	GmNAC058	1.28625
GmaAffx.15116.1.S1_at	Glyma13g35560.1	GmNAC102	-2.40119		GmaAffx.69855.1.A1_at	Glyma13g18620.1	GmNAC096	-0.6222		GmaAffx.51181.1.S1_at	Glyma11g18770.1	GmNAC078	1.18222
GmaAffx.13806.1.S1_at	Glyma11g10230.1	GmNAC077	-2.51585		GmaAffx.15116.1.S1_at	Glyma12g34990.1	GmNAC091	-0.766063		GmaAffx.51181.1.S1_at	Glyma12g09670.1	GmNAC082	1.18222
GmaAffx.13806.1.S1_at	Glyma12g02540.1	GmNAC081	-2.51585		GmaAffx.15116.1.S1_at	Glyma13g35560.1	GmNAC102	-0.766063		GmaAffx.51181.1.S1_at	Glyma12g31150.1	GmNAC088	1.18222
Gma.2702.1.S1_s_at	Glyma08g47520.1	GmNAC065	-3.18433		GmaAffx.52362.1.A1_at	Glyma12g33460.1	GmNAC090	-0.842086		Gma.7991.1.S1_at	Glyma02g38710.1	GmNAC012	1.15508
Gma.2702.3.S1_a_at	Glyma08g47520.1	GmNAC065	-4.18054		Gma.6399.1.S1_at	Glyma07g05660.1	GmNAC048	-0.881286		Gma.7991.1.S1_at	Glyma14g36840.1	GmNAC110	1.15508
					Gma.6399.1.S1_at	Glyma16g02200.1	GmNAC122	-0.881286		Gma.4324.3.S1_a_at	Glyma10g36360.1	GmNAC074	1.13784
					GmaAffx.13806.1.S1_at	Glyma11g10230.1	GmNAC077	-1.20384		Gma.4324.3.S1_a_at	Glyma20g31210.2	GmNAC149	1.13784
					GmaAffx.13806.1.S1_at	Glyma12g02540.1	GmNAC081	-1.20384		Gma.5028.2.S1_at	Glyma19g08510.1	GmNAC142	1.09802
					GmaAffx.26509.1.S1_at	Glyma11g10230.1	GmNAC077	-2.01341		GmaAffx.78344.1.S1_at	Glyma20g31210.2	GmNAC149	1.04946
					GmaAffx.26509.1.S1_at	Glyma12g02540.1	GmNAC081	-2.01341		GmaAffx.75215.1.S1_at	Glyma10g36360.1	GmNAC074	0.966895
					Gma.2702.1.S1_s_at	Glyma08g47520.1	GmNAC065	-2.20479		GmaAffx.75215.1.S1_at	Glyma20g31210.2	GmNAC149	0.966895
					Gma.2702.3.S1_a_at	Glyma08g47520.1	GmNAC065	-2.35663		GmaAffx.32877.1.S1_at	Glyma02g38710.1	GmNAC012	0.961722
										GmaAffx.60936.1.S1_at	Glyma07g05370.1	GmNAC047	0.886203
										GmaAffx.60936.1.S1_at	Glyma16g01940.1	GmNAC121	0.886203
										Gma.3692.1.S1_at	Glyma20g33390.1	GmNAC151	0.87651
										GmaAffx.76939.1.S1_at	Glyma02g07760.1	GmNAC007	0.737265
										GmaAffx.76939.1.S1_at	Glyma13g05540.1	GmNAC095	0.737265
										GmaAffx.76939.1.S1_at	Glyma16g04720.1	GmNAC123	0.737265
										GmaAffx.76939.1.S1_at	Glyma19g02850.1	GmNAC141	0.737265
										GmaAffx.76939.1.S1_at	Glyma19g28520.1	GmNAC144	0.737265
										Gma.895.2.S1_at	Glyma13g05540.1	GmNAC095	0.709173
										Gma.895.2.S1_at	Glyma19g02850.1	GmNAC141	0.709173
										GmaAffx.90313.1.S1_s_at	Glyma02g07760.1	GmNAC007	0.696654
										GmaAffx.90313.1.S1_s_at	Glyma16g26810.1	GmNAC128	0.696654
										GmaAffx.84206.1.S1_at	Glyma16g05620.1	GmNAC125	-0.475348
										GmaAffx.84206.1.S1_at	Glyma19g26950.1	GmNAC143	-0.475348
										GmaAffx.38321.1.S1_at	Glyma05g38380.1	GmNAC033	-0.549318
										GmaAffx.38321.1.S1_at	Glyma08g01280.1	GmNAC054	-0.549318
										GmaAffx.16437.1.A1_at	Glyma04g42800.1	GmNAC022	-0.834514
										Gma.8405.1.S1_s_at	Glyma06g38440.1	GmNAC044	-1.18083
										GmaAffx.21152.1.S1_at	Glyma01g22510.1	GmNAC004	-1.18095
										GmaAffx.21152.1.S1_at	Glyma02g11140.1	GmNAC008	-1.18095
										Gma.7381.1.S1_at	Glyma10g34130.1	GmNAC072	-1.81432
										Gma.7381.1.S1_at	Glyma20g33430.1	GmNAC152	-1.81432
										Gma.6399.1.S1_at	Glyma07g05660.1	GmNAC048	-1.82575
										Gma.6399.1.S1_at	Glyma16g02200.1	GmNAC122	-1.82575
										Gma.7870.1.A1_at	Glyma07g40140.1	GmNAC053	-1.95738
										Gma.7870.1.A1_at	Glyma17g00650.1	GmNAC130	-1.95738
										GmaAffx.84569.1.S1_at	Glyma12g34990.1	GmNAC091	-2.01782
										GmaAffx.84569.1.S1_at	Glyma13g35560.1	GmNAC102	-2.01782
										Gma.4924.1.A1_at	Glyma01g22510.1	GmNAC004	-2.29501
										Gma.4924.1.A1_at	Glyma02g11140.1	GmNAC008	-2.29501
										GmaAffx.81791.1.S1_at	Glyma17g23740.1	GmNAC134	-2.3919
										GmaAffx.26509.1.S1_at	Glyma11g10230.1	GmNAC077	-2.7234
										GmaAffx.26509.1.S1_at	Glyma12g02540.1	GmNAC081	-2.7234
										GmaAffx.15116.1.S1_at	Glyma12g34990.1	GmNAC091	-3.11554
										GmaAffx.15116.1.S1_at	Glyma13g35560.1	GmNAC102	-3.11554
										Gma.2702.3.S1_a_at	Glyma08g47520.1	GmNAC065	-3.15088
										Gma.7808.1.A1_at	Glyma13g35560.1	GmNAC102	-3.38809
										Gma.2702.1.S1_s_at	Glyma08g47520.1	GmNAC065	-3.60751
										GmaAffx.13806.1.S1_at	Glyma11g10230.1	GmNAC077	-3.90648
										GmaAffx.13806.1.S1_at	Glyma12g02540.1	GmNAC081	-3.90648
