# Supplementary material for: The Molecular Chaperone Binding Protein BiP Prevents Leaf Dehydration-Induced Cellular Homeostasis Disruption
Source: PLoS One. 2014 Jan 29;9(1):e86661. doi: 10.1371/journal.pone.0086661 (PMC3906070; doi:10.1371/journal.pone.0086661)
Supplement: Table S18 — (A) 35S::BiP-4 (−1,0)21d-WTIrri- and (B) 35S::BiP-4 (−1,0)21d-35S::BiP-4irr-specific down-regulated genes in comparison with WT(-1,0)19d-Wtirr. (XLSX) [file pone.0086661.s019.xlsx]

## Sheet: BiP21(-1,0)down
	Table S18. (A) 35S::BiP-4 (-1.0)21d-WTIrri- and (B) 35S::BiP-4 (-1.0)21d-35S::BiP-4irr-specific down-regulated genes in comparison with WT(-1.0)19d-Wtirr
	(A) 35S::BiP-4 (-1.0)21d-WTIrri-specific down-regulated genes in comparison with WT(-1.0)19d-Wtirr
	Biological Process - 15
	Identification	Log2(FC)	Pvalue	Description	Phytozome	Gene ontology
	GmaAffx.89772.6.S1_s_at	-3.17028	0.00157204	HAD superfamily, subfamily IIIB acid phosphatase	Glyma07g01730.1	biological_process
	GmaAffx.47978.2.S1_at	-2.39407	1.60296e-05	phosphate starvation-induced gene 2	Glyma07g01400.1	metabolic_process
	GmaAffx.1836.1.S1_at	-2.19209	0.000204459	tracheary element differentiation-related 7	Glyma14g28090.1	biological_process
	Gma.5714.1.S1_at	-2.13069	0.000385691	Protein of unknown function (DUF 3339)	Glyma05g38150.1	biological_process
	Gma.7085.1.S1_at	-1.94397	0.000107627	phosphoethanolamine N-methyltransferase-like	Glyma05g33790.1	metabolic_process
	Gma.364.1.A1_at	-1.92554	0.00770614	Protein of unknown function (DUF579)	Glyma04g43510.1	biological_process
	Gma.4659.1.S1_at	-1.90133	0.000244042	primary amine oxidase-like	Glyma01g07860.1	biological_process
	Gma.12761.2.S1_at	-1.83213	0.00492713	beta-carotene hydroxylase	Glyma10g37560.2	biological_process
	GmaAffx.69369.1.S1_at	-1.73822	0.000331223	Protein of unknown function (DUF604)	Glyma07g07360.1	biological_process
	Gma.4963.1.S1_at	-1.72387	0.000475653	protein IQ-DOMAIN 31-like	Glyma08g40880.1	biological_process
	Gma.12761.2.S1_x_at	-1.71088	0.0144036	beta-carotene hydroxylase	Glyma10g37560.2	biological_process
	GmaAffx.45036.1.S1_at	-1.69214	0.000718387	Pollen Ole e 1 allergen and extensin family protein	Glyma19g04410.1	biological_process
	Gma.12761.2.S1_a_at	-1.60064	0.000289023	beta-carotene 3-hydroxylase, chloroplastic-like	Glyma10g37560.2	biological_process
	GmaAffx.47978.1.S1_at	-1.58659	7.83486e-05	Pyridoxal phosphate phosphatase-related protein	Glyma08g20800.1	biological_process
	Gma.15863.1.S1_s_at	-1.51446	6.36276e-05	beta-carotene 3-hydroxylase 1, chloroplastic-like	Glyma16g29790.1	biological_process
	Carboh. Met. process - 2
	Identification	Log2(FC)	Pvalue	Description	Phytozome	Gene ontology
				Biosynthetic process
	Gma.16749.1.S1_at	-2.31486	0.000461586	probable galacturonosyltransferase	Glyma10g01960.1	carbohydrate_biosynthetic_process
	Gma.9286.1.S1_s_at	-1.51284	0.00263196	probable galacturonosyltransferase-like 7-like	Glyma02g01880.1	carbohydrate_biosynthetic_process
	Cell death/Proteolysis/Senescence - 3
	Identification	Log2(FC)	Pvalue	Description	Phytozome	Gene ontology
	Gma.8162.1.S1_at	-2.34484	1.7011e-05	prolyl endopeptidase-like	Glyma14g39910.1	proteolysis
	Gma.1756.1.S1_at	-2.33629	9.71588e-05	vacuolar processing enzyme 2	Glyma14g10620.1	proteolysis vacuolar_protein_processing
	Gma.1756.1.S1_x_at	-2.28806	0.000129054	vacuolar processing enzyme 2	Glyma14g10620.1	proteolysis vacuolar_protein_processing
	Defense / Response to Biotic stimulus - 1
	Identification	Log2(FC)	Pvalue	Description	Phytozome	Gene ontology
	Gma.6075.1.S1_at	-1.76251	0.00312299	NDR1/HIN1-like 1	Glyma19g38600.1	defense_response_to_virus
	Developement - 2
	Identification	Log2(FC)	Pvalue	Description	Phytozome	Gene ontology
	Gma.10775.2.S1_s_at	-1.72014	0.0097751	expansin A8	Glyma11g26240.1	syncytium_formation unidimensional_cell_growth plant
	Gma.10787.1.S1_a_at	-1.5382	0.00327183	squamosa promoter-binding-like protein 8-like	Glyma03g27180.3	megasporogenesis microsporogenesis
	DNA/RNA Nucleus - 1
	Identification	Log2(FC)	Pvalue	Description	Phytozome	Gene ontology
	Gma.5876.1.A1_at	-2.87426	4.25274e-06	endonuclease	Glyma15g07430.1	DNA_catabolic_process
	Energy - 1
	Identification	Log2(FC)	Pvalue	Description	Phytozome	Gene ontology
	GmaAffx.28886.1.A1_at	-1.9176	0.0439269	NADH dehydrogenase subunit 2	Glyma01g40960.1	ATP_synthesis_coupled_electron_transport
	Homone Response / Hormone - 8
	Identification	Log2(FC)	Pvalue	Description	Phytozome	Gene ontology
				Auxin - 2
	Gma.4933.1.A1_at	-1.77905	0.00015866	auxin-induced protein 5NG4-like	Glyma13g25890.1
	Gma.2590.1.A1_s_at	-1.66255	0.00168572	auxin down-regulated protein	Glyma10g35870.2
				Gibberellin - 2
	GmaAffx.25470.1.S1_at	-2.22841	0.000699249	Gibberellin-regulated family protein	Glyma17g37750.1	unidimensional_cell_growth response_to_abscisic_acid_stimulus response_to_gibberellin_stimulus
	Gma.5294.1.S1_s_at	-1.77521	0.0022551	Gibberellin-regulated family protein	Glyma17g35530.1	response_to_gibberellin_stimulus
				Jasmonic acid - 3
	Gma.2382.1.S1_s_at	-1.74995	0.00892962	lipoxygenase	Glyma02g26160.1	response_to_water_deprivation jasmonic_acid_biosynthetic_process response_to_wounding response_to_jasmonic_acid_stimulus response_to_other_organism
	Gma.10969.3.S1_x_at	-1.56883	0.0134405	linoleate 9S-lipoxygenase-4-like	Glyma15g03040.3	defense_response jasmonic_acid_biosynthetic_process response_to_wounding response_to_jasmonic_acid_stimulus
	Gma.2382.1.S1_at	-1.52223	0.0161457	linoleate 13S-lipoxygenase 2-1, chloroplastic-like	Glyma02g26160.1	jasmonic_acid_biosynthetic_process response_to_wounding response_to_jasmonic_acid_stimulus
				Jasmonic acid / Salicylic acid - 1
	Gma.3776.1.S1_at	-1.65458	0.0006878	Thioredoxin superfamily protein	Glyma12g13920.1	jasmonic_acid_mediated_signaling_pathway salicylic_acid_mediated_signaling_pathway
	Others - 5
	Identification	Log2(FC)	Pvalue	Description	Phytozome	Gene ontology
	Gma.5898.1.S1_at	-2.54605	3.61483e-05	probable rhamnose biosynthetic enzyme 1-like	Glyma01g42440.1	dTDP-rhamnose_biosynthetic_process UDP-rhamnose_biosynthetic_process
	Gma.16288.1.S1_at	-1.72486	0.000434271	fasciclin-like arabinogalactan protein 16-like	Glyma06g46530.2	cell_adhesion
	GmaAffx.17263.1.A1_at	-1.62072	0.000346926	NAD(P)-binding Rossmann-fold superfamily protein	Glyma07g37120.1	response_to_wounding xylem_and_phloem_pattern_formation
	Gma.9086.1.S1_at	-1.57341	0.014707	cellulose synthase A catalytic subunit 8 [UDP-forming]-like	Glyma06g06870.1	secondary_cell_wall_biogenesis
	GmaAffx.3778.1.S1_at	-1.53573	0.00389846	fasciclin-like arabinogalactan protein 11-like	Glyma05g29440.1
	Protein Modification Process - 3
	Identification	Log2(FC)	Pvalue	Description	Phytozome	Gene ontology
	GmaAffx.41337.1.S1_at	-4.3853	0.000755026	Probable NAD(P)H-dependent oxidoreductase 1-like	Glyma04g27670.1	protein_amino_acid_phosphorylation recognition_of_pollen
	Gma.1486.1.A1_at	-2.24333	4.08918e-05	Ribonuclease T2 family protein	Glyma02g12020.1	N-terminal_protein_myristoylation
	GmaAffx.24353.2.A1_at	-1.52135	0.000872794	probable serine/threonine-protein kinase RLCKVII-like	Glyma13g40530.1	N-terminal_protein_myristoylation
	Regulation of transcription / transcription factor - 3
	Identification	Log2(FC)	Pvalue	Description	Phytozome	Gene ontology
	GmaAffx.12694.1.S1_at	-1.51401	6.54268e-05	MYB transcription factor MYB56	Glyma06g16820.1	response_to_salt_stress regulation_of_transcription,_DNA-dependent response_to_abscisic_acid_stimulus
	GmaAffx.92964.1.S1_at	-1.99991	0.00132342	MYB transcription factor MYB184	Glyma08g04670.1	regulation_of_transcription,_DNA-dependent response_to_salicylic_acid_stimulus
	GmaAffx.58125.1.A1_at	-1.66644	0.00547753	transcription factor BEE 3-like	Glyma07g10310.1	regulation_of_transcription
	Resp. to Abiotic Stimulus - 12
	Identification	Log2(FC)	Pvalue	Description	Phytozome	Gene ontology
	Gma.25.1.S1_at	-1.86768	2.04459e-05	heat stress transcription factor B-2b-like	Glyma01g42640.1	0
	Gma.8490.1.S1_at	-2.43551	0.000388962	thiamin biosynthetic enzyme	Glyma06g42080.1	response_to_DNA_damage_stimulus response_to_cold thiamin_biosynthetic_process oxazole_or_thiazole_biosynthetic_process
	GmaAffx.30065.1.S1_at	-2.19396	0.00549765	DNAJ heat shock N-terminal domain-containing protein	Glyma20g00450.1	protein_folding
	Gma.6022.1.S1_at	-1.93682	0.000891604	Phospholipase D epsilon-like	Glyma15g02710.1	phospholipid_catabolic_process
	Gma.1299.1.S1_at	-1.7813	9.24154e-05	probable ubiquitin-conjugating enzyme E2 24-like	Glyma13g31290.1	cellular_response_to_phosphate_starvation phosphate_transport phosphate_ion_homeostasis
	GmaAffx.55187.1.S1_at	-1.73017	6.55904e-05	DNAJ heat shock N-terminal domain-containing protein	Glyma12g15560.1	protein_folding
	Gma.8489.1.S1_s_at	-1.72502	0.00524478	thiamin biosynthetic enzyme	Glyma12g16380.2	response_to_DNA_damage_stimulus response_to_cold thiamin_biosynthetic_process
	GmaAffx.48438.1.S1_at	-1.68236	0.00171075	chaperone protein dnaJ 11, chloroplastic-like	Glyma14g01440.1	protein_folding
	GmaAffx.91641.1.S1_s_at	-1.65192	0.000677986	4-coumarate:CoA ligase isoenzyme 2	Glyma13g44950.1	response_to_UV phenylpropanoid_metabolic_process response_to_fungus response_to_wounding
	Gma.16566.1.S1_at	-1.61371	0.000896838	fumarate hydratase 2, chloroplastic-like	Glyma02g01930.1	response_to_salt_stress response_to_oxidative_stress
	Gma.16945.1.A1_at	-1.59417	0.000118586	dehydration-responsive element-binding protein 1F-like	Glyma05g03560.1	regulation_of_timing_of_transition_from_vegetative_to_reproductive_phase
	Gma.8489.1.S1_at	-1.5338	0.00138934	thiamin biosynthetic enzyme	Glyma12g16380.2	response_to_DNA_damage_stimulus response_to_cold thiamin_biosynthetic_process
	Structural -1
	Identification	Log2(FC)	Pvalue	Description	Phytozome	Gene ontology
	Gma.10820.1.S1_at	-1.95376	0.000208221	3'-hydroxy-N-methyl-(S)-coclaurine 4'-O-methyltransferase-like	Glyma06g45050.1	lignin_biosynthetic_process flavonol_biosynthetic_process
	Transport - 2
	Identification	Log2(FC)	Pvalue	Description	Phytozome	Gene ontology
	Gma.1231.1.S1_at	-2.11843	0.0016867	probable inositol transporter 1-like	Glyma20g39040.1	myo-inositol_transport
	GmaAffx.61496.1.A1_at	-1.50137	0.00801364	Down syndrome critical region protein 3 homolog	Glyma09g30660.2	intracellular_protein_transport
	GO uncharacterized - 4
	Identification	Log2(FC)	Pvalue	Description	Phytozome	Gene ontology
	Gma.4624.1.S1_s_at	-2.09854	0.00342002	organ-specific protein S2-like	Glyma11g12650.5
	Gma.4746.1.A1_s_at	-2.06969	0.000832556	Cupredoxin superfamily protein	Glyma05g14800.1
	GmaAffx.60495.1.S1_at	-2.01507	0.000197753	UDP-glucose 6-dehydrogenase-like	Glyma19g03500.1
	GmaAffx.29141.1.S1_at	-1.52991	0.00166462	tryptophan aminotransferase-related protein 4-like	Glyma16g27630.1
	(B) 35S::BiP-4 (-1.0)21d-WTIrri-specific down-regulated genes in comparison with 35S::BiP-4 (-1.0)21d-35S::BiP-4irr
	Amino Acid Process - 1
	Identification	Log2(FC)	Pvalue	Description	Phytozome	Gene ontology
				Biosynthetic process -
	GmaAffx.24368.1.A1_at	-1.6316	0.000367699	arogenate dehydratase 6	Glyma12g30660.1	L-phenylalanine_biosynthetic_process
	Biological Process - 28
	Identification	Log2(FC)	Pvalue	Description	Phytozome	Gene ontology
	GmaAffx.47978.2.S1_at	-3.25559	4.08918e-06	phosphate starvation-induced gene 2	Glyma07g01400.1	metabolic_process
	Gma.7681.1.S1_at	-2.68105	0.000171582	Protein of unknown function (DUF506)	Glyma01g44210.1	biological_process
	GmaAffx.47978.1.S1_at	-2.67196	6.05198e-06	Pyridoxal phosphate phosphatase-related protein	Glyma08g20800.1	metabolic_process
	GmaAffx.6017.2.S1_at	-2.40917	0.00149795	Tetratricopeptide repeat (TPR)-like superfamily protein	Glyma17g14350.1	biological_process
	GmaAffx.87526.1.S1_at	-2.26005	0.00114268	VQ motif-containing protein	Glyma14g00570.1	biological_process
	GmaAffx.3378.1.S1_at	-2.21092	0.00202463	PYRIMIDINE 4	Glyma18g44250.1	0
	GmaAffx.89772.6.S1_s_at	-2.2088	0.00894107	HAD superfamily, subfamily IIIB acid phosphatase	Glyma07g01730.1	biological_process
	Gma.13713.1.A1_at	-2.08871	4.71073e-05	Protein of unknown function (DUF1645)	Glyma19g01030.1	biological_process
	GmaAffx.1836.1.S1_at	-2.02473	0.000374896	tracheary element differentiation-related 7	Glyma14g28090.1	biological_process
	GmaAffx.37677.1.S1_s_at	-1.97679	0.000317974	alpha/beta-Hydrolases superfamily protein	Glyma01g45020.1	metabolic_process
	GmaAffx.51466.1.A1_at	-1.92221	0.000188756	UDP-glucosyl transferase 85A2	Glyma13g14190.1	metabolic_process
	Gma.3260.1.S1_at	-1.91668	0.00090747	O-methyltransferase family protein	Glyma20g35630.1	0
	GmaAffx.82880.1.S1_at	-1.87872	2.37172e-05	ACT domain repeat 4	Glyma01g08260.1	metabolic_process
	Gma.731.1.S1_at	-1.87069	0.00071397	glyoxal oxidase-related protein	Glyma04g02880.1	biological_process
	Gma.12761.2.S1_at	-1.8576	0.0042637	beta-hydroxylase 1	Glyma10g37560.2	carotene_metabolic_process xanthophyll_biosynthetic_process
	GmaAffx.59154.1.S1_at	-1.83278	0.000818653	Calmodulin binding protein-like	Glyma08g04920.2	biological_process
	Gma.16946.1.A1_at	-1.82955	0.00308749	Protein of unknown function (DUF567)	Glyma03g05020.1	biological_process
	Gma.17016.1.S1_at	-1.72857	0.000117441	evolutionarily conserved C-terminal region 8	Glyma08g17240.2	biological_process
	Gma.6434.1.S1_at	-1.71603	0.000733598	BES1/BZR1 homolog 4	Glyma13g34170.1	biological_process
	Gma.3831.1.S1_at	-1.69349	0.00831918	Kunitz family trypsin and protease inhibitor protein	Glyma12g36330.1	biological_process
	GmaAffx.6017.1.A1_at	-1.64201	0.000503623	Tetratricopeptide repeat (TPR)-like superfamily protein	Glyma17g14350.1	biological_process
	Gma.8328.1.S1_at	-1.61843	0.000110244	dsRNA-binding protein 2	Glyma14g07600.1	biological_process
	Gma.5465.1.S1_at	-1.59426	0.000239626	BTB/POZ domain-containing protein	Glyma11g12560.1	biological_process
	Gma.5241.2.S1_a_at	-1.54149	0.00142352	Glycosyl hydrolase family 85	Glyma14g06120.2	biological_process
	Gma.4470.1.S1_s_at	-1.53382	0.00625251	PAR1 protein	Glyma01g26840.2	biological_process
	Gma.12761.2.S1_x_at	-1.52111	0.0214289	beta-hydroxylase 1	Glyma10g37560.2	carotene_metabolic_process xanthophyll_biosynthetic_process
	GmaAffx.57898.1.S1_at	-1.51055	0.00100954	Calcium-binding EF-hand family protein	Glyma04g42360.1	biological_process
	Gma.4449.1.S1_at	-1.50852	0.000627607	Uncharacterised conserved protein UCP031279	Glyma06g05030.1	biological_process
	Carboh. Met. process - 2
	Identification	Log2(FC)	Pvalue	Description	Phytozome	Gene ontology
				Biosynthetic process - 1
	Gma.16749.1.S1_at	-1.54295	0.00372508	galacturonosyltransferase-like 7	Glyma10g01960.1	carbohydrate_biosynthetic_process
				Catabolic process - 1
	Gma.2578.1.S1_at	-2.3346	0.000591949	Glycosyl hydrolase superfamily protein	Glyma11g10070.1	response_to_cold systemic_acquired_resistance
	Catabolic process - 2
	Identification	Log2(FC)	Pvalue	Description	Phytozome	Gene ontology
	Gma.17835.1.S1_at	-2.10105	0.000514091	alpha-L-arabinofuranosidase 1	Glyma19g30460.1	xylan_catabolic_process
	GmaAffx.52391.1.S1_at	-1.63883	0.00248278	peptidoglycan-binding LysM domain-containing protein	Glyma09g27320.1	cell_wall_catabolic_process
	Cell Cycle or Division - 1
	Identification	Log2(FC)	Pvalue	Description	Phytozome	Gene ontology
	GmaAffx.6785.1.A1_at	-2.12914	6.59175e-05	cyclin p4;1	Glyma03g25640.1	regulation_of_cell_cycle
	Cell death/Proteolysis/Senescence - 4
	Identification	Log2(FC)	Pvalue	Description	Phytozome	Gene ontology
	Gma.1756.1.S1_at	-3.1111	2.87878e-05	gamma vacuolar processing enzyme	Glyma14g10620.1	proteolysis vacuolar_protein_processing
	Gma.1756.1.S1_x_at	-3.09538	3.68026e-05	gamma vacuolar processing enzyme	Glyma14g10620.1	proteolysis vacuolar_protein_processing
	Gma.8162.1.S1_at	-2.12863	4.59623e-05	Prolyl oligopeptidase family protein	Glyma14g39910.1	proteolysis
	GmaAffx.10671.1.S1_at	-1.79525	0.000753553	Matrixin family protein	Glyma11g03630.1	proteolysis
	Defense / Response to Biotic stimulus - 12
	Identification	Log2(FC)	Pvalue	Description	Phytozome	Gene ontology
	GmaAffx.88182.1.S1_at	-2.73518	0.000324681	Late embryogenesis abundant (LEA) hydroxyproline-rich glycoprotein family	Glyma03g35930.1	defense_response_to_virus response_to_other_organism
	Gma.11119.2.S1_s_at	-2.56119	0.000787903	MLP-like protein 423	Glyma07g37270.1	defense_response response_to_biotic_stimulus
	GmaAffx.85114.1.S1_s_at	-2.1733	0.00298984	MLP-like protein 423	Glyma17g03340.1	defense_response response_to_biotic_stimulus
	GmaAffx.89795.1.S1_s_at	-2.16363	0.000387981	MLP-like protein 423	Glyma17g03340.1	defense_response response_to_biotic_stimulus
	Gma.6999.1.S1_x_at	-2.06812	0.00771562	MLP-like protein 423	Glyma07g37240.3	0
	GmaAffx.76142.1.S1_at	-1.95219	0.000125129	ortholog of sugar beet HS1 PRO-1 2	Glyma14g06640.1	response_to_oxidative_stress defense_response_to_bacterium,_incompatible_interaction response_to_salicylic_acid_stimulus
	Gma.2833.1.S1_s_at	-1.73845	0.0179548	basic chitinase	Glyma02g04820.1	response_to_cadmium_ion jasmonic_acid_and_ethylene-dependent_systemic_resistance,_ethylene_mediated_signaling_pathway defense_response_to_fungus
	Gma.3639.1.S1_at	-1.69882	0.00207272	HAD superfamily, subfamily IIIB acid phosphatase	Glyma03g00380.1	biological_process
	Gma.5574.1.S1_s_at	-1.62773	0.0014479	pleiotropic drug resistance 12	Glyma13g43870.3	lead_ion_transport multidrug_transport response_to_biotic_stimulus response_to_ethylene_stimulus response_to_jasmonic_acid_stimulus response_to_salicylic_acid_stimulus
	GmaAffx.80842.1.S1_at	-1.59118	0.0111172	alpha/beta-Hydrolases superfamily protein	Glyma06g19900.1	defense_response plant-type_hypersensitive_response lipid_metabolic_process systemic_acquired_resistance systemic_acquired_resistance,_salicylic_acid_mediated_signaling_pathway response_to_singlet_oxygen response_to_hypoxia regulation_of_hydrogen_peroxide_metabolic_process regulation_of_hydrogen_peroxide_metabolic_process
	Gma.6075.1.S1_at	-1.55737	0.0054	NDR1/HIN1-like 1	Glyma19g38600.1	defense_response_to_virus
	GmaAffx.91241.1.S1_at	-1.55559	0.0138788	Disease resistance-responsive (dirigent-like protein) family protein	Glyma03g05530.1	defense_response lignan_biosynthetic_process
	Developement - 3
	Identification	Log2(FC)	Pvalue	Description	Phytozome	Gene ontology
	GmaAffx.53274.1.S1_at	-2.07533	0.000517199	Plant protein 1589 of unknown function	Glyma03g33110.1	developmental_process
	GmaAffx.88693.1.A1_at	-1.82357	0.000154734	phytosulfokine 4 precursor	Glyma20g27220.1	cell_proliferation cell_differentiation organ_morphogenesis
	Gma.10775.2.S1_s_at	-1.70688	0.00907274	expansin A8	Glyma11g26240.1	syncytium_formation unidimensional_cell_growth plant-type_cell_wall_modification_during_multidimensional_cell_growth plant-type_cell_wall_loosening
	DNA/RNA Nucleus - 2
	Identification	Log2(FC)	Pvalue	Description	Phytozome	Gene ontology
	Gma.5876.1.A1_at	-2.20982	2.81335e-05	bifunctional nuclease i	Glyma15g07430.1	DNA_catabolic_process
	GmaAffx.69694.1.S1_at	-1.6727	0.0135173	Phosphorylase superfamily protein	Glyma07g09220.3	nucleoside_metabolic_process
	Energy - 3
	Identification	Log2(FC)	Pvalue	Description	Phytozome	Gene ontology
	GmaAffx.28886.1.A1_at	-3.01359	0.00590085	NADH-Ubiquinone/plastoquinone (complex I) protein	Glyma01g40960.1	ATP_synthesis_coupled_electron_transport
	GmaAffx.28886.1.S1_at	-2.11971	0.0317992	NADH-Ubiquinone/plastoquinone (complex I) protein	Glyma01g40960.1	ATP_synthesis_coupled_electron_transport
	Gma.17089.1.A1_at	-1.67804	8.48913e-05	RAB GTPase homolog 1C	Glyma17g15550.2	protein_transport small_GTPase_mediated_signal_transduction regulation_of_transcription,_DNA-dependent
	Homone Response / Hormone - 9
	Identification	Log2(FC)	Pvalue	Description	Phytozome	Gene ontology
				Auxin - 4
	Gma.4933.1.A1_at	-2.74648	2.06095e-05	nodulin MtN21 /EamA-like transporter family protein	Glyma13g25890.1	0
	Gma.2115.1.S1_at	-2.55343	2.50258e-05	indole-3-acetic acid inducible 19	Glyma08g22190.1	gravitropism phototropism response_to_auxin_stimulus
	Gma.1411.2.S1_at	-2.44219	0.000100267	phytochrome-associated protein 2	Glyma05g35640.1	regulation_of_translation response_to_auxin_stimulus
	Gma.102.1.S1_at	-2.26084	0.000328606	nodulin MtN21 /EamA-like transporter family protein	Glyma06g12840.1	0
				Ethylene - 1
	Gma.6009.1.S1_s_at	-1.72661	0.00272176	erf domain protein 9	Glyma06g44430.1	regulation_of_transcription,_DNA-dependent ethylene_mediated_signaling_pathway
				Jasmonic acid - 4
	Gma.2382.1.S1_s_at	-2.24544	0.00247068	lipoxygenase 2	Glyma02g26160.1	response_to_water_deprivation jasmonic_acid_biosynthetic_process response_to_wounding response_to_jasmonic_acid_stimulus response_to_other_organism
	Gma.3893.3.S1_at	-1.60338	0.00125538	jasmonate-zim-domain protein 1	Glyma13g17180.1	jasmonic_acid_mediated_signaling_pathway pollen_development flower_development response_to_jasmonic_acid_stimulus defense_response_to_bacterium
	GmaAffx.52159.1.S1_at	-1.59619	0.00228536	jasmonate-zim-domain protein 1	Glyma13g17180.1	jasmonic_acid_mediated_signaling_pathway pollen_development flower_development response_to_jasmonic_acid_stimulus defense_response_to_bacterium
	Gma.2382.1.S1_at	-1.59046	0.0119128	lipoxygenase 2	Glyma02g26160.1	response_to_water_deprivation jasmonic_acid_biosynthetic_process response_to_wounding response_to_jasmonic_acid_stimulus response_to_other_organism
	Lipid Metabolic Process - 1
	Identification	Log2(FC)	Pvalue	Description	Phytozome	Gene ontology
				Catabolic process - 1
	GmaAffx.91805.1.S1_s_at	-1.83456	0.000757152	GDSL-motif lipase 5	Glyma15g41840.1	lipid_metabolic_process
	Others - 7
	Identification	Log2(FC)	Pvalue	Description	Phytozome	Gene ontology
	Gma.3136.1.S1_at	-2.60963	3.27134e-06	cytochrome P450, family 82, subfamily C, polypeptide 4	Glyma13g04670.1	0
	GmaAffx.3778.1.S1_at	-2.34067	0.000479415	FASCICLIN-like arabinogalactan-protein 11	Glyma05g29440.1	0
	Gma.5529.1.S1_at	-1.94382	0.000448992	NAD(P)-linked oxidoreductase superfamily protein	Glyma14g00870.1	0
	Gma.5170.1.A1_at	-1.79653	0.000439668	soluble N-ethylmaleimide-sensitive factor adaptor protein 33	Glyma17g08450.1	membrane_fusion response_to_mechanical_stimulus vesicle-mediated_transport cytokinesis_by_cell_plate_formation response_to_other_organism
	GmaAffx.91944.1.S1_s_at	-1.78981	0.000411862	NAD(P)-linked oxidoreductase superfamily protein	Glyma02g47750.1	0
	Gma.3518.1.S1_at	-1.576	0.000877374	glutamine synthase clone R1	Glyma11g33560.3	nitrate_assimilation
	GmaAffx.47518.1.S1_at	-1.53761	0.0005365	F-box family protein	Glyma12g31200.1	biological_process
	Protein Modification Process - 1
	Identification	Log2(FC)	Pvalue	Description	Phytozome	Gene ontology
	GmaAffx.93424.1.S1_x_at	-1.65997	0.0116641	ubiquitin 4	Glyma10g05830.1	protein_modification_process ubiquitin-dependent_protein_catabolic_process response_to_UV-B
	Regulation of transcription / transcription factor - 14
	Identification	Log2(FC)	Pvalue	Description	Phytozome	Gene ontology
	GmaAffx.92964.1.S1_at	-2.4896	0.000474508	myb domain protein 62	Glyma08g04670.1	regulation_of_transcription,_DNA-dependent response_to_salicylic_acid_stimulus
	GmaAffx.6438.1.S1_at	-2.19353	0.00145149	WRKY DNA-binding protein 33	Glyma11g29720.1	response_to_cold response_to_water_deprivation response_to_heat response_to_osmotic_stress response_to_salt_stress regulation_of_transcription,_DNA-dependent defense_response_to_bacterium camalexin_biosynthetic_process camalexin_biosynthetic_process defense_response_to_fungus
	Gma.17534.1.S1_at	-2.15272	7.21331e-05	C2H2-like zinc finger protein	Glyma10g44160.1	regulation_of_transcription
	Gma.744.1.S1_at	-1.92911	0.000224905	WRKY family transcription factor	Glyma01g43420.1	regulation_of_transcription,_DNA-dependent defense_response_to_bacterium,_incompatible_interaction positive_regulation_of_transcription regulation_of_defense_response
	Gma.3609.1.S1_at	-1.83669	0.000283135	basic helix-loop-helix (bHLH) DNA-binding superfamily protein	Glyma07g02120.3	regulation_of_transcription
	GmaAffx.6478.1.S1_s_at	-1.75481	0.000829776	WRKY DNA-binding protein 11	Glyma13g00380.1	regulation_of_transcription,_DNA-dependent defense_response_to_bacterium
	GmaAffx.16227.1.S1_at	-1.70856	0.000245351	AP2/B3 transcription factor family protein	Glyma10g34760.1	regulation_of_transcription,_DNA-dependent
	GmaAffx.12694.1.S1_at	-1.68718	5.15236e-05	myb domain protein 4	Glyma06g16820.1	response_to_salt_stress regulation_of_transcription,_DNA-dependent response_to_abscisic_acid_stimulus response_to_auxin_stimulus response_to_ethylene_stimulus response_to_gibberellin_stimulus response_to_jasmonic_acid_stimulus response_to_salicylic_acid_stimulus response_to_salicylic_acid_stimulus
	Gma.3504.1.S1_at	-1.6831	0.000475489	WRKY DNA-binding protein 11	Glyma17g06450.1	regulation_of_transcription,_DNA-dependent defense_response_to_bacterium
	GmaAffx.60895.1.S1_s_at	-1.63707	0.00119944	myb domain protein 61	Glyma10g28250.1	regulation_of_transcription,_DNA-dependent response_to_auxin_stimulus regulation_of_stomatal_movement seed_coat_development
	GmaAffx.84569.1.S1_at	-1.58543	0.00034529	NAC domain containing protein 2	Glyma13g35560.1	multicellular_organismal_development
	GmaAffx.32328.1.A1_at	-1.56203	0.001407	NAC domain containing protein 1	Glyma08g18470.1	multicellular_organismal_development response_to_salt_stress response_to_auxin_stimulus response_to_ethylene_stimulus auxin_mediated_signaling_pathway primary_shoot_apical_meristem_specification lateral_root_development
	GmaAffx.89077.1.A1_s_at	-1.56071	0.00024715	nuclear factor Y, subunit C2	Glyma08g17630.1	regulation_of_transcription,_DNA-dependent
	GmaAffx.74525.2.S1_at	-1.5271	0.0138268	WRKY DNA-binding protein 51	Glyma08g15050.1	regulation_of_transcription,_DNA-dependent
	Resp. to Abiotic Stimulus - 20
	Identification	Log2(FC)	Pvalue	Description	Phytozome	Gene ontology
	Gma.8490.1.S1_at	-2.83373	0.000222778	thiazole biosynthetic enzyme, chloroplast (ARA6) (THI1) (THI4)	Glyma06g42080.1	response_to_DNA_damage_stimulus response_to_cold thiamin_biosynthetic_process oxazole_or_thiazole_biosynthetic_process
	Gma.8489.1.S1_s_at	-2.50031	0.000823233	thiazole biosynthetic enzyme, chloroplast (ARA6) (THI1) (THI4)	Glyma12g16380.2	response_to_DNA_damage_stimulus response_to_cold thiamin_biosynthetic_process oxazole_or_thiazole_biosynthetic_process
	GmaAffx.30065.1.S1_at	-2.49858	0.00272912	DNAJ heat shock N-terminal domain-containing protein	Glyma20g00450.1	protein_folding
	Gma.8489.1.S1_at	-2.33864	0.000187775	thiazole biosynthetic enzyme, chloroplast (ARA6) (THI1) (THI4)	Glyma12g16380.2	response_to_DNA_damage_stimulus response_to_cold thiamin_biosynthetic_process oxazole_or_thiazole_biosynthetic_process
	Gma.1299.1.S1_at	-2.28006	3.35312e-05	phosphate 2	Glyma13g31290.1	cellular_response_to_phosphate_starvation phosphate_transport phosphate_ion_homeostasis
	Gma.449.1.S1_at	-2.20325	0.000137069	glutathione S-transferase PHI 9	Glyma14g03470.1	defense_response_to_bacterium defense_response toxin_catabolic_process
	Gma.13446.1.A1_at	-2.20066	4.7598e-05	P-loop containing nucleoside triphosphate hydrolases superfamily protein	Glyma04g41060.1	0
	GmaAffx.90984.1.S1_s_at	-2.05796	1.66838e-05	RmlC-like cupins superfamily protein	Glyma19g09840.1	biological_process
	GmaAffx.45241.1.S1_at	-1.80309	0.000611414	Thioredoxin superfamily protein	Glyma14g11010.1	0
	Gma.16812.1.S1_x_at	-1.76663	0.000955559	Peroxidase superfamily protein	Glyma15g13500.1	response_to_salt_stress
	Gma.11179.1.S1_s_at	-1.75583	0.000176325	heat shock cognate protein 70-1	Glyma03g32850.2	response_to_cadmium_ion response_to_cold response_to_heat protein_folding response_to_virus
	GmaAffx.48438.1.S1_at	-1.68621	0.00172269	Chaperone DnaJ-domain superfamily protein	Glyma14g01440.1	protein_folding
	Gma.11115.2.S1_s_at	-1.66967	0.000522597	heat shock protein 70	Glyma11g14950.1	response_to_cadmium_ion response_to_heat protein_folding response_to_bacterium response_to_high_light_intensity response_to_virus response_to_hydrogen_peroxide
	Gma.8824.1.A1_at	-1.64337	0.000108936	Peroxidase superfamily protein	Glyma11g06180.1	response_to_oxidative_stress
	Gma.16603.1.S1_at	-1.59855	0.000630224	heat shock transcription factor B2A	Glyma16g32070.1	0
	Gma.7796.1.S1_at	-1.59467	0.000826014	Chaperone DnaJ-domain superfamily protein	Glyma01g37090.1	protein_folding
	Gma.11179.1.S1_at	-1.59319	0.000612068	heat shock cognate protein 70-1	Glyma03g32850.2	response_to_cadmium_ion response_to_cold response_to_heat protein_folding response_to_virus
	Gma.11179.1.S1_x_at	-1.58119	0.000531266	heat shock cognate protein 70-1	Glyma03g32850.2	response_to_cadmium_ion response_to_cold response_to_heat protein_folding response_to_virus
	Gma.11115.2.S1_at	-1.57572	0.00690842	heat shock protein 70	Glyma11g14950.1	response_to_cadmium_ion response_to_heat protein_folding response_to_bacterium response_to_high_light_intensity response_to_virus response_to_hydrogen_peroxide
	Gma.25.1.S1_at	-1.55958	8.22742e-05	winged-helix DNA-binding transcription factor family protein	Glyma01g42640.1	0
	Signaling - 3
	Identification	Log2(FC)	Pvalue	Description	Phytozome	Gene ontology
	GmaAffx.24529.1.S1_at	-2.03812	0.0010344	Leucine-rich repeat receptor-like protein kinase family protein	Glyma12g00960.1	protein_amino_acid_phosphorylation
	GmaAffx.12269.1.S1_at	-1.92851	0.000865433	STRUBBELIG-receptor family 8	Glyma15g11820.1	protein_amino_acid_phosphorylation
	GmaAffx.90059.1.S1_s_at	-1.85264	0.000175507	disease resistance family protein / LRR family protein	Glyma09g40860.1	defense_response signal_transduction defense_response_to_fungus
	Structural -3
	Identification	Log2(FC)	Pvalue	Description	Phytozome	Gene ontology
	Gma.10216.1.S1_a_at	-2.36518	0.00144495	O-methyltransferase 1	Glyma07g05480.1	lignin_biosynthetic_process flavonol_biosynthetic_process
	GmaAffx.18924.1.S1_at	-1.94023	0.00294552	homogentisate phytyltransferase 1	Glyma01g33070.2	cell_wall_organization unsaturated_fatty_acid_biosynthetic_process response_to_temperature_stimulus fat-soluble_vitamin_biosynthetic_process phloem_loading vitamin_E_biosynthetic_process regulation_of_defense_response
	Gma.602.1.S1_at	-1.59836	0.0205615	Ribosomal protein L4/L1 family	Glyma03g33460.1	translation
	Transport - 5
	Identification	Log2(FC)	Pvalue	Description	Phytozome	Gene ontology
	Gma.1231.1.S1_at	-3.57162	0.000140831	inositol transporter 1	Glyma20g39040.1	myo-inositol_transport
	Gma.13746.1.A1_at	-1.93525	0.000996123	blue-copper-binding protein	Glyma08g22680.1	aluminum_ion_transport response_to_oxidative_stress response_to_absence_of_light response_to_wounding
	GmaAffx.1338.1.S1_at	-1.5933	0.00128793	syntaxin of plants 121	Glyma02g35210.1	defense_response intracellular_protein_transport membrane_fusion protein_targeting_to_membrane response_to_fungus jasmonic_acid_mediated_signaling_pathway salicylic_acid_mediated_signaling_pathway response_to_abscisic_acid_stimulus response_to_abscisic_acid_stimulus defense_response_to_fungus negative_regulation_of_cellular_defense_response negative_regulation_of_defense_response regulation_of_pl…
	Gma.13027.1.A1_at	-1.54643	0.000158824	Transmembrane amino acid transporter family protein	Glyma11g35080.1	amino_acid_transport response_to_nematode response_to_auxin_stimulus response_to_ethylene_stimulus auxin_polar_transport positive_gravitropism establishment_of_planar_polarity root_hair_cell_differentiation root_hair_cell_differentiation
	GmaAffx.20847.1.S1_at	-1.5162	0.000160459	Nucleotide-sugar transporter family protein	Glyma09g09220.1
	GO uncharacterized - 35
	Identification	Log2(FC)	Pvalue	Description	Phytozome	Gene ontology
	Gma.4624.1.S1_s_at	-3.06082	0.000525377		Glyma11g12650.5
	GmaAffx.88979.1.A1_s_at	-3.04528	1.94645e-05		Glyma15g42800.1
	GmaAffx.81457.1.S1_s_at	-2.59762	0.000561853		Glyma16g26990.1
	GmaAffx.78635.1.S1_at	-2.39956	0.00242521		Glyma07g04000.1
	GmaAffx.42925.1.S1_s_at	-2.37619	0.000166838	cytochrome P450, family 76, subfamily C, polypeptide 4	Glyma10g34460.1	0
	Gma.5947.1.S1_s_at	-2.32556	0.000691725		Glyma09g04530.1
	GmaAffx.79779.1.S1_at	-2.16948	0.000100267		Glyma08g22370.1
	Gma.5203.1.S1_at	-2.16234	0.000939693	Chaperonin-like RbcX protein	Glyma15g11800.1	0
	GmaAffx.61404.1.A1_at	-2.06778	0.000115805		Glyma13g33090.1
	Gma.4628.1.S1_at	-2.03406	0.000130527	cytochrome P450, family 76, subfamily C, polypeptide 4	Glyma10g34460.1	0
	GmaAffx.28582.1.S1_at	-2.02723	0.00290103		Glyma09g04170.1
	Gma.10654.1.S1_at	-2.00294	0.00012382	Major facilitator superfamily protein	Glyma06g17760.1	0
	GmaAffx.11631.1.S1_at	-1.96702	8.78355e-05		Glyma13g21220.1
	Gma.10756.1.S1_s_at	-1.94155	0.000134289		Glyma11g08570.1
	GmaAffx.32765.1.S1_at	-1.93261	0.00146065		Glyma17g35110.1
	GmaAffx.18040.1.S1_s_at	-1.9206	0.00222549		Glyma09g04520.1
	Gma.2772.1.S1_at	-1.90857	4.79252e-05		Glyma13g33470.1
	GmaAffx.3758.1.S1_at	-1.87939	0.000345944		Glyma08g08860.1
	GmaAffx.42044.2.S1_at	-1.82524	0.00207272	MYB-like 102	Glyma08g06440.1	GO:0006970 GO:0009611 GO:0009651 GO:0009737 GO:0045449
	Gma.13298.1.S1_s_at	-1.8118	0.00125472		Glyma02g47310.1
	Gma.9781.1.S1_at	-1.79516	0.000834683		Glyma11g12690.1
	Gma.6555.1.S1_at	-1.78658	0.000939693	Auxin-responsive family protein	Glyma07g39630.1	multicellular_organismal_development
	Gma.4746.1.A1_s_at	-1.78262	0.00185894	Cupredoxin superfamily protein	Glyma05g14800.1	0
	GmaAffx.54553.1.S1_at	-1.74179	0.00053879		Glyma20g01670.1
	Gma.10836.1.S1_at	-1.74045	0.00045717		Glyma08g16810.1
	GmaAffx.93575.1.S1_s_at	-1.72518	0.00676088		Glyma07g16420.1
	Gma.15247.2.A1_at	-1.70429	0.006614		Glyma20g33250.1
	Gma.16152.1.S1_at	-1.67665	0.00342706		Glyma14g01450.1
	GmaAffx.53370.1.S1_at	-1.63429	0.000544678		Glyma17g17310.1
	GmaAffx.636.1.S1_at	-1.62687	0.000193991		Glyma03g35400.1
	Gma.11672.1.S1_at	-1.60812	0.000336294		Glyma15g01100.2
	GmaAffx.92098.1.S1_at	-1.60454	0.000535846		Glyma06g47750.1
	Gma.9710.1.A1_at	-1.55281	0.00381962	Sulfite exporter TauE/SafE family protein	Glyma01g38130.1	0
	Gma.17115.1.S1_at	-1.53863	0.016308		Glyma08g02560.1
	Gma.16976.1.S1_s_at	-1.52845	0.0018506		Glyma06g14910.1
	(B) 35S::BiP-4 (-1,0)21d-35S::BiP-4irr-specific down-regulated genes in comparison with WT(-1,0)19d-Wtirr
