# Supplementary material for: The Molecular Chaperone Binding Protein BiP Prevents Leaf Dehydration-Induced Cellular Homeostasis Disruption
Source: PLoS One. 2014 Jan 29;9(1):e86661. doi: 10.1371/journal.pone.0086661 (PMC3906070; doi:10.1371/journal.pone.0086661)
Supplement: Table S20 — (A) 35S::BiP-4(−1,6)25d-WTIrri- and (B) 35S::BiP-4(−1,6)25d-35S::BiP-4Irri-specific up-regulated genes in comparison with WT(−1,7)23d–Wtirrigated. (XLSX) [file pone.0086661.s021.xlsx]

## Sheet: BiP25(-1,6)up
	Table S20. (A) 35S::BiP-4(-1.6)25d-WTIrri- and (B) 35S::BiP-4(-1.6)25d-35S::BiP-4Irri-specific up-regulated genes in comparison with WT(-1.7)23d--Wtirrigated.
	(A) 35S::BiP-4(-1.6)25d-WTIrri-specific up-regulated genes in comparison with WT(-1.7)23d--Wtirrigated.
	Amino Acid Metabolic Process - 15
	Identification	Log2(FC)	Pvalue	Description	Phytozome	Gene ontology
				Biosynthetic process - 9
	GmaAffx.82465.1.S1_at	2.9063	0.000129218	alanine--glyoxylate aminotransferase 2 homolog 1, mitochondrial-like	Glyma05g31630.1	response_to_cadmium_ion
	Gma.3405.2.S1_s_at	2.63201	1.9628e-06	branched-chain-amino-acid aminotransferase 2, chloroplastic-like	Glyma06g05280.5	branched_chain_family_amino_acid_metabolic_process metabolic_process
	GmaAffx.61931.1.S1_at	2.61225	0.000143285	alanine--glyoxylate aminotransferase 2 homolog 3, mitochondrial-like	Glyma18g44250.1
	Gma.4333.1.S1_at	2.33994	1.32489e-05	glutamate synthase [NADH], amyloplastic-like	Glyma04g41540.1	response_to_cadmium_ion glutamate_biosynthetic_process nitrate_assimilation
	Gma.18005.3.S1_at	1.891	0.00273926	glutamate synthase [NADH], amyloplastic-like	Glyma04g41540.1	response_to_cadmium_ion glutamate_biosynthetic_process nitrate_assimilation
	GmaAffx.90764.1.S1_at	1.85171	0.00455943	3-phosphoshikimate 1-carboxyvinyltransferase, chloroplastic-like	Glyma03g03190.2	aromatic_amino_acid_family_biosynthetic_process chorismate_biosynthetic_process glyphosate_metabolic_process
	Gma.17311.1.A1_s_at	1.80708	0.00113761	arogenate dehydratase/prephenate dehydratase 2, chloroplastic-like	Glyma12g07720.5	L-phenylalanine_biosynthetic_process
	GmaAffx.87494.1.S1_at	1.62916	0.000128727	glutamate-rich WD repeat-containing protein 1-like	Glyma05g28040.1	biological_process
	GmaAffx.93082.1.S1_at	1.57637	0.000128237	3-phosphoshikimate 1-carboxyvinyltransferase, chloroplastic-like	Glyma03g03190.2	aromatic_amino_acid_family_biosynthetic_process chorismate_biosynthetic_process glyphosate_metabolic_process
				Catabolic process - 5
	GmaAffx.84961.1.S1_at	2.47075	0.000124311	sphingosine-1-phosphate lyase-like	Glyma18g52070.1	amino_acid_metabolic_process sphingolipid_catabolic_process
	GmaAffx.93457.1.S1_s_at	2.39928	3.33677e-05	putative glutamine amidotransferase-like protein RP404-like	Glyma18g53170.1	glutamine_metabolic_process
	GmaAffx.6841.2.S1_at	2.12694	6.31369e-05	methionine gamma-lyase-like	Glyma13g10360.1	amino_acid_metabolic_process methionine_catabolic_process_via_2-oxobutanoate
	Gma.2588.1.S1_at	1.8232	0.00142941	sphingosine-1-phosphate lyase-like	Glyma18g52070.1	amino_acid_metabolic_process sphingolipid_catabolic_process
	Gma.2819.2.S1_at	1.77529	0.000325498	probable phenylalanyl-tRNA synthetase beta chain-like	Glyma05g07640.2	phenylalanyl-tRNA_aminoacylation
				Signaling - 1
	GmaAffx.77634.1.S1_at	1.50692	0.00113924	glutamate receptor 2.7-like	Glyma13g30620.1	cellular_calcium_ion_homeostasis response_to_light_stimulus
	Biological Process/Metabolic process - 185
	Identification	Log2(FC)	Pvalue	Description	Phytozome	Gene ontology
	GmaAffx.40455.1.S1_at	7.13338	1.63567e-07	glucose and ribitol dehydrogenase homolog 1-like	Glyma03g39870.2	metabolic_process
	GmaAffx.40455.2.S1_s_at	6.45519	0	glucose and ribitol dehydrogenase homolog 1-like	Glyma03g39870.2	metabolic_process
	GmaAffx.672.1.A1_s_at	5.18073	1.63567e-07	Kunitz family trypsin and protease inhibitor protein	Glyma08g25510.1	biological_process
	GmaAffx.93545.1.S1_at	4.66616	1.63567e-07	Kunitz family trypsin and protease inhibitor protein	Glyma08g25510.1	biological_process
	GmaAffx.60873.1.S1_at	4.32456	2.12637e-06	Plant neutral invertase family protein	Glyma17g04160.2	biological_process
	Gma.3713.1.S1_s_at	3.84586	1.01412e-05	alpha-amylase/subtilisin inhibitor-like	Glyma15g27660.1	biological_process
	Gma.1746.1.S1_s_at	3.67029	1.93009e-05	isocitrate lyase 2-like	Glyma06g45950.1	metabolic_process
	GmaAffx.50515.1.S1_at	3.661	0.00165072	sieve element occlusion s	Glyma20g34670.1	biological_process
	GmaAffx.64967.2.S1_s_at	3.50936	9.73224e-05	2-oxoglutarate (2OG) and Fe(II)-dependent oxygenase superfamily protein	Glyma15g40890.1	biological_process
	GmaAffx.37677.1.S1_s_at	3.11348	1.34125e-05	2-hydroxyisoflavanone dehydratase	Glyma01g45020.1	metabolic_process
	GmaAffx.71575.1.S1_at	3.07626	1.81559e-05	HXXXD-type acyl-transferase family protein	Glyma04g04240.1	biological_process
	Gma.6193.2.S1_at	3.02409	5.72485e-06	UPF0414 transmembrane protein C20orf30 homolog	Glyma13g00350.1	biological_process
	Gma.12160.1.S1_at	2.99073	9.96123e-05	probable chlorophyll(ide) b reductase NYC1, chloroplastic-like	Glyma09g32370.1	metabolic_process
	GmaAffx.64967.2.S1_at	2.98306	5.23415e-06	2-oxoglutarate (2OG) and Fe(II)-dependent oxygenase superfamily protein	Glyma15g40890.1	biological_process
	GmaAffx.92949.1.S1_at	2.94935	3.22227e-05	peroxisomal adenine nucleotide carrier 1	Glyma02g11800.1	biological_process
	GmaAffx.78381.1.S1_at	2.92562	6.37912e-06	Plant neutral invertase family protein	Glyma17g04160.2	biological_process
	GmaAffx.29028.1.A1_at	2.88709	1.37396e-05	Putative thiol-disulphide oxidoreductase DCC	Glyma04g35040.1	biological_process
	GmaAffx.26561.1.S1_at	2.87602	0.00055531	peroxisomal fatty acid beta-oxidation multifunctional protein	Glyma07g37570.1	biological_process
	Gma.12160.1.S1_a_at	2.78659	0.000282317	probable chlorophyll(ide) b reductase NYC1, chloroplastic-like	Glyma09g32370.1	metabolic_process
	Gma.9866.1.S1_at	2.73448	0.00112452	L-ascorbate oxidase homolog	Glyma11g10320.1
	Gma.11021.2.S1_x_at	2.70323	5.54492e-05	Nascent polypeptide-associated complex subunit alpha-like protein 2-like	Glyma04g40550.3	biological_process
	Gma.406.4.S1_s_at	2.67732	0.0061969	S-adenosylmethionine synthase 1-like	Glyma19g40810.1	biological_process
	GmaAffx.23850.2.S1_at	2.67331	8.50549e-06	stem-specific protein TSJT1-like	Glyma15g07930.1	biological_process
	Gma.406.5.S1_s_at	2.65424	0.00565729	S-adenosylmethionine synthase 1-like	Glyma03g38190.2	biological_process
	Gma.13166.3.S1_at	2.6378	6.23191e-05	probable cytokinin riboside 5'-monophosphate phosphoribohydrolase LOGL6-like	Glyma04g02750.1	biological_process
	GmaAffx.89635.1.A1_s_at	2.62738	6.23191e-05	stem 28 kDa glycoprotein-like	Glyma08g21390.1	biological_process
	Gma.16654.2.S1_at	2.58434	0.000437051	Coenzyme Q-binding protein COQ10 homolog B, mitochondrial-like	Glyma06g04320.1	biological_process
	GmaAffx.28667.1.S1_at	2.58252	1.12861e-05	alcohol dehydrogenase 1-like	Glyma14g27940.1	biological_process
	GmaAffx.78997.1.S1_at	2.53853	2.58436e-05	Protein of unknown function (duplicated DUF1399)	Glyma02g38190.1	biological_process
	Gma.1248.1.S1_s_at	2.52127	5.4795e-05	nod33 protein	Glyma10g39450.1	metabolic_process
	GmaAffx.93120.1.S1_at	2.46926	0.00204671	UPF0160 protein MYG1, mitochondrial-like	Glyma01g24650.1	biological_process
	GmaAffx.43343.3.S1_s_at	2.46803	2.96056e-05	2-hydroxyisoflavanone dehydratase	Glyma01g45020.1	metabolic_process
	Gma.3139.1.S1_s_at	2.42063	0.000602581	aspartate aminotransferase glyoxysomal isozyme AAT1 precursor	Glyma06g08670.1	biological_process
	Gma.9696.1.S1_at	2.41639	0.000314867	Stress responsive A/B Barrel Domain	Glyma12g30730.1	biological_process
	GmaAffx.29533.1.S1_at	2.41387	8.93076e-05	2-oxoisovalerate dehydrogenase subunit alpha, mitochondrial-like	Glyma06g15980.1	metabolic_process
	Gma.12652.1.S1_at	2.40884	7.76944e-05	cytokinin riboside 5'-monophosphate phosphoribohydrolase LOG3-like	Glyma03g33840.2	biological_process
	Gma.12028.1.S1_at	2.40616	0.000587206	glycolipid transfer protein domain-containing protein 1-like	Glyma10g42190.1	biological_process
	GmaAffx.65157.1.S1_at	2.40453	0.000257945	hyoscyamine 6-dioxygenase-like	Glyma07g29650.1	biological_process
	Gma.9228.1.S1_at	2.34884	0.000134779	protein E6-like	Glyma13g24380.1	biological_process
	GmaAffx.93265.1.S1_s_at	2.34659	0.00185567	aspartate aminotransferase glyoxysomal isozyme AAT1 precursor	Glyma06g08670.2	biological_process
	GmaAffx.92722.1.S1_at	2.34502	8.34192e-06	2-hydroxyisoflavanone dehydratase	Glyma01g45020.1	metabolic_process
	GmaAffx.91960.1.S1_s_at	2.32448	2.568e-05	2-oxoisovalerate dehydrogenase subunit alpha, mitochondrial-like	Glyma06g12610.2	metabolic_process
	GmaAffx.33305.1.S1_at	2.31713	9.84674e-05	glycogenin-1-like	Glyma20g22700.1	biological_process
	GmaAffx.68304.1.S1_at	2.29625	6.44454e-05	Protein of unknown function (DUF1645)	Glyma14g08810.1	biological_process
	Gma.13340.1.S1_at	2.28207	3.50034e-05	UDP-glycosyltransferase 85A3-like	Glyma13g14190.1	metabolic_process
	Gma.14515.2.S1_at	2.27561	9.87945e-05	bystin-like	Glyma03g34880.2	biological_process
	GmaAffx.68456.2.S1_s_at	2.2573	3.43491e-05	isoflavone 2'-hydroxylase-like	Glyma11g05530.1
	GmaAffx.81652.1.S1_s_at	2.19762	5.11965e-05	BON1-associated protein 2-like	Glyma07g08310.1	biological_process
	Gma.10709.2.S1_a_at	2.18825	0.00183015	Peroxisomal membrane 22 kDa (Mpv17/PMP22) family protein	Glyma09g00770.1	biological_process
	Gma.2534.5.S1_s_at	2.18352	0.00011924	Ubiquitin	Glyma20g27940.1	biological_process
	GmaAffx.90614.1.S1_at	2.17888	0.000248786	plectin-related	Glyma14g04170.1	biological_process
	GmaAffx.1385.1.S1_at	2.17682	5.08694e-05	Protein of unknown function (DUF567)	Glyma17g05630.1	biological_process
	GmaAffx.78806.1.S1_s_at	2.1727	0.000130527	inter-alpha-trypsin inhibitor heavy chain-related	Glyma13g17130.4	biological_process
	Gma.16980.1.S1_at	2.15311	0.0001935	zinc finger CCCH domain-containing protein 3-like	Glyma14g05460.2	biological_process
	GmaAffx.91437.1.S1_s_at	2.12256	2.71521e-05	probable calcium-binding protein CML49-like	Glyma10g16040.1	biological_process
	GmaAffx.13843.2.S1_s_at	2.12178	0.000797553	Protein of unknown function (DUF760)	Glyma16g10780.1	biological_process
	GmaAffx.56020.1.S1_at	2.1177	0.00179907	Protein of unknown function (DUF506)	Glyma02g16140.1	biological_process
	Gma.4188.3.S1_a_at	2.10341	0.00393379	DUF246 domain-containing protein At1g04910-like	Glyma01g02850.2	biological_process
	GmaAffx.69330.1.S1_at	2.09937	0.000201678	U-box domain-containing protein 2-like	Glyma07g39640.1	biological_process
	GmaAffx.63550.1.S1_at	2.09868	7.16424e-05	WD repeat-containing protein 70-like	Glyma19g35280.1	biological_process
	GmaAffx.78806.2.S1_at	2.09328	0.000662447	inter-alpha-trypsin inhibitor heavy chain-related	Glyma13g17130.4	biological_process
	GmaAffx.53069.1.S1_at	2.09163	0.000864779	P-loop containing nucleoside triphosphate hydrolases superfamily protein	Glyma18g32910.1	biological_process
	GmaAffx.82653.1.S1_at	2.09114	0.000159805	nodal modulator 1-like	Glyma19g40520.2	biological_process
	Gma.16657.2.S1_at	2.0865	0.000291804	Transducin/WD40 repeat-like superfamily protein	Glyma02g38500.2	biological_process
	Gma.7437.1.S1_at	2.06573	0.000237336	Protein of unknown function (DUF3511)	Glyma07g00960.1	biological_process
	GmaAffx.66646.1.S1_at	2.04698	0.0113988	calmodulin-binding transcription activator 2-like	Glyma05g24430.1	biological_process
	GmaAffx.78987.1.S1_at	2.0408	1.01412e-05	arabinogalactan peptide 22-like	Glyma09g32200.1	biological_process
	GmaAffx.46432.1.S1_at	2.04075	0.000474672	probable nucleolar protein 5-2-like	Glyma12g04400.2	biological_process
	GmaAffx.50831.1.S1_at	2.03013	0.00646728	probable ATP-dependent RNA helicase DHX36-like	Glyma10g10180.1	biological_process
	Gma.1270.1.S1_at	2.01516	0.000109426	GATA type zinc finger transcription factor family protein	Glyma17g35290.1	biological_process
	GmaAffx.32186.1.S1_at	2.00271	2.63343e-05	long-chain-fatty-acid--CoA ligase FadD15-like	Glyma11g36690.1	metabolic_process
	Gma.3888.3.S1_a_at	1.99429	0.00467033	inositol oxygenase 1-like	Glyma08g21300.1	biological_process
	GmaAffx.47978.1.S1_at	1.99367	1.34125e-05	Pyridoxal phosphate phosphatase-related protein	Glyma08g20800.1	metabolic_process
	Gma.4990.1.A1_at	1.97799	0.000735561	formimidoyltransferase-cyclodeaminase-like	Glyma01g09900.2	metabolic_process
	Gma.12381.1.S1_at	1.97775	0.00137642	hypersensitive-induced response protein 1-like	Glyma19g02370.3	biological_process
	GmaAffx.87925.1.S1_s_at	1.97722	0.00137102	DCN1-like protein 5-like	Glyma17g11180.1	biological_process
	GmaAffx.92118.1.S1_s_at	1.97374	0.000130199	ankyrin repeat family protein	Glyma06g04800.1	biological_process
	Gma.12381.1.S1_x_at	1.96933	0.00117147	hypersensitive-induced response protein 1-like	Glyma19g02370.3	biological_process
	Gma.2751.1.S1_at	1.94622	0.000999558	Protein of unknown function (DUF 3339)	Glyma11g36910.1	biological_process
	GmaAffx.82653.2.S1_at	1.93598	0.000249767	nodal modulator 1-like	Glyma03g37930.2
	GmaAffx.31543.1.S1_at	1.93067	8.19471e-05	peroxisomal (S)-2-hydroxy-acid oxidase GLO1-like	Glyma08g10250.2	metabolic_process
	Gma.7880.1.S1_at	1.927	0.000437869	Sieve element occlusion s	Glyma20g34670.1	biological_process
	GmaAffx.92921.1.S1_at	1.92524	0.00179482	UDP-glycosyltransferase 83A1-like	Glyma08g26840.1	metabolic_process
	Gma.7286.1.S1_at	1.91455	1.39032e-05	glyoxysomal fatty acid beta-oxidation multifunctional protein MFP-a-like	Glyma17g03080.1	biological_process
	Gma.15618.1.A1_at	1.90915	0.000884571	Actin cross-linking protein	Glyma08g40620.1	biological_process
	GmaAffx.80899.1.S1_at	1.89898	0.000302436	cytokinin riboside 5'-monophosphate phosphoribohydrolase LOG1-like	Glyma17g37660.1	biological_process
	GmaAffx.92161.1.S1_s_at	1.8699	0.0217392	peroxisomal 3-ketoacyl-CoA thiolase	Glyma10g24590.3	biological_process
	Gma.16392.2.S1_at	1.86425	0.00208074	BTB/POZ domain-containing protein At1g55760-like	Glyma18g08140.1	biological_process
	GmaAffx.36562.1.S1_at	1.8602	1.06319e-05	DUF246 domain-containing protein At1g04910-like	Glyma07g34400.1	biological_process
	Gma.12809.1.A1_at	1.84927	7.27873e-05	RNA-binding (RRM/RBD/RNP motifs) family protein	Glyma08g09290.1	biological_process
	GmaAffx.70589.1.S1_at	1.8478	1.01412e-05	protein IQ-DOMAIN 1-like	Glyma19g36270.2	biological_process
	GmaAffx.82659.1.S1_at	1.84668	0.00078643	TRS120	Glyma17g33020.1	biological_process
	GmaAffx.80218.3.S1_at	1.84559	0.000239626	inter-alpha-trypsin inhibitor heavy chain-related	Glyma17g05580.1	biological_process
	Gma.16337.3.S1_at	1.84405	0.00022834	ARM repeat superfamily protein	Glyma06g35680.3	biological_process
	GmaAffx.27086.1.S1_at	1.83705	2.71521e-05	UDP-glycosyltransferase 75D1-like	Glyma18g00620.1	metabolic_process
	GmaAffx.45202.1.S1_at	1.8237	0.000528976	Major facilitator superfamily protein	Glyma09g12050.1	biological_process
	Gma.8323.2.S1_a_at	1.81374	0.000599473	protein phosphatase 1 regulatory subunit 7-like	Glyma05g35770.2	biological_process
	GmaAffx.22547.1.A1_at	1.81284	0.00067913	D111/G-patch domain-containing protein	Glyma13g22490.1	biological_process
	GmaAffx.40264.1.A1_s_at	1.81276	0.00237859	GRF1-interacting factor 3	Glyma07g05720.5	biological_process
	GmaAffx.27899.1.A1_at	1.80981	0.000261871	S-adenosylmethionine synthetase 2	Glyma1337s00200.1	biological_process
	GmaAffx.80340.1.S1_at	1.80165	3.2877e-05	cold regulated gene 27	Glyma17g36060.1	biological_process
	GmaAffx.92931.1.S1_at	1.79433	0.0093845	BTB/POZ and MATH domain-containing protein 2-like	Glyma02g16840.1	biological_process
	GmaAffx.54742.1.S1_at	1.79313	0.00455207	DEAD-box ATP-dependent RNA helicase 56-like	Glyma06g07280.2	biological_process
	GmaAffx.91054.1.S1_at	1.79085	0.002023	Protein of unknown function (DUF2361)	Glyma20g35300.2	biological_process
	GmaAffx.91578.1.S1_x_at	1.78988	0.0174549	Transducin/WD40 repeat-like superfamily protein	Glyma02g38500.2	biological_process
	Gma.7327.1.S1_at	1.78866	0.000481214	Protein of unknown function (DUF668)	Glyma06g02640.1	biological_process
	GmaAffx.90575.1.S1_s_at	1.77443	0.0032558	U-box domain-containing protein 2-like	Glyma07g39640.1	biological_process
	Gma.16871.1.S1_s_at	1.7731	0.000261217	arabinogalactan protein 16	Glyma11g02130.1	biological_process
	GmaAffx.58743.1.S1_at	1.76903	0.000206585	CBS domain-containing protein CBSCBSPB5-like	Glyma04g37370.3	biological_process
	Gma.6632.2.S1_at	1.76898	0.000385691	LanC-like protein 2-like	Glyma12g12330.2	biological_process
	GmaAffx.89486.1.A1_s_at	1.7551	5.23415e-06	nudix hydrolase 19, chloroplastic-like	Glyma06g24780.1	biological_process
	GmaAffx.86112.1.S1_at	1.7546	0.0353365	BTB/POZ and MATH domain-containing protein 3-like	Glyma11g34460.2	biological_process
	GmaAffx.52400.1.S1_s_at	1.74973	0.000320591	UPF0160 protein MYG1, mitochondrial-like	Glyma01g24650.1	biological_process
	Gma.10907.1.S1_s_at	1.74929	3.2877e-05	stem-specific protein TSJT1-like	Glyma15g07850.5	biological_process
	GmaAffx.58462.1.S1_at	1.74771	2.87878e-05	ankyrin repeat-containing protein At3g12360-like	Glyma20g38510.1	biological_process
	GmaAffx.36562.2.S1_at	1.74206	0.000630224	DUF246 domain-containing protein At1g04910-like	Glyma20g02130.3	biological_process
	Gma.11012.2.S1_s_at	1.73949	4.59623e-05	Calcium-binding EF-hand family protein	Glyma12g31070.1	biological_process
	GmaAffx.61594.1.A1_at	1.73629	0.0106701	UDP-glycosyltransferase 73C5-like	Glyma19g37120.1	flavonol_biosynthetic_process
	GmaAffx.76696.1.A1_at	1.73583	7.68765e-05	P-loop containing nucleoside triphosphate hydrolases superfamily protein	Glyma18g32910.1	biological_process
	GmaAffx.14915.1.S1_at	1.73321	2.04459e-05	THO complex subunit 4-like	Glyma18g04530.1	biological_process
	Gma.7428.1.S1_at	1.72301	0.00755206	agenet domain-containing protein / bromo-adjacent homology (BAH) domain-containing protein	Glyma0022s00420.1	biological_process
	GmaAffx.68580.1.S1_at	1.72232	0.00501431	DEAD-box ATP-dependent RNA helicase 30-like	Glyma17g09270.1	biological_process
	GmaAffx.90259.1.S1_at	1.71404	0.0147189	BTB/POZ and MATH domain-containing protein 2-like	Glyma10g02940.1	biological_process
	GmaAffx.59427.1.S1_at	1.71076	0.000471891	Haloacid dehalogenase-like hydrolase (HAD) superfamily protein	Glyma14g06430.1	biological_process
	GmaAffx.91617.1.S1_at	1.70446	0.000639874	Protein of unknown function (DUF1442)	Glyma05g03920.1	biological_process
	GmaAffx.51466.1.A1_at	1.70194	0.000206585	UDP-glycosyltransferase 85A3-like	Glyma13g14190.1	metabolic_process
	GmaAffx.51687.1.A1_at	1.70066	0.000138868	protein SGT1 homolog At5g65490-like	Glyma09g33210.1	biological_process
	Gma.4568.1.A1_at	1.69019	0.00113548	COBRA-like protein 7-like	Glyma17g03390.1	biological_process
	GmaAffx.58492.1.S1_s_at	1.68936	4.74345e-06	acetyl-coenzyme A synthetase-like	Glyma15g25170.1	metabolic_process
	GmaAffx.50381.1.S1_at	1.68815	0.00074145	nudix hydrolase homolog 17	Glyma05g34670.1	biological_process
	GmaAffx.46667.1.S1_at	1.68741	0.00097486	BTB/POZ domain-containing protein At2g13690-like	Glyma05g32480.1	biological_process
	GmaAffx.51369.1.S1_at	1.68384	2.1918e-05	Probable membrane-associated kinase regulator 1-like	Glyma11g00670.1	biological_process
	GmaAffx.86844.1.S1_at	1.67287	3.1732e-05	Remorin family protein	Glyma10g38080.1	biological_process
	GmaAffx.85956.1.S1_at	1.67212	0.00287387	SWIB complex BAF60b domain-containing protein	Glyma08g43590.2	biological_process
	GmaAffx.84298.1.S1_at	1.66919	0.0006438	BTB/POZ domain-containing protein At1g63850-like	Glyma11g12560.1	biological_process
	GmaAffx.53996.1.A1_at	1.65545	0.000858236	thiamin pyrophosphokinase 1-like	Glyma03g37160.1	thiamin_metabolic_process
	GmaAffx.58610.1.S1_at	1.65478	0.0100855	heterogeneous nuclear ribonucleoprotein H3-like	Glyma16g22290.1	biological_process
	GmaAffx.69369.1.S1_at	1.65417	0.000335149	Protein of unknown function (DUF604)	Glyma07g07360.1	biological_process
	Gma.16337.2.S1_at	1.64746	0.0134827	ARM repeat superfamily protein	Glyma06g35680.4	biological_process
	Gma.4239.2.S1_at	1.6461	0.000235209	UDP-glycosyltransferase 74B1-like	Glyma01g04250.1	biological_process
	GmaAffx.50910.1.S1_at	1.6453	0.000131835	golgin candidate 3-like /// golgin candidate 4-like	Glyma07g06820.1	biological_process
	Gma.6948.1.S1_at	1.64434	3.1732e-05	BON1-associated protein 2-like	Glyma07g08310.1	biological_process
	GmaAffx.27086.2.S1_at	1.64393	0.00194007	UDP-glycosyltransferase 75D1-like	Glyma18g00620.1	metabolic_process
	Gma.17365.1.S1_at	1.63979	0.00032419	SWIB complex BAF60b domain-containing protein	Glyma07g39530.1	biological_process
	GmaAffx.74348.1.S1_at	1.63816	0.0012948	Lipase/lipooxygenase, PLAT/LH2 family protein	Glyma08g11950.1	biological_process
	GmaAffx.92090.1.S1_s_at	1.62921	0.0191308	acyl-CoA synthetase family member 3, mitochondrial-like	Glyma07g02180.2	metabolic_process
	GmaAffx.10053.1.S1_s_at	1.62432	0.0103157	BTB/POZ domain-containing protein POB1-like	Glyma19g44170.1	biological_process
	Gma.2830.1.S1_at	1.62062	0.00547884	mitochondrial translocator assembly and maintenance protein 41 homolog	Glyma05g26480.1	biological_process
	Gma.8099.2.S1_at	1.61727	0.00691905	altered inheritance of mitochondria protein 32-like	Glyma19g10120.1	biological_process
	Gma.9635.1.S1_s_at	1.61388	0.00108739	primary amine oxidase-like	Glyma18g20800.1	biological_process
	GmaAffx.74550.1.S1_s_at	1.61301	0.000217381	UDP-glycosyltransferase 73C1-like	Glyma03g34480.1	biological_process
	Gma.7922.1.A1_a_at	1.61053	0.00051311	probable inactive poly [ADP-ribose] polymerase SRO5-like	Glyma05g02210.1	biological_process
	GmaAffx.67175.1.S1_at	1.61032	0.000618774	Protein of unknown function (DUF3527)	Glyma10g33370.1	biological_process
	GmaAffx.46563.1.S1_at	1.60741	0.00134468	primary amine oxidase-like	Glyma10g11680.2	biological_process
	Gma.6121.3.S1_at	1.60572	1.50482e-05	DEAD-box RNA helicase	Glyma01g01390.1	biological_process
	GmaAffx.49584.1.S1_at	1.60369	0.0277835	ankyrin repeat-containing protein At3g12360-like	Glyma20g38510.1	biological_process
	GmaAffx.6022.1.S1_at	1.60295	0.000669316	Protein of unknown function (DUF567)	Glyma15g01020.1	biological_process
	Gma.10779.1.S1_a_at	1.6006	0.000991216	L-ascorbate oxidase homolog	Glyma11g06290.3
	GmaAffx.73299.1.S1_at	1.59966	0.00749219	ankyrin repeat-containing protein At2g01680-like	Glyma05g34620.1	biological_process
	GmaAffx.82810.1.S1_at	1.59776	0.000454226	HIPL1 protein-like	Glyma04g34600.1	biological_process
	GmaAffx.37379.1.S1_at	1.59724	0.000223923	amino acid aminotransferase	Glyma03g40000.2	metabolic_process
	GmaAffx.41673.1.S1_at	1.59484	0.000120549	pentatricopeptide repeat-containing protein At4g02750-like	Glyma08g14200.1	biological_process
	GmaAffx.91645.1.S1_s_at	1.59068	0.00847637	REF/SRPP-like protein At1g67360-like	Glyma18g01000.1	biological_process
	GmaAffx.93266.1.S1_s_at	1.58463	0.000519162	RRP15-like protein-like	Glyma19g42400.3	biological_process
	GmaAffx.68962.1.S1_at	1.58294	0.00252597	WD repeat-containing protein 43-like	Glyma15g01330.1	biological_process
	GmaAffx.91639.1.S1_at	1.57843	0.00231169	alcohol dehydrogenase 1-like	Glyma14g27940.1	biological_process
	GmaAffx.76284.2.S1_at	1.57459	3.48398e-05	U-box domain-containing protein 4-like	Glyma0092s00230.1	biological_process
	GmaAffx.90950.1.S1_at	1.56296	3.2877e-05	Transducin/WD40 repeat-like superfamily protein	Glyma02g38500.2	biological_process
	GmaAffx.75534.1.S1_at	1.56269	0.00165693	protein mak16-like	Glyma06g43930.1	biological_process
	Gma.8806.1.S1_at	1.55871	0.000152281	probable S-acyltransferase At4g00840-like	Glyma03g42100.1	biological_process
	GmaAffx.58907.1.S1_s_at	1.55329	0.00492631	carboxylesterase 1-like	Glyma16g32560.1	metabolic_process
	GmaAffx.33796.2.S1_at	1.55065	0.000253038	zinc finger protein 845-like /// zinc finger protein 84-like	Glyma02g46240.1	biological_process
	Gma.6609.1.S1_at	1.55041	0.000307997	golgin candidate 4-like	Glyma16g03400.1	biological_process
	GmaAffx.230.2.S1_at	1.54376	9.09433e-05	P-loop containing nucleoside triphosphate hydrolases superfamily protein	Glyma07g34330.1	biological_process
	Gma.11220.3.S1_at	1.53697	0.0138101	peroxisomal fatty acid beta-oxidation multifunctional protein AIM1-like	Glyma07g09370.1	biological_process
	Gma.16654.3.S1_at	1.52901	0.000189738	coenzyme Q-binding protein COQ10 homolog, mitochondrial-like	Glyma04g04150.2	biological_process
	GmaAffx.21298.1.S1_at	1.52866	0.000294748	WAPL (Wings apart-like protein regulation of heterochromatin) protein	Glyma13g25020.1	biological_process
	Gma.4188.1.S1_a_at	1.52232	0.00597036	DUF246 domain-containing protein At1g04910-like	Glyma01g02850.1	biological_process
	Gma.367.1.A1_at	1.51758	0.000789702	Zim17-type zinc finger protein	Glyma10g35330.1	biological_process
	Gma.17926.1.S1_a_at	1.51432	0.000183195	UDP-glucuronic acid decarboxylase 1-like /// UDP-glucuronic acid decarboxylase 1-like	Glyma10g02290.1	biological_process
	Gma.11164.1.S1_at	1.51027	0.000922845	peroxisomal 3-ketoacyl-CoA thiolase	Glyma10g24590.2	biological_process
	Gma.1573.2.S1_a_at	1.50905	0.0283797	S-adenosylmethionine decarboxylase proenzyme-like	Glyma18g51390.1	biological_process
	GmaAffx.91960.1.S1_at	1.50326	0.000329097	2-oxoisovalerate dehydrogenase subunit alpha, mitochondrial-like	Glyma06g12610.2	metabolic_process
	Gma.12172.2.A1_at	1.50046	0.000115151	TRAF-type zinc finger-related	Glyma06g09750.4	biological_process
	GmaAffx.67432.2.S1_at	1.5003	0.000240607	B3 domain-containing transcription factor VRN1-like	Glyma20g01130.1	biological_process
	Carboh. Met. process - 24
	Identification	Log2(FC)	Pvalue	Description	Phytozome	Gene ontology
				Biosynthetic process - 11
	Gma.3956.1.S1_at	3.88141	2.74793e-05	sucrose synthase	Glyma09g08550.4	sucrose_biosynthetic_process
	GmaAffx.93616.1.S1_s_at	2.97614	1.01412e-05	sucrose synthase-like	Glyma09g08550.4	sucrose_biosynthetic_process
	GmaAffx.93616.1.S1_at	2.89311	0.000521125	sucrose synthase-like	Glyma09g08550.4	sucrose_biosynthetic_process
	GmaAffx.92464.1.S1_s_at	2.53205	4.74345e-05	sucrose synthase-like	Glyma15g20180.2	sucrose_biosynthetic_process
	Gma.3956.1.S1_x_at	2.45353	1.63567e-07	sucrose synthase-like	Glyma09g08550.3	sucrose_biosynthetic_process
	GmaAffx.92337.1.S1_s_at	2.26947	9.09433e-05	sucrose synthase-like	Glyma09g08550.4	sucrose_biosynthetic_process
	GmaAffx.81527.1.S1_at	2.05386	2.12637e-05	alpha-trehalose-phosphate synthase	Glyma17g07530.1	metabolic_process trehalose_biosynthetic_process
	GmaAffx.43920.1.A1_at	2.01588	4.39995e-05	probable alpha,alpha-trehalose-phosphate synthase [UDP-forming] 10-like	Glyma18g18590.1	trehalose_biosynthetic_process
	Gma.11180.1.S1_at	1.59565	0.00344047	xylose isomerase-like	Glyma17g07380.1	carbohydrate_metabolic_process
	GmaAffx.67219.1.S1_at	1.51431	1.4721e-05	probable galacturonosyltransferase 6-like	Glyma03g31590.1	carbohydrate_biosynthetic_process
	GmaAffx.92887.1.S1_s_at	1.50105	0.0154175	glucan endo-1,3-beta-glucosidase-like protein 2-like	Glyma02g12950.1	carbohydrate_biosynthetic_process
				Catabolic process - 13
	Gma.4920.1.A1_at	2.32991	0.00057183	glucan endo-1,3-beta-glucosidase 12-like	Glyma14g02350.1	carbohydrate_metabolic_process
	GmaAffx.91231.1.S1_s_at	2.19033	0.00276805	glucan endo-1,3-beta-glucosidase-like	Glyma18g52860.1	carbohydrate_metabolic_process
	Gma.16750.1.S1_at	1.8751	0.000215418	glucose-6-phosphate 1-dehydrogenase, cytoplasmic isoform-like	Glyma19g24250.3	glucose_metabolic_process pentose-phosphate_shunt,_oxidative_branch
	Gma.2245.1.S1_at	1.84603	0.00047091	glucan endo-1,3-beta-glucosidase-like	Glyma18g52860.1	carbohydrate_metabolic_process
	GmaAffx.64348.1.S1_at	1.84601	0.00228847	putative glucose-6-phosphate 1-epimerase-like	Glyma03g41600.1	galactose_metabolic_process N-terminal_protein_myristoylation
	Gma.16750.2.S1_s_at	1.73395	3.81111e-05	glucose-6-phosphate 1-dehydrogenase, cytoplasmic isoform-like	Glyma19g24250.3	glucose_metabolic_process pentose-phosphate_shunt,_oxidative_branch
	GmaAffx.20654.1.S1_at	1.65169	0.00697924	phosphomannomutase/phosphoglucomutase-like	Glyma20g02220.1	carbohydrate_metabolic_process
	GmaAffx.31381.1.S1_at	1.62097	0.000112043	6-phosphofructokinase 5, chloroplastic-like	Glyma18g21720.1	glycolysis
	GmaAffx.76678.1.S1_at	1.61792	0.000338584	putative glucose-6-phosphate 1-epimerase-like	Glyma03g41600.1	galactose_metabolic_process N-terminal_protein_myristoylation
	GmaAffx.1738.1.S1_at	1.61538	0.000261053	UDP-sugar-dependent glycosyltransferase 52-like	Glyma02g08940.1	carbohydrate_metabolic_process metabolic_process lipid_glycosylation
	Gma.6847.1.A1_at	1.57483	0.000243551	putative endo-1,3(4)-beta-glucanase 2-like	Glyma13g07230.1
	Gma.5468.2.S1_a_at	1.54244	0.00230695	beta-galactosidase 8-like	Glyma13g40200.2	carbohydrate_metabolic_process
	Gma.4032.2.S1_at	1.51789	5.41407e-05	glucose-6-phosphate isomerase-like	Glyma06g09880.1	positive_regulation_of_flower_development starch_metabolic_process
	Catabolic Process - 17
	Identification	Log2(FC)	Pvalue	Description	Phytozome	Gene ontology
	GmaAffx.5031.1.A1_at	3.54959	1.4721e-06	alpha-aminoadipic semialdehyde synthase-like	Glyma13g17580.1	catabolic_process
	Gma.11235.3.S1_at	2.39487	0.00962183	ATP-dependent zinc metalloprotease FTSH 8, chloroplastic-like	Glyma15g17070.2	PSII_associated_light-harvesting_complex_II_catabolic_process
	GmaAffx.17635.1.S1_at	2.2724	6.86982e-06	alpha-aminoadipic semialdehyde synthase-like	Glyma13g17580.1	catabolic_process
	GmaAffx.86770.1.S1_at	2.08777	0.00129267	26S protease regulatory subunit S10B homolog B-like	Glyma06g03230.1	ubiquitin-dependent_protein_catabolic_process
	GmaAffx.32845.1.A1_at	2.07626	0.0168114	probable polyamine oxidase 2-like	Glyma08g41570.3	catabolic_process
	Gma.1578.1.S1_at	1.94532	0.000137887	probable polyamine oxidase 2-like	Glyma08g41570.2	catabolic_process
	GmaAffx.83056.2.S1_at	1.93575	0.000929879	hexokinase-1-like	Glyma08g03730.1	hexose_catabolic_process programmed_cell_death
	Gma.3112.3.A1_at	1.8949	0.000143285	probable polyamine oxidase 4-like	Glyma11g33090.2	polyamine_catabolic_process
	Gma.3112.1.S1_at	1.85012	9.78131e-05	probable polyamine oxidase 4-like	Glyma18g05130.1	pattern_specification_process DNA_endoreduplication response_to_brassinosteroid_stimulus trichome_differentiation
	GmaAffx.24794.1.S1_s_at	1.84966	0.000180578	hexokinase-1-like	Glyma05g35890.1	catabolic_process
	Gma.6033.1.S1_at	1.80869	0.0001284	senescence-inducible chloroplast stay-green protein 1	Glyma11g02980.1	chlorophyll_catabolic_process
	Gma.3112.3.A1_x_at	1.76841	2.99328e-05	probable polyamine oxidase 4-like	Glyma11g33090.2	polyamine_catabolic_process
	GmaAffx.53404.1.S1_at	1.76803	0.000418241	hexokinase-3-like	Glyma01g43650.1	hexose_catabolic_process programmed_cell_death
	GmaAffx.83056.1.S1_at	1.72657	0.000153426	hexokinase-1-like	Glyma05g35890.1	hexose_catabolic_process programmed_cell_death sugar_mediated_signaling glucose_mediated_signaling
	Gma.11235.2.S1_at	1.71072	0.039993	ATP-dependent zinc metalloprotease FTSH 8, chloroplastic-like	Glyma15g17070.2	PSII_associated_light-harvesting_complex_II_catabolic_process
	GmaAffx.32845.1.S1_at	1.54441	0.000612395	Probable polyamine oxidase 2-like	Glyma08g41570.3	catabolic_process
	Gma.7301.1.S1_at	1.54076	0.000745212	gamma-glutamyltranspeptidase 1-like	Glyma07g15150.1	glutathione_catabolic_process xenobiotic_metabolic_process
	Cell Cycle or Division - 5
	Identification	Log2(FC)	Pvalue	Description	Phytozome	Gene ontology
				Cell cycle - 4
	GmaAffx.73774.1.S1_at	2.10074	0.00158153	Cyclin-dependent kinase G-2-like	Glyma05g03110.3	GO:0006468
	Gma.2937.1.S1_at	1.83731	0.000508039	RAN GTPase-activating protein 1-like	Glyma02g16610.1	cytokinesis M_phase_specific_microtubule_process protein_import_into_nucleus
	GmaAffx.88133.1.S1_at	1.71766	0.000391089	cyclin-L1-1-like	Glyma10g29920.1	response_to_salt_stress regulation_of_transcription regulation_of_cell_cycle
	GmaAffx.88272.4.S1_at	1.65688	0.000334822	cyclin-dependent kinase F-4-like	Glyma01g35190.3	protein_amino_acid_phosphorylation
				Division - 1
	Gma.14945.1.S1_at	1.82512	0.000149337	cell division cycle protein 48 homolog	Glyma19g36740.1	response_to_cadmium_ion
	Cell death/Proteolysis/Senescence - 16
	Identification	Log2(FC)	Pvalue	Description	Phytozome	Gene ontology
	Gma.434.1.S1_a_at	4.312	5.72485e-06	cysteine proteinase	Glyma10g35100.1	proteolysis
	GmaAffx.92143.1.S1_s_at	2.35058	0.00182753	apoptosis-inducing factor homolog A-like	Glyma11g18320.1
	GmaAffx.34948.1.S1_at	2.33825	0.000254183	protein cereblon-like	Glyma04g09120.1	ATP-dependent_proteolysis N-terminal_protein_myristoylation
	GmaAffx.15031.1.S1_at	2.15863	0.0015125	cysteine proteinase RD19a-like	Glyma12g04340.1	response_to_desiccation response_to_water_deprivation
	GmaAffx.82467.1.S1_at	2.14852	3.2877e-05	serine carboxypeptidase-like 7-like	Glyma06g05020.8	proteolysis secondary_metabolic_process
	GmaAffx.17681.1.S1_at	2.09641	0.00234244	aspartic proteinase nepenthesin-1-like	Glyma02g41070.1	proteolysis
	Gma.13442.1.A1_at	2.05829	4.2691e-05	aspartic proteinase-like protein 2-like	Glyma12g30430.1	proteolysis
	GmaAffx.80848.2.S1_at	1.98952	4.25274e-06	ATP-dependent Clp protease ATP-binding subunit ClpX-like	Glyma06g13450.1	ATP-dependent_proteolysis
	GmaAffx.15960.1.S1_at	1.7765	0.00309011	CAAX prenyl protease 1 homolog	Glyma09g39150.1	proteolysis
	GmaAffx.71488.1.S1_at	1.76099	5.46314e-05	autophagy protein 9	Glyma19g34630.1	autophagy
	GmaAffx.77021.1.S1_at	1.72818	0.000177797	subtilisin-like protease-like	Glyma09g32760.1	proteolysis
	GmaAffx.87179.1.S1_at	1.667	0.00143939	ATP-dependent Clp protease ATP-binding subunit ClpX-like	Glyma04g41400.1	ATP-dependent_proteolysis
	GmaAffx.62443.1.S1_at	1.66645	0.000366063	aspartic proteinase nepenthesin-1-like	Glyma11g33520.1	proteolysis
	GmaAffx.54781.1.S1_at	1.64873	0.00158137	serine carboxypeptidase II-3-like	Glyma17g36340.1	proteolysis
	Gma.2364.1.S1_at	1.6206	4.90701e-05	Probable serine protease EDA2-like	Glyma16g24290.1	proteolysis
	GmaAffx.91882.1.S1_s_at	1.6004	5.82299e-05	Insulinase (Peptidase family M16) family protein	Glyma01g44360.1	proteolysis
	Defense / Response to Biotic stimulus - 22
	Identification	Log2(FC)	Pvalue	Description	Phytozome	Gene ontology
	GmaAffx.41414.1.S1_s_at	4.54038	0.000253529	Plant basic secretory protein (BSP) family protein	Glyma20g26600.1	defense_response
	GmaAffx.93642.1.S1_s_at	3.66186	0.000109754	Plant basic secretory protein (BSP) family protein	Glyma20g26600.1	defense_response
	GmaAffx.92230.1.A1_s_at	3.16403	4.43267e-05	PR-5b protein	Glyma01g42670.1	defense_response_to_bacterium,_incompatible_interaction response_to_other_organism
	Gma.2833.1.S1_s_at	3.13354	0.000868541	chitinase class I	Glyma02g04820.1	response_to_cadmium_ion jasmonic_acid_and_ethylene-dependent_systemic_resistance,
	Gma.6999.2.S1_s_at	2.72953	0.00134926	PR10-like protein /// stress-induced protein SAM22	Glyma07g37250.1
	GmaAffx.81811.1.S1_at	2.57802	0.000517199	(+)-neomenthol dehydrogenase-like /// (+)-neomenthol dehydrogenase-like	Glyma07g08090.1	defense_response
	Gma.6999.1.S1_s_at	2.57043	0.00175638	PR10-like protein /// stress-induced protein SAM22	Glyma07g37250.1
	Gma.193.1.S1_at	2.40835	8.50549e-06	syringolide-induced protein 1-3-1A	Glyma10g42450.1	regulation_of_transcription
	GmaAffx.60479.5.S1_at	2.40083	0.000189084	BEL1-like homeodomain protein 1-like	Glyma10g10040.1	response_to_symbiotic_fungus response_to_abscisic_acid_stimulus polar_nucleus_fusion
	Gma.6999.1.S1_x_at	2.33223	0.00399676	PR10-like protein	Glyma07g37240.3
	GmaAffx.83595.1.S1_at	1.9612	0.00345683	squamosa promoter-binding-like protein 14-like	Glyma20g00900.1	defense_response_to_bacterium regulation_of_transcription
	Gma.17892.1.S1_at	1.83402	0.0016324	thaumatin-like protein 1-like	Glyma11g08250.1	response_to_other_organism
	GmaAffx.82046.1.S1_at	1.7226	0.00139359	TMV resistance protein N-like	Glyma16g33590.1	defense_response
	Gma.12224.1.S1_at	1.71769	0.00107186	nematode resistance HS1pro1 protein	Glyma02g42250.1	response_to_oxidative_stress defense_response_to_bacterium,_incompatible_interaction response_to_salicylic_acid_stimulus
	GmaAffx.90517.1.S1_at	1.71145	0.000222288	probable disease resistance protein At4g33300-like	Glyma14g08700.1	GO:0006952
	Gma.10911.1.S1_at	1.63701	0.00282153	Carbonic anhydrase, chloroplastic-like	Glyma02g37710.2	carbon_utilization
	Gma.9308.1.S1_at	1.57011	0.00105403	TMV resistance protein N-like	Glyma16g33590.1	defense_response
	GmaAffx.73883.1.S1_at	1.55861	0.00069745	TMV resistance protein N-like	Glyma12g16450.1	defense_response
	Gma.4205.1.S1_at	1.54651	7.18059e-05	repressor protein	Glyma06g23240.5	regulation_of_transcription
	GmaAffx.57686.1.S1_at	1.54094	0.00338355	NBS-LRR type disease resistance protein	Glyma01g01400.1	defense_response plant-type_hypersensitive_response
	Gma.4464.1.S1_at	1.52865	2.12637e-05	chitin-inducible gibberellin-responsive protein 1-like	Glyma13g36120.1	photomorphogenesis
	GmaAffx.58320.1.S1_at	1.52431	0.00192993	callose synthase 7-like	Glyma08g42110.1	1,3-beta-glucan_biosynthetic_process
	Developement - 20
	Identification	Log2(FC)	Pvalue	Description	Phytozome	Gene ontology
	GmaAffx.42013.1.S1_at	4.71494	1.63567e-07	expansin-A15-like	Glyma06g20970.1	syncytium_formation unidimensional
	Gma.146.1.S1_at	3.42208	3.27134e-07	LEA protein	Glyma13g36780.1	embryonic_development_ending_in_seed_dormancy
	Gma.8528.1.S1_at	3.07902	2.94421e-06	seed maturation protein PM26	Glyma20g28550.1	embryonic_development_ending_in_seed_dormancy
	Gma.3384.1.S1_at	2.78977	1.37396e-05	fatty acyl-CoA reductase 3-like	Glyma12g30870.1	microsporogenesis
	Gma.5312.3.S1_at	2.64022	0.000145738	expansin-like A1-like	Glyma12g02550.1	plant-type_cell_wall_organization unidimensional_cell_growth plant-type_cell_wall_loosening
	GmaAffx.90376.1.A1_at	2.56708	8.83262e-06	probable galactinol--sucrose galactosyltransferase 1-like	Glyma14g01430.2
	GmaAffx.72961.1.S1_at	2.47611	0.00084924	topless-related protein 4-like	Glyma17g12110.2	primary_shoot_apical_meristem_specification
	Gma.2548.1.S1_at	2.36166	0.000381438	ROTUNDIFOLIA like 12	Glyma12g01120.1	shoot_development
	Gma.14563.1.S1_s_at	2.27208	0.000102066	plantacyanin	Glyma05g30380.1	pollination anther_development
	Gma.7436.1.S1_at	2.26355	0.000151954	plantacyanin	Glyma08g13510.1	pollination anther_development
	Gma.3969.1.S1_s_at	2.19208	0.00016324	plantacyanin	Glyma06g12680.1	pollination anther_development
	GmaAffx.88692.1.S1_s_at	2.14985	2.45351e-06	putative phytosulfokines 6-like	Glyma12g30650.3	cell_proliferation
	Gma.12012.1.S1_s_at	2.08997	4.08918e-06	probable galactinol--sucrose galactosyltransferase 1-like	Glyma14g01430.2
	Gma.11749.1.S1_at	2.08888	6.60811e-05	ubiquitin carboxyl-terminal hydrolase 15-like	Glyma15g39730.3	flower_development fruit_development root_development shoot_development leaf_development
	Gma.11860.2.S1_at	1.98347	0.00280714	Rhodanese/Cell cycle control phosphatase superfamily protein	Glyma14g26460.1	aging
	Gma.16968.1.S1_at	1.78539	0.000806222	protein MEI2-like 4-like	Glyma06g17250.1	positive_regulation_of_meiosis meristem_development
	GmaAffx.39028.1.S1_at	1.61671	0.00693214	poly(rC)-binding protein 3-like	Glyma17g06640.1	shoot_development
	GmaAffx.57303.1.S1_at	1.54791	0.000105501	rop guanine nucleotide exchange factor 1-like	Glyma12g02620.1	pollen_tube_growth
	GmaAffx.60112.1.S1_s_at	1.53758	0.000574775	probable galactinol--sucrose galactosyltransferase 1-like	Glyma14g01430.2
	GmaAffx.61167.1.S1_at	1.52924	0.000572975	116 kDa U5 small nuclear ribonucleoprotein component-like	Glyma13g23420.2	embryonic_development_ending_in_seed_dormancy regulation_of_embryo_sac_egg_cell_differentiation
	DNA/RNA Nucleus - 29
	Identification	Log2(FC)	Pvalue	Description	Phytozome	Gene ontology
	GmaAffx.91004.1.S1_at	3.76468	0.000403356	eukaryotic peptide chain release factor subunit 1-3-like	Glyma16g34180.1	RNA-dependent_DNA_replication
	GmaAffx.31368.1.S1_at	2.67145	0.000250421	DNA excision repair protein ERCC-8-like	Glyma06g04930.1
	GmaAffx.76534.1.S1_at	2.4908	0.000127582	PRP38 family protein	Glyma02g40900.1	RNA_processing response_to_salt_stress
	Gma.17471.1.S1_at	2.38207	8.17835e-07	DNA excision repair protein ERCC-8-like	Glyma04g04840.1
	Gma.15454.2.S1_at	2.31693	7.22966e-05	RNA polymerase II C-terminal domain phosphatase-like 2-like	Glyma07g17940.4
	Gma.15407.4.S1_at	2.06651	0.00187333	arginine/serine-rich-splicing factor RSP40-like	Glyma20g29460.1	RNA_splicing nuclear_mRNA_splicing,_via_spliceosome
	Gma.3912.1.S1_at	1.96624	3.97468e-05	tRNA-dihydrouridine synthase 3-like	Glyma04g00940.1	metabolic_process tRNA_processing
	GmaAffx.2557.1.S1_at	1.90812	0.000374896	small RNA 2'-O-methyltransferase-like	Glyma05g25660.1	biological_process
	GmaAffx.68269.1.A1_at	1.88789	0.00842583	tRNA (cytosine(34)-C(5))-methyltransferase-like	Glyma05g31010.1
	Gma.17848.2.S1_a_at	1.85736	0.000124311	CCA-adding enzyme-like	Glyma05g38470.1	RNA_processing
	Gma.7698.1.S1_at	1.76429	0.000446865	ATP-dependent DNA helicase Q-like SIM-like	Glyma20g37970.2	DNA_recombination
	GmaAffx.76909.1.S1_at	1.70887	0.0067069	helicase SWR1-like	Glyma20g00830.1
	GmaAffx.63765.1.S1_at	1.70816	0.00336179	probable pre-mRNA-splicing factor ATP-dependent RNA helicase-like	Glyma03g37980.1
	GmaAffx.47408.1.S1_at	1.7016	0.0162497	breast cancer associated RING 1	Glyma19g35010.3	DNA_repair regulation_of_meristem_organization leaf_development
	GmaAffx.11133.1.A1_s_at	1.6644	0.00248278	tRNA (guanine-N(7)-)-methyltransferase subunit WDR4-like	Glyma03g31220.1	biological_process
	GmaAffx.88141.1.S1_at	1.65846	0.00016553	tRNA guanosine-2'-O-methyltransferase TRM11 homolog	Glyma05g24950.1	methylation
	GmaAffx.18773.1.S1_at	1.62818	0.00169243	H/ACA ribonucleoprotein complex subunit 4-like	Glyma15g06160.1	tRNA_pseudouridine_synthesis
	GmaAffx.25651.1.A1_at	1.60554	0.000913849	poly(A) polymerase-like	Glyma08g21440.1	RNA_polyadenylation
	Gma.11121.1.S1_s_at	1.60012	6.70625e-06	RNA-binding post-transcriptional regulator csx1-like	Glyma15g11380.1
	GmaAffx.86019.1.S1_at	1.59939	0.00524347	pre-mRNA-processing factor 39-like /// pre-mRNA-processing factor 39-like	Glyma19g35140.3	regulation_of_timing_of_transition_from_vegetative_to_reproductive_phase
	Gma.3585.1.S1_a_at	1.59293	0.000653941	helicase swr1-like /// helicase SWR1-like	Glyma07g19460.1
	Gma.15407.3.A1_s_at	1.57835	7.14788e-05	arginine/serine-rich-splicing factor RSP40-like	Glyma10g38400.1	RNA_splicing nuclear_mRNA_splicing,_via_spliceosome
	Gma.8186.1.S1_at	1.57527	9.37239e-05	heterogeneous nuclear ribonucleoprotein D-like	Glyma09g15820.2	RNA_splicing nuclear_mRNA_splicing,_via_spliceosome
	GmaAffx.50829.1.S1_at	1.54353	0.00575511	exosome complex component rrp45-like	Glyma01g43760.1	RNA_processing wax_biosynthetic_process
	GmaAffx.93586.1.S1_at	1.54246	0.00773034	RNA-binding post-transcriptional regulator csx1-like	Glyma17g01800.1
	GmaAffx.21491.1.S1_at	1.53767	0.000292785	RNA polymerase I-specific transcription initiation factor RRN3-like	Glyma16g21590.2	biological_process
	Gma.10429.1.S1_at	1.52024	0.001082	RNA polymerase II C-terminal domain phosphatase-like 2-like	Glyma18g42790.1
	Gma.1538.3.S1_at	1.51878	0.0376713	RNA-binding post-transcriptional regulator csx1-like	Glyma17g01800.1
	GmaAffx.27651.1.S1_at	1.51548	0.00213897	DNA topoisomerase 6 subunit A-like	Glyma10g05540.1	DNA_metabolic_process DNA_topological_change epidermal_cell_fate_specification
	Energy - 6
	Identification	Log2(FC)	Pvalue	Description	Phytozome	Gene ontology
	GmaAffx.81834.1.S1_at	2.42751	0.000376204	quinolinate synthase	Glyma05g02710.1	aerobic_respiration NAD_biosynthetic_process positive_regulation_of_transferase_activity
	Gma.1047.1.S1_at	2.17259	0.000258763	plasma membrane Ca2+-ATPase	Glyma01g40130.2	transport
	Gma.16702.2.S1_at	2.16012	0.0019844	quinolinate synthase	Glyma05g02710.1	aerobic_respiration NAD_biosynthetic_process positive_regulation_of_transferase_activity
	GmaAffx.90488.1.S1_s_at	2.06134	0.00746569	inosine monophosphate dehydrogenase	Glyma15g41640.1	GMP_biosynthetic_process
	Gma.16702.1.S1_at	1.95506	0.00045259	quinolinate synthase	Glyma05g02710.1	aerobic_respiration NAD_biosynthetic_process positive_regulation_of_transferase_activity
	GmaAffx.15192.1.S1_at	1.85987	0.00102949	plasma membrane ATPase 4-like	Glyma13g00840.1	regulation_of_stomatal_movement
	Homone Response / Hormone - 35
	Identification	Log2(FC)	Pvalue	Description	Phytozome	Gene ontology
				Abscisic acid - 5
	GmaAffx.29093.1.S1_at	2.86841	3.43491e-06	common plant regulatory factor 1-like	Glyma07g06620.1	response_to_abscisic_acid_stimulus
	Gma.7824.2.S1_at	2.09861	0.00160656	zeaxanthin epoxidase, chloroplastic-like	Glyma11g05960.1	abscisic_acid_biosynthetic_process
	GmaAffx.9333.1.S1_at	1.87683	0.00329555	molybdenum cofactor sulfurase-like	Glyma09g00460.2	abscisic_acid_biosynthetic_process response_to_cold response_to_heat response_to_osmotic_stress response_to_salt_stress response_to_stress
	GmaAffx.90047.1.S1_s_at	1.85534	0.00102344	zinc finger (AN1-like) family protein	Glyma13g04630.1	response_to_abscisic_acid_stimulus
	GmaAffx.54085.1.S1_at	1.70996	0.000327788	Protein of unknown function (DUF581)	Glyma19g34060.1	response_to_abscisic_acid_stimulus seed_dormancy
				Auxin - 11
	Gma.2590.1.A1_s_at	2.68446	9.19247e-05	auxin down-regulated protein	Glyma10g35870.2
	GmaAffx.79360.1.S1_at	2.66331	0.000157188	Auxin efflux carrier family protein	Glyma11g09250.1	auxin_polar_transport
	GmaAffx.87706.1.S1_at	2.40725	0.000240607	puromycin-sensitive aminopeptidase-like	Glyma04g05620.4	auxin_polar_transport
	GmaAffx.32023.1.S1_at	2.37997	0.000251893	auxin-induced protein 5NG4-like	Glyma06g46740.1
	Gma.7618.1.S1_at	2.28344	5.56128e-06	puromycin-sensitive aminopeptidase-like	Glyma04g05620.3	auxin_polar_transport
	Gma.15742.1.A1_s_at	1.98269	0.000859218	aminopeptidase M1	Glyma06g05660.1	auxin_polar_transport
	Gma.7410.1.S1_at	1.58894	0.00130101	auxin-induced protein PCNT115-like	Glyma06g40790.1	response_to_cadmium_ion
	GmaAffx.56374.1.S1_at	1.57716	0.000136742	auxin response factor 2-like	Glyma05g38540.3	negative_regulation_of_cell_proliferation positive_regulation_of_flower_development
	Gma.8412.1.S1_at	1.56363	0.000911069	auxin-responsive protein IAA26-like	Glyma15g02350.2	response_to_auxin_stimulus
	Gma.2563.1.S1_a_at	1.53091	1.01412e-05	auxin response factor 2-like	Glyma06g17320.1	negative_regulation_of_cell_proliferation positive_regulation_of_flower_development
	GmaAffx.55925.1.S1_at	1.52834	0.000720349	probable indole-3-acetic acid-amido synthetase GH3.1-like	Glyma01g39780.1	response_to_auxin_stimulus
				Ethylene - 7
	GmaAffx.91228.1.S1_at	2.65043	2.1918e-05	ethylene-responsive transcription factor RAP2-6-like	Glyma10g36760.1	regulation_of_transcription,_DNA-dependent
	GmaAffx.16000.1.S1_at	2.49925	1.93009e-05	EIN3-binding F-box protein 1-like	Glyma17g12270.1	response_to_ethylene_stimulus
	Gma.2347.2.S1_at	2.21692	0.000125947	protein ETHYLENE INSENSITIVE 3-like	Glyma20g12250.1	ethylene_mediated_signaling_pathway regulation_of_transcription sugar_mediated_signaling
	Gma.15862.2.S1_a_at	2.07149	0.00203396	ethylene-responsive transcription factor RAP2-7-like	Glyma11g15650.3	regulation_of_transcription,_DNA-dependent organ_morphogenesis vegetative_to_reproductive_phase_transition
	GmaAffx.86555.1.S1_s_at	1.95432	0.000138378	protein ETHYLENE INSENSITIVE 3-like	Glyma13g03700.1	ethylene_mediated_signaling_pathway regulation_of_transcription sugar_mediated_signaling
	GmaAffx.93218.1.S1_at	1.64824	0.000278391	protein ETHYLENE INSENSITIVE 3-like	Glyma02g44220.1	ethylene_mediated_signaling_pathway regulation_of_transcription sugar_mediated_signaling
	GmaAffx.7874.1.S1_s_at	1.50418	9.0289e-05	ethylene-responsive transcription factor 5-like	Glyma20g16910.1	regulation_of_transcription,_DNA-dependent
				Gibberellin - 4
	GmaAffx.90343.1.S1_at	3.96465	6.05198e-06	GAST1 protein homolog 4	Glyma18g49400.1	response_to_gibberellin_stimulus gibberellic_acid_mediated_signaling
	Gma.12438.1.S1_s_at	2.18431	7.40959e-05	GAST1	Glyma19g02650.1	response_to_gibberellin_stimulus gibberellic_acid_mediated_signaling
	GmaAffx.87060.1.S1_at	1.99643	0.00129496	gibberellin 2-beta-dioxygenase-like	Glyma13g28970.1	response_to_red_or_far_red_light gibberellin_catabolic_process response_to_red_light
	Gma.5177.1.S1_at	1.76365	0.000441304	gibberellin 20 oxidase 1-like	Glyma02g15390.1	biological_process
				Jasmonic acid - 8
	GmaAffx.295.1.A1_s_at	5.82818	0	lipoxygenase-3	Glyma15g03030.2	defense_response jasmonic_acid_biosynthetic_process response_to_wounding d
	GmaAffx.83504.1.A1_at	4.77921	1.63567e-07	allene oxide synthase, chloroplastic-like	Glyma04g03740.1	defense_response jasmonic_acid_biosynthetic_process
	Gma.15534.1.S1_at	4.38235	1.63567e-07	lipoxygenase-3	Glyma15g03030.2	defense_response jasmonic_acid_biosynthetic_process response_to_wounding d
	GmaAffx.22456.1.S1_at	2.96196	1.4721e-06	allene oxide synthase, chloroplastic-like	Glyma04g03740.1	defense_response jasmonic_acid_biosynthetic_process
	GmaAffx.22456.1.S1_x_at	2.86705	2.89514e-05	allene oxide synthase, chloroplastic-like	Glyma04g03740.1	defense_response jasmonic_acid_biosynthetic_process
	Gma.16500.1.S1_at	2.64555	3.18956e-05	linoleate 9S-lipoxygenase 1-like	Glyma07g03920.2	defense_response jasmonic_acid_biosynthetic_process response_to_wounding d
	GmaAffx.6142.1.S1_at	1.80991	0.000243879	12-oxophytodienoate reductase 3-like	Glyma13g16950.1	jasmonic_acid_biosynthetic_process response_to_wounding response_to_ozone
	GmaAffx.18868.1.S1_s_at	1.67425	4.97244e-05	putative 12-oxophytodienoate reductase 11-like	Glyma15g35410.1	jasmonic_acid_biosynthetic_process
	Lipid Metabolic Process - 19
	Identification	Log2(FC)	Pvalue	Description	Phytozome	Gene ontology
				Biosynthetic process - 11
	GmaAffx.90176.1.S1_s_at	2.60735	0.00158725	lipase-like	Glyma15g10380.2	lipid_metabolic_process
	GmaAffx.90466.1.S1_at	2.46107	2.12637e-06	acyl-coenzyme A oxidase 2, peroxisomal-like	Glyma05g31390.1	fatty_acid_beta-oxidation long-chain_fatty_acid_metabolic_process
	GmaAffx.92609.1.S1_at	2.42648	0.000249767	acyl-CoA oxidase	Glyma03g07540.3	fatty_acid_beta-oxidation embryonic_development_ending_in_seed_dormancy short-chain_fatty_acid_metabolic_process
	GmaAffx.15333.1.S1_at	2.36444	0.000547295	alpha/beta-Hydrolases superfamily protein	Glyma02g01720.1	lipid_metabolic_process
	Gma.6433.2.S1_s_at	2.33031	1.4721e-05	acyl-CoA oxidase	Glyma03g07540.1	fatty_acid_beta-oxidation embryonic_development_ending_in_seed_dormancy short-chain_fatty_acid_metabolic_process
	Gma.16787.1.S1_at	2.29771	2.14273e-05	GDSL esterase/lipase	Glyma05g29630.1
	Gma.9508.3.S1_s_at	2.18787	0.000100103	GDSL esterase/lipase At5g45670-like	Glyma08g12750.1	lipid_metabolic_process
	GmaAffx.41843.2.S1_at	1.88236	0.000107954	GDSL esterase/lipase 5-like	Glyma19g23450.1	lipid_metabolic_process
	Gma.514.1.S1_at	1.76759	0.00249489	GDSL esterase/lipase 5-like	Glyma16g01490.1	lipid_metabolic_process
	GmaAffx.67834.1.S1_at	1.64735	4.23639e-05	GDSL esterase/lipase At5g55050-like	Glyma08g43080.1	lipid_metabolic_process
	GmaAffx.91287.1.S1_s_at	1.51812	0.000355758	acyl carrier protein 1, chloroplastic-like	Glyma10g30000.1	fatty_acid_biosynthetic_process
				Catabolic process - 8
	Gma.10923.2.S1_at	2.8138	1.30854e-05	patatin group A-3-like	Glyma07g13780.1	metabolic_process lipid_metabolic_process
	GmaAffx.58465.1.S1_at	1.85885	0.000409081	acyl-coenzyme A oxidase 3, peroxisomal-like	Glyma12g14060.1	fatty_acid_beta-oxidation medium-chain_fatty_acid_metabolic_process
	GmaAffx.92805.1.S1_s_at	1.78858	0.00235275	acyl-coenzyme A oxidase 3, peroxisomal-like	Glyma06g43840.1	fatty_acid_beta-oxidation medium-chain_fatty_acid_metabolic_process
	Gma.6433.1.S1_at	1.72459	0.000334495	acyl-CoA oxidase	Glyma03g07540.3	fatty_acid_beta-oxidation embryonic_development_ending_in_seed_dormancy short-chain_fatty_acid_metabolic_process
	GmaAffx.9615.2.S1_at	1.64224	0.00182524	phospholipid--sterol O-acyltransferase-like	Glyma03g32250.1	lipid_metabolic_process
	GmaAffx.83175.1.S1_at	1.59354	0.00017011	lipase-like	Glyma13g28710.2	lipid_metabolic_process
	Gma.14196.1.A1_at	1.56124	2.71521e-05	acyl-coenzyme A oxidase 3, peroxisomal-like	Glyma12g14060.1	fatty_acid_beta-oxidation medium-chain_fatty_acid_metabolic_process
	GmaAffx.55247.3.S1_at	1.5602	0.000132326	probable histone-lysine N-methyltransferase, H3 lysine-9 specific SUVH9-like	Glyma20g00800.1	lipid_metabolic_process
	Others - 62
	Identification	Log2(FC)	Pvalue	Description	Phytozome	Gene ontology
	GmaAffx.92038.1.S1_s_at	5.40362	1.30854e-06	tyrosine aminotransferase	Glyma06g35580.2	biosynthetic_process vitamin_E_biosynthetic_process
	GmaAffx.46169.1.S1_at	3.58128	1.14497e-06	3-methyl-2-oxobutanoate hydroxymethyltransferase-like	Glyma07g06950.2	pantothenate_biosynthetic_process
	Gma.6137.1.A1_at	3.15099	1.4721e-06	cytochrome P450 83B1-like	Glyma03g03700.1
	GmaAffx.87055.1.S1_at	2.89684	0.000114006	beta-1,3-galactosyltransferase 15-like	Glyma01g05860.1	Lewis_a_epitope_biosynthetic_process
	Gma.8220.1.S1_at	2.73989	4.74345e-06	siroheme synthase-like	Glyma08g16030.1	porphyrin_biosynthetic_process siroheme_biosynthetic_process
	GmaAffx.22360.1.S1_at	2.71949	8.66905e-06	electron transfer flavoprotein subunit alpha, mitochondrial-like	Glyma06g42140.1
	Gma.2079.1.S1_at	2.60881	2.12637e-06	AMP deaminase-like	Glyma03g07460.1	purine_ribonucleoside_monophosphate_biosynthetic_process embryonic_development_ending_in_seed_dormancy
	Gma.9686.1.S1_at	2.60495	2.84607e-05	NAD(P)H-dependent 6'-deoxychalcone synthase-like	Glyma20g03900.1
	Gma.3557.2.S1_s_at	2.39569	0.000109426	NAD(P)H-dependent 6'-deoxychalcone synthase-like	Glyma18g52250.1
	Gma.901.1.S1_at	2.36745	1.45575e-05	soybean 24 kDa oleosin isoform	Glyma16g07800.1	sequestering_of_lipid
	GmaAffx.24903.1.S1_at	2.36724	2.63343e-05	dual specificity protein phosphatase family protein	Glyma04g37730.1	regulation_of_gene_expression,_epigenetic
	Gma.15226.1.S1_at	2.30737	6.05198e-06	succinate dehydrogenase [ubiquinone] flavoprotein subunit, mitochondrial-like	Glyma02g06400.1	mitochondrial_electron_transport,_succinate_to_ubiquinone
	GmaAffx.82633.1.S1_at	2.27158	0.000138705	cytochrome P450 94A1-like	Glyma19g34480.1
	Gma.2079.3.S1_at	2.26955	0.000120222	AMP deaminase-like	Glyma03g07460.1	purine_ribonucleoside_monophosphate_biosynthetic_process embryonic_development_ending_in_seed_dormancy
	GmaAffx.69390.1.S1_at	2.20516	1.9628e-06	F-box/kelch-repeat protein SKIP11-like	Glyma01g05340.2	biological_process
	GmaAffx.45592.1.S1_at	2.1888	2.24087e-05	phosphatidylserine synthase 2-like	Glyma10g41430.1	phosphatidylserine_biosynthetic_process
	GmaAffx.67457.2.S1_at	2.18018	0.000151627	F-box protein FBW2-like	Glyma06g10680.3	ubiquitin-dependent_protein_catabolic_process
	Gma.4647.1.S1_at	2.17004	1.50482e-05	riboflavin biosynthesis protein ribBA, chloroplastic-like	Glyma08g18900.1	riboflavin_biosynthetic_process
	GmaAffx.92620.1.S1_s_at	2.16798	0.000303417	cytochrome P450 82A2-like	Glyma13g36110.1
	GmaAffx.87704.1.S1_at	2.07992	0.000250912	inositol-tetrakisphosphate 1-kinase 4-like	Glyma11g33950.1	inositol_trisphosphate_metabolic_process
	GmaAffx.45592.2.S1_at	2.07694	0.000103047	phosphatidylserine synthase 2-like	Glyma20g25830.2	phosphatidylserine_biosynthetic_process
	Gma.16273.1.A1_s_at	1.95751	0.000356413	alternative oxidase 4, chloroplastic/chromoplastic-like	Glyma15g11950.1	carotenoid_biosynthetic_process chloroplast_organization plastid_organization response_to_high_light_intensity response_to_temperature_stimulus
	GmaAffx.48764.1.S1_at	1.93904	1.32489e-05	scarecrow-like protein 5-like	Glyma18g09030.1	regulation_of_transcription
	GmaAffx.43636.1.S1_at	1.92568	3.33677e-05	graves disease carrier protein-like	Glyma07g15430.1	mitochondrial_transport transport
	GmaAffx.56301.1.S1_at	1.91641	0.00248377	homeobox protein knotted-1-like 3-like	Glyma09g12820.1	response_to_light_stimulus
	Gma.14345.1.S1_a_at	1.90796	0.00148993	probable UDP-N-acetylglucosamine pyrophosphorylase-like /// probable UDP-N-acetylglucosamine pyrophosphorylase-like	Glyma08g09170.2	metabolic_process peptidoglycan_biosynthetic_process UDP-N-acetylgalactosamine_biosynthetic_process
	Gma.2079.2.S1_at	1.88432	0.000555147	AMP deaminase-like	Glyma01g29470.2	purine_ribonucleoside_monophosphate_biosynthetic_process embryonic_development_ending_in_seed_dormancy
	Gma.16543.1.S1_at	1.88248	0.00021689	microRNA MIR1507a	Glyma13g22280.1
	Gma.4589.2.S1_at	1.87423	3.74569e-05	3-hydroxy-3-methylglutaryl-coenzyme A reductase 1-like	Glyma09g32850.1	isoprenoid_biosynthetic_process sterol_biosynthetic_process
	GmaAffx.39920.1.S1_at	1.86423	0.00337913	alternative oxidase 4, chloroplastic/chromoplastic-like	Glyma15g11950.1	carotenoid_biosynthetic_process chloroplast_organization plastid_organization response_to_high_light_intensity response_to_temperature_stimulus
	Gma.4271.1.S1_at	1.84957	0.000507058	Cytidine/deoxycytidylate deaminase family protein	Glyma10g30190.4	anaerobic_respiration pyrimidine_ribonucleotide_metabolic_process deoxyribose_phosphate_metabolic_process pyrimidine_deoxyribonucleoside_interconversion
	Gma.10473.1.S1_at	1.83481	8.32556e-05	serine palmitoyltransferase 1-like	Glyma17g35800.1	cell_growth sphingolipid_biosynthetic_process
	GmaAffx.30652.1.S1_at	1.83164	0.000127909	cytochrome P450 750A1-like	Glyma08g14900.1	lignin_biosynthetic_process phenylpropanoid_biosynthetic_process response_to_UV-B
	GmaAffx.55784.1.S1_at	1.82095	0.000344309	Inositol phosphate kinase	Glyma10g40100.1	inositol_trisphosphate_metabolic_process
	GmaAffx.45252.2.S1_at	1.79587	0.000168801	RELA/SPOT homolog 3	Glyma16g01040.1	guanosine_tetraphosphate_metabolic_process
	Gma.15226.3.S1_x_at	1.77345	0.000252711	succinate dehydrogenase [ubiquinone] flavoprotein subunit 1, mitochondrial-like	Glyma02g06400.1	mitochondrial_electron_transport,_succinate_to_ubiquinone
	GmaAffx.85344.1.S1_at	1.74511	0.000393052	pseudouridine-5'-monophosphatase-like	Glyma12g33790.1	riboflavin_biosynthetic_process
	GmaAffx.82703.1.S1_at	1.73758	0.000175671	F-box protein At4g35930-like	Glyma16g23250.1	biological_process
	Gma.226.1.S1_s_at	1.7231	0.000159805	24 kDa oleosin isoform	Glyma19g13060.1	sequestering_of_lipid
	GmaAffx.55791.1.S1_at	1.7135	0.00337095	cytochrome P450 83B1-like	Glyma11g17530.1	indoleacetic_acid_biosynthetic_process shade_avoidance tryptophan_biosynthetic_process indole_glucosinolate_biosynthetic_process response_to_red_light adventitious_root_development
	GmaAffx.91328.1.S1_s_at	1.70309	0.000103702	F-box/LRR-repeat protein 14-like	Glyma08g22900.2
	Gma.18042.1.S1_at	1.69102	0.000369498	mitochondrial substrate carrier family protein B-like	Glyma06g05550.1	mitochondrial_transport transport
	GmaAffx.84929.1.S1_at	1.68712	0.0216975	4-hydroxyphenylpyruvate dioxygenase	Glyma14g03410.2	carotenoid_biosynthetic_process vitamin_E_biosynthetic_process plastoquinone_biosynthetic_process
	GmaAffx.13156.1.S1_at	1.67099	4.51445e-05	F-box protein SKIP2-like	Glyma11g05600.1	N-terminal_protein_myristoylation
	GmaAffx.89783.1.S1_s_at	1.66821	0.000560054	3-hydroxy-3-methylglutaryl-coenzyme A reductase 1-like	Glyma09g32850.1	isoprenoid_biosynthetic_process sterol_biosynthetic_process
	GmaAffx.77882.1.S1_at	1.6467	0.000414479	dual specificity protein phosphatase family protein	Glyma04g37730.1	regulation_of_gene_expression,_epigenetic response_to_abscisic_acid_stimulus regulation_of_stomatal_movement cortical_microtubule_organization
	Gma.3734.1.S1_at	1.64628	9.33968e-05	glu S.griseus protease inhibitor-like	Glyma10g32820.1	response_to_wounding defense_response_to_fungus
	GmaAffx.45054.1.S1_at	1.6204	0.00244402	Protein of unknown function (DUF1022)	Glyma12g31170.1	mitochondrial_fission
	Gma.4849.1.S1_at	1.60229	0.00286619	NAD(P)-binding Rossmann-fold superfamily protein	Glyma06g04760.1	response_to_wounding xylem_and_phloem_pattern_formation
	GmaAffx.60141.2.S1_at	1.59747	0.0020917	probable ADP,ATP carrier protein At5g56450-like	Glyma06g05500.1	mitochondrial_transport transport
	Gma.7662.1.S1_x_at	1.59732	3.2877e-05	electron transfer flavoprotein subunit beta, mitochondrial-like	Glyma10g33110.2	chlorophyll_catabolic_process leucine_catabolic_process
	GmaAffx.15897.1.S1_at	1.56828	0.000621718	putative clathrin assembly protein At2g25430-like	Glyma06g07140.1	clathrin_coat_assembly
	GmaAffx.83206.1.S1_at	1.56294	0.00926378	cytochrome P450 83B1-like	Glyma03g03670.1	indoleacetic_acid_biosynthetic_process shade_avoidance tryptophan_biosynthetic_process indole_glucosinolate_biosynthetic_process response_to_red_light adventitious_root_development
	GmaAffx.58476.1.S1_at	1.54889	0.00746765	cytochrome P450 4F12-like	Glyma06g46760.1
	GmaAffx.14913.1.S1_at	1.54563	0.000580009	F-box/kelch-repeat protein SKIP11-like	Glyma01g05340.2	biological_process
	Gma.14345.1.S1_s_at	1.5447	1.35761e-05	probable UDP-N-acetylglucosamine pyrophosphorylase-like	Glyma08g09170.2	metabolic_process peptidoglycan_biosynthetic_process UDP-N-acetylgalactosamine_biosynthetic_process
	GmaAffx.46426.1.S1_at	1.53272	5.02151e-05	SNARE-interacting protein KEULE-like	Glyma11g03230.1	protein_secretion cytokinesis
	Gma.7303.1.S1_at	1.52718	1.34125e-05	F-box protein FBW2-like	Glyma06g10680.3	ubiquitin-dependent_protein_catabolic_process
	Gma.6857.1.A1_a_at	1.52691	0.000290822	F-box/LRR-repeat protein 14-like /// F-box/LRR-repeat protein 14-like	Glyma15g00720.2	ubiquitin-dependent_protein_catabolic_process
	GmaAffx.78631.1.S1_at	1.51767	6.78803e-05	SNARE-interacting protein KEULE-like	Glyma11g03230.1	protein_secretion cytokinesis
	GmaAffx.78175.1.S1_at	1.51692	0.00143661	F-box/kelch-repeat protein SKIP11-like	Glyma02g11740.1	biological_process
	GmaAffx.91328.1.S1_at	1.51631	0.00364787	F-box/LRR-repeat protein 14-like	Glyma08g22900.2
	Photosynthesis - 2
	Identification	Log2(FC)	Pvalue	Description	Phytozome	Gene ontology
	GmaAffx.87395.1.S1_at	3.60547	3.43491e-05	mitochondrial uncoupling protein 3-like	Glyma03g14780.1	photosynthesis transport
	GmaAffx.6106.1.A1_at	1.9926	0.0025258	translocon at the inner envelope membrane of chloroplasts 110	Glyma02g39990.1	chloroplast_organization protein_import_into_chloroplast_stroma
	Protein Modification Process - 47
	Identification	Log2(FC)	Pvalue	Description	Phytozome	Gene ontology
	GmaAffx.13112.2.S1_at	3.07392	1.16133e-05	E3 ubiquitin-protein ligase ATL42-like	Glyma01g34830.1
	GmaAffx.30665.1.A1_at	4.48593	8.34192e-06	proline-rich receptor-like protein kinase PERK13-like	Glyma12g03680.1	protein_amino_acid_phosphorylation
	GmaAffx.88128.1.S1_at	2.86884	4.10553e-05	probable UDP-N-acetylglucosamine--peptide N-acetylglucosaminyltransferase SEC-like	Glyma20g36330.2	protein_amino_acid_O-linked_glycosylation
	GmaAffx.86744.1.S1_at	2.84547	0.00110244	E3 ubiquitin-protein ligase RGLG2-like	Glyma05g24230.3	N-terminal_protein_myristoylation cytokinin_metabolic_process auxin_metabolic_process
	Gma.16342.1.S1_at	2.80807	2.94421e-06	E3 ubiquitin-protein ligase RGLG2-like	Glyma19g07140.5	N-terminal_protein_myristoylation cytokinin_metabolic_process auxin_metabolic_process
	GmaAffx.86105.1.S1_at	2.5838	0.00218002	protein phosphatase 2C 37-like	Glyma02g41750.1	response_to_cold response_to_water_deprivation response_to_abscisic_acid_stimulus
	Gma.8195.3.S1_at	2.54532	1.79924e-05	protein kinase 2B	Glyma08g40920.1	protein_amino_acid_phosphorylation
	Gma.10883.2.S1_s_at	2.20561	7.24602e-05	polyubiquitin-A-like	Glyma13g17820.1	protein_modification_process ubiquitin-dependent_protein_catabolic_process protein_ubiquitination_during_ubiquitin-dependent_protein_catabolic_process
	Gma.5255.1.S1_at	2.11109	0.000324844	calmodulin-binding family protein	Glyma15g18640.1	N-terminal_protein_myristoylation
	GmaAffx.47234.1.S1_at	2.10394	0.00013069	probable UDP-N-acetylglucosamine--peptide N-acetylglucosaminyltransferase SEC-like	Glyma20g36330.2	protein_amino_acid_O-linked_glycosylation
	GmaAffx.57925.1.S1_at	2.09527	0.000598983	TLD-domain containing nucleolar protein	Glyma19g38410.1	N-terminal_protein_myristoylation
	GmaAffx.79775.1.S1_s_at	2.0705	9.84674e-05	polyubiquitin-like	Glyma10g39780.1	protein_modification_process ubiquitin-dependent_protein_catabolic_process
	Gma.11507.1.S1_at	2.06864	0.000149173	E3 ubiquitin protein ligase RIE1-like	Glyma07g26470.2
	GmaAffx.1740.3.S1_s_at	2.0154	0.00124736	Protein of unknown function (DUF630 and DUF632)	Glyma14g00530.1	N-terminal_protein_myristoylation
	GmaAffx.54068.1.S1_at	1.99159	0.00155258	protein phosphatase 2C 37-like	Glyma14g07210.3	response_to_cold response_to_water_deprivation response_to_abscisic_acid_stimulus abscisic_acid_mediated_signaling negative_regulation_of_abscisic_acid_mediated_signaling regulation_of_stomatal_movement
	GmaAffx.93129.1.S1_s_at	1.97495	0.000112534	eyes absent homolog 4-like	Glyma17g16580.1	protein_amino_acid_dephosphorylation
	GmaAffx.15130.1.A1_at	1.96486	0.000117278	cysteine-rich receptor-like protein kinase 25-like	Glyma20g27740.1	protein_amino_acid_phosphorylation
	GmaAffx.88183.2.S1_x_at	1.94784	0.000173054	E3 ubiquitin-protein ligase ATL23-like	Glyma06g02390.1
	Gma.13067.2.S1_at	1.92454	0.00151692	E3 ubiquitin-protein ligase At3g02290-like	Glyma18g50950.1	N-terminal_protein_myristoylation
	Gma.7364.1.S1_at	1.88898	4.90701e-05	putative E3 ubiquitin-protein ligase XBAT31-like	Glyma13g41040.2
	Gma.2356.1.A1_at	1.8868	0.000181559	serine/threonine-protein kinase WNK8-like	Glyma13g10480.1	protein_amino_acid_autophosphorylation
	GmaAffx.4920.1.S1_at	1.82837	5.365e-05	probable beta-1,3-galactosyltransferase 10-like	Glyma17g32180.1	protein_amino_acid_glycosylation
	GmaAffx.86838.1.S1_at	1.82153	0.00125914	serine/threonine-protein kinase PEPKR2-like	Glyma06g10380.1	protein_amino_acid_phosphorylation
	Gma.16789.2.S1_s_at	1.80307	0.00209088	probable beta-1,3-galactosyltransferase 10-like	Glyma14g14000.2	protein_amino_acid_glycosylation
	GmaAffx.72388.1.S1_at	1.787	0.000326643	probable serine/threonine-protein kinase At1g54610-like	Glyma06g17460.2	N-terminal_protein_myristoylation protein_amino_acid_phosphorylation
	Gma.633.2.S1_at	1.75344	0.0149234	mitogen-activated protein kinase kinase kinase kinase 3-like	Glyma06g15870.1	protein_amino_acid_phosphorylation
	Gma.7498.2.S1_at	1.74553	0.000798862	serine/threonine-protein phosphatase 2A 65 kDa regulatory subunit A beta isoform-like	Glyma20g24790.1	response_to_cadmium_ion regulation_of_phosphorylation
	Gma.633.2.S1_x_at	1.73118	0.0129985	mitogen-activated protein kinase kinase kinase kinase 3-like	Glyma06g15870.1	protein_amino_acid_phosphorylation
	GmaAffx.68610.1.S1_at	1.71014	0.000601927	eyes absent homolog 4-like	Glyma17g16580.1	protein_amino_acid_dephosphorylation
	GmaAffx.72870.1.S1_at	1.7086	0.000406137	E3 ubiquitin-protein ligase makorin-like	Glyma15g42820.1
	GmaAffx.82493.1.S1_at	1.69104	0.000796572	NEDD8 ultimate buster 1-like	Glyma09g12030.1	protein_modification_process
	GmaAffx.83275.1.S1_at	1.68718	0.000454389	RING/U-box superfamily protein	Glyma14g07790.2	N-terminal_protein_myristoylation
	GmaAffx.84814.1.S1_at	1.67582	0.00536533	E3 ubiquitin-protein ligase UPL1-like	Glyma05g26360.2	98.44
	GmaAffx.26755.1.S1_at	1.66074	0.00117147	methionine aminopeptidase 1A-like	Glyma03g03350.1	protein_processing N-terminal_protein_amino_acid_modification
	Gma.5508.1.S1_at	1.64497	0.00486399	probable receptor-like protein kinase At1g67000-like	Glyma07g10690.1	protein_amino_acid_phosphorylation
	GmaAffx.66511.1.S1_at	1.6287	0.000143939	calcium-dependent protein kinase 30-like	Glyma17g10410.1	N-terminal_protein_myristoylation protein_amino_acid_phosphorylation abscisic_acid_mediated_signaling
	Gma.4297.1.S1_at	1.6057	0.0014582	L-type lectin-domain containing receptor kinase IV.1-like	Glyma07g16260.1	100.46
	Gma.4136.1.S1_at	1.59211	1.50482e-05	U-box domain-containing protein 62-like	Glyma04g40060.1	protein_ubiquitination
	Gma.6261.2.S1_at	1.58127	0.0109515	casein kinase II subunit beta'-like	Glyma01g41230.2	protein_amino_acid_phosphorylation
	GmaAffx.15814.1.S1_at	1.57911	0.000431326	U-box domain-containing protein 43-like	Glyma06g13730.1	protein_ubiquitination
	GmaAffx.56463.1.S1_at	1.56718	0.000475489	calcium-dependent protein kinase 21-like	Glyma17g01730.1	N-terminal_protein_myristoylation protein_amino_acid_phosphorylation
	GmaAffx.35805.2.S1_at	1.55032	0.0143862	Mitogen activated protein kinase kinase kinase-related	Glyma13g36640.4	protein_amino_acid_phosphorylation
	GmaAffx.74179.1.S1_at	1.52977	0.000517853	serine/threonine-protein kinase HT1-like	Glyma10g37070.1	metabolic_process protein_amino_acid_phosphorylation
	GmaAffx.64496.1.S1_at	1.52373	0.00430623	Protein of unknown function (DUF1336)	Glyma19g02080.1	N-terminal_protein_myristoylation
	GmaAffx.5334.1.S1_at	1.52246	0.000426092	OBP3-responsive gene 1	Glyma06g13320.1	protein_amino_acid_phosphorylation
	Gma.5642.1.S1_at	1.5224	0.000561035	E3 ubiquitin-protein ligase RING1-like	Glyma12g06460.1
	GmaAffx.81051.2.S1_at	1.51886	0.00790274	probable receptor-like protein kinase At5g15080-like	Glyma18g44630.1	protein_amino_acid_phosphorylation
	Regulation of transcription / transcription factor - 64
	Identification	Log2(FC)	Pvalue	Description	Phytozome	Gene ontology
	GmaAffx.63838.1.S1_at	4.50085	4.08918e-06	transcription factor GLABRA 3-like	Glyma05g37770.2	epidermal_cell_fate_specification trichome_branching
	Gma.9111.1.S1_at	3.75244	1.63567e-07	WRKY transcription factor 22-like	Glyma16g03570.1	regulation_of_transcription,_DNA-dependent
	Gma.17356.1.S1_x_at	3.49632	1.2104e-05	zinc finger protein CONSTANS-LIKE 15-like	Glyma16g05540.1	regulation_of_transcription
	GmaAffx.40296.1.A1_at	3.07071	1.14497e-06	zinc finger protein CONSTANS-LIKE 15-like	Glyma19g27240.1	regulation_of_transcription
	GmaAffx.40429.1.S1_at	2.95568	0.000103374	myb domain protein 78	Glyma09g03690.1	response_to_fungus response_to_salt_stress response_to_abscisic_acid_stimulus response_to_ethylene_stimulus response_to_jasmonic_acid_stimulus
	Gma.5331.4.S1_x_at	2.93459	7.40959e-05	NAC domain protein	Glyma13g35550.1	multicellular_organismal_development response_to_water_deprivation jasmonic_acid_mediated_signaling_pathway
	Gma.17356.1.S1_at	2.89296	5.23415e-06	zinc finger protein CONSTANS-LIKE 15-like	Glyma16g05540.1	regulation_of_transcription
	Gma.18049.2.S1_a_at	2.60238	0.00018892	MYB transcription factor MYB84	Glyma08g04670.1	regulation_of_transcription,_DNA-dependent
	GmaAffx.93624.1.S1_at	2.53678	2.55165e-05	NAC transcription factor-like 9	Glyma14g36840.1	regulation_of_transcription
	GmaAffx.77843.1.S1_at	2.49002	0.000268414	MYB transcription factor MYB177	Glyma14g39130.1	regulation_of_transcription
	GmaAffx.66669.1.S1_at	2.37894	3.33677e-05	PHD finger protein At1g33420-like	Glyma20g35670.1	regulation_of_transcription,_DNA-dependent
	GmaAffx.15471.2.S1_at	2.2949	0.000287551	Transcription factor MYB59-like	Glyma11g15180.5	regulation_of_transcription regulation_of_transcription
	GmaAffx.92842.1.S1_x_at	2.28176	7.21331e-05	WRKY23 protein	Glyma09g00820.1	regulation_of_transcription,_DNA-dependent
	GmaAffx.4940.1.A1_at	2.27125	3.43491e-05	transcription initiation factor IIE subunit beta-like	Glyma11g02750.1	biological_process
	GmaAffx.6438.3.S1_at	2.25243	0.000189901	WRKY19 protein	Glyma11g29720.1	response_to_cold response_to_water_deprivation response_to_heat response_to_osmotic_stress response_to_salt_stress regulation_of_transcription,_DNA-dependent defense_response_to_bacterium camalexin_biosynthetic_process camalexin_biosynthetic_process defense_response_to_fungus
	GmaAffx.56703.1.S1_at	2.21056	0.00411273	Homeodomain-like superfamily protein	Glyma02g40800.2	regulation_of_transcription
	GmaAffx.50811.1.S1_at	2.19227	0.000250748	NAC domain-containing protein 8-like	Glyma15g08480.2	multicellular_organismal_development
	Gma.2526.1.S1_x_at	2.18282	0.00055531	WRKY23 protein	Glyma09g00820.1	regulation_of_transcription,_DNA-dependent
	Gma.2526.1.S1_at	2.16056	0.000501824	WRKY23 protein	Glyma09g00820.1	regulation_of_transcription,_DNA-dependent
	GmaAffx.14300.1.S1_at	2.14376	0.000115478	WRKY36 protein	Glyma13g38630.1	regulation_of_transcription,_DNA-dependent
	Gma.4554.1.S1_s_at	2.07006	0.000675368	NAC domain-containing protein 69-like	Glyma16g01940.3
	GmaAffx.27618.1.S1_at	2.04007	8.21107e-05	MADS-box transcription factor 17-like	Glyma10g38580.1	regulation_of_transcription,_DNA-dependent flower_development cell_fate_specification specification_of_floral_organ_identity ovule_development
	GmaAffx.87026.2.S1_at	2.02838	0.00124049	zinc finger protein CONSTANS-LIKE 13-like	Glyma19g39460.1	regulation_of_transcription
	GmaAffx.14300.1.S1_s_at	1.97706	0.00137723	WRKY36 protein	Glyma13g38630.1	regulation_of_transcription,_DNA-dependent
	Gma.16641.1.S1_at	1.97419	0.000190229	homeobox-leucine zipper protein HAT4-like	Glyma05g04990.2	response_to_far_red_light root_development
	Gma.18057.1.S1_at	1.96681	1.7011e-05	Homeodomain-like superfamily protein	Glyma02g40800.2	regulation_of_transcription
	GmaAffx.55747.2.S1_s_at	1.93848	6.13377e-05	zinc finger protein CONSTANS-LIKE 9-like	Glyma02g38870.1	regulation_of_transcription negative_regulation_of_long-day_photoperiodism,_flowering
	GmaAffx.80889.1.S1_at	1.93059	5.18508e-05	NAC domain protein	Glyma08g18470.1	multicellular_organismal_development
	Gma.8072.1.S1_a_at	1.88693	0.000220325	G-box binding factor	Glyma16g03190.1	response_to_abscisic_acid_stimulus
	GmaAffx.15284.2.S1_at	1.85887	0.0029604	Transcription factor GTE8-like	Glyma15g09620.1
	GmaAffx.79121.1.S1_at	1.82518	0.0283804	zinc finger CCCH domain-containing protein 20-like	Glyma08g03540.1	regulation_of_transcription
	GmaAffx.20309.1.S1_at	1.82319	0.000112207	Homeobox-leucine zipper protein HAT3-like	Glyma07g14270.1	regulation_of_transcription,_DNA-dependent
	Gma.3331.1.S1_at	1.80903	0.00170421	zinc finger CCCH domain-containing protein 66-like	Glyma02g39210.2	regulation_of_transcription
	GmaAffx.91390.1.S1_s_at	1.80707	0.00932741	MYB133 /// MYB146	Glyma16g03640.1	regulation_of_transcription,_DNA-dependent
	GmaAffx.72233.1.S1_at	1.75511	0.000138541	transcription factor bHLH112-like	Glyma13g32320.1	regulation_of_transcription
	GmaAffx.58697.1.S1_at	1.74615	0.000201842	Transcription factor bHLH122-like	Glyma11g13960.5	regulation_of_transcription
	GmaAffx.10496.2.S1_at	1.73944	2.1918e-05	zinc finger protein CONSTANS-LIKE 9-like	Glyma20g07050.2	regulation_of_transcription negative_regulation_of_long-day_photoperiodism,_flowering
	GmaAffx.32877.1.S1_at	1.73346	0.000541407	NAC domain protein	Glyma02g38710.1	regulation_of_transcription
	Gma.18028.1.S1_s_at	1.72905	0.0108486	bZIP124	Glyma12g04440.1	regulation_of_transcription,_DNA-dependent response_to_sucrose_stimulus
	GmaAffx.87513.1.S1_at	1.72356	0.0047531	zinc finger CCCH domain-containing protein 66-like	Glyma02g39210.2	regulation_of_transcription
	GmaAffx.90404.1.S1_at	1.70469	0.000216726	zinc finger protein CONSTANS-LIKE 9-like	Glyma02g38870.1	regulation_of_transcription negative_regulation_of_long-day_photoperiodism,_flowering
	Gma.5519.3.S1_x_at	1.69923	0.000371134	NAC domain-containing protein 2-like	Glyma06g16440.1	multicellular_organismal_development negative_regulation_of_abscisic_acid_mediated_signaling
	GmaAffx.15471.3.S1_s_at	1.69853	0.001979	MYB59-like /// MYB145	Glyma12g07110.2	response_to_salt_stress regulation_of_transcription,_DNA-dependent response_to_auxin_stimulus response_to_ethylene_stimulus response_to_gibberellin_stimulus response_to_jasmonic_acid_stimulus response_to_salicylic_acid_stimulus response_to_cadmium_ion response_to_cadmium_ion
	GmaAffx.69701.1.S1_at	1.67944	0.00544237	bZIP transcription factor bZIP96	Glyma19g31050.4	response_to_xenobiotic_stimulus systemic_acquired_resistance,_salicylic_acid_mediated_signaling_pathway
	GmaAffx.69709.1.S1_at	1.63514	0.000217217	WRKY23 protein	Glyma09g00820.1	regulation_of_transcription,_DNA-dependent
	GmaAffx.64117.1.S1_at	1.62923	0.00541064	heat shock transcription factor A8	Glyma05g34450.2	regulation_of_transcription,_DNA-dependent
	GmaAffx.82239.1.S1_at	1.60709	0.00039436	BAH domain ;TFIIS helical bundle-like domain	Glyma17g09990.1	transcription
	Gma.7250.1.S1_s_at	1.60272	0.00266124	MYB transcription factor MYB73	Glyma06g45940.1	transcription
	Gma.10818.2.S1_a_at	1.59895	0.00566907	WRKY78	Glyma15g00570.1	transcription
	GmaAffx.91768.1.S1_s_at	1.59353	9.69953e-05	probable WRKY transcription factor 40-like	Glyma08g23380.4	transcription
	GmaAffx.53869.1.S1_at	1.58931	0.000364591	myb-related protein 306-like	Glyma06g20800.1	transcription
	Gma.1748.2.S1_a_at	1.58553	0.00236289	NAC domain protein NAC1	Glyma02g12220.4	multicellular_organismal_development multidimensional_cell_growth flower_development leaf_senescence
	GmaAffx.88368.1.S1_at	1.58074	0.00111553	U1 small nuclear ribonucleoprotein 70 kDa-like	Glyma11g07200.2	nuclear_mRNA_splicing,_via_spliceosome
	GmaAffx.70101.1.S1_x_at	1.5799	6.3464e-05	probable WRKY transcription factor 2-like	Glyma04g12830.1	regulation_of_transcription,_DNA-dependent
	GmaAffx.15284.1.S1_at	1.5754	0.00103374	transcription factor GTE8-like	Glyma15g09620.1	0
	Gma.17432.1.S1_at	1.57015	0.000691562	Eukaryotic rpb5 RNA polymerase subunit family protein	Glyma07g09230.1	transcription
	GmaAffx.60057.1.S1_at	1.54771	0.000322881	homeobox-leucine zipper protein HOX27-like	Glyma15g42380.1	regulation_of_transcription,_DNA-dependent
	GmaAffx.92945.1.S1_at	1.53853	4.12189e-05	WRKY39 protein	Glyma02g39870.1	regulation_of_transcription
	GmaAffx.87134.1.S1_at	1.53399	7.14788e-05	Integrase-type DNA-binding superfamily protein	Glyma05g33440.1	regulation_of_transcription,_DNA-dependent
	Gma.4660.1.S1_at	1.51832	0.00160983	MYB transcription factor MYB143	Glyma04g34720.1	regulation_of_transcription,_DNA-dependent
	GmaAffx.70435.2.S1_at	1.51682	3.2877e-05	transcription factor UNE10-like	Glyma03g04000.1	double_fertilization_forming_a_zygote_and_endosperm regulation_of_transcription
	GmaAffx.85887.1.S1_at	1.51512	0.000917775	zinc finger protein CONSTANS-LIKE 9-like	Glyma02g38870.1	regulation_of_transcription negative_regulation_of_long-day_photoperiodism,_flowering
	GmaAffx.92945.1.S1_x_at	1.50831	0.000142467	WRKY39 protein	Glyma02g39870.1	regulation_of_transcription
	GmaAffx.76699.1.S1_at	1.50227	0.00168965	Transcription factor PIF3-like	Glyma10g28290.2	red_or_far_red_light_signaling_pathway positive_regulation_of_anthocyanin_metabolic_process
	Resp. to Abiotic Stimulus - 120
	Identification	Log2(FC)	Pvalue	Description	Phytozome	Gene ontology
	GmaAffx.90752.1.S1_at	7.7349	8.17835e-07	kunitz trypsin inhibitor 1	Glyma08g25520.1	response_to_salt_stress
	Gma.2821.1.S1_at	7.63028	1.79924e-06	osmotin-like protein OSM34-like	Glyma01g42660.1	response_to_salt_stress
	Gma.2821.2.S1_a_at	7.24267	1.63567e-07	osmotin-like protein, acidic	Glyma11g02770.1	response_to_salt_stress
	GmaAffx.92699.1.S1_s_at	7.09838	1.14497e-06	osmotin-like protein	Glyma01g42660.1	response_to_salt_stress
	GmaAffx.41564.1.S1_s_at	6.00758	1.63567e-07	kunitz trypsin inhibitor 1	Glyma08g25520.1	response_to_salt_stress
	Gma.10904.1.S1_s_at	4.27006	5.4795e-05	trypsin inhibitor A-like /// trypsin inhibitor A-like	Glyma08g45590.1	response_to_salt_stress
	GmaAffx.33386.1.A1_at	4.17211	1.9628e-06	respiratory burst oxidase homolog protein B-like	Glyma19g42220.1	GO:0006952 GO:0009408
	Gma.4100.1.S1_at	3.79153	1.91373e-05	basic 7S globulin-like	Glyma20g35240.1	response_to_salt_stress
	Gma.2593.1.S1_s_at	3.78683	2.1918e-05	glutathione S-transferase GST 15	Glyma10g33650.1	response_to_cadmium_ion toxin_catabolic_process
	Gma.17864.1.S1_at	3.59571	0.000246332	reticuline oxidase-like protein-like	Glyma15g14040.1
	Gma.4898.1.A1_at	3.32872	4.25274e-06	probable protein phosphatase 2C 52-like	Glyma13g37520.1	N-terminal_protein_myristoylation
	GmaAffx.92499.1.S1_s_at	3.12621	0.00169455	wound-induced protein	Glyma19g43460.1	response_to_salt_stress response_to_virus systemic_acquired_resistance response_to_ethylene_stimulus
	GmaAffx.92210.1.S1_s_at	3.03733	0.00221584	ATP sulfurylase 1, chloroplastic-like	Glyma20g28980.2	response_to_cadmium_ion
	Gma.17396.2.S1_a_at	3.01027	1.2104e-05	basic 7S globulin-like	Glyma02g16710.1	response_to_salt_stress
	GmaAffx.26859.1.S1_s_at	2.84743	5.88841e-06	glutathione S-transferase TAU 19	Glyma11g31330.1	response_to_cadmium_ion response_to_oxidative_stress toxin_catabolic_process cellular_response_to_water_deprivation
	GmaAffx.69792.2.S1_at	2.75306	1.4721e-05	Integrase-type DNA-binding superfamily protein	Glyma16g27950.1	response_to_osmotic_stress regulation_of_transcription,_DNA-dependent response_to_abscisic_acid_stimulus response_to_glucose_stimulus negative_regulation_of_abscisic_acid_mediated_signaling
	GmaAffx.90519.1.S1_s_at	2.62161	1.37396e-05	aconitase	Glyma01g36750.1	response_to_salt_stress
	Gma.1917.1.S1_at	2.61772	5.21779e-05	glutathione S-transferase	Glyma08g18690.1	response_to_cadmium_ion response_to_oxidative_stress toxin_catabolic_process cellular_response_to_water_deprivation
	GmaAffx.80892.1.S1_at	2.55895	1.34125e-05	two-component response regulator-like APRR7-like	Glyma13g19870.2	circadian_rhythm response_to_temperature_stimulus red_or_far_red_light_signaling_pathway
	Gma.4100.2.S1_s_at	2.55853	5.88841e-06	basic 7S globulin-like	Glyma20g35240.1	response_to_salt_stress
	Gma.1048.1.S1_at	2.54438	0.00020086	kunitz trypsin inhibitor 1	Glyma08g45580.1	response_to_salt_stress
	GmaAffx.27586.2.S1_at	2.5219	4.74345e-05	26S proteasome non-ATPase regulatory subunit 2 1A-like	Glyma12g13410.1	ubiquitin-dependent_protein_catabolic_process protein_catabolic_process regulation_of_cell_cycle
	GmaAffx.93548.1.S1_s_at	2.47488	1.73381e-05	oxidative stress 3	Glyma11g33040.1	response_to_oxidative_stress response_to_stress response_to_cadmium_ion
	Gma.2232.1.S1_a_at	2.46837	0.000154407	Hypoxia-responsive family protein	Glyma10g29210.1	response_to_hypoxia
	Gma.13350.1.S1_s_at	2.41521	0.0100618	BiP isoform B /// BiP isoform C	Glyma08g02940.1	response_to_heat protein_folding
	Gma.5649.3.S1_a_at	2.40544	0.00158366	protein disufide isomerase-like protein	Glyma10g01820.1	response_to_cadmium_ion double_fertilization_forming_a_zygote_and_endosperm embryonic_development_ending_in_seed_dormancy
	GmaAffx.86749.1.S1_s_at	2.3974	1.29218e-05	protein GIGANTEA-like	Glyma10g36600.2	response_to_blue_light circadian_rhythm response_to_cold flower_development regulation_of_transcription response_to_hydrogen_peroxide regulation_of_circadian_rhythm positive_regulation_of_long-day_photoperiodism,_flowering positive_regulation_of_long-day_photoperiodism,_flowering
	Gma.2313.1.S1_s_at	2.36771	0.000838772	ATP sulfurylase 1, chloroplastic-like	Glyma10g38760.1	response_to_cadmium_ion
	Gma.17852.1.A1_at	2.34787	1.48846e-05	Protein SUPPRESSOR OF PHYA-105 1-like	Glyma16g03030.2	photomorphogenesis red,_far-red_light_phototransduction red_or_far_red_light_signaling_pathway response_to_red_light negative_regulation_of_photomorphogenesis response_to_far_red_light photoperiodism,_flowering short-day_photoperiodism,_flowering short-day_photoperiodism,_flowering
	GmaAffx.9286.2.S1_at	2.32976	4.57988e-05	Putative two-component response regulator ARR21-like	Glyma11g14490.2	circadian_rhythm regulation_of_transcription
	GmaAffx.84591.1.S1_at	2.3063	5.15236e-05	lipoamide acyltransferase component of branched-chain alpha-keto acid dehydrogenase complex, mitochondrial-like	Glyma17g03110.3	response_to_light_stimulus response_to_sucrose_stimulus
	GmaAffx.82042.1.S1_at	2.29741	4.07282e-05	chaperone protein dnaJ 11, chloroplastic-like	Glyma16g23750.1	protein_folding
	GmaAffx.62936.1.S1_at	2.2424	0.000876556	Ninja-family protein AFP3-like	Glyma18g50240.1	response_to_stress response_to_abscisic_acid_stimulus
	Gma.17631.1.S1_at	2.20566	0.0140242	BiP isoform B	Glyma05g36620.1	response_to_cadmium_ion response_to_heat protein_folding
	Gma.4883.1.A1_at	2.20356	0.000103538	polyadenylate-binding protein 5-like	Glyma20g31120.1	mRNA_processing
	Gma.7438.1.S1_at	2.20005	6.37912e-05	circadian clock-associated FKF1	Glyma05g34530.1	response_to_blue_light circadian_rhythm ubiquitin-dependent_protein_catabolic_process positive_regulation_of_flower_development regulation_of_transcription
	Gma.5199.1.A1_s_at	2.19244	0.00010043	phospholipase D delta-like	Glyma01g36680.2	response_to_cold programmed_cell_death phosphatidic_acid_metabolic_process
	GmaAffx.72442.1.S1_at	2.18239	1.79924e-06	dnaJ homolog subfamily B member 13-like	Glyma02g02740.1	protein_folding
	Gma.13350.1.S1_x_at	2.17516	0.0103688	BiP isoform C	Glyma08g02940.1	response_to_heat protein_folding
	GmaAffx.42586.1.A1_at	2.16765	1.60296e-05	Nudix hydrolase 2-like	Glyma14g00730.1	response_to_oxidative_stress
	GmaAffx.75519.1.S1_at	2.14391	6.52633e-05	protein disulfide-isomerase 5-4-like	Glyma06g42130.1
	Gma.8204.1.A1_at	2.14214	0.000148028	Alternative oxidase	Glyma04g14800.3	response_to_cold response_to_stress cellular_respiration oxidation_reduction
	Gma.6670.1.S1_at	2.14072	4.7598e-05	two-component response regulator-like APRR3-like	Glyma11g15560.1	circadian_rhythm response_to_temperature_stimulus red_or_far_red_light_signaling_pathway
	GmaAffx.77894.1.S1_at	2.13853	0.000849894	Far-red impaired responsive (FAR1) family protein	Glyma11g13610.2	response_to_red_or_far_red_light
	Gma.9996.1.S1_at	2.13653	8.57091e-05	senescence-associated gene 21	Glyma19g39920.1	response_to_cold response_to_oxidative_stress
	Gma.821.1.S1_at	2.12506	2.99328e-05	glutathione S-transferase GST 16	Glyma15g40250.1	response_to_cadmium_ion response_to_oxidative_stress toxin_catabolic_process cellular_response_to_water_deprivation
	GmaAffx.92947.1.S1_at	2.11293	2.1918e-05	basic 7S globulin-like	Glyma20g35240.1	response_to_salt_stress
	Gma.2061.1.S1_s_at	2.09986	0.00206242	6-phosphogluconate dehydrogenase, decarboxylating-like	Glyma05g37170.1	response_to_cadmium_ion
	Gma.2313.1.S1_at	2.09171	0.000253038	ATP sulfurylase	Glyma10g38760.1	response_to_cadmium_ion
	GmaAffx.88113.1.S1_at	2.07254	0.00277524	probable protein phosphatase 2C 35-like	Glyma07g38410.1	protein_amino_acid_dephosphorylation N-terminal_protein_myristoylation
	Gma.5649.1.S1_at	2.06433	0.0001495	Protein disufide isomerase-like protein	Glyma10g01820.1	response_to_cadmium_ion
	GmaAffx.93228.1.S1_s_at	2.05626	0.00304284	Protein of unknown function (DUF760)	Glyma08g06070.1	response_to_UV-B
	GmaAffx.92122.1.S1_at	2.00314	5.23415e-05	phosphoenolpyruvate carboxykinase [ATP]-like	Glyma04g09510.1	response_to_cadmium_ion gluconeogenesis
	GmaAffx.65693.2.S1_s_at	2.00169	0.000932169	phosphoenolpyruvate carboxykinase [ATP]-like	Glyma09g33650.1	response_to_cadmium_ion gluconeogenesis
	GmaAffx.91807.1.S1_at	1.97567	0.000451772	Integrase-type DNA-binding superfamily protein	Glyma16g27950.1	response_to_osmotic_stress regulation_of_transcription,_DNA-dependent response_to_abscisic_acid_stimulus r
	GmaAffx.87407.3.S1_at	1.95728	1.19404e-05	probable protein phosphatase 2C 52-like	Glyma13g37520.1	N-terminal_protein_myristoylation
	GmaAffx.50901.2.S1_at	1.95436	2.94421e-05	ferrochelatase-2, chloroplastic-like	Glyma04g05320.1	heme_biosynthetic_process response_to_oxidative_stress tetrapyrrole_biosynthetic_process
	GmaAffx.71600.1.S1_at	1.95303	0.00229354	Protein of unknown function (DUF760)	Glyma05g33650.2	response_to_UV-B
	Gma.10212.1.A1_at	1.91654	0.000375386	2,3-bisphosphoglycerate-dependent phosphoglycerate mutase-like	Glyma06g11070.1	metabolic_process
	GmaAffx.83725.1.S1_at	1.90544	8.12928e-05	phosphoenolpyruvate carboxylase 2-like	Glyma06g43050.1	response_to_water_deprivation tricarboxylic_acid_cycle
	GmaAffx.61345.1.S1_at	1.89199	9.73224e-05	respiratory burst oxidase homolog protein B-like	Glyma03g39610.1	GO:0006952 GO:0009408
	GmaAffx.59005.1.S1_at	1.86762	0.000118095	staphylococcal nuclease domain-containing protein 1-like	Glyma04g38010.1	response_to_cadmium_ion
	GmaAffx.91969.1.S1_s_at	1.85323	0.00790536	CBL-interacting serine/threonine-protein kinase 23-like	Glyma09g11770.4	response_to_water_deprivation response_to_nutrient potassium_ion_import stomatal_movement
	Gma.14241.1.A1_at	1.84123	0.000115151	dnaJ homolog subfamily A member 1-like	Glyma01g04750.1	protein_folding
	GmaAffx.62269.1.S1_at	1.83309	0.00208761	probable protein phosphatase 2C 10-like	Glyma05g24410.1	biological_process
	Gma.4590.1.S1_a_at	1.82845	0.00147701	probable protein phosphatase 2C 63-like	Glyma10g40550.1
	GmaAffx.42828.1.S1_at	1.82638	0.00945205	(+)-pulegone reductase-like	Glyma12g31970.1	response_to_cadmium_ion response_to_oxidative_stress
	Gma.2821.2.S1_at	1.82212	0.000383401	osmotin-like protein, acidic	Glyma11g02770.1	response_to_salt_stress defense_response_to_bacterium,_incompatible_interaction response_to_other_organism
	GmaAffx.85469.3.S1_at	1.81364	0.00234931	protein EARLY FLOWERING 3-like	Glyma04g05280.1	regulation_of_flower_development
	Gma.4937.4.S1_a_at	1.809	4.17096e-05	aconitase /// aconitate hydratase 1-like	Glyma11g08550.2	response_to_salt_stress
	Gma.9633.1.S1_at	1.80781	1.19404e-05	NADPH:P450 reductase	Glyma14g36070.1	response_to_oxidative_stress phenylpropanoid_metabolic_process
	GmaAffx.62195.1.S1_at	1.80639	0.0028549	CBL-interacting protein kinase 2-like	Glyma01g32400.1	protein_amino_acid_phosphorylation signal_transduction
	GmaAffx.64203.1.S1_at	1.79256	5.4795e-05	heat shock 70 kDa protein, mitochondrial-like	Glyma07g30290.1	response_to_salt_stress response_to_cadmium_ion response_to_heat protein_folding response_to_virus
	GmaAffx.82034.1.S1_at	1.78887	3.92561e-05	homeobox 7	Glyma04g40960.1	response_to_osmotic_stress response_to_salt_stress regulation_of_transcription,_DNA-dependent response_to_abscisic_acid_stimulus positive_regulation_of_transcription
	GmaAffx.64807.1.S1_at	1.78271	0.000890623	ninja-family protein AFP2-like	Glyma08g27010.1	response_to_stress response_to_abscisic_acid_stimulus
	Gma.5649.2.S1_at	1.76162	0.000256473	protein disufide isomerase-like protein	Glyma10g01820.1	response_to_cadmium_ion double_fertilization_forming_a_zygote_and_endosperm embryonic_development_ending_in_seed_dormancy
	GmaAffx.80588.1.S1_at	1.76065	8.84898e-05	phospholipase D alpha 1-like	Glyma13g44170.2	response_to_cadmium_ion fatty_acid_metabolic_process seed_germination positive_regulation_of_abscisic_acid_mediated_signaling regulation_of_stomatal_movement
	Gma.1655.2.S1_at	1.75608	0.00273942	peptide methionine sulfoxide reductase-like	Glyma08g42790.1	response_to_oxidative_stress protein_modification_process
	Gma.10689.1.S1_at	1.75286	0.00223596	kunitz trypsin inhibitor 1	Glyma08g45610.1	response_to_salt_stress
	Gma.7257.2.S1_s_at	1.74727	0.000135434	epoxide hydrolase 2-like	Glyma19g39950.1
	GmaAffx.85064.1.S1_at	1.7325	0.00310663	phosphoenolpyruvate carboxylase 2-like	Glyma06g43050.1	response_to_water_deprivation tricarboxylic_acid_cycle
	GmaAffx.66824.1.S1_at	1.71101	0.00476913	dnaJ homolog subfamily B member 13-like	Glyma06g44300.1	protein_folding
	GmaAffx.80492.1.S1_at	1.71019	0.00020266	two-component response regulator-like APRR9-like	Glyma04g40640.2	circadian_rhythm photomorphogenesis response_to_red_light response_to_far_red_light
	Gma.10709.1.S1_at	1.7101	0.00062548	peroxisomal membrane protein PMP22-like	Glyma15g11630.1	biological_process
	Gma.8757.1.S1_at	1.69276	0.000994324	alpha-crystallin domain 32.1	Glyma14g02970.2	response_to_heat
	Gma.4590.1.S1_at	1.68215	0.000199061	probable protein phosphatase 2C 63-like	Glyma10g40550.1
	GmaAffx.54626.1.S1_at	1.67757	7.21331e-05	two-component response regulator ARR12-like	Glyma09g14650.1	response_to_cytokinin_stimulus cytokinin_mediated_signaling shoot_development regulation_of_anthocyanin_metabolic_process regulation_of_chlorophyll_biosynthetic_process
	Gma.3774.2.S1_at	1.66357	3.43491e-06	probable nucleoredoxin 2-like	Glyma04g02330.1	response_to_cadmium_ion
	GmaAffx.20686.1.A1_at	1.66145	0.000107464	DnaJ homolog subfamily C member 17-like	Glyma20g24050.1	protein_folding
	GmaAffx.32733.1.S1_at	1.65644	0.000185812	ornithine aminotransferase	Glyma05g27360.2	proline_biosynthetic_process hyperosmotic_salinity_response
	GmaAffx.68609.1.S1_at	1.65397	0.000955886	alpha-1,4 glucan phosphorylase L-2 isozyme, chloroplastic/amyloplastic-like	Glyma20g03250.1	response_to_water_deprivation response_to_temperature_stimulus
	Gma.1730.2.S1_at	1.65341	9.48689e-05	Protein of unknown function (DUF760)	Glyma08g06070.1	response_to_UV-B
	Gma.10804.1.S1_at	1.6474	0.00255868	chaperone protein dnaJ 8, chloroplastic-like	Glyma07g02480.1	protein_folding
	Gma.5681.1.S1_at	1.63795	0.000333023	probable mitochondrial chaperone BCS1-B-like	Glyma11g07640.1
	Gma.1840.1.S1_at	1.61932	0.000171091	chaperone protein dnaJ 10-like	Glyma12g36400.1	protein_folding
	Gma.13036.1.S1_at	1.61724	0.000161604	inducer of CBF expression 4	Glyma06g17330.1	response_to_cold positive_regulation_of_transcription response_to_freezing
	Gma.5649.2.S1_a_at	1.61635	0.000343327	protein disufide isomerase-like protein	Glyma10g01820.1	response_to_cadmium_ion double_fertilization_forming_a_zygote_and_endosperm embryonic_development_ending_in_seed_dormancy
	Gma.3650.1.S1_at	1.61545	0.000613704	basic 7S globulin-like	Glyma13g27840.1	proteolysis
	GmaAffx.31209.1.S1_at	1.60704	0.000638402	probable glutamate carboxypeptidase 2-like	Glyma10g11100.1	photomorphogenesis negative_regulation_of_flower_development flower_development embryonic_development root_development meristem_development leaf_vascular_tissue_pattern_formation
	GmaAffx.64720.1.S1_at	1.60263	0.00231725	T-complex protein 1 subunit epsilon-like /// T-complex protein 1 subunit epsilon-like	Glyma18g01580.1	protein_folding cellular_protein_metabolic_process
	Gma.16563.2.S1_a_at	1.60117	0.00197246	26S proteasome non-ATPase regulatory subunit 13-like	Glyma09g34310.1	ubiquitin-dependent_protein_catabolic_process
	Gma.17473.5.S1_a_at	1.59138	0.000124311	zinc finger CCCH domain-containing protein 29-like	Glyma02g46610.1	response_to_cold regulation_of_transcription defense_response_to_fungus
	GmaAffx.71361.1.S1_at	1.58701	6.72261e-05	respiratory burst oxidase homolog protein B-like	Glyma20g38000.1	GO:0006952 GO:0009408
	GmaAffx.77232.1.S1_at	1.57914	0.000132162	Flavanone 3-dioxygenase-like	Glyma02g15360.1	biological_process
	Gma.4305.2.S1_a_at	1.57908	0.0115267	peroxidase 12-like	Glyma10g36680.1	response_to_oxidative_stress
	GmaAffx.80095.1.S1_at	1.57161	0.000882281	pyruvate decarboxylase isozyme 2-like	Glyma18g43460.1	response_to_hypoxia
	GmaAffx.65260.1.A1_at	1.56311	5.08694e-05	homolog of yeast autophagy 18 (ATG18) H	Glyma20g37460.1	response_to_starvation
	GmaAffx.9286.1.S1_s_at	1.56245	0.0023745	putative two-component response regulator ARR21-like	Glyma11g14490.2	circadian_rhythm regulation_of_transcription
	Gma.4590.2.S1_x_at	1.56071	0.000167329	probable protein phosphatase 2C 63-like	Glyma20g26770.1	0
	GmaAffx.42504.1.A1_at	1.56018	0.000381929	protein ABSCISIC ACID-INSENSITIVE 5-like	Glyma19g37910.1	response_to_water_deprivation response_to_salt_stress
	GmaAffx.79996.1.S1_at	1.56006	0.00118226	peroxisome biogenesis factor 10-like	Glyma14g11290.1	peroxisome_organization photorespiration embryonic_development_ending_in_seed_dormancy attachment_of_peroxisome_to_chloroplast
	Gma.7257.2.S1_at	1.55716	0.00207468	epoxide hydrolase 2-like	Glyma19g39950.2
	Gma.6937.1.S1_at	1.554	0.000347907	peptidyl-prolyl cis-trans isomerase CYP19-4-like	Glyma11g35280.1	protein_folding
	Gma.2464.1.S1_at	1.5538	0.00466199	alpha-1,4-glucan-protein synthase [UDP-forming] 1-like	Glyma08g27590.2	response_to_salt_stress response_to_cadmium_ion
	Gma.1437.2.S1_at	1.54334	0.000293603	polyadenylate-binding protein 2-like	Glyma14g09300.1	response_to_cadmium_ion
	Gma.17473.3.S1_a_at	1.534	0.000113188	zinc finger CCCH domain-containing protein 29-like	Glyma14g01990.2	response_to_cold regulation_of_transcription defense_response_to_fungus
	GmaAffx.87056.1.S1_at	1.53253	0.000358703	phospholipase D delta-like	Glyma05g30190.1	response_to_cold programmed_cell_death phosphatidic_acid_metabolic_process
	Gma.2741.1.S1_at	1.50913	0.000260399	vesicle-associated membrane protein 714-like	Glyma12g09680.1	response_to_salt_stress
	GmaAffx.88920.1.S1_s_at	1.50359	0.0165633	isocitrate dehydrogenase [NADP]-like	Glyma02g40820.1	response_to_salt_stress response_to_cadmium_ion metabolic_process
	GmaAffx.69337.2.S1_at	1.50232	0.000461259	E3 SUMO-protein ligase SIZ1-like	Glyma12g07590.1	response_to_water_deprivation defense_response_signaling_pathway,_resistance_gene-dependent growth response_to_freezing
	Signaling - 10
	Identification	Log2(FC)	Pvalue	Description	Phytozome	Gene ontology
	Gma.8542.1.S1_at	5.78397	0	polygalacturonase inhibitor protein	Glyma08g08380.1	defense_response signal_transduction
	GmaAffx.90524.1.S1_s_at	3.03243	2.17544e-05	polygalacturonase inhibitor protein	Glyma08g08380.1	defense_response signal_transduction
	Gma.9637.1.S1_at	1.86343	7.58951e-05	polygalacturonase inhibitor protein	Glyma08g08390.1	defense_response signal_transduction
	GmaAffx.49506.1.S1_at	1.7723	0.0027211	Phox (PX) domain-containing protein	Glyma13g44340.1	intracellular_signaling_cascade
	Gma.5761.1.S1_at	1.6813	1.24311e-05	probable LRR receptor-like serine/threonine-protein kinase MRH1-like	Glyma11g35570.1	protein_amino_acid_phosphorylation
	GmaAffx.90644.1.S1_at	1.64046	0.000101575	small G protein family protein / RhoGAP family protein	Glyma12g37020.2	signal_transduction
	Gma.17455.1.A1_at	1.62829	0.00052276	diacylglycerol kinase 1-like	Glyma12g22280.1	activation_of_protein_kinase_C_activity
	GmaAffx.91256.1.S1_at	1.61155	0.000684201	translocase of chloroplast 159, chloroplastic-like	Glyma08g13100.1	protein_targeting_to_chloroplast
	Gma.3167.1.S1_a_at	1.60134	4.9888e-05	translocase outer membrane 20-2	Glyma19g17930.1	protein_targeting_to_mitochondrion
	Gma.5117.1.S1_at	1.54824	0.000652469	Probable receptor protein kinase TMK1-like	Glyma18g04780.1	signal_transduction
	Structural - 19
	Identification	Log2(FC)	Pvalue	Description	Phytozome	Gene ontology
	GmaAffx.82556.1.S1_at	2.63754	0.000191701	protein WAX2-like	Glyma13g01560.1	cuticle_hydrocarbon_biosynthetic_process wax_biosynthetic_process cuticle_development pollen_sperm_cell_differentiation
	GmaAffx.87793.2.S1_at	2.16411	0.000270376	shaggy-related protein kinase eta-like /	Glyma06g43620.2	multidimensional_cell_growth
	GmaAffx.36241.1.A1_at	2.07779	0.000774981	Profilin /// Profilin	Glyma05g35970.1	actin_polymerization_or_depolymerization cytoskeleton_organization
	GmaAffx.87166.1.S1_at	2.06396	0.00185616	ribosome maturation protein SBDS-like	Glyma11g15160.2	GO:0045449
	GmaAffx.14886.1.S1_at	2.03295	0.00268479	ATP binding microtubule motor family protein	Glyma09g32280.1	microtubule-based_movement
	GmaAffx.6784.1.S1_at	1.98043	0.000245187	La protein 1	Glyma04g08540.1	ribosome_biogenesis embryonic_development
	Gma.10646.2.S1_a_at	1.93717	0.000257782	ribosome biogenesis protein BOP1 homolog	Glyma16g00540.3	rRNA_processing
	Gma.13219.1.S1_at	1.9121	2.6825e-05	formin-like protein 20-like	Glyma17g11100.1	cellular_component_organization actin_cytoskeleton_organization
	GmaAffx.33203.2.S1_at	1.8508	0.000341692	shaggy-related protein kinase eta-like	Glyma08g12370.1	multidimensional_cell_growth
	Gma.12902.1.A1_at	1.83221	0.000980421	caffeic acid 3-O-methyltransferase-like	Glyma14g00800.1	lignin_biosynthetic_process flavonol_biosynthetic_process
	Gma.8208.1.S1_at	1.76525	0.000196444	exostosin-2-like	Glyma14g06670.3	cell-cell_adhesion phloem_or_xylem_histogenesis
	GmaAffx.57760.1.S1_at	1.68056	0.00166266	Ribosome maturation protein SBDS-like	Glyma11g15160.2	GO:0045449
	GmaAffx.15132.1.A1_s_at	1.65664	0.000472218	50S ribosomal protein L1-like /// 50S ribosomal protein L1-like	Glyma12g15450.1	translation
	GmaAffx.51587.2.S1_at	1.63923	0.0036585	formin homology5	Glyma06g41550.1	actin_filament_polymerization actin_nucleation endosperm_development
	GmaAffx.27300.2.S1_at	1.6237	0.000704974	ribosome production factor 2 homolog	Glyma13g21500.1
	Gma.10646.1.S1_at	1.61582	7.58951e-05	ribosome biogenesis protein BOP1 homolog	Glyma12g28910.1	rRNA_processing
	GmaAffx.68754.1.S1_at	1.6139	0.000435743	caffeic acid 3-O-methyltransferase-like	Glyma19g45000.2	lignin_biosynthetic_process flavonol_biosynthetic_process
	Gma.3887.1.S1_at	1.60568	0.000111226	nucleolar complex protein 4 homolog	Glyma02g41260.1	biological_process
	GmaAffx.82242.2.S1_at	1.58894	0.000326316	kinesin-like protein KIF2A-like	Glyma15g01840.1	microtubule-based_movement
	Translation - 14
	Identification	Log2(FC)	Pvalue	Description	Phytozome	Gene ontology
	GmaAffx.75978.2.S1_x_at	2.26416	0.00763171	eukaryotic translation initiation factor 5-like	Glyma18g52940.1	regulation_of_translational_initiation
	GmaAffx.32418.1.S1_at	2.22595	0.00033842	Ribosomal L1 domain-containing protein 1-like	Glyma08g18460.1	translation
	GmaAffx.75978.2.S1_at	2.19606	0.00780362	eukaryotic translation initiation factor 5-like	Glyma18g52940.1	regulation_of_translational_initiation
	Gma.978.2.S1_at	2.13691	0.000565778	leucyl-tRNA synthetase, cytoplasmic-like	Glyma11g03700.2	tRNA_aminoacylation_for_protein_translation
	GmaAffx.60054.1.S1_at	1.90341	0.000325171	eukaryotic translation initiation factor 2A-like	Glyma02g15500.2	biological_process
	GmaAffx.75978.3.S1_s_at	1.65363	0.00134747	eukaryotic translation initiation factor 5-like	Glyma18g52940.1	regulation_of_translational_initiation
	GmaAffx.75790.1.S1_at	1.64046	0.00408591	eukaryotic translation initiation factor 2, subunit 3 gamma, 52kDa	Glyma08g18240.2
	GmaAffx.91708.1.S1_at	1.63725	5.82299e-05	Ribosomal protein S19 family protein	Glyma08g04690.2	translation
	GmaAffx.75978.1.S1_at	1.63683	0.0203023	eukaryotic translation initiation factor 5-like	Glyma02g00220.1	regulation_of_translational_initiation
	Gma.7693.1.A1_a_at	1.60501	3.36948e-05	Ribosomal protein S8e family protein	Glyma02g35500.1	translation ribosome_biogenesis
	Gma.13048.1.A1_s_at	1.58659	3.74569e-05	translation initiation factor eIF-2B subunit gamma-like	Glyma08g11970.1	biosynthetic_process
	Gma.11147.1.S1_s_at	1.57996	0.00168899	Ribosomal protein L10 family protein	Glyma08g19660.1	translation
	GmaAffx.90238.1.S1_at	1.55443	3.87654e-05	novel cap-binding protein	Glyma16g27010.3	translational_initiation
	Gma.7693.2.S1_x_at	1.53989	9.29061e-05	Ribosomal protein S8e family protein	Glyma10g10000.1	translation ribosome_biogenesis
	Transport - 80
	Identification	Log2(FC)	Pvalue	Description	Phytozome	Gene ontology
	Gma.1841.1.S1_a_at	5.29122	0	probable aquaporin TIP-type alpha-like /// probable aquaporin TIP-type alpha-like	Glyma16g33530.1	autophagy transport
	GmaAffx.93603.1.S1_s_at	3.81142	2.61707e-05	ferritin light chain	Glyma18g43650.1	iron_ion_transport
	Gma.10199.1.A1_at	3.64942	1.4721e-06	PDR-like ABC-transporter	Glyma03g32520.2	lead_ion_transport multidrug_transport
	GmaAffx.88118.1.S1_at	2.95967	0.000595221	ABC transporter B family member 4-like	Glyma02g01100.1	gravitropism response_to_auxin_stimulus
	Gma.6719.4.S1_at	2.91338	1.2104e-05	lipid transfer-like protein VAS-like	Glyma17g14620.1	lipid_transport
	Gma.1654.1.S1_s_at	2.86855	0.000255492	coatomer subunit beta'-2-like	Glyma15g01690.2	intracellular_protein_transport protein_complex_assembly vesicle-mediated_transport
	GmaAffx.79829.1.S1_at	2.79893	5.2505e-05	probable aquaporin TIP-type alpha-like	Glyma09g28930.1	autophagy transport
	GmaAffx.47945.1.S1_at	2.79458	0.00178223	ABC transporter F family member 1-like	Glyma12g30100.1
	GmaAffx.29926.2.S1_s_at	2.75546	0.000546478	ABC transporter A family member 2-like	Glyma06g20360.1
	GmaAffx.70783.1.S1_at	2.59228	0.00332188	sodium/proton antiporter	Glyma10g30020.1	sodium_ion_transport
	Gma.11865.1.S1_at	2.5523	5.15236e-05	Heavy metal transport/detoxification superfamily protein	Glyma20g26230.1	metal_ion_transport
	GmaAffx.90540.1.A1_s_at	2.36943	0.000259417	ABC transporter B family member 4-like	Glyma02g01100.1	gravitropism response_to_auxin_stimulus
	Gma.1231.1.S1_at	2.35285	0.000774981	probable inositol transporter 1-like	Glyma20g39040.1	myo-inositol_transport
	GmaAffx.56826.1.A1_at	2.35075	3.2877e-05	Heavy metal transport/detoxification superfamily protein	Glyma03g34040.1	metal_ion_transport
	GmaAffx.29926.1.S1_at	2.33882	1.2104e-05	ABC transporter A family member 2-like	Glyma06g20360.2
	GmaAffx.80010.1.S1_at	2.3294	1.50482e-05	Solute carrier family 25 member 44-like /// Solute carrier family 25 member 44-like	Glyma16g00660.1	mitochondrial_transport transport
	GmaAffx.83747.1.S1_at	2.32101	1.4721e-05	acyl-CoA-binding domain 3	Glyma14g09680.1	fatty_acid_transport
	Gma.7842.1.A1_at	2.29444	0.00025402	ER lumen protein retaining receptor family protein	Glyma05g29410.1	protein_retention_in_ER_lumen protein_transport
	GmaAffx.86672.2.S1_at	2.24307	0.00934001	probable plastidic glucose transporter 2-like	Glyma07g09270.2	carbohydrate_transport transport
	Gma.1315.2.S1_at	2.23435	0.000494954	ADP-ribosylation factor GTPase-activating protein AGD12-like	Glyma15g13700.1	intracellular_protein_transport
	GmaAffx.86672.1.S1_at	2.23251	0.0100808	probable plastidic glucose transporter 2-like	Glyma07g09270.3	carbohydrate_transport transport
	Gma.9218.1.S1_at	2.22045	3.82747e-05	protein ZINC INDUCED FACILITATOR-LIKE 1-like	Glyma13g25590.3	tetracycline_transport transport response_to_antibiotic
	GmaAffx.71483.1.S1_at	2.21748	0.00228683	aluminum-activated malate transporter 9-like	Glyma05g35180.1	malate_transport
	Gma.8114.2.S1_a_at	2.18903	5.93748e-05	ABC transporter E family member 2-like	Glyma01g35730.1
	GmaAffx.69322.2.S1_at	2.14164	0.000507221	potassium transporter 8-like	Glyma19g01400.1	potassium_ion_transport
	Gma.5849.1.S1_at	2.11346	0.000196444	Bifunctional inhibitor/lipid-transfer protein/seed storage 2S albumin superfamily protein	Glyma08g45820.1	lipid_transport
	Gma.2430.2.S1_a_at	2.09735	0.00028199	ras-related protein RABA1f-like /// ras-related protein RABA1f-like	Glyma06g43830.1	protein_transport small_GTPase_mediated_signal_transduction regulation_of_transcription,_DNA-dependent
	Gma.2430.1.S1_at	2.04776	0.000691234	ras-related protein RABA1f-like	Glyma12g14070.1	protein_transport small_GTPase_mediated_signal_transduction regulation_of_transcription,_DNA-dependent
	GmaAffx.69409.2.S1_at	2.03864	1.16133e-05	lysine histidine transporter 1-like	Glyma12g08980.1
	Gma.17971.2.S1_at	2.0232	2.09366e-05	Heavy metal transport/detoxification superfamily protein	Glyma08g01410.1	metal_ion_transport
	Gma.1089.1.S1_at	2.00981	0.000295566	ferritin	Glyma07g19060.1	response_to_cold cellular_iron_ion_homeostasis iron_ion_transport photosynthesis response_to_bacterium response_to_reactive_oxygen_species flower_development response_to_hydrogen_peroxide response_to_hydrogen_peroxide leaf_development iron_ion_homeostasis
	Gma.11175.1.S1_at	2.00511	3.53305e-05	probable non-specific lipid-transfer protein AKCS9-like	Glyma07g10820.1	lipid_transport
	GmaAffx.75398.1.S1_at	2.00238	5.15236e-05	TOM1-like protein 2-like	Glyma01g44290.1	intra-Golgi_vesicle-mediated_transport intracellular_protein_transport
	GmaAffx.67221.1.S1_at	1.95997	0.000856928	vacuolar protein sorting-associated protein 41 homolog	Glyma12g08840.1	intracellular_protein_transport vesicle-mediated_transport
	GmaAffx.61593.1.S1_at	1.93703	0.000112043	putative transporter arsB-like	Glyma10g37710.1	citrate_transport
	GmaAffx.52114.1.S1_at	1.93006	0.000333677	Bifunctional inhibitor/lipid-transfer protein/seed storage 2S albumin superfamily protein	Glyma01g44530.1	lipid_transport
	Gma.1315.1.S1_at	1.92874	7.24602e-05	ADP-ribosylation factor GTPase-activating protein AGD12-like	Glyma09g02830.1	intracellular_protein_transport
	GmaAffx.87119.1.S1_at	1.86459	0.00544907	ABC transporter G family member 11-like	Glyma16g33470.1	fatty_acid_transport
	GmaAffx.72800.2.S1_at	1.86189	0.0159777	ABC transporter B family member 20-like	Glyma10g43700.1	transport
	GmaAffx.88475.2.S1_at	1.81199	0.000302436	AP-4 complex subunit mu-1-like	Glyma02g37700.1	intracellular_protein_transport
	GmaAffx.35912.1.S1_at	1.78104	0.000632841	metal transporter Nramp2-like	Glyma06g04720.1	cellular_metal_ion_homeostasis metal_ion_transport
	GmaAffx.42525.1.A1_at	1.7784	0.000225068	VHS domain-containing protein At3g16270-like	Glyma13g43220.1	intracellular_protein_transport
	GmaAffx.90540.1.A1_at	1.7767	0.000152935	ABC transporter B family member 4-like	Glyma02g01100.1	gravitropism response_to_auxin_stimulus response_to_cytokinin_stimulus auxin_polar_transport root_hair_elongation auxin_efflux basipetal_auxin_transport
	Gma.874.1.A1_at	1.77427	0.000200043	nitrate transporter 1.5-like	Glyma09g37220.1	nitrate_transport oligopeptide_transport response_to_nitrate
	GmaAffx.23432.1.S1_at	1.74382	0.000131508	ABC transporter B family member 28-like	Glyma09g27220.1	transport
	GmaAffx.90286.1.S1_s_at	1.74299	9.45418e-05	hepatocyte growth factor-regulated tyrosine kinase substrate-like	Glyma11g01220.4	intra-Golgi_vesicle-mediated_transport intracellular_protein_transport
	GmaAffx.68483.2.S1_at	1.74256	0.00183081	ABC transporter A family member 1-like	Glyma03g29210.1
	GmaAffx.77596.1.S1_at	1.73754	0.00155667	ABC transporter D family member 1-like	Glyma08g14480.1	fatty_acid_beta-oxidation fatty_acyl_coenzyme_A_transport
	GmaAffx.91106.1.S1_s_at	1.72365	0.0117469	protein TRANSPARENT TESTA 12-like	Glyma12g32010.3	multidrug_transport
	GmaAffx.51889.1.S1_at	1.72262	0.00336817	Probable sugar phosphate/phosphate translocator At2g25520-like	Glyma17g12410.1
	Gma.12242.2.S1_at	1.70584	0.000712007	probable importin-7 homolog	Glyma08g29030.1
	Gma.11175.1.S1_s_at	1.68488	0.00133994	Bifunctional inhibitor/lipid-transfer protein/seed storage 2S albumin superfamily protein	Glyma07g10820.1	lipid_transport
	GmaAffx.54083.1.S1_at	1.67719	0.00803294	protein TRANSPARENT TESTA 12-like	Glyma03g00760.1	multidrug_transport
	GmaAffx.49372.1.S1_at	1.66779	0.000344145	low affinity cationic amino acid transporter 2-like	Glyma19g29440.1	transport
	Gma.11384.1.A1_at	1.66233	4.92337e-05	cation/H(+) antiporter 18-like	Glyma01g43280.1	cation_transport
	Gma.13879.1.A1_at	1.63894	0.000306688	ABC transporter D family member 1-like	Glyma08g14480.1	fatty_acid_beta-oxidation fatty_acyl_coenzyme_A_transport
	GmaAffx.70709.1.S1_s_at	1.63175	0.000741777	protein TRANSPARENT TESTA 12-like	Glyma12g32010.2	multidrug_transport
	GmaAffx.90289.1.S1_at	1.63097	5.365e-05	Ubiquitin-like superfamily protein	Glyma17g14020.1	vesicle-mediated_transport
	Gma.2323.1.S1_at	1.62129	0.000380784	cationic amino acid transporter 4	Glyma16g04050.2	amino_acid_transport transport
	GmaAffx.92422.1.S1_at	1.61911	0.00434369	protein transport protein Sec61 subunit alpha-like	Glyma12g17950.1	protein_secretion
	GmaAffx.69115.1.S1_at	1.61276	0.00287813	low affinity cationic amino acid transporter 2-like	Glyma19g29440.1	transport
	GmaAffx.29150.1.S1_at	1.60936	7.47502e-05	nuclear transport factor 2 (NTF2) family protein / RNA recognition motif (RRM)-containing protein	Glyma16g12800.1	nucleocytoplasmic_transport
	GmaAffx.86058.1.S1_at	1.59994	0.000115805	potassium channel SKOR-like	Glyma02g41040.1	potassium_ion_transport response_to_abscisic_acid_stimulus
	Gma.1421.2.S1_at	1.58615	0.00598312	SEC14 cytosolic factor-like	Glyma08g44470.3	transport
	GmaAffx.76737.1.S1_at	1.57117	0.000910414	protein transport protein Sec24-like At3g07100-like	Glyma03g38830.2	transport
	GmaAffx.66558.1.S1_at	1.56567	0.000659175	vacuolar-sorting receptor 1-like	Glyma10g40340.1	intracellular_protein_transport protein_targeting_to_vacuole
	GmaAffx.82304.1.S1_at	1.56523	0.00247624	VHS and GAT domain protein	Glyma17g26440.2	intracellular_protein_transport
	GmaAffx.46161.1.S1_at	1.56176	0.000229975	probable metal-nicotianamine transporter YSL6-like	Glyma19g26500.1	oligopeptide_transport
	GmaAffx.90289.1.S1_s_at	1.54968	0.00503394	Ubiquitin-like superfamily protein	Glyma17g14020.1	vesicle-mediated_transport
	Gma.12895.2.S1_at	1.54661	0.0172038	TOM1-like protein 2-like	Glyma01g44290.1	intra-Golgi_vesicle-mediated_transport intracellular_protein_transport
	GmaAffx.89917.1.S1_s_at	1.54608	0.00947953	TOM1-like protein 2-like	Glyma04g42250.1	intra-Golgi_vesicle-mediated_transport intracellular_protein_transport
	Gma.6736.1.S1_at	1.54488	0.000172236	probable sodium-coupled neutral amino acid transporter 6-like	Glyma18g02580.1	amino_acid_transport
	GmaAffx.83671.1.S1_at	1.53244	0.000498716	coatomer subunit alpha-1-like	Glyma10g34310.1	ER_to_Golgi_vesicle-mediated_transport
	Gma.4979.1.S1_at	1.52281	0.000128891	potassium transporter 8-like	Glyma19g01400.1	potassium_ion_transport
	GmaAffx.82750.1.S1_at	1.51564	0.000191701	bidirectional amino acid transporter 1	Glyma10g41560.1	amino_acid_transport transport
	GmaAffx.90061.1.S1_s_at	1.51107	0.00120434	vacuolar-sorting receptor 1-like	Glyma20g27000.1	intracellular_protein_transport protein_targeting_to_vacuole
	Gma.10225.1.A1_at	1.50658	0.000510166	AP-4 complex subunit mu-1-like	Glyma14g35990.1	intracellular_protein_transport
	GmaAffx.90671.1.S1_s_at	1.5042	0.00376793	RAB GTPase homolog A1F	Glyma12g33550.1	protein_transport small_GTPase_mediated_signal_transduction regulation_of_transcription,_DNA-dependent
	Gma.13281.1.A1_at	1.50409	0.000280354	ABC transporter G family member 22-like	Glyma10g11000.1
	GmaAffx.88565.1.A1_at	1.50029	0.00337913	vesicle transport v-SNARE 13-like	Glyma06g21130.2	intra-Golgi_vesicle-mediated_transport membrane_fusion
	GO uncharacterized - 71
	Identification	Log2(FC)	Pvalue	Description	Phytozome	Gene ontology
	Gma.17489.1.S1_at	5.83972	0	glycine-rich protein 3 short isoform	Glyma14g05650.1
	GmaAffx.89245.1.S1_s_at	5.54096	1.63567e-07	glycine-rich protein 3 short isoform	Glyma14g05650.1
	GmaAffx.87317.1.S1_s_at	4.73735	1.63567e-07	glycine-rich protein 3 short isoform	Glyma14g05650.1
	Gma.11277.1.S1_at	3.78477	1.37396e-05	epidermis-specific secreted glycoprotein EP1-like	Glyma13g34530.1
	Gma.11044.2.S1_at	3.67105	3.87654e-05	Polynucleotidyl transferase, ribonuclease H-like superfamily protein	Glyma05g00890.1
	Gma.11277.1.S1_a_at	3.64913	5.08694e-05	epidermis-specific secreted glycoprotein EP1-like	Glyma13g34530.1
	Gma.4526.1.S1_at	3.57727	1.9628e-06	zinc finger protein ZAT11-like	Glyma10g05210.1
	Gma.11277.2.S1_at	3.56489	3.43491e-06	epidermis-specific secreted glycoprotein EP1-like	Glyma13g34520.1
	Gma.11277.1.S1_x_at	3.52759	4.18732e-05	epidermis-specific secreted glycoprotein EP1-like	Glyma13g34530.1
	GmaAffx.91496.1.S1_at	3.41687	1.66838e-05	AAA-ATPase 1	Glyma19g02180.1
	GmaAffx.82592.1.S1_s_at	3.16227	1.63567e-07	Protein of unknown function (DUF793)	Glyma11g16120.1
	GmaAffx.50835.1.S1_s_at	3.02829	8.34192e-05	RING-H2 finger protein ATL3-like	Glyma03g42390.1
	GmaAffx.76504.1.S1_at	2.84285	1.03047e-05	AAA-ATPase 1	Glyma19g02180.1
	Gma.10654.1.S1_at	2.82842	8.83262e-06	Major facilitator superfamily protein	Glyma06g17760.1
	GmaAffx.71759.1.S1_at	2.82463	1.2104e-05	Polynucleotidyl transferase, ribonuclease H-like superfamily protein	Glyma05g00890.1
	GmaAffx.62931.1.S1_at	2.64217	1.06319e-05	MA3 domain-containing protein	Glyma04g36570.1
	GmaAffx.81059.1.S1_at	2.40609	0.000103047	Probable UDP-arabinopyranose mutase 5-like	Glyma09g38800.1
	GmaAffx.14986.1.S1_at	2.39003	0.000409899	Phosphate-responsive 1 family protein	Glyma04g10870.1
	GmaAffx.67602.1.S1_at	2.34745	0.00376024	secologanin synthase-like	Glyma13g33690.2
	Gma.17937.1.S1_at	2.34077	2.71521e-05	Cytochrome c oxidase, subunit Vib family protein	Glyma11g04320.1
	Gma.11016.2.S1_a_at	2.3407	0.000129218	secologanin synthase-like	Glyma13g33620.3
	GmaAffx.61928.1.S1_at	2.21343	0.0010573	WPP domain-associated protein-like	Glyma09g02850.1
	GmaAffx.77904.1.S1_at	2.12392	0.00117327	Probable esterase PIR7A-like	Glyma11g06320.1
	GmaAffx.55211.2.S1_at	2.09903	1.94645e-05	wall-associated receptor kinase-like 2-like	Glyma09g38850.1
	GmaAffx.57816.1.S1_at	2.0713	6.75532e-05	putative chromatin-remodeling complex ATPase chain-like	Glyma15g10370.1
	Gma.4975.2.S1_a_at	2.07001	0.000580009	zinc finger CCCH domain-containing protein 1-like	Glyma05g37520.2
	GmaAffx.93261.1.S1_s_at	2.06176	5.23415e-06	epidermis-specific secreted glycoprotein EP1-like	Glyma13g34520.1
	Gma.16792.1.A1_at	2.02786	0.000124311	AT hook motif DNA-binding family protein	Glyma06g01700.2
	Gma.9970.1.A1_at	1.99401	0.000141322	Pollen Ole e 1 allergen and extensin family protein	Glyma04g00680.1
	GmaAffx.79024.1.S1_at	1.96055	0.001407	zinc finger A20 and AN1 domain-containing stress-associated protein 4-like	Glyma13g21960.1
	GmaAffx.4907.1.S1_at	1.95763	0.000194645	U-box domain-containing protein 27-like	Glyma06g15630.1
	GmaAffx.50849.1.S1_at	1.93274	0.000427074	protein CHUP1, chloroplastic-like	Glyma13g42970.1
	GmaAffx.42023.1.S1_at	1.92606	0.00034758	ARM REPEAT PROTEIN INTERACTING WITH ABF2-like	Glyma01g44970.1
	Gma.664.1.S1_at	1.91478	0.000354777	Early-responsive to dehydration stress protein (ERD4)	Glyma11g21310.1
	Gma.6300.1.S1_at	1.90511	6.15012e-05	WD repeat-containing protein 26-like /// WD repeat-containing protein 26-like	Glyma14g03550.2
	GmaAffx.64122.1.S1_at	1.90094	9.56867e-05	WD repeat-containing protein 26-like	Glyma14g03550.2
	Gma.16927.1.S1_at	1.87467	4.59623e-05	secologanin synthase-like	Glyma13g33690.2
	GmaAffx.45738.2.S1_at	1.8733	0.00035216	pumilio homolog 2-like	Glyma15g04060.3
	GmaAffx.76502.1.S1_at	1.86827	0.00111536	monothiol glutaredoxin-S17-like	Glyma13g24880.1
	GmaAffx.72778.1.S1_at	1.85611	0.00148732	RING/FYVE/PHD-type zinc finger family protein	Glyma15g09330.1
	GmaAffx.47965.1.S1_at	1.8021	0.00034758	aldo-keto reductase family 4 member C9-like	Glyma03g17970.1
	GmaAffx.37199.1.S1_at	1.77784	0.000855292	aldo-keto reductase family 4 member C9-like	Glyma18g40690.1
	Gma.4461.1.S1_at	1.76898	0.0017711	NAC transcription factor-like 9	Glyma06g14290.1
	Gma.16994.1.S1_at	1.71589	3.95832e-05	protein RER1A-like	Glyma05g20940.1
	GmaAffx.66215.1.S1_at	1.71211	0.0064151	lanC-like protein 2-like	Glyma18g01890.2
	GmaAffx.27976.1.A1_at	1.68635	0.000424293	putative DEAD-box ATP-dependent RNA helicase 33-like	Glyma08g01540.1
	Gma.16573.3.S1_at	1.67308	0.00142025	ninja-family protein mc410-like	Glyma01g34820.1
	Gma.17798.1.S1_at	1.66197	0.000176325	PLATZ transcription factor family protein	Glyma11g11640.1
	Gma.18026.1.S1_at	1.64759	3.18956e-05	Protein kinase superfamily protein	Glyma13g00370.1
	GmaAffx.89406.1.A1_at	1.64569	0.000717569	Avr9/Cf-9 induced kinase	Glyma17g33470.1
	Gma.6824.1.A1_at	1.6333	0.00112714	Ubiquitin system component Cue protein	Glyma07g03320.1
	Gma.5019.1.A1_at	1.63054	0.000128891	cytosolic Fe-S cluster assembly factor nubp1-A-like	Glyma14g10850.1
	Gma.148.1.S1_at	1.62789	0.000680603	GmCK3p	Glyma04g16360.1
	GmaAffx.28238.1.S1_at	1.62763	0.000677168	DDB1- and CUL4-associated factor 13-like	Glyma02g41900.1
	GmaAffx.43394.1.S1_s_at	1.62197	0.00023112	Pollen Ole e 1 allergen and extensin family protein	Glyma06g00720.1
	GmaAffx.61840.1.S1_at	1.61121	7.27873e-05	cleavage and polyadenylation specificity factor subunit 3-I-like	Glyma08g20140.1
	GmaAffx.66958.1.S1_at	1.60319	0.00030538	glycine-rich protein	Glyma05g03940.1
	GmaAffx.82432.2.S1_at	1.60289	0.000974533	zinc finger (Ran-binding) family protein	Glyma02g05500.1
	Gma.14684.1.S1_at	1.59624	2.25723e-05	phosphoprotein phosphatase inhibitors	Glyma16g31990.1
	GmaAffx.4935.1.S1_at	1.59112	0.000607161	Pectinacetylesterase family protein	Glyma20g22210.1
	Gma.17837.1.S1_at	1.58976	0.000574775	Late embryogenesis abundant (LEA) hydroxyproline-rich glycoprotein family	Glyma02g44200.1
	GmaAffx.51619.1.S1_at	1.58939	0.0410228	AT hook motif DNA-binding family protein	Glyma06g01700.2
	GmaAffx.88678.1.S1_at	1.58466	0.000394687	Protein of unknown function DUF2359, transmembrane	Glyma05g27090.2
	GmaAffx.87175.1.S1_at	1.57557	3.1732e-05	Cupredoxin superfamily protein	Glyma06g04000.1
	GmaAffx.62729.1.S1_at	1.55509	0.0160217	protein OBERON 4-like	Glyma12g01100.2
	Gma.1644.1.S1_at	1.54674	2.78064e-05	protein RER1A-like	Glyma17g18430.2
	GmaAffx.82794.1.S1_at	1.54659	0.000819144	putative DEAD-box ATP-dependent RNA helicase 29-like /// putative DEAD-box ATP-dependent RNA helicase 29-like	Glyma03g00350.1
	Gma.7272.1.A1_at	1.51463	0.000920065	DNA-binding storekeeper protein-related transcriptional regulator	Glyma20g37240.1
	Gma.6824.2.S1_at	1.5138	5.18508e-05	Ubiquitin system component Cue protein	Glyma08g22790.1
	GmaAffx.43578.2.S1_at	1.51158	0.000517363	protein SCO1 homolog 1, mitochondrial-like	Glyma18g43300.1
	Gma.13921.1.A1_at	1.50678	0.0012948	root phototropism protein 3-like	Glyma08g22340.1
	(B) 35S::BiP-4(-1.6)25d-35S::BiP-4Irri-specific up-regulated genes in comparison with WT(-1.7)23d--Wtirrigated.
	Amino Acid Process - 10
	Identification	Log2(FC)	Pvalue	Description	Phytozome	Gene ontology
				Biosynthetic process - 6
	Gma.18005.3.S1_at	2.64968	0.000768765	NADH-dependent glutamate synthase 1	Glyma04g41540.1	response_to_cadmium_ion glutamate_biosynthetic_process nitrate_assimilation
	Gma.4333.1.S1_at	2.54025	1.4721e-05	NADH-dependent glutamate synthase 1	Glyma04g41540.1	response_to_cadmium_ion glutamate_biosynthetic_process nitrate_assimilation
	Gma.3888.3.S1_a_at	2.01055	0.00570849	myo-inositol oxygenase 1	Glyma08g21300.1	0
	Gma.7690.2.S1_s_at	1.86071	0.000521288	alanine aminotransferase 2	Glyma07g05130.1	biosynthetic_process L-alanine_biosynthetic_process_from_pyruvate L-alanine_catabolic_process,_by_transamination anaerobic_glycolysis
	GmaAffx.51770.1.S1_at	1.61229	0.00367224	Asparagine synthase family protein	Glyma20g03040.1	asparagine_biosynthetic_process
	Gma.1877.1.S1_at	1.60092	5.02151e-05	Class-II DAHP synthetase family protein	Glyma02g37080.1	aromatic_amino_acid_family_biosynthetic_process
				Catabolic process - 4
	GmaAffx.82465.1.S1_at	3.13158	0.000157842	alanine:glyoxylate aminotransferase 2	Glyma05g31630.1	response_to_cadmium_ion
	GmaAffx.61931.1.S1_at	2.44586	0.000399267	PYRIMIDINE 4	Glyma18g44250.1	0
	GmaAffx.93457.1.S1_s_at	2.30246	8.12928e-05	Class I glutamine amidotransferase-like superfamily protein	Glyma18g53170.1	glutamine_metabolic_process
	GmaAffx.6841.2.S1_at	2.29751	7.34416e-05	methionine gamma-lyase	Glyma13g10360.1	amino_acid_metabolic_process methionine_catabolic_process_via_2-oxobutanoate
	Biological Process - 203
	Identification	Log2(FC)	Pvalue	Description	Phytozome	Gene ontology
	GmaAffx.50515.1.S1_at	7.39732	5.34864e-05		Glyma20g34670.1	biological_process
	GmaAffx.672.1.A1_s_at	5.40116	1.63567e-07	Kunitz family trypsin and protease inhibitor protein	Glyma08g25510.1	biological_process
	GmaAffx.89772.17.S1_s_at	5.17537	0.0010555	HAD superfamily, subfamily IIIB acid phosphatase	Glyma07g01730.1	biological_process
	GmaAffx.60873.1.S1_at	4.5329	2.78064e-06	Plant neutral invertase family protein	Glyma17g04160.2	biological_process
	GmaAffx.93545.1.S1_at	4.52424	3.27134e-07	Kunitz family trypsin and protease inhibitor protein	Glyma08g25510.1	biological_process
	Gma.5793.1.S1_s_at	4.24388	0.00104389	HAD superfamily, subfamily IIIB acid phosphatase	Glyma07g01730.1	biological_process
	Gma.16871.1.S1_s_at	4.17666	3.76204e-06	arabinogalactan protein 16	Glyma11g02130.1	biological_process
	Gma.7880.1.S1_at	3.94135	1.25947e-05		Glyma20g34670.1	biological_process
	Gma.16871.1.S1_at	3.52286	3.99104e-05	arabinogalactan protein 16	Glyma11g02130.1	biological_process
	Gma.1746.1.S1_s_at	3.47118	4.85794e-05	isocitrate lyase	Glyma06g45950.1	metabolic_process
	GmaAffx.91960.1.S1_s_at	3.38208	5.56128e-06	Thiamin diphosphate-binding fold (THDP-binding) superfamily protein	Glyma06g12610.2	metabolic_process
	GmaAffx.29028.1.A1_at	3.29126	1.22675e-05	Putative thiol-disulphide oxidoreductase DCC	Glyma04g35040.1	biological_process
	GmaAffx.92949.1.S1_at	3.28194	3.22227e-05	peroxisomal adenine nucleotide carrier 1	Glyma02g11800.1	mitochondrial_transport transport
	Gma.406.4.S1_s_at	3.25211	0.00310696	S-adenosylmethionine synthetase 2	Glyma19g40810.1	S-adenosylmethionine_biosynthetic_process
	Gma.6193.2.S1_at	3.24609	7.68765e-06	Eukaryotic protein of unknown function (DUF872)	Glyma13g00350.1	biological_process
	GmaAffx.64967.2.S1_s_at	3.17533	0.000329424	2-oxoglutarate (2OG) and Fe(II)-dependent oxygenase superfamily protein	Glyma15g40890.1	biological_process
	GmaAffx.71575.1.S1_at	3.15943	2.91149e-05	HXXXD-type acyl-transferase family protein	Glyma04g04240.1	biological_process
	GmaAffx.91496.1.S1_at	3.1568	4.9888e-05	AAA-ATPase 1	Glyma19g02180.1	biological_process
	GmaAffx.78381.1.S1_at	3.14621	8.34192e-06	Plant neutral invertase family protein	Glyma17g04160.2	biological_process
	GmaAffx.26561.1.S1_at	3.12824	0.000621555	multifunctional protein 2	Glyma07g37570.1	fatty_acid_beta-oxidation
	GmaAffx.93265.1.S1_s_at	3.12228	0.000685673	aspartate aminotransferase 3	Glyma06g08670.2	nitrogen_compound_metabolic_process leaf_senescence
	GmaAffx.71692.1.S1_at	3.04115	3.32041e-05	UDP-glucosyl transferase 73B3	Glyma02g11640.1	flavonol_biosynthetic_process response_to_other_organism
	Gma.3713.1.S1_s_at	3.00726	6.85346e-05	Kunitz family trypsin and protease inhibitor protein	Glyma15g27660.1	biological_process
	Gma.16654.2.S1_at	3.00034	0.000348398	Polyketide cyclase / dehydrase and lipid transport protein	Glyma06g04320.1	biological_process
	GmaAffx.69369.1.S1_at	2.97047	1.9628e-05	Protein of unknown function (DUF604)	Glyma07g07360.1	biological_process
	GmaAffx.28667.1.S1_at	2.9369	9.32332e-06	alcohol dehydrogenase 1	Glyma14g27940.1	response_to_osmotic_stress response_to_hypoxia cellular_respiration response_to_salt_stress response_to_cadmium_ion
	Gma.3139.1.S1_s_at	2.92232	0.000391743	aspartate aminotransferase 3	Glyma06g08670.1	nitrogen_compound_metabolic_process leaf_senescence
	GmaAffx.76504.1.S1_at	2.90028	1.48846e-05	AAA-ATPase 1	Glyma19g02180.1	biological_process
	Gma.4188.3.S1_a_at	2.88496	0.00118324	O-fucosyltransferase family protein	Glyma01g02850.2	0
	GmaAffx.93120.1.S1_at	2.80424	0.00164205	Metal-dependent protein hydrolase	Glyma01g24650.1	biological_process
	GmaAffx.45036.1.S1_at	2.79972	5.67578e-05	Pollen Ole e 1 allergen and extensin family protein	Glyma19g04410.1	biological_process
	GmaAffx.30537.1.S1_at	2.79801	9.96123e-05	Phosphate-responsive 1 family protein	Glyma14g35340.1	biological_process
	Gma.12160.1.S1_a_at	2.78922	0.000523742	NAD(P)-binding Rossmann-fold superfamily protein	Glyma09g32370.1	metabolic_process
	Gma.12160.1.S1_at	2.74737	0.000310941	NAD(P)-binding Rossmann-fold superfamily protein	Glyma09g32370.1	metabolic_process
	GmaAffx.89635.1.A1_s_at	2.73998	9.27425e-05	HAD superfamily, subfamily IIIB acid phosphatase	Glyma08g21390.1	biological_process
	GmaAffx.51998.1.S1_at	2.67502	0.00162569	aldehyde dehydrogenase 3F1	Glyma15g03910.1	cellular_aldehyde_metabolic_process metabolic_process
	GmaAffx.23850.2.S1_at	2.64802	1.50482e-05	Aluminium induced protein with YGL and LRDR motifs	Glyma15g07930.1	biological_process
	GmaAffx.63550.1.S1_at	2.64147	3.32041e-05	Transducin/WD40 repeat-like superfamily protein	Glyma19g35280.1	biological_process
	GmaAffx.16212.1.S1_at	2.61613	3.99104e-05	HAD superfamily, subfamily IIIB acid phosphatase	Glyma07g01730.1	biological_process
	GmaAffx.65157.1.S1_at	2.60112	0.00031274	2-oxoglutarate (2OG) and Fe(II)-dependent oxygenase superfamily protein	Glyma07g29650.1	biological_process
	GmaAffx.78806.1.S1_s_at	2.59875	8.6527e-05	inter-alpha-trypsin inhibitor heavy chain-related	Glyma13g17130.4	biological_process
	Gma.9228.1.S1_at	2.58497	0.000145248		Glyma13g24380.1	biological_process
	Gma.16980.1.S1_at	2.54461	0.000140831	Zinc finger C-x8-C-x5-C-x3-H type family protein	Glyma14g05460.2	biological_process
	GmaAffx.13843.2.S1_s_at	2.53834	0.000537318	Protein of unknown function (DUF760)	Glyma16g10780.1	biological_process
	Gma.9696.1.S1_at	2.51943	0.000461423	Stress responsive A/B Barrel Domain	Glyma12g30730.1	biological_process
	Gma.6632.2.S1_at	2.51369	9.50325e-05	GCR2-like 2	Glyma12g12330.2	biological_process
	Gma.13166.3.S1_at	2.51024	0.000157842	Putative lysine decarboxylase family protein	Glyma04g02750.1	biological_process
	GmaAffx.33305.1.S1_at	2.47948	0.000126274	galactinol synthase 1	Glyma20g22700.1	carbohydrate_biosynthetic_process
	Gma.12652.1.S1_at	2.46873	0.000127255	Putative lysine decarboxylase family protein	Glyma03g33840.2	biological_process
	GmaAffx.84961.1.S1_at	2.43662	0.000245841	dihydrosphingosine phosphate lyase	Glyma18g52070.1	amino_acid_metabolic_process sphingolipid_catabolic_process
	GmaAffx.78806.2.S1_at	2.42336	0.000532084	inter-alpha-trypsin inhibitor heavy chain-related	Glyma13g17130.4	biological_process
	GmaAffx.50831.1.S1_at	2.40557	0.00363004	RNA helicase family protein	Glyma10g10180.1	biological_process
	GmaAffx.78997.1.S1_at	2.3882	6.85346e-05	Protein of unknown function (duplicated DUF1399)	Glyma02g38190.1	biological_process
	GmaAffx.16423.1.S1_at	2.38418	7.31145e-05	phospholipases;galactolipases	Glyma07g37200.1	biological_process
	Gma.12342.1.S1_s_at	2.37896	6.72261e-05	Protein of unknown function, DUF642	Glyma17g31330.1	biological_process
	GmaAffx.64967.2.S1_at	2.36429	3.74569e-05	2-oxoglutarate (2OG) and Fe(II)-dependent oxygenase superfamily protein	Glyma15g40890.1	biological_process
	Gma.14515.2.S1_at	2.35769	0.000151136		Glyma03g34880.2	biological_process
	Gma.10907.1.S1_s_at	2.35526	1.14497e-05	Aluminium induced protein with YGL and LRDR motifs	Glyma15g07850.5	biological_process
	GmaAffx.82659.1.S1_at	2.33766	0.000393379	TRS120	Glyma17g33020.1	biological_process
	Gma.2751.1.S1_at	2.30991	0.000684201	Protein of unknown function (DUF 3339)	Glyma11g36910.1	biological_process
	GmaAffx.67175.1.S1_at	2.30317	0.000149827	Protein of unknown function (DUF3527)	Glyma10g33370.1	biological_process
	GmaAffx.27086.2.S1_at	2.28858	0.000567414	indole-3-acetate beta-D-glucosyltransferase	Glyma18g00620.1	metabolic_process
	GmaAffx.36562.2.S1_at	2.27478	0.00025222	O-fucosyltransferase family protein	Glyma20g02130.3	0
	Gma.1270.1.S1_at	2.2697	0.000101575	GATA type zinc finger transcription factor family protein	Glyma17g35290.1	biological_process
	GmaAffx.4650.1.S1_s_at	2.25447	0.000417096	Predicted pyridoxal phosphate-dependent enzyme, YBL036C type	Glyma15g11720.1	biological_process
	Gma.6016.2.S1_s_at	2.23816	0.000192355	NmrA-like negative transcriptional regulator family protein	Glyma06g03410.1	response_to_cadmium_ion
	GmaAffx.69330.1.S1_at	2.23134	0.000267759	ARM repeat superfamily protein	Glyma07g39640.1	biological_process
	GmaAffx.46667.1.S1_at	2.23056	0.000382911	PRLI-interacting factor, putative	Glyma05g32480.1	biological_process
	Gma.285.1.S1_at	2.22135	7.45866e-05	Acyl-CoA N-acyltransferases (NAT) superfamily protein	Glyma09g08070.2	metabolic_process
	GmaAffx.91265.1.S1_s_at	2.22106	0.000117114	myo-inositol polyphosphate 5-phosphatase 2	Glyma11g04460.3	response_to_abscisic_acid_stimulus inositol_phosphate_dephosphorylation inositol_trisphosphate_metabolic_process
	GmaAffx.46432.1.S1_at	2.19753	0.000570849	NOP56-like pre RNA processing ribonucleoprotein	Glyma12g04400.2	biological_process
	Gma.9866.1.S1_at	2.19147	0.00491421	SKU5 similar 5	Glyma11g10320.1	0
	GmaAffx.56020.1.S1_at	2.17552	0.00232511	Protein of unknown function (DUF506)	Glyma02g16140.1	biological_process
	Gma.739.1.S1_at	2.16996	0.00175753	Integral membrane Yip1 family protein	Glyma19g42410.1	biological_process
	GmaAffx.27086.1.S1_at	2.16846	1.83195e-05	indole-3-acetate beta-D-glucosyltransferase	Glyma18g00620.1	metabolic_process
	GmaAffx.45202.1.S1_at	2.14171	0.000399267	Major facilitator superfamily protein	Glyma09g12050.1	biological_process
	Gma.12028.1.S1_at	2.13428	0.00178926	Glycolipid transfer protein (GLTP) family protein	Glyma10g42190.1	glycolipid_transport
	GmaAffx.22547.1.A1_at	2.12364	0.000513437	D111/G-patch domain-containing protein	Glyma13g22490.1	biological_process
	Gma.8323.2.S1_a_at	2.11852	0.000460605	Leucine-rich repeat (LRR) family protein	Glyma05g35770.2	biological_process
	Gma.16654.3.S1_at	2.11652	5.20143e-05	Polyketide cyclase / dehydrase and lipid transport protein	Glyma04g04150.2	biological_process
	Gma.16657.2.S1_at	2.11285	0.000507549	Transducin/WD40 repeat-like superfamily protein	Glyma02g38500.2	biological_process
	GmaAffx.77327.1.S1_at	2.10965	0.000247313	RING/U-box superfamily protein	Glyma07g17390.1	biological_process
	GmaAffx.91265.1.S1_at	2.07686	0.00286308	myo-inositol polyphosphate 5-phosphatase 2	Glyma11g04460.3	response_to_abscisic_acid_stimulus inositol_phosphate_dephosphorylation inositol_trisphosphate_metabolic_process
	GmaAffx.80218.3.S1_at	2.07674	0.000222778	inter-alpha-trypsin inhibitor heavy chain-related	Glyma17g05580.1	biological_process
	GmaAffx.90614.1.S1_at	2.0738	0.000598328	plectin-related	Glyma14g04170.1	biological_process
	Gma.4990.1.A1_at	2.07195	0.000978785	transferases;folic acid binding	Glyma01g09900.2	metabolic_process
	GmaAffx.53069.1.S1_at	2.06789	0.00149926	P-loop containing nucleoside triphosphate hydrolases superfamily protein	Glyma18g32910.1	biological_process
	GmaAffx.82653.1.S1_at	2.04022	0.000348398	Carbohydrate-binding-like fold	Glyma19g40520.2	0
	GmaAffx.90259.1.S1_at	2.0301	0.00784648	BTB-POZ and MATH domain 2	Glyma10g02940.1	biological_process
	GmaAffx.89486.1.A1_s_at	2.03007	4.41631e-06	nudix hydrolase homolog 19	Glyma06g24780.1	biological_process
	GmaAffx.82653.2.S1_at	2.02668	0.00035903	Carbohydrate-binding-like fold	Glyma03g37930.2	0
	GmaAffx.54742.1.S1_at	2.02239	0.00334168	DEAD/DEAH box RNA helicase family protein	Glyma06g07280.2	response_to_cadmium_ion
	GmaAffx.93511.1.S1_s_at	2.02194	0.0148251	NmrA-like negative transcriptional regulator family protein	Glyma04g01380.2	response_to_cadmium_ion
	Gma.7437.1.S1_at	2.00736	0.000516872	Protein of unknown function (DUF3511)	Glyma07g00960.1	biological_process
	GmaAffx.68580.1.S1_at	2.00358	0.00315276	P-loop containing nucleoside triphosphate hydrolases superfamily protein	Glyma17g09270.1	0
	Gma.15687.1.A1_at	1.9924	0.000259581	UDP-glucosyl transferase 73B3	Glyma02g11640.1	flavonol_biosynthetic_process response_to_other_organism
	GmaAffx.58610.1.S1_at	1.98947	0.00511376	RNA-binding (RRM/RBD/RNP motifs) family protein	Glyma16g22290.1	biological_process
	GmaAffx.91054.1.S1_s_at	1.98194	0.00124327	Protein of unknown function (DUF2361)	Glyma20g35300.2	biological_process
	Gma.16337.3.S1_at	1.98066	0.000283298	ARM repeat superfamily protein	Glyma06g35680.3	biological_process
	GmaAffx.91054.1.S1_at	1.97492	0.00186221	Protein of unknown function (DUF2361)	Glyma20g35300.2	biological_process
	GmaAffx.59427.1.S1_at	1.97289	0.000397141	Haloacid dehalogenase-like hydrolase (HAD) superfamily protein	Glyma14g06430.1	biological_process
	Gma.2588.1.S1_at	1.96024	0.00155356	dihydrosphingosine phosphate lyase	Glyma18g52070.1	amino_acid_metabolic_process sphingolipid_catabolic_process
	Gma.17365.1.S1_at	1.94448	0.000224087	SWIB complex BAF60b domain-containing protein	Glyma07g39530.1	biological_process
	GmaAffx.51058.1.S1_at	1.92059	0.00208842	RNA helicase family protein	Glyma01g07530.1	biological_process
	GmaAffx.87912.1.S1_at	1.90377	0.00451118	spermidine synthase 3	Glyma04g41600.1	polyamine_biosynthetic_process
	GmaAffx.92161.1.S1_s_at	1.89366	0.0228184	peroxisomal 3-ketoacyl-CoA thiolase 3	Glyma10g24590.3	fatty_acid_beta-oxidation jasmonic_acid_biosynthetic_process response_to_wounding fatty_acid_oxidation glyoxysome_organization
	Gma.9635.1.S1_s_at	1.89162	0.000798044	Copper amine oxidase family protein	Glyma18g20800.1	0
	GmaAffx.91437.1.S1_s_at	1.88985	0.000102557	Calcium-binding EF-hand family protein	Glyma10g16040.1	biological_process
	GmaAffx.73299.1.S1_at	1.88726	0.00423622	Ankyrin repeat family protein	Glyma05g34620.1	biological_process
	GmaAffx.77269.1.S1_at	1.88635	0.000996778	Protein of unknown function (DUF506)	Glyma02g16140.1	biological_process
	GmaAffx.32186.1.S1_at	1.88301	7.03338e-05	AMP-dependent synthetase and ligase family protein	Glyma11g36690.1	metabolic_process
	GmaAffx.87278.1.S1_at	1.87785	0.000134452	myosin heavy chain-related	Glyma15g04000.1	biological_process
	GmaAffx.92931.1.S1_at	1.87542	0.00896724	BTB-POZ and MATH domain 2	Glyma02g16840.1	biological_process
	GmaAffx.10053.1.S1_s_at	1.87349	0.00629684	POZ/BTB containin G-protein 1	Glyma19g44170.1	biological_process
	GmaAffx.83116.1.S1_at	1.87307	0.000469601	aldehyde dehydrogenase 3F1	Glyma02g05760.1	cellular_aldehyde_metabolic_process metabolic_process
	Gma.17926.1.S1_a_at	1.86823	0.000103047	NAD(P)-binding Rossmann-fold superfamily protein	Glyma10g02290.1	nucleotide-sugar_metabolic_process dTDP-rhamnose_biosynthetic_process
	Gma.11220.3.S1_at	1.86003	0.00669006	Enoyl-CoA hydratase/isomerase family	Glyma07g09370.1	multicellular_organismal_development fatty_acid_beta-oxidation seed_germination flower_development
	Gma.16337.2.S1_at	1.85937	0.00892455	ARM repeat superfamily protein	Glyma06g35680.4	biological_process
	GmaAffx.37677.1.S1_s_at	1.85383	0.000517853	alpha/beta-Hydrolases superfamily protein	Glyma01g45020.1	metabolic_process
	GmaAffx.68199.1.S1_at	1.8436	0.00336212	P-loop containing nucleoside triphosphate hydrolases superfamily protein	Glyma12g10130.1	biological_process
	GmaAffx.77056.1.S1_at	1.83522	0.00053192	GATA type zinc finger transcription factor family protein	Glyma06g19680.1	biological_process
	GmaAffx.71646.1.S1_at	1.8275	5.52857e-05	PLAC8 family protein	Glyma07g30800.1	biological_process
	Gma.13340.1.S1_at	1.79372	0.000278882	UDP-glucosyl transferase 85A2	Glyma13g14190.1	metabolic_process
	GmaAffx.68304.1.S1_at	1.76942	0.000539771	Protein of unknown function (DUF1645)	Glyma14g08810.1	biological_process
	Gma.4239.2.S1_at	1.76175	0.000299491	UDP-glucosyl transferase 74B1	Glyma01g04250.1	glucosinolate_biosynthetic_process
	GmaAffx.91578.1.S1_x_at	1.75762	0.0210195	Transducin/WD40 repeat-like superfamily protein	Glyma02g38500.2	biological_process
	Gma.4188.1.S1_a_at	1.75623	0.00383696	O-fucosyltransferase family protein	Glyma01g02850.1	0
	GmaAffx.30961.1.S1_at	1.75347	7.03338e-06	Adenine nucleotide alpha hydrolases-like superfamily protein	Glyma03g29320.1	biological_process
	Gma.6121.3.S1_at	1.74909	1.78288e-05	DEA(D/H)-box RNA helicase family protein	Glyma01g01390.1	0
	GmaAffx.91960.1.S1_at	1.73767	0.000265469	Thiamin diphosphate-binding fold (THDP-binding) superfamily protein	Glyma06g12610.2	metabolic_process
	Gma.6609.1.S1_at	1.73694	0.000304725	golgin candidate 4	Glyma16g03400.1	Golgi_organization
	GmaAffx.230.2.S1_at	1.73379	8.71812e-05	P-loop containing nucleoside triphosphate hydrolases superfamily protein	Glyma07g34330.1	biosynthetic_process
	GmaAffx.92090.1.S1_s_at	1.72729	0.0166189	AMP-dependent synthetase and ligase family protein	Glyma07g02180.2	metabolic_process
	Gma.2204.1.S1_at	1.72701	0.000336785	Remorin family protein	Glyma14g09170.1	biological_process
	GmaAffx.92118.1.S1_s_at	1.71971	0.000530448	ankyrin repeat family protein	Glyma06g04800.1	biological_process
	GmaAffx.76798.1.S1_at	1.71749	0.00142074	Putative methyltransferase family protein	Glyma18g00570.1	biological_process
	GmaAffx.62000.2.S1_at	1.71639	4.25274e-06	Protein of unknown function (DUF707)	Glyma12g29800.1	biological_process
	Gma.739.2.A1_at	1.71429	0.000141322	Integral membrane Yip1 family protein	Glyma19g42410.1	biological_process
	GmaAffx.74550.1.S1_s_at	1.71324	0.000291149	UDP-glucosyl transferase 73C2	Glyma03g34480.1	flavonol_biosynthetic_process
	GmaAffx.1385.1.S1_at	1.70695	0.000401394	Protein of unknown function (DUF567)	Glyma17g05630.1	biological_process
	Gma.11943.1.S1_a_at	1.70638	0.000233083	PLAC8 family protein	Glyma09g35820.1	biological_process
	Gma.1498.1.A1_at	1.70518	0.000122185	Plant protein of unknown function (DUF828) with plant pleckstrin homology-like region	Glyma01g41640.1	biological_process
	GmaAffx.48803.1.S1_s_at	1.69687	0.000294911	interferon-related developmental regulator family protein / IFRD protein family	Glyma14g09830.5	biological_process
	GmaAffx.89772.7.A1_at	1.68827	0.00704271	HAD superfamily, subfamily IIIB acid phosphatase	Glyma07g01730.1	biological_process
	Gma.13522.1.S1_at	1.68598	1.9628e-05	TRS120	Glyma17g33020.1	biological_process
	GmaAffx.80899.1.S1_at	1.68469	0.00101919	Putative lysine decarboxylase family protein	Glyma17g37660.1	biological_process
	Gma.2211.2.S1_a_at	1.68381	0.00376646	UDP-glucuronic acid decarboxylase 1	Glyma10g05260.1	nucleotide-sugar_metabolic_process D-xylose_metabolic_process
	GmaAffx.36562.1.S1_at	1.68349	3.09142e-05	O-fucosyltransferase family protein	Glyma07g34400.1	0
	GmaAffx.19898.1.S1_at	1.68261	0.000336785	Kinase-related protein of unknown function (DUF1296)	Glyma05g29840.1	biological_process
	Gma.9202.1.S1_at	1.66794	0.000645599	Kunitz family trypsin and protease inhibitor protein	Glyma08g45600.1	biological_process
	GmaAffx.81820.1.S1_at	1.65416	0.000685673	POZ/BTB containin G-protein 1	Glyma19g44170.1	biological_process
	Gma.2830.1.S1_at	1.64367	0.0063819		Glyma05g26480.1	biological_process
	GmaAffx.81775.1.S1_at	1.63867	0.0105084	serine/threonine protein phosphatase 2A 55 kDa regulatory subunit B prime gamma	Glyma02g43770.2	biological_process
	GmaAffx.86112.1.S1_at	1.63817	0.0492296	BTB/POZ/MATH-domains containing protein	Glyma11g34460.2	biological_process
	GmaAffx.91364.1.S1_at	1.63734	0.00789129	D111/G-patch domain-containing protein	Glyma08g02140.1	biological_process
	GmaAffx.79746.2.S1_at	1.6369	0.00107333	Protein of unknown function (DUF506)	Glyma08g15630.1	biological_process
	Gma.14123.1.S1_at	1.6332	0.000936258	Protein of unknown function (DUF3464)	Glyma16g29640.1	biological_process
	Gma.6579.2.S1_at	1.62957	0.000597674	Protein prenylyltransferase superfamily protein	Glyma03g40590.1	biological_process
	GmaAffx.58462.1.S1_at	1.6266	8.39099e-05	Ankyrin repeat family protein	Glyma20g38510.1	0
	Gma.4499.2.S1_at	1.62519	0.000153426		Glyma01g17870.1	biological_process
	GmaAffx.74348.1.S1_at	1.62503	0.00207239	Lipase/lipooxygenase, PLAT/LH2 family protein	Glyma08g11950.1	biological_process
	GmaAffx.77370.1.S1_at	1.62374	0.00189067	Calcium-dependent lipid-binding (CaLB domain) family protein	Glyma17g11800.1	biological_process
	GmaAffx.58492.1.S1_s_at	1.61875	1.16133e-05	acyl-activating enzyme 17	Glyma15g25170.1	metabolic_process
	GmaAffx.75534.1.S1_at	1.61824	0.00210135	MAK16 protein-related	Glyma06g43930.1	biological_process
	GmaAffx.71103.1.S1_at	1.61791	1.30854e-05	Pleckstrin homology (PH) domain-containing protein	Glyma02g45380.1	biological_process
	Gma.4997.1.S1_at	1.61518	0.000288042	Lactoylglutathione lyase / glyoxalase I family protein	Glyma08g45810.1	biological_process
	Gma.10709.2.S1_a_at	1.61296	0.0107202	Peroxisomal membrane 22 kDa (Mpv17/PMP22) family protein	Glyma09g00770.1	biological_process
	GmaAffx.91578.1.S1_s_at	1.6097	0.0148607	Transducin/WD40 repeat-like superfamily protein	Glyma02g38500.2	biological_process
	GmaAffx.78987.1.S1_at	1.6092	6.54268e-05		Glyma09g32200.1	0
	GmaAffx.48711.1.S1_at	1.60786	0.00544924	zinc finger WD40 repeat protein 1	Glyma16g32370.1	biological_process
	GmaAffx.52400.1.S1_s_at	1.60414	0.000910905	Metal-dependent protein hydrolase	Glyma01g24650.1	biological_process
	Gma.7327.1.S1_at	1.60054	0.00145836	Protein of unknown function (DUF668)	Glyma06g02640.1	biological_process
	GmaAffx.40264.1.A1_s_at	1.59948	0.00597085	GRF1-interacting factor 3	Glyma07g05720.5	biological_process
	Gma.7428.1.S1_at	1.59839	0.0125337	agenet domain-containing protein / bromo-adjacent homology (BAH) domain-containing protein	Glyma0022s00420.1	biological_process
	GmaAffx.82754.1.S1_at	1.59802	0.00035445	Protein of unknown function (DUF300)	Glyma06g00300.1	biological_process
	Gma.12809.1.A1_at	1.5906	0.00032877	RNA-binding (RRM/RBD/RNP motifs) family protein	Glyma08g09290.1	biological_process
	Gma.16392.2.S1_at	1.58716	0.00626527	BTB/POZ domain-containing protein	Glyma18g08140.1	biological_process
	GmaAffx.43343.3.S1_s_at	1.58707	0.000694342	alpha/beta-Hydrolases superfamily protein	Glyma01g45020.1	metabolic_process
	GmaAffx.75539.1.S1_at	1.58196	0.000232102	RNA-binding KH domain-containing protein	Glyma01g02640.2	biological_process
	GmaAffx.67432.2.S1_at	1.58108	0.000331387	AP2/B3-like transcriptional factor family protein	Glyma20g01130.1	vernalization_response
	GmaAffx.46065.1.S1_at	1.57982	0.00020266	Family of unknown function (DUF577)	Glyma17g14990.1	biological_process
	GmaAffx.91364.1.S1_s_at	1.57558	0.0128513	D111/G-patch domain-containing protein	Glyma08g02140.1	biological_process
	Gma.9586.1.A1_at	1.57254	7.88393e-05		Glyma11g03380.2	0
	Gma.10093.1.A1_at	1.57247	0.00177192	Nitrilase/cyanide hydratase and apolipoprotein N-acyltransferase family protein	Glyma06g05770.1	nitrogen_compound_metabolic_process
	GmaAffx.82805.1.S1_at	1.56954	0.000752899	Protein of unknown function (DUF1644)	Glyma06g11420.1	biological_process
	GmaAffx.42597.1.A1_at	1.56045	0.00134256	no pollen germination related 1	Glyma17g35330.1	biological_process
	GmaAffx.21298.1.S1_at	1.55634	0.00049659	WAPL (Wings apart-like protein regulation of heterochromatin) protein	Glyma13g25020.1	biological_process
	GmaAffx.45957.1.S1_at	1.55267	0.000837627	Uncharacterised protein family (UPF0497)	Glyma07g39680.1	biological_process
	GmaAffx.52000.1.S1_at	1.55072	0.000334004	lipases;hydrolases, acting on ester bonds	Glyma0041s00290.2	biological_process
	GmaAffx.50381.1.S1_at	1.54804	0.00186597	nudix hydrolase homolog 17	Glyma05g34670.1	biological_process
	Gma.8323.2.S1_at	1.54714	0.000130854	Leucine-rich repeat (LRR) family protein	Glyma05g35770.1	biological_process
	Gma.12172.2.A1_at	1.54695	0.000179924	TRAF-type zinc finger-related	Glyma06g09750.4	biological_process
	GmaAffx.86624.1.S1_at	1.54681	0.00141535	arabinogalactan protein 26	Glyma02g17140.1	biological_process
	GmaAffx.91639.1.S1_at	1.54162	0.00366783	alcohol dehydrogenase 1	Glyma14g27940.1	response_to_osmotic_stress response_to_hypoxia cellular_respiration response_to_salt_stress response_to_cadmium_ion
	Gma.1619.1.S1_at	1.53852	3.32041e-05	Transducin/WD40 repeat-like superfamily protein	Glyma04g11330.1	biological_process
	Gma.11012.2.S1_s_at	1.53575	0.000177961	Calcium-binding EF-hand family protein	Glyma12g31070.1	biological_process
	GmaAffx.91645.1.S1_s_at	1.53232	0.0117417	Rubber elongation factor protein (REF)	Glyma18g01000.1	biological_process
	GmaAffx.92146.1.S1_at	1.53065	0.00108968	CCCH-type zinc fingerfamily protein with RNA-binding domain	Glyma13g03760.1	biological_process
	GmaAffx.34679.1.S1_at	1.52897	0.000284607	CASC3/Barentsz eIF4AIII binding	Glyma15g01650.1	biological_process
	Gma.12809.2.S1_at	1.52517	0.0029146	RNA-binding (RRM/RBD/RNP motifs) family protein	Glyma08g09290.1	biological_process
	Gma.8017.1.S1_at	1.51463	0.00188707	interferon-related developmental regulator family protein / IFRD protein family	Glyma14g09830.5	biological_process
	GmaAffx.28001.1.S1_at	1.51152	0.000902072		Glyma10g00260.1	biological_process
	GmaAffx.86347.1.S1_at	1.50549	0.0180846	GTP-binding family protein	Glyma13g35400.1	biological_process
	Carboh. Met. process - 30
	Identification	Log2(FC)	Pvalue	Description	Phytozome	Gene ontology
				Biosynthetic process - 12
	Gma.3956.1.S1_at	3.84834	5.26686e-05	sucrose synthase 4	Glyma09g08550.4	sucrose_biosynthetic_process
	GmaAffx.93616.1.S1_s_at	3.62923	5.39771e-06	sucrose synthase 4	Glyma09g08550.4	sucrose_biosynthetic_process
	GmaAffx.93616.1.S1_at	3.1786	0.000557109	sucrose synthase 4	Glyma09g08550.4	sucrose_biosynthetic_process
	GmaAffx.76678.1.S1_at	2.85577	2.14273e-05	Galactose mutarotase-like superfamily protein	Glyma03g41600.1	galactose_metabolic_process N-terminal_protein_myristoylation
	GmaAffx.92464.1.S1_s_at	2.83203	4.30181e-05	sucrose synthase 4	Glyma15g20180.2	sucrose_biosynthetic_process
	GmaAffx.64348.1.S1_at	2.82942	0.000403356	Galactose mutarotase-like superfamily protein	Glyma03g41600.1	galactose_metabolic_process N-terminal_protein_myristoylation
	GmaAffx.82539.1.S1_at	2.35572	0.004899	xyloglucan endotransglucosylase/hydrolase 28	Glyma05g26960.1	carbohydrate_metabolic_process glucan_metabolic_process
	Gma.17116.1.A1_at	1.96213	0.000166838	xyloglucan endotransglucosylase/hydrolase 26	Glyma05g35660.1	carbohydrate_metabolic_process glucan_metabolic_process
	GmaAffx.81527.1.S1_at	1.94548	5.31593e-05	trehalose phosphatase/synthase 11	Glyma17g07530.1	metabolic_process trehalose_biosynthetic_process
	GmaAffx.92337.1.S1_s_at	1.81087	0.000605689	sucrose synthase 4	Glyma09g08550.4	sucrose_biosynthetic_process
	Gma.14067.1.A1_at	1.7695	0.00035723	xyloglucan endotransglucosylase/hydrolase 28	Glyma08g09940.1	carbohydrate_metabolic_process glucan_metabolic_process
	GmaAffx.43920.1.A1_at	1.55553	0.000373424	trehalose phosphate synthase	Glyma18g18590.1	trehalose_biosynthetic_process
				Catabolic process - 18
	GmaAffx.40455.1.S1_at	7.11656	3.27134e-07	NAD(P)-binding Rossmann-fold superfamily protein	Glyma03g39870.2	metabolic_process
	GmaAffx.40455.2.S1_s_at	6.44727	1.63567e-07	NAD(P)-binding Rossmann-fold superfamily protein	Glyma03g39870.2	metabolic_process
	Gma.5468.2.S1_a_at	4.69904	8.34192e-06	beta-galactosidase 8	Glyma13g40200.2	carbohydrate_metabolic_process
	GmaAffx.91231.1.S1_s_at	3.04676	0.000803278	O-Glycosyl hydrolases family 17 protein	Glyma18g52860.1	carbohydrate_metabolic_process
	GmaAffx.89246.1.S1_s_at	2.92091	0.00785187	Concanavalin A-like lectin protein kinase family protein	Glyma02g18090.1	protein_amino_acid_phosphorylation
	Gma.2245.1.S1_at	2.78704	8.21107e-05	O-Glycosyl hydrolases family 17 protein	Glyma18g52860.1	carbohydrate_metabolic_process
	Gma.4920.1.A1_at	2.37798	0.000888169	O-Glycosyl hydrolases family 17 protein	Glyma14g02350.1	carbohydrate_metabolic_process
	Gma.2801.1.S1_at	2.35273	2.28994e-05	B-S glucosidase 44	Glyma09g30910.1	carbohydrate_metabolic_process
	Gma.2061.1.S1_s_at	1.7281	0.00723588	6-phosphogluconate dehydrogenase family protein	Glyma05g37170.1	response_to_cadmium_ion
	GmaAffx.48567.1.S1_at	1.72684	0.000968971	catalytics;carbohydrate kinases;phosphoglucan, water dikinases	Glyma10g44540.1	carbohydrate_metabolic_process starch_catabolic_process starch_metabolic_process protein_amino_acid_autophosphorylation
	GmaAffx.92887.1.S1_s_at	1.71581	0.00962445	plasmodesmata callose-binding protein 3	Glyma02g12950.1	biological_process
	Gma.595.1.S1_at	1.70904	9.7486e-05	beta-amylase 5	Glyma06g45700.1	starch_catabolic_process
	GmaAffx.92278.1.S1_s_at	1.66416	0.0105254	6-phosphogluconate dehydrogenase family protein	Glyma08g28230.1	response_to_salt_stress
	GmaAffx.20675.2.S1_at	1.60584	0.00020086	beta glucosidase 40	Glyma20g03210.1	carbohydrate_metabolic_process
	Gma.15979.2.S1_at	1.59101	0.0128713	Pectin lyase-like superfamily protein	Glyma18g47130.1	carbohydrate_metabolic_process
	Gma.16405.1.A1_at	1.53084	0.00134468	alpha-galactosidase 1	Glyma09g40990.1	carbohydrate_metabolic_process lactose_catabolic_process metabolic_process
	GmaAffx.20675.1.S1_at	1.52802	3.46762e-05	beta glucosidase 40	Glyma20g03210.1	carbohydrate_metabolic_process
	GmaAffx.87582.1.S1_at	1.52172	0.00704532	phosphoglucosamine mutase family protein	Glyma20g32030.1	carbohydrate_metabolic_process
	Catabolic process - 20
	Identification	Log2(FC)	Pvalue	Description	Phytozome	Gene ontology
	GmaAffx.27586.2.S1_at	2.58482	7.65494e-05	26S proteasome regulatory subunit S2 1A	Glyma12g13410.1	ubiquitin-dependent_protein_catabolic_process protein_catabolic_process regulation_of_cell_cycle
	GmaAffx.32845.1.A1_at	2.16185	0.0158246	polyamine oxidase 3	Glyma08g41570.3	0
	GmaAffx.15158.2.S1_at	2.14624	0.00135924	ubiquitin-conjugating enzyme 5	Glyma05g01980.1	ubiquitin-dependent_protein_catabolic_process
	GmaAffx.86770.1.S1_at	2.09754	0.00194874	regulatory particle triple-A ATPase 4A	Glyma06g03230.1	ubiquitin-dependent_protein_catabolic_process
	Gma.16563.2.S1_a_at	2.06075	0.000861671	Proteasome component (PCI) domain protein	Glyma09g34310.1	ubiquitin-dependent_protein_catabolic_process
	GmaAffx.83056.1.S1_at	2.04651	0.000109263	hexokinase 1	Glyma05g35890.1	hexose_catabolic_process programmed_cell_death sugar_mediated_signaling glucose_mediated_signaling
	GmaAffx.83056.2.S1_at	1.98304	0.00134305	hexokinase 1	Glyma08g03730.1	hexose_catabolic_process programmed_cell_death sugar_mediated_signaling glucose_mediated_signaling
	Gma.11235.3.S1_at	1.90823	0.0292072	FTSH protease 8	Glyma15g17070.2	PSII_associated_light-harvesting_complex_II_catabolic_process
	GmaAffx.66950.2.S1_at	1.90287	0.000707428	Pyridoxal phosphate (PLP)-dependent transferases superfamily protein	Glyma02g01830.1	asparagine_catabolic_process biosynthetic_process aspartate_transamidation glutamate_catabolic_process_to_oxaloacetate
	GmaAffx.24794.1.S1_s_at	1.82565	0.000373751	hexokinase 1	Glyma05g35890.1	hexose_catabolic_process programmed_cell_death sugar_mediated_signaling glucose_mediated_signaling
	GmaAffx.65550.1.S1_at	1.80725	0.000319446	N-terminal nucleophile aminohydrolases (Ntn hydrolases) superfamily protein	Glyma03g23840.1	glycoprotein_catabolic_process
	Gma.16563.2.S1_x_at	1.78862	0.000810802	Proteasome component (PCI) domain protein	Glyma09g34310.1	ubiquitin-dependent_protein_catabolic_process
	GmaAffx.66950.1.A1_at	1.78802	0.00051311	Pyridoxal phosphate (PLP)-dependent transferases superfamily protein	Glyma02g01830.1	asparagine_catabolic_process biosynthetic_process aspartate_transamidation glutamate_catabolic_process_to_oxaloacetate
	GmaAffx.82721.1.S1_at	1.75398	0.0223231	regulatory particle triple-A ATPase 5A	Glyma10g29250.1	ubiquitin-dependent_protein_catabolic_process
	Gma.7301.1.S1_at	1.717	0.000722803	gamma-glutamyl transpeptidase 4	Glyma07g15150.1	glutathione_catabolic_process xenobiotic_metabolic_process
	GmaAffx.14686.2.S1_s_at	1.66279	0.00362383	Peptidase C12, ubiquitin carboxyl-terminal hydrolase 1	Glyma10g31340.1	protein_deubiquitination ubiquitin-dependent_protein_catabolic_process shoot_morphogenesis shoot_development leaf_development
	GmaAffx.89802.1.S1_s_at	1.64853	0.000660811	ubiquitin-specific protease 13	Glyma20g11330.1	ubiquitin-dependent_protein_catabolic_process
	GmaAffx.85246.2.S1_at	1.6322	0.00265617	Proteasome component (PCI) domain protein	Glyma19g22450.2	G2_phase_of_mitotic_cell_cycle photomorphogenesis cullin_deneddylation
	GmaAffx.53404.1.S1_at	1.61644	0.00117212	hexokinase-like 1	Glyma01g43650.1	response_to_cold response_to_osmotic_stress response_to_salt_stress
	GmaAffx.32845.1.S1_at	1.50463	0.00118946	polyamine oxidase 3	Glyma08g41570.3	0
	Cell Cycle or Division - 2
	Identification	Log2(FC)	Pvalue	Description	Phytozome	Gene ontology
	Gma.14945.1.S1_at	1.68838	0.000438033	ATPase, AAA-type, CDC48 protein	Glyma19g36740.1	response_to_cadmium_ion
	GmaAffx.88272.2.S1_at	1.60471	0.0155392	Protein kinase superfamily protein	Glyma16g08080.1	protein_amino_acid_phosphorylation
	Cell death/Proteolysis/Senescence - 19
	Identification	Log2(FC)	Pvalue	Description	Phytozome	Gene ontology
	Gma.434.1.S1_a_at	4.29742	1.14497e-05	Papain family cysteine protease	Glyma10g35100.1	proteolysis
	GmaAffx.34948.1.S1_at	2.4666	0.000350197	ATP-dependent protease La (LON) domain protein	Glyma04g09120.1	ATP-dependent_proteolysis N-terminal_protein_myristoylation
	Gma.2669.1.S1_at	2.2959	0.000651651	serine carboxypeptidase-like 19	Glyma15g09700.1	proteolysis
	GmaAffx.15031.1.S1_at	2.05233	0.00287077	Papain family cysteine protease	Glyma12g04340.1	response_to_desiccation response_to_water_deprivation response_to_osmotic_stress response_to_salt_stress defense_response_to_bacterium
	GmaAffx.55671.2.S1_at	2.03468	0.00210985	Serine carboxypeptidase S28 family protein	Glyma16g24270.1	proteolysis
	GmaAffx.77021.1.S1_at	1.95692	0.000166184	Subtilase family protein	Glyma09g32760.1	proteolysis
	Gma.4505.1.A1_at	1.8121	0.00304267	Subtilase family protein	Glyma07g04960.1	proteolysis
	GmaAffx.87179.1.S1_at	1.76031	0.00169488	CLP protease regulatory subunit X	Glyma04g41400.1	ATP-dependent_proteolysis
	Gma.6804.1.S1_at	1.74211	0.00157859	Eukaryotic aspartyl protease family protein	Glyma13g02190.2	proteolysis
	GmaAffx.86728.2.S1_at	1.728	0.0105216	LSD1 zinc finger family protein	Glyma08g13630.2	cell_death plant-type_hypersensitive_response systemic_acquired_resistance,_salicylic_acid_mediated_signaling_pathway response_to_superoxide response_to_hypoxia regulation_of_ethylene_mediated_signaling_pathway regulation_of_programmed_cell_death response_to_molecule_of_oomycetes_origin response_to_molecule_of_oomycetes_origin
	GmaAffx.74863.1.S1_s_at	1.67031	0.00515596	serine carboxypeptidase-like 19	Glyma15g09700.1	proteolysis
	GmaAffx.71488.1.S1_at	1.66738	0.000146229	autophagy 9 (APG9)	Glyma19g34630.1	autophagy
	GmaAffx.54781.1.S1_at	1.65552	0.00231235	serine carboxypeptidase-like 40	Glyma17g36340.1	proteolysis
	GmaAffx.80848.2.S1_at	1.65465	2.25723e-05	CLP protease regulatory subunit X	Glyma06g13450.1	ATP-dependent_proteolysis
	GmaAffx.15960.1.S1_at	1.65012	0.00586911	Peptidase family M48 family protein	Glyma09g39150.1	proteolysis
	Gma.13082.1.S1_at	1.60446	0.000144103	ethylene-dependent gravitropism-deficient and yellow-green-like 2	Glyma14g06590.1	proteolysis
	GmaAffx.90936.1.A1_s_at	1.58762	0.000113188	alpha/beta-Hydrolases superfamily protein	Glyma04g02900.2	proteolysis
	GmaAffx.71488.2.S1_at	1.5747	0.00167803	autophagy 9 (APG9)	Glyma19g34630.1	autophagy
	Gma.2000.2.S1_at	1.50408	0.00178893	Peptidase M20/M25/M40 family protein	Glyma11g04650.1	proteolysis
	Defense / Response to Biotic stimulus - 17
	Identification	Log2(FC)	Pvalue	Description	Phytozome	Gene ontology
	GmaAffx.41414.1.S1_s_at	4.396	0.000559072	Plant basic secretory protein (BSP) family protein	Glyma20g26600.1	defense_response
	GmaAffx.93642.1.S1_s_at	3.52555	0.000251239	Plant basic secretory protein (BSP) family protein	Glyma20g26600.1	defense_response
	GmaAffx.81811.1.S1_at	2.95669	0.000439505	NAD(P)-binding Rossmann-fold superfamily protein	Glyma07g08090.1	defense_response
	GmaAffx.83595.1.S1_at	2.53865	0.00139179	squamosa promoter binding protein-like 14	Glyma20g00900.1	defense_response_to_bacterium regulation_of_transcription
	GmaAffx.60479.5.S1_at	2.46992	0.000307506	BEL1-like homeodomain 1	Glyma10g10040.1	response_to_symbiotic_fungus response_to_abscisic_acid_stimulus polar_nucleus_fusion
	Gma.15610.1.S1_at	2.31685	1.60296e-05	MLP-like protein 423	Glyma02g03680.1	defense_response response_to_biotic_stimulus
	GmaAffx.67437.1.S1_at	1.94194	0.00760309	NB-ARC domain-containing disease resistance protein	Glyma01g01400.1	defense_response plant-type_hypersensitive_response
	Gma.193.1.S1_at	1.93058	4.92337e-05	Duplicated homeodomain-like superfamily protein	Glyma10g42450.1	regulation_of_transcription
	GmaAffx.90517.1.S1_at	1.91577	0.000215745	ADR1-like 1	Glyma14g08700.1	GO:0006952
	GmaAffx.78784.1.S1_at	1.87085	0.00212163	phosphate transporter 4;1	Glyma11g26510.1	response_to_nematode
	Gma.17892.1.S1_at	1.83875	0.00240215	Pathogenesis-related thaumatin superfamily protein	Glyma11g08250.1	response_to_other_organism
	GmaAffx.57686.1.S1_at	1.75256	0.00249129	NB-ARC domain-containing disease resistance protein	Glyma01g01400.1	defense_response plant-type_hypersensitive_response
	GmaAffx.82046.1.S1_at	1.67891	0.00238252	Disease resistance protein (TIR-NBS-LRR class) family	Glyma16g33590.1	defense_response
	GmaAffx.73883.1.S1_at	1.63189	0.000935277	disease resistance protein (TIR-NBS-LRR class), putative	Glyma12g16450.1	defense_response
	GmaAffx.53544.1.S1_at	1.58867	0.000894712	squamosa promoter binding protein-like 14	Glyma20g00900.1	defense_response_to_bacterium regulation_of_transcription
	Gma.2833.1.S1_s_at	1.57809	0.0300631	basic chitinase	Glyma02g04820.1	response_to_cadmium_ion jasmonic_acid_and_ethylene-dependent_systemic_resistance,_ethylene_mediated_signaling_pathway defense_response_to_fungus
	GmaAffx.38982.1.S1_at	1.52934	0.000827813	methyl esterase 1	Glyma02g06990.1	salicylic_acid_metabolic_process systemic_acquired_resistance defense_response_to_fungus,_incompatible_interaction
	Developement - 27
	Identification	Log2(FC)	Pvalue	Description	Phytozome	Gene ontology
	GmaAffx.42013.1.S1_at	4.85164	3.27134e-07	expansin A15	Glyma06g20970.1	syncytium_formation unidimensional_cell_growth plant-type_cell_wall_modification_during_multidimensional_cell_growth plant-type_cell_wall_loosening
	Gma.146.1.S1_at	3.45184	4.90701e-07	late embryogenesis abundant domain-containing protein / LEA domain-containing protein	Glyma13g36780.1	embryonic_development_ending_in_seed_dormancy
	Gma.8528.1.S1_at	3.14829	4.57988e-06	Seed maturation protein	Glyma20g28550.1	embryonic_development_ending_in_seed_dormancy
	Gma.3969.1.S1_s_at	2.89884	5.82299e-05	plantacyanin	Glyma06g12680.1	pollination anther_development
	Gma.3384.1.S1_at	2.87773	2.04459e-05	Jojoba acyl CoA reductase-related male sterility protein	Glyma12g30870.1	microsporogenesis
	Gma.5312.3.S1_at	2.80564	0.000189738	expansin-like A1	Glyma12g02550.1	plant-type_cell_wall_organization unidimensional_cell_growth plant-type_cell_wall_loosening
	Gma.15856.2.S1_at	2.77221	0.0041901	apyrase 2	Glyma16g04760.1	pollen_germination
	GmaAffx.72961.1.S1_at	2.62692	0.00104699	WUS-interacting protein 2	Glyma17g12110.2	primary_shoot_apical_meristem_specification
	Gma.11860.2.S1_at	2.57082	0.00115298	Rhodanese/Cell cycle control phosphatase superfamily protein	Glyma14g26460.1	aging
	Gma.16968.1.S1_at	2.54712	0.000196444	MEI2-like protein 1	Glyma06g17250.1	positive_regulation_of_meiosis meristem_development
	Gma.12012.1.S1_s_at	2.44689	2.78064e-06	seed imbibition 1	Glyma14g01430.2	0
	GmaAffx.90376.1.A1_at	2.44086	1.84831e-05	seed imbibition 1	Glyma14g01430.2	0
	Gma.14563.1.S1_s_at	2.33381	0.000163731	plantacyanin	Glyma05g30380.1	pollination anther_development
	Gma.9117.1.S1_at	2.25086	0.0029447	Rhodanese/Cell cycle control phosphatase superfamily protein	Glyma01g37010.1	aging
	Gma.17668.1.A1_at	2.21303	2.32265e-05	MEI2-like protein 1	Glyma06g17250.1	positive_regulation_of_meiosis meristem_development
	Gma.7436.1.S1_at	2.10236	0.000438033	plantacyanin	Glyma08g13510.1	pollination anther_development
	GmaAffx.88692.1.S1_s_at	2.00202	7.03338e-06	PHYTOSULFOKINE 3 PRECURSOR	Glyma12g30650.3	cell_proliferation
	Gma.15856.1.S1_at	1.94886	0.00261609	apyrase 2	Glyma16g04760.1	pollen_germination
	GmaAffx.57303.1.S1_at	1.92976	5.20143e-05	rho guanyl-nucleotide exchange factor 1	Glyma12g02620.1	pollen_tube_growth
	GmaAffx.86874.1.S1_at	1.73806	0.000210674	MEI2-like protein 1	Glyma06g17250.1	positive_regulation_of_meiosis meristem_development
	GmaAffx.60112.1.S1_s_at	1.71119	0.000571994	seed imbibition 1	Glyma14g01430.2	0
	GmaAffx.76206.2.S1_at	1.61243	0.000913031	SEC6	Glyma03g03120.2	pollen_germination pollen_tube_growth
	GmaAffx.89899.1.S1_s_at	1.59997	0.0050956	acetoacetyl-CoA thiolase 2	Glyma14g00760.2	embryonic_development_ending_in_seed_dormancy
	GmaAffx.4.1.S1_at	1.59755	0.00229992	Sas10/U3 ribonucleoprotein (Utp) family protein	Glyma07g33010.1	rRNA_processing
	Gma.5837.2.S1_at	1.57784	0.00628605	Vps52 / Sac2 family	Glyma03g41250.1	sexual_reproduction pollen_tube_growth
	GmaAffx.40310.1.S1_at	1.57555	0.000253856	Transducin family protein / WD-40 repeat family protein	Glyma17g09690.1	embryonic_development_ending_in_seed_dormancy embryonic_pattern_specification cell_division
	Gma.2548.1.S1_at	1.51688	0.00557404	ROTUNDIFOLIA like 12	Glyma12g01120.1	shoot_development
	DNA/RNA Nucleus - 26
	Identification	Log2(FC)	Pvalue	Description	Phytozome	Gene ontology
	GmaAffx.91004.1.S1_at	3.52448	0.00100168	eukaryotic release factor 1-3	Glyma16g34180.1	RNA-dependent_DNA_replication
	GmaAffx.31368.1.S1_at	3.18937	0.000168147	Transducin/WD40 repeat-like superfamily protein	Glyma06g04930.1	0
	Gma.17471.1.S1_at	2.36346	4.90701e-07	Transducin/WD40 repeat-like superfamily protein	Glyma04g04840.1	0
	GmaAffx.76909.1.S1_at	2.34612	0.00189427	SNF2 domain-containing protein / helicase domain-containing protein	Glyma20g00830.1	0
	GmaAffx.80835.1.S1_s_at	2.27888	0.0032509	RNA-binding (RRM/RBD/RNP motifs) family protein	Glyma07g38940.1	0
	Gma.15407.4.S1_at	2.22175	0.00195953	arginine/serine-rich splicing factor 35	Glyma20g29460.1	RNA_splicing nuclear_mRNA_splicing,_via_spliceosome
	GmaAffx.76534.1.S1_at	2.15532	0.000535846	PRP38 family protein	Glyma02g40900.1	RNA_processing response_to_salt_stress
	GmaAffx.50829.1.S1_at	2.02963	0.00202234	3-5-exoribonuclease family protein	Glyma01g43760.1	RNA_processing wax_biosynthetic_process
	GmaAffx.25710.1.S1_at	2.00313	0.000451445	SET domain protein 2	Glyma13g38090.1	0
	Gma.7698.1.S1_at	2.00259	0.000408754	RECQ helicase SIM	Glyma20g37970.2	DNA_recombination
	GmaAffx.93586.1.S1_at	1.86125	0.0039315	RNA-binding (RRM/RBD/RNP motifs) family protein	Glyma17g01800.1	0
	GmaAffx.31764.1.S1_at	1.84896	0.00049479	exoribonuclease 4	Glyma19g43160.1	gravitropism ethylene_mediated_signaling_pathway nuclear-transcribed_mRNA_catabolic_process,_exonucleolytic unidimensional_cell_growth regulation_of_gene_expression,_epigenetic response_to_ethylene_stimulus response_to_1-Aminocyclopropane-1-carboxylic_Acid deadenylation-independent_decapping_of_nuclear-transcribed_mRNA deadenylation-independent_decapping_of_nuclear-transcribed_mRNA
	GmaAffx.11850.3.S1_at	1.81863	0.00148372	nuclear poly(a) polymerase	Glyma04g09170.2	RNA_polyadenylation
	GmaAffx.69484.1.S1_at	1.81838	0.00110833	Smg-4/UPF3 family protein	Glyma06g48290.2	nuclear-transcribed_mRNA_catabolic_process,_nonsense-mediated_decay
	GmaAffx.93574.1.S1_at	1.78685	0.0100669	RNA-binding protein	Glyma13g28880.3	RNA_processing
	GmaAffx.25651.1.A1_at	1.77247	0.000914831	poly(A) polymerase 2	Glyma08g21440.1	RNA_polyadenylation
	GmaAffx.63765.1.S1_at	1.77014	0.00383172	RNA helicase family protein	Glyma03g37980.1	0
	GmaAffx.92612.1.S1_s_at	1.73394	0.0414616	RNA-binding (RRM/RBD/RNP motifs) family protein	Glyma15g11380.1	0
	Gma.2911.1.S1_x_at	1.72846	0.000373096	nucleosome assembly protein 1;3	Glyma13g16500.2	DNA_mediated_transformation nucleosome_assembly
	GmaAffx.69339.4.S1_at	1.71396	0.00282955	RNApolymerase sigma-subunit F	Glyma19g36710.1	transcription_initiation regulation_of_transcription,_DNA-dependent positive_regulation_of_transcription
	Gma.2911.1.S1_at	1.68748	0.000616157	nucleosome assembly protein 1;2	Glyma13g16500.6	DNA_mediated_transformation nucleosome_assembly
	GmaAffx.35666.1.A1_at	1.6831	0.00657294	Pre-mRNA-processing-splicing factor	Glyma15g00980.1	nuclear_mRNA_splicing,_via_spliceosome
	GmaAffx.88141.1.S1_at	1.65257	0.000323699	methyltransferases;nucleic acid binding	Glyma05g24950.1	methylation
	Gma.3585.1.S1_a_at	1.60503	0.00106171	SNF2 domain-containing protein / helicase domain-containing protein	Glyma07g19460.1	0
	GmaAffx.88242.1.S1_at	1.55462	0.000692707	Small nuclear ribonucleoprotein family protein	Glyma02g45830.1	nuclear_mRNA_splicing,_via_spliceosome
	Gma.10874.1.S1_at	1.52546	0.000643636	damaged DNA binding;exodeoxyribonuclease IIIs	Glyma20g22790.4	DNA_repair
	Energy - 5
	Identification	Log2(FC)	Pvalue	Description	Phytozome	Gene ontology
	GmaAffx.81834.1.S1_at	2.51546	0.000564143	quinolinate synthase	Glyma05g02710.1	aerobic_respiration NAD_biosynthetic_process positive_regulation_of_transferase_activity
	Gma.16702.2.S1_at	2.33631	0.00199552	quinolinate synthase	Glyma05g02710.1	aerobic_respiration NAD_biosynthetic_process positive_regulation_of_transferase_activity
	Gma.16702.1.S1_at	2.02266	0.000670461	quinolinate synthase	Glyma05g02710.1	aerobic_respiration NAD_biosynthetic_process positive_regulation_of_transferase_activity
	GmaAffx.90488.1.S1_s_at	1.5189	0.0323087	Aldolase-type TIM barrel family protein	Glyma15g41640.1	GMP_biosynthetic_process
	GmaAffx.15192.1.S1_at	1.51551	0.00424031	H(+)-ATPase 2	Glyma13g00840.1	response_to_water_deprivation proton_transport response_to_abscisic_acid_stimulus regulation_of_stomatal_movement
	Homone Response / Hormone - 40
	Identification	Log2(FC)	Pvalue	Description	Phytozome	Gene ontology
				ABA - 10
	GmaAffx.90343.1.S1_at	5.96607	4.90701e-07	GAST1 protein homolog 4	Glyma18g49400.1	response_to_gibberellin_stimulus gibberellic_acid_mediated_signaling
	GmaAffx.9333.1.S1_at	3.28827	0.000270867	molybdenum cofactor sulfurase (LOS5) (ABA3)	Glyma09g00460.2	abscisic_acid_biosynthetic_process response_to_cold response_to_heat response_to_osmotic_stress response_to_salt_stress response_to_stress molybdenum_incorporation_into_molybdenum-molybdopterin_complex auxin_mediated_signaling_pathway auxin_mediated_signaling_pathway stomatal_movement defense_response_to_bacterium
	GmaAffx.29093.1.S1_at	3.2118	2.78064e-06	G-box binding factor 3	Glyma07g06620.1	response_to_abscisic_acid_stimulus
	Gma.7824.2.S1_at	3.08502	0.000348234	zeaxanthin epoxidase (ZEP) (ABA1)	Glyma11g05960.1	abscisic_acid_biosynthetic_process response_to_water_deprivation response_to_heat response_to_osmotic_stress xanthophyll_biosynthetic_process sugar_mediated_signaling response_to_red_light
	Gma.12438.1.S1_s_at	2.36638	8.76719e-05	GAST1 protein homolog 4	Glyma19g02650.1	response_to_gibberellin_stimulus gibberellic_acid_mediated_signaling
	Gma.18082.1.S1_at	2.17461	1.99552e-05	GAST1 protein homolog 1	Glyma17g37760.1	unidimensional_cell_growth response_to_abscisic_acid_stimulus response_to_brassinosteroid_stimulus response_to_gibberellin_stimulus
	GmaAffx.90047.1.S1_s_at	1.68211	0.00256506	zinc finger (AN1-like) family protein	Glyma13g04630.1	response_to_abscisic_acid_stimulus
	GmaAffx.82642.4.S1_s_at	1.66059	0.000212146	cytochrome P450, family 707, subfamily A, polypeptide 1	Glyma01g35660.2	abscisic_acid_metabolic_process response_to_red_or_far_red_light
	GmaAffx.32352.1.S1_at	1.59114	0.0023817	delta 1-pyrroline-5-carboxylate synthase 2	Glyma02g41850.1	proline_biosynthetic_process response_to_abscisic_acid_stimulus embryonic_development_ending_in_seed_dormancy hyperosmotic_salinity_response
	GmaAffx.86115.2.S1_at	1.54125	0.0120099	RNA-binding (RRM/RBD/RNP motifs) family protein	Glyma14g04480.2	abscisic_acid_mediated_signaling mRNA_stabilization
				Auxin - 10
	GmaAffx.56374.1.S1_at	2.58709	1.37396e-05	auxin response factor 2	Glyma05g38540.3	negative_regulation_of_cell_proliferation positive_regulation_of_flower_development negative_regulation_of_transcription,_DNA-dependent fruit_dehiscence leaf_senescence floral_organ_abscission ovule_development
	GmaAffx.79360.1.S1_at	2.52572	0.000408591	Auxin efflux carrier family protein	Glyma11g09250.1	auxin_polar_transport
	GmaAffx.32023.1.S1_at	2.30999	0.000549422	nodulin MtN21 /EamA-like transporter family protein	Glyma06g46740.1	0
	Gma.15742.1.A1_s_at	2.03506	0.00124507	aminopeptidase M1	Glyma06g05660.1	auxin_polar_transport
	GmaAffx.66092.1.S1_s_at	1.87437	0.000759442	auxin response factor 10	Glyma13g40030.1	pattern_specification_process regulation_of_transcription,_DNA-dependent response_to_carbohydrate_stimulus abscisic_acid_mediated_signaling auxin_mediated_signaling_pathway fruit_development petal_development sepal_development sepal_development cell_division regulation_of_anthocyanin_biosynthetic_process developmental_growth root_cap_development
	GmaAffx.90610.1.S1_s_at	1.86585	0.0035674	indoleacetic acid-induced protein 16	Glyma10g30440.3	response_to_auxin_stimulus
	GmaAffx.66858.1.S1_at	1.78683	0.000821434	auxin response factor 1	Glyma07g40270.1	97.33
	Gma.4259.2.S1_s_at	1.67881	0.000637748	indoleacetic acid-induced protein 16	Glyma10g30440.3	response_to_auxin_stimulus
	Gma.4259.1.S1_s_at	1.56141	2.32265e-05	indoleacetic acid-induced protein 16	Glyma10g30440.3	response_to_auxin_stimulus
	GmaAffx.18868.1.S1_s_at	1.5541	0.00014901	12-oxophytodienoate reductase 2	Glyma15g35410.1	jasmonic_acid_biosynthetic_process
				Brassinosteroid - 1
	Gma.16920.1.A1_at	1.75919	0.000825359	BRI1 kinase inhibitor 1	Glyma17g36140.1	negative_regulation_of_brassinosteroid_biosynthetic_process
				Ethylene - 9
	Gma.15862.2.S1_a_at	2.64981	0.000915976	related to AP2.7	Glyma11g15650.3	regulation_of_transcription,_DNA-dependent organ_morphogenesis vegetative_to_reproductive_phase_transition
	GmaAffx.91228.1.S1_at	2.57604	4.77616e-05	Integrase-type DNA-binding superfamily protein	Glyma10g36760.1	regulation_of_transcription,_DNA-dependent
	GmaAffx.16000.1.S1_at	2.55538	3.18956e-05	EIN3-binding F box protein 1	Glyma17g12270.1	ubiquitin-dependent_protein_catabolic_process response_to_ethylene_stimulus negative_regulation_of_ethylene_mediated_signaling_pathway
	Gma.2347.2.S1_at	2.36078	0.000162095	Ethylene insensitive 3 family protein	Glyma20g12250.1	ethylene_mediated_signaling_pathway regulation_of_transcription sugar_mediated_signaling
	Gma.1783.1.S1_at	2.051	0.0008373	2-oxoglutarate (2OG) and Fe(II)-dependent oxygenase superfamily protein	Glyma15g40940.2	ethylene_biosynthetic_process
	GmaAffx.86555.1.S1_s_at	2.02254	0.000209202	Ethylene insensitive 3 family protein	Glyma13g03700.1	ethylene_mediated_signaling_pathway regulation_of_transcription sugar_mediated_signaling
	Gma.15862.1.S1_at	1.97896	0.000124147	related to AP2.7	Glyma11g15650.3	regulation_of_transcription,_DNA-dependent organ_morphogenesis vegetative_to_reproductive_phase_transition
	GmaAffx.93218.1.S1_at	1.8866	0.00023799	Ethylene insensitive 3 family protein	Glyma02g44220.1	ethylene_mediated_signaling_pathway regulation_of_transcription sugar_mediated_signaling
	GmaAffx.43791.1.S1_at	1.56684	0.00445377	proteasome family protein	Glyma13g00230.1	ethylene_mediated_signaling_pathway response_to_ethylene_stimulus root_development
				Gibberellin - 3
	GmaAffx.87060.1.S1_at	1.88049	0.00263343	gibberellin 2-oxidase	Glyma13g28970.1	response_to_red_or_far_red_light gibberellin_catabolic_process response_to_red_light
	Gma.5177.1.S1_at	1.75986	0.000794445	2-oxoglutarate (2OG) and Fe(II)-dependent oxygenase superfamily protein	Glyma02g15390.1	biological_process
	GmaAffx.25470.1.S1_at	1.7202	0.00325188	Gibberellin-regulated family protein	Glyma17g37750.1	unidimensional_cell_growth response_to_abscisic_acid_stimulus response_to_brassinosteroid_stimulus response_to_gibberellin_stimulus
				Jasmonic acid - 7
	GmaAffx.83504.1.A1_at	4.41959	4.90701e-07	allene oxide synthase	Glyma04g03740.1	defense_response jasmonic_acid_biosynthetic_process response_to_wounding epoxygenase_P450_pathway response_to_jasmonic_acid_stimulus oxylipin_metabolic_process
	Gma.16500.1.S1_at	3.81377	7.85122e-06	lipoxygenase 1	Glyma07g03920.2	defense_response jasmonic_acid_biosynthetic_process response_to_wounding defense_response_to_bacterium,_incompatible_interaction membrane_disassembly growth response_to_abscisic_acid_stimulus response_to_jasmonic_acid_stimulus response_to_jasmonic_acid_stimulus
	GmaAffx.22456.1.S1_at	3.06937	9.81402e-07	allene oxide synthase	Glyma04g03740.1	defense_response jasmonic_acid_biosynthetic_process response_to_wounding epoxygenase_P450_pathway response_to_jasmonic_acid_stimulus oxylipin_metabolic_process
	GmaAffx.22456.1.S1_x_at	2.82382	5.79027e-05	allene oxide synthase	Glyma04g03740.1	defense_response jasmonic_acid_biosynthetic_process response_to_wounding epoxygenase_P450_pathway response_to_jasmonic_acid_stimulus oxylipin_metabolic_process
	Gma.10969.1.S1_x_at	2.304	0.00105713	lipoxygenase 1	Glyma13g42340.1	defense_response jasmonic_acid_biosynthetic_process response_to_wounding defense_response_to_bacterium,_incompatible_interaction membrane_disassembly growth response_to_abscisic_acid_stimulus response_to_jasmonic_acid_stimulus response_to_jasmonic_acid_stimulus
	Gma.10969.1.S1_at	1.89559	0.00199159	lipoxygenase 1	Glyma13g42340.1	defense_response jasmonic_acid_biosynthetic_process response_to_wounding defense_response_to_bacterium,_incompatible_interaction membrane_disassembly growth response_to_abscisic_acid_stimulus response_to_jasmonic_acid_stimulus response_to_jasmonic_acid_stimulus
	GmaAffx.6142.1.S1_at	1.80582	0.000457824	oxophytodienoate-reductase 3	Glyma13g16950.1	jasmonic_acid_biosynthetic_process response_to_wounding response_to_ozone
	Lipid Metabolic Process - 21
	Identification	Log2(FC)	Pvalue	Description	Phytozome	Gene ontology
				Biosynthetic process - 3
	GmaAffx.40696.2.S1_at	2.05874	0.00974434	AMP-dependent synthetase and ligase family protein	Glyma01g43470.5	fatty_acid_biosynthetic_process
	GmaAffx.40696.1.S1_at	2.03835	0.000299491	AMP-dependent synthetase and ligase family protein	Glyma01g43470.5	fatty_acid_biosynthetic_process
	GmaAffx.85124.1.A1_at	1.5944	0.00553576	AMP-dependent synthetase and ligase family protein	Glyma11g02030.1	fatty_acid_biosynthetic_process
				Catabolic process - 18
	Gma.10923.2.S1_at	3.62183	5.56128e-06	Acyl transferase/acyl hydrolase/lysophospholipase superfamily protein	Glyma07g13780.1	metabolic_process lipid_metabolic_process
	GmaAffx.92609.1.S1_at	3.10763	0.000112043	acyl-CoA oxidase 4	Glyma03g07540.3	fatty_acid_beta-oxidation embryonic_development_ending_in_seed_dormancy short-chain_fatty_acid_metabolic_process
	Gma.16787.1.S1_at	2.63788	1.73381e-05	GDSL-like Lipase/Acylhydrolase superfamily protein	Glyma05g29630.1	0
	GmaAffx.90466.1.S1_at	2.63375	2.12637e-06	acyl-CoA oxidase 2	Glyma05g31390.1	fatty_acid_beta-oxidation long-chain_fatty_acid_metabolic_process
	Gma.6433.2.S1_s_at	2.58388	1.60296e-05	acyl-CoA oxidase 4	Glyma03g07540.1	fatty_acid_beta-oxidation embryonic_development_ending_in_seed_dormancy short-chain_fatty_acid_metabolic_process
	Gma.9508.3.S1_s_at	2.5299	8.0475e-05	GDSL-like Lipase/Acylhydrolase superfamily protein	Glyma08g12750.1	lipid_metabolic_process
	Gma.10923.1.A1_at	2.35388	4.3836e-05	Acyl transferase/acyl hydrolase/lysophospholipase superfamily protein	Glyma07g13780.1	metabolic_process lipid_metabolic_process
	GmaAffx.15333.1.S1_at	2.13609	0.00154996	alpha/beta-Hydrolases superfamily protein	Glyma02g01720.1	lipid_metabolic_process
	GmaAffx.38907.1.S1_at	2.04993	0.00503705	alpha/beta-Hydrolases superfamily protein	Glyma01g39350.1	lipid_metabolic_process
	Gma.6433.1.S1_at	1.94188	0.000318956	acyl-CoA oxidase 4	Glyma03g07540.3	fatty_acid_beta-oxidation embryonic_development_ending_in_seed_dormancy short-chain_fatty_acid_metabolic_process
	Gma.2092.2.S1_a_at	1.86528	0.0051396	Dihydroxyacetone kinase	Glyma09g30070.2	glycerol_metabolic_process
	Gma.9508.2.S1_at	1.74489	0.00127468	GDSL-like Lipase/Acylhydrolase superfamily protein	Glyma05g29630.1	0
	GmaAffx.92805.1.S1_s_at	1.71423	0.00407282	acyl-CoA oxidase 3	Glyma06g43840.1	fatty_acid_beta-oxidation medium-chain_fatty_acid_metabolic_process
	GmaAffx.58465.1.S1_at	1.65421	0.00131148	acyl-CoA oxidase 3	Glyma12g14060.1	fatty_acid_beta-oxidation medium-chain_fatty_acid_metabolic_process
	Gma.2211.3.S1_at	1.65186	0.00318089	UDP-glucuronic acid decarboxylase 1	Glyma10g05260.1	fatty_acid_beta-oxidation
	GmaAffx.83175.1.S1_at	1.6482	0.00026138	alpha/beta-Hydrolases superfamily protein	Glyma13g28710.2	lipid_metabolic_process
	Gma.1907.1.S1_at	1.57278	0.000691071	SGNH hydrolase-type esterase superfamily protein	Glyma11g35240.2	lipid_metabolic_process
	Gma.514.1.S1_at	1.51708	0.0070486	GDSL-motif lipase 5	Glyma16g01490.1	lipid_metabolic_process
	Others - 55
	Identification	Log2(FC)	Pvalue	Description	Phytozome	Gene ontology
	Gma.2079.3.S1_at	3.19071	2.99328e-05	AMP deaminase, putative / myoadenylate deaminase, putative	Glyma03g07460.1	purine_ribonucleoside_monophosphate_biosynthetic_process embryonic_development_ending_in_seed_dormancy
	Gma.2079.1.S1_at	3.12159	4.90701e-07	AMP deaminase, putative / myoadenylate deaminase, putative	Glyma03g07460.1	purine_ribonucleoside_monophosphate_biosynthetic_process embryonic_development_ending_in_seed_dormancy
	Gma.4271.1.S1_at	3.02754	5.26686e-05	Cytidine/deoxycytidylate deaminase family protein	Glyma10g30190.4	anaerobic_respiration pyrimidine_ribonucleotide_metabolic_process deoxyribose_phosphate_metabolic_process pyrimidine_deoxyribonucleoside_interconversion
	Gma.6137.1.A1_at	2.96068	2.78064e-06	cytochrome P450, family 71, subfamily B, polypeptide 37	Glyma03g03700.1	0
	Gma.8220.1.S1_at	2.8098	8.66905e-06	urophorphyrin methylase 1	Glyma08g16030.1	porphyrin_biosynthetic_process siroheme_biosynthetic_process
	GmaAffx.2613.1.S1_at	2.79394	8.93076e-05	Patatin-like phospholipase family protein	Glyma03g28660.1	triacylglycerol_catabolic_process
	GmaAffx.22360.1.S1_at	2.65967	1.66838e-05	electron transfer flavoprotein alpha	Glyma06g42140.1	0
	Gma.901.1.S1_at	2.53522	1.84831e-05	Oleosin family protein	Glyma16g07800.1	sequestering_of_lipid
	Gma.14345.1.S1_a_at	2.47984	0.000625808	N-acetylglucosamine-1-phosphate uridylyltransferase 1	Glyma08g09170.2	metabolic_process peptidoglycan_biosynthetic_process UDP-N-acetylgalactosamine_biosynthetic_process
	Gma.3557.2.S1_s_at	2.12994	0.000405319	NAD(P)-linked oxidoreductase superfamily protein	Glyma18g52250.1	0
	GmaAffx.55784.1.S1_at	2.11629	0.000271358	Inositol 1,3,4-trisphosphate 5/6-kinase family protein	Glyma10g40100.1	inositol_trisphosphate_metabolic_process
	GmaAffx.85344.1.S1_at	2.11165	0.000243551	riboflavin kinase/FMN hydrolase	Glyma12g33790.1	riboflavin_biosynthetic_process
	Gma.4647.1.S1_at	2.09896	3.59848e-05	GTP cyclohydrolase II	Glyma08g18900.1	riboflavin_biosynthetic_process
	GmaAffx.73904.1.S1_at	2.09892	0.000929715	hydroxymethylglutaryl-CoA synthase / HMG-CoA synthase / 3-hydroxy-3-methylglutaryl coenzyme A synthase	Glyma01g42450.2	isopentenyl_diphosphate_biosynthetic_process,_mevalonate_pathway
	GmaAffx.39529.1.S1_at	2.09625	0.000987127	adenosine/AMP deaminase family protein	Glyma07g38880.1	purine_ribonucleoside_monophosphate_biosynthetic_process
	GmaAffx.15897.1.S1_at	2.08606	0.000225886	epsin N-terminal homology (ENTH) domain-containing protein / clathrin assembly protein-related	Glyma06g07140.1	clathrin_coat_assembly
	GmaAffx.56301.1.S1_at	2.08435	0.00236076	KNOTTED1-like homeobox gene 3	Glyma09g12820.1	response_to_light_stimulus
	GmaAffx.82633.1.S1_at	2.05252	0.000461259	cytochrome P450, family 94, subfamily B, polypeptide 1	Glyma19g34480.1	0
	GmaAffx.87704.1.S1_at	2.02147	0.000544842	inositol 1,3,4-trisphosphate 5/6-kinase 4	Glyma11g33950.1	inositol_trisphosphate_metabolic_process
	GmaAffx.77882.1.S1_at	2.00937	0.000246496	dual specificity protein phosphatase family protein	Glyma04g37730.1	regulation_of_gene_expression,_epigenetic response_to_abscisic_acid_stimulus regulation_of_stomatal_movement cortical_microtubule_organization
	Gma.249.1.S1_at	1.99003	0.000100921	glucuronokinase G	Glyma05g09130.1	metabolic_process phosphorylation
	Gma.14345.1.S1_s_at	1.98197	6.86982e-06	N-acetylglucosamine-1-phosphate uridylyltransferase 1	Glyma08g09170.2	metabolic_process peptidoglycan_biosynthetic_process UDP-N-acetylgalactosamine_biosynthetic_process
	GmaAffx.24903.1.S1_at	1.97994	0.000144593	dual specificity protein phosphatase family protein	Glyma04g37730.1	regulation_of_gene_expression,_epigenetic response_to_abscisic_acid_stimulus regulation_of_stomatal_movement cortical_microtubule_organization
	GmaAffx.60141.2.S1_at	1.93935	0.0012189	Mitochondrial substrate carrier family protein	Glyma06g05500.1	mitochondrial_transport transport
	Gma.18042.1.S1_at	1.89364	0.000363937	Mitochondrial substrate carrier family protein	Glyma06g05550.1	mitochondrial_transport transport
	GmaAffx.48764.1.S1_at	1.88206	2.76428e-05	scarecrow-like 5	Glyma18g09030.1	regulation_of_transcription
	GmaAffx.13156.1.S1_at	1.85241	4.30181e-05	SKP1/ASK1-interacting protein 2	Glyma11g05600.1	N-terminal_protein_myristoylation
	GmaAffx.84929.1.S1_at	1.8415	0.0166282	phytoene desaturation 1	Glyma14g03410.2	carotenoid_biosynthetic_process vitamin_E_biosynthetic_process plastoquinone_biosynthetic_process
	GmaAffx.86013.1.S1_at	1.82894	0.000699903	Patatin-like phospholipase family protein	Glyma03g28660.1	triacylglycerol_catabolic_process
	GmaAffx.43636.1.S1_at	1.79475	9.7486e-05	Mitochondrial substrate carrier family protein	Glyma07g15430.1	mitochondrial_transport transport
	Gma.16273.1.A1_s_at	1.77788	0.0010483	Alternative oxidase family protein	Glyma15g11950.1	carotenoid_biosynthetic_process chloroplast_organization plastid_organization response_to_high_light_intensity response_to_temperature_stimulus
	GmaAffx.78631.1.S1_at	1.75526	5.20143e-05	Sec1/munc18-like (SM) proteins superfamily	Glyma11g03230.1	protein_secretion cytokinesis
	Gma.15226.1.S1_at	1.74517	5.34864e-05	succinate dehydrogenase 1-1	Glyma02g06400.1	mitochondrial_electron_transport,_succinate_to_ubiquinone
	GmaAffx.48188.2.S1_at	1.71393	0.00205898	F-box family protein	Glyma19g38070.3	biological_process
	GmaAffx.53282.1.S1_at	1.71298	2.73157e-05	RNI-like superfamily protein	Glyma07g06600.1	ubiquitin-dependent_protein_catabolic_process
	GmaAffx.93576.1.S1_s_at	1.70373	0.0308013	NAD(P)-binding Rossmann-fold superfamily protein	Glyma06g04760.1	response_to_wounding xylem_and_phloem_pattern_formation
	GmaAffx.61571.2.S1_at	1.69486	4.3836e-05	glucuronokinase G	Glyma05g09130.1	metabolic_process phosphorylation
	GmaAffx.45054.1.S1_at	1.68958	0.00283347	Protein of unknown function (DUF1022)	Glyma12g31170.1	mitochondrial_fission
	Gma.15226.3.S1_x_at	1.66474	0.000647562	succinate dehydrogenase 1-1	Glyma02g06400.1	mitochondrial_electron_transport,_succinate_to_ubiquinone
	GmaAffx.85154.1.S1_at	1.66232	5.77392e-05	RNI-like superfamily protein	Glyma01g31930.1	ubiquitin-dependent_protein_catabolic_process
	GmaAffx.83206.1.S1_at	1.66227	0.00820354	cytochrome P450, family 83, subfamily B, polypeptide 1	Glyma03g03670.1	indoleacetic_acid_biosynthetic_process shade_avoidance tryptophan_biosynthetic_process indole_glucosinolate_biosynthetic_process response_to_red_light adventitious_root_development
	GmaAffx.80509.1.S1_at	1.65917	0.00306132		Glyma04g37380.2	biological_process
	Gma.5578.2.S1_a_at	1.64118	0.0015565	cytochrome P450, family 98, subfamily A, polypeptide 3	Glyma03g27740.2	coumarin_biosynthetic_process flavonoid_biosynthetic_process lignin_biosynthetic_process phenylpropanoid_biosynthetic_process
	Gma.9686.1.S1_at	1.61316	0.000819962	NAD(P)-linked oxidoreductase superfamily protein	Glyma20g03900.1	0
	GmaAffx.82703.1.S1_at	1.59895	0.000530612	F-box family protein	Glyma16g23250.1	biological_process
	GmaAffx.39920.1.S1_at	1.56676	0.0098855	Alternative oxidase family protein	Glyma15g11950.1	carotenoid_biosynthetic_process chloroplast_organization plastid_organization response_to_high_light_intensity response_to_temperature_stimulus
	GmaAffx.45252.2.S1_at	1.56408	0.000672097	RELA/SPOT homolog 3	Glyma16g01040.1	guanosine_tetraphosphate_metabolic_process
	Gma.3734.1.S1_at	1.5531	0.000242079	Serine protease inhibitor, potato inhibitor I-type family protein	Glyma10g32820.1	response_to_wounding defense_response_to_fungus
	Gma.17686.1.S1_at	1.54796	0.00302583	cytochrome P450, family 76, subfamily C, polypeptide 4	Glyma07g09110.1	0
	GmaAffx.93235.1.S1_s_at	1.5417	0.000594566	ARF-GAP domain 5	Glyma13g35740.1	regulation_of_ARF_GTPase_activity
	Gma.1224.1.S1_at	1.52983	7.68765e-06	spermidine synthase 1	Glyma17g10010.1	spermidine_biosynthetic_process
	GmaAffx.42902.1.S1_at	1.52062	0.0205977	RNI-like superfamily protein	Glyma05g34920.1	embryonic_development_ending_in_seed_dormancy
	GmaAffx.46426.1.S1_at	1.50771	0.000107464	Sec1/munc18-like (SM) proteins superfamily	Glyma11g03230.1	protein_secretion cytokinesis
	Gma.16713.2.S1_at	1.50392	0.00156403	Mitochondrial substrate carrier family protein	Glyma07g37800.1	mitochondrial_transport transport
	GmaAffx.76319.1.S1_at	1.5017	0.00154604	Pseudouridine synthase family protein	Glyma19g43270.1	pseudouridine_synthesis tRNA_pseudouridine_synthesis
	Photosynthesis - 5
	Identification	Log2(FC)	Pvalue	Description	Phytozome	Gene ontology
	GmaAffx.87395.1.S1_at	3.88875	4.05646e-05	plant uncoupling mitochondrial protein 1	Glyma03g14780.1	photosynthesis transport
	GmaAffx.6106.1.A1_at	2.34602	0.00166773	translocon at the inner envelope membrane of chloroplasts 110	Glyma02g39990.1	chloroplast_organization protein_import_into_chloroplast_stroma
	GmaAffx.90030.1.S1_at	1.98923	0.00504817	translocon at the inner envelope membrane of chloroplasts 110	Glyma02g39990.1	chloroplast_organization protein_import_into_chloroplast_stroma
	Gma.10343.1.A1_at	1.63909	0.000796408	translocon at the outer envelope membrane of chloroplasts 75-III	Glyma15g04030.1	chloroplast_organization protein_targeting_to_chloroplast embryonic_morphogenesis
	Gma.6196.2.S1_at	1.53356	0.0052065	dynamin-related protein 3A	Glyma08g07160.1	chloroplast_organization peroxisome_fission
	Protein Modification Process - 59
	Identification	Log2(FC)	Pvalue	Description	Phytozome	Gene ontology
	GmaAffx.88128.1.S1_at	3.24068	3.6639e-05	Tetratricopeptide repeat (TPR)-like superfamily protein	Glyma20g36330.2	protein_amino_acid_O-linked_glycosylation
	GmaAffx.86105.1.S1_at	3.11589	0.00130723	protein phosphatase 2CA	Glyma02g41750.1	response_to_cold response_to_water_deprivation response_to_abscisic_acid_stimulus abscisic_acid_mediated_signaling negative_regulation_of_abscisic_acid_mediated_signaling regulation_of_stomatal_movement
	GmaAffx.13112.2.S1_at	2.85611	3.02599e-05	RING/U-box superfamily protein	Glyma01g34830.1	0
	GmaAffx.54068.1.S1_at	2.69542	0.000532084	protein phosphatase 2CA	Glyma14g07210.3	response_to_cold response_to_water_deprivation response_to_abscisic_acid_stimulus abscisic_acid_mediated_signaling negative_regulation_of_abscisic_acid_mediated_signaling regulation_of_stomatal_movement
	GmaAffx.1740.3.S1_s_at	2.68158	0.000469437	Protein of unknown function (DUF630 and DUF632)	Glyma14g00530.1	N-terminal_protein_myristoylation
	Gma.7364.1.S1_at	2.43457	2.01187e-05	XB3 ortholog 1 in Arabidopsis thaliana	Glyma13g41040.2	0
	GmaAffx.92707.1.S1_at	2.30361	0.00188789	serine/threonine protein kinase 2	Glyma18g44520.1	response_to_cold response_to_heat protein_amino_acid_phosphorylation response_to_salt_stress positive_regulation_of_translation
	GmaAffx.57925.1.S1_at	2.25111	0.000711353	TLD-domain containing nucleolar protein	Glyma19g38410.1	N-terminal_protein_myristoylation
	GmaAffx.47234.1.S1_at	2.23742	0.000171255	Tetratricopeptide repeat (TPR)-like superfamily protein	Glyma20g36330.2	protein_amino_acid_O-linked_glycosylation
	Gma.8195.3.S1_at	2.23728	7.26238e-05	protein kinase 2B	Glyma08g40920.1	protein_amino_acid_phosphorylation
	GmaAffx.84814.1.S1_at	2.13905	0.00217364	ubiquitin-protein ligase 1	Glyma05g26360.2	98.44
	GmaAffx.79775.1.S1_s_at	2.12233	0.000161114	polyubiquitin 10	Glyma10g39780.1	protein_modification_process ubiquitin-dependent_protein_catabolic_process
	GmaAffx.72388.1.S1_at	2.12187	0.000225232	Protein kinase superfamily protein	Glyma06g17460.2	N-terminal_protein_myristoylation protein_amino_acid_phosphorylation
	Gma.16789.2.S1_s_at	2.07746	0.00156337	Galactosyltransferase family protein	Glyma14g14000.2	protein_amino_acid_glycosylation
	GmaAffx.88183.2.S1_x_at	2.06812	0.000229812	RING/U-box superfamily protein	Glyma06g02390.1	0
	Gma.2356.1.A1_at	2.03908	0.000217708	with no lysine (K) kinase 8	Glyma13g10480.1	protein_amino_acid_phosphorylation protein_amino_acid_autophosphorylation
	GmaAffx.19954.1.A1_at	2.03168	4.04011e-05	ACT-like protein tyrosine kinase family protein	Glyma10g43060.1	metabolic_process protein_amino_acid_phosphorylation
	GmaAffx.82493.1.S1_at	2.02488	0.000534537	ubiquitin-associated (UBA)/TS-N domain-containing protein	Glyma09g12030.1	protein_modification_process
	Gma.7498.2.S1_at	2.02261	0.00063006	protein phosphatase 2A subunit A2	Glyma20g24790.1	response_to_cadmium_ion regulation_of_phosphorylation
	Gma.633.2.S1_at	2.02177	0.00896511	mitogen-activated protein kinase kinase kinase 3	Glyma06g15870.1	protein_amino_acid_phosphorylation
	GmaAffx.4920.1.S1_at	2.02018	5.59399e-05	Galactosyltransferase family protein	Glyma17g32180.1	protein_amino_acid_glycosylation
	GmaAffx.35805.2.S1_at	2.01615	0.0050323	Mitogen activated protein kinase kinase kinase-related	Glyma13g36640.4	protein_amino_acid_phosphorylation
	Gma.6929.1.A1_at	1.99326	0.00134648	Biotin/lipoate A/B protein ligase family	Glyma09g37130.2	protein_modification_process
	GmaAffx.79235.1.S1_at	1.95547	5.31593e-05	serine/threonine protein kinase 2	Glyma09g41010.3	response_to_cold response_to_heat protein_amino_acid_phosphorylation response_to_salt_stress positive_regulation_of_translation
	GmaAffx.91795.1.S1_s_at	1.94021	0.00142107	Calcium-binding EF-hand family protein	Glyma03g41180.1	biological_process
	Gma.8364.1.S1_s_at	1.91342	0.000713643	Protein kinase superfamily protein	Glyma06g08480.2	protein_amino_acid_phosphorylation
	Gma.4136.1.S1_at	1.88132	1.16133e-05	RING/U-box superfamily protein	Glyma04g40060.1	protein_ubiquitination
	GmaAffx.86838.1.S1_at	1.87075	0.00172383	phosphoenolpyruvate carboxylase-related kinase 2	Glyma06g10380.1	protein_amino_acid_phosphorylation
	GmaAffx.24493.1.S1_at	1.85607	9.11069e-05	Protein kinase superfamily protein	Glyma14g06420.3	protein_amino_acid_phosphorylation
	Gma.633.2.S1_x_at	1.85603	0.0108129	mitogen-activated protein kinase kinase kinase 3	Glyma06g15870.1	protein_amino_acid_phosphorylation
	Gma.10883.2.S1_s_at	1.82791	0.000405646	polyubiquitin 10	Glyma13g17820.1	protein_modification_process ubiquitin-dependent_protein_catabolic_process protein_ubiquitination_during_ubiquitin-dependent_protein_catabolic_process
	GmaAffx.72870.1.S1_at	1.81842	0.000529957	zinc finger (CCCH-type/C3HC4-type RING finger) family protein	Glyma15g42820.1	0
	GmaAffx.57766.1.S1_at	1.79654	0.00109525	ataurora1	Glyma06g09340.2	histone_phosphorylation
	GmaAffx.34837.1.S1_s_at	1.79315	0.00490161	FUS3-complementing gene 2	Glyma17g13440.2	mRNA_processing
	GmaAffx.27061.1.A1_at	1.79225	1.71745e-05	CBL-interacting protein kinase 7	Glyma10g00430.1	0
	GmaAffx.68043.1.S1_at	1.78051	0.000493645	Tetratricopeptide repeat (TPR)-like superfamily protein	Glyma20g36330.2	protein_amino_acid_O-linked_glycosylation
	Gma.11507.1.S1_at	1.77079	0.000652633	Zinc finger, C3HC4 type (RING finger) family protein	Glyma07g26470.2
	GmaAffx.6888.2.S1_at	1.71593	0.00707918	Regulator of chromosome condensation (RCC1) family protein	Glyma18g03870.1	biological_process
	GmaAffx.93129.1.S1_s_at	1.70914	0.00048514	EYES ABSENT homolog	Glyma17g16580.1	protein_amino_acid_dephosphorylation
	GmaAffx.68610.1.S1_at	1.70329	0.00104732	EYES ABSENT homolog	Glyma17g16580.1	protein_amino_acid_dephosphorylation
	GmaAffx.76355.3.S1_at	1.69635	0.00387785	Protein kinase superfamily protein	Glyma10g30030.1	N-terminal_protein_myristoylation protein_amino_acid_phosphorylation
	Gma.10798.2.S1_x_at	1.67176	0.0152907	protein phosphatase 2A-2	Glyma02g02990.1	biological_process
	GmaAffx.90162.1.S1_at	1.66533	0.000177961	XB3 ortholog 1 in Arabidopsis thaliana	Glyma18g38610.1	0
	GmaAffx.83275.1.S1_at	1.65455	0.00089324	RING/U-box superfamily protein	Glyma14g07790.2	N-terminal_protein_myristoylation
	Gma.2581.1.S1_a_at	1.64237	0.000210674	Protein kinase protein with tetratricopeptide repeat domain	Glyma13g41600.1	N-terminal_protein_myristoylation protein_amino_acid_phosphorylation
	GmaAffx.4117.2.S1_at	1.63755	0.00319855	FUS3-complementing gene 2	Glyma06g18530.1	mRNA_processing
	Gma.2261.1.S1_s_at	1.62618	0.000176489	protein phosphatase 2CA	Glyma14g07210.3	response_to_cold response_to_water_deprivation response_to_abscisic_acid_stimulus abscisic_acid_mediated_signaling negative_regulation_of_abscisic_acid_mediated_signaling regulation_of_stomatal_movement
	Gma.4359.1.S1_a_at	1.62487	0.00184242	C-terminal cysteine residue is changed to a serine 1	Glyma13g36250.1	protein_thiol-disulfide_exchange
	GmaAffx.66981.1.S1_at	1.58358	0.00150645	Ribophorin I	Glyma06g01790.2	protein_amino_acid_glycosylation
	Gma.8364.1.S1_at	1.56654	0.00233165	Protein kinase superfamily protein	Glyma06g08480.2	protein_amino_acid_phosphorylation
	Gma.13100.2.A1_at	1.56211	0.000167002	Protein kinase superfamily protein	Glyma16g03650.1	protein_amino_acid_phosphorylation
	Gma.2314.4.S1_a_at	1.55446	0.00205195	FUS3-complementing gene 2	Glyma17g13440.1	mRNA_processing
	Gma.5088.3.S1_at	1.53875	0.00446587	Protein with RING/U-box and TRAF-like domains	Glyma03g41860.2	multicellular_organismal_development ubiquitin-dependent_protein_catabolic_process
	GmaAffx.12540.1.S1_at	1.5308	0.000330405	Protein kinase superfamily protein	Glyma06g44730.1	N-terminal_protein_myristoylation protein_amino_acid_phosphorylation
	GmaAffx.47374.1.S1_at	1.52013	0.000965046	HEAT repeat ;HECT-domain (ubiquitin-transferase)	Glyma11g11490.2	DNA_endoreduplication trichome_branching
	GmaAffx.80742.1.S1_at	1.51442	0.0192569	Calcineurin-like metallo-phosphoesterase superfamily protein	Glyma08g02180.1	protein_amino_acid_dephosphorylation
	GmaAffx.82265.1.S1_at	1.50826	3.81111e-05	methyl esterase 11	Glyma18g50420.1	N-terminal_protein_myristoylation
	GmaAffx.5334.1.S1_at	1.5056	0.000806222	OBP3-responsive gene 1	Glyma06g13320.1	protein_amino_acid_phosphorylation
	GmaAffx.73474.2.S1_at	1.50039	0.000616484	Protein kinase superfamily protein	Glyma06g08480.2	protein_amino_acid_phosphorylation
	Regulation of transcription / transcription factor - 55
	Identification	Log2(FC)	Pvalue	Description	Phytozome	Gene ontology
	Gma.9111.1.S1_at	3.87152	3.27134e-07	WRKY family transcription factor	Glyma16g03570.1	regulation_of_transcription,_DNA-dependent
	Gma.17356.1.S1_x_at	3.7025	1.53753e-05	B-box type zinc finger protein with CCT domain	Glyma16g05540.1	regulation_of_transcription
	GmaAffx.77843.1.S1_at	3.25992	0.000106973	Homeodomain-like superfamily protein	Glyma14g39130.1	regulation_of_transcription
	GmaAffx.56703.1.S1_at	3.14893	0.00101935	Homeodomain-like superfamily protein	Glyma02g40800.2	regulation_of_transcription
	Gma.17356.1.S1_at	3.05852	8.17835e-06	B-box type zinc finger protein with CCT domain	Glyma16g05540.1	regulation_of_transcription
	GmaAffx.14300.1.S1_s_at	3.03425	0.000228176	WRKY family transcription factor	Glyma13g38630.1	regulation_of_transcription,_DNA-dependent
	Gma.5331.4.S1_x_at	2.95386	0.000133144	NAC domain containing protein 3	Glyma13g35550.1	multicellular_organismal_development response_to_water_deprivation jasmonic_acid_mediated_signaling_pathway
	GmaAffx.40429.1.S1_at	2.94748	0.0001935	myb domain protein 78	Glyma09g03690.1	response_to_fungus response_to_salt_stress regulation_of_transcription,_DNA-dependent response_to_abscisic_acid_stimulus response_to_ethylene_stimulus response_to_jasmonic_acid_stimulus
	GmaAffx.14300.1.S1_at	2.859	3.82747e-05	WRKY family transcription factor	Glyma13g38630.1	regulation_of_transcription,_DNA-dependent
	GmaAffx.40296.1.A1_at	2.8253	2.12637e-06	B-box type zinc finger protein with CCT domain	Glyma19g27240.1	regulation_of_transcription
	GmaAffx.90404.1.S1_at	2.67075	2.86242e-05	B-box type zinc finger protein with CCT domain	Glyma02g38870.1	regulation_of_transcription negative_regulation_of_long-day_photoperiodism,_flowering
	Gma.18049.2.S1_a_at	2.45032	0.000503623	myb domain protein 62	Glyma08g04670.1	regulation_of_transcription,_DNA-dependent response_to_salicylic_acid_stimulus
	Gma.4461.1.S1_at	2.25365	0.000826504	NAC transcription factor-like 9	Glyma06g14290.1	multicellular_organismal_development
	Gma.18057.1.S1_at	2.2437	1.53753e-05	Homeodomain-like superfamily protein	Glyma02g40800.2	regulation_of_transcription
	GmaAffx.66669.1.S1_at	2.22658	9.42146e-05	RING/FYVE/PHD zinc finger superfamily protein	Glyma20g35670.1	regulation_of_transcription,_DNA-dependent
	GmaAffx.93624.1.S1_at	2.21726	0.000106319	NAC transcription factor-like 9	Glyma14g36840.1	regulation_of_transcription
	GmaAffx.55747.2.S1_s_at	2.20193	5.26686e-05	B-box type zinc finger protein with CCT domain	Glyma02g38870.1	regulation_of_transcription negative_regulation_of_long-day_photoperiodism,_flowering
	Gma.691.1.A1_at	2.15631	0.000516708	Basic-leucine zipper (bZIP) transcription factor family protein	Glyma17g29170.2	regulation_of_transcription,_DNA-dependent
	Gma.8072.1.S1_a_at	2.0368	0.000265796	G-box binding factor 3	Glyma16g03190.1	response_to_abscisic_acid_stimulus
	GmaAffx.92842.1.S1_x_at	2.03541	0.0002586	WRKY family transcription factor	Glyma09g00820.1	regulation_of_transcription,_DNA-dependent
	GmaAffx.88368.1.S1_at	1.97916	0.000580663	U1 small nuclear ribonucleoprotein-70K	Glyma11g07200.2	nuclear_mRNA_splicing,_via_spliceosome
	GmaAffx.87045.1.S1_at	1.96653	0.000784958	Homeodomain-like superfamily protein	Glyma18g05050.1	regulation_of_transcription
	GmaAffx.85887.1.S1_at	1.9572	0.000408591	B-box type zinc finger protein with CCT domain	Glyma02g38870.1	regulation_of_transcription negative_regulation_of_long-day_photoperiodism,_flowering
	Gma.10716.3.S1_at	1.88993	0.000689762	basic helix-loop-helix (bHLH) DNA-binding superfamily protein	Glyma17g08980.1	brassinosteroid_mediated_signaling regulation_of_transcription
	GmaAffx.6438.3.S1_at	1.85489	0.000993016	WRKY DNA-binding protein 33	Glyma11g29720.1	response_to_cold response_to_water_deprivation response_to_heat response_to_osmotic_stress response_to_salt_stress regulation_of_transcription,_DNA-dependent defense_response_to_bacterium camalexin_biosynthetic_process camalexin_biosynthetic_process defense_response_to_fungus
	GmaAffx.64117.1.S1_at	1.84989	0.00378887	heat shock transcription factor A8	Glyma05g34450.2	regulation_of_transcription,_DNA-dependent
	GmaAffx.19976.1.S1_at	1.80521	0.000318629	Pre-mRNA-splicing factor 3	Glyma20g38600.1	biological_process
	GmaAffx.93200.1.S1_s_at	1.80225	8.66905e-05	Homeobox-leucine zipper family protein / lipid-binding START domain-containing protein	Glyma07g01950.1	regulation_of_transcription,_DNA-dependent organ_morphogenesis determination_of_bilateral_symmetry meristem_initiation leaf_morphogenesis meristem_maintenance regulation_of_meristem_growth phloem_or_xylem_histogenesis phloem_or_xylem_histogenesis
	Gma.8212.1.S1_at	1.79519	0.000115478	Tesmin/TSO1-like CXC domain-containing protein	Glyma01g44670.2	regulation_of_transcription
	GmaAffx.4940.1.A1_at	1.77952	0.000272993	Transcription initiation factor TFIIE, beta subunit	Glyma11g02750.1	biological_process
	Gma.4322.3.S1_at	1.77099	0.00156141	CCCH-type zinc finger protein with ARM repeat domain	Glyma12g36600.1	regulation_of_transcription
	Gma.8300.1.A1_at	1.76437	1.01412e-05	Homeodomain-like superfamily protein	Glyma14g39130.1	regulation_of_transcription
	Gma.5519.3.S1_x_at	1.74616	0.00058099	NAC (No Apical Meristem) domain transcriptional regulator superfamily protein	Glyma06g16440.1	multicellular_organismal_development negative_regulation_of_abscisic_acid_mediated_signaling
	GmaAffx.87026.2.S1_at	1.7339	0.00398498	B-box type zinc finger protein with CCT domain	Glyma19g39460.1	regulation_of_transcription
	GmaAffx.79121.1.S1_at	1.71325	0.0395414	CCCH-type zinc finger family protein	Glyma08g03540.1	regulation_of_transcription
	Gma.7462.1.A1_at	1.70807	5.07058e-05	Homeobox-leucine zipper family protein / lipid-binding START domain-containing protein	Glyma07g01940.1	regulation_of_transcription,_DNA-dependent organ_morphogenesis determination_of_bilateral_symmetry meristem_initiation leaf_morphogenesis meristem_maintenance regulation_of_meristem_growth phloem_or_xylem_histogenesis phloem_or_xylem_histogenesis
	GmaAffx.92676.1.S1_s_at	1.70524	0.00771808	Integrase-type DNA-binding superfamily protein	Glyma02g07310.1	regulation_of_transcription,_DNA-dependent
	GmaAffx.38961.1.S1_at	1.66865	0.000347089	myb domain protein 20	Glyma11g33620.1	regulation_of_transcription,_DNA-dependent
	Gma.4660.1.S1_at	1.66264	0.00158366	Homeodomain-like superfamily protein	Glyma04g34720.1	response_to_salt_stress regulation_of_transcription,_DNA-dependent response_to_abscisic_acid_stimulus response_to_auxin_stimulus response_to_ethylene_stimulus response_to_gibberellin_stimulus response_to_jasmonic_acid_stimulus response_to_salicylic_acid_stimulus response_to_salicylic_acid_stimulus
	Gma.18028.1.S1_s_at	1.65788	0.0149929	basic leucine-zipper 44	Glyma12g04440.1	regulation_of_transcription,_DNA-dependent response_to_sucrose_stimulus
	GmaAffx.66949.1.S1_at	1.632	0.000470255	zinc-dependent activator protein-1	Glyma02g47650.1	regulation_of_transcription,_DNA-dependent salicylic_acid_mediated_signaling_pathway positive_regulation_of_transcription
	Gma.14147.1.A1_at	1.62415	0.00054844	Basic-leucine zipper (bZIP) transcription factor family protein	Glyma04g40010.1	regulation_of_transcription,_DNA-dependent
	GmaAffx.87513.1.S1_at	1.62066	0.00792106	zinc finger (CCCH-type) family protein	Glyma02g39210.2	regulation_of_transcription
	GmaAffx.15284.2.S1_at	1.61808	0.00758232	DNA-binding bromodomain-containing protein	Glyma15g09620.1	0
	GmaAffx.60057.1.S1_at	1.61084	0.000477125	homeobox from Arabidopsis thaliana	Glyma15g42380.1	regulation_of_transcription,_DNA-dependent
	Gma.13845.1.A1_at	1.59647	0.000126928	GBFs pro-rich region-interacting factor 1	Glyma12g13430.1	GO:0009658 GO:0009910 GO:0045941
	GmaAffx.70435.2.S1_at	1.57387	4.77616e-05	basic helix-loop-helix (bHLH) DNA-binding superfamily protein	Glyma03g04000.1	double_fertilization_forming_a_zygote_and_endosperm regulation_of_transcription
	GmaAffx.82239.1.S1_at	1.57322	0.000794282	BAH domain ;TFIIS helical bundle-like domain	Glyma17g09990.1	transcription
	Gma.15654.2.S1_at	1.55589	0.0169482	SIN3-like 2	Glyma19g01920.2	regulation_of_transcription,_DNA-dependent
	Gma.4348.3.S1_at	1.55554	0.0206834	transcription factor-related	Glyma11g18290.1	regulation_of_transcription maintenance_of_root_meristem_identity root_development stele_development
	GmaAffx.73527.1.S1_at	1.55075	0.00137609	WRKY family transcription factor family protein	Glyma08g43770.1	regulation_of_transcription,_DNA-dependent
	GmaAffx.15284.1.S1_at	1.544	0.00181216	DNA-binding bromodomain-containing protein	Glyma15g09620.1	0
	GmaAffx.80889.1.S1_at	1.52337	0.000397632	NAC domain containing protein 1	Glyma08g18470.1	multicellular_organismal_development response_to_salt_stress response_to_auxin_stimulus response_to_ethylene_stimulus auxin_mediated_signaling_pathway primary_shoot_apical_meristem_specification lateral_root_development
	Gma.16641.1.S1_at	1.51863	0.00139294	homeobox protein 2	Glyma05g04990.2	cell_proliferation negative_regulation_of_transcription shade_avoidance regulation_of_transcription,_DNA-dependent unidimensional_cell_growth response_to_auxin_stimulus response_to_cytokinin_stimulus red_or_far_red_light_signaling_pathway red_or_far_red_light_signaling_pathway response_to_far_red_light root_development
	Gma.6990.1.S1_at	1.5041	0.00033842	TBP-associated factor 5	Glyma06g06570.2	regulation_of_transcription
	Resp. to Abiotic Stimulus - 122
	Identification	Log2(FC)	Pvalue	Description	Phytozome	Gene ontology
	GmaAffx.90752.1.S1_at	7.39345	1.14497e-06	kunitz trypsin inhibitor 1	Glyma08g25520.1	response_to_salt_stress
	Gma.2821.2.S1_a_at	6.80606	4.90701e-07	osmotin 34	Glyma11g02770.1	response_to_salt_stress defense_response_to_bacterium,_incompatible_interaction response_to_other_organism
	GmaAffx.41564.1.S1_s_at	6.05878	4.90701e-07	kunitz trypsin inhibitor 1	Glyma08g25520.1	response_to_salt_stress
	GmaAffx.92499.1.S1_s_at	5.19126	0.000182541	pathogenesis-related 4	Glyma19g43460.1	response_to_salt_stress response_to_virus systemic_acquired_resistance response_to_ethylene_stimulus
	Gma.4100.1.S1_at	4.22234	1.84831e-05	Eukaryotic aspartyl protease family protein	Glyma20g35240.1	response_to_salt_stress
	GmaAffx.33386.1.A1_at	4.16089	2.94421e-06	respiratory burst oxidase homolog B	Glyma19g42220.1	GO:0006952 GO:0009408
	Gma.10904.1.S1_s_at	3.67592	0.00024944	kunitz trypsin inhibitor 1	Glyma08g45590.1	response_to_salt_stress
	Gma.2593.1.S1_s_at	3.57959	5.7412e-05	glutathione S-transferase TAU 15	Glyma10g33650.1	response_to_cadmium_ion toxin_catabolic_process
	Gma.8226.1.S1_at	3.15874	1.2104e-05	Plant protein of unknown function (DUF641)	Glyma08g45140.1	response_to_red_or_far_red_light negative_gravitropism
	Gma.4898.1.A1_at	3.12451	1.2104e-05	Protein phosphatase 2C family protein	Glyma13g37520.1	N-terminal_protein_myristoylation
	Gma.17864.1.S1_at	3.08325	0.00100054	FAD-binding Berberine family protein	Glyma15g14040.1	0
	Gma.3650.2.S1_s_at	3.02054	0.000714625	Eukaryotic aspartyl protease family protein	Glyma15g11170.1	response_to_salt_stress
	GmaAffx.64807.1.S1_at	2.86268	0.000112698	ABI five binding protein 3	Glyma08g27010.1	response_to_stress response_to_abscisic_acid_stimulus
	GmaAffx.59005.1.S1_at	2.84546	1.78288e-05	TUDOR-SN protein 1	Glyma04g38010.1	response_to_cadmium_ion
	Gma.5649.3.S1_a_at	2.80843	0.00114693	thioredoxin family protein	Glyma10g01820.1	response_to_cadmium_ion double_fertilization_forming_a_zygote_and_endosperm embryonic_development_ending_in_seed_dormancy
	Gma.17396.2.S1_a_at	2.76994	3.50034e-05	Eukaryotic aspartyl protease family protein	Glyma02g16710.1	response_to_salt_stress
	Gma.1917.1.S1_at	2.7025	8.39099e-05	glutathione S-transferase TAU 19	Glyma08g18690.1	response_to_cadmium_ion response_to_oxidative_stress toxin_catabolic_process cellular_response_to_water_deprivation
	GmaAffx.75519.1.S1_at	2.6659	3.30405e-05	PDI-like 5-4	Glyma06g42130.1
	GmaAffx.69792.2.S1_at	2.61595	3.82747e-05	Integrase-type DNA-binding superfamily protein	Glyma16g27950.1	response_to_osmotic_stress regulation_of_transcription,_DNA-dependent response_to_abscisic_acid_stimulus response_to_glucose_stimulus negative_regulation_of_abscisic_acid_mediated_signaling
	GmaAffx.66824.1.S1_at	2.60269	0.000843679	DNAJ heat shock family protein	Glyma06g44300.1	protein_folding
	Gma.1048.1.S1_at	2.54552	0.000384383	kunitz trypsin inhibitor 1	Glyma08g45580.1	response_to_salt_stress
	GmaAffx.62195.1.S1_at	2.53043	0.000797553	SOS3-interacting protein 1	Glyma01g32400.1	protein_amino_acid_phosphorylation signal_transduction
	GmaAffx.26859.1.S1_s_at	2.51443	2.04459e-05	glutathione S-transferase TAU 19	Glyma11g31330.1	response_to_cadmium_ion response_to_oxidative_stress toxin_catabolic_process cellular_response_to_water_deprivation
	Gma.4100.2.S1_s_at	2.45321	1.34125e-05	Eukaryotic aspartyl protease family protein	Glyma20g35240.1	response_to_salt_stress
	GmaAffx.85064.1.S1_at	2.38384	0.000938875	phosphoenolpyruvate carboxylase 1	Glyma06g43050.1	response_to_water_deprivation tricarboxylic_acid_cycle
	GmaAffx.48244.1.S1_at	2.36149	0.00191357	poly(A) binding protein 2	Glyma14g09300.1	response_to_cadmium_ion
	GmaAffx.91969.1.S1_s_at	2.35974	0.00311792	CBL-interacting protein kinase 23	Glyma09g11770.4	response_to_water_deprivation response_to_nutrient potassium_ion_import stomatal_movement
	GmaAffx.81315.1.S1_at	2.34671	0.000395342	XAP5 family protein	Glyma08g04680.3	response_to_blue_light response_to_red_light regulation_of_photomorphogenesis regulation_of_circadian_rhythm
	Gma.2232.1.S1_a_at	2.34444	0.000399758	Hypoxia-responsive family protein	Glyma10g29210.1	response_to_hypoxia
	GmaAffx.92947.1.S1_at	2.33075	2.14273e-05	Eukaryotic aspartyl protease family protein	Glyma20g35240.1	response_to_salt_stress
	Gma.12394.1.S1_at	2.3287	0.000272666	kunitz trypsin inhibitor 1	Glyma08g45540.1	response_to_salt_stress
	Gma.4883.1.A1_at	2.31183	0.000147701	poly(A)-binding protein 5	Glyma20g31120.1	mRNA_processing
	GmaAffx.77894.1.S1_at	2.30544	0.000969789	Far-red impaired responsive (FAR1) family protein	Glyma11g13610.2	response_to_red_or_far_red_light
	Gma.1327.2.S1_s_at	2.29165	0.00025173	BURP domain-containing protein	Glyma04g35130.1	response_to_desiccation response_to_salt_stress response_to_abscisic_acid_stimulus
	Gma.1437.2.S1_at	2.29018	5.33229e-05	poly(A) binding protein 2	Glyma14g09300.1	response_to_cadmium_ion
	Gma.9633.1.S1_at	2.28052	5.56128e-06	P450 reductase 1	Glyma14g36070.1	response_to_oxidative_stress phenylpropanoid_metabolic_process
	GmaAffx.93548.1.S1_s_at	2.27772	5.365e-05	oxidative stress 3	Glyma11g33040.1	response_to_oxidative_stress response_to_stress response_to_cadmium_ion
	GmaAffx.82042.1.S1_at	2.26169	8.66905e-05	Chaperone DnaJ-domain superfamily protein	Glyma16g23750.1	protein_folding
	Gma.7438.1.S1_at	2.25265	0.000104192	flavin-binding, kelch repeat, f box 1	Glyma05g34530.1	response_to_blue_light circadian_rhythm ubiquitin-dependent_protein_catabolic_process positive_regulation_of_flower_development regulation_of_transcription
	GmaAffx.42586.1.A1_at	2.22926	2.64979e-05	nudix hydrolase homolog 2	Glyma14g00730.1	response_to_oxidative_stress
	Gma.3650.1.S1_a_at	2.15756	0.000397141	Eukaryotic aspartyl protease family protein	Glyma13g27840.1	proteolysis
	GmaAffx.62936.1.S1_at	2.11451	0.00188478	ABI five binding protein 3	Glyma18g50240.1	response_to_stress response_to_abscisic_acid_stimulus
	GmaAffx.83725.1.S1_at	2.11161	8.45642e-05	phosphoenolpyruvate carboxylase 1	Glyma06g43050.1	response_to_water_deprivation tricarboxylic_acid_cycle
	GmaAffx.70981.1.S1_at	2.10933	4.77616e-05	hemoglobin 1	Glyma11g12960.2	response_to_hypoxia
	GmaAffx.16473.5.S1_s_at	2.10695	0.000445557	heat shock factor 3	Glyma11g01190.1	response_to_heat
	Gma.2435.1.S1_at	2.09989	0.00154751	WWE protein-protein interaction domain protein family	Glyma01g01900.6	response_to_water_deprivation response_to_oxidative_stress oxygen_and_reactive_oxygen_species_metabolic_process response_to_salt_stress defense_response_to_bacterium,_incompatible_interaction jasmonic_acid_mediated_signaling_pathway ethylene_mediated_signaling_pathway response_to_superoxide response_to_superoxide response_to_ethylene_stimulus response_to_ozone
	GmaAffx.90519.1.S1_s_at	2.09452	0.000101084	aconitase 1	Glyma01g36750.1	response_to_salt_stress
	GmaAffx.84830.1.S1_at	2.09095	0.00167198	Adenine nucleotide alpha hydrolases-like superfamily protein	Glyma12g32490.1	response_to_stress
	GmaAffx.20686.1.A1_at	2.06365	5.38136e-05	DNAJ heat shock N-terminal domain-containing protein	Glyma20g24050.1	protein_folding
	Gma.3650.1.S1_at	2.04772	0.000299818	Eukaryotic aspartyl protease family protein	Glyma13g27840.1	proteolysis
	GmaAffx.55792.1.S1_at	2.04703	0.000188756	Inorganic H pyrophosphatase family protein	Glyma08g22880.1	response_to_water_deprivation response_to_salt_stress auxin_polar_transport establishment_or_maintenance_of_transmembrane_electrochemical_gradient
	GmaAffx.92122.1.S1_at	2.01395	9.87945e-05	phosphoenolpyruvate carboxykinase 1	Glyma04g09510.1	response_to_cadmium_ion gluconeogenesis
	Gma.821.1.S1_at	2.00367	8.06386e-05	glutathione S-transferase TAU 19	Glyma15g40250.1	response_to_cadmium_ion response_to_oxidative_stress toxin_catabolic_process cellular_response_to_water_deprivation
	GmaAffx.91807.1.S1_at	2.00343	0.000745212	Integrase-type DNA-binding superfamily protein	Glyma16g27950.1	response_to_osmotic_stress regulation_of_transcription,_DNA-dependent response_to_abscisic_acid_stimulus response_to_glucose_stimulus negative_regulation_of_abscisic_acid_mediated_signaling
	Gma.5199.1.A1_s_at	2.0018	0.000323209	phospholipase D delta	Glyma01g36680.2	response_to_cold programmed_cell_death phosphatidic_acid_metabolic_process
	GmaAffx.84591.1.S1_at	2.00001	0.000224741	2-oxoacid dehydrogenases acyltransferase family protein	Glyma17g03110.3	response_to_light_stimulus response_to_sucrose_stimulus
	GmaAffx.71600.1.S1_at	1.99607	0.00293816	Protein of unknown function (DUF760)	Glyma05g33650.2	response_to_UV-B
	Gma.9996.1.S1_at	1.99549	0.000236191	senescence-associated gene 21	Glyma19g39920.1	response_to_cold response_to_oxidative_stress response_to_reactive_oxygen_species embryonic_development cellular_response_to_water_deprivation
	Gma.7257.2.S1_s_at	1.99417	0.000117605	alpha/beta-Hydrolases superfamily protein	Glyma19g39950.1	0
	Gma.5427.2.S1_a_at	1.9927	0.00152755	Inorganic H pyrophosphatase family protein	Glyma08g22880.1	response_to_water_deprivation response_to_salt_stress auxin_polar_transport establishment_or_maintenance_of_transmembrane_electrochemical_gradient
	GmaAffx.80095.1.S1_at	1.98492	0.00044114	pyruvate decarboxylase-2	Glyma18g43460.1	response_to_hypoxia
	GmaAffx.26545.1.S1_at	1.97758	0.000195136	alpha/beta-Hydrolases superfamily protein	Glyma03g39390.2	0
	GmaAffx.61345.1.S1_at	1.94745	0.000157188	respiratory burst oxidase homolog B	Glyma03g39610.1	GO:0006952 GO:0009408
	GmaAffx.79996.1.S1_at	1.93004	0.000644618	peroxin 10	Glyma14g11290.1	fatty_acid_beta-oxidation protein_import_into_peroxisome_matrix peroxisome_organization photorespiration embryonic_development_ending_in_seed_dormancy attachment_of_peroxisome_to_chloroplast
	Gma.5649.2.S1_at	1.91602	0.000299491	thioredoxin family protein	Glyma10g01820.1	response_to_cadmium_ion double_fertilization_forming_a_zygote_and_endosperm embryonic_development_ending_in_seed_dormancy
	GmaAffx.87407.3.S1_at	1.90805	2.28994e-05	Protein phosphatase 2C family protein	Glyma13g37520.1	N-terminal_protein_myristoylation
	Gma.2688.3.S1_a_at	1.89876	0.00176734	NADPH/respiratory burst oxidase protein D	Glyma08g00880.2	aerobic_respiration defense_response root_epidermal_cell_differentiation
	GmaAffx.72442.1.S1_at	1.88908	7.03338e-06	DNAJ heat shock family protein	Glyma02g02740.1	protein_folding
	GmaAffx.32733.1.S1_at	1.8662	0.000177307	ornithine-delta-aminotransferase	Glyma05g27360.2	proline_biosynthetic_process hyperosmotic_salinity_response
	Gma.2821.2.S1_at	1.85348	0.000626789	osmotin 34	Glyma11g02770.1	response_to_salt_stress defense_response_to_bacterium,_incompatible_interaction response_to_other_organism
	Gma.4039.3.S1_s_at	1.8435	0.00727579	TCP-1/cpn60 chaperonin family protein	Glyma12g09250.1	protein_folding cellular_protein_metabolic_process
	GmaAffx.88113.1.S1_at	1.83941	0.00659944	Protein phosphatase 2C family protein	Glyma07g38410.1	protein_amino_acid_dephosphorylation N-terminal_protein_myristoylation
	GmaAffx.51194.1.S1_at	1.8155	0.000232756	Cation efflux family protein	Glyma10g02520.1	cation_transport
	GmaAffx.64203.1.S1_at	1.79411	0.000106482	mitochondrial HSO70 2	Glyma07g30290.1	response_to_salt_stress response_to_cadmium_ion response_to_heat protein_folding response_to_virus
	GmaAffx.91641.1.S1_s_at	1.79357	0.000611087	4-coumarate:CoA ligase 2	Glyma13g44950.1	response_to_UV phenylpropanoid_metabolic_process response_to_fungus response_to_wounding
	Gma.10689.1.S1_at	1.79091	0.00287714	kunitz trypsin inhibitor 1	Glyma08g45610.1	response_to_salt_stress
	Gma.7257.2.S1_at	1.78909	0.00157401	alpha/beta-Hydrolases superfamily protein	Glyma19g39950.2	0
	Gma.10212.1.A1_at	1.78846	0.000960139	Phosphoglycerate mutase family protein	Glyma06g11070.1	metabolic_process
	Gma.1611.1.S1_at	1.77504	0.00012333	aspartate aminotransferase 1	Glyma06g42830.1	response_to_cadmium_ion
	Gma.17473.3.S1_a_at	1.75219	9.84674e-05	salt-inducible zinc finger 1	Glyma14g01990.2	response_to_cold regulation_of_transcription defense_response_to_fungus
	GmaAffx.32530.1.S1_s_at	1.75115	0.000187448	CLPC homologue 1	Glyma06g17360.1	ATP-dependent_proteolysis chloroplast_organization protein_import_into_chloroplast_stroma regulation_of_chlorophyll_biosynthetic_process
	GmaAffx.67829.1.S1_at	1.7498	0.0113169	CAX interacting protein 4	Glyma10g43090.1	response_to_zinc_ion positive_regulation_of_calcium_ion_transport
	Gma.10804.1.S1_at	1.72515	0.00289023	Chaperone DnaJ-domain superfamily protein	Glyma07g02480.1	protein_folding
	Gma.3183.3.S1_at	1.72286	0.000983529	T-complex protein 1 alpha subunit	Glyma08g12970.1	protein_folding cellular_protein_metabolic_process
	Gma.5649.2.S1_a_at	1.70525	0.000471891	thioredoxin family protein	Glyma10g01820.1	response_to_cadmium_ion double_fertilization_forming_a_zygote_and_endosperm embryonic_development_ending_in_seed_dormancy
	GmaAffx.50901.2.S1_at	1.6988	0.0001284	ferrochelatase 1	Glyma04g05320.1	heme_biosynthetic_process response_to_oxidative_stress tetrapyrrole_biosynthetic_process
	Gma.18056.1.S1_at	1.69699	0.000984837	respiratory burst oxidase protein F	Glyma05g37330.1	defense_response oxygen_and_reactive_oxygen_species_metabolic_process ethylene_mediated_signaling_pathway response_to_ethylene_stimulus abscisic_acid_mediated_signaling regulation_of_stomatal_movement hydrogen_peroxide_biosynthetic_process negative_regulation_of_programmed_cell_death negative_regulation_of_programmed_cell_death
	Gma.16566.1.S1_at	1.68457	0.000981893	FUMARASE 2	Glyma02g01930.1	response_to_salt_stress response_to_oxidative_stress
	GmaAffx.23827.1.S1_at	1.67685	0.00433158	Citrate synthase family protein	Glyma08g16770.2	response_to_cadmium_ion tricarboxylic_acid_cycle
	GmaAffx.42504.1.A1_at	1.67598	0.000474672	Basic-leucine zipper (bZIP) transcription factor family protein	Glyma19g37910.1	response_to_water_deprivation response_to_salt_stress response_to_stress regulation_of_transcription,_DNA-dependent seed_germination response_to_abscisic_acid_stimulus response_to_gibberellin_stimulus sugar_mediated_signaling sugar_mediated_signaling response_to_chitin seed_development
	Gma.5649.1.S1_at	1.66791	0.000888006	thioredoxin family protein	Glyma10g01820.1	response_to_cadmium_ion double_fertilization_forming_a_zygote_and_endosperm embryonic_development_ending_in_seed_dormancy
	GmaAffx.77988.1.S1_at	1.66251	0.00739585	heptahelical protein 4	Glyma11g05030.1	response_to_sucrose_stimulus response_to_hormone_stimulus
	GmaAffx.92876.1.S1_at	1.65517	0.000246823	Protein phosphatase 2C family protein	Glyma07g36740.1	0
	GmaAffx.64787.1.S1_at	1.64801	0.0198238	heat-shock protein 70T-2	Glyma01g44910.1	response_to_heat protein_folding response_to_high_light_intensity response_to_hydrogen_peroxide
	GmaAffx.91096.1.S1_x_at	1.64715	0.000509184	asparagine-linked glycosylation 3	Glyma03g37130.1	protein_amino_acid_glycosylation
	Gma.6937.1.S1_at	1.64689	0.000467311	Cyclophilin-like peptidyl-prolyl cis-trans isomerase family protein	Glyma11g35280.1	protein_folding
	GmaAffx.69337.2.S1_at	1.64237	0.000519816	DNA-binding protein with MIZ/SP-RING zinc finger, PHD-finger and SAP domain	Glyma12g07590.1	response_to_water_deprivation defense_response_signaling_pathway,_resistance_gene-dependent growth response_to_freezing
	Gma.5427.1.S1_at	1.63837	0.00139654	Inorganic H pyrophosphatase family protein	Glyma07g03220.2	response_to_water_deprivation response_to_salt_stress auxin_polar_transport establishment_or_maintenance_of_transmembrane_electrochemical_gradient
	GmaAffx.82996.2.S1_at	1.63784	0.0115573	casein lytic proteinase B3	Glyma08g26410.1	chloroplast_organization response_to_heat
	GmaAffx.34801.1.S1_at	1.61995	0.000496917	peroxin-12	Glyma03g41050.1	fatty_acid_beta-oxidation protein_import_into_peroxisome_matrix embryonic_morphogenesis
	Gma.10555.1.S1_at	1.58109	0.00158676	HAD superfamily, subfamily IIIB acid phosphatase	Glyma02g42120.2	response_to_cadmium_ion
	GmaAffx.79996.2.S1_at	1.57676	0.000798044	peroxin 10	Glyma14g11290.1	fatty_acid_beta-oxidation protein_import_into_peroxisome_matrix peroxisome_organization photorespiration embryonic_development_ending_in_seed_dormancy attachment_of_peroxisome_to_chloroplast
	GmaAffx.68649.1.S1_at	1.56961	0.00818457	TCP-1/cpn60 chaperonin family protein	Glyma16g33380.1	protein_folding cellular_protein_metabolic_process
	Gma.7010.2.S1_a_at	1.56923	0.0177511	alpha-glucan phosphorylase 2	Glyma08g45210.1	response_to_cadmium_ion response_to_water_deprivation
	GmaAffx.54626.1.S1_at	1.56727	0.000196444	response regulator 12	Glyma09g14650.1	response_to_cytokinin_stimulus cytokinin_mediated_signaling shoot_development regulation_of_anthocyanin_metabolic_process regulation_of_chlorophyll_biosynthetic_process
	GmaAffx.64720.1.S1_at	1.56643	0.00366407	TCP-1/cpn60 chaperonin family protein	Glyma18g01580.1	protein_folding cellular_protein_metabolic_process
	GmaAffx.87056.1.S1_at	1.55586	0.000602745	phospholipase D delta	Glyma05g30190.1	response_to_cold programmed_cell_death phosphatidic_acid_metabolic_process
	GmaAffx.80492.1.S1_at	1.55251	0.000640692	pseudo-response regulator 5	Glyma04g40640.2	circadian_rhythm photomorphogenesis response_to_red_light response_to_far_red_light
	Gma.3774.2.S1_at	1.54295	8.83262e-06	DC1 domain-containing protein	Glyma04g02330.1	response_to_cadmium_ion
	Gma.2741.1.S1_at	1.5406	0.000433943	vesicle-associated membrane protein 714	Glyma12g09680.1	response_to_salt_stress
	Gma.4305.2.S1_a_at	1.5399	0.014694	Peroxidase superfamily protein	Glyma10g36680.1	response_to_oxidative_stress
	Gma.11028.2.S1_s_at	1.53916	0.00060896	formate dehydrogenase	Glyma19g01200.1	response_to_cadmium_ion response_to_wounding
	GmaAffx.42828.1.S1_at	1.53818	0.0229977	alkenal reductase	Glyma12g31970.1	response_to_cadmium_ion response_to_oxidative_stress
	Gma.7298.1.S1_s_at	1.53246	0.00875264	ABI five binding protein 3	Glyma08g27010.1	response_to_stress response_to_abscisic_acid_stimulus
	GmaAffx.93228.1.S1_s_at	1.52865	0.015605	Protein of unknown function (DUF760)	Glyma08g06070.1	response_to_UV-B
	Gma.10709.1.S1_at	1.528	0.00182737	Peroxisomal membrane 22 kDa (Mpv17/PMP22) family protein	Glyma15g11630.1	biological_process
	Gma.4819.2.S1_at	1.52225	0.00110833	Enolase	Glyma09g28100.1	response_to_salt_stress response_to_cadmium_ion response_to_cold response_to_light_stimulus
	Gma.10946.1.S1_at	1.52166	0.00233328	Nucleotide-diphospho-sugar transferases superfamily protein	Glyma18g52810.1	biosynthetic_process protein_amino_acid_glycosylation
	GmaAffx.84202.1.S1_at	1.51575	8.17835e-05	CCT motif -containing response regulator protein	Glyma04g33110.1	circadian_rhythm regulation_of_transcription,_DNA-dependent circumnutation
	GmaAffx.56889.1.S1_s_at	1.50629	0.00939006	farnesyltransferase A	Glyma15g03560.2	regulation_of_cell_shape response_to_water_deprivation protein_amino_acid_prenylation protein_amino_acid_farnesylation protein_amino_acid_geranylgeranylation negative_regulation_of_abscisic_acid_mediated_signaling regulation_of_meristem_development
	GmaAffx.48116.1.S1_at	1.50509	0.00203298	Ankyrin repeat family protein with DHHC zinc finger domain	Glyma17g11600.2	response_to_salt_stress cell_tip_growth
	Signaling - 11
	Identification	Log2(FC)	Pvalue	Description	Phytozome	Gene ontology
	Gma.1315.2.S1_at	2.60032	0.000395178	Calcium-dependent ARF-type GTPase activating protein family	Glyma15g13700.1	intracellular_protein_transport
	GmaAffx.91256.1.S1_at	2.02009	0.000354777	translocon at the outer envelope membrane of chloroplasts 159	Glyma08g13100.1	protein_targeting_to_chloroplast
	GmaAffx.49506.1.S1_at	1.98841	0.00220832	Phox (PX) domain-containing protein	Glyma13g44340.1	intracellular_signaling_cascade
	Gma.15530.2.S1_at	1.94293	0.00205015	signal recognition particle binding	Glyma01g03540.1	0
	GmaAffx.85987.2.S1_at	1.79619	0.000186794	GPI transamidase component PIG-S-related	Glyma18g35940.1	GO:0008150
	Gma.1315.1.S1_at	1.79012	0.000206912	Calcium-dependent ARF-type GTPase activating protein family	Glyma09g02830.1	intracellular_protein_transport
	GmaAffx.27809.1.S1_at	1.73862	0.000572158	membrane protein, putative	Glyma01g01340.1	G-protein_coupled_receptor_protein_signaling_pathway
	Gma.5117.1.S1_at	1.68871	0.000712498	transmembrane kinase 1	Glyma18g04780.1	signal_transduction
	Gma.17455.1.A1_at	1.60348	0.000976168	diacylglycerol kinase 5	Glyma12g22280.1	activation_of_protein_kinase_C_activity
	GmaAffx.91119.1.S1_at	1.58152	0.0017222	indole-3-butyric acid response 5	Glyma02g43410.1	protein_kinase_cascade response_to_abscisic_acid_stimulus response_to_auxin_stimulus negative_regulation_of_MAP_kinase_activity
	Gma.8047.1.S1_at	1.55507	0.0034107	G protein alpha subunit 1	Glyma04g05960.1	G-protein_coupled_receptor_protein_signaling_pathway cell_death oxygen_and_reactive_oxygen_species_metabolic_process N-terminal_protein_myristoylation seed_germination response_to_glucose_stimulus abscisic_acid_mediated_signaling gibberellic_acid_mediated_signaling gibberellic_acid_mediated_signaling regulation_of_stomatal_movement G-protein_signaling,_coupled_to_S1P_second_messenger_(sphingosine…
	Structural - 21
	Identification	Log2(FC)	Pvalue	Description	Phytozome	Gene ontology
	GmaAffx.87793.2.S1_at	3.29933	4.12189e-05	Protein kinase superfamily protein	Glyma06g43620.2	protein_amino_acid_phosphorylation multidimensional_cell_growth response_to_auxin_stimulus detection_of_brassinosteroid_stimulus brassinosteroid_mediated_signaling leaf_morphogenesis positive_regulation_of_protein_export_from_nucleus
	GmaAffx.82556.1.S1_at	3.19216	0.000122021	Fatty acid hydroxylase superfamily	Glyma13g01560.1	cuticle_hydrocarbon_biosynthetic_process wax_biosynthetic_process cuticle_development pollen_sperm_cell_differentiation
	GmaAffx.14886.1.S1_at	2.54384	0.00131639	ATP binding microtubule motor family protein	Glyma09g32280.1	microtubule-based_movement
	GmaAffx.36241.1.A1_at	2.38831	0.000636439	profilin 2	Glyma05g35970.1	actin_polymerization_or_depolymerization cytoskeleton_organization
	GmaAffx.82242.2.S1_at	2.30957	6.82075e-05	ATP binding microtubule motor family protein	Glyma15g01840.1	microtubule-based_movement
	Gma.956.1.S1_at	2.24471	0.000271194	pectin methylesterase 31	Glyma09g36950.1	cell_wall_modification
	Gma.7178.1.S1_a_at	2.17828	0.000582626	fimbrin 1	Glyma14g02090.1	biological_process
	Gma.9251.1.S1_at	1.85022	3.23863e-05	ATP binding microtubule motor family protein	Glyma15g01840.1	microtubule-based_movement
	GmaAffx.6808.1.S1_at	1.84364	8.27649e-05	Structural maintenance of chromosomes (SMC) family protein	Glyma02g43970.1	chromosome_segregation
	GmaAffx.80323.1.S1_at	1.81994	0.0124892	Radical SAM superfamily protein	Glyma14g07450.1	GO:0008150
	GmaAffx.22733.1.S1_s_at	1.77385	0.00905393	ribosomal protein L5 B	Glyma13g35590.1	0
	GmaAffx.6784.1.S1_at	1.74686	0.000870831	La protein 1	Glyma04g08540.1	ribosome_biogenesis embryonic_development
	GmaAffx.90398.1.S1_x_at	1.72417	0.0153706	actin-11	Glyma03g30110.2	actin_cytoskeleton_organization
	GmaAffx.87714.1.S1_at	1.71919	0.000510493	galactosyltransferase1	Glyma02g12030.1	Lewis_a_epitope_biosynthetic_process
	Gma.9776.1.S1_at	1.66281	0.00146818	ATP binding microtubule motor family protein	Glyma09g32280.1	microtubule-based_movement
	Gma.8208.1.S1_at	1.62563	0.000584916	Nucleotide-diphospho-sugar transferases superfamily protein	Glyma14g06670.3	cell-cell_adhesion phloem_or_xylem_histogenesis
	GmaAffx.33203.2.S1_at	1.61576	0.00122692	Protein kinase superfamily protein	Glyma08g12370.1	protein_amino_acid_phosphorylation multidimensional_cell_growth response_to_auxin_stimulus detection_of_brassinosteroid_stimulus brassinosteroid_mediated_signaling leaf_morphogenesis positive_regulation_of_protein_export_from_nucleus
	Gma.16914.1.S1_at	1.59211	1.63567e-05	ARM repeat superfamily protein	Glyma20g32430.1	microtubule_cytoskeleton_organization cell_plate_formation_involved_in_plant-type_cell_wall_biogenesis cytokinesis
	GmaAffx.50287.1.S1_at	1.53578	0.00076026	centromere/kinetochore protein, putative (ZW10)	Glyma14g05530.2	chromosome_segregation
	GmaAffx.68754.1.S1_at	1.52802	0.00101755	O-methyltransferase 1	Glyma19g45000.2	lignin_biosynthetic_process flavonol_biosynthetic_process
	Gma.10646.1.S1_at	1.51497	0.000203968	Transducin/WD40 repeat-like superfamily protein	Glyma12g28910.1	rRNA_processing
	Translation - 20
	Identification	Log2(FC)	Pvalue	Description	Phytozome	Gene ontology
	GmaAffx.75978.2.S1_x_at	2.97056	0.0026282	Translation initiation factor IF2/IF5	Glyma18g52940.1	regulation_of_translational_initiation
	GmaAffx.75978.2.S1_at	2.83092	0.00290364	Translation initiation factor IF2/IF5	Glyma18g52940.1	regulation_of_translational_initiation
	GmaAffx.75978.3.S1_s_at	2.19532	0.000514582	Translation initiation factor IF2/IF5	Glyma18g52940.1	regulation_of_translational_initiation
	GmaAffx.60054.1.S1_at	2.0827	0.000364427	Eukaryotic translation initiation factor eIF2A family protein	Glyma02g15500.2	biological_process
	GmaAffx.32418.1.S1_at	2.00901	0.00103015	Ribosomal protein L1p/L10e family	Glyma08g18460.1	translation
	GmaAffx.84195.1.S1_at	1.94636	0.00236992	Eukaryotic translation initiation factor 2 subunit 1	Glyma18g02820.1	translation
	GmaAffx.75790.1.S1_at	1.84899	0.00305183	eukaryotic translation initiation factor 2 gamma subunit	Glyma08g18240.2	0
	Gma.15016.1.S1_at	1.80708	0.00620999	Tyrosyl-tRNA synthetase, class Ib, bacterial/mitochondrial	Glyma01g38320.3	tRNA_aminoacylation_for_protein_translation
	GmaAffx.93348.1.S1_at	1.74315	0.000445557	Ribosomal protein S5/Elongation factor G/III/V family protein	Glyma15g40860.1	response_to_cold
	GmaAffx.56471.1.S1_at	1.69759	0.000551548	elongator protein 2	Glyma10g41620.1	biological_process
	GmaAffx.93348.1.S1_s_at	1.68617	0.0457141	Ribosomal protein S5/Elongation factor G/III/V family protein	Glyma15g40860.1	response_to_cold
	GmaAffx.87100.1.S1_s_at	1.68296	0.00103374	tRNA synthetase class I (I, L, M and V) family protein	Glyma12g02330.1	response_to_cadmium_ion tRNA_aminoacylation_for_protein_translation
	Gma.4444.2.S1_a_at	1.67782	0.00783126	eukaryotic translation initiation factor 4E	Glyma15g09630.2	translational_initiation response_to_virus
	GmaAffx.9751.1.S1_at	1.66168	0.000642491	Eukaryotic translation initiation factor eIF2A family protein	Glyma02g15500.2	biological_process
	GmaAffx.88103.1.S1_at	1.60626	0.000565288	Nucleotidylyl transferase superfamily protein	Glyma03g25740.1	tRNA_aminoacylation_for_protein_translation tryptophanyl-tRNA_aminoacylation
	GmaAffx.91708.1.S1_at	1.60175	0.000127419	Ribosomal protein S19 family protein	Glyma08g04690.2	translation
	GmaAffx.90998.1.S1_s_at	1.60117	0.0119271	GTP binding Elongation factor Tu family protein	Glyma05g24110.1	translational_elongation
	Gma.13048.1.A1_s_at	1.57859	7.18059e-05	transferases;nucleotidyltransferases	Glyma08g11970.1	biosynthetic_process
	Gma.5571.1.S1_at	1.50612	0.00128466	S-adenosyl-L-methionine-dependent methyltransferases superfamily protein	Glyma15g07970.4	0
	GmaAffx.92952.1.S1_at	1.50122	0.00641019	Ribosomal protein L23/L15e family protein	Glyma01g41620.3	translation
	Transport - 85
	Identification	Log2(FC)	Pvalue	Description	Phytozome	Gene ontology
	Gma.1841.1.S1_a_at	5.43405	0	Aquaporin-like superfamily protein	Glyma16g33530.1	autophagy transport
	Gma.10199.1.A1_at	3.38296	3.27134e-06	pleiotropic drug resistance 12	Glyma03g32520.2	lead_ion_transport multidrug_transport response_to_biotic_stimulus response_to_ethylene_stimulus response_to_jasmonic_acid_stimulus response_to_salicylic_acid_stimulus
	Gma.7842.1.A1_at	3.27574	5.77392e-05	ER lumen protein retaining receptor family protein	Glyma05g29410.1	protein_retention_in_ER_lumen protein_transport
	GmaAffx.79829.1.S1_at	3.10767	5.26686e-05	Aquaporin-like superfamily protein	Glyma09g28930.1	autophagy transport
	Gma.1243.1.S1_at	3.06937	4.41631e-06	Bifunctional inhibitor/lipid-transfer protein/seed storage 2S albumin superfamily protein	Glyma18g41320.1	lipid_transport
	GmaAffx.80010.1.S1_at	3.0626	7.19695e-06	Mitochondrial substrate carrier family protein	Glyma16g00660.1	mitochondrial_transport transport
	GmaAffx.88118.1.S1_at	2.82283	0.00128711	ATP binding cassette subfamily B4	Glyma02g01100.1	gravitropism response_to_auxin_stimulus response_to_cytokinin_stimulus auxin_polar_transport root_hair_elongation auxin_efflux basipetal_auxin_transport
	Gma.11175.1.S1_s_at	2.73678	0.000162095	Bifunctional inhibitor/lipid-transfer protein/seed storage 2S albumin superfamily protein	Glyma07g10820.1	lipid_transport
	Gma.5849.1.S1_at	2.70664	8.93076e-05	Bifunctional inhibitor/lipid-transfer protein/seed storage 2S albumin superfamily protein	Glyma08g45820.1	lipid_transport
	Gma.6719.4.S1_at	2.67049	3.51669e-05	Bifunctional inhibitor/lipid-transfer protein/seed storage 2S albumin superfamily protein	Glyma17g14620.1	lipid_transport
	GmaAffx.70783.1.S1_at	2.58896	0.00448812	sodium hydrogen exchanger 2	Glyma10g30020.1	sodium_ion_transport
	Gma.1654.1.S1_s_at	2.57552	0.000830594	Coatomer, beta subunit	Glyma15g01690.2	intracellular_protein_transport protein_complex_assembly vesicle-mediated_transport
	Gma.11865.1.S1_at	2.56149	9.73224e-05	Heavy metal transport/detoxification superfamily protein	Glyma20g26230.1	metal_ion_transport
	GmaAffx.29150.1.S1_at	2.53237	1.04683e-05	nuclear transport factor 2 (NTF2) family protein / RNA recognition motif (RRM)-containing protein	Glyma16g12800.1	nucleocytoplasmic_transport
	Gma.9218.1.S1_at	2.48717	3.61483e-05	zinc induced facilitator-like 1	Glyma13g25590.3	tetracycline_transport transport response_to_antibiotic
	GmaAffx.29926.2.S1_s_at	2.45176	0.00165808	ATP-binding cassette A2	Glyma06g20360.1	transport
	GmaAffx.71483.1.S1_at	2.3597	0.00243208	aluminum-activated malate transporter 9	Glyma05g35180.1	malate_transport
	GmaAffx.90540.1.A1_s_at	2.35779	0.000500025	ATP binding cassette subfamily B4	Glyma02g01100.1	gravitropism response_to_auxin_stimulus response_to_cytokinin_stimulus auxin_polar_transport root_hair_elongation auxin_efflux basipetal_auxin_transport
	Gma.1421.2.S1_at	2.35217	0.0011893	Sec14p-like phosphatidylinositol transfer family protein	Glyma08g44470.3	transport
	GmaAffx.69322.2.S1_at	2.31746	0.000588514	Potassium transporter family protein	Glyma19g01400.1	potassium_ion_transport
	GmaAffx.75398.1.S1_at	2.29677	4.18732e-05	Target of Myb protein 1	Glyma01g44290.1	intra-Golgi_vesicle-mediated_transport intracellular_protein_transport
	Gma.8114.2.S1_a_at	2.27291	9.11069e-05	RNAse l inhibitor protein 2	Glyma01g35730.1	0
	Gma.11175.1.S1_at	2.21828	3.61483e-05	Bifunctional inhibitor/lipid-transfer protein/seed storage 2S albumin superfamily protein	Glyma07g10820.1	lipid_transport
	GmaAffx.91106.1.S1_s_at	2.21665	0.00434532	MATE efflux family protein	Glyma12g32010.3	multidrug_transport
	GmaAffx.87169.1.S1_at	2.17986	1.04683e-05	ARM repeat superfamily protein	Glyma18g51900.1	GO:0006606 GO:0000059
	GmaAffx.68483.2.S1_at	2.16507	0.000963083	ATP-binding cassette A1	Glyma03g29210.1	transport
	GmaAffx.79100.1.S1_at	2.1612	0.00409245	proton pump interactor 1	Glyma06g36670.2	regulation_of_proton_transport
	GmaAffx.87598.1.S1_at	2.12171	0.00132489		Glyma17g13840.2	Golgi_organization protein_transport
	GmaAffx.83747.1.S1_at	2.11389	4.85794e-05	acyl-CoA-binding domain 3	Glyma14g09680.1	fatty_acid_transport
	GmaAffx.92422.1.S1_at	2.10652	0.00165955	SecY protein transport family protein	Glyma12g17950.1	protein_secretion
	GmaAffx.90671.1.S1_s_at	2.08786	0.00106842	RAB GTPase homolog A1F	Glyma12g33550.1	protein_transport small_GTPase_mediated_signal_transduction regulation_of_transcription,_DNA-dependent
	GmaAffx.52114.1.S1_at	2.07329	0.00041497	Bifunctional inhibitor/lipid-transfer protein/seed storage 2S albumin superfamily protein	Glyma01g44530.1	lipid_transport
	GmaAffx.69409.2.S1_at	2.05659	1.78288e-05	Transmembrane amino acid transporter family protein	Glyma12g08980.1	0
	GmaAffx.20986.1.S1_at	2.04876	0.000943455	MATE efflux family protein	Glyma13g41460.2	multidrug_transport
	GmaAffx.67221.1.S1_at	2.03948	0.00116165	vacuolar protein sorting 41	Glyma12g08840.1	intracellular_protein_transport vesicle-mediated_transport
	GmaAffx.88565.1.A1_at	2.01351	0.00114595	vesicle transport V-snare 13	Glyma06g21130.2	intra-Golgi_vesicle-mediated_transport membrane_fusion
	GmaAffx.90061.1.S1_s_at	1.98717	0.000484486	vaculolar sorting receptor 3	Glyma20g27000.1	intracellular_protein_transport protein_targeting_to_vacuole
	GmaAffx.92422.1.S1_s_at	1.95609	0.000292131	SecY protein transport family protein	Glyma12g17950.1	protein_secretion
	GmaAffx.76737.1.S1_at	1.92693	0.000532084	Sec23/Sec24 protein transport family protein	Glyma03g38830.2	transport
	GmaAffx.58712.1.S1_at	1.91279	0.000590477	ATP-binding casette family G25	Glyma10g36140.1	0
	GmaAffx.91112.1.S1_s_at	1.90395	0.000697777	general control non-repressible 3	Glyma20g16170.1	response_to_cadmium_ion
	GmaAffx.56826.1.A1_at	1.88084	0.000225395	Heavy metal transport/detoxification superfamily protein	Glyma03g34040.1	metal_ion_transport
	GmaAffx.93212.1.S1_x_at	1.84757	0.0010887	lipid transfer protein 1	Glyma01g32750.1	lipid_transport
	Gma.17971.2.S1_at	1.84172	6.82075e-05	Heavy metal transport/detoxification superfamily protein	Glyma08g01410.1	metal_ion_transport
	GmaAffx.82304.1.S1_at	1.84011	0.00165252	ENTH/VHS/GAT family protein	Glyma17g26440.2	intracellular_protein_transport
	GmaAffx.42525.1.A1_at	1.83604	0.000351342	ENTH/VHS family protein	Glyma13g43220.1	intracellular_protein_transport
	GmaAffx.69322.1.S1_at	1.82937	0.00729378	Potassium transporter family protein	Glyma19g01400.1	potassium_ion_transport
	Gma.2430.2.S1_a_at	1.82177	0.00106499	RAB GTPase homolog A1F	Glyma06g43830.1	protein_transport small_GTPase_mediated_signal_transduction regulation_of_transcription,_DNA-dependent
	GmaAffx.90061.1.S1_at	1.80541	0.0232731	vaculolar sorting receptor 3	Glyma20g27000.1	intracellular_protein_transport protein_targeting_to_vacuole
	GmaAffx.86287.1.S1_at	1.78004	0.000222288	transportin 1	Glyma10g42960.1	protein_import_into_nucleus,_docking
	GmaAffx.51889.1.S1_at	1.77711	0.00391432	Drug/metabolite transporter superfamily protein	Glyma17g12410.1	0
	GmaAffx.35912.1.S1_at	1.76127	0.00113499	NRAMP metal ion transporter 2	Glyma06g04720.1	cellular_metal_ion_homeostasis metal_ion_transport
	GmaAffx.90289.1.S1_s_at	1.742	0.00371608	Ubiquitin-like superfamily protein	Glyma17g14020.1	vesicle-mediated_transport
	Gma.874.1.A1_at	1.73786	0.000426092	nitrate transporter 1.5	Glyma09g37220.1	nitrate_transport oligopeptide_transport response_to_nitrate
	GmaAffx.29926.1.S1_at	1.73695	0.000127092	ATP-binding cassette A2	Glyma06g20360.2	transport
	GmaAffx.80172.1.A1_at	1.73023	0.000344472	multidrug resistance-associated protein 9	Glyma03g24300.2	response_to_nematode
	Gma.1421.1.S1_at	1.72779	4.90701e-07	Sec14p-like phosphatidylinositol transfer family protein	Glyma08g44470.3	transport
	Gma.12242.2.S1_at	1.7275	0.00112452	ARM repeat superfamily protein	Glyma08g29030.1	GO:0006606 GO:0000059
	GmaAffx.90289.1.S1_at	1.72425	7.26238e-05	Ubiquitin-like superfamily protein	Glyma17g14020.1	vesicle-mediated_transport
	Gma.2422.2.S1_at	1.71272	0.00295746	clathrin adaptor complexes medium subunit family protein	Glyma20g24550.1	intracellular_protein_transport protein_complex_assembly transport vesicle-mediated_transport
	Gma.2323.1.S1_at	1.70477	0.000529957	cationic amino acid transporter 4	Glyma16g04050.2	amino_acid_transport transport
	GmaAffx.66702.2.A1_at	1.69823	0.000175998	endoplasmic reticulum-type calcium-transporting ATPase 3	Glyma04g04920.1	calcium_ion_transport root_development
	GmaAffx.90540.1.A1_at	1.6957	0.000383728	ATP binding cassette subfamily B4	Glyma02g01100.1	gravitropism response_to_auxin_stimulus response_to_cytokinin_stimulus auxin_polar_transport root_hair_elongation auxin_efflux basipetal_auxin_transport
	GmaAffx.21980.1.S1_at	1.6864	6.60811e-05	transportin 1	Glyma10g42960.1	protein_import_into_nucleus,_docking
	GmaAffx.86244.1.S1_at	1.67983	0.00013298	alpha-soluble NSF attachment protein 2	Glyma09g41590.2	intracellular_protein_transport
	GmaAffx.87119.1.S1_at	1.67349	0.0109459	white-brown complex homolog protein 11	Glyma16g33470.1	fatty_acid_transport
	GmaAffx.19879.1.S1_at	1.66516	0.000636439	ATP-binding cassette A2	Glyma06g20360.2	transport
	GmaAffx.64768.1.S1_at	1.66259	0.000824214	Nucleoporin, Nup133/Nup155-like	Glyma14g01160.1	nucleocytoplasmic_transport RNA_transport
	GmaAffx.44065.1.S1_at	1.65673	0.00719172	syntaxin of plants 71	Glyma03g33680.1	intracellular_protein_transport protein_targeting_to_membrane
	Gma.4979.1.S1_at	1.65319	0.000150482	Potassium transporter family protein	Glyma19g01400.1	potassium_ion_transport
	GmaAffx.16527.1.S1_at	1.64339	0.000413498	Major facilitator superfamily protein	Glyma10g28220.1	oligopeptide_transport response_to_nematode
	GmaAffx.47615.1.S1_at	1.63123	0.00231513	Sec14p-like phosphatidylinositol transfer family protein	Glyma04g12450.1	transport
	Gma.2430.1.S1_at	1.62198	0.00347286	RAB GTPase homolog A1F	Glyma12g14070.1	protein_transport small_GTPase_mediated_signal_transduction regulation_of_transcription,_DNA-dependent
	GmaAffx.72800.2.S1_at	1.61106	0.0322289	P-glycoprotein 20	Glyma10g43700.1	transport
	Gma.4777.1.A1_at	1.60486	0.000190556	vacuolar protein sorting 41	Glyma11g19660.2	intracellular_protein_transport vesicle-mediated_transport
	Gma.10225.1.A1_at	1.60289	0.000640856	Clathrin adaptor complexes medium subunit family protein	Glyma14g35990.1	intracellular_protein_transport
	GmaAffx.46161.1.S1_at	1.6025	0.000372606	YELLOW STRIPE like 6	Glyma19g26500.1	oligopeptide_transport
	GmaAffx.82732.1.S1_at	1.59735	0.000929388	NUP50 (Nucleoporin 50 kDa) protein	Glyma15g01660.2	intracellular_transport
	GmaAffx.69115.1.S1_at	1.58981	0.0042372	cationic amino acid transporter 2	Glyma19g29440.1	transport
	GmaAffx.36631.1.S1_at	1.57476	0.00504833	ENTH/VHS family protein	Glyma08g47740.1	0
	GmaAffx.68483.1.S1_at	1.55155	0.000576901	ATP-binding cassette A1	Glyma03g29230.1	transport
	GmaAffx.87375.1.S1_at	1.53754	0.00367077	nucleoporin 155	Glyma05g34600.1	nucleocytoplasmic_transport
	Gma.6792.1.S1_at	1.53047	0.000450954	ATP-binding cassette A1	Glyma03g29210.1	transport
	GmaAffx.69057.1.S1_at	1.52635	0.00726794	Sec14p-like phosphatidylinositol transfer family protein	Glyma06g01260.2	transport
	Gma.13281.1.A1_at	1.52529	0.000484813	ABC-2 type transporter family protein	Glyma10g11000.1	0
	GO uncharacterized - 126
	Identification	Log2(FC)	Pvalue	Description	Phytozome	Gene ontology
	Gma.17489.1.S1_at	5.71167	1.63567e-07	glycine-rich protein 3 short isoform	Glyma14g05650.1
	Gma.17741.1.S1_at	5.58158	2.45351e-06		Glyma08g18340.1
	GmaAffx.89245.1.S1_s_at	5.47459	1.63567e-07	glycine-rich protein 3 short isoform	Glyma14g05650.1
	GmaAffx.87317.1.S1_s_at	4.84366	1.63567e-07	glycine-rich protein 3 short isoform	Glyma14g05650.1
	Gma.4336.1.S1_at	3.67455	7.31145e-05		Glyma12g05320.1
	Gma.11277.2.S1_at	3.64648	4.90701e-06	D-mannose binding lectin protein with Apple-like carbohydrate-binding domain	Glyma13g34520.1
	Gma.11044.2.S1_at	3.52724	9.42146e-05	Polynucleotidyl transferase, ribonuclease H-like superfamily protein	Glyma05g00890.1
	Gma.4526.1.S1_at	3.38574	4.90701e-06	C2H2-type zinc finger family protein	Glyma10g05210.1
	GmaAffx.17520.1.S1_at	3.37734	5.56128e-06		Glyma14g39950.1
	GmaAffx.91857.1.S1_s_at	3.17841	8.66905e-06		Glyma09g07160.1
	GmaAffx.82592.1.S1_s_at	3.1122	4.90701e-07	Protein of unknown function (DUF793)	Glyma11g16120.1
	Gma.5672.8.S1_at	3.08898	8.86534e-05		Glyma10g44360.1
	Gma.2388.1.S1_at	2.92258	8.09657e-05		Glyma07g29990.1
	GmaAffx.33306.1.S1_at	2.91785	4.90701e-06		Glyma06g11870.1
	GmaAffx.17277.1.S1_at	2.85879	2.12637e-06		Glyma09g35160.1
	GmaAffx.71759.1.S1_at	2.85232	2.01187e-05	Polynucleotidyl transferase, ribonuclease H-like superfamily protein	Glyma05g00890.1
	Gma.16592.1.S1_at	2.79127	0.000506077		Glyma08g07380.1
	Gma.13298.1.S1_s_at	2.71198	0.000181723		Glyma02g47310.1
	GmaAffx.62931.1.S1_at	2.70546	1.4721e-05	MA3 domain-containing protein	Glyma04g36570.1
	GmaAffx.73536.1.S1_at	2.69456	0.00236927	cytochrome P450, family 72, subfamily A, polypeptide 15	Glyma08g25950.2
	Gma.3586.1.S1_at	2.63643	0.00033613		Glyma20g26140.1
	GmaAffx.1301.132.S1_s_at	2.62653	1.40668e-05		Glyma15g38190.1
	Gma.11016.2.S1_a_at	2.61568	0.000127255	cytochrome P450, family 72, subfamily A, polypeptide 7	Glyma13g33620.3
	GmaAffx.76866.1.S1_at	2.59002	1.71745e-05		Glyma06g35600.1
	GmaAffx.20257.1.S1_at	2.58555	2.09366e-05		Glyma07g16750.1
	GmaAffx.57816.1.S1_at	2.51018	3.97468e-05	chromatin remodeling factor17	Glyma15g10370.1
	Gma.17937.1.S1_at	2.46289	3.64755e-05	Cytochrome c oxidase, subunit Vib family protein	Glyma11g04320.1
	GmaAffx.41833.1.S1_at	2.45938	0.00186139		Glyma19g31560.1
	GmaAffx.38046.1.S1_at	2.385	0.000192028		Glyma18g18250.1
	GmaAffx.46198.3.S1_at	2.34599	0.000206585		Glyma04g24440.1
	GmaAffx.26683.1.A1_at	2.31586	0.000447029		Glyma18g52080.1
	GmaAffx.73464.1.S1_at	2.30153	0.00213504		Glyma06g14280.2
	GmaAffx.1304.1.A1_at	2.29161	4.00739e-05		Glyma07g15290.1
	GmaAffx.76502.1.S1_at	2.28834	0.000643636	thioredoxin family protein	Glyma13g24880.1
	GmaAffx.42023.1.S1_at	2.288	0.000239953	ARM repeat protein interacting with ABF2	Glyma01g44970.1
	Gma.5888.2.S1_at	2.26909	0.00017518		Glyma10g40260.1
	Gma.15538.1.S1_at	2.25435	0.000146229	Thioredoxin superfamily protein	Glyma17g02670.1
	GmaAffx.73100.1.S1_at	2.25016	0.00141649		Glyma20g37690.2
	GmaAffx.49072.1.S1_at	2.24525	0.000108118	Phosphoinositide phosphatase family protein	Glyma13g17490.2
	GmaAffx.15841.1.A1_at	2.23143	0.00116967	Cupredoxin superfamily protein	Glyma19g25570.1
	GmaAffx.49936.1.S1_at	2.21312	0.000659339		Glyma06g46330.1
	GmaAffx.14986.1.S1_at	2.18601	0.00114988	Phosphate-responsive 1 family protein	Glyma04g10870.1
	Gma.4299.1.S1_at	2.16762	4.8743e-05		Glyma09g12320.2
	GmaAffx.86158.1.S1_at	2.1574	0.000240771	Major facilitator superfamily protein	Glyma20g23980.1
	GmaAffx.61840.1.S1_at	2.14164	2.33901e-05	cleavage and polyadenylation specificity factor 73-I	Glyma08g20140.1
	Gma.9970.1.A1_at	2.13831	0.000176489	Pollen Ole e 1 allergen and extensin family protein	Glyma04g00680.1
	Gma.6520.1.S1_a_at	2.1219	0.00123035		Glyma15g10500.2
	GmaAffx.22516.2.S1_at	2.10085	8.01479e-06		Glyma06g20920.1
	GmaAffx.67850.1.S1_at	2.05428	0.000280681		Glyma09g35160.1
	GmaAffx.43394.1.S1_s_at	2.04737	0.000113188	Pollen Ole e 1 allergen and extensin family protein	Glyma06g00720.1
	Gma.14464.1.S1_at	2.0407	0.00296073	ENTH/VHS family protein	Glyma11g14850.1
	GmaAffx.77177.1.S1_at	2.02792	0.0186118	cytochrome P450, family 72, subfamily A, polypeptide 15	Glyma08g25950.2
	GmaAffx.93261.1.S1_s_at	2.0244	1.14497e-05	D-mannose binding lectin protein with Apple-like carbohydrate-binding domain	Glyma13g34520.1
	GmaAffx.67791.1.S1_at	2.02146	0.000232102		Glyma16g34320.1
	GmaAffx.77947.1.S1_at	2.01622	0.000128891	Root hair defective 3 GTP-binding protein (RHD3)	Glyma15g13380.2
	GmaAffx.76770.1.S1_at	2.00766	0.00398662		Glyma16g23960.2
	GmaAffx.90733.1.A1_at	1.99302	0.00467785	UDP-glucose 6-dehydrogenase family protein	Glyma18g50000.1
	Gma.17417.1.A1_s_at	1.98052	8.66905e-06		Glyma02g07570.1
	Gma.3049.1.S1_at	1.97829	0.000100921		Glyma07g30080.1
	GmaAffx.37199.1.S1_at	1.96629	0.000857255	NAD(P)-linked oxidoreductase superfamily protein	Glyma18g40690.1
	GmaAffx.66958.1.S1_at	1.95466	0.000182541	glycine-rich protein	Glyma05g03940.1
	GmaAffx.82432.2.S1_at	1.94585	0.000599637	zinc finger (Ran-binding) family protein	Glyma02g05500.1
	GmaAffx.11530.3.S1_at	1.9372	0.00266107		Glyma09g01220.1
	GmaAffx.55836.1.S1_at	1.91974	0.000260562	myosin heavy chain-related	Glyma06g08430.1
	GmaAffx.82232.1.S1_at	1.90051	0.00140471		Glyma13g32590.1
	GmaAffx.81358.1.A1_at	1.89097	0.000396487		Glyma01g35570.1
	GmaAffx.64122.1.S1_at	1.88471	0.000186466	transducin family protein / WD-40 repeat family protein	Glyma14g03550.2
	GmaAffx.69307.1.S1_at	1.87442	0.0002568		Glyma03g02940.2
	GmaAffx.77904.1.S1_at	1.85649	0.00342395	methyl esterase 3	Glyma11g06320.1
	Gma.10654.1.S1_at	1.85525	0.000179924	Major facilitator superfamily protein	Glyma06g17760.1
	GmaAffx.85012.1.S1_at	1.84023	0.00176914	SCAMP family protein	Glyma01g01380.2
	GmaAffx.82760.2.S1_at	1.83511	0.00458102		Glyma09g39450.1
	Gma.12441.1.S1_at	1.82884	0.00041497		Glyma08g19510.1
	GmaAffx.88678.1.S1_at	1.8185	0.000336785	Protein of unknown function DUF2359, transmembrane	Glyma05g27090.2
	Gma.5669.1.S1_at	1.81849	0.00031732	RNA binding (RRM/RBD/RNP motifs) family protein	Glyma13g40460.1
	Gma.13921.1.A1_at	1.8142	0.000817018	Phototropic-responsive NPH3 family protein	Glyma08g22340.1
	GmaAffx.27307.1.S1_at	1.80737	0.00313967	Avirulence induced gene (AIG1) family protein	Glyma17g11770.1
	GmaAffx.47965.1.S1_at	1.80644	0.000621718	NAD(P)-linked oxidoreductase superfamily protein	Glyma03g17970.1
	GmaAffx.70723.1.S1_at	1.79075	0.000980094		Glyma02g07360.1
	GmaAffx.5933.1.S1_at	1.7677	0.00108559	Pyridine nucleotide-disulphide oxidoreductase family protein	Glyma14g40480.1
	GmaAffx.51797.1.S1_at	1.75421	4.18732e-05		Glyma18g41310.1
	Gma.16573.3.S1_at	1.75353	0.00174183	novel interactor of JAZ	Glyma01g34820.1
	Gma.6300.1.S1_at	1.74209	0.000192682	transducin family protein / WD-40 repeat family protein	Glyma14g03550.2
	GmaAffx.65414.1.S1_at	1.73492	5.26686e-05		Glyma13g22470.1
	Gma.1020.1.S1_at	1.73032	0.00271734		Glyma17g02590.3
	Gma.11244.2.S1_s_at	1.72742	0.0157266	EamA-like transporter family protein	Glyma04g42900.2
	Gma.13006.1.S1_s_at	1.72352	0.000442612		Glyma07g11160.1
	GmaAffx.93614.1.S1_s_at	1.72233	0.000733271	evolutionarily conserved C-terminal region 2	Glyma05g30020.2
	Gma.15735.1.A1_at	1.71486	1.84831e-05		Glyma19g35530.1
	GmaAffx.79024.1.S1_at	1.71186	0.00402915	A20/AN1-like zinc finger family protein	Glyma13g21960.1
	GmaAffx.45738.2.S1_at	1.70563	0.00102458	pumilio 2	Glyma15g04060.3
	GmaAffx.77985.1.S1_at	1.70101	0.00169701	Protein of unknown function (DUF3741)	Glyma09g39530.1
	GmaAffx.50835.1.S1_s_at	1.69329	0.00314196	RING/U-box superfamily protein	Glyma03g42390.1
	GmaAffx.78971.1.S1_at	1.6907	0.000484486	Pyridine nucleotide-disulphide oxidoreductase family protein	Glyma14g40480.1
	GmaAffx.31928.1.S1_at	1.6811	0.000747665		Glyma18g46600.1
	GmaAffx.35945.2.S1_at	1.6626	0.00607275	Avirulence induced gene (AIG1) family protein	Glyma17g11770.1
	GmaAffx.47096.1.A1_at	1.65536	0.00125358		Glyma04g02470.1
	GmaAffx.4907.1.S1_at	1.65305	0.000906162	CYS, MET, PRO, and GLY protein 2	Glyma06g15630.1
	GmaAffx.7932.1.S1_at	1.6506	0.00208957		Glyma04g01260.1
	GmaAffx.23406.3.S1_at	1.64901	0.000611577		Glyma08g23580.1
	GmaAffx.11398.1.A1_at	1.63919	0.00232658		Glyma09g35160.1
	GmaAffx.73910.1.S1_at	1.63633	0.000185321		Glyma05g01310.1
	GmaAffx.89406.1.A1_at	1.63285	0.00125718	Protein kinase superfamily protein	Glyma17g33470.1
	GmaAffx.29769.2.S1_at	1.62787	0.000335803	RING/FYVE/PHD zinc finger superfamily protein	Glyma06g20860.3
	Gma.17702.2.S1_a_at	1.61877	0.0110776	cytochrome P450, family 72, subfamily A, polypeptide 15	Glyma08g25950.2
	GmaAffx.91822.1.S1_s_at	1.60791	0.00875329	pyrimidine 2	Glyma15g06100.1
	Gma.16432.1.A1_at	1.60717	0.000605362		Glyma10g29610.1
	GmaAffx.74170.1.S1_at	1.60396	0.0049165		Glyma15g06240.1
	GmaAffx.91270.1.S1_s_at	1.59875	0.000149664	ARM repeat protein interacting with ABF2	Glyma01g44970.1
	GmaAffx.72778.1.S1_at	1.59803	0.00449073	RING/FYVE/PHD-type zinc finger family protein	Glyma15g09330.1
	Gma.13172.1.A1_at	1.59751	2.51893e-05	pantothenate kinase 2	Glyma18g19360.1
	GmaAffx.77890.1.S1_at	1.58981	0.00170682		Glyma10g03290.1
	Gma.16994.1.S1_at	1.58635	0.000122839	Rer1 family protein	Glyma05g20940.1
	Gma.17583.1.S1_at	1.58131	0.000148192	D-arabinono-1,4-lactone oxidase family protein	Glyma16g02280.1
	GmaAffx.74664.1.S1_at	1.56984	0.00855407	CTC-interacting domain 4	Glyma15g03190.3
	GmaAffx.73599.1.S1_at	1.5651	0.000107954		Glyma05g37950.1
	Gma.1016.1.S1_at	1.55202	0.000698922	thioredoxin family protein	Glyma13g24880.1
	GmaAffx.18715.1.S1_at	1.54837	0.0171104	Cupredoxin superfamily protein	Glyma06g10500.1
	GmaAffx.60684.1.A1_at	1.54811	0.00464236		Glyma03g35390.1
	GmaAffx.93614.1.S1_at	1.54588	0.00142222	evolutionarily conserved C-terminal region 2	Glyma05g30020.2
	GmaAffx.87596.1.S1_at	1.54011	0.00376466	BSD domain (BTF2-like transcription factors, Synapse-associated proteins and DOS2-like proteins)	Glyma20g33940.1
	GmaAffx.80948.1.S1_at	1.53517	0.0289713	novel interactor of JAZ	Glyma09g32660.3
	GmaAffx.22294.1.S1_at	1.53489	0.0174858	chromatin remodeling factor17	Glyma15g10370.1
	GmaAffx.16417.1.S1_at	1.51972	0.00388537		Glyma19g37280.1
	GmaAffx.68044.1.S1_at	1.50988	0.000515236	TRAF-like family protein	Glyma04g06960.1
	GmaAffx.86657.1.S1_at	1.50761	0.000190556		Glyma17g08070.2
