# Supplementary material for: The Molecular Chaperone Binding Protein BiP Prevents Leaf Dehydration-Induced Cellular Homeostasis Disruption
Source: PLoS One. 2014 Jan 29;9(1):e86661. doi: 10.1371/journal.pone.0086661 (PMC3906070; doi:10.1371/journal.pone.0086661)
Supplement: Table S21 — WT(−1,7)23d-WTIrri-specific up-regulated genes in comparison with (A) 35S::BiP-4(−1,6)25d-Wtirrigated and (B) 35S::BiP-4(−1,6)25d-35S::BiP-4irrigated. (XLSX) [file pone.0086661.s022.xlsx]

## Sheet: WT23(-1,7)up
	Table S21. WT(-1.7)23d-WTIrri-specific up-regulated genes in comparison with (A) 35S::BiP-4(-1.6)25d-Wtirrigated and (B) 35S::BiP-4(-1.6)25d-35S::BiP-4irrigated
	(A) WT(-1.7)23d-WTIrri-specific up-regulated genes in comparison with 35S::BiP-4(-1.6)25d-Wtirrigated
	Amino Acid Metabolic Process - 2
	Identification	Log2(FC)	Pvalue	Description	Phytozome	Gene ontology
				Biosynthetic process - 1
	GmaAffx.33524.1.A1_at	1.85218	0.00640872	2-aminoethanethiol dioxygenase-like	Glyma07g18490.1	aromatic_amino_acid_family_biosynthetic_process
				Catabolic process - 1
	Gma.9078.1.A1_at	2.20113	0.000211819	glutamyl-tRNA(Gln) amidotransferase subunit A-like	Glyma13g32720.1
	Biological Process/Metabolic process - 66
	Identification	Log2(FC)	Pvalue	Description	Phytozome	Gene ontology
	Gma.2210.1.S1_at	3.21517	1.14497e-06	probable pectate lyase 8-like	Glyma18g38430.1	biological_process
	GmaAffx.64255.1.A1_at	2.75983	0.000273321	glycerol-3-phosphate acyltransferase 6-like	Glyma01g27900.1	biological_process
	Gma.1902.1.A1_at	2.66766	1.7011e-05	Late embryogenesis abundant (LEA) hydroxyproline-rich glycoprotein family	Glyma06g14160.1	biological_process
	Gma.789.1.S1_at	2.62278	0.00105468	Core-2/I-branching beta-1,6-N-acetylglucosaminyltransferase family protein	Glyma10g41840.1	biological_process
	GmaAffx.93030.1.S1_s_at	2.51845	0.0012876	short-chain type dehydrogenase/reductase-like	Glyma16g04630.1	metabolic_process
	Gma.1008.1.A1_at	2.31821	0.000215254	SPX domain-containing protein 2-like	Glyma04g19450.1	biological_process
	Gma.8240.1.S1_at	2.26832	0.00137445	protein SRG1-like	Glyma01g06820.1	biological_process
	GmaAffx.8099.1.S1_at	2.17119	0.000565451	LOB domain-containing protein 1-like	Glyma20g31780.1	biological_process
	Gma.7713.1.S1_at	2.06543	0.000365245	2-aminoethanethiol dioxygenase-like	Glyma13g05230.1	biological_process
	Gma.1601.1.S1_at	2.05161	0.000676186	medium-chain-fatty-acid--CoA ligase-like	Glyma14g38920.1	metabolic_process
	GmaAffx.68541.1.S1_at	2.04114	9.01255e-05	abhydrolase domain-containing protein FAM108C1-like	Glyma13g06890.1	biological_process
	Gma.6458.1.S1_at	1.97953	0.000107464	SBP (S-ribonuclease binding protein) family protein	Glyma11g04240.1	biological_process
	GmaAffx.90447.1.S1_at	1.97373	0.000617466	hydroxyproline-rich glycoprotein family protein	Glyma19g28500.2	biological_process
	GmaAffx.23196.1.S1_at	1.96721	0.0021285	Interferon-related developmental regulator 1-like	Glyma14g09830.3	biological_process
	Gma.2258.2.S1_at	1.95906	0.000130199	nucleolar protein 56-like	Glyma05g03150.1	biological_process
	Gma.2304.1.S1_at	1.93905	7.19695e-06	serine-rich protein-related	Glyma09g12100.1	biological_process
	Gma.1728.1.S1_at	1.92884	0.000659502	GRF zinc finger / Zinc knuckle protein	Glyma19g27980.1	biological_process
	Gma.13397.1.A1_at	1.91919	0.000509511	dehydrodolichyl diphosphate synthase 6-like	Glyma16g22500.1	metabolic_process
	Gma.6921.1.S1_at	1.88455	3.50034e-05	PEBP (phosphatidylethanolamine-binding protein) family protein	Glyma05g34030.1	biological_process
	GmaAffx.75942.1.S1_at	1.84631	3.87654e-05	KH domain-containing protein At4g18375-like	Glyma01g02640.2	biological_process
	Gma.5465.3.S1_a_at	1.82608	0.000705465	BTB/POZ domain-containing protein At1g63850-like	Glyma12g04770.1	biological_process
	GmaAffx.78443.1.S1_x_at	1.81589	0.00544826	anthocyanidin 5,3-O-glucosyltransferase-like	Glyma16g29330.1	metabolic_process
	Gma.1423.1.S1_s_at	1.81476	0.000163404	BES1/BZR1 homolog protein 2-like	Glyma01g38450.1	biological_process
	Gma.244.1.S1_at	1.77347	0.000880645	alcohol dehydrogenase 1	Glyma13g09530.1
	GmaAffx.71999.1.S1_at	1.768	0.000937239	kaempferol 3-O-beta-D-galactosyltransferase-like	Glyma08g07130.1	metabolic_process
	GmaAffx.66482.1.A1_at	1.76782	7.83486e-05	methyltransferase-like protein 21A-like	Glyma13g36970.1	biological_process
	GmaAffx.57755.1.S1_at	1.74378	6.73896e-05	probable nucleolar protein 5-2-like	Glyma11g12200.1	biological_process
	GmaAffx.43594.1.A1_at	1.74367	0.000359848	UDP-glycosyltransferase 73C1-like	Glyma03g34420.1	metabolic_process
	GmaAffx.61472.1.A1_at	1.74158	0.000208875	Pentatricopeptide repeat (PPR) superfamily protein	Glyma17g07990.1	biological_process
	Gma.9160.1.A1_at	1.72261	0.000134779	methyl-CpG-binding domain-containing protein 7-like	Glyma13g40850.4	biological_process
	Gma.5465.1.S1_at	1.71456	0.000160132	BTB/POZ domain-containing protein At1g63850-like	Glyma11g12560.1	biological_process
	GmaAffx.56426.1.S1_at	1.71062	0.000134125	Anthocyanidin 5,3-O-glucosyltransferase-like	Glyma16g29330.1	metabolic_process
	GmaAffx.84246.2.S1_at	1.69972	0.00017518	ARM repeat superfamily protein	Glyma06g08800.1	biological_process
	Gma.7978.1.A1_at	1.69741	4.48174e-05	D111/G-patch domain-containing protein	Glyma13g22490.1	biological_process
	GmaAffx.42813.1.S1_at	1.68321	0.0228488	BRCT domain-containing protein At4g02110-like	Glyma02g01680.1	biological_process
	GmaAffx.93607.1.S1_s_at	1.671	0.000477943	EXORDIUM like 2	Glyma08g07590.1	biological_process
	GmaAffx.72797.1.S1_s_at	1.64903	1.29218e-05	splicing factor 3B subunit 3-like	Glyma10g43750.1	biological_process
	Gma.12741.1.A1_at	1.64475	2.66614e-05	kynurenine formamidase-like	Glyma10g40970.1	biological_process
	Gma.17362.1.S1_at	1.63135	0.000413498	BTB/POZ domain-containing protein At2g24240-like	Glyma02g36470.1	biological_process
	Gma.4549.2.S1_at	1.61698	0.000305216	stromal cell-derived factor 2-like protein-like	Glyma04g06580.2	biological_process
	Gma.5491.2.S1_at	1.60768	0.000182214	Bifunctional dihydroflavonol 4-reductase/flavanone 4-reductase-like	Glyma09g33820.2	biological_process
	GmaAffx.11166.1.S1_at	1.60544	0.000910251	protein mak16-like	Glyma06g43930.1	biological_process
	Gma.8324.2.S1_at	1.60446	0.000156534	protein SGT1 homolog At5g65490-like	Glyma09g33210.1	biological_process
	GmaAffx.6543.1.A1_at	1.5939	0.000707428	probable inactive purple acid phosphatase 27-like	Glyma12g01460.1
	GmaAffx.72198.1.A1_at	1.59238	0.00633234	UDP-glycosyltransferase 85A3-like	Glyma15g37520.1	metabolic_process
	Gma.2340.2.S1_at	1.58795	0.00303204	DEAD-box ATP-dependent RNA helicase 27-like	Glyma17g13230.1	biological_process
	Gma.16905.1.S1_at	1.58287	0.000328279	large subunit GTPase 1 homolog	Glyma12g10130.1	biological_process
	Gma.12607.1.A1_at	1.58096	0.00388341	UPF0361 protein C3orf37 homolog	Glyma08g45860.2	biological_process
	Gma.7876.1.S1_at	1.57937	0.0022021	calmodulin-binding transcription activator 5-like	Glyma07g37090.1	biological_process
	GmaAffx.495.1.S1_at	1.57499	0.000302926	MA3 domain-containing protein	Glyma17g13570.1	biological_process
	GmaAffx.11185.2.A1_at	1.57068	0.000213455	DAZ-associated protein 1-like	Glyma06g05150.1	biological_process
	GmaAffx.9275.1.S1_at	1.55157	0.00124278	beta-amyrin synthase-like	Glyma03g27620.1	metabolic_process
	Gma.5442.1.S1_at	1.55036	0.000153589	cirhin-like	Glyma14g09940.1	biological_process
	Gma.17191.1.S1_at	1.54485	0.00651537	anthocyanidin 3-O-glucosyltransferase 1-like	Glyma09g09910.1	metabolic_process
	Gma.400.2.S1_a_at	1.54373	0.00552971	hsp70-binding protein 1-like /// hsp70-binding protein 1-like	Glyma03g17870.2	biological_process
	Gma.3990.1.S1_at	1.5335	0.00143301	calmodulin-binding transcription activator 3-like	Glyma05g31190.1	biological_process
	GmaAffx.25607.1.A1_at	1.52632	0.00204573	myb domain protein 12	Glyma02g01740.1	biological_process
	GmaAffx.59182.1.S1_at	1.5257	0.000185812	TRM112-like protein At1g78190-like	Glyma10g36240.1	biological_process
	Gma.3990.1.S1_s_at	1.52514	0.0084924	calmodulin-binding transcription activator 3-like	Glyma08g14370.1	biological_process
	Gma.4686.1.S1_at	1.52509	0.001108	anthocyanidin reductase-like	Glyma03g41740.1	metabolic_process
	GmaAffx.77266.1.S1_at	1.52325	0.0024998	BUD13 homolog	Glyma07g07730.1	biological_process
	GmaAffx.75390.1.S1_at	1.52197	0.000109099	type I inositol-1,4,5-trisphosphate 5-phosphatase 1-like	Glyma10g36550.1	biological_process
	GmaAffx.90954.1.S1_x_at	1.52033	0.0156336	UDP-glucuronate 4-epimerase 1-like	Glyma02g37020.1	biological_process
	Gma.2258.2.S1_a_at	1.50651	0.00158104	nucleolar protein 56-like	Glyma05g03150.1	biological_process
	Gma.1281.1.S1_at	1.50468	0.000184994	Calcium-binding EF-hand family protein	Glyma15g30610.1	biological_process
	Gma.10959.2.S1_at	1.50465	0.000706446	protein LURP-one-related 15-like	Glyma09g41560.1	biological_process
	Carboh. Met. process - 7
	Identification	Log2(FC)	Pvalue	Description	Phytozome	Gene ontology
				Biosynthetic process - 2
	Gma.7533.2.A1_s_at	1.64204	0.000208057	alpha-trehalose-phosphate synthase [UDP-forming] 6-like	Glyma02g09480.1	trehalose_biosynthetic_process
	GmaAffx.24388.1.A1_at	1.60266	0.0107343	probable xyloglucan endotransglucosylase/hydrolase protein 8-like	Glyma05g05240.1	carbohydrate_metabolic_process
				Catabolic process - 5
	Gma.8450.1.S1_at	2.05848	0.000122348	hydroxyisourate hydrolase	Glyma02g17490.1	carbohydrate_metabolic_process
	Gma.5910.1.S1_at	1.7736	0.000473036	alpha-galactosidase-like	Glyma06g14920.1	carbohydrate_metabolic_process
	Gma.5013.2.S1_at	1.72146	0.000413498	glucan endo-1,3-beta-glucosidase-like protein 2-like	Glyma01g07100.1	biological_process
	Gma.17476.2.S1_at	1.55703	0.000247804	fructose-bisphosphate aldolase, cytoplasmic isozyme-like	Glyma14g36850.1	response_to_salt_stress response_to_cadmium_ion pentose-phosphate_shunt
	Gma.3697.1.S1_at	1.54253	0.00052276	galacturonokinase-like	Glyma05g36350.1	carbohydrate_metabolic_process
	Catabolic Process - 1
	Identification	Log2(FC)	Pvalue	Description	Phytozome	Gene ontology
	GmaAffx.86415.1.S1_at	1.87155	0.000384546	ubiquitin-conjugating enzyme E2 32-like	Glyma09g04090.1	ubiquitin-dependent_protein_catabolic_process
	Cell death/Proteolysis/Senescence - 3
	Identification	Log2(FC)	Pvalue	Description	Phytozome	Gene ontology
	Gma.1159.1.S1_at	2.81317	3.82747e-05	CASP-like protein 3	Glyma13g01100.2	biological_process
	GmaAffx.20786.1.A1_at	2.40548	0.000237499	serine carboxypeptidase-like 33-like	Glyma17g04120.2	proteolysis
	GmaAffx.20786.2.S1_at	1.84191	0.00133536	serine carboxypeptidase-like 33-like	Glyma17g04120.2	proteolysis
	Defense / Response to Biotic stimulus - 5
	Identification	Log2(FC)	Pvalue	Description	Phytozome	Gene ontology
	Gma.4332.1.S1_at	2.88342	0.000214764	disease resistance response protein 206-like	Glyma19g33310.1	defense_response
	Gma.8782.1.A1_at	1.99243	0.000290659	CC-NBS-LRR class disease resistance protein	Glyma15g18290.1	defense_response
	Gma.16434.1.S1_at	1.89574	0.000464858	probable disease resistance protein At4g33300-like	Glyma17g36400.1
	GmaAffx.89999.1.S1_x_at	1.67598	0.000145084	MLP-like protein 423	Glyma07g37280.1	defense_response response_to_biotic_stimulus
	GmaAffx.53737.1.S1_at	1.62125	0.00622651	chitin-inducible gibberellin-responsive protein 1-like	Glyma12g16750.1	photomorphogenesis
	Developement - 6
	Identification	Log2(FC)	Pvalue	Description	Phytozome	Gene ontology
	GmaAffx.60859.1.A1_at	1.79741	0.000266287	Xyloglucan galactosyltransferase KATAMARI1-like	Glyma19g35210.1	unidimensional_cell_growth fucose_biosynthetic_process xyloglucan_biosynthetic_process endomembrane_organization
	Gma.7008.1.S1_at	1.76732	0.00132293	probable dimethyladenosine transferase-like	Glyma13g18570.1	rRNA_modification
	Gma.1380.1.S1_at	1.73358	0.000148355	hydroxycinnamoyl-Coenzyme A shikimate/quinate	Glyma13g44830.1	lignin_biosynthetic_process positive_regulation_of_flavonoid_biosynthetic_process
	Gma.9330.1.S1_at	1.62752	0.00116149	probable U6 snRNA-associated Sm-like protein LSm4-like	Glyma19g39780.1	embryonic_development_ending_in_seed_dormancy
	GmaAffx.63420.1.S1_at	1.58085	0.000353468	exocyst complex component 7-like	Glyma07g04600.1	vesicle_docking_during_exocytosis
	Gma.1758.1.S1_at	1.50057	0.00587255	BAHD acyltransferase DCR-like	Glyma09g24900.1	embryonic_development_ending_in_seed_dormancy
	DNA/RNA Nucleus - 8
	Identification	Log2(FC)	Pvalue	Description	Phytozome	Gene ontology
	GmaAffx.15746.1.S1_at	2.35624	0.000148192	rRNA 2'-O-methyltransferase fibrillarin 2-like	Glyma11g36090.1	RNA_methylation rRNA_processing
	GmaAffx.1301.45.S1_at	2.25726	2.73157e-05	H/ACA ribonucleoprotein complex subunit 4-like	Glyma08g18860.1	tRNA_pseudouridine_synthesis
	GmaAffx.62063.1.S1_at	2.22825	0.000538463	ubiquitin carboxyl-terminal hydrolase 12-like	Glyma14g04890.1	DNA_topological_change ubiquitin-dependent protein catabolic process
	Gma.14127.1.A1_at	1.93826	7.27873e-05	tRNA pseudouridine synthase A, mitochondrial-like	Glyma19g02100.1	pseudouridine_synthesis tRNA_processing
	Gma.16354.1.A1_at	1.70501	0.000537809	pre-mRNA-splicing factor SPF27 homolog	Glyma08g05590.4	defense_response_signaling_pathway,_resistance_gene-dependent
	GmaAffx.35530.1.S1_at	1.58904	0.000353796	exosome complex component rrp45-like	Glyma11g01740.1	N-terminal_protein_myristoylation protein_amino_acid_phosphorylation
	GmaAffx.73048.1.S1_at	1.56352	0.0103975	replication protein A 70 kDa DNA-binding subunit-like	Glyma15g19090.1	DNA_replication
	Gma.3610.2.S1_at	1.50679	6.54268e-06	Small nuclear ribonucleoprotein Sm D1-like	Glyma18g52210.1	mRNA_metabolic_process
	Energy - 3
	Identification	Log2(FC)	Pvalue	Description	Phytozome	Gene ontology
	GmaAffx.28886.1.S1_at	2.62445	0.0129211	NADH-Ubiquinone/plastoquinone (complex I) protein	Glyma01g40960.1	ATP_synthesis_coupled_electron_transport
	GmaAffx.28886.1.A1_at	2.46241	0.0147685	NADH dehydrogenase subunit 2	Glyma01g40960.1	ATP_synthesis_coupled_electron_transport
	GmaAffx.84778.1.S1_at	1.57032	0.000208712	dihydrolipoyl dehydrogenase-like	Glyma07g37050.2	acetyl-CoA_biosynthetic_process_from_pyruvate
	Homone Response / Hormone - 10
	Identification	Log2(FC)	Pvalue	Description	Phytozome	Gene ontology
				Abscisic acid - 1
	Gma.14748.1.S1_s_at	2.3475	0.000483504	Aldehyde oxidase 4-like	Glyma14g04950.1	abscisic_acid_biosynthetic_process
				Auxin - 1
	GmaAffx.56884.1.A1_at	1.96801	2.06095e-05	auxin-induced protein X10A-like	Glyma09g35360.1	response_to_cold response_to_auxin_stimulus
				Brassinosteroid - 2
	Gma.3203.1.S1_at	1.8357	0.000113025	BRASSINOSTEROID INSENSITIVE 1-associated receptor kinase 1-like	Glyma15g05730.1	cell_growth brassinosteroid_mediated_signaling
	Gma.16340.1.S1_at	1.69798	0.000130854	uric acid degradation bifunctional protein TTL-like	Glyma03g22930.2	regulation_of_cell_growth_by_extracellular_stimulus brassinosteroid_mediated_signaling
				Ethylene - 5
	Gma.17785.1.S1_at	2.03716	1.37396e-05	ethylene-responsive transcription factor 4-like	Glyma15g08370.1	response_to_ethylene_stimulus negative_regulation_of_ethylene_mediated_signaling_pathway
	GmaAffx.93175.1.A1_s_at	1.86088	0.000678149	EIN3-binding F-box protein 1-like	Glyma13g23510.1	ubiquitin-dependent_protein_catabolic_process response_to_ethylene_stimulus
	Gma.6009.1.S1_at	1.67754	0.000269068	ethylene-responsive transcription factor 9-like	Glyma06g44430.1	regulation_of_transcription,_DNA-dependent ethylene_mediated_signaling_pathway
	Gma.6380.1.S1_at	1.62988	1.52117e-05	Ethylene-responsive element binding factor 4	Glyma13g30990.1	response_to_ethylene_stimulus
	Gma.16480.1.S1_at	1.5802	2.50258e-05	ethylene-responsive transcription factor 4-like	Glyma06g35710.1	response_to_ethylene_stimulus negative_regulation_of_ethylene_mediated_signaling_pathway
				Gibberellin - 1
	GmaAffx.87970.1.A1_at	1.66597	0.000202987	gibberellin 2-beta-dioxygenase-like	Glyma15g10070.1	response_to_red_or_far_red_light gibberellin_catabolic_process
	Lipid Metabolic Process - 7
	Identification	Log2(FC)	Pvalue	Description	Phytozome	Gene ontology
				Biosynthetic process - 4
	Gma.15635.2.S1_at	2.25057	0.000793627	3-ketoacyl-CoA synthase 6-like	Glyma08g30140.1	response_to_light_stimulus very-long-chain fatty acid metabolic process
	GmaAffx.38558.1.S1_at	1.8716	0.000847114	NADP-dependent malic enzyme-like	Glyma05g35800.1	fatty_acid_biosynthetic_process malate_metabolic_process seed_germination embryonic_development_ending_in_seed_dormancy
	Gma.13969.1.A1_at	1.51892	0.0011556	GDSL esterase/lipase At3g26430-like	Glyma08g13990.1	lipid_metabolic_process
	GmaAffx.142.1.A1_at	1.51545	0.000404338	myristoyl-acyl carrier protein thioesterase, chloroplastic-like	Glyma04g21910.1	fatty_acid_biosynthetic_process
				Catabolic process - 3
	GmaAffx.33527.1.S1_at	2.0933	0.00159102	patatin group A-3-like	Glyma10g35550.1	lipid_metabolic_process metabolic_process
	GmaAffx.8086.1.S1_at	1.55168	0.00680226	Mono-/di-acylglycerol lipase, N-terminal;Lipase, class 3	Glyma07g11780.1	lipid_metabolic_process
	GmaAffx.47083.1.A1_at	1.5263	0.000231938	3-hydroxyisobutyryl-CoA hydrolase-like protein 2, mitochondrial-like	Glyma17g33950.2	fatty_acid_beta-oxidation
	Others - 20
	Identification	Log2(FC)	Pvalue	Description	Phytozome	Gene ontology
	Gma.2713.1.S1_at	2.30763	0.000209202	NADH dehydrogenase [ubiquinone] 1 alpha subcomplex assembly factor 3-like	Glyma03g24270.2	biological_process
	Gma.12322.1.A1_at	2.26474	0.0120138	ndhK protein	Glyma08g05520.1	mitochondrial_electron_transport,_NADH_to_ubiquinone
	GmaAffx.49459.1.A1_at	2.09276	0.00116803	cytochrome P450 86A2-like	Glyma05g37700.1	fatty_acid_metabolic_process
	Gma.7061.1.S1_at	2.07583	4.48174e-05	cytochrome P450 83B1-like	Glyma11g17520.1
	GmaAffx.17263.1.A1_at	2.06813	0.000120712	NAD(P)-binding Rossmann-fold superfamily protein	Glyma07g37120.1	response_to_wounding xylem_and_phloem_pattern_formation
	GmaAffx.45122.1.S1_at	2.05967	0.00127713	cytochrome P450 82C2-like	Glyma16g11370.1
	Gma.634.1.S1_at	1.98866	0.000158333	homeobox protein knotted-1-like 3-like	Glyma06g06890.2	response_to_light_stimulus detection_of_cytokinin_stimulus
	Gma.5578.3.S1_at	1.83113	1.07954e-05	cytochrome P450 98A2-like	Glyma03g27740.2	coumarin_biosynthetic_process flavonoid_biosynthetic_process
	Gma.2885.1.S1_at	1.79714	0.00014443	F-box protein PP2-B10-like	Glyma10g31260.2
	Gma.5529.1.S1_at	1.71033	0.000810475	NAD(P)H dependent 6'-deoxychalcone synthase	Glyma14g00870.1
	GmaAffx.91944.1.S1_s_at	1.65741	0.000577392	NAD(P)H dependent 6'-deoxychalcone synthase	Glyma02g47750.1
	Gma.18006.1.S1_at	1.62768	0.00315079	Homeobox protein knotted-1-like 3-like	Glyma15g24350.1	response_to_light_stimulus detection_of_cytokinin_stimulus
	Gma.15584.2.S1_a_at	1.62206	2.33901e-05	adenylate kinase, chloroplastic-like /// probable adenylate kinase 1, chloroplastic-like	Glyma16g06410.1	anaerobic_respiration nucleobase,_nucleoside,_nucleotide_and_nucleic_acid_metabolic_process nucleotide_metabolic_process
	Gma.10521.1.A1_at	1.62074	0.00172498	cytochrome P450 78A4-like	Glyma05g27970.1
	GmaAffx.91156.1.S1_x_at	1.59211	0.000976495	putative syntaxin-24-like	Glyma14g38890.1	2'-deoxyribonucleotide_metabolic_process
	Gma.7794.1.A1_at	1.58542	0.000466657	F-box protein CPR30-like	Glyma17g01190.1	biological_process
	GmaAffx.91156.1.S1_at	1.58212	0.00159543	putative syntaxin-24-like	Glyma14g38890.1	2'-deoxyribonucleotide_metabolic_process
	Gma.10662.1.S1_at	1.5702	6.29733e-05	cytochrome P450 82A4-like	Glyma19g01840.1
	GmaAffx.87704.2.S1_at	1.5578	2.51893e-05	inositol-tetrakisphosphate 1-kinase 4-like	Glyma11g33950.1	inositol_trisphosphate_metabolic_process
	GmaAffx.64389.1.S1_at	1.53831	8.6527e-05	zinc finger CCCH domain-containing protein 24-like	Glyma11g20660.1	methanol_oxidation acetate_biosynthetic_process_from_carbon_monoxide
	Photosynthesis - 3
	Identification	Log2(FC)	Pvalue	Description	Phytozome	Gene ontology
	Gma.12078.1.S1_at	3.11283	0.000816527	cytochrome b6	Glyma15g12130.1	photosynthesis,_light_reaction
	GmaAffx.14048.1.S1_at	2.89169	0.000484322	photosynthetic electron transfer D	Glyma15g12130.1	photosynthesis,_light_reaction
	GmaAffx.87062.1.S1_at	2.13775	0.022491	Photosystem I assembly protein ycf3-like	Glyma01g41000.1	photosystem_I_assembly
	Protein Modification Process - 13
	Identification	Log2(FC)	Pvalue	Description	Phytozome	Gene ontology
	GmaAffx.41337.1.S1_at	2.57779	0.0103186	Probable NAD(P)H-dependent oxidoreductase 1-like	Glyma04g27670.1	protein_amino_acid_phosphorylation recognition_of_pollen
	GmaAffx.37615.1.S1_at	2.35076	0.000127746	probable serine/threonine-protein kinase NAK-like	Glyma17g06430.1
	Gma.2645.1.S1_at	2.00951	0.00219491	putative E3 ubiquitin-protein ligase RING1a-like	Glyma06g44490.1	biological_process
	Gma.17654.1.S1_at	1.86994	0.000316502	calcium-dependent protein kinase 32-like	Glyma03g29450.1	N-terminal_protein_myristoylation protein_amino_acid_phosphorylation
	GmaAffx.18801.1.S1_at	1.72312	0.00102426	E3 ubiquitin-protein ligase Os03g0188200-like	Glyma13g17620.1
	Gma.5058.1.A1_at	1.65765	0.00237647	probable serine/threonine-protein phosphatase 2A activator 2-like	Glyma11g19110.1	biological_process
	GmaAffx.32459.1.S1_at	1.64909	0.000824542	E3 ubiquitin protein ligase DRIP2-like	Glyma02g15980.1	response_to_water_deprivation
	GmaAffx.91917.1.S1_s_at	1.64395	0.000187611	E3 ubiquitin-protein ligase At3g02290-like	Glyma09g39300.1	N-terminal_protein_myristoylation
	Gma.17439.1.S1_at	1.6418	0.000819962	calcium-dependent protein kinase 3-like	Glyma05g37260.1	N-terminal_protein_myristoylation protein_amino_acid_phosphorylation
	Gma.7898.1.S1_at	1.59104	0.000454226	probable receptor-like protein kinase At5g56460-like	Glyma08g13150.1	N-terminal_protein_myristoylation protein_amino_acid_phosphorylation
	Gma.12102.1.S1_at	1.56064	0.00186794	U-box domain-containing protein 9-like	Glyma08g45980.1	protein_ubiquitination
	GmaAffx.90491.1.A1_s_at	1.52148	0.00254249	probable receptor-like protein kinase At1g67000-like	Glyma09g31430.1	protein_amino_acid_phosphorylation
	Gma.1057.1.S1_at	1.50357	0.000939039	Probable receptor-like protein kinase At1g11050-like	Glyma15g05060.1
	Regulation of transcription / transcription factor - 16
	Identification	Log2(FC)	Pvalue	Description	Phytozome	Gene ontology
	Gma.151.1.S1_at	2.85281	0.000101084	transcription factor bHLH25-like	Glyma15g06680.1	regulation_of_transcription
	GmaAffx.18953.1.S1_at	2.73898	1.52117e-05	NAC domain protein	Glyma05g32850.1	multicellular_organismal_development negative_regulation_of_abscisic_acid_mediated_signaling
	Gma.3229.1.A1_at	2.62166	0.000478597	Myb-related protein Myb4-like	Glyma20g35180.1	response_to_salt_stress regulation_of_transcription,_DNA-dependent response_to_auxin_stimulus
	GmaAffx.57525.3.S1_at	2.49735	0.000658357	myb-related protein Myb4-like	Glyma20g35180.1	response_to_salt_stress regulation_of_transcription,_DNA-dependent response_to_auxin_stimulus
	Gma.14035.1.A1_at	2.25346	8.35828e-05	WRKY14 protein	Glyma11g05650.1	regulation_of_transcription,_DNA-dependent response_to_chitin
	Gma.1670.1.S1_at	2.11743	0.000189574	AT hook motif DNA-binding family protein	Glyma20g35480.1	regulation_of_transcription,_DNA-dependent
	GmaAffx.10636.1.S1_s_at	2.11172	0.000520143	Basic-leucine zipper (bZIP) transcription factor family protein	Glyma14g40580.2	regulation_of_transcription,_DNA-dependent
	GmaAffx.92676.1.S1_at	2.0953	6.49361e-05	Integrase-type DNA-binding superfamily protein	Glyma02g07310.1	regulation_of_transcription,_DNA-dependent
	GmaAffx.5448.1.S1_at	1.90374	0.000434434	NAC domain-containing protein 100-like	Glyma16g04720.1	multicellular_organismal_development
	Gma.12519.1.A1_at	1.79309	3.00963e-05	serine/arginine-rich splicing factor 7-like	Glyma08g39830.3	nuclear_mRNA_splicing,_via_spliceosome
	GmaAffx.93050.1.S1_at	1.72408	0.000604707	Transcription factor bZIP38	Glyma03g27860.1	regulation_of_transcription,_DNA-dependent hyperosmotic_salinity_response
	GmaAffx.59424.1.S1_at	1.70677	1.84831e-05	MYB transcription factor MYB171	Glyma06g20800.1	response_to_salt_stress response_to_auxin_stimulus response_to_ethylene_stimulus response_to_jasmonic_acid_stimulus response_to_salicylic_acid_stimulus regulation_of_transcription response_to_cadmium_ion
	GmaAffx.39034.1.S1_at	1.70455	0.000181559	Acyl-CoA N-acyltransferase with RING/FYVE/PHD-type zinc finger protein	Glyma02g16540.1	regulation_of_transcription,_DNA-dependent
	Gma.10485.1.S1_at	1.65532	8.26014e-05	C2H2-like zinc finger protein	Glyma16g25550.1	regulation_of_transcription
	GmaAffx.90391.1.S1_at	1.55616	0.00127419	Transcription factor bHLH145-like	Glyma14g35810.1
	Gma.11060.1.A1_at	1.54649	0.00216154	bZIP transcription factor bZIP110	Glyma08g12170.1	regulation_of_transcription,_DNA-dependent response_to_sucrose_stimulus
	Resp. to Abiotic Stimulus - 51
	Identification	Log2(FC)	Pvalue	Description	Phytozome	Gene ontology
	Gma.7423.2.S1_a_at	3.17836	5.57764e-05	putative peroxisomal-coenzyme A synthetase-like	Glyma11g31310.1	response_to_cadmium_ion
	Gma.7766.1.S1_at	3.1693	6.03562e-05	17.6 kDa class II heat shock protein	Glyma20g01930.1	response_to_heat
	GmaAffx.92386.1.S1_at	2.74944	0.00041317	heat shock protein 83-like	Glyma09g24410.1	response_to_heat response_to_arsenic defense_response_to_bacterium
	GmaAffx.56241.2.S1_at	2.6657	0.000563161	heat stress transcription factor B-2a-like	Glyma10g38240.1
	Gma.48.1.S1_at	2.50933	3.41855e-05	heat shock protein	Glyma05g00540.1	response_to_heat response_to_high_light_intensity response_to_hydrogen_peroxide protein_unfolding
	GmaAffx.88862.1.A1_at	2.44299	0.000479415	Adenine nucleotide alpha hydrolases-like superfamily protein	Glyma17g08900.1	response_to_stress
	Gma.170.1.S1_at	2.43479	0.000286242	seed maturation protein PM22	Glyma16g03470.1	response_to_desiccation response_to_high_light_intensity response_to_wounding embryonic_development_ending_in_seed_dormancy
	Gma.7423.1.S1_a_at	2.41011	0.000184831	putative peroxisomal-coenzyme A synthetase-like	Glyma11g31310.2	response_to_cadmium_ion
	GmaAffx.43551.1.S1_at	2.39646	0.000456352	epoxide hydrolase 2-like	Glyma17g03130.1
	GmaAffx.30673.1.S1_at	2.34814	0.000191046	scarecrow-like protein 14-like	Glyma11g14670.1	response_to_xenobiotic_stimulus regulation_of_transcription positive_regulation_of_gene-specific_transcription
	GmaAffx.78362.1.S1_at	2.28456	0.000236027	heat shock protein 90-like	Glyma02g47580.1	protein_folding
	GmaAffx.19480.1.A1_at	2.23202	0.000190719	glutathione S-transferase TAU 8	Glyma18g41340.1	response_to_cadmium_ion toxin_catabolic_process
	Gma.8490.1.S1_at	2.18581	0.00074423	thiamin biosynthetic enzyme	Glyma06g42080.1	response_to_DNA_damage_stimulus response_to_cold thiamin_biosynthetic_process oxazole_or_thiazole_biosynthetic_process
	GmaAffx.21211.1.S1_s_at	2.16998	0.000839426	heat shock protein 83-like	Glyma09g24410.1	response_to_heat response_to_arsenic defense_response_to_bacterium
	GmaAffx.69311.1.S1_at	2.13631	4.79252e-05	HSP20-like chaperones superfamily protein	Glyma13g24440.1	response_to_heat response_to_oxidative_stress response_to_high_light_intensity response_to_hydrogen_peroxide
	GmaAffx.89896.1.S1_s_at	2.11845	0.00180758	17.5 kDa class I heat shock protein-like	Glyma06g16490.1	response_to_heat response_to_oxidative_stress response_to_high_light_intensity response_to_hydrogen_peroxide
	Gma.5667.1.S1_a_at	2.10228	4.13825e-05	GroES-like family protein	Glyma20g02110.2	protein_folding
	GmaAffx.90703.1.A1_at	1.99956	0.000171909	Peroxidase 52-like	Glyma06g15030.1	response_to_oxidative_stress
	GmaAffx.74601.1.A1_at	1.99946	8.26014e-05	Heat shock factor protein HSF24-like	Glyma17g20070.1	response_to_heat
	GmaAffx.92234.1.S1_at	1.91725	0.000480233	Thioredoxin reductase 2-like	Glyma11g09350.1	response_to_cadmium_ion
	Gma.6606.1.S1_at	1.91689	0.017935	heat shock protein 90.1	Glyma09g24410.1	response_to_heat response_to_arsenic defense_response_to_bacterium
	GmaAffx.6593.1.S1_at	1.90245	0.000807203	heat shock cognate 70 kDa protein 2-like	Glyma18g52610.1	response_to_cadmium_ion response_to_heat protein_folding response_to_bacterium response_to_high_light_intensity response_to_virus response_to_hydrogen_peroxide
	GmaAffx.57556.1.S1_at	1.87472	0.000227685	putative protein disulfide-isomerase DDB_G0275025-like	Glyma07g18550.2	response_to_heat protein_folding pollen_tube_growth cellular_response_to_heat
	GmaAffx.30065.1.S1_at	1.85295	0.0109807	DNAJ heat shock N-terminal domain-containing protein	Glyma20g00450.1	protein_folding
	Gma.8831.1.S1_at	1.84609	0.000219998	Prohibitin-2-like	Glyma11g11670.2	response_to_stress
	Gma.24.1.S1_at	1.83734	0.00135483	hsp22 (181 AA)	Glyma04g40790.1	response_to_heat response_to_high_light_intensity response_to_hydrogen_peroxide
	GmaAffx.93268.1.S1_s_at	1.80015	0.000395996	17.5 kDa class I heat shock protein-like	Glyma13g24480.1	response_to_heat response_to_oxidative_stress response_to_high_light_intensity response_to_hydrogen_peroxide
	Gma.18078.1.A1_at	1.77175	0.000151136	Integrase-type DNA-binding superfamily protein	Glyma05g32040.1	response_to_osmotic_stress regulation_of_transcription,_DNA-dependent response_to_abscisic_acid_stimulus
	Gma.13046.1.S1_at	1.76326	2.40444e-05	Adenine nucleotide alpha hydrolases-like superfamily protein	Glyma14g39190.1	response_to_stress
	GmaAffx.48466.1.S1_at	1.70119	0.000194645	Probable fructose-bisphosphate aldolase 3, chloroplastic-like	Glyma10g41450.2	response_to_cadmium_ion response_to_oxidative_stress pentose-phosphate_shunt
	Gma.10850.2.S1_at	1.68779	0.000372442	dehydrin COR47-like	Glyma04g01130.1	response_to_cold response_to_desiccation response_to_stress response_to_water response_to_abscisic_acid_stimulus
	Gma.11115.1.S1_s_at	1.67537	0.000912868	heat shock cognate 70 kDa protein-like	Glyma12g06910.1	response_to_cadmium_ion response_to_heat protein_folding response_to_bacterium response_to_high_light_intensity response_to_virus response_to_hydrogen_peroxide
	Gma.2190.1.S1_at	1.66683	0.00151234	alpha-1,4-glucan-protein synthase [UDP-forming]-like	Glyma01g07930.1	response_to_salt_stress plant-type_cell_wall_biogenesis
	Gma.11273.1.S1_s_at	1.66563	0.000904199	pyruvate decarboxylase isozyme 2-like /// pyruvate decarboxylase isozyme 2-like	Glyma18g43460.1	response_to_hypoxia
	GmaAffx.78527.2.S1_s_at	1.64604	0.000741777	FAM10 family protein At4g22670-like /// FAM10 family protein At4g22670-like	Glyma17g14280.1	response_to_cadmium_ion
	Gma.2877.1.S1_at	1.64242	0.000444739	phosphoenolpyruvate carboxylase 2-like	Glyma06g43050.1	response_to_water_deprivation tricarboxylic_acid_cycle
	Gma.9609.1.S1_at	1.63796	0.00198031	ribonucleotide reductase large subunit A	Glyma05g32070.1	response_to_cadmium_ion DNA_replication deoxyribonucleoside_triphosphate_biosynthetic_process
	Gma.15151.2.A1_s_at	1.63107	5.07058e-05	prohibitin-1, mitochondrial-like	Glyma04g16350.2	response_to_stress
	GmaAffx.93382.1.S1_at	1.61984	0.00142549	dehydrin COR47-like	Glyma04g01130.1	response_to_cold response_to_desiccation response_to_stress response_to_water response_to_abscisic_acid_stimulus
	GmaAffx.54476.1.S1_at	1.61332	0.000235373	DNAJ heat shock N-terminal domain-containing protein	Glyma07g38210.1	protein_folding
	GmaAffx.36069.1.S1_at	1.60246	0.00680635	molybdopterin biosynthesis protein CNX2-like	Glyma08g16780.1	Mo-molybdopterin_cofactor_biosynthetic_process
	Gma.3937.1.S1_at	1.57859	3.81111e-05	thioredoxin domain-containing protein 9 homolog	Glyma10g40590.1
	GmaAffx.91687.1.A1_s_at	1.568	0.00271554	probable nucleoredoxin 1-like	Glyma08g39390.1	response_to_cadmium_ion
	Gma.10446.1.S1_at	1.56109	0.00105337	Chaperone DnaJ-domain superfamily protein	Glyma20g01690.1	protein_folding
	GmaAffx.92468.1.S1_at	1.56068	5.23415e-06	probable protein phosphatase 2C 6-like	Glyma17g06030.1	protein_amino_acid_dephosphorylation
	GmaAffx.4358.1.A1_at	1.54054	2.09366e-05	polyadenylate-binding protein, cytoplasmic and nuclear-like	Glyma06g33960.1
	Gma.6393.1.S1_at	1.53566	0.00233476	PP2A regulatory subunit TAP46-like	Glyma06g13500.1	response_to_cold
	GmaAffx.28933.1.A1_at	1.53102	0.000288042	heat stress transcription factor A-6b-like	Glyma19g34210.1	regulation_of_transcription,_DNA-dependent
	GmaAffx.92336.1.S1_at	1.53033	0.000302272	Epoxide hydrolase 2-like	Glyma19g39950.1
	GmaAffx.92859.1.S1_at	1.52053	0.00790618	T-complex protein 1 subunit eta-like	Glyma02g44080.1	response_to_cadmium_ion
	Gma.2903.1.S1_at	1.50002	0.00068142	chaperonin CPN60-2, mitochondrial-like	Glyma20g19980.1	response_to_cadmium_ion response_to_heat mitochondrion_organization chaperone-mediated_protein_complex_assembly
	Signaling - 9
	Identification	Log2(FC)	Pvalue	Description	Phytozome	Gene ontology
	Gma.5220.1.A1_at	2.08668	0.000259254	mitochondrial import receptor subunit TOM40 homolog 1-like	Glyma05g34360.3	anion_transport protein_targeting_to_mitochondrion
	Gma.4087.1.S1_s_at	1.95301	0.00116476	protein-tyrosine-phosphatase IBR5-like	Glyma02g43410.1	protein_kinase_cascade response_to_abscisic_acid_stimulus response_to_auxin_stimulus negative_regulation_of_MAP_kinase_activity
	GmaAffx.82079.1.S1_at	1.91779	0.0066423	translocase of chloroplast 159, chloroplastic-like	Glyma08g13100.1	protein_targeting_to_chloroplast
	GmaAffx.78929.1.A1_at	1.68238	0.000138378	Probable LRR receptor-like serine/threonine-protein kinase At2g24230-like	Glyma15g09050.1	transmembrane_receptor_protein_tyrosine_kinase_signaling_pathway embryonic_development_ending_in_seed_dormancy
	Gma.5228.1.S1_at	1.65682	0.000219343	mitochondrial import receptor subunit TOM22 homolog 2-like	Glyma10g04590.1	protein_targeting_to_mitochondrion
	GmaAffx.35669.1.A1_at	1.61988	0.00135008	diacylglycerol kinase 1-like	Glyma05g00570.1	activation_of_protein_kinase_C_activity
	GmaAffx.18610.1.S1_at	1.61069	0.000420695	receptor-like protein kinase precusor-like protein	Glyma16g03900.1	protein_amino_acid_phosphorylation recognition_of_pollen
	GmaAffx.46238.1.S1_at	1.59995	9.32332e-06	Phox (PX) domain-containing protein	Glyma13g44340.1	intracellular_signaling_cascade
	Gma.7171.1.A1_at	1.59862	0.00370218	translocase of chloroplast 159, chloroplastic-like	Glyma08g13100.1	protein_targeting_to_chloroplast
	Structural - 20
	Identification	Log2(FC)	Pvalue	Description	Phytozome	Gene ontology
	GmaAffx.85116.1.S1_at	2.64756	0.00130756	Histone superfamily protein	Glyma15g32270.1	nucleosome_assembly
	GmaAffx.12928.1.S1_at	2.27192	0.000375223	Histone superfamily protein	Glyma18g50120.1	nucleosome_assembly
	Gma.15760.1.S1_at	2.10052	3.1732e-05	histone H3.2-like	Glyma11g13940.1	nucleosome_assembly
	GmaAffx.30142.1.S1_at	1.94391	0.00696665	30S ribosomal protein S15, chloroplastic-like	Glyma18g32230.1	photosynthesis
	GmaAffx.3546.1.S1_at	1.9011	1.52117e-05	ribosome biogenesis protein BMS1 homolog	Glyma11g13340.1	ribosome_biogenesis
	GmaAffx.85041.1.S1_at	1.88591	0.000124638	probable histone H2B.1-like	Glyma13g39590.1	nucleosome_assembly
	Gma.15765.1.A1_at	1.81849	4.79252e-05	histone H2B.3-like	Glyma12g30300.1	nucleosome_assembly
	Gma.10707.1.S1_at	1.78559	0.000701048	histone H2A 12	Glyma13g40940.1	nucleosome_assembly
	Gma.12389.1.S1_at	1.72465	0.00444215	30S ribosomal protein S2	Glyma03g03680.1	translation
	Gma.13469.1.A1_at	1.67702	0.00958029	structural maintenance of chromosome 3	Glyma03g22090.1	chromosome_segregation
	GmaAffx.81459.1.S1_at	1.63478	0.000319937	60S ribosomal protein L26-1-like	Glyma13g31650.1	response_to_cold translation
	Gma.5909.1.S1_at	1.62499	0.000376368	histone H4-like	Glyma13g21050.1	nucleosome_assembly
	GmaAffx.82767.1.S1_at	1.608	0.0056694	ribosome biogenesis protein BOP1 homolog	Glyma12g28910.2	rRNA_processing
	Gma.14553.1.S1_at	1.59069	0.00174248	kinesin-like protein KIF2A-like	Glyma07g00730.1	microtubule-based_movement
	Gma.3328.1.S1_at	1.56818	0.000285752	ribosome-associated protein p40	Glyma07g04890.1	translation mature_ribosome_assembly
	Gma.602.1.S1_at	1.55657	0.0228665	60S ribosomal protein L4-1-like	Glyma03g33460.1	translation
	GmaAffx.50307.1.S1_s_at	1.52773	0.00170012	Tubulin alpha-3 chain-like	Glyma11g10700.1
	GmaAffx.80323.2.S1_at	1.52427	8.93076e-05	ribosomal RNA large subunit methyltransferase N-like	Glyma14g07450.1
	GmaAffx.63464.1.S1_at	1.51232	0.00771006	protein WAX2-like	Glyma17g07670.3	wax_biosynthetic_process cuticle_development
	Gma.983.2.S1_at	1.5073	0.000397632	histone deacetylase 19-like	Glyma11g00220.5	histone_acetylation histone_deacetylation
	Translation - 4
	Identification	Log2(FC)	Pvalue	Description	Phytozome	Gene ontology
	GmaAffx.80255.1.S1_at	2.09031	0.0030363	Ribosomal protein S16	Glyma15g39770.1	cytokinin_biosynthetic_process stem_cell_maintenance regulation_of_meristem_organization carpel_development
	Gma.14251.1.S1_at	1.71519	8.30921e-05	Ribosomal protein S16 family protein	Glyma15g18610.1	translation ribosome_biogenesis
	GmaAffx.21600.1.A1_at	1.5516	0.000628425	putative ribosomal RNA methyltransferase NOP2-like	Glyma18g08310.1
	GmaAffx.3983.1.A1_s_at	1.52433	1.57024e-05	eukaryotic translation initiation factor 3 subunit A-like	Glyma19g35660.1	translational_initiation
	Transport - 12
	Identification	Log2(FC)	Pvalue	Description	Phytozome	Gene ontology
	Gma.4331.4.S1_at	3.5173	7.73672e-05	non-specific lipid-transfer protein-like protein At2g13820-like	Glyma20g10310.1	lipid_transport
	Gma.12612.1.S1_at	1.98672	3.68026e-05	nuclear transport factor 2-like	Glyma18g00860.1	nucleocytoplasmic_transport protein_import_into_nucleus
	Gma.79.1.S1_x_at	1.88287	0.000430836	repetitive proline-rich protein	Glyma09g12260.1	lipid_transport
	Gma.520.1.S1_at	1.86487	2.63343e-05	small GTP-binding protein	Glyma05g31020.2	protein_transport small_GTPase_mediated_signal_transduction
	GmaAffx.87437.1.S1_at	1.76058	0.000427074	bidirectional sugar transporter SWEET6b-like	Glyma19g01280.1	biological_process
	Gma.8603.1.S1_at	1.74713	0.000190719	SNARE-like superfamily protein	Glyma11g26250.3	ER_to_Golgi_vesicle-mediated_transport transport
	GmaAffx.59629.1.S1_at	1.7021	1.63567e-06	organic cation transporter protein-like	Glyma13g36070.1	transport
	GmaAffx.51373.1.S1_at	1.67374	2.94421e-05	Nucleoporin, Nup133/Nup155-like	Glyma14g01160.1	nucleocytoplasmic_transport RNA_transport
	Gma.5978.1.S1_at	1.66533	0.000164385	mitochondrial outer membrane protein porin of 34 kDa-like	Glyma17g35400.1	anion_transport
	GmaAffx.92409.1.S1_s_at	1.66078	0.000355595	sucrose transporter	Glyma10g36200.1	phloem_loading
	Gma.6552.1.S1_at	1.56396	0.000371461	metal transporter Nramp5-like	Glyma06g12190.1	cellular_metal_ion_homeostasis metal_ion_transport
	GmaAffx.11500.1.S1_at	1.50427	0.000556128	tonoplast dicarboxylate transporter-like	Glyma07g39580.1	dicarboxylic_acid_transport malate_transport sodium_ion_transport regulation_of_intracellular_pH
	GO uncharacterized - 17
	Identification	Log2(FC)	Pvalue	Description	Phytozome	Gene ontology
	Gma.7183.1.A1_at	2.31245	2.12637e-05	RING/U-box superfamily protein	Glyma03g08250.2
	Gma.8242.1.S1_at	2.15374	0.000184831	Transducin/WD40 repeat-like superfamily protein	Glyma15g23160.1
	GmaAffx.21492.1.A1_at	2.07094	0.00284541	ATP/GTP-binding protein family	Glyma01g06170.1
	GmaAffx.45454.1.S1_at	2.02131	0.000413498	Transducin/WD40 repeat-like superfamily protein	Glyma09g33060.1
	Gma.1976.1.S1_s_at	1.84085	0.000805568	ARM REPEAT PROTEIN INTERACTING WITH ABF2-like	Glyma20g28160.1
	Gma.4127.1.S1_at	1.79027	0.000368517	RING/U-box superfamily protein	Glyma17g07580.1
	GmaAffx.43781.1.A1_at	1.74739	9.79767e-05	methyltransferases	Glyma01g31900.1
	GmaAffx.42931.1.S1_at	1.6873	7.22966e-05	PLAC8 family protein	Glyma11g35810.1
	GmaAffx.35625.1.S1_at	1.65327	0.00214633	putative DEAD-box ATP-dependent RNA helicase 29-like	Glyma03g00350.1
	GmaAffx.88173.1.S1_at	1.63326	0.000498062	sodium/calcium exchanger family protein / calcium-binding EF hand family protein	Glyma13g34720.1
	Gma.7159.1.A1_at	1.61268	0.000523415	secologanin synthase-like	Glyma13g35230.1
	Gma.12351.1.S1_s_at	1.55284	3.48398e-05	heterogeneous nuclear ribonucleoprotein D-like	Glyma17g08630.1
	Gma.1011.1.A1_at	1.53754	0.00287044	structural maintenance of chromosomes protein 1A-like	Glyma10g04300.2
	GmaAffx.16198.1.A1_at	1.53505	0.00667157	hydroxyproline-rich glycoprotein family protein	Glyma13g33140.1
	GmaAffx.73763.1.S1_at	1.53458	0.00539853	cobalt ion binding	Glyma13g34670.1
	GmaAffx.77170.1.S1_at	1.50218	0.00229337	WD repeat-containing protein 55-like	Glyma10g26240.3
	(B) WT(-1.7)23d-WTIrri-specific up-regulated genes in comparison with 35S::BiP-4(-1.6)25d-35S::BiP-4irrigated
	Amino Acid Process - 3
	Identification	Log2(FC)	Pvalue	Description	Phytozome	Gene ontology
				Biosynthetic process - 1
	GmaAffx.24368.1.A1_at	1.85311	0.000187611	arogenate dehydratase 6	Glyma12g30660.1	L-phenylalanine_biosynthetic_process
				Catabolic process - 2
	GmaAffx.46103.1.S1_at	1.95156	0.000333023	Aldolase superfamily protein	Glyma14g04110.1	leucine_metabolic_process
	Gma.6440.1.S1_at	1.54641	0.00102458	thiamin pyrophosphokinase 2	Glyma19g39770.1	thiamin_metabolic_process
	Biological Process - 91
	Identification	Log2(FC)	Pvalue	Description	Phytozome	Gene ontology
	Gma.4521.1.A1_at	3.03164	9.81402e-07	S-adenosyl-L-methionine-dependent methyltransferases superfamily protein	Glyma12g33470.1	biological_process
	GmaAffx.20260.1.S1_at	2.91555	8.96348e-05	AMP-dependent synthetase and ligase family protein	Glyma02g04790.1	metabolic_process
	GmaAffx.69905.1.A1_at	2.90399	8.01479e-05	Putative lysine decarboxylase family protein	Glyma02g35770.1	metabolic_process
	GmaAffx.67609.1.S1_at	2.81724	8.01479e-06	NOP56-like pre RNA processing ribonucleoprotein	Glyma12g04400.1	biological_process
	Gma.1159.1.S1_at	2.81317	3.82747e-05	Uncharacterised protein family (UPF0497)	Glyma13g01100.2	biological_process
	GmaAffx.64255.1.A1_at	2.75983	0.000273321	glycerol-3-phosphate acyltransferase 6	Glyma01g27900.1	metabolic_process
	GmaAffx.89723.1.S1_at	2.70637	1.42303e-05	purple acid phosphatase 29	Glyma16g01860.1	0
	Gma.1902.1.A1_at	2.66766	1.7011e-05	Late embryogenesis abundant (LEA) hydroxyproline-rich glycoprotein family	Glyma06g14160.1	biological_process
	GmaAffx.13315.1.S1_at	2.63306	9.87945e-05	Core-2/I-branching beta-1,6-N-acetylglucosaminyltransferase family protein	Glyma09g00910.1	biological_process
	Gma.789.1.S1_at	2.62278	0.00105468	Core-2/I-branching beta-1,6-N-acetylglucosaminyltransferase family protein	Glyma10g41840.1	biological_process
	GmaAffx.80630.1.S1_at	2.59872	0.00110473	LOB domain-containing protein 41	Glyma07g10180.1	biological_process
	Gma.2378.1.S1_at	2.59844	2.45351e-05	Mitochondrial glycoprotein family protein	Glyma02g41840.1	biological_process
	Gma.7013.4.S1_x_at	2.59557	1.53753e-05	Uncharacterised protein family (UPF0041)	Glyma19g25070.1	biological_process
	GmaAffx.89723.1.S1_x_at	2.587	2.06095e-05	purple acid phosphatase 29	Glyma16g01860.1	0
	Gma.7013.4.S1_a_at	2.58658	0.000112043	Uncharacterised protein family (UPF0041)	Glyma19g25070.1	biological_process
	GmaAffx.93030.1.S1_s_at	2.51845	0.0012876	NAD(P)-binding Rossmann-fold superfamily protein	Glyma16g04630.1	metabolic_process
	GmaAffx.47497.1.S1_at	2.44296	2.02823e-05	putative mitochondrial RNA helicase 2	Glyma14g03760.1	0
	Gma.2961.1.S1_at	2.42218	0.000233083	UDP-glucosyl transferase 85A2	Glyma08g19000.1	metabolic_process
	Gma.14515.3.S1_at	2.41447	0.00022834		Glyma05g13330.1	biological_process
	Gma.2378.1.S1_a_at	2.39079	6.05198e-06	Mitochondrial glycoprotein family protein	Glyma02g41840.2	biological_process
	Gma.1008.1.A1_at	2.31821	0.000215254	SPX domain gene 2	Glyma04g19450.1	biological_process
	Gma.8240.1.S1_at	2.26832	0.00137445	senescence-related gene 1	Glyma01g06820.1	flavonoid_biosynthetic_process organ_senescence
	Gma.10523.1.A1_at	2.23715	0.000570522	Protein of unknown function (DUF1262)	Glyma02g14260.1	biological_process
	GmaAffx.8099.1.S1_at	2.17119	0.000565451	LOB domain-containing protein 1	Glyma20g31780.1	biological_process
	Gma.13212.1.S1_at	2.16708	0.000110898	Transducin family protein / WD-40 repeat family protein	Glyma05g28040.2	biological_process
	Gma.7088.1.S1_at	2.0836	9.32332e-06	ankyrin repeat family protein	Glyma19g35900.1	0
	GmaAffx.78443.1.S1_at	2.07827	0.00836842	UDP-glucosyl transferase 88A1	Glyma16g29330.1	metabolic_process
	Gma.7713.1.S1_at	2.06543	0.000365245	Protein of unknown function (DUF1637)	Glyma13g05230.1	biological_process
	GmaAffx.78815.1.S1_at	2.06382	0.000589496	Calcium-binding EF-hand family protein	Glyma16g19190.1	biological_process
	Gma.5465.3.S1_at	2.06173	0.000708082	BTB/POZ domain-containing protein	Glyma12g04770.1	biological_process
	Gma.1601.1.S1_at	2.05161	0.000676186	acyl activating enzyme 5	Glyma14g38920.1	metabolic_process
	GmaAffx.29366.1.A1_at	2.02938	0.000194645	Predicted AT-hook DNA-binding family protein	Glyma03g39090.1	biological_process
	Gma.6458.1.S1_at	1.97953	0.000107464	SBP (S-ribonuclease binding protein) family protein	Glyma11g04240.1	biological_process
	GmaAffx.90447.1.S1_at	1.97373	0.000617466	hydroxyproline-rich glycoprotein family protein	Glyma19g28500.2	biological_process
	Gma.2258.2.S1_at	1.95906	0.000130199	homolog of nucleolar protein NOP56	Glyma05g03150.1	0
	Gma.2378.2.S1_at	1.95768	8.4237e-05	Mitochondrial glycoprotein family protein	Glyma14g07130.1	biological_process
	Gma.6618.1.S1_at	1.94847	0.00381487	S-adenosyl-L-methionine-dependent methyltransferases superfamily protein	Glyma08g03980.1	biological_process
	GmaAffx.4891.1.A1_at	1.94587	0.000131835	GTP-binding family protein	Glyma10g24060.1	biological_process
	Gma.2304.1.S1_at	1.93905	7.19695e-06	serine-rich protein-related	Glyma09g12100.1	biological_process
	Gma.15368.1.S1_at	1.93713	0.00049659	ARM repeat superfamily protein	Glyma17g05190.1	biological_process
	GmaAffx.48948.1.A1_at	1.93437	2.46986e-05	NOP56-like pre RNA processing ribonucleoprotein	Glyma12g04400.2	biological_process
	Gma.1728.1.S1_at	1.92884	0.000659502	GRF zinc finger / Zinc knuckle protein	Glyma19g27980.1	biological_process
	GmaAffx.48979.1.S1_at	1.91822	0.000368189	Protein of unknown function (DUF300)	Glyma13g31920.2	biological_process
	Gma.6921.1.S1_at	1.88455	3.50034e-05	PEBP (phosphatidylethanolamine-binding protein) family protein	Glyma05g34030.1	biological_process
	Gma.12187.1.A1_s_at	1.85715	7.16424e-05	ALWAYS EARLY 4	Glyma11g33670.1	biological_process
	GmaAffx.75942.1.S1_at	1.84631	3.87654e-05	RNA-binding KH domain-containing protein	Glyma01g02640.2	biological_process
	Gma.7703.1.S1_at	1.83474	0.000155389	BTB/POZ domain-containing protein	Glyma08g12550.1	potassium_ion_transport
	Gma.5465.3.S1_a_at	1.82608	0.000705465	BTB/POZ domain-containing protein	Glyma12g04770.1	biological_process
	GmaAffx.78443.1.S1_x_at	1.81589	0.00544826	UDP-glucosyl transferase 88A1	Glyma16g29330.1	metabolic_process
	Gma.10717.1.S1_a_at	1.80957	0.00160328	Uncharacterised protein family (UPF0497)	Glyma07g38110.2	biological_process
	GmaAffx.71999.1.S1_at	1.768	0.000937239	UDP-glucosyl transferase 78D2	Glyma08g07130.1	metabolic_process
	GmaAffx.57755.1.S1_at	1.74378	6.73896e-05	NOP56-like pre RNA processing ribonucleoprotein	Glyma11g12200.1	biological_process
	GmaAffx.43594.1.A1_at	1.74367	0.000359848	UDP-glucosyl transferase 73C1	Glyma03g34420.1	flavonol_biosynthetic_process
	GmaAffx.61472.1.A1_at	1.74158	0.000208875	Pentatricopeptide repeat (PPR) superfamily protein	Glyma17g07990.1	biological_process
	Gma.5465.1.S1_at	1.71456	0.000160132	BTB/POZ domain-containing protein	Glyma11g12560.1	biological_process
	GmaAffx.89548.1.S1_s_at	1.71233	0.00304317	Domain of unknown function (DUF298)	Glyma13g22360.1	biological_process
	GmaAffx.56426.1.S1_at	1.71062	0.000134125	UDP-glucosyl transferase 88A1	Glyma16g29330.1	metabolic_process
	GmaAffx.84246.2.S1_at	1.69972	0.00017518	ARM repeat superfamily protein	Glyma06g08800.1	biological_process
	Gma.7978.1.A1_at	1.69741	4.48174e-05	D111/G-patch domain-containing protein	Glyma13g22490.1	biological_process
	GmaAffx.64892.1.S1_at	1.69621	0.000749628	Protein of unknown function (DUF1677)	Glyma14g12630.1	biological_process
	Gma.12013.2.S1_at	1.69011	7.73672e-05	enoyl-CoA hydratase/isomerase A	Glyma17g03760.1	metabolic_process
	GmaAffx.93607.1.S1_s_at	1.671	0.000477943	EXORDIUM like 2	Glyma08g07590.1	biological_process
	GmaAffx.72797.1.S1_s_at	1.64903	1.29218e-05	Cleavage and polyadenylation specificity factor (CPSF) A subunit protein	Glyma10g43750.1	biological_process
	Gma.12741.1.A1_at	1.64475	2.66614e-05	Cyclase family protein	Glyma10g40970.1	biological_process
	Gma.17362.1.S1_at	1.63135	0.000413498	BTB/POZ domain with WD40/YVTN repeat-like protein	Glyma02g36470.1	potassium_ion_transport
	Gma.16469.1.S1_s_at	1.62523	0.000290332	RNA-binding (RRM/RBD/RNP motifs) family protein	Glyma09g33960.1	biological_process
	Gma.5491.2.S1_at	1.60768	0.000182214	NAD(P)-binding Rossmann-fold superfamily protein	Glyma09g33820.2	lignin_biosynthetic_process
	GmaAffx.11166.1.S1_at	1.60544	0.000910251	MAK16 protein-related	Glyma06g43930.1	biological_process
	Gma.8324.2.S1_at	1.60446	0.000156534		Glyma09g33210.1	biological_process
	GmaAffx.72198.1.A1_at	1.59238	0.00633234	UDP-glucosyl transferase 85A3	Glyma15g37520.1	metabolic_process
	Gma.2340.2.S1_at	1.58795	0.00303204	P-loop containing nucleoside triphosphate hydrolases superfamily protein	Glyma17g13230.1	0
	Gma.16905.1.S1_at	1.58287	0.000328279	P-loop containing nucleoside triphosphate hydrolases superfamily protein	Glyma12g10130.1	biological_process
	Gma.12607.1.A1_at	1.58096	0.00388341		Glyma08g45860.2	biological_process
	GmaAffx.495.1.S1_at	1.57499	0.000302926	MA3 domain-containing protein	Glyma17g13570.1	biological_process
	GmaAffx.11185.2.A1_at	1.57068	0.000213455	RNA-binding protein 1	Glyma06g05150.1	biological_process
	Gma.5442.1.S1_at	1.55036	0.000153589	Transducin family protein / WD-40 repeat family protein	Glyma14g09940.1	biological_process
	Gma.10717.2.S1_s_at	1.54422	0.0111818	Uncharacterised protein family (UPF0497)	Glyma17g02600.2	biological_process
	Gma.400.2.S1_a_at	1.54373	0.00552971	Fes1A	Glyma03g17870.2	biological_process
	GmaAffx.6562.1.S1_at	1.54312	0.00618578	Histone superfamily protein	Glyma04g37800.1	biological_process
	Gma.17022.1.S1_at	1.54273	0.000532084	GRAM domain-containing protein / ABA-responsive protein-related	Glyma20g23520.1	biological_process
	Gma.3990.1.S1_at	1.5335	0.00143301	signal responsive 1	Glyma05g31190.1	response_to_biotic_stimulus
	GmaAffx.63601.1.S1_at	1.52657	0.00133438	Galactose oxidase/kelch repeat superfamily protein	Glyma04g36770.1	biological_process
	GmaAffx.25607.1.A1_at	1.52632	0.00204573	myb domain protein 12	Glyma02g01740.1	flavonoid_biosynthetic_process regulation_of_transcription,_DNA-dependent
	GmaAffx.59182.1.S1_at	1.5257	0.000185812	Trm112p-like protein	Glyma10g36240.1	biological_process
	Gma.3990.1.S1_s_at	1.52514	0.0084924	signal responsive 1	Glyma08g14370.1	biological_process
	Gma.4686.1.S1_at	1.52509	0.001108	NAD(P)-binding Rossmann-fold superfamily protein	Glyma03g41740.1	negative_regulation_of_flavonoid_biosynthetic_process
	GmaAffx.77266.1.S1_at	1.52325	0.0024998		Glyma07g07730.1	biological_process
	GmaAffx.75390.1.S1_at	1.52197	0.000109099	DNAse I-like superfamily protein	Glyma10g36550.1	biological_process
	GmaAffx.90954.1.S1_x_at	1.52033	0.0156336	UDP-D-glucuronate 4-epimerase 1	Glyma02g37020.1	nucleotide-sugar_metabolic_process
	Gma.2258.2.S1_a_at	1.50651	0.00158104	homolog of nucleolar protein NOP56	Glyma05g03150.1	0
	Gma.1281.1.S1_at	1.50468	0.000184994	Calcium-binding EF-hand family protein	Glyma15g30610.1	biological_process
	Carboh. Met. process - 6
	Identification	Log2(FC)	Pvalue	Description	Phytozome	Gene ontology
				Biosynthetic process - 5
	Gma.8565.1.S1_at	2.03465	0.000343327	xyloglucan endotransglycosylase 6	Glyma13g00280.1	carbohydrate_metabolic_process glucan_metabolic_process
	Gma.7533.2.A1_s_at	1.64204	0.000208057	UDP-Glycosyltransferase / trehalose-phosphatase family protein	Glyma02g09480.1	trehalose_biosynthetic_process
	GmaAffx.91723.1.S1_at	1.63433	0.000240607	glucose-6-phosphate dehydrogenase 6	Glyma16g06850.3	glucose_metabolic_process pentose-phosphate_shunt,_oxidative_branch
	Gma.17476.2.S1_at	1.55703	0.000247804	Aldolase superfamily protein	Glyma14g36850.1	response_to_salt_stress response_to_cadmium_ion pentose-phosphate_shunt
	Gma.3697.1.S1_at	1.54253	0.00052276	galacturonic acid kinase	Glyma05g36350.1	colanic_acid_biosynthetic_process galactose_metabolic_process lactose_catabolic_process metabolic_process phosphorylation lactose_catabolic_process_via_UDP-galactose carbohydrate_phosphorylation
				Catabolic process - 1
	Gma.5013.2.S1_at	1.72146	0.000413498	plasmodesmata callose-binding protein 3	Glyma01g07100.1	biological_process
	Catabolic process - 3
	Identification	Log2(FC)	Pvalue	Description	Phytozome	Gene ontology
	GmaAffx.52391.1.S1_at	2.00977	0.000891113	peptidoglycan-binding LysM domain-containing protein	Glyma09g27320.1	cell_wall_catabolic_process
	GmaAffx.86415.1.S1_at	1.87155	0.000384546	ubiquitin-conjugating enzyme 32	Glyma09g04090.1	ubiquitin-dependent_protein_catabolic_process
	GmaAffx.83429.1.A1_at	1.63979	0.000164385	Proteasome component (PCI) domain protein	Glyma18g48710.1	photomorphogenesis signalosome_assembly cullin_deneddylation
	Cell death/Proteolysis/Senescence - 6
	Identification	Log2(FC)	Pvalue	Description	Phytozome	Gene ontology
	Gma.5129.1.S1_at	2.10384	0.000190065	FAD/NAD(P)-binding oxidoreductase family protein	Glyma11g18320.1	0
	GmaAffx.88529.1.S1_at	1.997	7.27873e-05	Ubiquitin-like superfamily protein	Glyma15g11510.1	autophagy
	GmaAffx.75894.1.A1_at	1.72447	6.93524e-05	subtilisin-like serine protease 2	Glyma12g03570.1	proteolysis plant-type_cell_wall_modification
	Gma.18054.1.S1_at	1.72071	0.00092628	DCD (Development and Cell Death) domain protein	Glyma20g16100.1	0
	GmaAffx.1441.1.S1_at	1.61833	0.000278391	Eukaryotic aspartyl protease family protein	Glyma07g06100.1	proteolysis
	Gma.11023.2.S1_a_at	1.50361	0.00442662	Eukaryotic aspartyl protease family protein	Glyma01g36770.4	proteolysis
	Defense / Response to Biotic stimulus - 4
	Identification	Log2(FC)	Pvalue	Description	Phytozome	Gene ontology
	Gma.4332.1.S1_at	2.88342	0.000214764	Disease resistance-responsive (dirigent-like protein) family protein	Glyma19g33310.1	defense_response
	Gma.16434.1.S1_at	1.89574	0.000464858	ADR1-like 1	Glyma17g36400.1	GO:0006952
	GmaAffx.89999.1.S1_x_at	1.67598	0.000145084	MLP-like protein 423	Glyma07g37280.1	defense_response response_to_biotic_stimulus
	GmaAffx.84858.1.S1_at	1.60652	8.19471e-05	ADR1-like 1	Glyma17g36420.1	GO:0006952
	Developement - 9
	Identification	Log2(FC)	Pvalue	Description	Phytozome	Gene ontology
	GmaAffx.75312.1.A1_at	2.50315	0.000206912	FtsJ-like methyltransferase family protein	Glyma11g12430.1	rRNA_processing
	Gma.4044.1.S1_at	2.38373	0.000647726	pescadillo-related	Glyma03g39460.2	cell_proliferation
	GmaAffx.32646.1.S1_at	1.79049	0.000131508	C2H2-type zinc finger family protein	Glyma08g16390.1	pollen_tube_growth regulation_of_transcription
	Gma.7008.1.S1_at	1.76732	0.00132293	Ribosomal RNA adenine dimethylase family protein	Glyma13g18570.1	rRNA_modification
	Gma.16933.2.S1_at	1.75129	7.19695e-06	Nucleotide-diphospho-sugar transferases superfamily protein	Glyma16g16280.1	fruit_development xylem_and_phloem_pattern_formation shoot_development glucuronoxylan_biosynthetic_process
	Gma.1380.1.S1_at	1.73358	0.000148355	hydroxycinnamoyl-CoA shikimate/quinate hydroxycinnamoyl transferase	Glyma13g44830.1	lignin_biosynthetic_process positive_regulation_of_flavonoid_biosynthetic_process auxin_homeostasis
	Gma.9330.1.S1_at	1.62752	0.00116149	Small nuclear ribonucleoprotein family protein	Glyma19g39780.1	embryonic_development_ending_in_seed_dormancy
	GmaAffx.60003.1.S1_at	1.57642	2.94421e-05	IKI3 family protein	Glyma10g43570.1	cell_proliferation organ_growth
	Gma.1758.1.S1_at	1.50057	0.00587255	HXXXD-type acyl-transferase family protein	Glyma09g24900.1	embryonic_development_ending_in_seed_dormancy
	DNA/RNA Nucleus - 12
	Identification	Log2(FC)	Pvalue	Description	Phytozome	Gene ontology
	GmaAffx.31232.1.A1_at	2.77129	0.000161768	CCAAT-binding factor	Glyma16g01450.1	GO:0010197
	Gma.18058.2.A1_at	2.43246	0.000411044	fibrillarin 2	Glyma04g37770.1	RNA_methylation rRNA_processing
	GmaAffx.1301.45.S1_at	2.25726	2.73157e-05	homologue of NAP57	Glyma08g18860.1	tRNA_pseudouridine_synthesis
	GmaAffx.62063.1.S1_at	2.22825	0.000538463	ubiquitin-specific protease 12	Glyma14g04890.1	DNA_topological_change ubiquitin-dependent_protein_catabolic_process
	Gma.15083.1.S1_at	2.13663	0.000134779	S-adenosyl-L-methionine-dependent methyltransferases superfamily protein	Glyma08g14220.1	0
	GmaAffx.83895.1.S1_at	1.91521	3.38584e-05	DNA binding;DNA-directed RNA polymerases	Glyma15g17850.2	transcription
	Gma.16354.1.A1_at	1.70501	0.000537809	modifier of snc1,4	Glyma08g05590.4	defense_response_signaling_pathway,_resistance_gene-dependent defense_response_signaling_pathway,_resistance_gene-independent defense_response_to_fungus
	GmaAffx.58829.1.S1_at	1.67097	0.000636439	RNA polymerase I subunit 43	Glyma18g08360.1	transcription
	GmaAffx.73048.1.S1_at	1.56352	0.0103975	replication protein A 1A	Glyma15g19090.1	DNA_replication
	Gma.5957.1.S1_at	1.52019	0.000212964	PRP38 family protein	Glyma02g40900.1	RNA_processing response_to_salt_stress
	Gma.3610.2.S1_at	1.50679	6.54268e-06	Small nuclear ribonucleoprotein family protein	Glyma18g52210.1	mRNA_metabolic_process
	GmaAffx.27133.1.A1_at	1.50577	0.000966191	RNA-binding KH domain-containing protein	Glyma18g08100.1	0
	Energy - 4
	Identification	Log2(FC)	Pvalue	Description	Phytozome	Gene ontology
	GmaAffx.28886.1.S1_at	2.62445	0.0129211	NADH-Ubiquinone/plastoquinone (complex I) protein	Glyma01g40960.1	ATP_synthesis_coupled_electron_transport
	GmaAffx.28886.1.A1_at	2.46241	0.0147685	NADH-Ubiquinone/plastoquinone (complex I) protein	Glyma01g40960.1	ATP_synthesis_coupled_electron_transport
	Gma.1685.1.S1_at	1.62615	1.65203e-05	Aldolase-type TIM barrel family protein	Glyma08g17490.1	GMP_biosynthetic_process
	GmaAffx.84778.1.S1_at	1.57032	0.000208712	lipoamide dehydrogenase 1	Glyma07g37050.2	acetyl-CoA_biosynthetic_process_from_pyruvate
	Homone Response / Hormone - 12
	Identification	Log2(FC)	Pvalue	Description	Phytozome	Gene ontology
				ABA - 1
	Gma.14748.1.S1_s_at	2.3475	0.000483504	aldehyde oxidase 4	Glyma14g04950.1	abscisic_acid_biosynthetic_process
				Auxin - 1
	GmaAffx.56884.1.A1_at	1.96801	2.06095e-05	SAUR-like auxin-responsive protein family	Glyma09g35360.1	response_to_cold response_to_auxin_stimulus
				Brassinosteroid - 2
	Gma.3203.1.S1_at	1.8357	0.000113025	BRI1-associated receptor kinase	Glyma15g05730.1	cell_growth brassinosteroid_mediated_signaling defense_response_to_bacterium defense_response_to_fungus defense_response_to_oomycetes
	Gma.16340.1.S1_at	1.69798	0.000130854	transthyretin-like protein	Glyma03g22930.2	regulation_of_cell_growth_by_extracellular_stimulus brassinosteroid_mediated_signaling
				Ethylene - 7
	Gma.17617.1.S1_at	2.34342	0.000409736	EIN3-binding F box protein 1	Glyma13g23510.1	ubiquitin-dependent_protein_catabolic_process response_to_ethylene_stimulus negative_regulation_of_ethylene_mediated_signaling_pathway
	Gma.17785.1.S1_at	2.03716	1.37396e-05	erf domain protein 9	Glyma15g08370.1	regulation_of_transcription,_DNA-dependent induced_systemic_resistance,_jasmonic_acid_mediated_signaling_pathway response_to_abscisic_acid_stimulus response_to_ethylene_stimulus negative_regulation_of_ethylene_mediated_signaling_pathway
	Gma.6009.1.S1_s_at	1.87037	0.00179073	erf domain protein 9	Glyma06g44430.1	regulation_of_transcription,_DNA-dependent ethylene_mediated_signaling_pathway
	GmaAffx.93175.1.A1_s_at	1.86088	0.000678149	EIN3-binding F box protein 1	Glyma13g23510.1	ubiquitin-dependent_protein_catabolic_process response_to_ethylene_stimulus negative_regulation_of_ethylene_mediated_signaling_pathway
	Gma.6009.1.S1_at	1.67754	0.000269068	erf domain protein 9	Glyma06g44430.1	regulation_of_transcription,_DNA-dependent ethylene_mediated_signaling_pathway
	Gma.6380.1.S1_at	1.62988	1.52117e-05	erf domain protein 9	Glyma13g30990.1	regulation_of_transcription,_DNA-dependent induced_systemic_resistance,_jasmonic_acid_mediated_signaling_pathway response_to_abscisic_acid_stimulus response_to_ethylene_stimulus negative_regulation_of_ethylene_mediated_signaling_pathway
	Gma.16480.1.S1_at	1.5802	2.50258e-05	ethylene responsive element binding factor 4	Glyma06g35710.1	regulation_of_transcription,_DNA-dependent induced_systemic_resistance,_jasmonic_acid_mediated_signaling_pathway response_to_abscisic_acid_stimulus response_to_ethylene_stimulus negative_regulation_of_ethylene_mediated_signaling_pathway
				Gibberellin - 1
	GmaAffx.87970.1.A1_at	1.66597	0.000202987	gibberellin 2-oxidase	Glyma15g10070.1	response_to_red_or_far_red_light gibberellin_catabolic_process response_to_red_light
	Lipid Metabolic Process - 6
	Identification	Log2(FC)	Pvalue	Description	Phytozome	Gene ontology
				Biosynthetic process - 2
	Gma.15635.2.S1_at	2.25057	0.000793627	3-ketoacyl-CoA synthase 6	Glyma08g30140.1	response_to_cold response_to_light_stimulus very-long-chain_fatty_acid_metabolic_process unidimensional_cell_growth wax_biosynthetic_process cuticle_development
	GmaAffx.38558.1.S1_at	1.8716	0.000847114	NADP-malic enzyme 4	Glyma05g35800.1	fatty_acid_biosynthetic_process malate_metabolic_process seed_germination embryonic_development_ending_in_seed_dormancy
				Catabolic process - 4
	Gma.911.1.S1_at	2.29209	0.000282971	ATP-dependent caseinolytic (Clp) protease/crotonase family protein	Glyma14g11860.2	fatty_acid_beta-oxidation
	GmaAffx.33527.1.S1_at	2.0933	0.00159102	PATATIN-like protein 6	Glyma10g35550.1	lipid_metabolic_process metabolic_process
	GmaAffx.8086.1.S1_at	1.55168	0.00680226	Mono-/di-acylglycerol lipase, N-terminal;Lipase, class 3	Glyma07g11780.1	lipid_metabolic_process
	Gma.13969.1.A1_at	1.51892	0.0011556	GDSL-like Lipase/Acylhydrolase superfamily protein	Glyma08g13990.1	lipid_metabolic_process
	Others - 20
	Identification	Log2(FC)	Pvalue	Description	Phytozome	Gene ontology
	Gma.2713.1.S1_at	2.30763	0.000209202	Protein of unknown function (DUF498/DUF598)	Glyma03g24270.2	biological_process
	GmaAffx.49459.1.A1_at	2.09276	0.00116803	cytochrome P450, family 86, subfamily A, polypeptide 8	Glyma05g37700.1	fatty_acid_metabolic_process
	GmaAffx.43328.1.S1_at	2.01973	0.00508187		Glyma09g24790.1	0
	Gma.7333.1.S1_at	1.93578	2.74793e-05	F-box family protein	Glyma16g23250.1	biological_process
	Gma.2885.1.S1_at	1.79714	0.00014443	phloem protein 2-B10	Glyma10g31260.2	0
	Gma.7865.1.S1_at	1.76214	0.000162259	plastidic type i signal peptidase 1	Glyma06g12260.1	proteolysis thylakoid_membrane_organization
	Gma.10580.1.S1_at	1.75514	0.000643964	phytoene desaturation 1	Glyma14g03410.1	carotenoid_biosynthetic_process vitamin_E_biosynthetic_process plastoquinone_biosynthetic_process
	Gma.5529.1.S1_at	1.71033	0.000810475	NAD(P)-linked oxidoreductase superfamily protein	Glyma14g00870.1	0
	GmaAffx.91944.1.S1_s_at	1.65741	0.000577392	NAD(P)-linked oxidoreductase superfamily protein	Glyma02g47750.1	0
	Gma.13136.1.A1_at	1.62595	0.000274793	F-box/RNI-like/FBD-like domains-containing protein	Glyma18g35370.1	biological_process
	Gma.15584.2.S1_a_at	1.62206	2.33901e-05	P-loop containing nucleoside triphosphate hydrolases superfamily protein	Glyma16g06410.1	anaerobic_respiration nucleobase,_nucleoside,_nucleotide_and_nucleic_acid_metabolic_process nucleotide_metabolic_process
	Gma.10521.1.A1_at	1.62074	0.00172498	cytochrome P450, family 78, subfamily A, polypeptide 5	Glyma05g27970.1	0
	Gma.12798.1.S1_at	1.61435	0.000549422	scarecrow-like 5	Glyma18g09030.1	regulation_of_transcription
	GmaAffx.91156.1.S1_x_at	1.59211	0.000976495	Late embryogenesis abundant (LEA) hydroxyproline-rich glycoprotein family	Glyma14g38890.1	2'-deoxyribonucleotide_metabolic_process
	GmaAffx.91156.1.S1_at	1.58212	0.00159543	Late embryogenesis abundant (LEA) hydroxyproline-rich glycoprotein family	Glyma14g38890.1	2'-deoxyribonucleotide_metabolic_process
	Gma.10662.1.S1_at	1.5702	6.29733e-05	cytochrome P450, family 82, subfamily C, polypeptide 4	Glyma19g01840.1	0
	Gma.140.1.S1_at	1.55828	5.69213e-05	cytochrome P450, family 83, subfamily B, polypeptide 1	Glyma17g37520.1	indoleacetic_acid_biosynthetic_process shade_avoidance tryptophan_biosynthetic_process indole_glucosinolate_biosynthetic_process response_to_red_light adventitious_root_development
	GmaAffx.87704.2.S1_at	1.5578	2.51893e-05	inositol 1,3,4-trisphosphate 5/6-kinase 4	Glyma11g33950.1	inositol_trisphosphate_metabolic_process
	Gma.2448.1.S1_at	1.55556	4.82523e-05	F-box family protein	Glyma07g36360.1	biological_process
	Gma.8026.1.S1_at	1.50784	4.79252e-05	Tubulin binding cofactor C domain-containing protein	Glyma03g29850.3	biological_process
	Photosynthesis - 4
	Identification	Log2(FC)	Pvalue	Description	Phytozome	Gene ontology
	Gma.6033.2.S1_at	3.1598	1.14497e-06	non-yellowing 1	Glyma01g42390.1	chlorophyll_catabolic_process
	Gma.12078.1.S1_at	3.11283	0.000816527	photosynthetic electron transfer D	Glyma15g12130.1	photosynthesis,_light_reaction
	GmaAffx.14048.1.S1_at	2.89169	0.000484322	photosynthetic electron transfer D	Glyma15g12130.1	photosynthesis,_light_reaction
	Gma.16807.1.S1_at	2.0484	2.02823e-05	light-regulated zinc finger protein 1	Glyma09g14880.1	chlorophyll_biosynthetic_process chloroplast_organization anthocyanin_biosynthetic_process regulation_of_transcription regulation_of_photomorphogenesis
	Protein Modification Process - 14
	Identification	Log2(FC)	Pvalue	Description	Phytozome	Gene ontology
	Gma.765.1.A1_at	2.39451	1.24311e-05	Phosphotyrosine protein phosphatases superfamily protein	Glyma07g39440.1	dephosphorylation
	GmaAffx.37615.1.S1_at	2.35076	0.000127746	Protein kinase superfamily protein	Glyma17g06430.1	GO:0006468
	Gma.468.1.S1_at	2.07606	9.94488e-05	RING/U-box superfamily protein	Glyma06g02390.1	0
	GmaAffx.37270.1.S1_at	1.89293	0.000375059	Protein kinase superfamily protein	Glyma06g33920.1	protein_amino_acid_phosphorylation
	Gma.17654.1.S1_at	1.86994	0.000316502	calcium-dependent protein kinase 19	Glyma03g29450.1	N-terminal_protein_myristoylation protein_amino_acid_phosphorylation response_to_salt_stress abscisic_acid_mediated_signaling
	Gma.3124.2.A1_at	1.83392	0.000156697	mitogen-activated protein kinase kinase kinase 3	Glyma05g32510.1	protein_amino_acid_phosphorylation
	GmaAffx.18801.1.S1_at	1.72312	0.00102426	RING/U-box superfamily protein	Glyma13g17620.1	0
	Gma.5058.1.A1_at	1.65765	0.00237647	phosphotyrosyl phosphatase activator (PTPA) family protein	Glyma11g19110.1	biological_process
	GmaAffx.32459.1.S1_at	1.64909	0.000824542	DREB2A-interacting protein 2	Glyma02g15980.1	response_to_water_deprivation
	GmaAffx.91917.1.S1_s_at	1.64395	0.000187611	RING-H2 finger B1A	Glyma09g39300.1	N-terminal_protein_myristoylation
	Gma.17439.1.S1_at	1.6418	0.000819962	calcium-dependent protein kinase 6	Glyma05g37260.1	N-terminal_protein_myristoylation protein_amino_acid_phosphorylation abscisic_acid_mediated_signaling regulation_of_stomatal_movement regulation_of_anion_channel_activity
	Gma.7898.1.S1_at	1.59104	0.000454226	Protein kinase superfamily protein	Glyma08g13150.1	N-terminal_protein_myristoylation protein_amino_acid_phosphorylation
	Gma.12102.1.S1_at	1.56064	0.00186794	plant U-box 9	Glyma08g45980.1	protein_ubiquitination
	Gma.1057.1.S1_at	1.50357	0.000939039	Protein kinase superfamily protein	Glyma15g05060.1	GO:0006468
	Regulation of transcription / transcription factor - 30
	Identification	Log2(FC)	Pvalue	Description	Phytozome	Gene ontology
	Gma.18033.1.S1_at	4.30073	4.74345e-06	phytochrome interacting factor 3	Glyma10g28290.2	response_to_red_or_far_red_light signal_transduction de-etiolation gibberellic_acid_mediated_signaling red_or_far_red_light_signaling_pathway positive_regulation_of_anthocyanin_metabolic_process
	GmaAffx.50673.1.S1_at	3.39802	9.89581e-05	NAC (No Apical Meristem) domain transcriptional regulator superfamily protein	Glyma05g32850.1	multicellular_organismal_development negative_regulation_of_abscisic_acid_mediated_signaling
	Gma.151.1.S1_at	2.85281	0.000101084	basic helix-loop-helix (bHLH) DNA-binding superfamily protein	Glyma15g06680.1	regulation_of_transcription
	GmaAffx.18953.1.S1_at	2.73898	1.52117e-05	NAC (No Apical Meristem) domain transcriptional regulator superfamily protein	Glyma05g32850.1	multicellular_organismal_development negative_regulation_of_abscisic_acid_mediated_signaling
	Gma.3229.1.A1_at	2.62166	0.000478597	myb domain protein 15	Glyma20g35180.1	response_to_salt_stress regulation_of_transcription,_DNA-dependent response_to_auxin_stimulus response_to_ethylene_stimulus response_to_jasmonic_acid_stimulus response_to_cadmium_ion
	Gma.16547.1.S1_at	2.60226	1.55389e-05	WRKY DNA-binding protein 23	Glyma03g37940.1	regulation_of_transcription,_DNA-dependent
	GmaAffx.57525.3.S1_at	2.49735	0.000658357	myb domain protein 15	Glyma20g35180.1	response_to_salt_stress regulation_of_transcription,_DNA-dependent response_to_auxin_stimulus response_to_ethylene_stimulus response_to_jasmonic_acid_stimulus response_to_cadmium_ion
	GmaAffx.90234.1.S1_at	2.47293	0.000190392	C2H2 and C2HC zinc fingers superfamily protein	Glyma18g52410.1	regulation_of_transcription
	GmaAffx.50673.2.S1_s_at	2.35092	0.00222795	NAC (No Apical Meristem) domain transcriptional regulator superfamily protein	Glyma05g32850.1	multicellular_organismal_development negative_regulation_of_abscisic_acid_mediated_signaling
	Gma.4460.1.S1_at	2.32682	0.00115855	inositol polyphosphate kinase 2 beta	Glyma12g36970.1	regulation_of_transcription myo-inositol_hexakisphosphate_biosynthetic_process
	GmaAffx.13764.1.S1_at	2.25483	2.22451e-05	Transducin/WD40 repeat-like superfamily protein	Glyma15g06450.1	biological_process
	Gma.14035.1.A1_at	2.25346	8.35828e-05	WRKY DNA-binding protein 7	Glyma11g05650.1	regulation_of_transcription,_DNA-dependent response_to_chitin
	Gma.1670.1.S1_at	2.11743	0.000189574	AT hook motif DNA-binding family protein	Glyma20g35480.1	regulation_of_transcription,_DNA-dependent
	GmaAffx.10636.1.S1_s_at	2.11172	0.000520143	Basic-leucine zipper (bZIP) transcription factor family protein	Glyma14g40580.2	regulation_of_transcription,_DNA-dependent
	GmaAffx.92676.1.S1_at	2.0953	6.49361e-05	Integrase-type DNA-binding superfamily protein	Glyma02g07310.1	regulation_of_transcription,_DNA-dependent
	GmaAffx.14577.1.S1_s_at	2.03456	2.568e-05	NAC transcription factor-like 9	Glyma02g38710.1	regulation_of_transcription
	Gma.1670.1.A1_at	1.96319	4.08918e-05	AT hook motif DNA-binding family protein	Glyma20g35480.1	regulation_of_transcription,_DNA-dependent
	Gma.3730.2.S1_a_at	1.94834	0.000756498	WRKY DNA-binding protein 40	Glyma08g23380.4	response_to_wounding regulation_of_transcription,_DNA-dependent response_to_salicylic_acid_stimulus defense_response_to_bacterium regulation_of_defense_response_to_virus_by_host response_to_chitin defense_response_to_fungus regulation_of_defense_response regulation_of_defense_response
	GmaAffx.5448.1.S1_at	1.90374	0.000434434	Arabidopsis NAC domain containing protein 87	Glyma16g04720.1	multicellular_organismal_development
	GmaAffx.83663.1.S1_at	1.89061	0.000773345	myb domain protein 30	Glyma19g02600.1	plant-type_hypersensitive_response response_to_bacterium response_to_salt_stress response_to_abscisic_acid_stimulus response_to_auxin_stimulus response_to_ethylene_stimulus response_to_gibberellin_stimulus response_to_jasmonic_acid_stimulus response_to_jasmonic_acid_stimulus response_to_cadmium_ion very-long-chain_fatty_acid_biosynthetic_process
	Gma.14086.1.A1_at	1.78677	8.44006e-05	sequence-specific DNA binding transcription factors	Glyma12g33850.1	regulation_of_transcription
	Gma.8946.1.S1_at	1.76702	0.0015076	NAC domain containing protein 100	Glyma17g10970.1	multicellular_organismal_development
	GmaAffx.39034.1.S1_at	1.70455	0.000181559	Acyl-CoA N-acyltransferase with RING/FYVE/PHD-type zinc finger protein	Glyma02g16540.1	regulation_of_transcription,_DNA-dependent
	GmaAffx.82466.1.S1_at	1.68688	0.0102952	AT hook motif DNA-binding family protein	Glyma20g35480.1	regulation_of_transcription,_DNA-dependent
	GmaAffx.60589.1.S1_at	1.65592	0.00092579	myb domain protein 18	Glyma16g31280.2	regulation_of_transcription,_DNA-dependent response_to_salicylic_acid_stimulus
	Gma.10485.1.S1_at	1.65532	8.26014e-05	C2H2-like zinc finger protein	Glyma16g25550.1	regulation_of_transcription
	GmaAffx.48601.1.S1_at	1.56922	0.00463369	Transducin/WD40 repeat-like superfamily protein	Glyma15g13570.1	rRNA_processing embryonic_development_ending_in_seed_dormancy
	GmaAffx.90391.1.S1_at	1.55616	0.00127419	sequence-specific DNA binding transcription factors;transcription regulators	Glyma14g35810.1	0
	Gma.11060.1.A1_at	1.54649	0.00216154	basic leucine-zipper 44	Glyma08g12170.1	regulation_of_transcription,_DNA-dependent response_to_sucrose_stimulus
	Gma.7556.1.S1_at	1.51168	2.89514e-05	U5 small nuclear ribonucleoprotein helicase, putative	Glyma08g18490.1	embryonic_development_ending_in_seed_dormancy
	Resp. to Abiotic Stimulus - 69
	Identification	Log2(FC)	Pvalue	Description	Phytozome	Gene ontology
	GmaAffx.35952.1.S1_at	4.62526	7.36052e-06	HSP20-like chaperones superfamily protein	Glyma14g06900.1	response_to_heat response_to_high_light_intensity response_to_hydrogen_peroxide heat_acclimation
	Gma.17.1.S1_at	4.5394	2.568e-05	HSP20-like chaperones superfamily protein	Glyma16g33130.1	response_to_heat
	GmaAffx.89896.1.S1_at	3.4609	3.27134e-05	HSP20-like chaperones superfamily protein	Glyma06g16490.1	response_to_heat response_to_oxidative_stress response_to_high_light_intensity response_to_hydrogen_peroxide
	Gma.7423.2.S1_a_at	3.17836	5.57764e-05	AMP-dependent synthetase and ligase family protein	Glyma11g31310.1	response_to_cadmium_ion
	Gma.7766.1.S1_at	3.1693	6.03562e-05	17.6 kDa class II heat shock protein	Glyma20g01930.1	response_to_heat
	Gma.8514.1.S1_at	3.04785	6.62447e-05	glutathione S-transferase TAU 8	Glyma20g23420.1	response_to_cadmium_ion toxin_catabolic_process
	GmaAffx.90443.1.S1_s_at	2.84901	0.000571667	Peroxidase superfamily protein	Glyma04g39860.1	response_to_oxidative_stress
	GmaAffx.92386.1.S1_at	2.74944	0.00041317	heat shock protein 90.1	Glyma09g24410.1	response_to_heat response_to_arsenic defense_response_to_bacterium
	GmaAffx.92932.1.S1_s_at	2.54998	0.000750119	salt tolerance zinc finger	Glyma04g04760.1	response_to_cold response_to_water_deprivation response_to_oxidative_stress photosynthesis response_to_high_light_intensity response_to_wounding response_to_salt_stress response_to_abscisic_acid_stimulus response_to_abscisic_acid_stimulus response_to_chitin multicellular_organism_growth
	Gma.48.1.S1_at	2.50933	3.41855e-05	heat shock protein 101	Glyma05g00540.1	response_to_heat response_to_high_light_intensity response_to_hydrogen_peroxide protein_unfolding
	Gma.17861.1.S1_at	2.5069	1.86466e-05	germin-like protein 5	Glyma03g38630.1	response_to_cold
	GmaAffx.88862.1.A1_at	2.44299	0.000479415	Adenine nucleotide alpha hydrolases-like superfamily protein	Glyma17g08900.1	response_to_stress
	Gma.170.1.S1_at	2.43479	0.000286242	Late embryogenesis abundant protein	Glyma16g03470.1	response_to_desiccation response_to_high_light_intensity response_to_wounding embryonic_development_ending_in_seed_dormancy
	Gma.7423.1.S1_a_at	2.41011	0.000184831	AMP-dependent synthetase and ligase family protein	Glyma11g31310.2	response_to_cadmium_ion
	GmaAffx.43551.1.S1_at	2.39646	0.000456352	alpha/beta-Hydrolases superfamily protein	Glyma17g03130.1	0
	GmaAffx.30673.1.S1_at	2.34814	0.000191046	SCARECROW-like 14	Glyma11g14670.1	response_to_xenobiotic_stimulus regulation_of_transcription positive_regulation_of_gene-specific_transcription
	GmaAffx.78362.1.S1_at	2.28456	0.000236027	HEAT SHOCK PROTEIN 89.1	Glyma02g47580.1	protein_folding
	Gma.10639.1.S1_at	2.27015	2.12637e-06	calmodulin (CAM)-binding protein of 25 kDa	Glyma03g27560.1	response_to_water_deprivation response_to_salt_stress regulation_of_salicylic_acid_metabolic_process
	GmaAffx.19480.1.A1_at	2.23202	0.000190719	glutathione S-transferase TAU 8	Glyma18g41340.1	response_to_cadmium_ion toxin_catabolic_process
	Gma.8490.1.S1_at	2.18581	0.00074423	thiazole biosynthetic enzyme, chloroplast (ARA6) (THI1) (THI4)	Glyma06g42080.1	response_to_DNA_damage_stimulus response_to_cold thiamin_biosynthetic_process oxazole_or_thiazole_biosynthetic_process
	GmaAffx.21211.1.S1_s_at	2.16998	0.000839426	heat shock protein 90.1	Glyma09g24410.1	response_to_heat response_to_arsenic defense_response_to_bacterium
	GmaAffx.69311.1.S1_at	2.13631	4.79252e-05	HSP20-like chaperones superfamily protein	Glyma13g24440.1	response_to_heat response_to_oxidative_stress response_to_high_light_intensity response_to_hydrogen_peroxide
	Gma.10639.1.S1_s_at	2.12632	5.56128e-06	calmodulin (CAM)-binding protein of 25 kDa	Glyma03g27560.1	response_to_water_deprivation response_to_salt_stress regulation_of_salicylic_acid_metabolic_process
	GmaAffx.89896.1.S1_s_at	2.11845	0.00180758	HSP20-like chaperones superfamily protein	Glyma06g16490.1	response_to_heat response_to_oxidative_stress response_to_high_light_intensity response_to_hydrogen_peroxide
	Gma.5667.1.S1_a_at	2.10228	4.13825e-05	GroES-like family protein	Glyma20g02110.2	protein_folding
	GmaAffx.14215.1.S1_at	2.05539	0.000640038	FK506 BINDING PROTEIN 53	Glyma11g01660.1	protein_folding
	GmaAffx.90703.1.A1_at	1.99956	0.000171909	Peroxidase superfamily protein	Glyma06g15030.1	response_to_oxidative_stress
	Gma.10639.1.S1_x_at	1.99438	1.14497e-06	calmodulin (CAM)-binding protein of 25 kDa	Glyma03g27560.1	response_to_water_deprivation response_to_salt_stress regulation_of_salicylic_acid_metabolic_process
	GmaAffx.88762.1.A1_s_at	1.99235	0.000678149	glutathione S-transferase TAU 8	Glyma07g16910.1	response_to_cadmium_ion toxin_catabolic_process
	Gma.6606.1.S1_at	1.91689	0.017935	heat shock protein 90.1	Glyma09g24410.1	response_to_heat response_to_arsenic defense_response_to_bacterium
	GmaAffx.92270.1.S1_s_at	1.90514	0.000504932	mitochondrial HSO70 2	Glyma07g30290.1	response_to_salt_stress response_to_cadmium_ion response_to_heat protein_folding response_to_virus
	GmaAffx.6593.1.S1_at	1.90245	0.000807203	heat shock cognate protein 70-1	Glyma18g52610.1	response_to_cadmium_ion response_to_heat protein_folding response_to_bacterium response_to_high_light_intensity response_to_virus response_to_hydrogen_peroxide
	GmaAffx.57556.1.S1_at	1.87472	0.000227685	DNAJ heat shock N-terminal domain-containing protein	Glyma07g18550.2	response_to_heat protein_folding pollen_tube_growth cellular_response_to_heat
	GmaAffx.93494.1.A1_s_at	1.86675	1.37396e-05	Chalcone-flavanone isomerase family protein	Glyma06g14820.3	flavonoid_biosynthetic_process
	GmaAffx.30065.1.S1_at	1.85295	0.0109807	DNAJ heat shock N-terminal domain-containing protein	Glyma20g00450.1	protein_folding
	Gma.24.1.S1_at	1.83734	0.00135483	heat shock protein 21	Glyma04g40790.1	response_to_heat response_to_high_light_intensity response_to_hydrogen_peroxide
	Gma.12630.1.A1_at	1.83682	0.00195332	Protein phosphatase 2C family protein	Glyma07g36050.1	protein_amino_acid_dephosphorylation
	Gma.18078.1.A1_at	1.77175	0.000151136	Integrase-type DNA-binding superfamily protein	Glyma05g32040.1	response_to_osmotic_stress regulation_of_transcription,_DNA-dependent response_to_abscisic_acid_stimulus response_to_glucose_stimulus negative_regulation_of_abscisic_acid_mediated_signaling
	Gma.13046.1.S1_at	1.76326	2.40444e-05	Adenine nucleotide alpha hydrolases-like superfamily protein	Glyma14g39190.1	response_to_stress
	GmaAffx.48466.1.S1_at	1.70119	0.000194645	Aldolase superfamily protein	Glyma10g41450.2	response_to_cadmium_ion response_to_oxidative_stress pentose-phosphate_shunt
	Gma.10850.2.S1_at	1.68779	0.000372442	cold-regulated 47	Glyma04g01130.1	response_to_cold response_to_desiccation response_to_stress response_to_water response_to_abscisic_acid_stimulus
	Gma.11115.1.S1_s_at	1.67537	0.000912868	heat shock protein 70	Glyma12g06910.1	response_to_cadmium_ion response_to_heat protein_folding response_to_bacterium response_to_high_light_intensity response_to_virus response_to_hydrogen_peroxide
	GmaAffx.74022.1.S1_at	1.6711	0.00312593	DNAJ heat shock family protein	Glyma06g44300.1	protein_folding
	Gma.2190.1.S1_at	1.66683	0.00151234	reversibly glycosylated polypeptide 3	Glyma01g07930.1	response_to_salt_stress plant-type_cell_wall_biogenesis
	Gma.11273.1.S1_s_at	1.66563	0.000904199	pyruvate decarboxylase-2	Glyma18g43460.1	response_to_hypoxia
	Gma.16231.1.A1_at	1.65655	0.00144577	DNAJ heat shock N-terminal domain-containing protein	Glyma01g41850.1	protein_folding
	GmaAffx.90663.1.S1_at	1.64829	0.00181281	Thioredoxin superfamily protein	Glyma13g36950.1	jasmonic_acid_mediated_signaling_pathway salicylic_acid_mediated_signaling_pathway response_to_salicylic_acid_stimulus
	GmaAffx.78527.2.S1_s_at	1.64604	0.000741777	HSP70-interacting protein 1	Glyma17g14280.1	response_to_cadmium_ion
	Gma.2877.1.S1_at	1.64242	0.000444739	phosphoenolpyruvate carboxylase 1	Glyma06g43050.1	response_to_water_deprivation tricarboxylic_acid_cycle
	Gma.9609.1.S1_at	1.63796	0.00198031	ribonucleotide reductase 1	Glyma05g32070.1	response_to_cadmium_ion DNA_replication deoxyribonucleoside_triphosphate_biosynthetic_process
	Gma.15151.2.A1_s_at	1.63107	5.07058e-05	prohibitin 4	Glyma04g16350.2	response_to_stress
	Gma.6820.1.S1_at	1.62838	8.44006e-05	prohibitin 2	Glyma12g33520.1	response_to_stress
	GmaAffx.89508.1.A1_s_at	1.62233	0.0243456	PHE ammonia lyase 1	Glyma19g36620.1	defense_response response_to_oxidative_stress phenylpropanoid_biosynthetic_process response_to_wounding
	GmaAffx.93382.1.S1_at	1.61984	0.00142549	cold-regulated 47	Glyma04g01130.1	response_to_cold response_to_desiccation response_to_stress response_to_water response_to_abscisic_acid_stimulus
	GmaAffx.54476.1.S1_at	1.61332	0.000235373	DNAJ heat shock N-terminal domain-containing protein	Glyma07g38210.1	protein_folding
	Gma.6049.1.A1_at	1.60253	8.89805e-05	Protein phosphatase 2C family protein	Glyma02g01210.1	0
	GmaAffx.36069.1.S1_at	1.60246	0.00680635	cofactor of nitrate reductase and xanthine dehydrogenase 2	Glyma08g16780.1	Mo-molybdopterin_cofactor_biosynthetic_process
	Gma.3937.1.S1_at	1.57859	3.81111e-05	thioredoxin domain-containing protein 9 homolog	Glyma10g40590.1	0
	GmaAffx.92672.1.S1_s_at	1.57617	0.000984019	Adenine nucleotide alpha hydrolases-like superfamily protein	Glyma19g41660.3	response_to_stress
	GmaAffx.77637.1.S1_at	1.57322	0.0372293	Chalcone and stilbene synthase family protein	Glyma19g27930.1	flavonoid_biosynthetic_process response_to_oxidative_stress response_to_gravity response_to_wounding chalcone_biosynthetic_process response_to_jasmonic_acid_stimulus auxin_polar_transport response_to_UV-B response_to_UV-B
	GmaAffx.91687.1.A1_s_at	1.568	0.00271554	DC1 domain-containing protein	Glyma08g39390.1	response_to_cadmium_ion
	Gma.10446.1.S1_at	1.56109	0.00105337	Chaperone DnaJ-domain superfamily protein	Glyma20g01690.1	protein_folding
	GmaAffx.92468.1.S1_at	1.56068	5.23415e-06	homology to ABI2	Glyma17g06030.1	protein_amino_acid_dephosphorylation
	Gma.13918.1.A1_at	1.55592	0.00126519	Protein phosphatase 2C family protein	Glyma09g03630.1	protein_amino_acid_dephosphorylation
	GmaAffx.4358.1.A1_at	1.54054	2.09366e-05		Glyma06g33960.1	0
	GmaAffx.28933.1.A1_at	1.53102	0.000288042	heat shock transcription factor A6B	Glyma19g34210.1	regulation_of_transcription,_DNA-dependent
	GmaAffx.92336.1.S1_at	1.53033	0.000302272	alpha/beta-Hydrolases superfamily protein	Glyma19g39950.1	0
	GmaAffx.92859.1.S1_at	1.52053	0.00790618	TCP-1/cpn60 chaperonin family protein	Glyma02g44080.1	response_to_cadmium_ion
	Gma.2903.1.S1_at	1.50002	0.00068142	heat shock protein 60	Glyma20g19980.1	response_to_cadmium_ion response_to_heat mitochondrion_organization chaperone-mediated_protein_complex_assembly
	Signaling - 8
	Identification	Log2(FC)	Pvalue	Description	Phytozome	Gene ontology
	Gma.4087.1.S1_s_at	1.95301	0.00116476	indole-3-butyric acid response 5	Glyma02g43410.1	protein_kinase_cascade response_to_abscisic_acid_stimulus response_to_auxin_stimulus negative_regulation_of_MAP_kinase_activity
	GmaAffx.78929.1.A1_at	1.68238	0.000138378	Leucine-rich repeat protein kinase family protein	Glyma15g09050.1	protein_amino_acid_phosphorylation transmembrane_receptor_protein_tyrosine_kinase_signaling_pathway embryonic_development_ending_in_seed_dormancy
	GmaAffx.49392.1.S1_at	1.66967	0.000967172	soybean gene regulated by cold-2	Glyma07g37790.1	protein_targeting_to_vacuole
	Gma.5228.1.S1_at	1.65682	0.000219343	translocase of outer membrane 22-V	Glyma10g04590.1	protein_targeting_to_mitochondrion
	GmaAffx.35669.1.A1_at	1.61988	0.00135008	diacylglycerol kinase1	Glyma05g00570.1	activation_of_protein_kinase_C_activity
	GmaAffx.18610.1.S1_at	1.61069	0.000420695	receptor-like protein kinase 4	Glyma16g03900.1	protein_amino_acid_phosphorylation recognition_of_pollen
	GmaAffx.46238.1.S1_at	1.59995	9.32332e-06	Phox (PX) domain-containing protein	Glyma13g44340.1	intracellular_signaling_cascade
	Gma.7171.1.A1_at	1.59862	0.00370218	translocon at the outer envelope membrane of chloroplasts 159	Glyma08g13100.1	protein_targeting_to_chloroplast
	Structural - 23
	Identification	Log2(FC)	Pvalue	Description	Phytozome	Gene ontology
	GmaAffx.85116.1.S1_at	2.64756	0.00130756	Histone superfamily protein	Glyma15g32270.1	nucleosome_assembly
	GmaAffx.12928.1.S1_at	2.27192	0.000375223	Histone superfamily protein	Glyma18g50120.1	nucleosome_assembly
	GmaAffx.12915.1.S1_at	2.24798	1.63567e-06	La protein 1	Glyma04g08540.1	ribosome_biogenesis embryonic_development
	Gma.15760.1.S1_at	2.10052	3.1732e-05	Histone superfamily protein	Glyma11g13940.1	nucleosome_assembly
	Gma.5601.1.S1_at	1.94088	1.79924e-06	Ribosomal protein L7Ae/L30e/S12e/Gadd45 family protein	Glyma14g37600.1	ribosome_biogenesis
	GmaAffx.3546.1.S1_at	1.9011	1.52117e-05	P-loop containing nucleoside triphosphate hydrolases superfamily protein	Glyma11g13340.1	ribosome_biogenesis
	GmaAffx.3541.1.S1_at	1.83546	0.000286733	ribosome biogenesis regulatory protein (RRS1) family protein	Glyma17g12440.2	ribosome_biogenesis
	Gma.15765.1.A1_at	1.81849	4.79252e-05	Histone superfamily protein	Glyma12g30300.1	nucleosome_assembly
	Gma.10707.1.S1_at	1.78559	0.000701048	histone H2A 12	Glyma13g40940.1	nucleosome_assembly
	Gma.5073.1.A1_at	1.76961	0.00339025	ribosomal protein L3 plastid	Glyma13g35150.1	translation
	GmaAffx.18924.1.S1_at	1.69525	0.00545398	homogentisate phytyltransferase 1	Glyma01g33070.2	cell_wall_organization unsaturated_fatty_acid_biosynthetic_process response_to_temperature_stimulus fat-soluble_vitamin_biosynthetic_process phloem_loading vitamin_E_biosynthetic_process regulation_of_defense_response
	GmaAffx.71523.1.S1_at	1.68696	0.000420858	NAP1-related protein 2	Glyma17g10770.1	cell_proliferation nucleosome_assembly cell_differentiation lateral_root_formation
	Gma.13469.1.A1_at	1.67702	0.00958029	structural maintenance of chromosome 3	Glyma03g22090.1	chromosome_segregation
	GmaAffx.49008.1.S1_at	1.65492	0.000695814	Microtubule associated protein (MAP65/ASE1) family protein	Glyma10g32160.1	microtubule_cytoskeleton_organization mitotic_cell_cycle nuclear_division response_to_nematode cytokinesis_by_cell_plate_formation formation_by_symbiont_of_syncytium_involving_giant_cell_for_nutrient_acquisition_from_host
	GmaAffx.81459.1.S1_at	1.63478	0.000319937	Translation protein SH3-like family protein	Glyma13g31650.1	response_to_cold translation
	GmaAffx.82767.1.S1_at	1.608	0.0056694	Transducin/WD40 repeat-like superfamily protein	Glyma12g28910.2	rRNA_processing
	GmaAffx.15132.1.A1_at	1.58305	0.00032648	Ribosomal protein L1p/L10e family	Glyma12g15450.1	translation
	Gma.3328.1.S1_at	1.56818	0.000285752	40s ribosomal protein SA B	Glyma07g04890.1	translation mature_ribosome_assembly
	Gma.602.1.S1_at	1.55657	0.0228665	Ribosomal protein L4/L1 family	Glyma03g33460.1	translation
	GmaAffx.27576.1.A1_at	1.54267	0.001627	binding	Glyma10g39100.1	biological_process
	GmaAffx.50307.1.S1_s_at	1.52773	0.00170012	PETER PAN-like protein	Glyma11g10700.1	0
	GmaAffx.80323.2.S1_at	1.52427	8.93076e-05	Radical SAM superfamily protein	Glyma14g07450.1	GO:0008150
	GmaAffx.63464.1.S1_at	1.51232	0.00771006	Fatty acid hydroxylase superfamily	Glyma17g07670.3	cuticle_hydrocarbon_biosynthetic_process wax_biosynthetic_process cuticle_development pollen_sperm_cell_differentiation
	Translation - 3
	Identification	Log2(FC)	Pvalue	Description	Phytozome	Gene ontology
	Gma.9078.1.A1_at	2.20113	0.000211819	fatty acid amide hydrolase	Glyma13g32720.1	defense_response_to_bacterium
	Gma.14251.1.S1_at	1.71519	8.30921e-05	Ribosomal protein S16 family protein	Glyma15g18610.1	translation ribosome_biogenesis
	GmaAffx.21600.1.A1_at	1.5516	0.000628425	S-adenosyl-L-methionine-dependent methyltransferases superfamily protein	Glyma18g08310.1	0
	Transport - 14
	Identification	Log2(FC)	Pvalue	Description	Phytozome	Gene ontology
	Gma.7424.1.S1_at	3.18643	3.09142e-05	Nodulin MtN3 family protein	Glyma06g17540.1	biological_process
	GmaAffx.77717.1.S1_at	2.20146	4.17096e-05	peptide transporter 1	Glyma18g07220.1	oligopeptide_transport
	GmaAffx.91116.1.S1_at	2.13866	2.6825e-05	emp24/gp25L/p24 family/GOLD family protein	Glyma20g03930.1	intracellular_protein_transport
	GmaAffx.85721.1.S1_at	2.06993	0.0177084	exocyst subunit exo70 family protein H4	Glyma03g33160.1	vesicle_docking_during_exocytosis
	GmaAffx.30250.1.S1_at	1.88241	0.000165693	cation exchanger 11	Glyma03g39920.1	cation_transport
	Gma.8603.1.S1_at	1.74713	0.000190719	SNARE-like superfamily protein	Glyma11g26250.3	ER_to_Golgi_vesicle-mediated_transport transport
	GmaAffx.83844.1.S1_at	1.72538	0.0026102	Sec14p-like phosphatidylinositol transfer family protein	Glyma14g08180.3	transport
	GmaAffx.40940.1.S1_at	1.70315	3.68026e-05	Nuclear transport factor 2 (NTF2) family protein with RNA binding (RRM-RBD-RNP motifs) domain	Glyma08g46190.1	nucleocytoplasmic_transport
	GmaAffx.59629.1.S1_at	1.7021	1.63567e-06	organic cation/carnitine transporter4	Glyma13g36070.1	transport
	Gma.7712.1.A1_at	1.68365	1.52117e-05	P-glycoprotein 20	Glyma10g43700.1	transport
	GmaAffx.51373.1.S1_at	1.67374	2.94421e-05	Nucleoporin, Nup133/Nup155-like	Glyma14g01160.1	nucleocytoplasmic_transport RNA_transport
	GmaAffx.92409.1.S1_s_at	1.66078	0.000355595	sucrose-proton symporter 2	Glyma10g36200.1	phloem_loading
	Gma.7422.1.S1_at	1.60016	0.000187939	Bifunctional inhibitor/lipid-transfer protein/seed storage 2S albumin superfamily protein	Glyma11g01010.1	lipid_transport
	Gma.6552.1.S1_at	1.56396	0.000371461	NRAMP metal ion transporter 6	Glyma06g12190.1	cellular_metal_ion_homeostasis metal_ion_transport
	GO uncharacterized - 97
	Identification	Log2(FC)	Pvalue	Description	Phytozome	Gene ontology
	Gma.11672.1.S1_at	3.32616	7.03338e-06		Glyma15g01100.2
	Gma.10612.1.S1_s_at	3.24731	1.07954e-05		Glyma04g40700.1
	Gma.5947.1.S1_s_at	3.04899	0.00017518		Glyma09g04530.1
	Gma.3828.1.S1_at	2.89021	0.000990399		Glyma06g45020.1
	GmaAffx.86248.1.S1_at	2.83764	0.000551057		Glyma02g01240.1
	Gma.15930.1.S1_at	2.76765	5.65942e-05		Glyma04g35180.1
	Gma.17942.1.S1_s_at	2.63539	0.00176669		Glyma11g06430.1
	Gma.8138.1.S1_at	2.57116	2.24087e-05		Glyma17g07570.1
	Gma.17928.1.S1_at	2.51493	0.00203984		Glyma1555s00200.1
	Gma.3062.1.S1_at	2.47632	0.000327625		Glyma05g25910.1
	GmaAffx.91637.1.S1_at	2.39688	8.03114e-05		Glyma13g05630.1
	GmaAffx.90652.1.S1_at	2.3962	4.17096e-05	pheophytinase	Glyma11g16070.3
	GmaAffx.4968.1.S1_at	2.35563	0.000554165		Glyma16g08420.1
	Gma.7967.1.S1_at	2.35071	2.28994e-05		Glyma12g05080.1
	Gma.872.1.S1_at	2.34127	3.18956e-05		Glyma10g04550.1
	Gma.15575.1.S1_at	2.314	2.82971e-05	ENTH/VHS family protein	Glyma11g14850.1
	Gma.7183.1.A1_at	2.31245	2.12637e-05	RING/U-box superfamily protein	Glyma03g08250.2
	Gma.17054.1.S1_s_at	2.25935	0.0115791		Glyma09g24780.1
	GmaAffx.16182.1.S1_s_at	2.25147	4.2691e-05	Transducin/WD40 repeat-like superfamily protein	Glyma09g40560.1
	Gma.8242.1.S1_at	2.15374	0.000184831	Transducin/WD40 repeat-like superfamily protein	Glyma15g23160.1
	GmaAffx.15786.1.S1_at	2.11956	0.00038013		Glyma13g17140.1
	Gma.14492.1.A1_a_at	2.10615	0.000304725	Nucleoporin interacting component (Nup93/Nic96-like) family protein	Glyma15g01270.2
	GmaAffx.21492.1.A1_at	2.07094	0.00284541	ATP/GTP-binding protein family	Glyma01g06170.1
	GmaAffx.38841.1.S1_at	2.04105	0.000110571		Glyma04g35180.1
	Gma.12359.1.S1_at	2.0296	3.10777e-06		Glyma12g29060.1
	GmaAffx.45454.1.S1_at	2.02131	0.000413498	Transducin/WD40 repeat-like superfamily protein	Glyma09g33060.1
	GmaAffx.59893.1.S1_at	1.99096	0.000649361	GMP synthase (glutamine-hydrolyzing), putative / glutamine amidotransferase, putative	Glyma08g01820.1
	Gma.17598.1.S1_s_at	1.97378	0.00217037		Glyma03g32970.1
	GmaAffx.1301.92.S1_s_at	1.947	0.00943406		Glyma13g11920.1
	GmaAffx.3728.1.A1_at	1.94023	0.00430525		Glyma13g21350.1
	GmaAffx.44115.1.S1_at	1.93078	7.60587e-05		Glyma19g27510.1
	GmaAffx.87510.1.S1_at	1.91111	0.000892258		Glyma13g05780.1
	Gma.5015.1.A1_at	1.89754	0.00125701		Glyma06g14650.1
	Gma.6108.1.S1_at	1.89297	0.000155062		Glyma19g31190.1
	GmaAffx.81457.1.S1_s_at	1.89295	0.0025119		Glyma16g26990.1
	GmaAffx.17509.1.S1_at	1.89228	5.38136e-05		Glyma11g29530.1
	Gma.1835.1.S1_at	1.88844	0.000348889		Glyma16g02440.1
	GmaAffx.1301.51.S1_at	1.88526	0.0015408		Glyma14g26700.1
	GmaAffx.3323.1.S1_at	1.87287	0.00672375		Glyma03g37570.1
	Gma.12226.1.A1_at	1.86679	0.00139261		Glyma02g17390.1
	GmaAffx.16432.1.S1_at	1.85147	0.000751264	DNA-binding storekeeper protein-related transcriptional regulator	Glyma03g40520.1
	Gma.1976.1.S1_s_at	1.84085	0.000805568	ARM repeat protein interacting with ABF2	Glyma20g28160.1
	Gma.8157.1.S1_at	1.83671	2.96056e-05		Glyma19g35700.1
	GmaAffx.58126.1.S1_at	1.82457	0.000145738		Glyma17g14980.1
	GmaAffx.1956.1.S1_at	1.82084	0.000199552		Glyma02g47770.1
	Gma.4430.1.S1_at	1.80805	0.000777107		Glyma06g14090.1
	GmaAffx.24392.1.A1_at	1.79993	0.000540262		Glyma02g40920.1
	Gma.4533.1.S1_at	1.79808	1.99552e-05		Glyma17g34420.1
	Gma.4127.1.S1_at	1.79027	0.000368517	RING/U-box superfamily protein	Glyma17g07580.1
	GmaAffx.16044.1.S1_at	1.78061	0.00172302		Glyma10g08540.1
	GmaAffx.89671.1.A1_at	1.7685	0.0158452		Glyma09g24780.1
	GmaAffx.67053.1.S1_s_at	1.75833	0.00047369	DCD (Development and Cell Death) domain protein	Glyma13g10640.1
	Gma.4709.1.S1_at	1.75368	1.50482e-05		Glyma13g41430.2
	Gma.5691.1.S1_at	1.75075	0.00187301		Glyma03g28640.1
	GmaAffx.43781.1.A1_at	1.74739	9.79767e-05	methyltransferases	Glyma01g31900.1
	Gma.4098.1.S1_at	1.72133	0.00283952	DNA-binding storekeeper protein-related transcriptional regulator	Glyma19g43180.1
	Gma.6684.1.S1_at	1.70369	4.1546e-05	GCR2-like 1	Glyma18g01890.1
	GmaAffx.90369.1.S1_s_at	1.69876	0.0044909	Thiamine pyrophosphate dependent pyruvate decarboxylase family protein	Glyma02g40550.1
	Gma.8818.1.A1_s_at	1.69464	0.000149991		Glyma12g01020.1
	GmaAffx.10569.1.A1_at	1.69348	0.00109852		Glyma19g35640.1
	GmaAffx.91072.1.S1_s_at	1.68071	0.000404665		Glyma17g34420.1
	GmaAffx.68740.1.A1_at	1.68056	0.00051998		Glyma04g39790.1
	GmaAffx.37923.1.A1_s_at	1.67788	8.66905e-06		Glyma03g32970.1
	Gma.6388.1.S1_at	1.67675	0.00125881		Glyma17g08070.1
	Gma.10906.1.S1_at	1.67139	0.000112861		Glyma19g35680.1
	GmaAffx.78635.1.S1_at	1.66887	0.0131403		Glyma07g04000.1
	GmaAffx.35625.1.S1_at	1.65327	0.00214633	hydrolases, acting on acid anhydrides, in phosphorus-containing anhydrides;ATP-dependent helicases;nucleic acid binding;ATP binding;RNA binding;helicases	Glyma03g00350.1
	GmaAffx.11556.1.S1_at	1.651	0.00223923		Glyma15g40570.1
	Gma.4622.1.S1_at	1.64832	0.00128564	A20/AN1-like zinc finger family protein	Glyma10g08280.1
	GmaAffx.70055.1.S1_at	1.64574	0.000365082		Glyma07g15790.1
	Gma.11931.1.A1_at	1.63596	0.0062849		Glyma13g03440.1
	GmaAffx.88173.1.S1_at	1.63326	0.000498062	sodium/calcium exchanger family protein / calcium-binding EF hand family protein	Glyma13g34720.1
	GmaAffx.13980.1.S1_at	1.63279	0.00135417		Glyma18g17120.1
	GmaAffx.8692.1.S1_at	1.62997	0.000166184		Glyma05g27600.1
	Gma.7159.1.A1_at	1.61268	0.000523415	cytochrome P450, family 72, subfamily A, polypeptide 15	Glyma13g35230.1
	GmaAffx.47675.1.S1_at	1.61119	0.00687865		Glyma12g36080.1
	Gma.3658.1.S1_at	1.60195	0.0030394		Glyma02g34940.1
	GmaAffx.8089.1.S1_at	1.60001	2.09366e-05		Glyma08g01650.1
	GmaAffx.15222.1.S1_at	1.59826	7.933e-05		Glyma06g11880.1
	Gma.8438.1.S1_at	1.59481	0.000439014	NAC domain containing protein 100	Glyma06g21020.1
	GmaAffx.43343.2.S1_s_at	1.59246	0.00625448		Glyma09g24780.1
	GmaAffx.69504.1.S1_s_at	1.59052	0.000426256		Glyma06g01660.1
	GmaAffx.83119.1.A1_at	1.58265	7.26238e-05		Glyma09g29590.1
	GmaAffx.5966.1.A1_at	1.57472	8.44006e-05		Glyma15g03850.1
	GmaAffx.26264.1.S1_at	1.55471	0.00151856		Glyma19g03660.1
	Gma.12351.1.S1_s_at	1.55284	3.48398e-05	glycine-rich RNA-binding protein 3	Glyma17g08630.1
	GmaAffx.1301.14.S1_s_at	1.54779	0.000440159		Glyma13g12210.1
	GmaAffx.66591.1.S1_at	1.54282	0.000265306		Glyma09g40370.1
	Gma.1011.1.A1_at	1.53754	0.00287044	Structural maintenance of chromosomes (SMC) family protein	Glyma10g04300.2
	GmaAffx.3563.1.A1_at	1.5351	0.000706283		Glyma12g19940.1
	GmaAffx.73763.1.S1_at	1.53458	0.00539853	cobalt ion binding	Glyma13g34670.1
	GmaAffx.88420.1.S1_at	1.53294	0.00033793		Glyma03g38060.1
	Gma.988.1.A1_at	1.53234	0.000196117		Glyma17g02620.1
	Gma.8800.1.A1_at	1.53205	0.000132326	E3 Ubiquitin ligase family protein	Glyma16g01030.1
	GmaAffx.13635.1.S1_at	1.52362	0.00177274		Glyma13g24400.1
	Gma.5633.1.S1_at	1.51604	0.000132162		Glyma08g00370.1
	GmaAffx.60344.1.S1_at	1.51314	0.00031961		Glyma12g10450.1
	GmaAffx.20865.1.S1_at	1.51228	0.00238661		Glyma19g33190.1
