# Supplementary material for: The Molecular Chaperone Binding Protein BiP Prevents Leaf Dehydration-Induced Cellular Homeostasis Disruption
Source: PLoS One. 2014 Jan 29;9(1):e86661. doi: 10.1371/journal.pone.0086661 (PMC3906070; doi:10.1371/journal.pone.0086661)
Supplement: Table S22 — (A) 35S::BiP-4(−1,6)25d-WTIrri- and (B) 35S::BiP-4(−1,6)25d-35S::BiP-4Irri-specific down-regulated genes in comparison with WT(−1,7)23d-Wtirrigated. (XLSX) [file pone.0086661.s023.xlsx]

## Sheet: BiP25(-1,6)down
	Table S22. (A) 35S::BiP-4(-1.6)25d-WTIrri- and (B) 35S::BiP-4(-1.6)25d-35S::BiP-4Irri-specific down-regulated genes in comparison with WT(-1.7)23d-Wtirrigated.
	(A) 35S::BiP-4(-1.6)25d-WTIrri-specific down-regulated genes in comparison with WT(-1,7)23d-Wtirrigated.
	Amino Acid Metabolic Process - 4
	Identification	Log2(FC)	Pvalue	Description	Phytozome	Gene ontology
				Biosynthetic process
	Gma.6962.1.S1_at	-2.30461	8.34192e-06	aspartate-semialdehyde dehydrogenase-like	Glyma05g34420.1	amino_acid_metabolic_process
	Gma.47.1.S1_at	-2.08825	0.000214436	glutamine phosphoribosylpyrophosphate amidotransferase	Glyma04g00930.1	metabolic_process purine_base_biosynthetic_process
	Gma.12685.1.A1_at	-1.88331	0.000201842	ornithine carbamoyltransferase, chloroplastic-like	Glyma04g03280.1	amino_acid_metabolic_process
				Transport
	GmaAffx.12874.1.A1_at	-2.08629	0.00017927	cationic amino acid transporter 5	Glyma09g05540.1	L-arginine_import L-glutamate_import
	Biological Process/Metabolic process - 89
	Identification	Log2(FC)	Pvalue	Description	Phytozome	Gene ontology
	GmaAffx.45673.1.A1_at	-3.39731	0.000121203	Lung seven transmembrane receptor family protein	Glyma11g16270.1	biological_process
	GmaAffx.65048.1.S1_s_at	-2.69702	2.12637e-05	protein E6-like	Glyma13g30950.2	biological_process
	Gma.14666.1.S1_at	-2.49168	2.71521e-05	Pyridoxal phosphate phosphatase-related protein	Glyma08g03350.1	metabolic_process
	Gma.6587.1.S1_at	-2.41409	7.40959e-05	protein E6-like	Glyma13g30950.2	biological_process
	Gma.10919.2.S1_at	-2.35841	7.40959e-05	zinc finger A20 and AN1 domain-containing stress-associated protein 4-like	Glyma19g37840.1	biological_process
	GmaAffx.27237.1.S1_at	-2.27823	0.000805568	Protein of unknown function (DUF761)	Glyma13g16410.1	biological_process
	Gma.7726.1.A1_at	-2.27512	0.00034071	calcium-binding protein PBP1-like	Glyma06g40330.1	biological_process
	Gma.17474.1.S1_at	-2.2661	0.000892422	multiple C2 and transmembrane domain-containing protein 1-like	Glyma08g26090.1	biological_process
	Gma.13735.1.S1_at	-2.26442	3.56576e-05	YGGT family protein	Glyma06g05880.1	biological_process
	Gma.5611.1.S1_at	-2.18775	8.34192e-05	isoflavone 2'-hydroxylase-like	Glyma09g05440.1	biological_process
	GmaAffx.64286.1.A1_at	-2.17595	2.48622e-05	UDP-glycosyltransferase 73B4-like	Glyma08g46270.1	biological_process
	Gma.2416.1.S1_at	-2.17503	0.000177143	Rubber elongation factor protein (REF)	Glyma05g27980.1	biological_process
	GmaAffx.12727.1.A1_at	-2.12919	8.83262e-06	Acyl-CoA N-acyltransferases (NAT) superfamily protein	Glyma02g14010.1	metabolic_process
	GmaAffx.47038.1.S1_at	-2.09561	7.68765e-06	Acid phosphatase/vanadium-dependent haloperoxidase-related protein	Glyma19g44500.1	biological_process
	GmaAffx.5737.1.S1_at	-2.06844	0.000107954	UDP-glycosyltransferase 85A7-like	Glyma15g05980.1	metabolic_process
	Gma.7892.1.A1_at	-2.04069	6.86982e-06	glycerophosphoryl diester phosphodiesterase-like	Glyma05g00360.1	metabolic_process
	Gma.3285.1.S1_at	-1.96602	0.000128727	Protein of unknown function (DUF567)	Glyma01g32070.1	metabolic_process
	Gma.15324.2.A1_at	-1.94457	0.000608306	TatD related DNase	Glyma16g26700.2	metabolic_process
	GmaAffx.20258.1.S1_at	-1.93645	0.000169946	Acyl-CoA N-acyltransferases (NAT) superfamily protein	Glyma02g14010.1	metabolic_process
	GmaAffx.19349.1.A1_at	-1.92188	4.44902e-05	anthocyanidin 5,3-O-glucosyltransferase-like	Glyma09g29160.1	metabolic_process
	GmaAffx.36017.1.S1_at	-1.909	0.0081216	DPP6 N-terminal domain-like protein	Glyma06g12250.1	metabolic_process
	GmaAffx.59154.1.S1_at	-1.88976	0.000494136	Calmodulin binding protein-like	Glyma08g04920.2	biological_process
	GmaAffx.14131.1.S1_at	-1.87713	0.000156861	mannan endo-1,4-beta-mannosidase 2-like	Glyma12g33190.1	biological_process
	GmaAffx.73641.1.S1_at	-1.85229	0.000121694	methyltransferase-like protein 7A-like	Glyma02g12160.1	metabolic_process
	GmaAffx.20041.1.S1_s_at	-1.85025	3.76204e-06	protein PAM68, chloroplastic-like	Glyma01g35170.1	biological_process
	GmaAffx.76446.1.S1_at	-1.8384	2.61707e-05	formimidoyltransferase-cyclodeaminase-like	Glyma12g32830.1	metabolic_process
	Gma.9539.2.S1_at	-1.8306	0.00118226	Protein of unknown function, DUF593	Glyma08g10040.1	biological_process
	GmaAffx.5985.1.S1_at	-1.82214	1.11226e-05	probable inactive purple acid phosphatase 29-like	Glyma07g05310.2	biological_process
	Gma.2166.2.S1_at	-1.81699	4.95608e-05	pentatricopeptide repeat-containing protein At5g21222-like	Glyma05g35470.1	biological_process
	Gma.632.1.A1_at	-1.81503	0.000143448	choline monooxygenase, chloroplastic-like	Glyma17g06510.1	cellular_aromatic_compound_metabolic_process
	Gma.10334.1.S1_at	-1.81319	3.43491e-06	protein IQ-DOMAIN 1-like	Glyma20g31810.1	biological_process
	Gma.7331.1.S1_at	-1.79419	0.000242079	protein KIAA0664 homolog	Glyma06g30000.1	biological_process
	GmaAffx.2676.1.A1_at	-1.75713	0.000114988	primary amine oxidase-like	Glyma15g43210.2	biological_process
	Gma.7736.1.A1_at	-1.75553	6.86982e-06	resistance to phytophthora 1	Glyma03g30610.1	biological_process
	GmaAffx.63719.1.S1_at	-1.7543	0.000115969	Acyl-CoA N-acyltransferases (NAT) superfamily protein	Glyma01g04090.2	metabolic_process
	Gma.7133.1.S1_at	-1.75272	0.000669807	pentatricopeptide repeat-containing protein At1g31920-like	Glyma01g01480.1	biological_process
	GmaAffx.90716.1.S1_at	-1.75198	6.06834e-05	Ribosomal protein L12/ ATP-dependent Clp protease adaptor protein ClpS family protein	Glyma02g10860.1	biological_process
	GmaAffx.89828.1.S1_s_at	-1.74961	5.08694e-05	isoflavone reductase homolog A622-like	Glyma11g07490.1	biological_process
	Gma.12949.1.A1_at	-1.73118	2.1918e-05	protein PLASTID MOVEMENT IMPAIRED 2-like	Glyma05g09180.2	biological_process
	Gma.16932.1.S1_at	-1.72432	0.000175017	Probable carboxylesterase 18-like	Glyma09g28580.1	biological_process
	Gma.4569.1.S1_at	-1.71076	1.83195e-05	Protein of unknown function (DUF1118)	Glyma06g22220.1	biological_process
	GmaAffx.78287.2.S1_at	-1.71017	0.00215238	pentatricopeptide repeat-containing protein At3g53700, chloroplastic-like	Glyma13g19420.1	biological_process
	GmaAffx.36671.1.S1_at	-1.70638	0.00473559	Tudor/PWWP/MBT superfamily protein	Glyma10g33560.1	biological_process
	GmaAffx.23550.1.S1_at	-1.70501	0.000110735	plant natriuretic peptide A	Glyma17g12760.1	biological_process
	Gma.5557.1.S1_at	-1.70391	0.000224414	glyoxylate reductase-like	Glyma07g02260.1	metabolic_process
	Gma.6415.1.S1_s_at	-1.69728	0.00109901	Yippee family putative zinc-binding protein	Glyma11g35110.1	biological_process
	Gma.4659.1.S1_at	-1.69358	0.00034987	primary amine oxidase-like	Glyma01g07860.1	biological_process
	Gma.17207.1.S1_at	-1.69004	3.58212e-05	GEM-like protein 2-like	Glyma13g34510.1	biological_process
	Gma.3425.1.S1_at	-1.67833	6.60811e-05	Pentatricopeptide repeat-containing protein At3g46610-like	Glyma16g07160.1	biological_process
	Gma.4311.1.S1_at	-1.66901	0.000236191	peptide methionine sulfoxide reductase B2, chloroplastic-like	Glyma13g32680.1	biological_process
	Gma.17062.1.S1_at	-1.66671	3.99104e-05	Protein of unknown function (DUF640)	Glyma13g34550.1	biological_process
	Gma.6187.1.S1_at	-1.65132	5.23415e-05	UDP-glycosyltransferase 85A2-like	Glyma14g35160.1	metabolic_process
	Gma.1078.1.A1_at	-1.65102	9.22518e-05	protein-O-fucosyltransferase 2	Glyma16g01730.1	metabolic_process
	Gma.16732.1.S1_at	-1.64641	0.000301454	COBW domain-containing protein 2-like	Glyma10g43740.1	metabolic_process
	GmaAffx.8436.1.S1_at	-1.64147	0.000444902	protein SAMHD1 homolog	Glyma02g03920.1	metabolic_process
	Gma.793.1.S1_at	-1.62977	2.74793e-05	C2 domain-containing protein	Glyma08g04640.2	biological_process
	GmaAffx.12227.1.S1_at	-1.62918	0.000676677	putative pentatricopeptide repeat-containing protein At5g43820-like	Glyma15g12020.1	biological_process
	Gma.529.1.S1_a_at	-1.62833	0.00181396	bifunctional purple acid phosphatase 26-like	Glyma13g23090.2	biological_process
	GmaAffx.54032.1.S1_at	-1.6273	7.52409e-06	S-adenosyl-L-methionine-dependent methyltransferases superfamily protein	Glyma04g11180.1	metabolic_process
	GmaAffx.443.1.A1_at	-1.62354	0.000974533	Oxidoreductase family protein	Glyma02g08390.1	metabolic_process
	Gma.15717.2.S1_at	-1.6225	0.000257291	Sas10/Utp3/C1D family	Glyma06g06440.2	biological_process
	Gma.2834.1.S1_at	-1.61806	0.000426419	dihydrolipoyllysine-residue acetyltransferase component of pyruvate dehydrogenase complex-like	Glyma20g24830.2	biological_process
	GmaAffx.60768.1.S1_at	-1.61724	0.000114006	thylakoid lumenal protein At1g12250, chloroplastic-like	Glyma11g03350.1	biological_process
	Gma.8303.1.S1_at	-1.61611	3.43491e-06	Uncharacterised BCR, YbaB family COG0718	Glyma12g25500.2	biological_process
	Gma.15498.1.S1_at	-1.61568	0.00014721	catalytics;hydrolases	Glyma18g52160.1	metabolic_process
	GmaAffx.62920.1.S1_at	-1.60674	0.00282464	21 kDa protein-like	Glyma03g37260.1	biological_process
	Gma.13488.2.A1_at	-1.60306	1.37396e-05	ChaC-like family protein	Glyma13g03160.1	biological_process
	GmaAffx.51348.1.S1_at	-1.60134	0.00119126	Sas10/Utp3/C1D family	Glyma06g06440.2	biological_process
	Gma.10559.1.S1_at	-1.594	0.0129511	hydroxyproline-rich glycoprotein family protein	Glyma07g34060.1	biological_process
	Gma.5035.1.S1_at	-1.59281	3.69662e-05	29 kDa ribonucleoprotein, chloroplastic-like	Glyma09g33790.1	biological_process
	Gma.1558.1.S1_at	-1.5832	0.000889314	Inositol monophosphatase 3-like	Glyma15g12230.1	biological_process
	Gma.8032.1.S1_at	-1.57028	4.25274e-06	Uncharacterised protein family (UPF0497)	Glyma01g24900.1	biological_process
	Gma.43.1.A1_at	-1.5674	0.000624008	nodulin-26	Glyma13g40820.2	biological_process
	GmaAffx.56061.1.S1_at	-1.5551	0.00625219	Phosphoethanolamine N-methyltransferase-like	Glyma09g30650.2	metabolic_process
	GmaAffx.69088.1.S1_s_at	-1.55432	0.000201024	homolog of yeast ergosterol28	Glyma06g09400.1	biological_process
	GmaAffx.73823.1.S1_at	-1.55427	0.000237336	TRICHOME BIREFRINGENCE-LIKE 38	Glyma02g15840.2	biological_process
	Gma.3555.1.S1_at	-1.5518	1.60296e-05	Protein of unknown function (DUF1677)	Glyma07g04530.1	biological_process
	GmaAffx.83242.1.S1_at	-1.5509	0.000168147	Senescence/dehydration-associated protein-related	Glyma16g08490.1	biological_process
	Gma.12700.1.A1_at	-1.5476	0.000589005	UPF0176 protein pc0378-like	Glyma05g33510.2	biological_process
	GmaAffx.91557.1.S1_at	-1.54757	0.000343818	probable carboxylesterase 15-like	Glyma02g27100.1	metabolic_process
	GmaAffx.54369.1.S1_at	-1.5427	0.00192617	Protein of unknown function (DUF1005)	Glyma06g09410.1	biological_process
	Gma.529.1.S1_x_at	-1.54243	0.000986146	bifunctional purple acid phosphatase 26-like	Glyma13g23090.1	biological_process
	GmaAffx.10385.1.S1_at	-1.5275	0.000183032	VQ motif-containing protein	Glyma13g35130.1	biological_process
	GmaAffx.12484.1.A1_at	-1.52648	1.14497e-05	HD domain-containing protein 2-like	Glyma17g07750.1	biological_process
	GmaAffx.6567.1.S1_at	-1.51836	0.00356691	UDP-glycosyltransferase 79B3-like	Glyma06g35110.1	biological_process
	Gma.4209.2.S1_at	-1.51815	0.000700558	Late embryogenesis abundant (LEA) hydroxyproline-rich glycoprotein family	Glyma15g02810.1	biological_process
	Gma.9666.1.S1_s_at	-1.51794	1.7011e-05	DUF246 domain-containing protein At1g04910-like	Glyma11g37750.1	biological_process
	Gma.10982.1.S1_at	-1.51628	0.0215879	Magnesium-dependent phosphatase 1-like	Glyma07g30070.2	biological_process
	GmaAffx.84445.1.S1_at	-1.50646	0.00246218	proline-rich family protein	Glyma12g32340.1	biological_process
	Carboh. Met. process - 9
	Identification	Log2(FC)	Pvalue	Description	Phytozome	Gene ontology
				Biosynthetic process - 3
	Gma.1072.1.S1_at	-2.20389	2.1918e-05	aldose 1-epimerase-like	Glyma09g37450.1	galactose_metabolic_process
	Gma.361.1.S1_at	-1.61538	9.99395e-05	probable xyloglucan endotransglucosylase/hydrolase protein 32-like	Glyma12g08520.1	carbohydrate_metabolic_process glucan_metabolic_process
	Gma.13925.1.A1_at	-1.56497	0.000269886	Aldose 1-epimerase-like	Glyma19g02450.1	galactose_metabolic_process
				Catabolic process - 6
	Gma.7852.1.S1_at	-1.87373	0.0122914	glucan endo-1,3-beta-glucosidase-like	Glyma12g02410.1	response_to_cold systemic_acquired_resistance
	GmaAffx.67378.1.A1_at	-1.82904	1.73381e-05	fructan 6-exohydrolase-like	Glyma17g34590.2	carbohydrate_metabolic_process
	GmaAffx.83381.1.S1_at	-1.81555	0.000169946	probable galacturonosyltransferase 13-like	Glyma13g05950.1	carbohydrate_biosynthetic_process
	Gma.15392.1.A1_at	-1.73172	0.00136333	alpha,alpha-trehalose-phosphate synthase [UDP-forming] 5-like	Glyma10g41680.1
	Gma.10915.1.S1_at	-1.63907	3.4022e-05	beta-D-xylosidase 1-like	Glyma15g15370.1	carbohydrate_metabolic_process
	Gma.2578.1.S1_at	-1.55718	0.0037555	glucan endo-1,3-beta-glucosidase-like	Glyma11g10070.1	response_to_cold systemic_acquired_resistance
	Catabolic Process - 2
	Identification	Log2(FC)	Pvalue	Description	Phytozome	Gene ontology
	Gma.967.1.S1_at	-1.84874	0.000191701	grr1 protein	Glyma06g07200.1	ubiquitin-dependent_protein_catabolic_process response_to_ethylene_stimulus
	Gma.16761.1.A1_at	-1.50316	0.000869523	alpha-L-fucosidase 2-like	Glyma20g26650.1	catabolic_process
	Cell Cycle or Division - 1
	Identification	Log2(FC)	Pvalue	Description	Phytozome	Gene ontology
	GmaAffx.77562.1.S1_at	-1.74553	0.00011417	cyclin-D1-1-like	Glyma08g40150.1	G1_phase_of_mitotic_cell_cycle regulation_of_cell_cycle
	Cell death/Proteolysis/Senescence - 8
	Identification	Log2(FC)	Pvalue	Description	Phytozome	Gene ontology
	Gma.12259.1.S1_at	-3.27738	7.90029e-05	serine carboxypeptidase-like 49-like	Glyma15g16790.1	proteolysis
	GmaAffx.57464.1.A1_at	-2.56474	3.99104e-05	subtilisin-like protease-like	Glyma04g02440.1	proteolysis
	Gma.7961.1.S1_at	-2.1356	0.000127419	derlin-1-like	Glyma06g47560.1	proteolysis
	Gma.13050.1.S1_at	-2.05365	0.000346599	lon protease 2-like	Glyma04g03100.1	ATP-dependent_proteolysis
	Gma.1274.1.S1_at	-1.65645	0.000594893	aspartic proteinase nepenthesin-1-like	Glyma09g31930.1	proteolysis
	GmaAffx.35670.1.A1_at	-1.65008	0.00122823	RING/U-box superfamily protein	Glyma05g30920.1	positive_regulation_of_programmed_cell_death
	Gma.7474.1.A1_at	-1.62957	0.000558745	aspartic proteinase nepenthesin-1-like	Glyma17g15020.1	proteolysis
	GmaAffx.88440.2.S1_at	-1.57113	0.00163551	B-cell receptor-associated 31-like	Glyma15g11650.1	apoptosis intracellular_protein_transport
	Defense / Response to Biotic stimulus - 15
	Identification	Log2(FC)	Pvalue	Description	Phytozome	Gene ontology
	GmaAffx.57874.1.S1_at	-2.19168	4.72709e-05	disease resistance RPP8-like protein 3-like	Glyma01g37620.2	defense_response
	GmaAffx.89795.1.S1_s_at	-2.09044	0.000302108	pathogenesis-related protein	Glyma17g03340.1	defense_response response_to_biotic_stimulus
	Gma.2600.2.S1_at	-2.0165	3.59848e-05	ATP synthase delta chain, chloroplastic-like	Glyma05g03340.1	defense_response_to_bacterium response_to_cold photosynthesis photosynthetic_electron_transport_in_photosystem_I photosynthetic_electron_transport_in_photosystem_II
	Gma.6075.1.S1_at	-1.9047	0.00169292	NDR1/HIN1-like 1	Glyma19g38600.1	defense_response_to_virus
	Gma.8456.1.S1_a_at	-1.88032	0.000174526	resistance protein KR3	Glyma06g41700.1	defense_response
	Gma.7546.1.S1_at	-1.75703	3.94197e-05	sucrose transport protein SUC2-like	Glyma02g08260.1	response_to_nematode pollen_germination
	Gma.9504.1.S1_at	-1.75149	0.000624499	Disease resistance-responsive (dirigent-like protein) family protein	Glyma09g33140.1	defense_response
	GmaAffx.43457.1.S1_at	-1.7011	0.00410799	BEL1-like homeodomain protein 1-like	Glyma11g18270.1	response_to_symbiotic_fungus response_to_abscisic_acid_stimulus polar_nucleus_fusion
	GmaAffx.8113.1.S1_at	-1.6666	9.69953e-05	disease resistance response protein 206-like	Glyma02g26610.1	defense_response
	Gma.8071.1.S1_at	-1.64283	4.61259e-05	alpha/beta-Hydrolases superfamily protein	Glyma06g19890.1	defense_response
	GmaAffx.80842.1.S1_at	-1.64004	0.0095569	alpha/beta-Hydrolases superfamily protein	Glyma06g19900.1	defense_response
	GmaAffx.56715.1.S1_at	-1.61511	0.000101575	MLP-like protein 28	Glyma15g42980.1	defense_response
	GmaAffx.42847.2.S1_at	-1.61473	0.0453275	basic form of pathogenesis-related protein 1-like	Glyma15g06800.1	defense_response
	Gma.1910.1.S1_at	-1.57122	0.000262689	thaumatin-like protein-like	Glyma12g03510.1	response_to_other_organism
	Gma.8260.1.A1_at	-1.53759	0.000122348	probable disease resistance protein At4g27220-like	Glyma18g51750.1	defense_response
	Developement - 7
	Identification	Log2(FC)	Pvalue	Description	Phytozome	Gene ontology
	GmaAffx.53274.1.S1_at	-2.25255	0.000217217	Plant protein 1589 of unknown function	Glyma03g33110.1	developmental_process
	GmaAffx.2269.1.S1_at	-2.01623	0.000445557	AP2/ERF and B3 domain-containing transcription repressor TEM1-like	Glyma02g11060.1	photoperiodism,_flowering
	Gma.8651.1.S1_at	-1.86445	0.000262689	MORN (Membrane Occupation and Recognition Nexus) repeat-containing protein	Glyma12g30630.1	embryonic_development_ending_in_seed_dormancy
	Gma.4416.1.S1_at	-1.81469	0.000242243	maternal effect embryo arrest 9	Glyma15g05180.1	embryonic_development_ending_in_seed_dormancy
	Gma.15856.1.S1_at	-1.61774	0.00487593	nucleoside-triphosphatase-like	Glyma16g04760.1	pollen_germination
	GmaAffx.59769.1.S1_at	-1.54345	0.00068322	Zinc finger (C3HC4-type RING finger) family protein	Glyma08g37060.1	polar_nucleus_fusion
	Gma.1288.1.S1_at	-1.53808	0.0012418	bifunctional aspartate aminotransferase and glutamate/aspartate-prephenate aminotransferase-like	Glyma05g31490.2	embryonic_development_ending_in_seed_dormancy
	DNA/RNA Nucleus - 5
	Identification	Log2(FC)	Pvalue	Description	Phytozome	Gene ontology
	Gma.5876.1.A1_at	-1.7809	4.23639e-05	endonuclease	Glyma15g07430.1	DNA_catabolic_process
	Gma.8095.1.A1_at	-1.69412	0.000743249	RNA-dependent RNA polymerase 1-like	Glyma02g09470.1	posttranscriptional_gene_silencing response_to_virus response_to_salicylic_acid_stimulus
	Gma.6307.1.S1_at	-1.63455	0.000135434	cullin-4-like	Glyma05g27240.1	DNA_repair cell_cycle photomorphogenesis
	GmaAffx.18093.1.S1_at	-1.61538	0.000142303	RNA polymerase sigma factor rpoD-like	Glyma14g31370.1	response_to_blue_light transcription_initiation
	Gma.17775.1.S1_at	-1.59294	0.00161555	protein argonaute 2-like	Glyma20g02820.1	biological_process
	Energy - 1
	Identification	Log2(FC)	Pvalue	Description	Phytozome	Gene ontology
	Gma.4014.1.S1_at	-1.51459	0.000841553	ATPase 11, plasma membrane-type-like	Glyma04g34370.1	cation_transport metabolic_process proton_transport transport
	Homone Response / Hormone - 16
	Identification	Log2(FC)	Pvalue	Description	Phytozome	Gene ontology
				Auxin - 6
	Gma.11326.2.S1_at	-1.64945	0.000486448	stem-specific protein TSJT1-like	Glyma13g27800.1	response_to_auxin_stimulus response_to_aluminum_ion
	GmaAffx.50615.1.A1_at	-1.63809	0.00025909	auxin response factor 3-like	Glyma15g08540.1
	Gma.102.1.S1_at	-1.6025	0.00139048	auxin-induced protein 5NG4-like	Glyma06g12840.1
	Gma.16842.1.A1_at	-1.58915	0.0172207	auxin-induced protein 10A5-like	Glyma16g02350.1	response_to_auxin_stimulus
	Gma.12817.1.A1_at	-1.54862	0.00484404	auxin-induced protein 5NG4-like	Glyma09g15280.1	biological_process
	Gma.13491.1.S1_at	-1.54267	0.000149337	auxin response factor 3-like	Glyma13g30750.1
				Ethylene - 3
	Gma.1124.1.S1_at	-1.5085	0.00252351	ethylene-responsive transcription factor 7-like	Glyma02g46340.1	response_to_water_deprivation regulation_of_transcription,_DNA-dependent ethylene_mediated_signaling_pathway response_to_abscisic_acid_stimulus regulation_of_transcription
	GmaAffx.70502.1.A1_s_at	-1.62255	0.000405483	1-aminocyclopropane-1-carboxylate oxidase homolog 6-like	Glyma18g13610.2	coumarin_biosynthetic_process secondary_metabolic_process hydrogen_peroxide-mediated_programmed_cell_death
	GmaAffx.14912.1.S1_at	-1.60379	7.81851e-05	ethylene-responsive transcription factor-like protein At4g13040-like	Glyma18g33460.1	regulation_of_transcription,_DNA-dependent
				Gibberellin - 3
	GmaAffx.17471.1.S1_at	-2.13586	0.000274629	SHI-related sequence 5	Glyma11g07710.1	response_to_gibberellin_stimulus gibberellic_acid_mediated_signaling
	GmaAffx.82218.1.S1_at	-1.72062	9.66681e-05	gibberellin 20 oxidase 1-like	Glyma10g12130.1
	Gma.12064.1.S1_at	-1.62602	0.000599146	ent-kaurene oxidase, chloroplastic-like	Glyma15g00450.1	gibberellin_biosynthetic_process gibberellic_acid_mediated_signaling
				Jasmonic acid - 4
	Gma.7625.1.S1_s_at	-1.87181	7.16424e-05	lipoxygenase	Glyma07g00900.2	defense_response jasmonic_acid_biosynthetic_process response_to_wounding
	Gma.702.1.S1_at	-1.75959	0.00189378	linoleate 13S-lipoxygenase 2-1, chloroplastic-like	Glyma11g13880.1	defense_response jasmonic_acid_biosynthetic_process response_to_wounding
	Gma.17610.2.S1_s_at	-1.55658	2.60072e-05	lipoxygenase	Glyma13g42330.1	defense_response jasmonic_acid_biosynthetic_process response_to_wounding
	GmaAffx.90937.1.A1_at	-1.52373	0.00752507	Lipoxygenase	Glyma07g00900.2	defense_response jasmonic_acid_biosynthetic_process response_to_wounding
	Lipid Metabolic Process
	Identification	Log2(FC)	Pvalue	Description	Phytozome	Gene ontology
				Biosynthetic process - 7
	GmaAffx.55947.1.S1_at	-3.0321	0.000661302	GDSL esterase/lipase At2g42990-like	Glyma14g05560.1	lipid_metabolic_process
	Gma.2319.1.S1_at	-1.98295	5.52857e-05	3-ketoacyl-CoA synthase 4-like	Glyma17g36940.1	very-long-chain_fatty_acid_metabolic_process cuticle_development
	GmaAffx.43409.1.S1_at	-1.59905	8.19471e-05	probable phytol kinase 3, chloroplastic-like	Glyma18g06710.1	phospholipid_biosynthetic_process
	Gma.7228.1.S1_at	-1.59344	0.000255328	lecithin-cholesterol acyltransferase-like 1-like	Glyma06g05040.1	lipid_metabolic_process
	Gma.10764.2.S1_at	-1.56156	0.00120009	obtusifoliol 14-alpha demethylase-like	Glyma03g26820.1	sterol_biosynthetic_process embryonic_development_ending_in_seed_dormancy
	GmaAffx.65471.1.S1_at	-1.55494	0.000503132	CYTOCHROME P450 51G1	Glyma03g26820.1	sterol_biosynthetic_process embryonic_development_ending_in_seed_dormancy
	GmaAffx.91805.1.S1_s_at	-1.5016	0.00161555	GDSL esterase/lipase 5-like	Glyma15g41840.1	lipid_metabolic_process
				Catabolic process - 1
	Gma.13170.1.S1_at	-1.67944	1.16133e-05	SGNH hydrolase-type esterase superfamily protein	Glyma07g18210.2	lipid_metabolic_process
	Others - 18
	Identification	Log2(FC)	Pvalue	Description	Phytozome	Gene ontology
	GmaAffx.40079.1.A1_at	-2.07144	0.000189574	Adenine phosphoribosyltransferase 1, chloroplastic-like	Glyma05g04310.1	adenine_salvage
	GmaAffx.93508.1.S1_at	-1.96903	6.70625e-06	Mitochondrial carnitine/acylcarnitine carrier-like protein-like	Glyma01g13170.2	mitochondrial_transport ornithine_transport transport
	GmaAffx.63361.1.S1_s_at	-1.91414	0.000118095	cytochrome P450 89A2-like	Glyma20g02310.1	0
	Gma.3129.1.S1_at	-1.84728	3.87654e-05	protoporphyrinogen oxidase, chloroplastic-like	Glyma10g27890.1	porphyrin_biosynthetic_process
	GmaAffx.74241.2.A1_at	-1.79805	0.000218198	cytochrome P450 734A1-like	Glyma09g20270.2	0
	Gma.6710.1.A1_a_at	-1.77145	0.00103374	probable alanyl-tRNA synthetase, chloroplastic-like	Glyma06g00330.1	alanyl-tRNA_aminoacylation embryonic_development_ending_in_seed_dormancy
	Gma.13193.1.S1_a_at	-1.76194	3.33677e-05	scarecrow-like protein 6-like /// scarecrow-like protein 27-like	Glyma11g17490.1	regulation_of_transcription
	Gma.2098.1.A1_at	-1.75053	0.000961938	calmodulin-like 38	Glyma17g36110.1	response_to_wounding
	Gma.8191.1.A1_at	-1.73954	2.40444e-05	F-box protein GID2-like	Glyma17g35610.1	seed_germination positive_regulation_of_gibberellic_acid_mediated_signaling seed_dormancy
	Gma.11760.1.A1_at	-1.68375	0.000110898	lycopene beta cyclase, chloroplastic-like	Glyma03g28470.1	carotene_biosynthetic_process
	Gma.10810.1.S1_s_at	-1.67455	0.000712335	isoprenoid F	Glyma11g02380.1	carotenoid_biosynthetic_process chlorophyll_biosynthetic_process isopentenyl_diphosphate_biosynthetic_process,_mevalonate-independent_pathway
	GmaAffx.40837.1.S1_at	-1.64311	2.04459e-05	cytochrome P450 71A1-like	Glyma08g14880.1	lignin_biosynthetic_process phenylpropanoid_biosynthetic_process response_to_UV-B
	Gma.9658.1.S1_at	-1.61105	7.75308e-05	uroporphyrinogen-III synthase, chloroplastic-like	Glyma04g03940.1	porphyrin_biosynthetic_process
	Gma.3832.1.S1_at	-1.56612	0.00100872	probable mitochondrial 2-oxoglutarate/malate carrier protein-like	Glyma01g02950.1	mitochondrial_transport transport
	Gma.7678.1.A1_at	-1.55978	0.0010187	Mitochondrial substrate carrier family protein	Glyma06g10870.1	mitochondrial_transport transport
	Gma.7418.1.S1_at	-1.54581	0.00200059	cytochrome P450 78A3-like	Glyma19g42940.1	0
	GmaAffx.86958.1.A1_at	-1.53135	0.000481214	monoglyceride lipase-like	Glyma13g25300.1	0
	Gma.17979.1.S1_a_at	-1.52324	0.00230695	strictosidine synthase-like /// strictosidine synthase-like	Glyma08g36360.1	alkaloid_biosynthetic_process
	Photosynthesis - 6
	Identification	Log2(FC)	Pvalue	Description	Phytozome	Gene ontology
	Gma.15030.1.A1_at	-2.17869	3.35312e-05	Mog1/PsbP/DUF1795-like photosystem II reaction center PsbP family protein	Glyma08g16370.1	photosynthesis
	Gma.13395.1.A1_s_at	-2.08698	1.7011e-05	chlorophyll a-b binding protein, chloroplastic-like	Glyma15g19810.1	photosynthesis
	Gma.13155.1.A1_at	-1.6461	1.16133e-05	chloroplast copper-translocating HMA8 P-ATPase	Glyma06g05890.1	copper_ion_transport photosynthetic_electron_transport_chain
	GmaAffx.61480.1.A1_s_at	-1.59128	5.02151e-05	chlorophyll synthase, chloroplastic-like	Glyma07g18470.1	chlorophyll_biosynthetic_process
	Gma.7335.1.S1_at	-1.52444	0.000781033	plastid movement impaired1	Glyma05g34140.1	chloroplast_relocation
	GmaAffx.1301.33.A1_at	-1.50742	3.54941e-05	photosystem II subunit X	Glyma04g05800.1	photosynthesis
	Protein Modification Process - 26
	Identification	Log2(FC)	Pvalue	Description	Phytozome	Gene ontology
	GmaAffx.27554.1.S1_at	-2.70653	8.01479e-06	FERONIA receptor-like kinase	Glyma13g06620.1	protein_amino_acid_autophosphorylation pollen_tube_reception
	GmaAffx.47016.1.S1_at	-2.21848	1.81559e-05	Protein kinase family protein	Glyma17g18180.1	protein_amino_acid_phosphorylation
	Gma.13191.1.A1_at	-2.20564	9.71588e-05	cysteine-rich receptor-like protein kinase 29-like	Glyma10g39920.1	protein_amino_acid_phosphorylation
	GmaAffx.677.1.S1_at	-2.19071	0.000112534	U-box domain-containing protein 44-like	Glyma10g32270.1	protein_ubiquitination
	GmaAffx.84209.1.S1_at	-2.07875	8.50549e-06	histidine kinase 1-like	Glyma02g05220.1	response_to_water_deprivation response_to_osmotic_stress seed_maturation
	GmaAffx.9310.1.A1_s_at	-1.94076	0.000516381	U-box domain-containing protein 32-like	Glyma10g37790.1	protein_amino_acid_phosphorylation protein_ubiquitination
	GmaAffx.34404.1.S1_at	-1.92415	0.000612722	calcium-dependent protein kinase SK5-like	Glyma04g38150.1	protein_amino_acid_phosphorylation positive_regulation_of_abscisic_acid_mediated_signaling
	Gma.8125.1.S1_at	-1.87864	0.000161768	probable receptor-like protein kinase At1g67000-like	Glyma20g25310.1	protein_amino_acid_phosphorylation
	Gma.1955.4.A1_at	-1.878	0.000708409	photosystem II subunit Q-2	Glyma03g26740.1	peptidyl-cysteine_S-nitrosylation
	Gma.6046.1.S1_at	-1.87521	2.1918e-05	Beta-1,3-N-Acetylglucosaminyltransferase family protein	Glyma10g13700.1	protein_amino_acid_glycosylation
	GmaAffx.84491.2.A1_at	-1.83429	0.000107464	Receptor protein kinase-like protein	Glyma14g05240.1	protein_amino_acid_phosphorylation
	Gma.2352.1.S1_at	-1.80598	9.99395e-05	E3 ubiquitin-protein ligase ATL6-like	Glyma10g29750.1	0
	Gma.7881.1.S1_at	-1.7889	1.34125e-05	U-box domain-containing protein 32-like	Glyma10g37790.1	protein_amino_acid_phosphorylation protein_ubiquitination
	Gma.17603.1.S1_at	-1.75557	7.68765e-05	putative peptidyl-tRNA hydrolase PTRHD1-like	Glyma06g08080.1	protein_amino_acid_dephosphorylation
	Gma.6290.1.S1_at	-1.72431	2.55165e-05	protein kinase APK1A, chloroplastic-like	Glyma14g07460.1	N-terminal_protein_myristoylation protein_amino_acid_phosphorylation
	GmaAffx.69424.1.S1_s_at	-1.68981	0.000289023	E3 ubiquitin-protein ligase RNF181-like	Glyma15g42250.1	cell_redox_homeostasis
	GmaAffx.68747.1.S1_at	-1.68432	0.000357885	U-box domain-containing protein 30-like	Glyma06g05050.1	protein_ubiquitination
	Gma.3172.1.S1_s_at	-1.67845	0.000842861	cationic peroxidase 2-like	Glyma08g19170.1	N-terminal_protein_myristoylation respiratory_burst defense_response_to_fungus
	Gma.16280.1.A1_at	-1.6779	3.87654e-05	RING-H2 finger B1A	Glyma16g03890.1	N-terminal_protein_myristoylation
	Gma.8547.1.S1_at	-1.67107	0.000140504	calcium-dependent protein kinase 21-like	Glyma07g39010.1	N-terminal_protein_myristoylation protein_amino_acid_phosphorylation
	Gma.17959.1.A1_s_at	-1.65338	0.00108936	Protein kinase family protein	Glyma16g05150.1	protein_amino_acid_phosphorylation
	Gma.13893.1.A1_at	-1.60245	3.82747e-05	E3 ubiquitin protein ligase RIE1-like	Glyma03g27500.1	0
	GmaAffx.83936.2.S1_at	-1.58462	0.000212801	Protein kinase family protein	Glyma02g04210.1	protein_amino_acid_phosphorylation
	GmaAffx.89246.1.A1_at	-1.56315	0.00220276	Concanavalin A-like lectin protein kinase family protein	Glyma02g18090.1	protein_amino_acid_phosphorylation
	GmaAffx.27695.1.S1_at	-1.51608	0.000140995	serine/threonine-protein kinase PBS1-like	Glyma13g27630.1	protein_amino_acid_phosphorylation
	Gma.1808.1.S1_at	-1.51237	0.000612395	protein NSP-INTERACTING KINASE 3-like	Glyma01g03490.2	protein_amino_acid_phosphorylation
	Regulation of transcription / transcription factor - 29
	Identification	Log2(FC)	Pvalue	Description	Phytozome	Gene ontology
	Gma.17469.1.S1_at	-2.5354	3.22227e-05	transcription factor	Glyma16g02960.1	regulation_of_transcription,_DNA-dependent response_to_chitin
	Gma.9448.1.S1_at	-2.38507	0.000351996	Squamosa promoter-binding protein 1-like	Glyma12g27330.1	regulation_of_transcription regulation_of_vegetative_phase_change
	GmaAffx.91194.1.S1_at	-2.28657	3.00963e-05	L-lactate dehydrogenase A-like	Glyma01g41920.1	response_to_salt_stress response_to_abscisic_acid_stimulus
	GmaAffx.13806.1.S1_at	-2.19986	0.000879337	NAC domain protein NAC6	Glyma12g02540.1	multicellular_organismal_development
	Gma.12465.1.S1_a_at	-2.19308	0.000119077	transcription factor bHLH147-like /// bHLH148-like	Glyma17g03930.1	regulation_of_transcription
	Gma.12465.1.S1_x_at	-2.1778	9.94488e-05	transcription factor bHLH148-like	Glyma17g03930.1	regulation_of_transcription
	Gma.2702.2.S1_at	-2.14277	4.41631e-06	NAC domain protein	Glyma18g53950.1	multicellular_organismal_development
	Gma.8224.1.A1_at	-2.10265	1.37396e-05	GATA transcription factor 26-like	Glyma17g15610.1	regulation_of_transcription,_DNA-dependent
	GmaAffx.43873.1.S1_at	-2.09484	5.82299e-05	transcription factor bHLH25-like	Glyma09g38250.1	regulation_of_transcription
	Gma.17170.1.S1_at	-2.07919	0.000232102	WRKY DNA-binding protein 4	Glyma14g37960.1	response_to_cold response_to_water_deprivation response_to_heat response_to_osmotic_stress response_to_salt_stress
	Gma.3364.1.S1_at	-2.03047	0.00519538	probable WRKY transcription factor 42-like	Glyma15g20990.1	regulation_of_transcription,_DNA-dependent
	Gma.2389.1.S1_at	-1.90845	4.43267e-05	transcription factor bHLH128-like	Glyma20g39220.1	regulation_of_transcription
	GmaAffx.60862.1.A1_at	-1.88461	0.000873939	Dof8	Glyma07g31870.1	regulation_of_transcription
	GmaAffx.82777.1.S1_at	-1.7668	0.000163404	zinc finger protein 7-like	Glyma05g21620.1	regulation_of_transcription
	GmaAffx.5923.1.S1_at	-1.74741	0.000628261	transcription factor TCP19-like	Glyma20g29330.1	regulation_of_transcription
	Gma.4164.2.S1_a_at	-1.68545	0.000318302	MYB transcription factor MYB112 /// MYB50	Glyma11g05550.1	regulation_of_transcription
	Gma.17986.1.S1_at	-1.67605	0.000375714	B-box 32	Glyma07g02320.1	regulation_of_transcription
	GmaAffx.90612.1.S1_s_at	-1.64094	0.00323061	nuclear transcription factor Y subunit C-1-like	Glyma06g17780.1	regulation_of_transcription,_DNA-dependent
	GmaAffx.777.1.A1_at	-1.63875	6.06834e-05	Phytochrome E-like	Glyma09g11600.1	regulation_of_transcription,_DNA-dependent
	GmaAffx.67046.1.S1_at	-1.5937	0.000284934	transcription factor TCP9-like	Glyma05g03610.1	regulation_of_transcription
	Gma.3028.1.S1_at	-1.58344	0.000274629	nuclear transcription factor Y subunit C-1-like	Glyma06g17780.1	regulation_of_transcription,_DNA-dependent
	GmaAffx.77156.1.S1_at	-1.58252	0.000180578	basic helix-loop-helix (bHLH) DNA-binding superfamily protein	Glyma14g06330.1	regulation_of_transcription
	GmaAffx.40377.1.A1_at	-1.56198	0.00122577	transcription factor TCP13-like	Glyma08g27150.1	cell_differentiation positive_regulation_of_development,_heterochronic leaf_morphogenesis
	GmaAffx.86464.3.S1_at	-1.55148	0.0010609	GATA transcription factor 12	Glyma01g10390.1	regulation_of_transcription,_DNA-dependent
	GmaAffx.4173.1.S1_at	-1.54431	0.00377366	ARID/BRIGHT DNA-binding domain-containing protein	Glyma04g01560.1	regulation_of_transcription
	Gma.12987.1.S1_at	-1.53279	0.000451609	transcription factor TCP15-like	Glyma01g05410.1	response_to_abscisic_acid_stimulus response_to_gibberellin_stimulus regulation_of_transcription regulation_of_seed_germination
	Gma.12465.2.S1_at	-1.52624	0.00191635	transcription factor bHLH147-like	Glyma07g36670.1	regulation_of_transcription
	Gma.14008.2.S1_at	-1.51546	0.0011116	GATA transcription factor 28-like	Glyma08g23720.1	regulation_of_transcription,_DNA-dependent
	GmaAffx.6478.1.S1_s_at	-1.50022	0.00141028	WRKY65	Glyma13g00380.1	regulation_of_transcription,_DNA-dependent defense_response_to_bacterium
	Resp. to Abiotic Stimulus - 45
	Identification	Log2(FC)	Pvalue	Description	Phytozome	Gene ontology
	GmaAffx.17961.1.A1_at	-2.37398	1.39032e-05	heat shock 70 kDa protein-like	Glyma13g29580.1	response_to_cadmium_ion response_to_heat protein_folding response_to_bacterium response_to_high_light_intensity response_to_virus response_to_hydrogen_peroxide
	GmaAffx.89049.1.S1_s_at	-2.35437	2.84607e-05	annexin D4-like	Glyma15g38060.2	response_to_osmotic_stress response_to_abscisic_acid_stimulus
	GmaAffx.88156.1.S1_at	-2.315	0.00048972	18.2 kDa class I heat shock protein-like	Glyma18g41650.1	response_to_heat
	GmaAffx.7312.1.S1_at	-2.16409	0.000105664	endoplasmin homolog	Glyma17g37820.1	response_to_cadmium_ion response_to_cold protein_folding protein_secretion regulation_of_meristem_organization regulation_of_meristem_growth
	Gma.4089.1.S1_s_at	-2.15289	7.75308e-05	low molecular weight heat shock protein Hsp23.9	Glyma12g01580.2	response_to_cadmium_ion response_to_heat
	Gma.6218.1.S1_x_at	-2.14663	8.99619e-06	Ribosomal protein S5 family protein	Glyma07g31830.1	response_to_cadmium_ion response_to_cold translation
	Gma.2546.1.S1_at	-1.94661	0.000334004	dnaJ homolog subfamily B member 11-like	Glyma03g37650.1	protein_folding
	GmaAffx.60596.1.S1_at	-1.91595	4.97244e-05	FAR1-related sequence 3	Glyma19g30060.1	response_to_red_or_far_red_light
	GmaAffx.6818.1.A1_at	-1.91086	0.000306688	flavonol synthase/flavanone 3-hydroxylase-like	Glyma06g13370.2	biological_process
	Gma.8489.1.S1_at	-1.80879	0.000449646	thiamin biosynthetic enzyme	Glyma12g16380.2	response_to_DNA_damage_stimulus response_to_cold thiamin_biosynthetic_process oxazole_or_thiazole_biosynthetic_process
	Gma.17687.1.S1_at	-1.78022	0.0010007	18.2 kDa class I heat shock protein-like	Glyma18g41650.1	response_to_heat
	GmaAffx.5004.1.S1_at	-1.77063	7.52409e-05	Probable peptidyl-prolyl cis-trans isomerase-like	Glyma02g11730.1	protein_folding
	GmaAffx.93066.1.S1_s_at	-1.74946	0.000105828	thioredoxin-like 2, chloroplastic-like /// thioredoxin-like 2, chloroplastic-like	Glyma01g00570.1	cell_redox_homeostasis
	Gma.2250.1.S1_at	-1.74615	0.000103538	translocon at inner membrane of chloroplasts 21	Glyma10g40810.1	cellular_metal_ion_homeostasis protein_import_into_chloroplast_stroma
	Gma.12660.1.S1_at	-1.7408	0.00117474	Chaperone protein DnaJ-like	Glyma03g37490.1	protein_folding
	Gma.12590.1.A1_at	-1.73909	4.77616e-05	probable protein phosphatase 2C 55-like	Glyma16g25560.1	0
	Gma.13609.1.A1_at	-1.73065	0.00269444	Adenine nucleotide alpha hydrolases-like superfamily protein	Glyma17g13160.1	response_to_stress
	Gma.16500.3.S1_a_at	-1.70395	0.00245416	thioredoxin M4, chloroplastic-like /// thioredoxin M4, chloroplastic-like	Glyma06g37970.1	glycerol_ether_metabolic_process cell_redox_homeostasis
	GmaAffx.23334.1.A1_at	-1.68527	0.000393052	UDP-sugar pyrophosphorylase 1-like	Glyma06g12430.2	response_to_cadmium_ion
	Gma.14547.1.S1_at	-1.68411	7.75308e-05	DnaJ/Hsp40 cysteine-rich domain superfamily protein	Glyma06g29540.1	protein_folding
	Gma.3333.2.A1_at	-1.68385	9.89581e-05	BURP domain-containing protein 3-like	Glyma12g04880.1	0
	Gma.8119.2.S1_at	-1.68181	7.03338e-05	thioredoxin H-type 1	Glyma14g07690.1	cell_redox_homeostasis
	Gma.3107.1.S1_at	-1.64381	8.34192e-06	1-deoxy-D-xylulose 5-phosphate reductoisomerase, chloroplastic-like	Glyma05g02190.1	response_to_cadmium_ion isoprenoid_biosynthetic_process isopentenyl_diphosphate_biosynthetic_process,_mevalonate-independent_pathway
	Gma.5038.2.S1_at	-1.63808	0.000318138	4-coumarate--CoA ligase-like 9-like	Glyma04g36950.1	jasmonic_acid_biosynthetic_process
	Gma.17389.1.S1_at	-1.6306	1.7011e-05	ferrochelatase-2, chloroplastic-like	Glyma04g38290.1	0
	Gma.15088.1.S1_at	-1.62609	4.93973e-05	thioredoxin-like 2, chloroplastic-like	Glyma01g00570.1	cell_redox_homeostasis
	GmaAffx.9168.1.S1_s_at	-1.60679	1.11226e-05	peptidyl-prolyl cis-trans isomerase CYP20-2, chloroplastic-like	Glyma20g39340.3	protein_folding
	Gma.5793.10.S1_at	-1.60546	0.000272666	epoxide hydrolase 3-like	Glyma16g25350.1	0
	Gma.1352.1.S1_at	-1.58832	0.000186794	peptidyl-prolyl cis-trans isomerase CYP20-2, chloroplastic-like	Glyma20g39340.3	protein_folding
	Gma.3086.1.A1_at	-1.57994	5.365e-05	NADH dehydrogenase C1, chloroplastic/mitochondrial-like	Glyma05g32900.1
	Gma.9603.1.A1_at	-1.56819	6.23191e-05	root phototropism protein 2-like	Glyma18g05720.1	phototropism
	Gma.15258.1.S1_at	-1.56562	5.15236e-05	superoxide dismutase [Cu-Zn] 2-like	Glyma16g27020.2	response_to_oxidative_stress oxygen_and_reactive_oxygen_species_metabolic_process removal_of_superoxide_radicals
	Gma.16015.1.S1_a_at	-1.55476	1.66838e-05	proton gradient regulation 5	Glyma10g27610.1	response_to_water_deprivation response_to_high_light_intensity photosynthetic_electron_transport_in_photosystem_I
	GmaAffx.5765.1.S1_at	-1.55331	0.00450398	trehalose-phosphate phosphatase-like	Glyma18g02160.1	response_to_cadmium_ion trehalose_biosynthetic_process
	Gma.16945.1.A1_at	-1.53723	0.000100594	dehydration-responsive element-binding protein 1F-like	Glyma05g03560.1	cell_growth gibberellin_biosynthetic_process response_to_salt_stress regulation_of_timing_of_transition_from_vegetative_to_reproductive_phase
	Gma.4063.1.S1_at	-1.53488	0.000150972	Purple acid phosphatase 18-like	Glyma08g42670.1	biological_process
	Gma.16500.2.S1_at	-1.53475	3.79476e-05	thioredoxin M4, chloroplastic-like	Glyma12g23340.1	glycerol_ether_metabolic_process cell_redox_homeostasis
	Gma.6384.1.S1_at	-1.5321	0.000215745	superoxide dismutase [Cu-Zn], chloroplastic-like	Glyma12g08650.1	response_to_light_stimulus response_to_oxidative_stress response_to_stress removal_of_superoxide_radicals response_to_copper_ion response_to_iron_ion
	GmaAffx.22145.1.S1_s_at	-1.52803	0.000570358	calreticulin-3-like /// calreticulin-3-like	Glyma11g13460.1	protein_folding
	Gma.4374.2.S1_at	-1.52645	0.00335967	flavonoid 3'-monooxygenase-like	Glyma16g01060.1	response_to_UV flavonoid_biosynthetic_process
	Gma.6427.2.S1_at	-1.52439	0.000823887	calnexin homolog	Glyma04g38000.2	protein_folding
	Gma.12487.1.S1_at	-1.52257	0.0134606	phospholipase A1-Igamma2, chloroplastic-like	Glyma03g31570.1	lipid_metabolic_process
	GmaAffx.4189.1.S1_at	-1.51629	0.000161931	chalcone--flavonone isomerase 2-like	Glyma15g39050.1	flavonoid_biosynthetic_process
	Gma.4362.1.S1_a_at	-1.50413	1.34125e-05	2-Cys peroxiredoxin BAS1-like, chloroplastic-like /// 2-Cys peroxiredoxin BAS1-like, chloroplastic-like	Glyma10g09470.1	response_to_cold defense_response_to_bacterium
	Gma.17766.3.A1_at	-1.5004	0.00409376	thioredoxin F2	Glyma18g47850.1	cell_redox_homeostasis
	Signaling - 9
	Gma.10038.1.S1_at	-2.24169	8.50549e-05	receptor-like serine/threonine-protein kinase At2g45590-like	Glyma03g02360.1	protein_amino_acid_phosphorylation
	Identification	Log2(FC)	Pvalue	Description	Phytozome	Gene ontology
	Gma.4681.1.A1_at	-3.18875	6.70625e-06	probable LRR receptor-like serine/threonine-protein kinase At1g06840-like	Glyma18g44930.1	transmembrane_receptor_protein_tyrosine_kinase_signaling_pathway
	GmaAffx.17545.1.S1_at	-1.87708	0.00065803	probable inactive receptor kinase At2g26730-like	Glyma05g08140.1	protein_amino_acid_phosphorylation transmembrane_receptor_protein_tyrosine_kinase_signaling_pathway
	GmaAffx.31569.1.S1_at	-1.75367	0.00190016	probable leucine-rich repeat receptor-like serine/threonine-protein kinase At5g15730-like	Glyma19g04870.1	protein_amino_acid_phosphorylation
	Gma.16966.1.A1_at	-1.73926	0.000109754	probable inactive receptor kinase At1g48480-like	Glyma05g33700.1	protein_amino_acid_phosphorylation transmembrane_receptor_protein_tyrosine_kinase_signaling_pathway
	Gma.8922.1.S1_at	-1.73127	0.000316829	PAS domain-containing protein tyrosine kinase family protein	Glyma07g36830.1	protein_amino_acid_phosphorylation signal_transduction regulation_of_transcription,_DNA-dependent
	GmaAffx.18359.1.S1_at	-1.7163	0.000476307	probable LRR receptor-like serine/threonine-protein kinase At4g08850-like	Glyma03g32270.1	protein_amino_acid_phosphorylation transmembrane_receptor_protein_tyrosine_kinase_signaling_pathway
	Gma.16701.1.S1_at	-1.58715	0.000361483	probable leucine-rich repeat receptor-like protein kinase At5g49770-like	Glyma07g40110.1	protein_amino_acid_phosphorylation
	GmaAffx.85374.1.S1_at	-1.5365	0.00014214	probable leucine-rich repeat receptor-like protein kinase At5g49770-like	Glyma13g21820.1	protein_amino_acid_phosphorylation
	Gma.15907.1.A1_at	-1.51445	9.96123e-05	somatic embryogenesis receptor kinase 1-like	Glyma18g53970.1
	Structural - 15
	Identification	Log2(FC)	Pvalue	Description	Phytozome	Gene ontology
	Gma.16033.1.S1_at	-2.09493	0.00132915	thylakoid lumenal 19 kDa protein, chloroplastic-like	Glyma15g42860.1	cellular_component_organization actin_cytoskeleton_organization
	Gma.6218.1.S1_at	-1.96239	1.34125e-05	30S ribosomal protein S5, chloroplastic-like	Glyma07g31830.1	response_to_cadmium_ion response_to_cold translation
	GmaAffx.54524.1.S1_at	-1.91193	0.0105008	caffeoyl-CoA 3-O-methyltransferase	Glyma05g27960.2	lignin_biosynthetic_process
	GmaAffx.64505.1.A1_at	-1.71346	0.0117899	60S ribosomal protein L23-like	Glyma1198s00200.1
	GmaAffx.42972.1.S1_at	-1.68539	0.00138509	homogentisate phytyltransferase 1, chloroplastic-like	Glyma20g38930.2	cell_wall_organization unsaturated_fatty_acid_biosynthetic_process response_to_temperature_stimulus fat-soluble_vitamin_biosynthetic_process phloem_loading vitamin_E_biosynthetic_process regulation_of_defense_response
	Gma.18021.1.S1_at	-1.66719	2.63343e-05	50S ribosomal protein L5, chloroplastic-like	Glyma09g39130.1	translation
	Gma.10216.1.S1_a_at	-1.63509	0.0081409	anthranilate N-methyltransferase-like	Glyma07g05480.1	lignin_biosynthetic_process flavonol_biosynthetic_process
	Gma.1226.1.S1_at	-1.59256	1.16133e-05	plastid ribosomal protein l11	Glyma01g40920.1	ribosome_biogenesis
	Gma.16324.1.A1_at	-1.57376	0.00201793	Katanin p60 ATPase-containing subunit-like	Glyma15g01510.1	microtubule_cytoskeleton_organization multidimensional_cell_growth plant-type_cell_wall_biogenesis trichome_branching cortical_microtubule_organization
	Gma.13580.2.S1_x_at	-1.57238	0.00819635	tubulin A	Glyma05g29000.1	biological_process
	Gma.18013.1.A1_at	-1.56409	0.000843025	Cyclin-B1-5-like	Glyma15g03710.1	nucleosome_assembly
	Gma.16428.1.S1_at	-1.53978	3.33677e-05	50S ribosomal protein L4, chloroplastic-like	Glyma03g26080.1	translation
	GmaAffx.90437.1.A1_s_at	-1.51994	0.00113859	tubulin alpha-4 chain-like	Glyma20g27280.1	response_to_salt_stress microtubule-based_process
	GmaAffx.91630.1.S1_s_at	-1.51806	6.15012e-05	plastid ribosomal protein l11	Glyma01g40920.1	ribosome_biogenesis
	Gma.9622.1.S1_s_at	-1.51064	0.00013298	caffeic acid 3-O-methyltransferase-like	Glyma04g40580.1	lignin_biosynthetic_process flavonol_biosynthetic_process
	Translation - 9
	Identification	Log2(FC)	Pvalue	Description	Phytozome	Gene ontology
	Gma.12463.1.S1_at	-2.01493	4.57988e-06	Ribosomal protein S21 family protein	Glyma19g18590.1	translation ribosome_biogenesis
	GmaAffx.3113.1.S1_s_at	-1.80641	0.000411535	Ribosomal protein PSRP-3/Ycf65	Glyma08g47990.2	translation
	Gma.3588.1.S1_at	-1.77406	0.00242603	Ribosomal protein S10p/S20e family protein	Glyma08g43950.1	translation
	Gma.6.1.A1_at	-1.70611	0.000943455	ribosomal protein L22	Glyma05g09270.1	translation
	Gma.8381.2.S1_at	-1.68463	7.52409e-05	Ribosomal L32p protein family	Glyma06g47860.1	translation
	Gma.1666.1.S1_at	-1.63885	8.17835e-07	elongation factor Ts family protein	Glyma09g32600.1	translational_elongation embryonic_development_ending_in_seed_dormancy response_to_cadmium_ion
	GmaAffx.83413.1.S1_s_at	-1.63335	3.82747e-05	chloroplast 30S ribosomal protein S20, putative	Glyma12g26520.1	translation ribosome_biogenesis
	Gma.12807.1.A1_at	-1.56242	3.48398e-05	Ribosomal protein L31	Glyma17g37110.1	translation ribosome_biogenesis embryonic_development_ending_in_seed_dormancy
	GmaAffx.11842.1.A1_at	-1.5568	0.000653941	tyrosyl-tRNA synthetase-like	Glyma02g40060.1	tRNA_aminoacylation_for_protein_translation embryonic_development_ending_in_seed_dormancy
	Transport - 28
	Identification	Log2(FC)	Pvalue	Description	Phytozome	Gene ontology
	Gma.5963.1.S1_at	-3.20676	5.2505e-05	probable inorganic phosphate transporter 1-9-like	Glyma07g34870.1	biological_process
	GmaAffx.61478.1.A1_s_at	-2.69216	1.01412e-05	SOYCTA protein	Glyma05g21280.1	calcium_ion_transport cellular_copper_ion_homeostasis response_to_toxin response_to_light_intensity
	Gma.6278.1.S1_at	-2.64489	0.000305216	Bifunctional inhibitor/lipid-transfer protein/seed storage 2S albumin superfamily protein	Glyma03g16620.2	lipid_transport
	Gma.3403.1.S1_at	-2.53303	3.33677e-05	metal-nicotianamine transporter YSL1-like	Glyma13g10410.1	oligopeptide_transport response_to_iron_ion
	Gma.1906.1.S1_at	-2.2777	1.03047e-05	polyol transporter 5-like	Glyma12g04890.2	carbohydrate_transport transport
	GmaAffx.64151.1.S1_at	-2.23465	0.000196608	oligopeptide transporter 4-like /// oligopeptide transporter 4-like	Glyma15g06520.1	0
	GmaAffx.34438.1.S1_s_at	-2.09264	1.2104e-05	Heavy metal transport/detoxification superfamily protein	Glyma16g29650.1	metal_ion_transport
	GmaAffx.12733.1.S1_s_at	-2.06284	0.000275283	ABC transporter G family member 39-like	Glyma20g32870.1	multidrug_transport
	GmaAffx.46696.1.S1_at	-2.06177	0.000128891	sugar transport protein 5-like	Glyma04g11140.1	carbohydrate_transport transport
	GmaAffx.85278.1.S1_at	-1.87964	0.000250748	probable peptide/nitrate transporter At5g13400-like	Glyma18g53710.1	oligopeptide_transport
	GmaAffx.41924.1.S1_at	-1.79623	1.79924e-06	low affinity sulfate transporter 3-like	Glyma06g11150.1	sulfate_transport
	GmaAffx.47250.1.S1_at	-1.7906	9.43782e-05	ammonium transporter 1 member 1-like	Glyma10g26690.1	GO:0015696 GO:0006810 GO:0051258
	GmaAffx.28696.2.S1_at	-1.77219	0.000156697	MATE efflux family protein 5-like	Glyma10g41360.3	multidrug_transport
	GmaAffx.27600.1.S1_at	-1.72687	0.000123002	Heavy metal transport/detoxification superfamily protein	Glyma19g39690.1	metal_ion_transport
	Gma.4031.1.S1_at	-1.72336	8.34192e-06	probable inositol transporter 1-like	Glyma20g39030.1	myo-inositol_transport
	GmaAffx.44767.1.S1_at	-1.69527	0.00097944	oligopeptide transporter 3-like	Glyma17g01000.1	oligopeptide_transport
	GmaAffx.71807.1.S1_at	-1.65631	0.000138051	protein ZINC INDUCED FACILITATOR-LIKE 1-like	Glyma06g47110.1	tetracycline_transport transport response_to_antibiotic
	Gma.760.1.S1_at	-1.6441	3.43491e-06	SOYCTA protein	Glyma05g21280.1	calcium_ion_transport cellular_copper_ion_homeostasis response_to_toxin response_to_light_intensity
	Gma.5385.2.S1_at	-1.63319	0.00254052	early nodulin-like protein 2-like	Glyma09g01250.1	0
	Gma.9384.1.S1_at	-1.62298	0.00010959	aquaporin NIP6-1-like	Glyma08g23230.1	GO:0006810 GO:0046713
	GmaAffx.36217.1.S1_at	-1.60555	0.000329751	probable metal-nicotianamine transporter YSL7-like	Glyma09g29410.1	oligopeptide_transport
	Gma.11388.1.S1_at	-1.59081	1.06319e-05	cationic amino acid transporter 9	Glyma09g37700.1	amino_acid_transport transport
	GmaAffx.93381.1.S1_at	-1.58773	0.000558909	PIP2,2	Glyma13g40100.3	GO:0009414 GO:0009651 GO:0006810 GO:0006833
	Gma.7729.2.S1_at	-1.57956	1.32489e-05	chloroplast outer envelope protein 37	Glyma17g00320.1	cation_transport
	Gma.7911.1.S1_at	-1.56946	3.2877e-05	ABC transporter I family member 6, chloroplastic-like	Glyma05g36400.1	iron-sulfur_cluster_assembly embryonic_development_ending_in_seed_dormancy thylakoid_membrane_organization
	Gma.6352.1.S1_at	-1.5581	0.00153377	high affinity nitrate transporter 2.5-like	Glyma18g20510.1	0
	Gma.14471.2.S1_at	-1.53619	0.000109754	aquaporin PIP2-7-like	Glyma11g20600.1	transport
	GmaAffx.88145.1.S1_at	-1.50559	0.000140668	ADP,ATP carrier protein, mitochondrial-like	Glyma13g41540.1	purine_nucleotide_transport transport
	GO uncharacterized - 39
	Identification	Log2(FC)	Pvalue	Description	Phytozome	Gene ontology
	Gma.5374.1.S1_at	-2.58841	5.23415e-06	phytoene dehydrogenase, chloroplastic/chromoplastic-like	Glyma05g24880.1
	GmaAffx.29141.1.S1_at	-2.3425	0.000124311	tryptophan aminotransferase-related protein 4-like	Glyma16g27630.1
	Gma.15679.1.S1_at	-2.00722	4.08918e-06	cofactor assembly, complex C (B6F)	Glyma20g31230.2
	GmaAffx.33712.2.S1_at	-1.96604	0.00106891	lysine-rich arabinogalactan protein 17-like	Glyma01g39810.1
	Gma.11458.1.S1_at	-1.92724	4.92337e-05	crt homolog 1-like	Glyma04g10430.1
	Gma.9435.1.S1_at	-1.91961	3.87654e-05	prolyl-tRNA synthetase associated domain-containing protein 1-like	Glyma14g22940.1
	Gma.8106.1.S1_at	-1.88428	3.92561e-05	rubredoxin-like	Glyma19g43170.1
	Gma.16112.2.A1_at	-1.87558	1.34125e-05	nudix hydrolase homolog 26	Glyma10g33990.1
	Gma.17099.1.S1_at	-1.86292	5.18508e-05	biotin carboxyl carrier protein of acetyl-CoA carboxylase 1, chloroplastic-like	Glyma13g44040.1
	Gma.2707.1.S1_at	-1.81621	0.000710535	cucumber peeling cupredoxin-like	Glyma17g12150.1
	Gma.14897.2.S1_at	-1.78695	4.89066e-05	dihydropyrimidinase-like	Glyma02g44690.1
	GmaAffx.1301.54.S1_at	-1.74443	0.000166184	probable transcription factor KAN2-like	Glyma01g01880.1
	GmaAffx.31203.1.S1_at	-1.74233	4.17096e-05	O-fucosyltransferase family protein	Glyma13g44980.1
	Gma.12384.1.S1_at	-1.73208	1.81559e-05	macrophage migration inhibitory factor homolog	Glyma18g43830.1
	GmaAffx.56432.1.S1_at	-1.71258	0.000506404	putative uncharacterized protein At4g01020, chloroplastic-like	Glyma09g08670.1
	GmaAffx.79774.1.S1_at	-1.69687	0.000150972	phytoene dehydrogenase, chloroplastic/chromoplastic-like	Glyma05g24880.1
	Gma.790.1.A1_s_at	-1.69546	0.0011044	SBP (S-ribonuclease binding protein) family protein	Glyma08g18150.1
	GmaAffx.70818.1.S1_at	-1.68967	8.17835e-07	33 kDa ribonucleoprotein, chloroplastic-like	Glyma03g36130.1
	Gma.3317.1.S1_a_at	-1.66697	1.07954e-05	Thioredoxin superfamily protein	Glyma13g17350.1
	Gma.5733.1.S1_at	-1.65824	3.92561e-05	calcium-binding protein KIC-like	Glyma19g44710.1
	GmaAffx.42925.1.S1_s_at	-1.64727	0.00072084	7-ethoxycoumarin O-deethylase-like	Glyma10g34460.1
	Gma.10004.1.S1_at	-1.64543	0.000279373	Putative pentatricopeptide repeat-containing protein At3g23330-like	Glyma09g38640.1
	Gma.12989.1.S1_at	-1.63794	0.00119028	Double Clp-N motif-containing P-loop nucleoside triphosphate hydrolases superfamily protein	Glyma11g35410.1
	Gma.16139.1.S1_at	-1.63126	8.97983e-05	arabinogalactan protein 14	Glyma19g28950.1
	Gma.13164.1.S1_a_at	-1.62672	3.87654e-05	Thioredoxin family protein	Glyma0084s00210.1
	Gma.8776.2.S1_at	-1.61908	6.19919e-05	high chlorophyll fluorescence phenotype 173	Glyma08g24280.3
	GmaAffx.29877.1.S1_at	-1.61498	0.00718305	putative zinc metalloprotease slr1821-like	Glyma06g46300.1
	Gma.4340.2.S1_a_at	-1.60876	7.90029e-05	8-hydroxyquercetin 8-O-methyltransferase-like /// 8-hydroxyquercetin 8-O-methyltransferase-like /// 8-hydroxyquercetin 8-O-methyltransferase-like /// 8-hydroxyquercetin 8-O-methyltransferase-like	Glyma0335s00200.1
	Gma.15094.1.A1_at	-1.59745	0.0026475	exostosin family protein	Glyma02g31340.1
	GmaAffx.56832.1.A1_at	-1.59003	0.000166348	calcium uptake protein 1, mitochondrial-like	Glyma17g11540.1
	Gma.3095.1.S1_at	-1.5834	6.70625e-06	seed maturation protein PM23	Glyma10g40620.1
	GmaAffx.34657.1.A1_s_at	-1.57646	0.00234261	8-hydroxyquercetin 8-O-methyltransferase-like /// 8-hydroxyquercetin 8-O-methyltransferase-like	Glyma14g38090.1
	GmaAffx.69517.1.S1_at	-1.57304	0.000473527	C2H2-like zinc finger protein	Glyma05g33590.1
	Gma.13963.1.A1_at	-1.56756	0.000753553	putative zinc metalloprotease slr1821-like	Glyma12g10490.1
	GmaAffx.33712.1.S1_s_at	-1.56239	0.00068322	lysine-rich arabinogalactan protein 17-like	Glyma11g05470.2
	Gma.17860.1.S1_at	-1.55348	0.000110898	probable salt tolerance-like protein At1g75540-like	Glyma17g37430.1
	Gma.8707.1.S1_a_at	-1.51085	2.09366e-05	fruit protein pKIWI502-like /// fruit protein pKIWI502-like	Glyma20g25940.2
	GmaAffx.30801.1.S1_at	-1.50602	0.000535355	Zinc finger protein CONSTANS-LIKE 5-like	Glyma02g01850.1
	(B) 35S::BiP-4(-1.6)25d-35S::BiP-4Irri-specific down-regulated genes in comparison with WT(-1.7)23d-Wtirrigated.
	Amino Acid Process - 1
	Identification	Log2(FC)	Pvalue	Description	Phytozome	Gene ontology
				Biosynthetic process -
	GmaAffx.12874.1.A1_at	-2.39909	0.000151954	cationic amino acid transporter 5	Glyma09g05540.1	L-arginine_import L-glutamate_import
	Gma.11260.2.S1_at	-1.55627	3.2877e-05	Amino acid dehydrogenase family protein	Glyma19g39710.1	folic_acid_and_derivative_biosynthetic_process
				Catabolic process -
	Gma.47.1.S1_at	-2.72384	8.70177e-05	GLN phosphoribosyl pyrophosphate amidotransferase 1	Glyma04g00930.1	metabolic_process purine_base_biosynthetic_process
	GmaAffx.33119.1.S1_at	-1.71069	0.000483668	glutamate decarboxylase	Glyma11g33280.1	response_to_cadmium_ion
	Gma.946.2.S1_at	-1.55367	0.000341037	PYRIMIDINE B	Glyma14g02430.1	amino_acid_metabolic_process pyrimidine_ribonucleotide_biosynthetic_process
				Signaling -
	GmaAffx.46770.1.S1_at	-1.9598	7.76944e-05	glutamate receptor 3.4	Glyma06g46130.1	cellular_calcium_ion_homeostasis response_to_light_stimulus
	Biological Process -
	Identification	Log2(FC)	Pvalue	Description	Phytozome	Gene ontology
	GmaAffx.45673.1.A1_at	-3.76506	0.000125783	Lung seven transmembrane receptor family protein	Glyma11g16270.1	biological_process
	Gma.5611.1.S1_at	-3.75934	7.52409e-06	cytochrome P450, family 81, subfamily D, polypeptide 3	Glyma09g05440.1	0
	Gma.7726.1.A1_at	-3.50826	4.85794e-05	Calcium-binding EF-hand family protein	Glyma06g40330.1	biological_process
	Gma.3285.1.S1_at	-3.4416	9.48689e-06	Protein of unknown function (DUF567)	Glyma01g32070.1	biological_process
	GmaAffx.92550.1.S1_s_at	-3.39592	1.16133e-05	O-methyltransferase family protein	Glyma13g24210.1	0
	Gma.2416.1.S1_at	-3.27491	3.02599e-05	Rubber elongation factor protein (REF)	Glyma05g27980.1	biological_process
	GmaAffx.27237.1.S1_at	-3.21549	0.000211492	Protein of unknown function (DUF761)	Glyma13g16410.1	biological_process
	GmaAffx.19349.1.A1_at	-3.08213	5.39771e-06	UDP-glucosyl transferase 71B6	Glyma09g29160.1	response_to_osmotic_stress response_to_salt_stress response_to_abscisic_acid_stimulus abscisic_acid_catabolic_process
	GmaAffx.59154.1.S1_at	-3.01289	5.98655e-05	Calmodulin binding protein-like	Glyma08g04920.2	biological_process
	Gma.10919.2.S1_at	-2.77598	5.10329e-05	A20/AN1-like zinc finger family protein	Glyma19g37840.1	biological_process
	GmaAffx.5737.1.S1_at	-2.65311	4.43267e-05	UDP-glucosyl transferase 85A7	Glyma15g05980.1	metabolic_process
	GmaAffx.25263.1.S1_at	-2.65257	1.11226e-05	Rubber elongation factor protein (REF)	Glyma05g27980.1	biological_process
	Gma.17474.1.S1_at	-2.64935	0.000664246	C2 calcium/lipid-binding plant phosphoribosyltransferase family protein	Glyma08g26090.1	biological_process
	GmaAffx.23550.1.S1_at	-2.61355	1.68474e-05	plant natriuretic peptide A	Glyma17g12760.1	biological_process
	GmaAffx.87526.1.S1_at	-2.56402	0.000763204	VQ motif-containing protein	Glyma14g00570.1	biological_process
	GmaAffx.92099.1.S1_at	-2.42796	0.000593421	Protein of unknown function (DUF567)	Glyma01g32070.1	biological_process
	Gma.43.1.A1_at	-2.41326	9.83038e-05	tonoplast intrinsic protein 1;3	Glyma13g40820.2	transport urea_transport
	Gma.8751.1.A1_s_at	-2.38923	4.3836e-05	TPX2 (targeting protein for Xklp2) protein family	Glyma03g40820.1	biological_process
	GmaAffx.6605.1.A1_at	-2.37967	3.27134e-07	senescence-related gene 1	Glyma12g36360.1	flavonoid_biosynthetic_process organ_senescence
	Gma.14666.1.S1_at	-2.36447	6.85346e-05	Pyridoxal phosphate phosphatase-related protein	Glyma08g03350.1	metabolic_process
	GmaAffx.73641.1.S1_at	-2.33015	5.7412e-05	S-adenosyl-L-methionine-dependent methyltransferases superfamily protein	Glyma02g12160.1	metabolic_process
	GmaAffx.55244.1.A1_at	-2.31277	0.000143612	VQ motif-containing protein	Glyma09g05700.1	biological_process
	GmaAffx.51348.1.S1_at	-2.27017	0.000314703	Sas10/Utp3/C1D family	Glyma06g06440.2	biological_process
	GmaAffx.70823.1.S1_at	-2.24542	0.000187448	VQ motif-containing protein	Glyma13g10840.1	biological_process
	Gma.4222.1.S1_at	-2.23698	0.00042233	alpha/beta-Hydrolases superfamily protein	Glyma06g46680.1	metabolic_process
	GmaAffx.12727.1.A1_at	-2.22746	1.16133e-05	Acyl-CoA N-acyltransferases (NAT) superfamily protein	Glyma02g14010.1	metabolic_process
	Gma.15359.1.S1_a_at	-2.22449	0.000117114	Calcium-dependent lipid-binding (CaLB domain) family protein	Glyma11g33760.1	biological_process
	Gma.16932.1.S1_at	-2.16308	8.88169e-05	carboxyesterase 18	Glyma09g28580.1	metabolic_process
	GmaAffx.12828.1.A1_at	-2.13512	0.000684037	Protein of unknown function (DUF1218)	Glyma06g07900.1	biological_process
	GmaAffx.62920.1.S1_at	-2.13489	0.00102377	Plant invertase/pectin methylesterase inhibitor superfamily protein	Glyma03g37260.1	biological_process
	Gma.16946.1.A1_at	-2.13311	0.00182001	Protein of unknown function (DUF567)	Glyma03g05020.1	biological_process
	Gma.7681.1.S1_at	-2.09227	0.000681584	Protein of unknown function (DUF506)	Glyma01g44210.1	biological_process
	Gma.6187.1.S1_at	-2.07036	2.48622e-05	UDP-glucosyl transferase 85A2	Glyma14g35160.1	metabolic_process
	Gma.13361.1.S1_at	-2.05952	0.000765003	Aluminium induced protein with YGL and LRDR motifs	Glyma12g35070.2	biological_process
	Gma.7133.1.S1_at	-2.05878	0.000500025	Tetratricopeptide repeat (TPR)-like superfamily protein	Glyma01g01480.1	biological_process
	Gma.17207.1.S1_at	-2.04791	2.04459e-05	GRAM domain family protein	Glyma13g34510.1	0
	Gma.15664.1.S1_at	-2.02916	0.00198963	NAD(P)-binding Rossmann-fold superfamily protein	Glyma09g40590.1	brassinosteroid_metabolic_process flavonoid_biosynthetic_process regulation_of_brassinosteroid_biosynthetic_process
	GmaAffx.87415.1.S1_at	-2.01045	0.00269526	Calmodulin binding protein-like	Glyma09g31450.1	biological_process
	Gma.4470.1.S1_s_at	-1.98044	0.00224594	PAR1 protein	Glyma01g26840.2	biological_process
	GmaAffx.1301.63.S1_at	-1.9512	6.59175e-05	VQ motif-containing protein	Glyma06g36640.1	biological_process
	GmaAffx.4079.1.S1_at	-1.94593	0.00020544	Tetratricopeptide repeat (TPR)-like superfamily protein	Glyma07g15440.1	biological_process
	Gma.5992.4.S1_a_at	-1.93687	2.78064e-06	aldehyde dehydrogenase 2C4	Glyma08g04370.3	phenylpropanoid_biosynthetic_process
	Gma.9736.1.S1_at	-1.92581	5.29957e-05	oxidoreductase, 2OG-Fe(II) oxygenase family protein	Glyma19g33540.1	biological_process
	GmaAffx.66424.1.S1_at	-1.90773	0.00139801	calmodulin-like 41	Glyma06g03780.1	biological_process
	Gma.3529.1.S1_at	-1.90316	0.000198734	neurofilament protein-related	Glyma10g28270.1	biological_process
	Gma.3555.1.S1_at	-1.88134	1.0959e-05	Protein of unknown function (DUF1677)	Glyma07g04530.1	biological_process
	Gma.632.1.A1_at	-1.87183	0.000223105	choline monooxygenase, putative (CMO-like)	Glyma17g06510.1	cellular_aromatic_compound_metabolic_process
	GmaAffx.36499.1.S1_at	-1.86512	5.10329e-05	UDP-Glycosyltransferase superfamily protein	Glyma18g50060.1	metabolic_process
	GmaAffx.83242.1.S1_at	-1.85385	0.00011417	Senescence/dehydration-associated protein-related	Glyma16g08490.1	biological_process
	GmaAffx.59500.3.S1_at	-1.84977	0.00199879	UDP-glucosyl transferase 73B1	Glyma17g02270.1	flavonol_biosynthetic_process response_to_other_organism
	GmaAffx.36575.1.S1_at	-1.83764	0.000810638	Pentatricopeptide repeat (PPR) superfamily protein	Glyma01g05830.1	biological_process
	Gma.10559.1.S1_s_at	-1.83531	0.00018892	hydroxyproline-rich glycoprotein family protein	Glyma07g34060.1	biological_process
	Gma.10559.1.S1_at	-1.82718	0.00799957	hydroxyproline-rich glycoprotein family protein	Glyma07g34060.1	biological_process
	GmaAffx.10385.1.S1_at	-1.82631	0.000125456	VQ motif-containing protein	Glyma13g35130.1	biological_process
	Gma.2686.2.S1_s_at	-1.82123	0.00688503	NmrA-like negative transcriptional regulator family protein	Glyma11g07510.3	response_to_cadmium_ion
	Gma.5297.1.S1_s_at	-1.82055	0.000117768	Protein of unknown function (DUF620)	Glyma10g40560.1	biological_process
	GmaAffx.78287.2.S1_at	-1.81688	0.00232183	Pentatricopeptide repeat (PPR) superfamily protein	Glyma13g19420.1	embryonic_development_ending_in_seed_dormancy
	Gma.7736.1.A1_at	-1.78424	1.16133e-05	resistance to phytophthora 1	Glyma03g30610.1	biological_process
	Gma.14806.1.A1_at	-1.76302	0.00143219	senescence-related gene 1	Glyma05g26830.1	flavonoid_biosynthetic_process organ_senescence
	GmaAffx.36017.1.S1_at	-1.75702	0.0138199	DPP6 N-terminal domain-like protein	Glyma06g12250.1	biological_process
	GmaAffx.5414.1.S1_s_at	-1.74446	0.000328116	tonoplast intrinsic protein 1;3	Glyma13g40820.2	transport urea_transport
	Gma.6415.1.S1_s_at	-1.72291	0.00162226	Yippee family putative zinc-binding protein	Glyma11g35110.1	biological_process
	GmaAffx.78968.2.S1_s_at	-1.71504	0.00817067	Calcium-binding EF-hand family protein	Glyma18g49540.1	biological_process
	Gma.13735.1.S1_at	-1.71448	0.000348398	YGGT family protein	Glyma06g05880.1	biological_process
	GmaAffx.71400.1.S1_at	-1.69403	0.00099138	Exostosin family protein	Glyma19g37340.1	0
	Gma.15324.2.A1_at	-1.69144	0.00201531	TatD related DNase	Glyma16g26700.2	biological_process
	GmaAffx.8325.1.S1_at	-1.68995	0.00041546	Tetratricopeptide repeat (TPR)-like superfamily protein	Glyma08g21280.2	biological_process
	Gma.793.1.S1_at	-1.68613	4.07282e-05	C2 domain-containing protein	Glyma08g04640.2	biological_process
	Gma.7331.1.S1_at	-1.68491	0.000620901	Tetratricopeptide repeat (TPR)-like superfamily protein	Glyma06g30000.1	0
	GmaAffx.90760.1.S1_s_at	-1.67691	9.29061e-05	jasmonate-zim-domain protein 12	Glyma09g09100.2	biological_process
	GmaAffx.91035.1.S1_at	-1.6751	0.000934132	Octicosapeptide/Phox/Bem1p family protein	Glyma01g03150.1	biological_process
	GmaAffx.60979.1.S1_at	-1.67224	0.000153753	Protein of unknown function, DUF538	Glyma12g17270.1	biological_process
	Gma.14784.2.S1_at	-1.66995	0.00522106	Tetratricopeptide repeat (TPR)-like superfamily protein	Glyma08g45240.1	biological_process
	GmaAffx.5738.1.S1_at	-1.66606	0.00119339	carboxyesterase 18	Glyma16g33340.1	metabolic_process
	Gma.1135.1.A1_at	-1.66561	3.00963e-05	UDP-glucosyl transferase 84B1	Glyma10g40900.1	metabolic_process
	Gma.13588.1.S1_at	-1.65844	0.00137969	ACT domain repeat 3	Glyma06g12630.1	metabolic_process
	GmaAffx.92077.1.S1_s_at	-1.6581	0.00125521	catalytic LigB subunit of aromatic ring-opening dioxygenase family	Glyma09g28490.1	cellular_aromatic_compound_metabolic_process
	Gma.13120.1.S1_at	-1.65501	7.88393e-05	S-adenosyl-L-methionine-dependent methyltransferases superfamily protein	Glyma09g12390.2	metabolic_process
	Gma.9539.2.S1_at	-1.6535	0.0029411	Protein of unknown function, DUF593	Glyma08g10040.1	biological_process
	GmaAffx.30338.1.S1_at	-1.63855	0.00147914	S-adenosyl-L-methionine-dependent methyltransferases superfamily protein	Glyma17g09330.1	biological_process
	GmaAffx.20443.1.S1_at	-1.63736	0.00149926	Mitochondrial transcription termination factor family protein	Glyma07g37970.1	biological_process
	Gma.6434.1.S1_at	-1.63096	0.00116378	BES1/BZR1 homolog 4	Glyma13g34170.1	biological_process
	GmaAffx.91988.1.S1_at	-1.62894	0.000437542	GDA1/CD39 nucleoside phosphatase family protein	Glyma01g35850.1	0
	GmaAffx.47038.1.S1_at	-1.62602	5.65942e-05	Acid phosphatase/vanadium-dependent haloperoxidase-related protein	Glyma19g44500.1	biological_process
	Gma.12844.1.A1_at	-1.6065	0.00331829	Pentatricopeptide repeat (PPR-like) superfamily protein	Glyma10g41170.1	biological_process
	GmaAffx.90716.1.S1_at	-1.60499	0.00018892	Ribosomal protein L12/ ATP-dependent Clp protease adaptor protein ClpS family protein	Glyma02g10860.1	biological_process
	GmaAffx.20688.1.S1_at	-1.58761	3.43491e-05	GNS1/SUR4 membrane protein family	Glyma02g06620.1	biological_process
	Gma.8328.1.S1_at	-1.58329	0.00011646	dsRNA-binding protein 2	Glyma14g07600.1	biological_process
	Gma.17929.1.A1_at	-1.58059	0.000500515	HXXXD-type acyl-transferase family protein	Glyma04g04260.1	biological_process
	GmaAffx.76446.1.S1_at	-1.57742	0.000122348	transferases;folic acid binding	Glyma12g32830.1	metabolic_process
	Gma.4311.1.S1_at	-1.57565	0.000597838	methionine sulfoxide reductase B 2	Glyma13g32680.1	biological_process
	GmaAffx.57098.1.A1_at	-1.57156	0.000558745	VQ motif-containing protein	Glyma13g35130.1	biological_process
	Gma.731.1.S1_at	-1.57111	0.00203706	glyoxal oxidase-related protein	Glyma04g02880.1	biological_process
	GmaAffx.22135.1.A1_at	-1.55574	6.11741e-05	Plant protein of unknown function (DUF828)	Glyma19g33730.1	biological_process
	Gma.5992.2.S1_at	-1.54051	0.00126339	aldehyde dehydrogenase 2C4	Glyma08g04370.4	phenylpropanoid_biosynthetic_process
	GmaAffx.59500.1.S1_at	-1.53856	0.0129439	UDP-glucosyl transferase 73B1	Glyma17g02270.1	flavonol_biosynthetic_process response_to_other_organism
	Gma.4425.2.S1_at	-1.53673	0.000512946	Aldolase-type TIM barrel family protein	Glyma13g29700.1	amino_acid_metabolic_process chlorophyll_metabolic_process response_to_oxidative_stress pyridoxine_biosynthetic_process response_to_absence_of_light response_to_lipid_hydroperoxide response_to_salt_stress response_to_stress response_to_stress vitamin_B6_biosynthetic_process response_to_UV-B response_to_non-ionic_osmotic_stress
	Gma.13800.1.A1_at	-1.53368	0.00492844	O-acyltransferase (WSD1-like) family protein	Glyma09g37430.1	biological_process
	Gma.4569.1.S1_at	-1.5334	6.60811e-05	Protein of unknown function (DUF1118)	Glyma06g22220.1	biological_process
	GmaAffx.33259.1.S1_at	-1.53337	0.00128449	Protein of unknown function (DUF567)	Glyma08g01620.1	biological_process
	GmaAffx.38821.1.S1_at	-1.5328	0.00067177	Cysteine proteinases superfamily protein	Glyma11g37230.1	biological_process
	GmaAffx.89828.1.S1_s_at	-1.53202	0.000208875	NmrA-like negative transcriptional regulator family protein	Glyma11g07490.1	response_to_cadmium_ion response_to_oxidative_stress
	Gma.4365.1.S1_at	-1.52728	0.000167493	Calcium-binding EF-hand family protein	Glyma12g20830.1	biological_process
	Gma.15359.2.S1_a_at	-1.52489	0.00296874	Calcium-dependent lipid-binding (CaLB domain) family protein	Glyma11g33760.1	biological_process
	GmaAffx.30420.1.S1_at	-1.51543	0.00348921	Major facilitator superfamily protein	Glyma10g42340.1	biological_process
	GmaAffx.5985.1.S1_at	-1.51294	5.18508e-05	purple acid phosphatase 29	Glyma07g05310.2	0
	Gma.2039.1.S1_at	-1.50626	0.000102557	Protein of unknown function, DUF538	Glyma08g11870.1	biological_process
	GmaAffx.26311.1.S1_at	-1.50507	0.00204475	Major facilitator superfamily protein	Glyma03g34230.1	biological_process
	Gma.12439.1.S1_at	-1.50078	0.00962674	jasmonate-zim-domain protein 12	Glyma09g09100.2	biological_process
	Carboh. Met. process -
	Identification	Log2(FC)	Pvalue	Description	Phytozome	Gene ontology
				Biosynthetic process -
	GmaAffx.83381.1.S1_at	-1.76226	0.000386836	galacturonosyltransferase 13	Glyma13g05950.1	carbohydrate_biosynthetic_process
	GmaAffx.85965.1.S1_at	-1.53828	0.000130036	glycosyl hydrolase family 81 protein	Glyma18g50180.1	0
	Gma.361.1.S1_at	-1.50332	0.000285752	xyloglucan endotransglucosylase/hydrolase 32	Glyma12g08520.1	carbohydrate_metabolic_process glucan_metabolic_process
				Catabolic process -
	Gma.2578.1.S1_at	-2.90078	0.000216563	Glycosyl hydrolase superfamily protein	Glyma11g10070.1	response_to_cold systemic_acquired_resistance
	Gma.7852.1.S1_at	-2.75165	0.00244844	Glycosyl hydrolase superfamily protein	Glyma12g02410.1	response_to_cold systemic_acquired_resistance
	Gma.10915.1.S1_at	-2.41784	7.52409e-06	beta-xylosidase 1	Glyma15g15370.1	carbohydrate_metabolic_process
	Gma.1072.1.S1_at	-2.2863	3.32041e-05	Galactose mutarotase-like superfamily protein	Glyma09g37450.1	galactose_metabolic_process
	Gma.2666.1.S1_at	-1.51715	8.71812e-05	alpha-amylase-like 2	Glyma14g39930.1	carbohydrate_metabolic_process glycogen_catabolic_process
	Catabolic process -
	Identification	Log2(FC)	Pvalue	Description	Phytozome	Gene ontology
	Gma.967.1.S1_at	-2.30315	0.000102557	EIN3-binding F box protein 1	Glyma06g07200.1	ubiquitin-dependent_protein_catabolic_process response_to_ethylene_stimulus negative_regulation_of_ethylene_mediated_signaling_pathway
	Gma.17835.1.S1_at	-2.0386	0.000733435	alpha-L-arabinofuranosidase 1	Glyma19g30460.1	xylan_catabolic_process
	Gma.13248.1.S1_at	-1.65035	1.9628e-05	ubiquitin-conjugating enzyme 28	Glyma11g31410.1	ubiquitin-dependent_protein_catabolic_process
	Gma.15387.2.S1_at	-1.62612	0.000157188	ubiquitin conjugating enzyme 8	Glyma02g40330.2	ubiquitin-dependent_protein_catabolic_process
	Cell Cycle or Division -
	Identification	Log2(FC)	Pvalue	Description	Phytozome	Gene ontology
	GmaAffx.69558.1.S1_at	-1.77189	0.000455698	Cyclin-dependent kinase inhibitor family protein	Glyma17g20200.1	48.15
	Cell death/Proteolysis/Senescence -
	Identification	Log2(FC)	Pvalue	Description	Phytozome	Gene ontology
	Gma.12259.1.S1_at	-4.12955	3.68026e-05	SERINE CARBOXYPEPTIDASE-LIKE 49	Glyma15g16790.1	proteolysis
	Gma.7961.1.S1_at	-2.87287	4.00739e-05	DERLIN-1	Glyma06g47560.1	proteolysis
	Gma.13050.1.S1_at	-2.2672	0.000372279	ATP-dependent protease La (LON) domain protein	Glyma04g03100.1	ATP-dependent_proteolysis
	GmaAffx.35670.1.A1_at	-2.09531	0.000590804	RING/U-box superfamily protein	Glyma05g30920.1	positive_regulation_of_programmed_cell_death
	Gma.9025.1.S1_at	-2.00497	0.000310287	Ubiquitin-like superfamily protein	Glyma06g46270.3	autophagy
	Gma.7474.1.A1_at	-2.00418	0.000323209	Eukaryotic aspartyl protease family protein	Glyma17g15020.1	proteolysis
	GmaAffx.57464.1.A1_at	-1.99166	0.000336785	Subtilisin-like serine endopeptidase family protein	Glyma04g02440.1	proteolysis
	GmaAffx.88440.2.S1_at	-1.80325	0.00128466	B-cell receptor-associated 31-like	Glyma15g11650.1	apoptosis intracellular_protein_transport
	GmaAffx.74211.1.S1_at	-1.7391	0.000497735	Eukaryotic aspartyl protease family protein	Glyma08g00480.1	proteolysis
	GmaAffx.78255.1.S1_at	-1.67216	0.000348725	ethylene-responsive element binding protein	Glyma07g37410.1	cell_death response_to_stress ethylene_mediated_signaling_pathway response_to_cytokinin_stimulus response_to_ethylene_stimulus response_to_other_organism
	Gma.1274.1.S1_at	-1.66872	0.000981075	Eukaryotic aspartyl protease family protein	Glyma09g31930.1	proteolysis
	GmaAffx.74105.1.S1_at	-1.5435	1.7011e-05	Seven transmembrane MLO family protein	Glyma11g15920.1	cell_death defense_response defense_response_to_fungus,_incompatible_interaction
	Gma.14628.1.S1_at	-1.51522	0.000963737	Eukaryotic aspartyl protease family protein	Glyma01g21480.1	proteolysis
	Defense / Response to Biotic stimulus -
	Identification	Log2(FC)	Pvalue	Description	Phytozome	Gene ontology
	GmaAffx.89795.1.S1_s_at	-3.57543	2.25723e-05	MLP-like protein 423	Glyma17g03340.1	defense_response response_to_biotic_stimulus
	GmaAffx.85114.1.S1_s_at	-3.07289	0.000679294	MLP-like protein 423	Glyma17g03340.1	defense_response response_to_biotic_stimulus
	Gma.9504.1.S1_at	-2.74865	8.83262e-05	Disease resistance-responsive (dirigent-like protein) family protein	Glyma09g33140.1	defense_response
	Gma.8071.1.S1_at	-2.55393	7.52409e-06	alpha/beta-Hydrolases superfamily protein	Glyma06g19890.1	defense_response plant-type_hypersensitive_response lipid_metabolic_process systemic_acquired_resistance systemic_acquired_resistance,_salicylic_acid_mediated_signaling_pathway response_to_singlet_oxygen response_to_hypoxia regulation_of_hydrogen_peroxide_metabolic_process regulation_of_hydrogen_peroxide_metabolic_process
	GmaAffx.80842.1.S1_at	-2.39256	0.00199028	alpha/beta-Hydrolases superfamily protein	Glyma06g19900.1	defense_response plant-type_hypersensitive_response lipid_metabolic_process systemic_acquired_resistance systemic_acquired_resistance,_salicylic_acid_mediated_signaling_pathway response_to_singlet_oxygen response_to_hypoxia regulation_of_hydrogen_peroxide_metabolic_process regulation_of_hydrogen_peroxide_metabolic_process
	Gma.7546.1.S1_at	-2.35823	1.32489e-05	sucrose-proton symporter 2	Glyma02g08260.1	response_to_nematode pollen_germination
	GmaAffx.89972.1.S1_s_at	-2.22708	0.00190392	homolog of carrot EP3-3 chitinase	Glyma13g42210.1	plant-type_hypersensitive_response somatic_embryogenesis
	Gma.11119.2.S1_s_at	-2.16409	0.00215909	MLP-like protein 423	Glyma07g37270.1	defense_response response_to_biotic_stimulus
	Gma.3639.1.S1_at	-2.04192	0.00105419	HAD superfamily, subfamily IIIB acid phosphatase	Glyma03g00380.1	biological_process
	GmaAffx.78712.1.S1_at	-1.91139	1.57024e-05	sucrose-proton symporter 2	Glyma02g08260.1	response_to_nematode pollen_germination
	Gma.2600.2.S1_at	-1.81126	0.000130527	ATP synthase delta-subunit gene	Glyma05g03340.1	defense_response_to_bacterium response_to_cold photosynthesis photosynthetic_electron_transport_in_photosystem_I photosynthetic_electron_transport_in_photosystem_II
	GmaAffx.91241.1.S1_at	-1.73381	0.00980552	Disease resistance-responsive (dirigent-like protein) family protein	Glyma03g05530.1	defense_response lignan_biosynthetic_process
	Gma.6075.1.S1_at	-1.69957	0.00427401	NDR1/HIN1-like 1	Glyma19g38600.1	defense_response_to_virus
	Gma.8456.1.S1_a_at	-1.63107	0.000709554	disease resistance protein (TIR-NBS-LRR class), putative	Glyma06g41700.1	defense_response
	GmaAffx.78863.1.A1_at	-1.59999	0.000185812	BEL1-like homeodomain 4	Glyma02g06730.1	N-terminal_protein_myristoylation leaf_morphogenesis
	GmaAffx.56715.1.S1_at	-1.56808	0.000223105	MLP-like protein 28	Glyma15g42980.1	defense_response response_to_biotic_stimulus
	Developement -
	Identification	Log2(FC)	Pvalue	Description	Phytozome	Gene ontology
	GmaAffx.2269.1.S1_at	-3.32152	4.28546e-05	AP2/B3 transcription factor family protein	Glyma02g11060.1	photoperiodism,_flowering
	GmaAffx.53274.1.S1_at	-2.89126	9.6341e-05	Plant protein 1589 of unknown function	Glyma03g33110.1	developmental_process
	GmaAffx.88693.1.A1_at	-2.26832	4.07282e-05	phytosulfokine 4 precursor	Glyma20g27220.1	cell_proliferation cell_differentiation organ_morphogenesis
	Gma.6771.1.S1_at	-2.06529	0.00010959	flowering promoting factor 1	Glyma15g15730.1	positive_regulation_of_flower_development response_to_gibberellin_stimulus
	GmaAffx.59769.1.S1_at	-1.98979	0.000303908	Zinc finger (C3HC4-type RING finger) family protein	Glyma08g37060.1	polar_nucleus_fusion
	Gma.10479.1.S1_at	-1.81024	0.000537809	histone H2A protein 9	Glyma14g15260.1	regulation_of_flower_development defense_response_to_bacterium
	Gma.4416.1.S1_at	-1.59886	0.000865106	maternal effect embryo arrest 9	Glyma15g05180.1	embryonic_development_ending_in_seed_dormancy
	Gma.8399.1.S1_at	-1.53163	0.000744067	senescence-associated gene 101	Glyma13g04540.2	aging lipid_metabolic_process
	Gma.5210.1.S1_at	-1.51708	0.000726728	POX (plant homeobox) family protein	Glyma05g37550.3	ovule_development
	GmaAffx.46962.1.S1_at	-1.5145	0.000328933	phytosulfokine 4 precursor	Glyma20g27220.1	cell_proliferation cell_differentiation organ_morphogenesis
	Gma.10649.1.S1_at	-1.50035	0.00230548	somatic embryogenesis receptor-like kinase 1	Glyma10g36280.1	microsporogenesis pollen_maturation
	DNA/RNA Nucleus -
	Identification	Log2(FC)	Pvalue	Description	Phytozome	Gene ontology
	Gma.17775.1.S1_at	-2.14633	0.000566269	Argonaute family protein	Glyma20g02820.1	biological_process
	GmaAffx.18093.1.S1_at	-1.58111	0.000304562	sigma factor E	Glyma14g31370.1	response_to_blue_light transcription_initiation regulation_of_transcription,_DNA-dependent response_to_red_light response_to_far_red_light
	Homone Response / Hormone -
	Identification	Log2(FC)	Pvalue	Description	Phytozome	Gene ontology
				ABA -
	GmaAffx.20258.1.S1_at	-2.0071	0.0002586	Acyl-CoA N-acyltransferases (NAT) superfamily protein	Glyma02g14010.1	metabolic_process
	GmaAffx.63719.1.S1_at	-1.58071	0.000399758	Acyl-CoA N-acyltransferases (NAT) superfamily protein	Glyma01g04090.2	metabolic_process
				Auxin -
	Gma.102.1.S1_at	-2.50057	0.000208875	nodulin MtN21 /EamA-like transporter family protein	Glyma06g12840.1	0
	Gma.16842.1.A1_at	-2.27058	0.00394409	SAUR-like auxin-responsive protein family	Glyma16g02350.1	response_to_auxin_stimulus
	Gma.11326.2.S1_at	-2.0574	0.00025222	Aluminium induced protein with YGL and LRDR motifs	Glyma13g27800.1	response_to_auxin_stimulus response_to_aluminum_ion
	Gma.12435.1.S1_at	-1.92402	0.00137069	pinoid-binding protein 1	Glyma13g35950.1	response_to_auxin_stimulus
	GmaAffx.86766.1.S1_at	-1.83893	0.000692707	nodulin MtN21 /EamA-like transporter family protein	Glyma08g19500.1	0
	GmaAffx.15910.1.A1_at	-1.83311	0.000651815	SAUR-like auxin-responsive protein family	Glyma15g41130.1	response_to_auxin_stimulus
	Gma.5599.1.A1_at	-1.55003	0.000780378	Lateral root primordium (LRP) protein-related	Glyma14g03900.1	response_to_auxin_stimulus root_development
	GmaAffx.48538.1.S1_at	-1.50851	0.000903544	nodulin MtN21 /EamA-like transporter family protein	Glyma03g33020.1	0
				Brassinosteroid -
	Gma.15513.3.S1_x_at	-1.56659	0.000134125	relative of early flowering 6	Glyma04g36630.1	unidimensional_cell_growth response_to_brassinosteroid_stimulus negative_regulation_of_histone_acetylation leaf_development vegetative_to_reproductive_phase_transition histone_H3-K9_demethylation
				Ethylene -
	Gma.5293.2.S1_at	-2.13768	5.34864e-05	ethylene responsive element binding factor 5	Glyma17g15460.1	response_to_cold regulation_of_transcription,_DNA-dependent ethylene_mediated_signaling_pathway
	Gma.5293.2.S1_x_at	-2.0021	0.000112861	ethylene responsive element binding factor 5	Glyma17g15460.1	response_to_cold regulation_of_transcription,_DNA-dependent ethylene_mediated_signaling_pathway
	Gma.10803.1.S1_at	-1.6714	0.000717242	ethylene response sensor 1	Glyma03g37470.1	negative_regulation_of_ethylene_mediated_signaling_pathway
	Gma.6924.2.S1_a_at	-1.61546	8.93076e-05	ethylene responsive element binding factor 3	Glyma08g43300.1	regulation_of_transcription,_DNA-dependent negative_regulation_of_ethylene_mediated_signaling_pathway
	Gma.2776.1.S1_at	-1.60131	0.000108118	ethylene-forming enzyme	Glyma02g43560.4	ethylene_biosynthetic_process
				Gibberellin -
	GmaAffx.17471.1.S1_at	-2.6087	0.000163076	SHI-related sequence 5	Glyma11g07710.1	response_to_gibberellin_stimulus gibberellic_acid_mediated_signaling
	GmaAffx.82218.1.S1_at	-2.42516	2.20816e-05	2-oxoglutarate (2OG) and Fe(II)-dependent oxygenase superfamily protein	Glyma10g12130.1	0
	Gma.12064.1.S1_at	-1.71177	0.000795263	GA requiring 3	Glyma15g00450.1	gibberellin_biosynthetic_process gibberellic_acid_mediated_signaling
	Gma.11731.1.A1_at	-1.53873	9.43782e-05	Gibberellin-regulated family protein	Glyma02g23860.1	response_to_gibberellin_stimulus
				Jasmonic acid -
	Gma.12911.1.A1_s_at	-1.98759	0.00079101	jasmonic acid carboxyl methyltransferase	Glyma02g06070.1	jasmonic_acid_biosynthetic_process jasmonic_acid_metabolic_process response_to_wounding jasmonic_acid_mediated_signaling_pathway
	Gma.17890.1.S1_at	-1.96621	0.00449515	TIFY domain/Divergent CCT motif family protein	Glyma01g41290.2	response_to_jasmonic_acid_stimulus
	Lipid Metabolic Process -
	Identification	Log2(FC)	Pvalue	Description	Phytozome	Gene ontology
				Biosynthetic process -
	Gma.4280.1.S1_at	-2.00491	0.00178583	sulfoquinovosyldiacylglycerol 2	Glyma01g27840.1	glycolipid_biosynthetic_process cellular_response_to_phosphate_starvation sulfolipid_biosynthetic_process
	GmaAffx.65471.1.S1_at	-1.87503	0.000324517	CYTOCHROME P450 51G1	Glyma03g26820.1	sterol_biosynthetic_process embryonic_development_ending_in_seed_dormancy
	Gma.13818.1.S1_at	-1.75515	0.00150449	3-ketoacyl-CoA synthase 12	Glyma12g08010.1	0
	GmaAffx.43409.1.S1_at	-1.68182	0.000116623	Phosphatidate cytidylyltransferase family protein	Glyma18g06710.1	phospholipid_biosynthetic_process
	GmaAffx.30344.1.S1_at	-1.55968	0.000787085	phosphatidic acid phosphatase 1	Glyma20g25640.1	phospholipid_metabolic_process response_to_stress
				Catabolic process -
	GmaAffx.55947.1.S1_at	-3.1574	0.000913195	GDSL-like Lipase/Acylhydrolase superfamily protein	Glyma14g05560.1	lipid_metabolic_process
	GmaAffx.91805.1.S1_s_at	-2.17698	0.000384546	GDSL-motif lipase 5	Glyma15g41840.1	lipid_metabolic_process
	Gma.2319.1.S1_at	-1.8831	0.000146229	3-ketoacyl-CoA synthase 4	Glyma17g36940.1	very-long-chain_fatty_acid_metabolic_process cuticle_development
	GmaAffx.93404.1.S1_at	-1.80514	3.7784e-05	SHV3-like 2	Glyma02g46590.1	glycerol_metabolic_process
	GmaAffx.8086.1.S1_at	-1.78935	0.00423786	Mono-/di-acylglycerol lipase, N-terminal;Lipase, class 3	Glyma07g11780.1	lipid_metabolic_process
	Gma.13170.1.S1_at	-1.76389	1.52117e-05	SGNH hydrolase-type esterase superfamily protein	Glyma07g18210.2	lipid_metabolic_process
	Gma.7228.1.S1_at	-1.69371	0.000336785	alpha/beta-Hydrolases superfamily protein	Glyma06g05040.1	lipid_metabolic_process
	Gma.14325.1.S1_at	-1.67594	0.000181069	PATATIN-like protein 6	Glyma10g35550.1	lipid_metabolic_process metabolic_process
	Others -
	Identification	Log2(FC)	Pvalue	Description	Phytozome	Gene ontology
	Gma.2098.1.A1_at	-2.6663	0.000165039	calmodulin-like 38	Glyma17g36110.1	response_to_wounding
	GmaAffx.63361.1.S1_s_at	-2.46034	4.77616e-05	cytochrome P450, family 87, subfamily A, polypeptide 6	Glyma20g02310.1	0
	Gma.3832.1.S1_at	-2.32479	0.000196444	uncoupling protein 5	Glyma01g02950.1	mitochondrial_transport transport
	Gma.7728.1.S1_at	-2.26882	0.000747174	Deoxyxylulose-5-phosphate synthase	Glyma08g37670.1	isopentenyl_diphosphate_biosynthetic_process,_mevalonate-independent_pathway
	GmaAffx.9568.1.S1_at	-2.20342	3.23863e-05	ferulic acid 5-hydroxylase 1	Glyma09g31850.1	lignin_biosynthetic_process phenylpropanoid_biosynthetic_process response_to_UV-B
	Gma.3136.1.S1_at	-2.19961	7.52409e-06	cytochrome P450, family 82, subfamily C, polypeptide 4	Glyma13g04670.1	0
	GmaAffx.58762.1.S1_at	-2.06068	4.85794e-05	GRAS family transcription factor	Glyma12g02060.1	regulation_of_transcription
	Gma.10810.1.S1_s_at	-2.04796	0.000426419	isoprenoid F	Glyma11g02380.1	carotenoid_biosynthetic_process chlorophyll_biosynthetic_process isopentenyl_diphosphate_biosynthetic_process,_mevalonate-independent_pathway
	GmaAffx.58555.1.S1_at	-2.04428	0.000735234	cytochrome P450, family 82, subfamily C, polypeptide 4	Glyma04g03780.1	0
	Gma.13193.1.S1_a_at	-2.00633	2.89514e-05	GRAS family transcription factor	Glyma11g17490.1	regulation_of_transcription
	GmaAffx.59256.1.S1_at	-1.98273	9.07797e-05	2-oxoglutarate (2OG) and Fe(II)-dependent oxygenase superfamily protein	Glyma02g37350.1	secondary_metabolic_process
	GmaAffx.91915.1.S1_at	-1.979	0.000106809	cytochrome P450, family 87, subfamily A, polypeptide 6	Glyma20g02310.1	0
	Gma.6933.1.S1_s_at	-1.80926	0.00168523	cytochrome P450, family 71, subfamily B, polypeptide 10	Glyma07g09960.1	0
	GmaAffx.86216.1.S1_at	-1.79314	8.6527e-05	Exostosin family protein	Glyma11g19910.1	secondary_cell_wall_biogenesis glucuronoxylan_biosynthetic_process
	Gma.5529.1.S1_at	-1.77766	0.000860363	NAD(P)-linked oxidoreductase superfamily protein	Glyma14g00870.1	0
	Gma.11760.1.A1_at	-1.7161	0.000185485	lycopene cyclase	Glyma03g28470.1	carotene_biosynthetic_process
	Gma.8191.1.A1_at	-1.70919	4.77616e-05	F-box family protein	Glyma17g35610.1	seed_germination positive_regulation_of_gibberellic_acid_mediated_signaling seed_dormancy
	GmaAffx.37802.1.S1_at	-1.70204	0.000754535	alpha/beta-Hydrolases superfamily protein	Glyma10g43760.3
	Gma.7418.1.S1_at	-1.67222	0.00201171	cytochrome P450, family 78, subfamily A, polypeptide 5	Glyma19g42940.1	0
	GmaAffx.9030.1.A1_at	-1.62735	0.000382256	GRAS family transcription factor	Glyma11g10220.1	regulation_of_transcription
	Gma.6710.1.A1_a_at	-1.58611	0.00274269	Alanyl-tRNA synthetase, class IIc	Glyma06g00330.1	alanyl-tRNA_aminoacylation embryonic_development_ending_in_seed_dormancy
	GmaAffx.80241.1.S1_s_at	-1.57162	0.000302108	SKP1/ASK-interacting protein 16	Glyma11g13500.2	biological_process
	GmaAffx.12508.2.S1_at	-1.53932	0.000102557	plant UBX domain-containing protein 1	Glyma16g06840.1	organ_growth protein_complex_disassembly
	Gma.3740.1.S1_at	-1.53543	0.000116296	solanesyl diphosphate synthase 1	Glyma13g33710.1	ubiquinone_biosynthetic_process
	GmaAffx.91033.1.A1_s_at	-1.53128	0.00157679	cytochrome P450, family 71, subfamily B, polypeptide 34	Glyma11g06690.1	0
	GmaAffx.91944.1.S1_s_at	-1.50654	0.00119535	NAD(P)-linked oxidoreductase superfamily protein	Glyma02g47750.1	0
	Photosynthesis -
	Identification	Log2(FC)	Pvalue	Description	Phytozome	Gene ontology
	Gma.15030.1.A1_at	-1.75311	0.000228176	Mog1/PsbP/DUF1795-like photosystem II reaction center PsbP family protein	Glyma08g16370.1	photosynthesis
	GmaAffx.1301.33.A1_at	-1.59444	4.67802e-05	photosystem II subunit X	Glyma04g05800.1	photosynthesis
	Gma.13395.1.A1_s_at	-1.54587	0.000190556	photosystem I light harvesting complex gene 6	Glyma15g19810.1	photosynthesis
	Protein Modification Process -
	Identification	Log2(FC)	Pvalue	Description	Phytozome	Gene ontology
	GmaAffx.27554.1.S1_at	-3.59453	2.45351e-06	Malectin/receptor-like protein kinase family protein	Glyma13g06620.1	protein_amino_acid_autophosphorylation pollen_tube_reception
	GmaAffx.677.1.S1_at	-3.1759	2.17544e-05	ARM repeat superfamily protein	Glyma10g32270.1	protein_ubiquitination
	Gma.13191.1.A1_at	-2.80559	4.18732e-05	cysteine-rich RLK (RECEPTOR-like protein kinase) 26	Glyma10g39920.1	protein_amino_acid_phosphorylation
	Gma.6046.1.S1_at	-2.44635	9.48689e-06	Beta-1,3-N-Acetylglucosaminyltransferase family protein	Glyma10g13700.1	protein_amino_acid_glycosylation
	Gma.2352.1.S1_at	-2.40515	3.4022e-05	RING/U-box superfamily protein	Glyma10g29750.1	0
	Gma.13893.1.A1_at	-2.33573	8.66905e-06	Zinc finger, C3HC4 type (RING finger) family protein	Glyma03g27500.1	0
	Gma.16280.1.A1_at	-2.17193	1.63567e-05	RING-H2 finger B1A	Glyma16g03890.1	N-terminal_protein_myristoylation
	Gma.4832.1.A1_at	-2.16865	0.000395178	S-locus lectin protein kinase family protein	Glyma12g20840.1	protein_amino_acid_phosphorylation recognition_of_pollen
	GmaAffx.34404.1.S1_at	-2.14356	0.000604871	calcium-dependent protein kinase 2	Glyma04g38150.1	protein_amino_acid_phosphorylation positive_regulation_of_abscisic_acid_mediated_signaling
	GmaAffx.50347.2.S1_at	-2.06608	0.00375108	Leucine-rich repeat receptor-like protein kinase family protein	Glyma0196s00210.1	protein_amino_acid_phosphorylation
	GmaAffx.92448.1.S1_at	-2.06507	0.000371788	cysteine-rich RLK (RECEPTOR-like protein kinase) 29	Glyma20g27580.1	protein_amino_acid_phosphorylation
	Gma.4530.1.A1_s_at	-1.89676	0.00016095	plant U-box 22	Glyma19g38740.1	defense_response protein_autoubiquitination respiratory_burst_during_defense_response
	Gma.6898.1.S1_at	-1.89146	0.000791665	Protein kinase superfamily protein	Glyma09g37810.1	protein_amino_acid_phosphorylation
	GmaAffx.3008.1.S1_at	-1.84545	0.000641346	Glycosyltransferase family 29 (sialyltransferase) family protein	Glyma12g09380.1	protein_amino_acid_glycosylation
	GmaAffx.87741.1.S1_at	-1.81429	5.88841e-05	with no lysine (K) kinase 5	Glyma03g04450.1	protein_amino_acid_phosphorylation
	Gma.10166.1.S1_at	-1.75632	0.000267759	Concanavalin A-like lectin protein kinase family protein	Glyma17g33370.1	GO:0006468
	GmaAffx.68849.1.S1_at	-1.75626	0.0009006	Protein kinase superfamily protein	Glyma14g10790.1	protein_amino_acid_phosphorylation
	Gma.3172.1.S1_s_at	-1.75027	0.00113483	Peroxidase superfamily protein	Glyma08g19170.1	N-terminal_protein_myristoylation respiratory_burst defense_response_to_fungus
	GmaAffx.60983.2.S1_at	-1.72009	0.000331387	Ca(2)-dependent phospholipid-binding protein (Copine) family	Glyma08g25390.5	0
	GmaAffx.74959.1.S1_at	-1.71641	5.31593e-05	lectin protein kinase family protein	Glyma07g27370.1	protein_amino_acid_phosphorylation
	Gma.12649.1.A1_at	-1.70409	0.00129611	ARM repeat superfamily protein	Glyma10g04320.1	protein_ubiquitination
	Gma.3111.2.S1_a_at	-1.6934	0.000251239	protein kinase 1B	Glyma12g06760.2	N-terminal_protein_myristoylation protein_amino_acid_phosphorylation
	GmaAffx.84209.1.S1_at	-1.6934	4.3836e-05	histidine kinase 1	Glyma02g05220.1	response_to_water_deprivation response_to_osmotic_stress seed_maturation
	Gma.17576.1.S1_s_at	-1.68627	0.0113468	cysteine-rich RLK (RECEPTOR-like protein kinase) 29	Glyma20g27580.1	protein_amino_acid_phosphorylation
	GmaAffx.68747.1.S1_at	-1.68081	0.000651324	ARM repeat superfamily protein	Glyma06g05050.1	protein_ubiquitination
	Gma.6290.1.S1_at	-1.67886	5.33229e-05	Protein kinase superfamily protein	Glyma14g07460.1	N-terminal_protein_myristoylation protein_amino_acid_phosphorylation
	GmaAffx.86655.1.S1_at	-1.67196	0.0133943	receptor-like protein kinase 1	Glyma03g22510.1	protein_amino_acid_phosphorylation
	GmaAffx.84491.2.A1_at	-1.63126	0.000400249	Leucine-rich repeat receptor-like protein kinase family protein	Glyma14g05240.1	protein_amino_acid_phosphorylation
	GmaAffx.86504.1.S1_at	-1.61401	0.00371723	RING/U-box superfamily protein	Glyma14g40110.1	0
	Gma.1955.4.A1_at	-1.59961	0.00252727	photosystem II subunit Q-2	Glyma03g26740.1	peptidyl-cysteine_S-nitrosylation
	Gma.1378.1.A1_at	-1.58534	0.000464367	Protein kinase superfamily protein	Glyma20g18870.1	protein_amino_acid_phosphorylation
	GmaAffx.76163.1.S1_at	-1.54878	0.000158987	proline extensin-like receptor kinase 1	Glyma09g32390.1	protein_amino_acid_phosphorylation response_to_fungus response_to_wounding
	GmaAffx.7215.1.A1_at	-1.53561	5.65942e-05	18S pre-ribosomal assembly protein gar2-related	Glyma01g08540.2	N-terminal_protein_myristoylation
	Gma.12528.1.A1_at	-1.50529	8.50549e-05	plant U-box 9	Glyma03g41360.1	protein_ubiquitination
	Regulation of transcription / transcription factor -
	Identification	Log2(FC)	Pvalue	Description	Phytozome	Gene ontology
	Gma.17469.1.S1_at	-3.48591	9.97759e-06	WRKY family transcription factor	Glyma16g02960.1	regulation_of_transcription,_DNA-dependent response_to_chitin
	GmaAffx.91194.1.S1_at	-3.37728	6.37912e-06	Lactate/malate dehydrogenase family protein	Glyma01g41920.1	response_to_salt_stress response_to_abscisic_acid_stimulus
	Gma.17170.1.S1_at	-3.16192	3.61483e-05	WRKY DNA-binding protein 4	Glyma14g37960.1	response_to_cold response_to_water_deprivation response_to_heat response_to_osmotic_stress response_to_salt_stress regulation_of_transcription,_DNA-dependent defense_response_to_bacterium camalexin_biosynthetic_process camalexin_biosynthetic_process defense_response_to_fungus
	Gma.17534.1.S1_at	-3.12623	7.68765e-06	C2H2-like zinc finger protein	Glyma10g44160.1	regulation_of_transcription
	GmaAffx.13806.1.S1_at	-2.85424	0.000382911	NAC domain containing protein 36	Glyma12g02540.1	multicellular_organismal_development
	GmaAffx.82777.1.S1_at	-2.80066	2.01187e-05	zinc finger protein 7	Glyma05g21620.1	regulation_of_transcription
	GmaAffx.60862.1.A1_at	-2.75435	0.000186466	Dof-type zinc finger DNA-binding family protein	Glyma07g31870.1	regulation_of_transcription
	Gma.12465.1.S1_a_at	-2.65768	7.03338e-05	sequence-specific DNA binding transcription factors	Glyma17g03930.1	regulation_of_transcription
	Gma.12465.1.S1_x_at	-2.63681	5.88841e-05	sequence-specific DNA binding transcription factors	Glyma17g03930.1	regulation_of_transcription
	Gma.1256.1.S1_at	-2.52637	4.90701e-07	WRKY family transcription factor	Glyma08g02580.1	regulation_of_transcription,_DNA-dependent defense_response_to_bacterium,_incompatible_interaction positive_regulation_of_transcription regulation_of_defense_response
	GmaAffx.6478.1.S1_s_at	-2.50492	0.000146065	WRKY DNA-binding protein 11	Glyma13g00380.1	regulation_of_transcription,_DNA-dependent defense_response_to_bacterium
	Gma.2389.1.S1_at	-2.41917	1.9628e-05	basic helix-loop-helix (bHLH) DNA-binding superfamily protein	Glyma20g39220.1	regulation_of_transcription
	Gma.3364.1.S1_at	-2.31974	0.00353975	WRKY family transcription factor	Glyma15g20990.1	regulation_of_transcription,_DNA-dependent
	GmaAffx.16227.1.S1_at	-2.24257	5.28322e-05	AP2/B3 transcription factor family protein	Glyma10g34760.1	regulation_of_transcription,_DNA-dependent
	Gma.8224.1.A1_at	-2.17393	2.04459e-05	GATA transcription factor 26	Glyma17g15610.1	regulation_of_transcription,_DNA-dependent
	Gma.4281.1.S1_at	-2.07288	0.000813255	WRKY DNA-binding protein 70	Glyma18g44560.1	regulation_of_transcription,_DNA-dependent induced_systemic_resistance,_jasmonic_acid_mediated_signaling_pathway systemic_acquired_resistance,_salicylic_acid_mediated_signaling_pathway response_to_jasmonic_acid_stimulus indole_glucosinolate_biosynthetic_process defense_response_to_bacterium camalexin_biosynthetic_process defense_response_to_fungus defense_response_to_fungus
	GmaAffx.59223.1.S1_at	-2.04166	0.00337995	TATA binding protein 2	Glyma02g06370.1	transcription_initiation
	Gma.3504.2.S1_at	-2.02937	0.00027512	WRKY DNA-binding protein 11	Glyma13g00380.1	regulation_of_transcription,_DNA-dependent defense_response_to_bacterium
	Gma.3504.2.S1_a_at	-1.94932	0.000522433	WRKY DNA-binding protein 11	Glyma13g00380.1	regulation_of_transcription,_DNA-dependent defense_response_to_bacterium
	Gma.3609.1.S1_at	-1.859	0.000298673	basic helix-loop-helix (bHLH) DNA-binding superfamily protein	Glyma07g02120.3	regulation_of_transcription
	Gma.795.1.A1_at	-1.85433	4.28546e-05	homeodomain GLABROUS 2	Glyma13g38430.1	regulation_of_transcription,_DNA-dependent
	GmaAffx.67046.1.S1_at	-1.83555	0.000233247	TCP family transcription factor	Glyma05g03610.1	regulation_of_transcription
	GmaAffx.43873.1.S1_at	-1.8352	0.000238154	basic helix-loop-helix (bHLH) DNA-binding superfamily protein	Glyma09g38250.1	regulation_of_transcription
	Gma.13007.1.A1_at	-1.81428	0.000835664	Homeobox-leucine zipper family protein / lipid-binding START domain-containing protein	Glyma10g38280.1	root_development anthocyanin_accumulation_in_tissues_in_response_to_UV_light
	Gma.17986.1.S1_at	-1.78824	0.000485467	B-box 32	Glyma07g02320.1	regulation_of_transcription
	Gma.3634.1.S1_at	-1.78689	3.10777e-05	nuclear factor Y, subunit A10	Glyma02g35190.1	regulation_of_transcription,_DNA-dependent
	GmaAffx.34920.1.S1_at	-1.77408	0.00103358	basic leucine-zipper 44	Glyma14g07800.1	regulation_of_transcription,_DNA-dependent response_to_sucrose_stimulus
	GmaAffx.10562.1.A1_at	-1.76417	0.00107431	homeobox protein 31	Glyma17g00590.1	regulation_of_transcription
	GmaAffx.79101.1.S1_at	-1.74362	0.000870668	homeobox-leucine zipper protein 3	Glyma18g48880.1	regulation_of_transcription,_DNA-dependent
	Gma.3504.1.S1_at	-1.72678	0.000507058	WRKY DNA-binding protein 11	Glyma17g06450.1	regulation_of_transcription,_DNA-dependent defense_response_to_bacterium
	GmaAffx.78486.2.S1_at	-1.72406	0.00103554	WRKY DNA-binding protein 57	Glyma02g12830.1	regulation_of_transcription,_DNA-dependent
	GmaAffx.87860.1.S1_at	-1.72101	0.000794282	Duplicated homeodomain-like superfamily protein	Glyma03g14440.1	regulation_of_transcription
	GmaAffx.777.1.A1_at	-1.67493	0.000101412	phytochrome E	Glyma09g11600.1	regulation_of_transcription,_DNA-dependent
	Gma.10573.1.S1_at	-1.66354	0.00039665	GATA transcription factor 2	Glyma03g27250.1	regulation_of_transcription,_DNA-dependent
	Gma.4924.1.A1_at	-1.64485	0.000133798	NAC (No Apical Meristem) domain transcriptional regulator superfamily protein	Glyma01g22510.1	multicellular_organismal_development
	GmaAffx.42044.1.A1_at	-1.63374	0.0026282	MYB-like 102	Glyma07g30860.1	GO:0006970 GO:0009611 GO:0009651 GO:0009737 GO:0045449
	GmaAffx.93065.1.S1_at	-1.57725	0.000987618	Lactate/malate dehydrogenase family protein	Glyma01g41920.1	response_to_salt_stress response_to_abscisic_acid_stimulus
	GmaAffx.84133.1.A1_at	-1.57218	0.00036639	homeobox protein 24	Glyma11g07360.1	regulation_of_transcription
	Gma.4543.1.S1_at	-1.56936	0.0033721	cytokinin response factor 4	Glyma14g38610.1	regulation_of_transcription,_DNA-dependent transcription_factor_import_into_nucleus leaf_development
	GmaAffx.77156.1.S1_at	-1.55831	0.000380457	basic helix-loop-helix (bHLH) DNA-binding superfamily protein	Glyma14g06330.1	regulation_of_transcription
	GmaAffx.15116.1.S1_at	-1.54324	0.00289579	NAC domain containing protein 2	Glyma13g35560.1	multicellular_organismal_development
	GmaAffx.4253.1.S1_at	-1.54165	0.00041088	SCARECROW-like 13	Glyma09g01440.1	regulation_of_transcription
	GmaAffx.3565.1.S1_at	-1.5303	0.000257291	Duplicated homeodomain-like superfamily protein	Glyma16g28240.1	regulation_of_transcription
	GmaAffx.63449.1.S1_at	-1.52694	0.00293914	myb-like transcription factor family protein	Glyma02g03020.2	response_to_salt_stress response_to_abscisic_acid_stimulus response_to_auxin_stimulus response_to_ethylene_stimulus response_to_gibberellin_stimulus response_to_jasmonic_acid_stimulus response_to_salicylic_acid_stimulus regulation_of_transcription regulation_of_transcription
	GmaAffx.28998.1.S1_at	-1.52439	0.00164728	WRKY family transcription factor	Glyma17g04710.1	regulation_of_transcription,_DNA-dependent
	GmaAffx.84825.2.S1_at	-1.51367	0.000521779	TCP family transcription factor	Glyma10g43190.1	regulation_of_transcription
	Resp. to Abiotic Stimulus -
	Identification	Log2(FC)	Pvalue	Description	Phytozome	Gene ontology
	GmaAffx.17961.1.A1_at	-3.12628	5.88841e-06	heat shock cognate protein 70-1	Glyma13g29580.1	response_to_cadmium_ion response_to_heat protein_folding response_to_bacterium response_to_high_light_intensity response_to_virus response_to_hydrogen_peroxide
	Gma.4089.1.S1_s_at	-2.68156	3.81111e-05	mitochondrion-localized small heat shock protein 23.6	Glyma12g01580.2	response_to_cadmium_ion response_to_heat
	Gma.8489.1.S1_at	-2.61364	0.000101084	thiazole biosynthetic enzyme, chloroplast (ARA6) (THI1) (THI4)	Glyma12g16380.2	response_to_DNA_damage_stimulus response_to_cold thiamin_biosynthetic_process oxazole_or_thiazole_biosynthetic_process
	Gma.4537.1.S1_at	-2.50733	0.000363282	alpha/beta-Hydrolases superfamily protein	Glyma01g41450.1	lipid_metabolic_process
	GmaAffx.7312.1.S1_at	-2.46777	9.20883e-05	Chaperone protein htpG family protein	Glyma17g37820.1	response_to_cadmium_ion response_to_cold protein_folding protein_secretion regulation_of_meristem_organization regulation_of_meristem_growth
	Gma.2546.1.S1_at	-2.42721	0.000176162	DNAJ heat shock family protein	Glyma03g37650.1	protein_folding
	GmaAffx.40079.1.A1_at	-2.40064	0.000153262	adenine phosphoribosyl transferase 4	Glyma05g04310.1	adenine_salvage
	Gma.13609.1.A1_at	-2.35954	0.000864943	Adenine nucleotide alpha hydrolases-like superfamily protein	Glyma17g13160.1	response_to_stress
	Gma.9603.1.A1_at	-2.30725	1.2104e-05	Phototropic-responsive NPH3 family protein	Glyma18g05720.1	phototropism
	GmaAffx.5765.1.S1_at	-2.30488	0.000907143	Haloacid dehalogenase-like hydrolase (HAD) superfamily protein	Glyma18g02160.1	response_to_cadmium_ion trehalose_biosynthetic_process
	Gma.4374.2.S1_at	-2.19458	0.000809493	Cytochrome P450 superfamily protein	Glyma16g01060.1	response_to_UV flavonoid_biosynthetic_process
	Gma.4374.1.S1_s_at	-2.18641	0.00158284	Cytochrome P450 superfamily protein	Glyma07g04470.1	response_to_UV flavonoid_biosynthetic_process
	Gma.4374.2.S1_x_at	-2.12487	0.000490701	Cytochrome P450 superfamily protein	Glyma16g01060.1	response_to_UV flavonoid_biosynthetic_process
	Gma.5793.10.S1_at	-2.07933	0.000116133	alpha/beta-Hydrolases superfamily protein	Glyma16g25350.1	0
	GmaAffx.88156.1.S1_at	-2.06071	0.00151234	HSP20-like chaperones superfamily protein	Glyma18g41650.1	response_to_heat
	Gma.15127.2.S1_at	-2.01034	0.000637094	RGA-like 2	Glyma11g33720.1	response_to_salt_stress jasmonic_acid_mediated_signaling_pathway seed_germination response_to_abscisic_acid_stimulus response_to_ethylene_stimulus gibberellic_acid_mediated_signaling regulation_of_transcription negative_regulation_of_gibberellic_acid_mediated_signaling negative_regulation_of_gibberellic_acid_mediated_signaling seed_dormancy negative_regulation_of_seed_germination response_to_far_…
	Gma.4438.3.S1_x_at	-1.96916	0.000743412	2-oxoglutarate (2OG) and Fe(II)-dependent oxygenase superfamily protein	Glyma06g14190.2	flavonoid_biosynthetic_process response_to_bacterium response_to_fungus
	GmaAffx.89049.1.S1_s_at	-1.92797	0.000175671	annexin 4	Glyma15g38060.2	response_to_osmotic_stress response_to_abscisic_acid_stimulus
	Gma.10335.1.S1_at	-1.91167	0.000126274	HSP20-like chaperones superfamily protein	Glyma13g27590.1	response_to_heat
	Gma.4417.1.A1_at	-1.87945	1.61931e-05	SCARECROW-like 14	Glyma11g14710.1	response_to_xenobiotic_stimulus regulation_of_transcription positive_regulation_of_gene-specific_transcription
	Gma.9838.1.S1_at	-1.87043	0.00161686	thioredoxin H-type 1	Glyma01g37550.1	cell_redox_homeostasis
	Gma.18032.1.S1_at	-1.8301	0.000187448	Chaperone protein htpG family protein	Glyma14g40320.4	response_to_cadmium_ion response_to_cold protein_folding protein_secretion regulation_of_meristem_organization regulation_of_meristem_growth
	Gma.8119.2.S1_at	-1.82891	7.91665e-05	thioredoxin H-type 1	Glyma14g07690.1	cell_redox_homeostasis
	Gma.17687.1.S1_at	-1.80465	0.00150727	HSP20-like chaperones superfamily protein	Glyma18g41650.1	response_to_heat
	Gma.17766.3.A1_at	-1.79451	0.00231218	thioredoxin F2	Glyma18g47850.1	cell_redox_homeostasis
	GmaAffx.46231.1.S1_at	-1.78593	0.00204197	FAD-binding Berberine family protein	Glyma08g11890.1	0
	GmaAffx.76634.1.S1_at	-1.78448	0.000472872	UDP-Glycosyltransferase superfamily protein	Glyma0023s00410.1	response_to_salt_stress response_to_toxin xenobiotic_metabolic_process xenobiotic_catabolic_process
	Gma.8824.1.A1_at	-1.77833	6.03562e-05	Peroxidase superfamily protein	Glyma11g06180.1	response_to_oxidative_stress
	GmaAffx.18441.1.S1_at	-1.75292	0.0011664	alpha/beta-Hydrolases superfamily protein	Glyma13g28090.1	response_to_salt_stress
	Gma.13195.1.S1_s_at	-1.74725	0.000388308	Regulator of Vps4 activity in the MVB pathway protein	Glyma01g20860.1	response_to_oxidative_stress
	Gma.6427.2.S1_at	-1.74677	0.000689599	calnexin 1	Glyma04g38000.2	protein_folding
	GmaAffx.60596.1.S1_at	-1.74441	0.000166511	FAR1-related sequence 3	Glyma19g30060.1	response_to_red_or_far_red_light
	Gma.7796.1.S1_at	-1.73083	0.000666699	Chaperone DnaJ-domain superfamily protein	Glyma01g37090.1	protein_folding
	GmaAffx.87322.1.S1_at	-1.67995	0.000199225	Protein phosphatase 2C family protein	Glyma03g33320.1	0
	GmaAffx.76049.1.S1_at	-1.67506	0.000572485	Protein kinase superfamily protein	Glyma13g23500.1	response_to_salt_stress
	GmaAffx.6818.1.A1_at	-1.65674	0.00116051	2-oxoglutarate (2OG) and Fe(II)-dependent oxygenase superfamily protein	Glyma06g13370.2	biological_process
	GmaAffx.4934.1.A1_at	-1.64696	0.000266287	response regulator 2	Glyma15g15520.1	response_to_cytokinin_stimulus cytokinin_mediated_signaling shoot_development regulation_of_anthocyanin_metabolic_process regulation_of_chlorophyll_biosynthetic_process
	Gma.5038.2.S1_at	-1.63906	0.000579682	AMP-dependent synthetase and ligase family protein	Glyma04g36950.1	jasmonic_acid_biosynthetic_process
	GmaAffx.5004.1.S1_at	-1.6081	0.000242243	Cyclophilin-like peptidyl-prolyl cis-trans isomerase family protein	Glyma02g11730.1	protein_folding
	Gma.16015.1.S1_a_at	-1.59494	2.69886e-05	proton gradient regulation 5	Glyma10g27610.1	response_to_water_deprivation response_to_high_light_intensity photosynthetic_electron_transport_in_photosystem_I
	Gma.684.2.A1_at	-1.57646	1.61931e-05	cold regulated 314 thylakoid membrane 2	Glyma08g12900.2	response_to_stress
	Gma.12660.1.S1_at	-1.5725	0.00292605	Chaperone DnaJ-domain superfamily protein	Glyma03g37490.1	protein_folding
	Gma.4063.1.S1_at	-1.57105	0.000244369	purple acid phosphatase 18	Glyma08g42670.1	biological_process
	Gma.2427.2.S1_a_at	-1.56384	0.00108788	adenine phosphoribosyl transferase 4	Glyma11g03400.2	adenine_salvage
	Gma.2427.1.A1_at	-1.55818	0.00303548	adenine phosphoribosyl transferase 4	Glyma11g03400.2	adenine_salvage
	GmaAffx.42492.1.A1_at	-1.55309	0.00145297	Duplicated homeodomain-like superfamily protein	Glyma11g34930.4	response_to_salicylic_acid_stimulus regulation_of_transcription
	Gma.1299.1.S1_at	-1.53861	0.000271031	phosphate 2	Glyma13g31290.1	cellular_response_to_phosphate_starvation phosphate_transport phosphate_ion_homeostasis
	Gma.5430.1.S1_at	-1.53284	6.5754e-05	thioredoxin H-type 9	Glyma16g34660.1	N-terminal_protein_myristoylation cell_redox_homeostasis
	GmaAffx.12188.2.S1_at	-1.53	0.00744345	Thioredoxin z	Glyma04g17310.2	cell_redox_homeostasis
	Gma.571.1.S1_at	-1.52615	0.000232756	thioredoxin 2	Glyma09g37600.1	N-terminal_protein_myristoylation sulfate_assimilation
	Gma.7484.1.S1_a_at	-1.51361	2.02823e-05	B-box zinc finger family protein	Glyma11g13570.1	response_to_light_stimulus photomorphogenesis response_to_salt_stress
	Gma.2250.1.S1_at	-1.51149	0.000444575	translocon at inner membrane of chloroplasts 21	Glyma10g40810.1	cellular_metal_ion_homeostasis protein_import_into_chloroplast_stroma
	Gma.110.1.S1_at	-1.50565	0.000329751	Drought-responsive family protein	Glyma07g32120.1	response_to_water_deprivation
	Signaling -
	Identification	Log2(FC)	Pvalue	Description	Phytozome	Gene ontology
	Gma.4681.1.A1_at	-3.85865	4.25274e-06	Leucine-rich repeat protein kinase family protein	Glyma18g44930.1	transmembrane_receptor_protein_tyrosine_kinase_signaling_pathway
	GmaAffx.24529.1.S1_at	-2.86809	0.000205277	Leucine-rich repeat receptor-like protein kinase family protein	Glyma12g00960.1	protein_amino_acid_phosphorylation
	Gma.15907.1.A1_at	-2.5339	9.65046e-06	Leucine-rich repeat (LRR) family protein	Glyma18g53970.1	0
	Gma.15907.1.A1_s_at	-2.31867	8.17835e-06	Leucine-rich repeat (LRR) family protein	Glyma18g53970.1	0
	Gma.15907.2.S1_at	-2.24693	3.02599e-05	Leucine-rich repeat (LRR) family protein	Glyma18g53970.1	0
	GmaAffx.85374.1.S1_at	-2.15363	3.53305e-05	Leucine-rich repeat protein kinase family protein	Glyma13g21820.1	protein_amino_acid_phosphorylation
	Gma.3924.1.S1_at	-2.06135	0.000179106	Leucine-rich repeat (LRR) family protein	Glyma11g00320.1	signal_transduction
	GmaAffx.90059.1.S1_s_at	-1.94372	0.000133798	disease resistance family protein / LRR family protein	Glyma09g40860.1	defense_response signal_transduction defense_response_to_fungus
	Gma.8922.1.S1_at	-1.90362	0.000342346	PAS domain-containing protein tyrosine kinase family protein	Glyma07g36830.1	protein_amino_acid_phosphorylation signal_transduction regulation_of_transcription,_DNA-dependent
	Gma.3189.1.S1_at	-1.88532	0.000300963	MAP kinase kinase 9	Glyma09g30300.1	ethylene_biosynthetic_process response_to_wounding response_to_salt_stress positive_regulation_of_transcription protein_amino_acid_autophosphorylation camalexin_biosynthetic_process
	GmaAffx.12269.1.S1_at	-1.85343	0.00129725	STRUBBELIG-receptor family 8	Glyma15g11820.1	protein_amino_acid_phosphorylation
	GmaAffx.25698.1.S1_at	-1.78033	0.00409637	leucine-rich repeat transmembrane protein kinase family protein	Glyma16g27260.1	protein_amino_acid_phosphorylation
	GmaAffx.37813.1.S1_at	-1.77263	0.000815545	Leucine-rich repeat protein kinase family protein	Glyma18g44930.1	transmembrane_receptor_protein_tyrosine_kinase_signaling_pathway
	GmaAffx.74198.1.S1_at	-1.70821	0.000927589	Malectin/receptor-like protein kinase family protein	Glyma08g27450.1	protein_amino_acid_autophosphorylation pollen_tube_reception
	GmaAffx.2390.1.S1_at	-1.70144	0.00129382	Malectin/receptor-like protein kinase family protein	Glyma18g50660.1	protein_amino_acid_autophosphorylation pollen_tube_reception
	Gma.6212.1.S1_at	-1.68965	4.77616e-05	small G protein family protein / RhoGAP family protein	Glyma09g00360.1	signal_transduction
	GmaAffx.7987.1.S1_at	-1.68859	0.00289301	disease resistance family protein / LRR family protein	Glyma09g40860.1	defense_response signal_transduction defense_response_to_fungus
	GmaAffx.2580.1.S1_at	-1.63398	0.00329277	Leucine-rich repeat (LRR) family protein	Glyma20g26350.1	signal_transduction
	Gma.5880.1.S1_at	-1.60797	0.0030026	Leucine-rich repeat protein kinase family protein	Glyma08g00650.1	protein_amino_acid_phosphorylation transmembrane_receptor_protein_tyrosine_kinase_signaling_pathway
	GmaAffx.31569.1.S1_at	-1.58595	0.00442105	Protein kinase superfamily protein	Glyma19g04870.1	protein_amino_acid_phosphorylation
	Gma.10967.1.S1_at	-1.57867	5.08694e-05	Leucine-rich receptor-like protein kinase family protein	Glyma06g09520.1	GO:0006468 GO:0007169
	GmaAffx.14535.2.S1_at	-1.51569	0.00109116	mitogen-activated protein kinase 16	Glyma13g28120.1	signal_transduction
	Gma.1505.1.S1_a_at	-1.50105	0.00109525	Cornichon family protein	Glyma10g12190.1	intracellular_signaling_cascade
	Structural -
	Identification	Log2(FC)	Pvalue	Description	Phytozome	Gene ontology
	Gma.10216.1.S1_a_at	-3.37611	0.00028428	O-methyltransferase 1	Glyma07g05480.1	lignin_biosynthetic_process flavonol_biosynthetic_process
	GmaAffx.54524.1.S1_at	-3.1283	0.00127272	caffeoyl-CoA 3-O-methyltransferase	Glyma05g27960.2	lignin_biosynthetic_process
	GmaAffx.64505.1.A1_at	-2.67789	0.00177061		Glyma1198s00200.1	0
	GmaAffx.42972.1.S1_at	-2.14846	0.000644127	homogentisate phytyltransferase 1	Glyma20g38930.2	cell_wall_organization unsaturated_fatty_acid_biosynthetic_process response_to_temperature_stimulus fat-soluble_vitamin_biosynthetic_process phloem_loading vitamin_E_biosynthetic_process regulation_of_defense_response
	GmaAffx.48099.1.S1_at	-1.89722	3.50034e-05	Dynein light chain type 1 family protein	Glyma17g10320.1	microtubule-based_process
	Gma.1521.1.S1_at	-1.84929	8.17835e-05	beta-6 tubulin	Glyma05g37860.1	response_to_salt_stress response_to_cold microtubule-based_process
	GmaAffx.46389.1.S1_at	-1.69868	0.000107136	beta-6 tubulin	Glyma08g01740.1	response_to_salt_stress response_to_cold microtubule-based_process
	Gma.1521.1.S1_x_at	-1.63535	0.000695651	beta-6 tubulin	Glyma05g37860.1	response_to_salt_stress response_to_cold microtubule-based_process
	Gma.602.1.S1_at	-1.56423	0.0252938	Ribosomal protein L4/L1 family	Glyma03g33460.1	translation
	Gma.16033.1.S1_at	-1.55423	0.00799516	Mog1/PsbP/DUF1795-like photosystem II reaction center PsbP family protein	Glyma15g42860.1	cellular_component_organization actin_cytoskeleton_organization
	Translation -
	Identification	Log2(FC)	Pvalue	Description	Phytozome	Gene ontology
	Gma.12463.1.S1_at	-1.89837	1.2104e-05	Ribosomal protein S21 family protein	Glyma19g18590.1	translation ribosome_biogenesis
	GmaAffx.3113.1.S1_s_at	-1.79853	0.000756498	Ribosomal protein PSRP-3/Ycf65	Glyma08g47990.2	translation
	GmaAffx.8247.2.S1_at	-1.60255	0.000242734	MIF4G domain-containing protein / MA3 domain-containing protein	Glyma06g30880.1	translation
	GmaAffx.84741.1.A1_at	-1.57105	0.000294748	Ribosomal L32p protein family	Glyma06g47860.1	translation
	Gma.15879.1.A1_at	-1.56122	0.000384383	Translation initiation factor 3 protein	Glyma04g23550.1	translational_initiation
	Gma.12807.1.A1_at	-1.5113	8.24378e-05	Ribosomal protein L31	Glyma17g37110.1	translation ribosome_biogenesis embryonic_development_ending_in_seed_dormancy
	Transport -
	Identification	Log2(FC)	Pvalue	Description	Phytozome	Gene ontology
	Gma.5963.1.S1_at	-4.39822	1.55389e-05	phosphate transporter 1;9	Glyma07g34870.1	biological_process
	GmaAffx.34438.1.S1_s_at	-3.06181	2.12637e-06	Heavy metal transport/detoxification superfamily protein	Glyma16g29650.1	metal_ion_transport
	GmaAffx.46696.1.S1_at	-3.016	2.37172e-05	Major facilitator superfamily protein	Glyma04g11140.1	carbohydrate_transport transport
	GmaAffx.61478.1.A1_s_at	-2.95588	1.03047e-05	heavy metal atpase 1	Glyma05g21280.1	calcium_ion_transport cellular_copper_ion_homeostasis response_to_toxin response_to_light_intensity
	GmaAffx.64151.1.S1_at	-2.9487	7.21331e-05	oligopeptide transporter 4	Glyma15g06520.1	0
	Gma.1906.1.S1_at	-2.85291	4.90701e-06	polyol/monosaccharide transporter 5	Glyma12g04890.2	carbohydrate_transport transport
	GmaAffx.47250.1.S1_at	-2.70051	1.55389e-05	ammonium transporter 1;1	Glyma10g26690.1	GO:0015696 GO:0006810 GO:0051258
	GmaAffx.36217.1.S1_at	-2.50779	4.28546e-05	YELLOW STRIPE like 7	Glyma09g29410.1	oligopeptide_transport
	Gma.6352.1.S1_at	-2.43771	0.000228994	nitrate transporter2.5	Glyma18g20510.1	0
	Gma.6278.1.S1_at	-2.39938	0.000922355	Bifunctional inhibitor/lipid-transfer protein/seed storage 2S albumin superfamily protein	Glyma03g16620.2	lipid_transport
	Gma.3723.1.S1_at	-2.34951	0.000163076	Bifunctional inhibitor/lipid-transfer protein/seed storage 2S albumin superfamily protein	Glyma19g00710.1	lipid_transport
	Gma.3262.1.S1_at	-2.28967	0.00123624	phosphate transporter 1;7	Glyma10g33030.1	phosphate_transport transport
	GmaAffx.85278.1.S1_at	-2.27595	0.000155716	Major facilitator superfamily protein	Glyma18g53710.1	oligopeptide_transport
	Gma.13746.1.A1_at	-2.07413	0.000881627	blue-copper-binding protein	Glyma08g22680.1	aluminum_ion_transport response_to_oxidative_stress response_to_absence_of_light response_to_wounding
	Gma.11388.1.S1_at	-1.90513	7.03338e-06	cationic amino acid transporter 9	Glyma09g37700.1	amino_acid_transport transport
	GmaAffx.54909.1.S1_s_at	-1.88786	4.39995e-05	Glycolipid transfer protein (GLTP) family protein	Glyma06g12920.2	glycolipid_transport
	GmaAffx.5538.1.A1_at	-1.83272	0.000322881	amino acid permease 3	Glyma06g12270.1	basic_amino_acid_transport
	GmaAffx.20847.1.S1_at	-1.82158	5.26686e-05	Nucleotide-sugar transporter family protein	Glyma09g09220.1
	GmaAffx.1338.1.S1_at	-1.77053	0.00095376	syntaxin of plants 121	Glyma02g35210.1	defense_response intracellular_protein_transport membrane_fusion protein_targeting_to_membrane response_to_fungus jasmonic_acid_mediated_signaling_pathway salicylic_acid_mediated_signaling_pathway response_to_abscisic_acid_stimulus response_to_abscisic_acid_stimulus defense_response_to_fungus negative_regulation_of_cellular_defense_response negative_regulation_of_defense_response regulation_of_pl…
	GmaAffx.27600.1.S1_at	-1.76132	0.000199715	Heavy metal transport/detoxification superfamily protein	Glyma19g39690.1	metal_ion_transport
	Gma.9384.1.S1_at	-1.75208	0.000130527	NOD26-like intrinsic protein 6;1	Glyma08g23230.1	GO:0006810 GO:0046713
	GmaAffx.27787.1.A1_at	-1.74778	0.000690744	white-brown complex homolog protein 11	Glyma13g07910.1	fatty_acid_transport
	GmaAffx.44767.1.S1_at	-1.71026	0.0015125	oligopeptide transporter	Glyma17g01000.1	oligopeptide_transport
	Gma.9606.1.A1_at	-1.65978	8.66905e-05	sucrose-proton symporter 1	Glyma16g27350.2	sucrose_transport transport
	Gma.760.1.S1_at	-1.6506	5.88841e-06	heavy metal atpase 1	Glyma05g21280.1	calcium_ion_transport cellular_copper_ion_homeostasis response_to_toxin response_to_light_intensity
	Gma.4743.1.A1_at	-1.6475	0.000259581	peptide transporter 1	Glyma07g17640.1	oligopeptide_transport
	GmaAffx.15945.1.A1_s_at	-1.60489	0.000150645	plasma membrane intrinsic protein 2	Glyma13g40100.2	GO:0009414 GO:0009651 GO:0006810 GO:0006833
	Gma.8674.3.A1_at	-1.59604	0.00298395	polyol/monosaccharide transporter 5	Glyma12g04110.1	carbohydrate_transport transport
	Gma.13615.1.S1_at	-1.58155	0.000341528	Major facilitator superfamily protein	Glyma15g37760.1	oligopeptide_transport
	Gma.7729.2.S1_at	-1.56433	2.33901e-05	chloroplast outer envelope protein 37	Glyma17g00320.1	cation_transport
	GmaAffx.41924.1.S1_at	-1.51212	7.36052e-06	slufate transporter 2;1	Glyma06g11150.1	sulfate_transport
	GO uncharacterized -
	Identification	Log2(FC)	Pvalue	Description	Phytozome	Gene ontology
	GmaAffx.85650.1.S1_at	-2.67197	2.40444e-05		Glyma13g05090.1	#N/A
	GmaAffx.42925.1.S1_s_at	-2.56825	0.000106973	cytochrome P450, family 76, subfamily C, polypeptide 4	Glyma10g34460.1	0
	Gma.8628.1.S1_at	-2.55229	0.000240934		Glyma05g25920.1	#N/A
	GmaAffx.18040.1.S1_s_at	-2.50124	0.000764022		Glyma09g04520.1	#N/A
	Gma.10096.1.S1_at	-2.47597	5.44678e-05		Glyma12g08400.1	#N/A
	Gma.6732.2.S1_at	-2.47105	9.81402e-06		Glyma11g16040.1	#N/A
	GmaAffx.56432.1.S1_at	-2.44736	0.000122185	RING/U-box superfamily protein	Glyma09g08670.1	0
	Gma.790.1.A1_s_at	-2.44711	0.000255001	SBP (S-ribonuclease binding protein) family protein	Glyma08g18150.1	0
	GmaAffx.16696.1.S1_s_at	-2.447	1.04683e-05		Glyma16g28150.1	#N/A
	Gma.4077.1.S1_at	-2.42816	0.000381438		Glyma16g28150.1	#N/A
	Gma.17019.1.S1_at	-2.40623	4.77616e-05		Glyma02g47910.1	#N/A
	GmaAffx.8096.1.S1_at	-2.39195	2.17544e-05		Glyma02g41430.1	#N/A
	GmaAffx.57462.1.A1_at	-2.37758	1.7011e-05		Glyma02g36330.1	#N/A
	GmaAffx.24438.1.S1_at	-2.25946	0.000634477		Glyma04g29490.1	#N/A
	GmaAffx.73005.1.S1_at	-2.2571	0.000548931		Glyma09g04150.1	#N/A
	GmaAffx.3758.1.S1_at	-2.25704	0.000141158		Glyma08g08860.1	#N/A
	Gma.13963.1.A1_at	-2.24479	0.000180414	ARABIDOPSIS SERIN PROTEASE	Glyma12g10490.1	GO:0006508
	GmaAffx.79748.2.S1_at	-2.23643	0.000421839		Glyma08g46840.3	#N/A
	GmaAffx.2146.1.A1_at	-2.23174	2.42079e-05		Glyma09g04660.1	#N/A
	Gma.1985.1.S1_at	-2.22672	7.52409e-06		Glyma07g06010.1	#N/A
	GmaAffx.92098.1.S1_at	-2.21177	0.000107464		Glyma06g47750.1	#N/A
	GmaAffx.84795.1.S1_at	-2.19557	0.000634804		Glyma11g33300.2	#N/A
	GmaAffx.62542.1.S1_at	-2.14751	0.000148846		Glyma19g40320.1	#N/A
	Gma.4539.1.A1_s_at	-2.12603	5.07058e-05		Glyma10g08640.1	#N/A
	Gma.12989.1.S1_at	-2.1137	0.000527995	Double Clp-N motif-containing P-loop nucleoside triphosphate hydrolases superfamily protein	Glyma11g35410.1	0
	GmaAffx.76524.2.S1_at	-2.10807	0.000105991		Glyma06g14810.1	#N/A
	GmaAffx.54553.1.S1_at	-2.07072	0.000248458		Glyma20g01670.1	#N/A
	GmaAffx.1628.1.S1_at	-2.05245	0.000427237		Glyma05g26160.1	#N/A
	Gma.12992.1.S1_at	-2.05223	0.000462241		Glyma11g37790.1	#N/A
	Gma.1542.1.S1_at	-2.05086	4.05646e-05		Glyma15g01260.1	#N/A
	Gma.6555.1.S1_at	-2.04177	0.00059473	Auxin-responsive family protein	Glyma07g39630.1	multicellular_organismal_development
	Gma.5251.1.S1_at	-2.01258	4.9888e-05	CCT motif family protein	Glyma06g13340.1	GO:0008150
	Gma.7855.1.S1_at	-2.00691	5.34864e-05		Glyma13g39860.1	#N/A
	Gma.14021.1.S1_at	-1.99496	0.000286406		Glyma05g04610.1	#N/A
	Gma.2723.1.S1_at	-1.98961	5.9702e-05		Glyma08g22650.1	#N/A
	Gma.14897.2.S1_at	-1.98663	4.77616e-05	pyrimidine 2	Glyma02g44690.1	0
	GmaAffx.5699.1.S1_at	-1.97715	9.0289e-05		Glyma15g05280.1	#N/A
	GmaAffx.28739.1.S1_at	-1.95096	0.00126388		Glyma15g36570.1	#N/A
	Gma.5733.1.S1_at	-1.94702	2.86242e-05	Calcium-binding EF-hand family protein	Glyma19g44710.1	0
	Gma.5943.1.S1_at	-1.93651	0.000433453		Glyma14g00850.1	#N/A
	Gma.13831.1.A1_at	-1.90857	0.000736215		Glyma05g01250.1	#N/A
	Gma.4628.1.S1_at	-1.90562	0.000178942	cytochrome P450, family 76, subfamily C, polypeptide 4	Glyma10g34460.1	0
	GmaAffx.34657.1.A1_s_at	-1.90171	0.00138901	O-methyltransferase family protein	Glyma14g38090.1	0
	Gma.17146.1.S1_at	-1.88165	0.000582789	Plant protein of unknown function (DUF247)	Glyma06g46030.1	0
	GmaAffx.43001.1.S1_s_at	-1.87573	3.32041e-05		Glyma11g37790.1	#N/A
	Gma.3382.1.S1_s_at	-1.8699	0.000185649		Glyma09g04660.1	#N/A
	Gma.8106.1.S1_at	-1.85781	8.34192e-05	Rubredoxin-like superfamily protein	Glyma19g43170.1	0
	GmaAffx.51727.1.A1_at	-1.85691	1.04683e-05		Glyma14g10060.1	#N/A
	GmaAffx.7805.1.S1_at	-1.85232	0.00129267		Glyma08g20570.1	#N/A
	GmaAffx.75082.1.A1_at	-1.84243	1.60296e-05		Glyma19g42170.1	#N/A
	Gma.16399.1.S1_at	-1.84129	2.04459e-05		Glyma09g32230.1	#N/A
	Gma.9435.1.S1_at	-1.83904	9.61774e-05	YbaK/aminoacyl-tRNA synthetase-associated domain	Glyma14g22940.1	0
	GmaAffx.44112.1.S1_at	-1.80684	5.02151e-05		Glyma03g14630.1	#N/A
	GmaAffx.93590.1.S1_s_at	-1.79274	7.11517e-05		Glyma16g05510.1	#N/A
	Gma.5813.1.S1_at	-1.78912	0.000137396		Glyma09g33560.1	#N/A
	Gma.16976.1.S1_s_at	-1.7885	0.00107594		Glyma06g14910.1	#N/A
	Gma.4340.2.S1_a_at	-1.78229	8.27649e-05	O-methyltransferase family protein	Glyma0335s00200.1	0
	GmaAffx.16897.1.S1_at	-1.77735	3.61483e-05	purple acid phosphatase 29	Glyma07g05310.2	0
	Gma.15679.1.S1_at	-1.77731	1.40668e-05	cofactor assembly, complex C (B6F)	Glyma20g31230.2	0
	Gma.1735.1.A1_at	-1.76609	0.000511147		Glyma19g31470.1	#N/A
	Gma.13042.1.S1_at	-1.7598	0.000226377		Glyma10g06030.1	#N/A
	GmaAffx.11631.1.S1_at	-1.75197	0.000150482		Glyma13g21220.1	#N/A
	Gma.4818.1.S1_s_at	-1.72806	0.000100921		Glyma19g22270.1	#N/A
	GmaAffx.87624.1.S1_at	-1.72639	0.00211361		Glyma18g10110.1	#N/A
	GmaAffx.21549.1.S1_at	-1.72336	8.48913e-05		Glyma17g36190.1	#N/A
	GmaAffx.22785.1.S1_at	-1.71358	8.50549e-05		Glyma03g27510.1	#N/A
	GmaAffx.30801.1.S1_at	-1.71056	0.000480887		Glyma02g01850.1	0
	Gma.15122.1.A1_at	-1.66856	0.000151954	Ubiquitin-like superfamily protein	Glyma06g30620.3	0
	GmaAffx.64175.1.A1_at	-1.64325	0.000360993		Glyma09g27930.1	#N/A
	GmaAffx.81655.1.S1_at	-1.63971	0.00159936		Glyma08g07310.1	#N/A
	GmaAffx.1372.1.A1_at	-1.63394	0.0017976		Glyma11g29440.1	#N/A
	Gma.17099.1.S1_at	-1.61956	0.000221961	Single hybrid motif superfamily protein	Glyma13g44040.1	0
	GmaAffx.36826.1.A1_at	-1.61933	0.000129545		Glyma19g44850.1	#N/A
	Gma.16112.2.A1_at	-1.61144	5.98655e-05	nudix hydrolase homolog 26	Glyma10g33990.1	0
	GmaAffx.78965.1.S1_s_at	-1.61133	0.000137887		Glyma19g39430.1	#N/A
	Gma.2537.1.S1_at	-1.60053	5.56128e-06		Glyma07g37000.1	#N/A
	Gma.13345.1.S1_at	-1.5974	0.000390435		Glyma14g05330.1	#N/A
	GmaAffx.93595.1.S1_at	-1.59426	0.00111487		Glyma05g36980.2	#N/A
	GmaAffx.31203.1.S1_at	-1.59063	0.000136415	O-fucosyltransferase family protein	Glyma13g44980.1	0
	GmaAffx.28624.2.S1_at	-1.5861	0.000126274		Glyma13g04770.1	#N/A
	GmaAffx.93519.1.S1_s_at	-1.57301	0.000284934	Nucleotide-diphospho-sugar transferase family protein	Glyma16g34280.1	0
	GmaAffx.65140.2.S1_at	-1.5671	0.000902072	membrane-anchored ubiquitin-fold protein 2	Glyma13g05940.5	0
	GmaAffx.93153.1.S1_s_at	-1.56145	0.00164581		Glyma04g40810.1	#N/A
	Gma.10971.1.S1_at	-1.55515	0.00204753	secretory carrier 3	Glyma15g07480.1	0
	Gma.5895.1.S1_at	-1.54952	0.00240656	P-loop containing nucleoside triphosphate hydrolases superfamily protein	Glyma09g23250.1	0
	GmaAffx.51578.1.S1_at	-1.53879	0.000620737	PPPDE putative thiol peptidase family protein	Glyma17g33110.1	GO:0008150
	GmaAffx.26584.1.S1_at	-1.53528	0.000246823	alpha/beta-Hydrolases superfamily protein	Glyma10g35540.1	0
	Gma.13164.1.S1_a_at	-1.53491	0.000106319	Thioredoxin family protein	Glyma0084s00210.1	0
	GmaAffx.65990.1.S1_at	-1.51772	0.00919934		Glyma02g36330.1	#N/A
	Gma.12792.1.A1_at	-1.51135	0.00140226		Glyma11g10200.1	#N/A
	GmaAffx.81592.1.S1_at	-1.51028	0.00352863		Glyma07g05110.1	#N/A
	GmaAffx.76436.1.S1_at	-1.50773	8.86534e-05	C-terminal domain phosphatase-like 3	Glyma08g28920.1	0
	GmaAffx.70818.1.S1_at	-1.50747	2.12637e-06	chloroplast RNA-binding protein 33	Glyma03g36130.1	0
	GmaAffx.13609.1.S1_at	-1.50257	0.000787575		Glyma20g30950.1	#N/A
