# Supplementary material for: The Molecular Chaperone Binding Protein BiP Prevents Leaf Dehydration-Induced Cellular Homeostasis Disruption
Source: PLoS One. 2014 Jan 29;9(1):e86661. doi: 10.1371/journal.pone.0086661 (PMC3906070; doi:10.1371/journal.pone.0086661)
Supplement: Table S23 — WT(−1,7)23d–WTIrri-specific down-regulated genes in comparison with (A) 35S::BiP-4(−1,6)25d-Wtirrigated and (B) 35S::BiP-4(−1,6)25d-35S::BiP-4irrigated. (XLSX) [file pone.0086661.s024.xlsx]

## Sheet: WT23(-1,7)down
	Table S23. WT(-1.7)23d--WTIrri-specific down-regulated genes in comparison with (A) 35S::BiP-4(-1.6)25d-Wtirrigated and (B) 35S::BiP-4(-1.6)25d-35S::BiP-4irrigated
	(A) WT(-1.7)23d--WTIrri-specific down-regulated genes in comparison with 35S::BiP-4(-1.6)25d-Wtirrigated
	Amino Acid Metabolic Process - 15
	Identification	Log2(FC)	Pvalue	Description	Phytozome	Gene ontology
				Biosynthetic process - 11
	GmaAffx.63283.3.S1_s_at	-2.23699	0.000311595	glutamyl-tRNA(Gln) amidotransferase subunit A-like	Glyma10g29640.1	indoleacetic_acid_biosynthetic_process
	Gma.1024.1.S1_at	-2.04404	2.66614e-05	precursor monofunctional aspartokinase	Glyma02g07300.1	amino_acid_biosynthetic_process
	GmaAffx.63283.1.S1_at	-1.86541	0.00521337	glutamyl-tRNA(Gln) amidotransferase subunit A-like	Glyma10g29640.1	indoleacetic_acid_biosynthetic_process
	Gma.7166.1.S1_at	-1.81208	0.00011875	aspartokinase 1, chloroplastic-like	Glyma16g05380.1	amino_acid_biosynthetic_process
	Gma.12190.1.A1_at	-1.80038	4.41631e-05	glutamyl-tRNA(Gln) amidotransferase subunit A-like	Glyma08g42430.1	translation
	GmaAffx.1301.95.A1_at	-1.7978	9.73224e-05	phosphatidylinositol-4-phosphate 5-kinase 9-like	Glyma03g34340.1	amino_acid_metabolic_process carbohydrate_metabolic_process
	Gma.7214.1.S1_at	-1.75251	1.04683e-05	serine hydroxymethyltransferase 3	Glyma08g37270.1	response_to_cold glycine_metabolic_process plant-
	GmaAffx.75516.1.S1_at	-1.70683	0.00280272	probable aminotransferase ACS10-like	Glyma01g42290.1	cellular_amino_acid_and_derivative_metabolic_process ethylene_biosynthetic_process
	Gma.10078.3.S1_a_at	-1.6727	0.000348561	shikimate kinase like 1	Glyma02g08050.3	aromatic_amino_acid_family_biosynthetic_process
	GmaAffx.63192.1.S1_at	-1.63073	0.000693361	Anthranilate phosphoribosyltransferase, chloroplastic-like	Glyma04g35820.2	tryptophan_biosynthetic_process
	Gma.7990.2.S1_at	-1.61533	0.000140831	multifunctional protein thiED-like	Glyma08g20080.1	thiamin_biosynthetic_process
				Catabolic process - 4
	Gma.6845.1.S1_at	-2.08208	3.0587e-05	glutamate decarboxylase-like	Glyma16g34450.1	glutamate_decarboxylation_to_succinate glutamate_metabolic_process carboxylic_acid_metabolic_process
	Gma.16213.1.S1_at	-1.80569	7.47502e-05	L-ascorbate oxidase-like	Glyma20g12150.1
	Gma.13688.1.A1_at	-1.71641	0.000823233	1-amino-cyclopropane-1-carboxylate synthase 12	Glyma16g32860.1	cellular_amino_acid_and_derivative_metabolic_process ethylene_biosynthetic_process
	GmaAffx.86184.1.S1_at	-1.50241	0.00615765	ornithine carbamoyltransferase, chloroplastic-like	Glyma06g03360.1	amino_acid_metabolic_process
	Biological Process/Metabolic process - 101
	Identification	Log2(FC)	Pvalue	Description	Phytozome	Gene ontology
	Gma.9841.1.S1_at	-3.30393	4.1546e-05	Stress responsive A/B Barrel Domain	Glyma11g19350.1	biological_process
	Gma.4386.1.S1_at	-3.18845	1.94645e-05	UDP-glycosyltransferase 73B5-like	Glyma16g03760.2	metabolic_process
	GmaAffx.87862.1.S1_at	-2.95557	7.36052e-06	(S)-coclaurine N-methyltransferase-like	Glyma04g05690.1	metabolic_process
	GmaAffx.87441.1.S1_at	-2.72548	1.52117e-05	UDP-glycosyltransferase 73B3-like	Glyma15g34720.2	metabolic_process
	Gma.12342.1.S1_s_at	-2.72492	3.18956e-05	Protein of unknown function, DUF642	Glyma17g31330.1	biological_process
	Gma.2450.1.A1_at	-2.72197	8.97983e-05	anthocyanidin 3-O-glucosyltransferase-like	Glyma10g33790.1	metabolic_process
	Gma.13208.1.A1_at	-2.56214	1.5866e-05	protein binding	Glyma09g40450.1	biological_process
	GmaAffx.47978.2.S1_at	-2.52344	1.57024e-05	phosphate starvation-induced gene 2	Glyma07g01400.1	metabolic_process
	Gma.11753.1.S1_at	-2.4999	4.54716e-05	UDP-glycosyltransferase 73B3-like	Glyma15g34720.2	metabolic_process
	Gma.17665.2.S1_at	-2.45346	4.08918e-06	zinc finger CCCH domain-containing protein 53-like	Glyma09g35990.2	biological_process
	GmaAffx.62153.1.S1_at	-2.40043	0.000286242	21 kDa protein-like	Glyma15g20060.1	biological_process
	GmaAffx.82240.1.S1_at	-2.38308	0.000246005	anthocyanin 3'-O-beta-glucosyltransferase-like	Glyma11g05680.1	metabolic_process
	Gma.7969.1.S1_at	-2.34996	9.09433e-05	Remorin family protein	Glyma06g04370.2	biological_process
	Gma.11299.3.S1_a_at	-2.30692	0.00444968	GDP-mannose 3,5-epimerase-like	Glyma10g30400.3	biological_process
	GmaAffx.66916.2.S1_at	-2.30394	0.000472545	zeaxanthin epoxidase, chloroplastic-like	Glyma01g41430.1	biological_process
	Gma.10439.1.A1_at	-2.29384	4.72709e-05	nudix hydrolase 20, chloroplastic-like	Glyma18g08420.1	biological_process
	Gma.965.1.A1_at	-2.27799	0.000565451	glycerol-3-phosphate dehydrogenase [NAD+]-like	Glyma19g07410.1	biological_process
	Gma.6529.2.S1_s_at	-2.25908	5.41407e-05	Protein of Unknown Function (DUF239)	Glyma15g42010.1	biological_process
	Gma.12342.3.S1_at	-2.24811	7.19695e-06	Protein of unknown function, DUF642	Glyma14g15120.1	biological_process
	Gma.10066.1.S1_at	-2.24211	0.000240607	Pollen Ole e 1 allergen and extensin family protein	Glyma16g05760.1	biological_process
	GmaAffx.49051.1.S1_at	-2.22174	0.000248131	BTB/POZ domain-containing protein At3g50780-like	Glyma16g25780.1	biological_process
	GmaAffx.16212.1.S1_at	-2.21435	0.000109099	28 kDa protein	Glyma07g01730.1	biological_process
	GmaAffx.60068.1.S1_at	-2.20158	0.000191373	Protein of unknown function (DUF3754)	Glyma13g45030.2	biological_process
	GmaAffx.51796.1.S1_at	-2.16498	7.65494e-05	dehydrogenase/reductase SDR family member 12-like	Glyma02g08610.1	metabolic_process
	GmaAffx.48291.1.S1_at	-2.12746	6.4609e-05	formyltetrahydrofolate deformylase-like	Glyma17g15190.1	metabolic_process
	GmaAffx.84199.1.S1_at	-2.11732	0.00159363	L-idonate 5-dehydrogenase-like	Glyma16g32360.1	metabolic_process
	Gma.5510.2.S1_s_at	-2.08049	0.00147652	Beta-amyrin and sophoradiol 24-hydroxylase	Glyma08g46520.1	metabolic_process
	GmaAffx.85196.1.S1_at	-2.08005	0.00201187	haloacid dehalogenase-like hydrolase family protein	Glyma14g21790.1	metabolic_process
	GmaAffx.80610.1.S1_at	-2.06833	0.00819765	pyruvate dehydrogenase E1 component subunit alpha-like /// pyruvate dehydrogenase E1 component subunit alpha-like	Glyma16g02090.1	metabolic_process
	GmaAffx.68542.1.S1_at	-2.06437	0.00100005	DUF21 domain-containing protein At2g14520-like	Glyma08g06780.3	biological_process
	Gma.16877.1.S1_at	-2.06404	9.66681e-05	beta-amyrin synthase	Glyma07g00330.1	metabolic_process
	Gma.16511.2.S1_at	-2.00443	5.65942e-05	inositol hexakisphosphate and diphosphoinositol-pentakisphosphate kinase-like	Glyma09g37610.1	biological_process
	GmaAffx.61658.1.S1_at	-2.00131	7.26238e-05	acyl-CoA-binding domain-containing protein 4-like	Glyma17g02680.1	biological_process
	GmaAffx.70235.1.S1_at	-1.97715	0.000629079	Domain of unknown function (DUF23)	Glyma16g14690.1	biological_process
	Gma.11056.1.A1_at	-1.96694	0.000725584	xyloglucanase 113	Glyma16g08350.3	biological_process
	GmaAffx.674.1.S1_at	-1.96235	0.00866905	dehydrodolichyl diphosphate synthase 2-like	Glyma14g37190.1	biological_process
	Gma.8520.1.S1_at	-1.96126	0.000540262	acid phosphatase	Glyma08g21420.1	biological_process
	GmaAffx.26602.1.S1_at	-1.95004	0.000305216	pentatricopeptide repeat-containing protein At5g02830, chloroplastic-like	Glyma19g36140.3	biological_process
	Gma.11299.3.S1_x_at	-1.94725	0.0103399	GDP-mannose 3,5-epimerase-like	Glyma10g30400.3	biological_process
	GmaAffx.64963.1.S1_at	-1.91233	0.000235373	S-adenosyl-L-methionine-dependent methyltransferases superfamily protein	Glyma04g11180.1	biological_process
	GmaAffx.92643.1.S1_at	-1.91156	2.73157e-05	DUF246 domain-containing protein At1g04910-like	Glyma06g22810.1	biological_process
	GmaAffx.78028.1.S1_at	-1.9015	8.26014e-05	glycerol-3-phosphate acyltransferase, chloroplastic-like	Glyma09g34110.1	biological_process
	Gma.4705.2.S1_at	-1.89712	0.000462241	Rhodanese/Cell cycle control phosphatase superfamily protein	Glyma06g18510.1	biological_process
	GmaAffx.77924.1.S1_at	-1.89455	0.00118275	Protein of unknown function (DUF3531)	Glyma09g09190.1	biological_process
	GmaAffx.90132.1.A1_s_at	-1.89397	0.000295566	Protein of unknown function (DUF1677)	Glyma04g06000.2	biological_process
	GmaAffx.79811.1.S1_at	-1.88891	0.000223105	methenyltetrahydrofolate synthase domain-containing protein-like	Glyma16g27960.1	metabolic_process
	Gma.2168.2.S1_at	-1.88385	0.00415869	membrane-associated 30 kDa protein, chloroplastic-like	Glyma11g13300.1	biological_process
	GmaAffx.64748.1.S1_at	-1.87678	0.00313444	Calcineurin-like metallo-phosphoesterase superfamily protein	Glyma02g39710.1	biological_process
	Gma.13330.2.S1_at	-1.86161	0.00220832	Lactoylglutathione lyase / glyoxalase I family protein	Glyma17g06060.1	metabolic_process
	GmaAffx.83942.1.S1_at	-1.85769	0.0108191	TRICHOME BIREFRINGENCE-LIKE 38	Glyma15g08800.2	biological_process
	GmaAffx.76417.1.S1_at	-1.85609	4.97244e-05	NAD(P)-binding Rossmann-fold superfamily protein	Glyma07g04030.1	biological_process
	GmaAffx.66916.1.S1_at	-1.85257	0.000646744	zeaxanthin epoxidase, chloroplastic-like	Glyma11g03990.1	biological_process
	Gma.12211.1.S1_at	-1.84902	0.000299328	COBRA-like protein 4-like	Glyma08g27570.1	biological_process
	Gma.2191.2.S1_a_at	-1.84174	6.55904e-05	DUF246 domain-containing protein At1g04910-like	Glyma08g23770.1	biological_process
	Gma.613.1.S1_a_at	-1.82669	2.12637e-05	Iron-sulphur cluster biosynthesis family protein	Glyma01g16380.1	biological_process
	Gma.10626.3.S1_at	-1.82191	0.000162749	protein SRG1-like	Glyma02g13850.2	biological_process
	GmaAffx.68424.1.S1_at	-1.77342	0.000691562	Galactose oxidase/kelch repeat superfamily protein	Glyma15g10310.1	biological_process
	Gma.3532.2.S1_at	-1.76996	0.00184569	Nuclear transport factor 2 (NTF2) family protein	Glyma16g03450.4	biological_process
	Gma.364.1.A1_at	-1.76073	0.0104171	Protein of unknown function (DUF579)	Glyma04g43510.1	biological_process
	GmaAffx.47649.1.S1_at	-1.75952	0.000517853	salicylate O-methyltransferase-like	Glyma02g13340.1	biological_process
	Gma.2166.3.S1_at	-1.75336	0.0431809	pentatricopeptide repeat-containing protein At5g21222-like	Glyma08g04260.1	biological_process
	GmaAffx.88316.2.S1_s_at	-1.74281	0.00316175	maf-like protein DDB_G0281937-like	Glyma17g36930.1	biological_process
	GmaAffx.84878.1.S1_at	-1.73215	0.00170012	2,3-dimethylmalate lyase-like	Glyma08g47730.1	biological_process
	Gma.13456.1.S1_at	-1.7261	0.00017011	putative RNA-binding protein ylmH-like	Glyma12g35350.1	biological_process
	GmaAffx.70235.2.S1_at	-1.71087	0.000447192	Domain of unknown function (DUF23)	Glyma16g14690.1	biological_process
	GmaAffx.15265.1.S1_at	-1.7102	0.00115429	T-complex protein 11	Glyma08g20060.1	biological_process
	GmaAffx.71799.1.S1_at	-1.67792	0.000236354	UPF0326 protein At4g17486-like	Glyma08g23180.1	biological_process
	Gma.2049.2.S1_at	-1.67142	0.00344701	Erythronate-4-phosphate dehydrogenase family protein	Glyma14g08170.2	biological_process
	GmaAffx.85871.1.S1_at	-1.66822	0.00292213	Protein of unknown function (DUF1685)	Glyma20g01830.1	biological_process
	Gma.15329.2.S1_a_at	-1.66369	0.00104029	S-adenosylmethionine carrier 2	Glyma10g36580.2	biological_process
	GmaAffx.82355.1.S1_at	-1.6552	0.000248786	S-adenosylmethionine synthase 1-like	Glyma10g28500.1	biological_process
	GmaAffx.72595.1.S1_at	-1.65302	0.00273942	polyphosphoinositide phosphatase-like	Glyma07g04900.1	biological_process
	GmaAffx.78058.1.S1_at	-1.64063	0.000304562	L-idonate 5-dehydrogenase-like	Glyma16g32360.3	metabolic_process
	Gma.13208.1.A1_a_at	-1.63825	0.00127386	protein binding	Glyma09g40450.1	biological_process
	Gma.10961.1.S1_at	-1.63566	0.00191373	3-deoxy-D-manno-octulosonic-acid transferase-like	Glyma13g21400.2	biological_process
	GmaAffx.54943.1.S1_at	-1.63494	2.28994e-05	nudix hydrolase 14, chloroplastic-like	Glyma05g04160.1	biological_process
	Gma.17540.2.S1_at	-1.63367	0.00433011	histidinol dehydrogenase, chloroplastic-like	Glyma15g13910.2	biological_process
	GmaAffx.9482.1.S1_at	-1.62832	0.00178501	guanosine-3',5'-bis(diphosphate) 3'-pyrophosphohydrolase-like	Glyma13g18000.1	biological_process
	GmaAffx.87427.1.S1_at	-1.62743	0.000856928	pentatricopeptide repeat-containing protein At3g06430, chloroplastic-like /// pentatricopeptide repeat-containing protein At3g06430, chloroplastic-like	Glyma17g04390.1	biological_process
	GmaAffx.37787.1.S1_at	-1.62149	0.0010622	NAD(P)-binding Rossmann-fold superfamily protein	Glyma09g25070.1	biological_process
	Gma.16334.1.S1_x_at	-1.62016	5.4795e-05	photosystem II reaction center W	Glyma10g03750.1	biological_process
	GmaAffx.32826.2.S1_at	-1.60516	0.000439341	nudix hydrolase 20, chloroplastic-like	Glyma09g31960.1	biological_process
	Gma.6016.2.S1_s_at	-1.60246	0.00091663	isoflavone reductase homolog	Glyma06g03410.1	biological_process
	GmaAffx.21978.1.A1_at	-1.59916	0.00244974	KH domain-containing protein At2g38610-like	Glyma02g40440.2	biological_process
	Gma.2419.1.A1_at	-1.5921	0.00150367	AT hook motif DNA-binding family protein	Glyma07g07870.1	biological_process
	Gma.7940.1.A1_at	-1.58801	0.000374732	protein IQ-DOMAIN 1-like	Glyma12g31610.2	biological_process
	GmaAffx.68984.1.S1_at	-1.57861	0.00131442	Protein of unknown function (DUF3411)	Glyma15g05240.1	biological_process
	Gma.10592.4.S1_at	-1.56128	0.000756498	pentatricopeptide repeat-containing protein At5g42310, mitochondrial-like	Glyma04g01980.2	biological_process
	GmaAffx.69974.1.S1_at	-1.55289	0.00140504	zinc ion binding	Glyma17g10510.2	biological_process
	GmaAffx.80960.1.S1_at	-1.54871	0.00214322	pentatricopeptide repeat-containing protein At4g30825, chloroplastic-like	Glyma04g24360.1	biological_process
	Gma.1596.1.S1_at	-1.54727	0.000368189	AIG2-like (avirulence induced gene) family protein	Glyma06g08270.1	biological_process
	Gma.14475.1.S1_at	-1.54604	0.000275611	Protein of unknown function (DUF3754)	Glyma13g45030.2	biological_process
	Gma.1007.1.S1_a_at	-1.53876	3.87654e-05	probable calcium-binding protein CML27-like	Glyma18g04450.1	biological_process
	Gma.2141.1.S1_at	-1.53318	0.00133618	anthocyanin 3'-O-beta-glucosyltransferase-like	Glyma11g05680.1	metabolic_process
	GmaAffx.37193.1.S1_at	-1.53293	0.0109649	ARM repeat superfamily protein	Glyma09g21550.1	biological_process
	Gma.11367.1.S1_at	-1.53187	4.23639e-05	RNA-binding (RRM/RBD/RNP motifs) family protein	Glyma02g09510.1	biological_process
	GmaAffx.12237.1.S1_at	-1.53123	0.0015974	protein IQ-DOMAIN 31-like	Glyma06g20350.1	biological_process
	Gma.10745.1.A1_at	-1.51233	0.00026596	Family of unknown function (DUF662)	Glyma10g34670.1	biological_process
	GmaAffx.674.2.S1_at	-1.50681	7.73672e-05	dehydrodolichyl diphosphate synthase 2-like	Glyma14g37190.1	biological_process
	Gma.4705.1.A1_at	-1.5024	0.00020037	Rhodanese/Cell cycle control phosphatase superfamily protein	Glyma06g18510.1	biological_process
	Gma.12681.1.S1_at	-1.5012	0.001495	CDGSH iron-sulfur domain-containing protein 2-like	Glyma16g32810.1	biological_process
	Carboh. Met. process
	Identification	Log2(FC)	Pvalue	Description	Phytozome	Gene ontology
				Biosynthetic process - 3
	GmaAffx.76849.1.S1_at	-2.28807	0.00171778	probable galacturonosyltransferase 4-like	Glyma07g40020.1	carbohydrate_biosynthetic_process
	GmaAffx.5939.1.S1_at	-1.57197	0.00084875	NDH-dependent cyclic electron flow 5	Glyma16g26900.1	carbohydrate_metabolic_process
	Gma.10128.1.S1_at	-1.56533	0.000677658	probable galacturonosyltransferase 15-like	Glyma08g42280.2	carbohydrate_biosynthetic_process
				Catabolic process - 19
	Gma.13475.1.S1_at	-3.14355	6.52633e-05	polygalacturonase	Glyma18g19670.1	carbohydrate_metabolic_process
	GmaAffx.20156.1.S1_s_at	-2.71613	0.000411535	polygalacturonase	Glyma08g39340.2	carbohydrate_metabolic_process
	Gma.15979.2.S1_at	-2.39397	0.00158873	probable polygalacturonase-like	Glyma18g47130.1	carbohydrate_metabolic_process
	GmaAffx.92891.1.S1_at	-2.31125	0.00055073	probable ribose-5-phosphate isomerase-like	Glyma10g41160.2	5-phosphoribose_1-diphosphate_biosynthetic_process
	Gma.4575.1.S1_at	-2.22361	0.000103211	fructose-bisphosphate aldolase, cytoplasmic isozyme 1-like	Glyma14g01470.1	glycolysis
	GmaAffx.45873.1.S1_at	-2.15714	2.3063e-05	aldose 1-epimerase-like	Glyma07g11600.2	galactose_metabolic_process
	GmaAffx.78326.1.S1_at	-2.1093	0.000212474	mannan endo-1,4-beta-mannosidase 6-like	Glyma18g44810.1	carbohydrate_metabolic_process
	GmaAffx.74847.1.S1_at	-2.1006	0.00590559	mannan endo-1,4-beta-mannosidase 7-like	Glyma06g03350.1	carbohydrate_metabolic_process
	Gma.15113.1.S1_a_at	-2.06054	0.000312577	probable glucan 1,3-beta-glucosidase A-like /	Glyma08g14680.2
	GmaAffx.7838.3.S1_s_at	-1.97751	0.00146229	mannan endo-1,4-beta-mannosidase 7-like	Glyma04g03270.2	carbohydrate_metabolic_process
	GmaAffx.36659.1.S1_s_at	-1.91973	0.000162259	polygalacturonase	Glyma16g22490.1	carbohydrate_metabolic_process
	Gma.6599.1.S1_at	-1.8406	0.000102229	probable polygalacturonase-like	Glyma09g08270.1	carbohydrate_metabolic_process
	Gma.9559.1.S1_s_at	-1.83741	0.000202823	aldose 1-epimerase-like	Glyma09g30540.1	galactose_metabolic_process
	GmaAffx.10297.1.S1_at	-1.83581	0.000134616	beta-galactosidase 1-like	Glyma07g01250.1	carbohydrate_metabolic_process response_to_oxidative_stress
	Gma.3496.1.A1_s_at	-1.82005	0.000186466	6-phosphofructo-2-kinase/fructose-2,6-biphosphatase 2-like	Glyma18g06770.1	fructose_metabolic_process N-terminal_protein_myristoylation
	Gma.10791.2.S1_a_at	-1.71297	9.71588e-05	xyloglucan endotransglucosylase/hydrolase protein 9-like	Glyma06g45860.1	carbohydrate_metabolic_process glucan_metabolic_process
	GmaAffx.54572.1.S1_at	-1.63677	0.000858073	6-phosphofructokinase 3-like	Glyma13g42990.1	glycolysis
	GmaAffx.271.1.S1_at	-1.55056	0.00131361	beta-fructofuranosidase, cell wall isozyme-like	Glyma13g42530.1	response_to_wounding
	Gma.17178.2.S1_at	-1.54571	0.000129054	putative glucose-6-phosphate 1-epimerase-like	Glyma01g37900.1	galactose_metabolic_process
	Catabolic Process - 7
	Identification	Log2(FC)	Pvalue	Description	Phytozome	Gene ontology
	GmaAffx.44426.1.S1_at	-2.53454	0.000524232	ATP-dependent zinc metalloprotease FTSH 2, chloroplastic-like	Glyma08g09160.1	ATP-dependent_proteolysis photoinhibition thylakoid_membrane_organization PSII_associated_light-harvesting_complex_II_catabolic_process
	Gma.9266.3.S1_at	-2.41856	0.00507614	ATP-dependent zinc metalloprotease FTSH, chloroplastic-like	Glyma04g02100.1	PSII_associated_light-harvesting_complex_II_catabolic_process
	Gma.1179.1.S1_at	-2.22843	7.54044e-05	L-asparaginase	Glyma14g09510.3	glycoprotein_catabolic_process
	Gma.9266.2.S1_at	-2.14417	0.000483504	ATP-dependent zinc metalloprotease FTSH, chloroplastic-like	Glyma04g02100.1	PSII_associated_light-harvesting_complex_II_catabolic_process
	Gma.5532.2.S1_s_at	-2.05056	0.000933477	allantoate deiminase, chloroplastic-like	Glyma09g05600.4	catabolic_process
	GmaAffx.90327.1.S1_s_at	-1.60276	0.0284073	carotenoid 9,10(9',10')-cleavage dioxygenase 1-like	Glyma13g27220.2	catabolic_process response_to_water_deprivation xanthophyll_catabolic_process
	GmaAffx.37484.1.S1_at	-1.50996	0.000247477	putative ferric-chelate reductase 1-like	Glyma16g02760.2	histidine_catabolic_process
	Cell Cycle or Division - 2
	Identification	Log2(FC)	Pvalue	Description	Phytozome	Gene ontology
				Cell cycle - 1
	Gma.4018.1.S1_at	-2.1003	6.52633e-05	cyclin-D3-2-like	Glyma06g04580.1	G1_phase_of_mitotic_cell_cycle
				Division - 1
	GmaAffx.12439.1.S1_at	-1.56258	7.50773e-05	phantastica transcription factor b	Glyma03g19030.1	asymmetric_cell_division negative_regulation_of_transcription
	Cell death/Proteolysis/Senescence - 21
	Identification	Log2(FC)	Pvalue	Description	Phytozome	Gene ontology
	GmaAffx.81126.1.S1_at	-2.63929	0.000752245	pheophorbide a oxygenase, chloroplastic-like	Glyma05g28900.1	proteolysis
	Gma.4258.2.S1_a_at	-2.54314	0.000220816	ureidoglycolate amidohydrolase	Glyma10g32850.2	proteolysis
	GmaAffx.62924.1.S1_at	-2.35747	0.000138214	serine carboxypeptidase-like 20-like	Glyma09g38500.1	proteolysis
	Gma.16526.1.S1_at	-2.29083	0.000296711	serine carboxypeptidase-like 3-like	Glyma13g03850.1	proteolysis
	GmaAffx.59065.2.S1_at	-1.97901	0.00158382	serine carboxypeptidase-like 49-like	Glyma10g35120.1	proteolysis
	GmaAffx.91167.1.S1_s_at	-1.94268	0.00684185	aspartic proteinase nepenthesin-1-like	Glyma09g31930.1	proteolysis
	Gma.2.1.S1_at	-1.93301	0.00219327	aminoacyl peptidase	Glyma03g37810.2	proteolysis
	Gma.7196.1.S1_at	-1.92712	0.000386509	protease Do-like 2, chloroplastic-like	Glyma02g17130.1	proteolysis photosystem_II_repair
	GmaAffx.81930.1.S1_at	-1.83838	0.000805568	aspartic proteinase nepenthesin-1-like	Glyma17g15020.1	proteolysis
	GmaAffx.82451.1.S1_at	-1.83723	0.0065754	BCL-2-associated athanogene 1	Glyma16g32290.1	apoptosis regulation_of_apoptosis
	Gma.16537.2.S1_at	-1.76493	0.00057592	probable Xaa-Pro aminopeptidase P-like	Glyma19g42330.1	proteolysis
	GmaAffx.69940.1.S1_at	-1.71953	0.002841	probable glutamyl endopeptidase, chloroplastic-like	Glyma19g40410.2	proteolysis
	GmaAffx.39703.1.S1_at	-1.68958	2.61707e-05	serine carboxypeptidase-like 3-like	Glyma13g03860.1	proteolysis secondary_metabolic_process
	GmaAffx.56494.1.S1_at	-1.65181	0.000980094	probable Xaa-Pro aminopeptidase P-like	Glyma19g42330.1	proteolysis
	GmaAffx.41840.1.A1_s_at	-1.63641	0.000857909	subtilisin-like protease-like	Glyma14g05250.1	proteolysis response_to_auxin_stimulus lateral_root_morphogenesis
	Gma.7199.2.S1_at	-1.63512	0.000758951	xaa-Pro dipeptidase-like	Glyma05g36260.1	proteolysis
	GmaAffx.83552.1.S1_at	-1.60123	0.0149427	presequence protease 2, chloroplastic/mitochondrial-like	Glyma01g45650.1	proteolysis protein_maturation_via_proteolysis
	Gma.4265.1.S1_at	-1.57432	0.00169439	xylem cysteine proteinase 2-like	Glyma04g01640.1	proteolysis developmental_programmed_cell_death
	Gma.10210.1.A1_at	-1.56474	0.000530775	xylem cysteine proteinase 2-like	Glyma06g01710.1	proteolysis developmental_programmed_cell_death
	GmaAffx.36985.1.S1_at	-1.51127	0.000691071	probable Xaa-Pro aminopeptidase P-like	Glyma19g42330.1	proteolysis
	Gma.2534.4.S1_at	-1.50928	0.00260939	serine carboxypeptidase-like 20-like	Glyma18g47820.1	proteolysis
	Defense / Response to Biotic stimulus - 14
	Identification	Log2(FC)	Pvalue	Description	Phytozome	Gene ontology
	GmaAffx.91310.1.S1_at	-2.47906	0.00112534	endo-1,4-beta-glucancase precursor	Glyma09g02160.1	cellulose_biosynthetic_process unidimensional_cell_growth hyperosmotic_salinity_response cortical_microtubule_organization
	Gma.15384.2.S1_a_at	-2.32398	0.000642001	acetyltransferase NSI-like	Glyma09g40890.1	metabolic_process pathogenesis spread_of_virus_within_host
	GmaAffx.90341.1.S1_at	-2.22708	0.00136022	endo-1,4-beta-glucancase precursor	Glyma09g02160.1	cellulose_biosynthetic_process unidimensional_cell_growth hyperosmotic_salinity_response cortical_microtubule_organization
	Gma.2151.1.S1_at	-2.08338	0.00396012	endoglucanase 24-like	Glyma06g02760.1	carbohydrate_metabolic_process
	GmaAffx.5432.1.S1_at	-2.0525	0.000984019	isochorismate synthase, chloroplastic-like	Glyma01g25690.1	stomatal_movement defense_response_to_bacterium defense_response_to_fungus
	GmaAffx.91310.1.S1_s_at	-1.93088	0.00092399	endo-1,4-beta-glucancase precursor	Glyma09g02160.1	cellulose_biosynthetic_process unidimensional_cell_growth hyperosmotic_salinity_response cortical_microtubule_organization
	Gma.13935.1.A1_s_at	-1.92193	0.00170012	isochorismate synthase, chloroplastic-like	Glyma01g25690.1	stomatal_movement defense_response_to_bacterium defense_response_to_fungus
	Gma.15384.2.S1_at	-1.85806	3.92561e-06	acetyltransferase NSI-like	Glyma09g40890.1	metabolic_process pathogenesis spread_of_virus_within_host
	GmaAffx.90350.1.S1_s_at	-1.71029	0.00313296	chitinase-like protein 1-like	Glyma18g51980.1	response_to_salt_stress multidimensional_cell_growth
	GmaAffx.494.1.S1_at	-1.68377	0.0116982	acidic endochitinase-like	Glyma16g28970.2	carbohydrate_metabolic_process
	Gma.10757.1.S1_at	-1.65748	0.0126421	chitinase-like protein 1-like	Glyma18g51980.1	response_to_salt_stress multidimensional_cell_growth
	Gma.16587.2.S1_a_at	-1.65105	0.00102818	endo-1,4-beta-glucancase precursor /// endoglucanase 25-like	Glyma15g13080.2	cellulose_biosynthetic_process unidimensional_cell_growth hyperosmotic_salinity_response cortical_microtubule_organization
	Gma.17726.1.S1_at	-1.64655	8.45642e-05	chloroplast RNA binding	Glyma19g41540.2	defense_response_to_bacterium chloroplast_organization circadian_rhythm response_to_cold rRNA_processing peptidyl-cysteine_S-nitrosylation
	GmaAffx.41317.1.S1_at	-1.53866	0.00327854	BEL1-like homeodomain protein 2-like	Glyma16g25770.1	N-terminal_protein_myristoylation leaf_morphogenesis
	Developement - 13
	Identification	Log2(FC)	Pvalue	Description	Phytozome	Gene ontology
	Gma.11174.1.S1_at	-4.42205	7.36052e-06	nucleoside-triphosphatase-like	Glyma16g04770.4	pollen_germination
	Gma.17985.2.S1_at	-2.73263	0.000100103	hydroxycinnamoyl-Coenzyme A shikimate	Glyma18g13840.1	pollen_exine_formation
	Gma.17985.1.S1_at	-2.25463	1.04683e-05	quinate hydroxycinnamoyltransferase-like	Glyma18g13840.1	pollen_exine_formation
	GmaAffx.58559.1.A1_at	-2.18605	0.000437869	quinate hydroxycinnamoyltransferase-like	Glyma08g42490.1	pollen_exine_formation
	GmaAffx.87196.1.S1_at	-2.09556	0.000395505	ERECTA	Glyma17g34380.2	cell_growth regulation_of_cell_adhesion organ_morphogenesis leaf_morphogenesis stomatal_complex_morphogenesis
	Gma.13937.1.A1_at	-2.03379	0.000162422	tetraspanin7	Glyma04g19880.1	aging
	Gma.15856.2.S1_at	-2.01255	0.0152888	nucleoside-triphosphatase-like	Glyma16g04760.1	pollen_germination
	GmaAffx.46298.1.S1_at	-1.97885	0.000232592	thermospermine synthase ACAULIS5-like	Glyma20g28340.1	unidimensional_cell_growth auxin_polar_transport phloem_or_xylem_histogenesis
	Gma.7253.2.S1_at	-1.89128	2.28994e-05	APO protein 2, chloroplastic-like	Glyma09g10560.1	embryonic_development_ending_in_seed_dormancy
	Gma.12562.1.A1_at	-1.69139	0.00125472	GDSL-like Lipase/Acylhydrolase superfamily protein	Glyma04g02490.1	sexual_reproduction
	GmaAffx.91330.1.S1_at	-1.68613	0.0109153	tetraspanin3	Glyma11g15790.1	aging
	Gma.4589.1.S1_s_at	-1.64454	0.000357394	wound-induced protein 1-like	Glyma11g35800.1	aging response_to_fungus response_to_stress
	Gma.7006.1.S1_at	-1.59169	0.00565353	expansin	Glyma07g15910.1	syncytium_formation unidimensional
	DNA/RNA Nucleus - 12
	Identification	Log2(FC)	Pvalue	Description	Phytozome	Gene ontology
	GmaAffx.87506.1.S1_at	-2.84522	1.7011e-05	RNA polymerase sigma factor rpoD-like	Glyma14g31370.1	regulation_of_transcription,_DNA-dependent response_to_red_light response_to_far_red_light
	Gma.7977.1.S1_at	-2.13689	0.000216072	tRNA-dihydrouridine synthase A-like	Glyma05g26560.1	regulation_of_nitrogen_utilization
	Gma.7894.1.S1_at	-2.07339	2.46986e-05	nucleobase-ascorbate transporter 11-like	Glyma09g33220.2	transport
	GmaAffx.92870.1.S1_at	-2.06183	0.000607488	uracil phosphoribosyltransferase-like	Glyma03g12260.3	nucleoside_metabolic_process
	Gma.15017.2.S1_at	-2.05248	0.000146883	tRNA-dihydrouridine synthase A-like	Glyma08g09540.1	regulation_of_nitrogen_utilization
	GmaAffx.40679.2.S1_s_at	-2.00142	0.00012333	ATP-dependent RNA helicase DBP2-like /// ATP-dependent RNA helicase DBP2-like	Glyma18g05800.1	0
	Gma.10475.1.S1_at	-1.93458	0.000247641	psbB mRNA maturation factor Mbb1, chloroplastic-like	Glyma17g03680.1	RNA_processing regulation_of_translation plastid_organization
	GmaAffx.74069.1.S1_at	-1.90265	0.000274629	sigma factor sigB regulation protein rsbQ-like	Glyma01g39850.1	RNA-dependent_DNA_replication
	Gma.1778.1.S1_at	-1.65001	0.000175671	DNA-damage-repair/toleration protein DRT100-like	Glyma08g16220.1	UV_protection response_to_UV signal_transduction response_to_chemical_stimulus response_to_drug
	GmaAffx.60359.1.S1_s_at	-1.59944	0.00232821	RNA polymerase sigma factor rpoD-like	Glyma06g13100.3	response_to_blue_light transcription_initiation regulation_of_transcription,_DNA-dependent response_to_red_light response_to_far_red_light
	Gma.15688.3.S1_at	-1.59358	0.000572648	light-mediated development protein DET1-like	Glyma01g44200.2	DNA_repair negative_regulation_of_photomorphogenesis
	Gma.8092.1.A1_at	-1.55047	0.0028459	A/G-specific adenine DNA glycosylase-like	Glyma07g06560.1	base-excision_repair
	Energy - 4
	Identification	Log2(FC)	Pvalue	Description	Phytozome	Gene ontology
	GmaAffx.61727.1.S1_at	-2.11967	0.00202087	GTPase HflX-like	Glyma17g37250.1
	Gma.16525.3.S1_a_at	-1.72614	0.000824705	phosphopantothenate--cysteine ligase 2-like	Glyma04g43390.3	coenzyme_A_biosynthetic_process
	GmaAffx.51914.1.S1_at	-1.64829	3.82747e-05	GTPase obg-like	Glyma13g28800.1
	Gma.2558.2.S1_a_at	-1.60884	0.000430018	cytochrome c biogenesis protein CCS1, chloroplastic-like	Glyma11g12860.2	cytochrome_complex_assembly
	Homone Response / Hormone - 24
	Identification	Log2(FC)	Pvalue	Description	Phytozome	Gene ontology
				Abscisic acid - 4
	GmaAffx.15227.1.S1_at	-2.16836	0.000103538	potassium channel AKT2/3-like	Glyma12g29190.1	response_to_abscisic_acid_stimulus regulation_of_membrane_potential
	GmaAffx.17478.1.A1_at	-2.16025	7.03338e-05	momilactone A synthase-like	Glyma12g09800.1	abscisic_acid_biosynthetic_process response_to_water_deprivation response_to_heat proline_biosynthetic_process sugar_mediated_signaling regulation_of_abscisic_acid_biosynthetic_process
	GmaAffx.59589.1.S1_at	-2.03046	0.000144103	abscisic acid receptor PYL4-like	Glyma01g31320.1	defense_response response_to_biotic_stimulus
	GmaAffx.50635.2.S1_at	-1.97728	0.000327461	abscisic acid 8'-hydroxylase 2-like	Glyma09g41960.1	abscisic_acid_metabolic_process response_to_red_or_far_red_light response_to_red_light release_of_seed_from_dormancy
				Auxin - 10
	GmaAffx.93321.1.S1_x_at	-3.20108	1.66838e-05	auxin-induced protein ali50	Glyma10g32340.1	response_to_water_deprivation gravitropism response_to_wounding regulation_of_growth response_to_jasmonic_acid_stimulus
	GmaAffx.36084.1.S1_at	-2.89701	9.01255e-05	auxin-induced protein 5NG4-like	Glyma13g01570.3	biological_process
	GmaAffx.15800.1.S1_at	-2.79641	4.20367e-05	Auxin-induced protein X15-like	Glyma06g43380.1	response_to_cold response_to_auxin_stimulus
	Gma.1438.1.S1_s_at	-2.6533	0.000189574	auxin-responsive protein IAA14-like	Glyma20g35270.1	response_to_auxin_stimulus
	GmaAffx.93321.1.S1_s_at	-2.51835	0.000196935	auxin-induced protein ali50	Glyma20g35270.1	response_to_auxin_stimulus
	GmaAffx.90762.1.S1_x_at	-2.27276	0.00139032	auxin-induced protein 5NG4-like	Glyma13g01570.3	biological_process
	GmaAffx.91229.1.S1_x_at	-2.114	0.000156861	auxin-responsive protein IAA14-like	Glyma20g35270.1	response_to_auxin_stimulus
	Gma.1411.2.S1_at	-1.87984	0.000334168	auxin-responsive protein IAA27-like	Glyma05g35640.1	regulation_of_translation response_to_auxin_stimulus
	GmaAffx.80898.1.S1_at	-1.81905	0.00037555	auxin-induced protein 5NG4-like	Glyma08g19480.1
	Gma.17866.1.S1_at	-1.56117	0.000171909	auxin response factor 6-like	Glyma15g09750.1	regulation_of_transcription,_DNA-dependent flower_development response_to_auxin_stimulus
				Ethylene - 2
	Gma.4560.1.S1_at	-1.72563	0.000388635	ethylene-responsive transcription factor ERF023-like	Glyma07g06080.1	regulation_of_transcription,_DNA-dependent
	GmaAffx.27137.2.S1_at	-1.52747	0.000976005	ethylene-responsive transcription factor RAP2-7-like	Glyma02g09600.1	regulation_of_transcription,_DNA-dependent
				Gibberellin - 2
	Gma.10827.3.S1_at	-1.85474	0.000205277	gibberellin 20 oxidase 1-like	Glyma02g15370.1	biological_process
	Gma.9442.1.S1_at	-1.77863	0.000351015	gibberellin 3-beta-dioxygenase 3-like	Glyma04g07480.1
				Jasmonic acid - 6
	Gma.1.1.S1_at	-3.4691	1.14497e-06	lipoxygenase 10	Glyma08g20230.1	defense_response jasmonic_acid_biosynthetic_process response_to_wounding
	GmaAffx.93553.1.S1_s_at	-2.78561	0.0025438	linoleate 9S-lipoxygenase-4-like /// lipoxygenase /// lipoxygenase /// lipoxygenase L-5	Glyma13g42330.1	defense_response jasmonic_acid_biosynthetic_process response_to_wounding
	GmaAffx.93201.1.S1_at	-2.42102	0.00186892	protein TIFY 6B-like	Glyma08g04770.4	jasmonic_acid_mediated_signaling_pathway
	GmaAffx.79275.1.S1_s_at	-2.39156	5.62671e-05	allene oxide synthase, chloroplastic-like	Glyma07g21100.1	response_to_jasmonic_acid_stimulus oxylipin_metabolic_process
	GmaAffx.89259.1.S1_s_at	-1.57475	0.000676186	lipoxygenase	Glyma07g00900.2	defense_response jasmonic_acid_biosynthetic_process response_to_wounding
	Gma.9399.1.S1_at	-1.52259	0.000145738	linoleate 13S-lipoxygenase 2-1, chloroplastic-like	Glyma12g05840.1	defense_response jasmonic_acid_biosynthetic_process response_to_wounding
	Lipid Metabolic Process - 13
	Identification	Log2(FC)	Pvalue	Description	Phytozome	Gene ontology
				Biosynthetic process - 11
	Gma.5786.2.S1_at	-3.84652	1.52117e-05	GDSL esterase/lipase APG-like	Glyma07g01680.1	lipid_metabolic_process
	Gma.1061.1.A1_at	-2.69432	0.000353632	GDSL esterase/lipase At5g45910-like	Glyma15g08770.1	lipid_metabolic_process
	GmaAffx.76826.1.S1_at	-2.22226	0.000741122	GDSL esterase/lipase At3g48460-like	Glyma17g13600.1	glycerol_biosynthetic_process lipid_metabolic_process
	Gma.8028.1.S1_at	-2.13759	8.01479e-05	squalene synthase-like	Glyma11g11960.3	sterol_biosynthetic_process
	GmaAffx.83981.1.S1_at	-1.91545	7.22966e-05	GDP-mannose-dependent alpha-mannosyltransferase-like	Glyma01g27840.1	glycolipid_biosynthetic_process sulfolipid_biosynthetic_process
	GmaAffx.1301.90.S1_s_at	-1.83111	0.000432962	GDSL esterase/lipase CPRD49-like	Glyma0466s00200.1	lipid_metabolic_process
	GmaAffx.77190.1.S1_at	-1.82475	0.000535028	GDSL esterase/lipase	Glyma15g08590.1	lipid_metabolic_process
	Gma.4614.1.S1_at	-1.74968	0.000423475	long chain acyl-CoA synthetase 1-like	Glyma10g01400.1	fatty_acid_biosynthetic_process
	Gma.15653.1.S1_at	-1.743	0.00110735	GDSL esterase	Glyma0466s00200.1	lipid_metabolic_process
	GmaAffx.42311.1.S1_at	-1.70868	0.00112223	phosphatidate cytidylyltransferase-like	Glyma18g06190.1	phospholipid_biosynthetic_process
	Gma.7620.2.S1_at	-1.65388	0.00120418	acyl-coenzyme A thioesterase 9, mitochondrial-like	Glyma18g48220.1
				Catabolic process - 2
	GmaAffx.93278.1.S1_s_at	-2.16199	0.0155719	microsomal oleate desaturase FAD2-4	Glyma03g30070.2	lipid_metabolic_process
	Gma.5046.1.S1_s_at	-1.60615	0.00587271	microsomal omega-6 desaturase	Glyma19g32940.1	lipid_metabolic_process
	Others - 26
	Identification	Log2(FC)	Pvalue	Description	Phytozome	Gene ontology
	GmaAffx.73904.1.S1_at	-3.20278	8.88169e-05	hydroxymethylglutaryl-CoA synthase-like	Glyma01g42450.2	isopentenyl_diphosphate_biosynthetic_process,_mevalonate_pathway
	Gma.3335.1.S1_at	-2.89901	0.000346599	microRNA MIR3522	Glyma15g06080.1
	GmaAffx.61875.1.S1_at	-2.65956	6.49361e-05	ATP sulfurylase 2-like	Glyma13g06940.2	sulfate_assimilation
	Gma.1844.1.S1_at	-2.61026	0.000193991	farnesyl pyrophosphate synthase 1-like	Glyma09g01820.1	farnesyl_diphosphate_biosynthetic_process
	Gma.10695.1.S1_at	-2.46577	0.000188102	hydroxymethylglutaryl-CoA synthase-like	Glyma01g42450.2	isopentenyl_diphosphate_biosynthetic_process,_mevalonate_pathway
	GmaAffx.85347.2.S1_s_at	-2.38857	2.40444e-05	F-box/kelch-repeat protein At1g67480-like	Glyma11g37190.1	biological_process
	Gma.5418.1.S1_at	-2.30522	0.000144103	cellulose synthase A catalytic subunit 6 [UDP-forming]-like	Glyma02g08920.1	cellulose_biosynthetic_process primary_cell_wall_biogenesis
	Gma.6389.1.S1_at	-2.20641	0.00113597	adenosylhomocysteinase-like	Glyma11g36620.1	posttranscriptional_gene_silencing embryonic_development_ending_in_seed_dormancy
	GmaAffx.61707.1.S1_at	-2.19092	6.00291e-05	F-box/kelch-repeat protein At1g67480-like	Glyma08g10890.3	biological_process
	GmaAffx.84302.2.S1_at	-2.11982	0.000141649	cytochrome P450 705A20-like	Glyma12g36780.1
	GmaAffx.91897.1.S1_at	-1.99058	0.00176064	F-box protein At5g49610-like	Glyma09g03750.1	biological_process
	GmaAffx.84912.1.S1_at	-1.93902	0.000317484	FZO-like	Glyma02g16630.1	thylakoid_membrane_organization vegetative_to_reproductive_phase_transition
	GmaAffx.84912.2.S1_at	-1.8945	7.68765e-05	FZO-like	Glyma10g03190.1	thylakoid_membrane_organization vegetative_to_reproductive_phase_transition
	Gma.15564.2.S1_x_at	-1.85081	0.000455371	inositol-3-phosphate synthase-like	Glyma08g14670.3	inositol_biosynthetic_process phospholipid_biosynthetic_process
	Gma.12477.1.A1_at	-1.77873	0.000724439	ACT domain repeat 4	Glyma02g10690.1	regulation_of_amino_acid_metabolic_process response_to_cytokinin_stimulus
	GmaAffx.84622.1.S1_at	-1.73068	0.00657065	probable iron/ascorbate oxidoreductase DDB_G0283291-like	Glyma16g08470.2	alkaloid_biosynthetic_process
	GmaAffx.25064.1.A1_at	-1.71285	0.000392725	Fasciclin-like arabinogalactan protein 17-like	Glyma13g38730.1	cell_adhesion
	GmaAffx.58706.1.S1_s_at	-1.69164	0.000990235	Pyridoxal biosynthesis protein PDX2-like	Glyma03g08260.2	pyridoxine_biosynthetic_process embryonic_development_ending_in_seed_dormancy vitamin_B6_biosynthetic_process
	Gma.2994.1.S1_at	-1.68633	0.00559138	probable rhamnose biosynthetic enzyme 1-like	Glyma17g14170.1	dTDP-rhamnose_biosynthetic_process UDP-rhamnose_biosynthetic_process
	GmaAffx.17286.1.A1_at	-1.56191	0.000245514	NAD-dependent ADP-ribosyltransferase sirtuin-4-like	Glyma04g38730.1	chromatin_silencing regulation_of_transcription,_DNA-dependent
	GmaAffx.78500.1.S1_at	-1.54842	0.0158083	cellulose synthase A catalytic subunit 6 [UDP-forming]-like	Glyma05g32100.1	cellulose_biosynthetic_process primary_cell_wall_biogenesis
	Gma.2503.1.S1_s_at	-1.53782	3.1732e-05	oxidoreductase /// conversion of hydroxypyruvate to glycerate	Glyma10g42800.2	photorespiration
	GmaAffx.85883.1.S1_at	-1.52623	0.000286406	fasciclin-like arabinogalactan protein 17-like	Glyma13g38730.2	cell_adhesion
	GmaAffx.67202.1.S1_at	-1.51295	0.000941328	cycloartenol synthase	Glyma01g00430.2	pentacyclic_triterpenoid_biosynthetic_process pollen_development thylakoid_membrane_organization
	GmaAffx.76873.1.S1_at	-1.5027	0.000440977	carotene epsilon-monooxygenase, chloroplastic-like	Glyma13g21110.1	carotenoid_biosynthetic_process
	GmaAffx.24064.2.S1_s_at	-1.5006	0.000173381	protein NSP-INTERACTING KINASE 1-like	Glyma13g07060.2	protein_amino_acid_phosphorylation
	Photosynthesis - 10
	Identification	Log2(FC)	Pvalue	Description	Phytozome	Gene ontology
	Gma.10987.1.S1_at	-2.27427	9.32332e-06	ribulose bisphosphate carboxylase/oxygenase activase, chloroplastic-like	Glyma18g04080.1	defense_response_to_bacterium response_to_cold response_to_light_stimulus
	Gma.10987.1.S1_x_at	-2.16351	5.39771e-06	ribulose bisphosphate carboxylase/oxygenase activase, chloroplastic-like	Glyma18g04080.1	defense_response_to_bacterium response_to_cold response_to_light_stimulus
	GmaAffx.62699.2.S1_at	-1.99258	0.00227391	violaxanthin de-epoxidase, chloroplastic-like	Glyma19g44010.1	chlorophyll_metabolic_process fatty_acid_metabolic_process
	Gma.14976.1.A1_at	-1.87608	1.66838e-05	photosystem II 22 kDa protein, chloroplastic-like	Glyma06g11890.1	nonphotochemical_quenching
	Gma.10987.2.S1_x_at	-1.81407	2.45351e-06	ribulose bisphosphate carboxylase/oxygenase activase 1, chloroplastic-like	Glyma14g07270.1	defense_response_to_bacterium response_to_cold response_to_light_stimulus
	Gma.12799.2.A1_at	-1.77959	0.000270867	putative copper-transporting ATPase PAA1-like	Glyma08g07710.2	photosynthetic_electron_transport_chain
	Gma.8346.1.A1_at	-1.62874	3.58212e-05	violaxanthin de-epoxidase, chloroplastic-like	Glyma03g41420.2	chlorophyll_metabolic_process fatty_acid_metabolic_process
	GmaAffx.1301.248.S1_at	-1.59479	6.98431e-05	Photosystem I reaction center subunit VI-2, chloroplastic-like	Glyma08g21900.2	photosynthesis
	Gma.15376.1.A1_s_at	-1.58955	7.24602e-05	photosystem I subunit H2	Glyma08g21900.2	photosynthesis
	Gma.1279.1.S1_a_at	-1.56849	0.00171222	geranylgeranyl diphosphate reductase, chloroplastic-like	Glyma05g01000.1	chlorophyll_biosynthetic_process
	Protein Modification Process - 24
	Identification	Log2(FC)	Pvalue	Description	Phytozome	Gene ontology
	GmaAffx.60468.1.S1_at	-3.28416	1.14497e-06	proline-rich receptor-like protein kinase PERK5-like	Glyma06g08610.1	protein_amino_acid_phosphorylation response_to_fungus response_to_wounding
	GmaAffx.8717.1.S1_at	-2.47334	4.7598e-05	probable E3 ubiquitin-protein ligase HERC1-like	Glyma14g07160.1	biological_process
	GmaAffx.44813.1.A1_at	-2.45743	0.000158169	Protein kinase protein with adenine nucleotide alpha hydrolases-like domain	Glyma13g09620.1	protein_amino_acid_phosphorylation response_to_stress
	GmaAffx.67600.1.S1_at	-2.33721	0.00092808	1-phosphatidylinositol-3-phosphate 5-kinase-like	Glyma17g05000.1	phosphatidylinositol_metabolic_process cellular_protein_metabolic_process
	Gma.13671.1.A1_at	-2.30316	0.000536173	CDPK-related protein kinase-like	Glyma05g10370.1	N-terminal_protein_myristoylation protein_amino_acid_phosphorylation
	GmaAffx.69370.2.S1_at	-2.0977	0.000214273	Protein kinase superfamily protein	Glyma10g24540.1	protein_amino_acid_phosphorylation
	GmaAffx.85869.1.S1_at	-2.02478	0.000383401	Protein kinase superfamily protein	Glyma11g01180.1	protein_amino_acid_phosphorylation
	Gma.16244.1.A1_at	-1.97284	0.00096341	probable E3 ubiquitin-protein ligase HERC1-like	Glyma02g41810.1	biological_process
	GmaAffx.85565.1.S1_at	-1.88818	0.000304235	calcium-dependent protein kinase 29-like	Glyma14g40090.1	GO:0006468
	GmaAffx.27249.1.S1_at	-1.8598	0.000120058	cysteine-rich receptor-like protein kinase 2-like	Glyma11g32300.1	protein_amino_acid_phosphorylation
	GmaAffx.10045.1.S1_at	-1.70859	7.54044e-05	E3 ubiquitin-protein ligase RHF2A-like	Glyma10g10560.3	megagametogenesis proteolysis_involved_in_cellular_protein_catabolic_process microgametogenesis
	GmaAffx.33867.1.S1_at	-1.6692	0.00109852	protein SPA1-RELATED 3-like	Glyma13g35190.1	GO:0006468
	GmaAffx.62856.1.S1_at	-1.66621	8.66905e-06	With no lysine kinase 13	Glyma14g38390.1	protein_amino_acid_phosphorylation
	GmaAffx.74298.1.S1_at	-1.65803	0.000383401	E3 ubiquitin-protein ligase COP1-like	Glyma14g05430.1	DNA_repair photomorphogenesis shade_avoidance skotomorphogenesis anthocyanin_metabolic_process positive_regulation_of_flavonoid_biosynthetic_process regulation_of_stomatal_movement response_to_UV-B response_to_UV-B
	GmaAffx.53314.1.S1_at	-1.63511	0.00241294	putative leucine-rich repeat receptor-like serine/threonine-protein kinase At2g14440-like	Glyma13g31020.2	signal_transduction
	GmaAffx.77888.1.S1_at	-1.61193	0.000843025	probable E3 ubiquitin-protein ligase HERC1-like	Glyma14g07160.1	biological_process
	GmaAffx.58176.1.S1_at	-1.60591	0.000377186	U-box domain-containing protein 32-like	Glyma10g37790.1	protein_amino_acid_phosphorylation protein_ubiquitination
	Gma.3111.3.S1_at	-1.59961	0.000577228	protein kinase APK1A, chloroplastic-like	Glyma12g06760.2	N-terminal_protein_myristoylation protein_amino_acid_phosphorylation
	GmaAffx.82411.2.S1_at	-1.57521	0.00704091	probable serine/threonine-protein kinase abkC-like	Glyma06g42330.1	0
	GmaAffx.14642.1.S1_at	-1.56474	0.00355006	Protein kinase superfamily protein	Glyma14g17300.2	protein_amino_acid_phosphorylation
	GmaAffx.15389.1.S1_at	-1.56371	0.000184831	proline-rich receptor-like protein kinase PERK5-like	Glyma06g08610.1	protein_amino_acid_phosphorylation response_to_fungus response_to_wounding
	Gma.9076.1.S1_at	-1.55832	2.28994e-06	Serine/threonine-protein kinase HT1-like	Glyma06g19500.1	protein_amino_acid_phosphorylation
	GmaAffx.83551.1.S1_at	-1.53732	0.000666863	G-type lectin S-receptor-like serine/threonine-protein kinase At4g27290-like	Glyma06g41150.1	protein_amino_acid_phosphorylation recognition_of_pollen
	GmaAffx.30248.1.S1_at	-1.52732	0.000202987	protein kinase family protein	Glyma14g24660.1	protein_amino_acid_phosphorylation response_to_stress
	Regulation of transcription / transcription factor - 23
	Identification	Log2(FC)	Pvalue	Description	Phytozome	Gene ontology
	GmaAffx.6637.1.S1_at	-2.50439	1.76652e-05	MYB transcription factor MYB186	Glyma16g01980.4	regulation_of_transcription,_DNA-dependent
	GmaAffx.81001.1.S1_at	-2.37202	0.000713807	bZIP transcription factor bZIP105	Glyma03g40730.1	regulation_of_transcription,_DNA-dependent
	GmaAffx.63603.2.S1_at	-2.25298	0.000504277	homeobox-leucine zipper protein HAT2-like	Glyma11g03850.1	regulation_of_transcription,_DNA-dependent
	Gma.16147.2.S1_a_at	-2.05065	0.000341855	transcription factor bHLH48-like	Glyma03g29710.3	regulation_of_transcription
	Gma.13780.1.S1_at	-2.0457	0.000418568	zinc finger protein 8	Glyma09g16080.1	regulation_of_transcription trichome_differentiation
	GmaAffx.83874.1.S1_at	-1.98728	0.000187775	GATA transcription factor 9-like	Glyma19g28650.1	regulation_of_transcription,_DNA-dependent
	Gma.9506.1.S1_at	-1.93154	0.000317157	homeobox-leucine zipper protein ATHB-13-like	Glyma02g02290.3	regulation_of_transcription,_DNA-dependent response_to_sucrose_stimulus leaf_morphogenesis cotyledon_morphogenesis
	GmaAffx.1301.79.S1_at	-1.92896	0.00501955	late elongated hypocotyl and circadian clock associated-1-like protein 1	Glyma16g01980.4	regulation_of_transcription,_DNA-dependent
	GmaAffx.12145.1.S1_at	-1.9177	0.000291967	MYB transcription factor MYB135	Glyma20g30250.1	regulation_of_transcription,_DNA-dependent
	Gma.16556.1.S1_at	-1.86856	1.42303e-05	GATA transcription factor 11-like	Glyma11g20480.1	regulation_of_transcription,_DNA-dependent
	GmaAffx.63449.2.S1_at	-1.75392	0.00388832	MYB transcription factor MYB138 // MYB158	Glyma01g04530.1	regulation_of_transcription,_DNA-dependent
	Gma.10355.1.A1_at	-1.72387	8.66905e-05	B-box type zinc finger family protein	Glyma12g11230.1	regulation_of_transcription
	GmaAffx.83684.2.S1_at	-1.71564	0.00319152	MYB transcription factor MYB110	Glyma18g26600.1	regulation_of_transcription,_DNA-dependent
	GmaAffx.90216.1.S1_at	-1.70527	4.20367e-05	histidyl-tRNA synthetase-like	Glyma03g34050.1	histidyl-tRNA_aminoacylation
	Gma.6822.2.A1_at	-1.67364	0.00423344	transcription activator GLK1-like	Glyma12g33430.1	GO:0009658 GO:0009910 GO:0045941
	Gma.5483.1.S1_s_at	-1.6391	3.87654e-05	bZIP transcription factor bZIP105	Glyma03g40730.1	regulation_of_transcription,_DNA-dependent
	Gma.6153.1.S1_at	-1.63472	0.000319446	AT hook motif DNA-binding family protein	Glyma16g32940.1	regulation_of_transcription,_DNA-dependent
	GmaAffx.54194.1.S1_at	-1.62418	0.00282775	homeobox-leucine zipper protein GLABRA 2-like	Glyma08g21890.1	regulation_of_transcription,_DNA-dependent
	GmaAffx.40916.3.S1_at	-1.60412	0.000264815	Zinc finger protein NUTCRACKER-like	Glyma20g00840.1	regulation_of_transcription
	GmaAffx.59986.2.S1_at	-1.6009	0.0110966	homeobox-leucine zipper protein HDG2-like	Glyma12g32050.1	regulation_of_transcription,_DNA-dependent
	GmaAffx.16994.1.S1_at	-1.59638	0.000195463	myb domain protein 16	Glyma04g33210.1	regulation_of_transcription,_DNA-dependent
	GmaAffx.90494.1.S1_s_at	-1.55261	0.00298526	histidyl-tRNA synthetase-like	Glyma03g34050.1	histidyl-tRNA_aminoacylation
	GmaAffx.10592.1.A1_at	-1.53762	0.00223187	RNApolymerase sigma-subunit C	Glyma17g26620.2	transcription_initiation regulation_of_transcription,_DNA-dependent photosynthesis,_dark_reaction
	Resp. to Abiotic Stimulus - 57
	Identification	Log2(FC)	Pvalue	Description	Phytozome	Gene ontology
	Gma.8365.1.S1_at	-3.50155	3.6639e-05	protein ALUMINUM SENSITIVE 3-like	Glyma10g05420.1	response_to_aluminum_ion
	GmaAffx.91474.1.S1_at	-3.02556	8.79991e-05	L-ascorbate peroxidase T, chloroplastic-like	Glyma06g12020.4	response_to_oxidative_stress
	GmaAffx.88681.1.S1_at	-2.84538	0.000202496	5'-adenylylsulfate reductase 3, chloroplastic-like	Glyma15g11540.1	sulfate_assimilation sulfate_reduction sulfate_reduction,_APS_pathway
	GmaAffx.82996.1.S1_at	-2.67703	1.99552e-05	chaperone protein ClpB3, chloroplastic-like	Glyma13g05920.1	chloroplast_organization response_to_heat
	Gma.12394.1.S1_at	-2.46189	0.000179597	kunitz trypsin inhibitor 1	Glyma08g45540.1	response_to_salt_stress
	GmaAffx.92590.1.S1_at	-2.45714	0.00140144	NADPH-dependent thioredoxin reductase 3-like	Glyma02g33070.1	hydrogen_peroxide_catabolic_process
	Gma.6332.1.S1_at	-2.41924	5.69213e-05	4-coumarate--CoA ligase-like 9-like	Glyma05g15230.1	jasmonic_acid_biosynthetic_process
	Gma.4189.1.S1_at	-2.34456	0.000296711	cationic peroxidase 2	Glyma17g01720.1	response_to_oxidative_stress
	GmaAffx.58104.1.S1_at	-2.24724	0.000171909	root phototropism protein 3-like	Glyma20g37640.1	response_to_light_stimulus phototropism blue_light_signaling_pathway
	Gma.1034.4.S1_s_at	-2.23958	0.00114006	S-adenosyl-L-methionine-dependent methyltransferases superfamily protein	Glyma17g18800.1	response_to_cadmium_ion coumarin_biosynthetic_process
	Gma.12661.1.S1_at	-2.21336	3.59848e-06	probable protein phosphatase 2C 35-like	Glyma15g10770.2	protein_amino_acid_dephosphorylation N-terminal_protein_myristoylation
	GmaAffx.60482.1.S1_at	-2.21204	3.86018e-05	probable NADH dehydrogenase-like	Glyma11g27280.1	0
	GmaAffx.86773.1.S1_s_at	-2.19227	0.000201024	phenylalanine ammonia-lyase 2	Glyma10g06600.1	defense_response response_to_oxidative_stress phenylpropanoid_biosynthetic_process response_to_wounding
	Gma.11162.1.S1_at	-2.19112	8.11293e-05	calvin cycle protein CP12-like	Glyma02g01580.1	response_to_light_stimulus peptide_cross-linking_via_L-cystine reductive_pentose-phosphate_cycle response_to_sucrose_stimulus
	Gma.4609.1.S1_at	-2.18876	1.14497e-06	nudix hydrolase 4-like	Glyma07g11760.3	0
	Gma.1926.1.S1_at	-2.18649	0.00122136	CBL-interacting serine/threonine-protein kinase 6-like	Glyma02g36410.1	protein_amino_acid_phosphorylation signal_transduction
	Gma.16394.2.S1_at	-2.13381	3.59848e-05	putative L-ascorbate peroxidase 6-like	Glyma06g07180.1	response_to_oxidative_stress
	GmaAffx.42874.1.S1_at	-2.10527	0.00558549	sucrose-phosphatase 1-like	Glyma10g10960.2	response_to_cadmium_ion sucrose_biosynthetic_process
	GmaAffx.81725.1.S1_at	-2.10298	0.000123493	probable monodehydroascorbate reductase, cytoplasmic isoform 2-like	Glyma16g07970.1	hydrogen_peroxide_catabolic_process
	GmaAffx.58665.1.S1_at	-2.10011	0.000605525	CBL-interacting serine/threonine-protein kinase 11-like	Glyma18g44510.1	protein_amino_acid_phosphorylation signal_transduction
	Gma.11082.1.S1_at	-2.04211	3.92561e-06	caffeoyl-CoA 3-O-methyltransferase	Glyma17g18800.2	response_to_cadmium_ion coumarin_biosynthetic_process
	GmaAffx.81309.1.S1_at	-2.04159	0.000878846	photosystem II stability/assembly factor HCF136, chloroplastic-like	Glyma11g10710.2	response_to_cadmium_ion plastid_organization protein_complex_assembly
	GmaAffx.79040.1.S1_at	-2.02948	7.27873e-05	1-deoxy-D-xylulose 5-phosphate reductoisomerase, chloroplastic-like	Glyma17g09740.1	response_to_cadmium_ion isoprenoid_biosynthetic_process isopentenyl_diphosphate_biosynthetic_process,_mevalonate-independent_pathway
	GmaAffx.63344.1.S1_at	-2.0207	0.000294257	3-isopropylmalate dehydrogenase, chloroplastic-like	Glyma11g08370.1	leucine_biosynthetic_process metabolic_process
	Gma.338.2.S1_s_at	-2.01505	0.0124442	cationic peroxidase 2 /// peroxidase	Glyma07g39020.1	response_to_oxidative_stress
	GmaAffx.75245.1.S1_at	-1.98412	0.000248458	probable protein phosphatase 2C 73-like	Glyma07g37380.1	biological_process
	GmaAffx.41419.1.S1_s_at	-1.97222	0.00108543	NADPH-dependent thioredoxin reductase 3-like	Glyma10g13190.1	hydrogen_peroxide_catabolic_process
	GmaAffx.1301.121.A1_s_at	-1.95672	0.000858073	GDP-L-galactose phosphorylase 1-like	Glyma14g02500.1	response_to_heat L-ascorbic_acid_biosynthetic_process response_to_jasmonic_acid_stimulus defense_response_to_bacterium
	Gma.5524.1.S1_at	-1.87865	0.00639367	peroxidase 4-like	Glyma18g06210.1	response_to_oxidative_stress
	GmaAffx.91474.1.S1_s_at	-1.87221	0.00173185	L-ascorbate peroxidase T, chloroplastic-like	Glyma06g12020.4	response_to_oxidative_stress
	GmaAffx.23473.2.S1_at	-1.86873	0.00744868	peroxisomal monodehydroascorbate reductase	Glyma16g07970.1	hydrogen_peroxide_catabolic_process
	GmaAffx.26479.1.S1_at	-1.83649	0.0018102	phosphoglucomutase, chloroplastic-like	Glyma10g38590.1	response_to_cold detection_of_gravity starch_biosynthetic_process
	GmaAffx.85304.1.S1_at	-1.81827	2.81335e-05	DnaJ/Hsp40 cysteine-rich domain superfamily protein	Glyma17g12370.1	protein_folding
	Gma.11082.2.A1_s_at	-1.8056	1.5866e-05	caffeoyl-CoA 3-O-methyltransferase	Glyma17g18800.2	response_to_cadmium_ion coumarin_biosynthetic_process
	GmaAffx.13670.1.S1_at	-1.78223	0.000108118	CBL-interacting serine/threonine-protein kinase 6-like	Glyma02g36410.1	protein_amino_acid_phosphorylation signal_transduction
	Gma.4711.3.S1_at	-1.76462	0.000544188	chaperone protein DnaJ-like	Glyma13g41360.1	protein_folding
	GmaAffx.78321.1.S1_at	-1.75953	0.00245743	peroxisomal membrane protein PEX14-like	Glyma05g02180.4	peroxisome_organization protein_targeting_to_peroxisome
	GmaAffx.44442.1.S1_at	-1.7269	0.00183146	Pyridoxal phosphate (PLP)-dependent transferases superfamily protein	Glyma11g10190.1	response_to_oxidative_stress
	Gma.4160.2.S1_at	-1.71978	0.00613671	sucrose-phosphatase 1-like	Glyma10g10960.3	response_to_cadmium_ion sucrose_biosynthetic_process
	GmaAffx.86592.2.S1_at	-1.67842	0.00293963	Ascorbate peroxidase 1, cytosolic	Glyma13g21410.1	0
	Gma.4711.2.S1_at	-1.67717	0.00603088	chaperone protein DnaJ-like	Glyma15g04040.1	protein_folding
	GmaAffx.32011.2.S1_at	-1.67272	0.00050395	stress-related protein 1	Glyma02g14880.2	response_to_water_deprivation response_to_salt_stress response_to_stress regulation_of_transcription,_DNA-dependent response_to_abscisic_acid_stimulus abscisic_acid_mediated_signaling
	GmaAffx.58382.1.S1_at	-1.66018	0.0013648	probable protein phosphatase 2C 60-like	Glyma17g34100.1	N-terminal_protein_myristoylation
	Gma.16618.1.S1_at	-1.65432	0.0027126	MADS-box protein SOC1-like	Glyma09g40230.1	response_to_cold positive_regulation_of_flower_development flower_development
	Gma.18075.1.S1_at	-1.64152	0.000363446	nucleoside diphosphate kinase 2	Glyma05g03010.1	response_to_UV red,_far-red_light_phototransduction response_to_hydrogen_peroxide
	Gma.16812.1.S1_s_at	-1.64046	0.00314801	peroxidase, pathogen-induced /// peroxidase 22-like	Glyma15g13500.1	response_to_salt_stress
	Gma.5038.3.S1_s_at	-1.63693	0.00452459	4-coumarate--CoA ligase-like 9-like	Glyma06g18030.2	jasmonic_acid_biosynthetic_process
	GmaAffx.58665.1.S1_x_at	-1.62081	0.00280403	CBL-interacting serine/threonine-protein kinase 11-like	Glyma18g44510.1	protein_amino_acid_phosphorylation signal_transduction
	Gma.1563.2.S1_a_at	-1.59425	0.000227685	Chaperone DnaJ-domain superfamily protein	Glyma12g01810.2	protein_folding
	Gma.17901.1.A1_at	-1.58851	2.66614e-05	peptidyl-prolyl cis-trans isomerase CYP37, chloroplastic-like	Glyma06g38470.1	protein_folding
	Gma.7518.1.S1_at	-1.5716	0.000196935	probable protein phosphatase 2C 33-like	Glyma18g47810.1	N-terminal_protein_myristoylation
	Gma.10721.1.S1_s_at	-1.56372	0.00115576	dihydrolipoyl dehydrogenase, mitochondrial-like /// ferric leghemoglobin reductase-2 precursor	Glyma17g04210.1	response_to_cadmium_ion
	GmaAffx.35595.2.S1_at	-1.5597	0.000196117	peptidyl-prolyl cis-trans isomerase CYP19-4-like	Glyma12g03540.1	protein_folding
	GmaAffx.33233.1.S1_at	-1.54009	0.000972406	protein tyrosine kinase family protein	Glyma09g30810.1	response_to_salt_stress
	GmaAffx.51669.1.A1_at	-1.52297	0.00233721	basic 7S globulin-like	Glyma03g30860.1	response_to_salt_stress
	Gma.1321.1.S1_at	-1.50709	7.03338e-06	copper chaperone homolog CCH	Glyma02g19380.3	response_to_salt_stress response_to_cadmium_ion aging cellular_copper_ion_homeostasis response_to_reactive_oxygen_species
	Gma.338.1.S1_at	-1.50396	0.00354859	peroxidase	Glyma07g39020.1	response_to_oxidative_stress
	Signaling - 9
	Identification	Log2(FC)	Pvalue	Description	Phytozome	Gene ontology
	GmaAffx.74131.1.S1_at	-2.41441	0.000129218	carboxyl-terminal-processing protease-like	Glyma10g12410.1	intracellular_signaling_cascade
	GmaAffx.13860.1.S1_at	-1.83704	0.000190392	probable LRR receptor-like serine/threonine-protein kinase At5g10290-like	Glyma18g01980.1	protein_amino_acid_phosphorylation
	GmaAffx.80553.1.S1_at	-1.83632	0.000228503	protein translocase subunit SecA, chloroplastic-like	Glyma02g01060.3	protein_targeting
	Gma.6915.1.S1_at	-1.76729	0.00118897	LRR receptor-like serine/threonine-protein kinase ERECTA-like	Glyma14g11220.2	cell_growth regulation_of_cell_adhesion organ_morphogenesis leaf_morphogenesis stomatal_complex_morphogenesis defense_response_to_fungus cell_division
	Gma.8607.2.S1_at	-1.72331	0.000182214	mitogen-activated protein kinase 19-like	Glyma15g38490.1	signal_transduction
	GmaAffx.74717.1.S1_at	-1.66802	0.000217381	protein STRUBBELIG-RECEPTOR FAMILY 3-like	Glyma12g11840.1	protein_amino_acid_phosphorylation transmembrane_receptor_protein_tyrosine_kinase_signaling_pathway
	GmaAffx.29951.2.S1_at	-1.59958	0.00278309	mitochondrial pyruvate dehydrogenase E1alpha-kinase 3	Glyma17g04470.2	phosphorylation signal_transduction peptidyl-histidine_phosphorylation
	GmaAffx.70542.1.A1_at	-1.50687	0.000514746	probably inactive leucine-rich repeat receptor-like protein kinase At3g28040-like	Glyma02g10770.1	protein_amino_acid_phosphorylation transmembrane_receptor_protein_tyrosine_kinase_signaling_pathway
	Gma.8468.1.S1_at	-1.50717	0.000214927	receptor-like protein kinase 3	Glyma01g40590.1	transmembrane_receptor_protein_tyrosine_kinase_signaling_pathway regulation_of_meristem_organization
	Structural - 11
	Identification	Log2(FC)	Pvalue	Description	Phytozome	Gene ontology
	Gma.1527.1.S1_x_at	-3.63393	4.97244e-05	dihydroflavonol reductase	Glyma18g06510.1	lignin_biosynthetic_process
	Gma.1527.1.S1_a_at	-3.2304	1.7011e-05	dihydroflavonol-4-reductase-like	Glyma18g06510.1	lignin_biosynthetic_process
	GmaAffx.86046.1.S1_at	-3.06803	2.09366e-05	galactoside 2-alpha-L-fucosyltransferase-like	Glyma05g00920.1	plant-type_cell_wall_biogenesis xyloglucan_biosynthetic_process
	GmaAffx.25016.2.A1_at	-2.35313	0.000559072	tubulin alpha-2 chain-like	Glyma11g04750.1	response_to_salt_stress microtubule-based_process
	GmaAffx.90508.1.S1_s_at	-2.02032	0.00306492	tubulin alpha-4 chain-like	Glyma20g27280.1	response_to_salt_stress microtubule-based_process
	Gma.1527.2.S1_at	-1.9677	0.000119731	dihydroflavonol-4-reductase-like	Glyma11g29460.3	lignin_biosynthetic_process
	GmaAffx.1823.1.S1_at	-1.81008	0.0037995	ribosomal RNA large subunit methyltransferase N 1-like	Glyma11g00390.1	biological_process
	Gma.2206.1.S1_at	-1.7896	0.000782178	dihydroflavonol-4-reductase-like	Glyma02g39630.1	lignin_biosynthetic_process
	GmaAffx.83022.1.S1_at	-1.76903	0.000217708	tubulin alpha chain-like	Glyma17g16830.1	response_to_salt_stress microtubule-based_process
	GmaAffx.93438.1.S1_x_at	-1.73455	0.0126444	tubulin alpha-2 chain-like /// tubulin alpha chain-like	Glyma17g16830.1	response_to_salt_stress microtubule-based_process
	GmaAffx.41500.1.A1_at	-1.54455	0.00052685	formin homolog 6	Glyma17g17460.1	cellular_component_organization actin_cytoskeleton_organization
	Translation - 8
	Identification	Log2(FC)	Pvalue	Description	Phytozome	Gene ontology
	GmaAffx.80966.1.S1_at	-2.4425	8.94712e-05	asparaginyl-tRNA synthetase, chloroplastic/mitochondrial-like	Glyma17g15090.1	asparaginyl-tRNA_aminoacylation ovule_development
	GmaAffx.45742.1.S1_at	-2.1217	0.000596856	elongation factor Ts family protein	Glyma01g34700.1	translational_elongation embryonic_development_ending_in_seed_dormancy response_to_cadmium_ion
	Gma.3404.1.S1_at	-1.89437	0.000499697	peptide deformylase 1B	Glyma19g14000.2	translation
	Gma.1353.1.S1_at	-1.76188	0.000103374	Translation protein SH3-like family protein	Glyma12g34400.1	translation
	Gma.16598.2.A1_a_at	-1.747	0.000698104	asparaginyl-tRNA synthetase, chloroplastic/mitochondrial-like	Glyma17g15090.1	asparaginyl-tRNA_aminoacylation ovule_development
	Gma.13158.1.S1_at	-1.70264	0.000119731	prolyl-tRNA synthetase-like	Glyma16g29890.1	tRNA_aminoacylation_for_protein_translation
	GmaAffx.93172.1.S1_at	-1.61269	0.000205604	Translation initiation factor 3 protein	Glyma04g23550.1	translational_initiation
	Gma.4805.1.A1_a_at	-1.55372	0.000451936	methionyl-tRNA synthetase-like	Glyma20g23250.1	tRNA_aminoacylation_for_protein_translation ovule_development
	Transport - 31
	Identification	Log2(FC)	Pvalue	Description	Phytozome	Gene ontology
	GmaAffx.92244.1.S1_at	-2.83308	1.17768e-05	ABC transporter G family member 32-like	Glyma05g08100.1	multidrug_transport
	Gma.8192.1.S1_at	-2.68499	4.74345e-06	ABC transporter G family member 32-like	Glyma05g08100.1	multidrug_transport
	Gma.16425.3.S1_s_at	-2.63464	0.000164221	copper-transporting ATPase 2-like /// GMFP5	Glyma13g20560.2	metal_ion_transport
	Gma.1202.1.S1_s_at	-2.45135	8.96348e-05	monosaccharide transporter	Glyma07g30880.1	carbohydrate_transport transport
	Gma.14471.4.S1_x_at	-2.35714	7.75308e-05	prolactin-induced protein	Glyma12g08040.1	transport
	Gma.13252.1.S1_at	-2.29817	2.45351e-06	aquaporin NIP2-1-like	Glyma18g49410.1	transport
	GmaAffx.80879.1.S1_at	-2.17398	6.24826e-05	nucleobase-ascorbate transporter 6-like	Glyma06g19660.3	transport
	Gma.14471.4.S1_a_at	-2.06309	3.27134e-05	aquaporin PIP2-7-like	Glyma12g08040.1	transport
	GmaAffx.15342.1.S1_at	-2.01477	0.00473788	tonoplast dicarboxylate transporter-like	Glyma09g01340.1	dicarboxylic_acid_transport malate_transport sodium_ion_transport regulation_of_intracellular_pH
	GmaAffx.20414.1.S1_at	-1.96834	0.000124475	aquaporin NIP2-1-like	Glyma09g37280.1	transport
	Gma.5386.1.A1_at	-1.95947	5.41407e-05	Inorganic phosphate transporter 2-1, chloroplastic-like	Glyma08g38840.1	phosphate_transport
	Gma.16475.3.S1_a_at	-1.90047	0.000528485	mitochondrial substrate carrier family protein B-like	Glyma03g41690.1	ADP_transport ATP_transport aerobic_respiration mitochondrial_transport transport
	Gma.5849.1.S1_at	-1.88277	0.00054615	Bifunctional inhibitor/lipid-transfer protein/seed storage 2S albumin superfamily protein	Glyma08g45820.1	lipid_transport
	GmaAffx.75214.1.S1_at	-1.87108	0.000332695	ABC transporter C family member 10-like	Glyma20g30490.1	transport
	Gma.14152.2.A1_at	-1.83421	0.000182214	non-specific lipid-transfer protein-like	Glyma03g04950.1	lipid_transport
	GmaAffx.56298.1.S1_at	-1.83285	6.62447e-05	probable sulfate transporter 3.4-like	Glyma15g01710.1	sulfate_transport transport
	GmaAffx.90620.1.S1_at	-1.81336	0.000134125	Prolactin-induced protein	Glyma12g08040.1	transport
	GmaAffx.9182.1.S1_at	-1.77309	0.000386509	vacuolar amino acid transporter 1-like	Glyma18g06650.1	amino_acid_transport
	Gma.4305.3.S1_at	-1.74875	0.00151512	probable cyclic nucleotide-gated ion channel 5-like	Glyma02g36560.1	ion_transport potassium_ion_transport
	Gma.7226.3.S1_at	-1.72703	6.73896e-05	syntaxin-112-like	Glyma02g44490.3	biosynthetic_process coenzyme_A_biosynthetic_process lipid_metabolic_process response_to_osmotic_stress response_to_salt_stress growth sequestering_of_lipid
	GmaAffx.875.2.S1_s_at	-1.72528	0.000239789	Heavy metal transport/detoxification superfamily protein	Glyma16g03620.1	metal_ion_transport
	GmaAffx.82105.1.S1_at	-1.67255	0.00258714	sucrose transport protein SUC2-like	Glyma16g27350.2	sucrose_transport transport
	GmaAffx.20986.1.S1_at	-1.66912	0.00198325	aluminum-activated citrate transporter	Glyma13g41460.2	multidrug_transport
	GmaAffx.12664.2.S1_at	-1.65819	0.000943782	RAB GTPase homolog C2A	Glyma19g37020.1	protein_transport small_GTPase_mediated_signal_transduction regulation_of_transcription,_DNA-dependent
	GmaAffx.83162.1.S1_at	-1.64952	0.000360993	ABC transporter B family member 26, chloroplastic-like	Glyma01g03160.2	transport
	GmaAffx.80114.1.S1_at	-1.60277	0.000722149	chloride channel protein CLC-e-like	Glyma14g00270.1	chloride_transport
	Gma.11167.2.S1_a_at	-1.54351	0.000340056	ABC2 homolog 13	Glyma06g15070.2	transport
	Gma.1665.3.S1_a_at	-1.52883	0.0097167	inner membrane protein PPF-1, chloroplastic-like	Glyma11g14960.1	protein_import_into_chloroplast_thylakoid_membrane thylakoid_membrane_organization
	Gma.16425.2.S1_s_at	-1.52741	2.37172e-05	copper-transporting ATPase 2-like	Glyma10g06250.1	metal_ion_transport
	Gma.16474.2.S1_at	-1.51343	0.00168916	ABC transporter F family member 5-like	Glyma06g15200.1	response_to_nematode
	GmaAffx.84948.1.S1_at	-1.51045	0.000650343	low affinity sulfate transporter 3-like	Glyma06g11150.1	sulfate_transport
	GO uncharacterized - 36
	Identification	Log2(FC)	Pvalue	Description	Phytozome	Gene ontology
	GmaAffx.77556.1.S1_at	-2.84174	0.000218689	Sulfite exporter TauE/SafE family protein	Glyma14g21230.2
	GmaAffx.74040.1.S1_at	-2.28006	0.000693197	alpha/beta-Hydrolases superfamily protein	Glyma16g25200.2
	Gma.12985.3.S1_at	-2.2013	0.000205604	S-adenosyl-L-methionine-dependent methyltransferases superfamily protein	Glyma12g14360.1
	GmaAffx.82836.2.S1_s_at	-2.16127	0.000664409	Protein kinase superfamily protein	Glyma10g35610.1
	Gma.8088.2.S1_at	-2.12314	0.00323405	Pyridoxamine 5-phosphate oxidase family protein	Glyma07g02340.1
	GmaAffx.58073.1.S1_at	-1.99338	0.00669366	Protein of unknown function (DUF581)	Glyma18g02220.1
	GmaAffx.62562.1.S1_at	-1.89217	0.00172792	sugar transporter ERD6-like 5-like	Glyma03g40100.1
	Gma.16783.2.S1_s_at	-1.86113	0.00405008	Protein of unknown function (DUF581)	Glyma10g39210.1
	Gma.8903.1.S1_at	-1.83967	4.79252e-05	Myosin heavy chain-related protein	Glyma08g01610.1
	GmaAffx.77281.1.S1_at	-1.82797	9.71588e-05	Lycopene beta/epsilon cyclase protein	Glyma14g05100.1
	GmaAffx.82433.1.S1_at	-1.82683	0.00232053	valyl-tRNA synthetase-like	Glyma17g23940.1
	Gma.10668.1.S1_at	-1.82591	0.000120549	putative esterase/lipase HI_0193-like	Glyma11g01670.1
	Gma.2010.1.S1_a_at	-1.8162	4.9888e-05	Zinc finger protein CONSTANS-LIKE 5-like /// Zinc finger protein CONSTANS-LIKE 5-like	Glyma13g01290.1
	GmaAffx.88514.1.S1_at	-1.81183	0.000397141	Protein kinase superfamily protein	Glyma10g35610.1
	GmaAffx.92268.1.S1_s_at	-1.78326	0.00183211	cytochrome c oxidase subunit 5b-2, mitochondrial-like	Glyma07g03680.4
	GmaAffx.78129.1.S1_at	-1.72803	0.000351179	33 kDa ribonucleoprotein, chloroplastic-like	Glyma19g38790.1
	GmaAffx.85273.1.S1_at	-1.72712	0.00569802	Metallo-hydrolase/oxidoreductase superfamily protein	Glyma02g10920.2
	GmaAffx.58001.1.S1_at	-1.72533	0.000155716	alpha/beta-Hydrolases superfamily protein	Glyma16g25200.2
	Gma.4598.1.S1_at	-1.72526	2.97692e-05	GDT1-like protein 1, chloroplastic-like	Glyma01g43270.2
	Gma.11134.1.A1_at	-1.72224	6.50997e-05	NAD(P)-linked oxidoreductase superfamily protein	Glyma08g41630.1
	Gma.4294.3.S1_a_at	-1.71225	0.00198194	Sulfite exporter TauE/SafE family protein	Glyma15g01870.4
	GmaAffx.77149.1.S1_at	-1.70137	9.09433e-05	RING/U-box superfamily protein	Glyma04g07980.1
	Gma.73.1.S1_at	-1.69474	7.933e-05	F-box family protein	Glyma04g41100.1
	GmaAffx.1301.84.S1_at	-1.68214	0.00234146	FAD/NAD(P)-binding oxidoreductase family protein	Glyma19g43510.1
	GmaAffx.67417.1.S1_at	-1.67682	0.000458642	secologanin synthase-like	Glyma15g39160.1
	GmaAffx.4939.1.S1_at	-1.66588	0.00326725	queuine tRNA-ribosyltransferase subunit QTRTD1 homolog	Glyma08g48310.1
	Gma.149.1.S1_at	-1.65596	2.50258e-05	GmCK2p	Glyma20g31030.1
	Gma.9262.1.S1_at	-1.64935	0.000122675	Chaperone DnaJ-domain superfamily protein	Glyma08g24900.1
	Gma.3594.2.S1_x_at	-1.59305	0.0108981	arabinogalactan protein 18	Glyma17g17970.1
	Gma.16140.1.S1_at	-1.57675	0.00230973	Chalcone-flavanone isomerase family protein	Glyma19g33940.1
	Gma.17567.1.A1_at	-1.56164	4.30181e-05	Protein of unknown function (DUF581)	Glyma01g44730.1
	Gma.677.1.S1_at	-1.55314	0.00144364	nodulin MtN21 /EamA-like transporter family protein	Glyma10g33130.1
	GmaAffx.25724.3.S1_at	-1.52124	0.00642704	secologanin synthase-like	Glyma15g39150.1
	Gma.9534.1.S1_at	-1.5204	0.00443316	Cupredoxin superfamily protein	Glyma14g35530.1
	GmaAffx.37202.2.S1_at	-1.51479	0.000217381	MAR-binding filament-like protein 1-1-like	Glyma11g19260.1
	Gma.1186.1.S1_s_at	-1.50223	0.0024275	cytochrome B5 isoform B	Glyma18g30680.1
	(B) WT(-1.7)23d--WTIrri-specific down-regulated genes in comparison with 35S::BiP-4(-1.6)25d-35S::BiP-4irrigated
	Amino Acid Process - 11
	Identification	Log2(FC)	Pvalue	Description	Phytozome	Gene ontology
				Biosynthetic process - 8
	Gma.7497.2.S1_s_at	-2.73146	0.00148666	O-acetylserine (thiol) lyase B	Glyma02g15640.1	cysteine_biosynthetic_process
	GmaAffx.63192.2.S1_s_at	-2.56936	1.52117e-05	tryptophan biosynthesis 1	Glyma04g35820.3	tryptophan_biosynthetic_process
	Gma.2500.1.S1_at	-2.21637	1.57024e-05	tryptophan biosynthesis 1	Glyma04g35820.3	tryptophan_biosynthetic_process
	Gma.1024.1.S1_at	-2.04404	2.66614e-05	aspartate kinase 1	Glyma02g07300.1	amino_acid_biosynthetic_process
	Gma.1410.1.S1_s_at	-1.93793	7.27873e-05	D-3-phosphoglycerate dehydrogenase	Glyma08g23860.1	L-serine_biosynthetic_process
	Gma.7497.3.A1_at	-1.70012	0.000686164	O-acetylserine (thiol) lyase B	Glyma07g32790.2	cysteine_biosynthetic_process
	GmaAffx.63192.1.S1_at	-1.63073	0.000693361	tryptophan biosynthesis 1	Glyma04g35820.2	tryptophan_biosynthetic_process
	Gma.7990.2.S1_at	-1.61533	0.000140831	thiamin biosynthesis protein, putative	Glyma08g20080.1	thiamin_biosynthetic_process
				Catabolic process - 3
	Gma.6845.1.S1_at	-2.08208	3.0587e-05	glutamate decarboxylase 5	Glyma16g34450.1	glutamate_decarboxylation_to_succinate glutamate_metabolic_process carboxylic_acid_metabolic_process
	Gma.6962.2.S1_at	-1.95914	0.000133961	semialdehyde dehydrogenase family protein	Glyma05g34420.1	amino_acid_metabolic_process
	Gma.7214.1.S1_at	-1.75251	1.04683e-05	serine transhydroxymethyltransferase 1	Glyma08g37270.1	response_to_cold glycine_metabolic_process plant-type_hypersensitive_response oxygen_and_reactive_oxygen_species_metabolic_process L-serine_metabolic_process photorespiration glycine_decarboxylation_via_glycine_cleavage_system response_to_cadmium_ion response_to_cadmium_ion
	Biological Process - 181
	Identification	Log2(FC)	Pvalue	Description	Phytozome	Gene ontology
	Gma.8867.1.A1_at	-4.73406	1.9628e-06	UDP-glucosyl transferase 85A2	Glyma20g05700.1	metabolic_process
	Gma.8867.2.S1_at	-4.67373	7.19695e-06	UDP-glucosyl transferase 85A2	Glyma20g05700.1	metabolic_process
	Gma.1822.1.S1_s_at	-3.66179	0.0024836	HAD superfamily, subfamily IIIB acid phosphatase	Glyma08g21410.1	biological_process
	GmaAffx.63548.1.S1_at	-3.6436	5.39771e-06	UDP-glucosyl transferase 85A2	Glyma20g05700.1	metabolic_process
	Gma.2307.1.S1_at	-3.58196	5.56128e-06	SKU5 similar 5	Glyma06g46350.1	0
	GmaAffx.85726.1.S1_at	-3.51823	1.37396e-05	Rhodanese/Cell cycle control phosphatase superfamily protein	Glyma18g00460.2	biological_process
	GmaAffx.82887.1.S1_at	-3.47445	0.000118259	rhamnose biosynthesis 1	Glyma18g12660.1	nucleotide-sugar_metabolic_process UDP-rhamnose_biosynthetic_process
	Gma.4401.2.S1_a_at	-3.34791	0.000409736	germin-like protein 10	Glyma10g28010.1	biological_process
	GmaAffx.16966.1.S1_at	-3.31643	0.000241916	purple acid phosphatase 27	Glyma06g17860.1	biological_process
	Gma.9841.1.S1_at	-3.30393	4.1546e-05	Stress responsive A/B Barrel Domain	Glyma11g19350.1	biological_process
	Gma.9319.1.S1_s_at	-3.29509	6.00291e-05	LOB domain-containing protein 38	Glyma17g17540.1	biological_process
	Gma.4386.1.S1_at	-3.18845	1.94645e-05	UDP-glucosyl transferase 73B1	Glyma16g03760.2	metabolic_process
	Gma.6514.2.S1_a_at	-3.15842	1.7011e-05	zinc finger protein 1	Glyma09g38650.2	biological_process
	GmaAffx.49284.1.A1_s_at	-3.1284	1.97916e-05	UDP-glucosyl transferase 73B1	Glyma16g03760.2	metabolic_process
	Gma.2292.2.S1_a_at	-3.1186	1.19404e-05	GDP-D-mannose 3,5-epimerase	Glyma19g43410.1	nucleotide-sugar_metabolic_process L-ascorbic_acid_biosynthetic_process
	Gma.14822.1.S1_at	-3.06691	2.45351e-06	polygalacturonase 2	Glyma02g03960.1	biological_process
	GmaAffx.89772.9.A1_s_at	-3.05708	0.000150318	HAD superfamily, subfamily IIIB acid phosphatase	Glyma08g21410.2	biological_process
	Gma.17681.1.S1_at	-3.01217	0.000163567	NAD(P)-binding Rossmann-fold superfamily protein	Glyma17g20290.1	metabolic_process
	Gma.4531.1.A1_a_at	-3.00577	8.01479e-06	Phosphate-responsive 1 family protein	Glyma06g10710.1	biological_process
	GmaAffx.87862.1.S1_at	-2.95557	7.36052e-06	S-adenosyl-L-methionine-dependent methyltransferases superfamily protein	Glyma04g05690.1	metabolic_process
	GmaAffx.73153.1.S1_at	-2.91485	7.27873e-05	CBS / octicosapeptide/Phox/Bemp1 (PB1) domains-containing protein	Glyma06g16570.2	0
	Gma.2220.1.S1_s_at	-2.79097	0.000115151	Kunitz family trypsin and protease inhibitor protein	Glyma09g28310.1	biological_process
	Gma.10899.1.S1_at	-2.77704	1.27582e-05	SOUL heme-binding family protein	Glyma02g02350.1	biological_process
	Gma.1326.1.S1_at	-2.77027	0.000240444	Pectin lyase-like superfamily protein	Glyma17g13550.1	biological_process
	GmaAffx.93459.1.S1_s_at	-2.75867	5.4795e-05	S-adenosyl-L-methionine-dependent methyltransferases superfamily protein	Glyma02g41770.1	biological_process
	Gma.7085.1.S1_at	-2.74424	1.94645e-05	S-adenosyl-L-methionine-dependent methyltransferases superfamily protein	Glyma05g33790.1	metabolic_process
	Gma.5185.1.S1_at	-2.72801	0.000205604	Pectinacetylesterase family protein	Glyma03g38430.2	0
	Gma.12342.1.S1_s_at	-2.72492	3.18956e-05	Protein of unknown function, DUF642	Glyma17g31330.1	biological_process
	Gma.2450.1.A1_at	-2.72197	8.97983e-05	UDP-Glycosyltransferase superfamily protein	Glyma10g33790.1	metabolic_process
	Gma.692.1.A1_at	-2.68507	8.84898e-05	phosphoglycerate/bisphosphoglycerate mutase family protein	Glyma13g31320.2	metabolic_process
	GmaAffx.28586.1.S1_at	-2.67118	0.00012382	Protein of unknown function (DUF3411)	Glyma11g16260.1	biological_process
	GmaAffx.89772.8.S1_x_at	-2.63725	0.000296711	HAD superfamily, subfamily IIIB acid phosphatase	Glyma08g21410.2	biological_process
	Gma.7751.1.A1_at	-2.61836	0.000127746	Pectinacetylesterase family protein	Glyma02g00930.1	biological_process
	Gma.13208.1.A1_at	-2.56214	1.5866e-05	protein binding	Glyma09g40450.1	biological_process
	GmaAffx.763.1.S1_at	-2.55855	0.000374896	proton gradient regulation 7	Glyma08g23800.1	biological_process
	GmaAffx.83384.1.S1_at	-2.53808	0.000151954	inosine-uridine preferring nucleoside hydrolase family protein	Glyma13g28400.2	biological_process
	GmaAffx.47978.2.S1_at	-2.52344	1.57024e-05	phosphate starvation-induced gene 2	Glyma07g01400.1	metabolic_process
	Gma.13086.1.S1_at	-2.51874	0.000609942	S-adenosyl-L-methionine-dependent methyltransferases superfamily protein	Glyma04g05690.1	metabolic_process
	Gma.2086.1.S1_at	-2.48012	3.82747e-05	Arginase/deacetylase superfamily protein	Glyma03g03270.1	polyamine_metabolic_process
	Gma.13443.1.S1_at	-2.45222	1.12861e-05	TRICHOME BIREFRINGENCE-LIKE 38	Glyma02g15840.1	biological_process
	Gma.2452.1.S1_at	-2.44987	1.63567e-06	alpha/beta-Hydrolases superfamily protein	Glyma03g23870.1	0
	GmaAffx.14379.1.S1_at	-2.44057	2.46986e-05	Stress responsive alpha-beta barrel domain protein	Glyma05g38050.1	biological_process
	GmaAffx.48534.2.S1_at	-2.41929	2.73157e-05	stomagen	Glyma08g45890.1	biological_process
	GmaAffx.62153.1.S1_at	-2.40043	0.000286242	Plant invertase/pectin methylesterase inhibitor superfamily protein	Glyma15g20060.1	biological_process
	Gma.4423.2.S1_a_at	-2.37585	7.19695e-06	2-phosphoglycolate phosphatase 1	Glyma18g48010.1	metabolic_process
	GmaAffx.55744.1.S1_s_at	-2.35531	6.73896e-05	myo-inositol monophosphatase like 1	Glyma06g25880.2	sulfur_metabolic_process
	Gma.7969.1.S1_at	-2.34996	9.09433e-05	Remorin family protein	Glyma06g04370.2	biological_process
	GmaAffx.56556.1.S1_at	-2.34181	0.000423475	rhomboid protein-related	Glyma10g35620.1	biological_process
	Gma.4531.2.S1_at	-2.33443	1.7011e-05	Phosphate-responsive 1 family protein	Glyma06g10710.1	biological_process
	Gma.15039.2.S1_at	-2.32913	0.00182835	Peroxisomal membrane 22 kDa (Mpv17/PMP22) family protein	Glyma13g35620.1	biological_process
	Gma.11299.3.S1_a_at	-2.30692	0.00444968	GDP-D-mannose 3,5-epimerase	Glyma10g30400.3	nucleotide-sugar_metabolic_process L-ascorbic_acid_biosynthetic_process
	GmaAffx.66916.2.S1_at	-2.30394	0.000472545	FAD/NAD(P)-binding oxidoreductase family protein	Glyma01g41430.1	metabolic_process cellular_aromatic_compound_metabolic_process
	Gma.10439.1.A1_at	-2.29384	4.72709e-05	nudix hydrolase homolog 20	Glyma18g08420.1	biological_process
	Gma.965.1.A1_at	-2.27799	0.000565451	NAD-dependent glycerol-3-phosphate dehydrogenase family protein	Glyma19g07410.1	glycerol-3-phosphate_metabolic_process
	Gma.6529.2.S1_s_at	-2.25908	5.41407e-05	Protein of Unknown Function (DUF239)	Glyma15g42010.1	biological_process
	Gma.12342.3.S1_at	-2.24811	7.19695e-06	Protein of unknown function, DUF642	Glyma14g15120.1	biological_process
	Gma.10066.1.S1_at	-2.24211	0.000240607	Pollen Ole e 1 allergen and extensin family protein	Glyma16g05760.1	biological_process
	GmaAffx.16212.1.S1_at	-2.21435	0.000109099	HAD superfamily, subfamily IIIB acid phosphatase	Glyma07g01730.1	biological_process
	GmaAffx.60068.1.S1_at	-2.20158	0.000191373	Protein of unknown function (DUF3754)	Glyma13g45030.2	biological_process
	Gma.15233.1.S1_at	-2.18719	0.000203641	purple acid phosphatase 27	Glyma06g17860.1	biological_process
	Gma.5632.1.S1_at	-2.18367	2.50258e-05	MD-2-related lipid recognition domain-containing protein / ML domain-containing protein	Glyma02g43790.1	biological_process
	GmaAffx.83058.1.S1_at	-2.17892	4.7598e-05	plastid transcriptionally active 17	Glyma10g43740.1	0
	GmaAffx.88316.1.S1_at	-2.16952	0.000184831	Maf-like protein	Glyma17g36930.1	biological_process
	GmaAffx.51796.1.S1_at	-2.16498	7.65494e-05	NAD(P)-binding Rossmann-fold superfamily protein	Glyma02g08610.1	metabolic_process
	GmaAffx.12869.1.A1_at	-2.14465	3.71297e-05	Plastid-lipid associated protein PAP / fibrillin family protein	Glyma07g00410.1	biological_process
	GmaAffx.48291.1.S1_at	-2.12746	6.4609e-05	formyltetrahydrofolate deformylase, putative	Glyma17g15190.1	biosynthetic_process purine_ribonucleotide_biosynthetic_process photorespiration tetrahydrofolate_metabolic_process
	GmaAffx.84199.1.S1_at	-2.11732	0.00159363	GroES-like zinc-binding alcohol dehydrogenase family protein	Glyma16g32360.1	metabolic_process
	Gma.850.1.S1_at	-2.10357	0.000453899	Glycoprotein membrane precursor GPI-anchored	Glyma10g39690.1	biological_process
	GmaAffx.92878.1.S1_s_at	-2.09858	0.000360175	Lipase/lipooxygenase, PLAT/LH2 family protein	Glyma08g14550.1	biological_process
	Gma.13488.1.S1_at	-2.08381	7.3278e-05	ChaC-like family protein	Glyma13g03160.1	biological_process
	Gma.5510.2.S1_s_at	-2.08049	0.00147652	cytochrome P450, family 93, subfamily D, polypeptide 1	Glyma08g46520.1	0
	GmaAffx.76884.1.S1_at	-2.08026	0.00206471	haloacid dehalogenase-like hydrolase family protein	Glyma19g41590.1	metabolic_process
	GmaAffx.85196.1.S1_at	-2.08005	0.00201187	haloacid dehalogenase-like hydrolase family protein	Glyma14g21790.1	metabolic_process
	Gma.6722.1.S1_at	-2.07814	0.00152575	UDP-Glycosyltransferase superfamily protein	Glyma14g00550.1	metabolic_process
	GmaAffx.60353.1.S1_at	-2.07255	0.00025173	polygalacturonase 2	Glyma02g03960.1	biological_process
	Gma.832.1.S1_at	-2.06891	0.00018434	RNA-binding (RRM/RBD/RNP motifs) family protein	Glyma09g37380.1	biological_process
	GmaAffx.80610.1.S1_at	-2.06833	0.00819765	pyruvate dehydrogenase E1 alpha	Glyma16g02090.1	metabolic_process
	Gma.796.1.S1_at	-2.06622	0.000305543	Pectin lyase-like superfamily protein	Glyma20g24670.1	biological_process
	GmaAffx.68542.1.S1_at	-2.06437	0.00100005	CBS domain-containing protein with a domain of unknown function (DUF21)	Glyma08g06780.3	biological_process
	Gma.16877.1.S1_at	-2.06404	9.66681e-05	Terpenoid cyclases family protein	Glyma07g00330.1	metabolic_process
	Gma.6548.1.S1_at	-2.02564	0.000284116	UDP-Glycosyltransferase superfamily protein	Glyma17g37230.1	biosynthetic_process
	GmaAffx.61658.1.S1_at	-2.00131	7.26238e-05	Galactose oxidase/kelch repeat superfamily protein	Glyma17g02680.1	biological_process
	GmaAffx.91543.1.S1_at	-1.99237	6.59175e-05	AIG2-like (avirulence induced gene) family protein	Glyma06g08270.1	biological_process
	Gma.15467.1.S1_at	-1.97732	1.17768e-05	uridylyltransferase-related	Glyma15g00560.1	response_to_cold
	GmaAffx.70235.1.S1_at	-1.97715	0.000629079	Domain of unknown function (DUF23)	Glyma16g14690.1	biological_process
	Gma.817.1.A1_s_at	-1.96929	0.00190245	Ran BP2/NZF zinc finger-like superfamily protein	Glyma06g24770.1	biological_process
	Gma.11056.1.A1_at	-1.96694	0.000725584	xyloglucanase 113	Glyma16g08350.3	biological_process
	GmaAffx.674.1.S1_at	-1.96235	0.00866905	Undecaprenyl pyrophosphate synthetase family protein	Glyma14g37190.1	dolichol_biosynthetic_process
	Gma.8520.1.S1_at	-1.96126	0.000540262	HAD superfamily, subfamily IIIB acid phosphatase	Glyma08g21420.1	biological_process
	Gma.7751.2.S1_at	-1.95317	2.06095e-05	Pectinacetylesterase family protein	Glyma10g27960.3	biological_process
	GmaAffx.26602.1.S1_at	-1.95004	0.000305216	Tetratricopeptide repeat (TPR)-like superfamily protein	Glyma19g36140.3	biological_process
	Gma.11299.3.S1_x_at	-1.94725	0.0103399	GDP-D-mannose 3,5-epimerase	Glyma10g30400.3	nucleotide-sugar_metabolic_process L-ascorbic_acid_biosynthetic_process
	GmaAffx.64963.1.S1_at	-1.91233	0.000235373	S-adenosyl-L-methionine-dependent methyltransferases superfamily protein	Glyma04g11180.1	metabolic_process
	Gma.17204.1.A1_a_at	-1.90902	5.23415e-05	alpha/beta-Hydrolases superfamily protein	Glyma06g48340.1	biological_process
	GmaAffx.78028.1.S1_at	-1.9015	8.26014e-05	phospholipid/glycerol acyltransferase family protein	Glyma09g34110.1	phosphatidylglycerol_biosynthetic_process
	Gma.4705.2.S1_at	-1.89712	0.000462241	Rhodanese/Cell cycle control phosphatase superfamily protein	Glyma06g18510.1	biological_process
	GmaAffx.77924.1.S1_at	-1.89455	0.00118275	Protein of unknown function (DUF3531)	Glyma09g09190.1	biological_process
	GmaAffx.90132.1.A1_s_at	-1.89397	0.000295566	Protein of unknown function (DUF1677)	Glyma04g06000.2	biological_process
	Gma.2168.2.S1_at	-1.88385	0.00415869	plastid transcriptionally active 4	Glyma11g13300.1	biological_process
	GmaAffx.22641.1.S1_at	-1.87843	6.52633e-05	O-fucosyltransferase family protein	Glyma17g08970.1	biological_process
	GmaAffx.84155.1.A1_at	-1.8777	5.95384e-05	formyltetrahydrofolate deformylase, putative	Glyma05g04750.1	biosynthetic_process purine_ribonucleotide_biosynthetic_process photorespiration tetrahydrofolate_metabolic_process
	GmaAffx.64748.1.S1_at	-1.87678	0.00313444	Calcineurin-like metallo-phosphoesterase superfamily protein	Glyma02g39710.1	biological_process
	Gma.13330.2.S1_at	-1.86161	0.00220832	Lactoylglutathione lyase / glyoxalase I family protein	Glyma17g06060.1	metabolic_process
	Gma.2477.1.S1_at	-1.86056	4.43267e-05	Plant protein of unknown function (DUF828)	Glyma19g33110.1	biological_process
	GmaAffx.83942.1.S1_at	-1.85769	0.0108191	TRICHOME BIREFRINGENCE-LIKE 38	Glyma15g08800.2	biological_process
	GmaAffx.76417.1.S1_at	-1.85609	4.97244e-05	NAD(P)-binding Rossmann-fold superfamily protein	Glyma07g04030.1	metabolic_process
	Gma.12211.1.S1_at	-1.84902	0.000299328	COBRA-like extracellular glycosyl-phosphatidyl inositol-anchored protein family	Glyma08g27570.1	secondary_cell_wall_biogenesis
	GmaAffx.41489.1.A1_at	-1.84634	0.00024944	Protein of unknown function (DUF620)	Glyma15g41770.1	biological_process
	Gma.2191.2.S1_a_at	-1.84174	6.55904e-05	O-fucosyltransferase family protein	Glyma08g23770.1	0
	Gma.613.1.S1_a_at	-1.82669	2.12637e-05	Iron-sulphur cluster biosynthesis family protein	Glyma01g16380.1	biological_process
	GmaAffx.89772.8.S1_at	-1.82523	0.00129758	HAD superfamily, subfamily IIIB acid phosphatase	Glyma08g21410.2	biological_process
	Gma.1110.1.S1_at	-1.81118	0.00236322	UDP-Glycosyltransferase superfamily protein	Glyma08g19290.1	metabolic_process
	GmaAffx.6824.1.S1_at	-1.80943	0.00158218	Plant invertase/pectin methylesterase inhibitor superfamily protein	Glyma05g34830.1	biological_process
	Gma.13071.1.A1_at	-1.80853	0.000274302	shikimate kinase 1	Glyma04g39700.2	0
	Gma.16213.1.S1_at	-1.80569	7.47502e-05	Plant L-ascorbate oxidase	Glyma20g12150.1	0
	Gma.12211.2.S1_at	-1.79865	0.000196935	COBRA-like extracellular glycosyl-phosphatidyl inositol-anchored protein family	Glyma08g27570.2	secondary_cell_wall_biogenesis
	GmaAffx.39605.1.S1_at	-1.79057	3.79476e-05	ferredoxin-related	Glyma06g05860.1	biological_process
	GmaAffx.93401.1.S1_at	-1.7845	0.00966485	Oxidoreductase family protein	Glyma02g08390.1	metabolic_process
	Gma.883.1.S1_at	-1.7833	2.42079e-05	Tetratricopeptide repeat (TPR)-like superfamily protein	Glyma04g41210.2	biological_process
	Gma.12477.1.A1_at	-1.77873	0.000724439	ACT domain repeat 4	Glyma02g10690.1	metabolic_process
	Gma.11522.2.S1_at	-1.77713	3.7784e-05	Protein of unknown function (DUF579)	Glyma01g39590.1	biological_process
	GmaAffx.68424.1.S1_at	-1.77342	0.000691562	Galactose oxidase/kelch repeat superfamily protein	Glyma15g10310.1	biological_process
	Gma.3532.2.S1_at	-1.76996	0.00184569	Nuclear transport factor 2 (NTF2) family protein	Glyma16g03450.4	biological_process
	Gma.16334.1.S1_at	-1.76965	2.48622e-05	photosystem II reaction center W	Glyma10g03750.1	biological_process
	Gma.14536.1.S1_at	-1.76454	0.0039472	S-adenosyl-L-methionine-dependent methyltransferases superfamily protein	Glyma07g08360.1	GO:0008150
	Gma.364.1.A1_at	-1.76073	0.0104171	Protein of unknown function (DUF579)	Glyma04g43510.1	biological_process
	GmaAffx.47649.1.S1_at	-1.75952	0.000517853	S-adenosyl-L-methionine-dependent methyltransferases superfamily protein	Glyma02g13340.1	biological_process
	Gma.15850.2.S1_a_at	-1.75503	0.000390107	Predicted pyridoxal phosphate-dependent enzyme, YBL036C type	Glyma08g43230.3	biological_process
	GmaAffx.88316.2.S1_s_at	-1.74281	0.00316175	Maf-like protein	Glyma17g36930.1	biological_process
	Gma.3537.1.S1_at	-1.73225	0.000248458	Phosphoglycerate mutase family protein	Glyma04g09590.1	biological_process
	GmaAffx.84878.1.S1_at	-1.73215	0.00170012	Phosphoenolpyruvate carboxylase family protein	Glyma08g47730.1	metabolic_process
	Gma.13868.2.S1_a_at	-1.7316	0.000181723	glyceraldehyde-3-phosphate dehydrogenase B subunit	Glyma04g01750.2	response_to_cadmium_ion response_to_cold glycolysis response_to_light_stimulus reductive_pentose-phosphate_cycle response_to_sucrose_stimulus
	Gma.13456.1.S1_at	-1.7261	0.00017011	RNA-binding S4 domain-containing protein	Glyma12g35350.1	biological_process
	GmaAffx.70235.2.S1_at	-1.71087	0.000447192	Domain of unknown function (DUF23)	Glyma16g14690.1	biological_process
	GmaAffx.15265.1.S1_at	-1.7102	0.00115429	T-complex protein 11	Glyma08g20060.1	biological_process
	Gma.8052.1.S1_at	-1.70893	0.00150106	Protein of unknown function (DUF707)	Glyma05g30830.1	biological_process
	GmaAffx.75516.1.S1_at	-1.70683	0.00280272	ACC synthase 10	Glyma01g42290.1	cellular_amino_acid_and_derivative_metabolic_process ethylene_biosynthetic_process
	Gma.1326.1.S1_a_at	-1.70539	0.000332205	Pectin lyase-like superfamily protein	Glyma17g13550.1	biological_process
	GmaAffx.15836.1.A1_at	-1.69218	0.00073278	glycerol-3-phosphate acyltransferase 9	Glyma09g21150.1	diacylglycerol_biosynthetic_process metabolic_process triacylglycerol_biosynthetic_process
	Gma.13271.2.S1_at	-1.68679	0.000293439	Domain of unknown function (DUF1995)	Glyma01g35030.1	biological_process
	Gma.2018.1.A1_at	-1.68409	0.000148192	Galactose oxidase/kelch repeat superfamily protein	Glyma17g02680.1	biological_process
	Gma.7560.1.A1_at	-1.68389	0.000103374	pyruvate dehydrogenase E1 alpha	Glyma07g05550.1	metabolic_process
	GmaAffx.71799.1.S1_at	-1.67792	0.000236354	PPPDE putative thiol peptidase family protein	Glyma08g23180.1	biological_process
	GmaAffx.20041.1.S1_at	-1.67788	0.00014492	Protein of unknown function (DUF3464)	Glyma01g35170.1	biological_process
	Gma.13877.1.A1_at	-1.67648	0.000170928	myo-inositol monophosphatase like 1	Glyma06g25880.1	sulfur_metabolic_process
	Gma.10078.3.S1_a_at	-1.6727	0.000348561	shikimate kinase like 1	Glyma02g08050.3	aromatic_amino_acid_family_biosynthetic_process
	Gma.2049.2.S1_at	-1.67142	0.00344701	Erythronate-4-phosphate dehydrogenase family protein	Glyma14g08170.2	biological_process
	Gma.13861.1.S1_at	-1.66837	0.00397844	zinc finger protein 1	Glyma20g36140.1	biological_process
	GmaAffx.85871.1.S1_at	-1.66822	0.00292213	Protein of unknown function (DUF1685)	Glyma20g01830.1	biological_process
	Gma.15329.2.S1_a_at	-1.66369	0.00104029	S-adenosylmethionine carrier 2	Glyma10g36580.2	S-adenosylmethionine_transport chloroplast_organization mitochondrial_transport transport
	Gma.4859.1.S1_at	-1.65653	0.00165072	Haloacid dehalogenase-like hydrolase (HAD) superfamily protein	Glyma10g33470.1	metabolic_process
	GmaAffx.82355.1.S1_at	-1.6552	0.000248786	S-adenosylmethionine synthetase 2	Glyma10g28500.1	S-adenosylmethionine_biosynthetic_process
	Gma.3454.1.S1_a_at	-1.6512	5.65942e-05	Rhodanese/Cell cycle control phosphatase superfamily protein	Glyma19g32770.2	biological_process
	GmaAffx.92107.1.S1_s_at	-1.64257	0.000554165	Protein of unknown function (DUF1685)	Glyma11g06000.1	biological_process
	GmaAffx.78058.1.S1_at	-1.64063	0.000304562	GroES-like zinc-binding alcohol dehydrogenase family protein	Glyma16g32360.3	metabolic_process
	Gma.13208.1.A1_a_at	-1.63825	0.00127386	protein binding	Glyma09g40450.1	biological_process
	Gma.17540.2.S1_at	-1.63367	0.00433011	histidinol dehydrogenase	Glyma15g13910.2	response_to_UV
	GmaAffx.9482.1.S1_at	-1.62832	0.00178501	Ca2+-activated RelA/spot homolog	Glyma13g18000.1	guanosine_tetraphosphate_metabolic_process
	GmaAffx.87427.1.S1_at	-1.62743	0.000856928	Tetratricopeptide repeat (TPR)-like superfamily protein	Glyma17g04390.1	embryonic_development_ending_in_seed_dormancy
	GmaAffx.37787.1.S1_at	-1.62149	0.0010622	NAD(P)-binding Rossmann-fold superfamily protein	Glyma09g25070.1	metabolic_process
	Gma.16334.1.S1_x_at	-1.62016	5.4795e-05	photosystem II reaction center W	Glyma10g03750.1	biological_process
	GmaAffx.32826.2.S1_at	-1.60516	0.000439341	nudix hydrolase homolog 20	Glyma09g31960.1	biological_process
	Gma.6016.2.S1_s_at	-1.60246	0.00091663	NmrA-like negative transcriptional regulator family protein	Glyma06g03410.1	response_to_cadmium_ion
	Gma.2419.1.A1_at	-1.5921	0.00150367	AT hook motif DNA-binding family protein	Glyma07g07870.1	biological_process
	Gma.7920.1.A1_at	-1.58653	0.000314049	DTW domain-containing protein	Glyma13g37340.2	biological_process
	GmaAffx.68984.1.S1_at	-1.57861	0.00131442	Protein of unknown function (DUF3411)	Glyma15g05240.1	biological_process
	Gma.10592.4.S1_at	-1.56128	0.000756498	Pentatricopeptide repeat (PPR-like) superfamily protein	Glyma04g01980.2	0
	Gma.14121.1.S1_at	-1.55795	0.0068425	Tetratricopeptide repeat (TPR)-like superfamily protein	Glyma17g03840.1	embryonic_development_ending_in_seed_dormancy
	GmaAffx.69974.1.S1_at	-1.55289	0.00140504	zinc ion binding	Glyma17g10510.2	biological_process
	Gma.1596.1.S1_at	-1.54727	0.000368189	AIG2-like (avirulence induced gene) family protein	Glyma06g08270.1	biological_process
	Gma.14475.1.S1_at	-1.54604	0.000275611	Protein of unknown function (DUF3754)	Glyma13g45030.2	biological_process
	Gma.1007.1.S1_a_at	-1.53876	3.87654e-05	Calcium-binding EF-hand family protein	Glyma18g04450.1	response_to_cold response_to_heat response_to_mechanical_stimulus calcium-mediated_signaling innate_immune_response response_to_abscisic_acid_stimulus response_to_auxin_stimulus response_to_hydrogen_peroxide response_to_hydrogen_peroxide long-day_photoperiodism,_flowering
	GmaAffx.37193.1.S1_at	-1.53293	0.0109649	ARM repeat superfamily protein	Glyma09g21550.1	biological_process
	Gma.11367.1.S1_at	-1.53187	4.23639e-05	RNA-binding (RRM/RBD/RNP motifs) family protein	Glyma02g09510.1	biological_process
	GmaAffx.57319.1.S1_at	-1.51981	0.00320264	Rhodanese/Cell cycle control phosphatase superfamily protein	Glyma05g33510.1	biological_process
	GmaAffx.60538.1.S1_at	-1.51642	0.000210838	Pyridoxal phosphate (PLP)-dependent transferases superfamily protein	Glyma10g38490.1	biological_process
	Gma.10745.1.A1_at	-1.51233	0.00026596	Family of unknown function (DUF662)	Glyma10g34670.1	biological_process
	GmaAffx.674.2.S1_at	-1.50681	7.73672e-05	Undecaprenyl pyrophosphate synthetase family protein	Glyma14g37190.1	dolichol_biosynthetic_process
	GmaAffx.17260.1.A1_at	-1.50413	0.000755353	UDP-Glycosyltransferase superfamily protein	Glyma07g38460.1	metabolic_process
	Gma.4705.1.A1_at	-1.5024	0.00020037	Rhodanese/Cell cycle control phosphatase superfamily protein	Glyma06g18510.1	biological_process
	Gma.12681.1.S1_at	-1.5012	0.001495	2 iron, 2 sulfur cluster binding	Glyma16g32810.1	biological_process
	Carboh. Met. process - 36
	Identification	Log2(FC)	Pvalue	Description	Phytozome	Gene ontology
				Biosynthetic process - 12
	GmaAffx.90562.1.S1_s_at	-4.09045	5.39771e-06	cellulose synthase-like A02	Glyma12g08990.1	biological_process
	Gma.13192.1.S1_at	-3.07269	3.10777e-06	Sugar isomerase (SIS) family protein	Glyma19g34860.1	carbohydrate_metabolic_process
	Gma.10876.2.S1_a_at	-2.91642	3.76204e-06	cellulose synthase-like A02	Glyma12g08990.1	biological_process
	Gma.1511.1.S1_at	-2.63453	8.66905e-06	Nucleotide-diphospho-sugar transferases superfamily protein	Glyma13g21440.1	DNA_mediated_transformation response_to_bacterium
	Gma.4575.1.S1_at	-2.22361	0.000103211	Aldolase superfamily protein	Glyma14g01470.1	glycolysis
	GmaAffx.92640.1.S1_at	-2.19849	0.000646908	Galactose mutarotase-like superfamily protein	Glyma01g37900.1	galactose_metabolic_process
	GmaAffx.78813.1.S1_at	-2.1209	0.000294421	galacturonosyltransferase-like 7	Glyma03g37560.1	carbohydrate_biosynthetic_process
	Gma.1738.1.S1_at	-1.85804	0.000339729	Glucose-1-phosphate adenylyltransferase family protein	Glyma14g07150.1	biosynthetic_process response_to_heat response_to_salt_stress cellulose_biosynthetic_process L-ascorbic_acid_biosynthetic_process response_to_jasmonic_acid_stimulus defense_response_to_bacterium response_to_ozone response_to_ozone
	Gma.2507.2.S1_at	-1.85203	0.000802624	cellulose synthase like G1	Glyma06g48260.1	polysaccharide_biosynthetic_process
	GmaAffx.93483.1.S1_s_at	-1.61123	0.000175998	xyloglucan endotransglycosylase 6	Glyma15g18360.1	carbohydrate_metabolic_process glucan_metabolic_process
	Gma.10128.1.S1_at	-1.56533	0.000677658	galacturonosyltransferase 15	Glyma08g42280.2	carbohydrate_biosynthetic_process
	Gma.17178.2.S1_at	-1.54571	0.000129054	Galactose mutarotase-like superfamily protein	Glyma01g37900.1	galactose_metabolic_process
				Catabolic process - 24
	Gma.17768.1.A1_at	-4.68411	8.17835e-07	beta glucosidase 46	Glyma07g38850.1	carbohydrate_metabolic_process
	GmaAffx.34532.1.S1_at	-3.65478	1.30854e-06	beta glucosidase 46	Glyma07g38850.1	carbohydrate_metabolic_process
	Gma.13475.1.S1_at	-3.14355	6.52633e-05	Pectin lyase-like superfamily protein	Glyma18g19670.1	carbohydrate_metabolic_process
	Gma.2759.2.S1_a_at	-3.1269	2.28994e-05	Glycosyl hydrolase family 38 protein	Glyma06g17270.1	carbohydrate_metabolic_process mannose_metabolic_process
	Gma.13128.1.S1_at	-2.86595	1.50482e-05	Glycosyl hydrolase family 38 protein	Glyma02g05240.2	carbohydrate_metabolic_process mannose_metabolic_process
	GmaAffx.20156.1.S1_s_at	-2.71613	0.000411535	Pectin lyase-like superfamily protein	Glyma08g39340.2	carbohydrate_metabolic_process
	Gma.8371.1.S1_at	-2.51605	2.28994e-05	O-Glycosyl hydrolases family 17 protein	Glyma06g01500.2	carbohydrate_metabolic_process
	Gma.4597.2.S1_at	-2.45936	0.000270867	beta glucosidase 46	Glyma07g38840.1	carbohydrate_metabolic_process
	GmaAffx.89246.1.S1_s_at	-2.4201	0.0158097	Concanavalin A-like lectin protein kinase family protein	Glyma02g18090.1	protein_amino_acid_phosphorylation
	Gma.15979.2.S1_at	-2.39397	0.00158873	Pectin lyase-like superfamily protein	Glyma18g47130.1	carbohydrate_metabolic_process
	GmaAffx.68770.2.S1_at	-2.3334	3.72933e-05	O-Glycosyl hydrolases family 17 protein	Glyma02g43640.1	carbohydrate_metabolic_process
	GmaAffx.45873.2.S1_at	-2.31306	3.4022e-05	Galactose mutarotase-like superfamily protein	Glyma07g11600.2	galactose_metabolic_process
	GmaAffx.83619.1.S1_at	-2.18157	3.27134e-05	fructose-2,6-bisphosphatase	Glyma11g27870.1	fructose_metabolic_process N-terminal_protein_myristoylation
	GmaAffx.45873.1.S1_at	-2.15714	2.3063e-05	Galactose mutarotase-like superfamily protein	Glyma07g11600.2	galactose_metabolic_process
	GmaAffx.78326.1.S1_at	-2.1093	0.000212474	Glycosyl hydrolase superfamily protein	Glyma18g44810.1	carbohydrate_metabolic_process
	GmaAffx.74847.1.S1_at	-2.1006	0.00590559	Glycosyl hydrolase superfamily protein	Glyma06g03350.1	carbohydrate_metabolic_process
	Gma.4597.1.S1_at	-1.99673	4.79252e-05	beta glucosidase 46	Glyma07g38840.1	carbohydrate_metabolic_process
	GmaAffx.15385.1.S1_at	-1.88938	0.000730818	O-Glycosyl hydrolases family 17 protein	Glyma08g03670.1	carbohydrate_metabolic_process
	Gma.6599.1.S1_at	-1.8406	0.000102229	Pectin lyase-like superfamily protein	Glyma09g08270.1	carbohydrate_metabolic_process
	GmaAffx.10297.1.S1_at	-1.83581	0.000134616	beta galactosidase 1	Glyma07g01250.1	carbohydrate_metabolic_process response_to_oxidative_stress
	Gma.3496.1.A1_s_at	-1.82005	0.000186466	fructose-2,6-bisphosphatase	Glyma18g06770.1	fructose_metabolic_process N-terminal_protein_myristoylation
	GmaAffx.54572.1.S1_at	-1.63677	0.000858073	phosphofructokinase 3	Glyma13g42990.1	glycolysis
	Gma.10988.2.S1_at	-1.62554	0.00124246	ribose-5-phosphate isomerase 2	Glyma10g41160.1	5-phosphoribose_1-diphosphate_biosynthetic_process pentose-phosphate_shunt,_non-oxidative_branch D-ribose_catabolic_process reductive_pentose-phosphate_cycle glucose_catabolic_process_to_lactate_and_acetate
	GmaAffx.5939.1.S1_at	-1.57197	0.00084875	NDH-dependent cyclic electron flow 5	Glyma16g26900.1	carbohydrate_metabolic_process
	Catabolic process - 8
	Identification	Log2(FC)	Pvalue	Description	Phytozome	Gene ontology
	GmaAffx.44426.1.S1_at	-2.53454	0.000524232	FtsH extracellular protease family	Glyma08g09160.1	ATP-dependent_proteolysis photoinhibition thylakoid_membrane_organization PSII_associated_light-harvesting_complex_II_catabolic_process
	Gma.9266.3.S1_at	-2.41856	0.00507614	FtsH extracellular protease family	Glyma04g02100.1	PSII_associated_light-harvesting_complex_II_catabolic_process
	GmaAffx.47676.1.A1_at	-2.17858	0.000676023	glycine decarboxylase complex H	Glyma01g40810.2	glycine_catabolic_process
	Gma.9266.2.S1_at	-2.14417	0.000483504	FtsH extracellular protease family	Glyma04g02100.1	PSII_associated_light-harvesting_complex_II_catabolic_process
	GmaAffx.85662.1.S1_at	-2.07101	0.00153148	Cytochrome b561/ferric reductase transmembrane with DOMON related domain	Glyma19g44480.1	histidine_catabolic_process
	Gma.5532.2.S1_s_at	-2.05056	0.000933477	allantoate amidohydrolase	Glyma09g05600.4	proteolysis ureide_catabolic_process
	GmaAffx.90327.1.S1_s_at	-1.60276	0.0284073	carotenoid cleavage dioxygenase 1	Glyma13g27220.2	carotene_catabolic_process carotenoid_catabolic_process response_to_water_deprivation xanthophyll_catabolic_process
	GmaAffx.37484.1.S1_at	-1.50996	0.000247477	Cytochrome b561/ferric reductase transmembrane with DOMON related domain	Glyma16g02760.2	histidine_catabolic_process
	Cell Cycle or Division - 2
	Identification	Log2(FC)	Pvalue	Description	Phytozome	Gene ontology
	GmaAffx.12439.1.S1_at	-1.56258	7.50773e-05	myb-like HTH transcriptional regulator family protein	Glyma03g19030.1	asymmetric_cell_division negative_regulation_of_transcription response_to_virus response_to_salt_stress response_to_auxin_stimulus response_to_gibberellin_stimulus response_to_jasmonic_acid_stimulus response_to_salicylic_acid_stimulus response_to_salicylic_acid_stimulus proximal/distal_axis_specification response_to_cadmium_ion leaf_morphogenesis leaf_formation
	GmaAffx.8550.1.S1_at	-3.03152	4.74345e-06	myb-like HTH transcriptional regulator family protein	Glyma07g15850.1	asymmetric_cell_division negative_regulation_of_transcription response_to_virus response_to_salt_stress response_to_auxin_stimulus response_to_gibberellin_stimulus response_to_jasmonic_acid_stimulus response_to_salicylic_acid_stimulus response_to_salicylic_acid_stimulus proximal/distal_axis_specification response_to_cadmium_ion leaf_morphogenesis leaf_formation
	Cell death/Proteolysis/Senescence - 30
	Identification	Log2(FC)	Pvalue	Description	Phytozome	Gene ontology
	Gma.1829.1.A1_a_at	-4.86466	2.06095e-05	Granulin repeat cysteine protease family protein	Glyma08g12340.1	proteolysis developmental_programmed_cell_death
	Gma.1951.2.S1_a_at	-3.09925	0.000903217	serine carboxypeptidase-like 51	Glyma13g39600.1	proteolysis
	Gma.9705.1.S1_s_at	-2.82205	0.00060847	serine carboxypeptidase-like 48	Glyma12g30160.1	proteolysis
	GmaAffx.1863.1.S1_at	-2.71375	3.1732e-05	Eukaryotic aspartyl protease family protein	Glyma18g02280.3	proteolysis
	GmaAffx.81126.1.S1_at	-2.63929	0.000752245	ACD1-like	Glyma05g28900.1	0
	Gma.4258.2.S1_a_at	-2.54314	0.000220816	ureidoglycolate amidohydrolase	Glyma10g32850.2	proteolysis
	GmaAffx.62924.1.S1_at	-2.35747	0.000138214	serine carboxypeptidase-like 20	Glyma09g38500.1	proteolysis
	Gma.13490.1.S1_at	-2.34901	0.000547132	lon protease 2	Glyma01g41150.1	ATP-dependent_proteolysis
	GmaAffx.86642.1.S1_at	-2.31891	0.000130199	IAA-leucine-resistant (ILR1)-like 3	Glyma04g40440.1	proteolysis auxin_metabolic_process
	Gma.4258.1.S1_at	-2.30277	0.000145738	ureidoglycolate amidohydrolase	Glyma10g32850.2	proteolysis
	Gma.14312.1.S1_at	-2.17344	0.000284116	Subtilase family protein	Glyma04g04730.1	proteolysis seed_coat_development mucilage_metabolic_process_during_seed_coat_development
	GmaAffx.78710.1.S1_at	-2.15759	0.000417423	signal peptide peptidase	Glyma04g31180.1	GO:0006508 GO:0009642
	GmaAffx.11242.1.S1_s_at	-2.12889	0.00023063	serine carboxypeptidase-like 51	Glyma13g39600.1	proteolysis
	GmaAffx.91441.1.S1_at	-2.05863	0.000973551	Prolyl oligopeptidase family protein	Glyma03g37810.1	proteolysis
	GmaAffx.59065.2.S1_at	-1.97901	0.00158382	SERINE CARBOXYPEPTIDASE-LIKE 49	Glyma10g35120.1	proteolysis
	Gma.12929.1.A1_at	-1.9497	1.7011e-05	Eukaryotic aspartyl protease family protein	Glyma12g08870.1	proteolysis
	GmaAffx.91167.1.S1_s_at	-1.94268	0.00684185	Eukaryotic aspartyl protease family protein	Glyma09g31930.1	proteolysis
	Gma.2.1.S1_at	-1.93301	0.00219327	Prolyl oligopeptidase family protein	Glyma03g37810.2	proteolysis
	GmaAffx.81930.1.S1_at	-1.83838	0.000805568	Eukaryotic aspartyl protease family protein	Glyma17g15020.1	proteolysis
	GmaAffx.82451.1.S1_at	-1.83723	0.0065754	BCL-2-associated athanogene 1	Glyma16g32290.1	apoptosis regulation_of_apoptosis
	Gma.16537.2.S1_at	-1.76493	0.00057592	Metallopeptidase M24 family protein	Glyma19g42330.1	proteolysis
	GmaAffx.69940.1.S1_at	-1.71953	0.002841	Prolyl oligopeptidase family protein	Glyma19g40410.2	proteolysis
	Gma.7415.1.S1_at	-1.65773	0.000160459	lsd one like 1	Glyma05g23710.1	induction_of_apoptosis
	GmaAffx.56494.1.S1_at	-1.65181	0.000980094	Metallopeptidase M24 family protein	Glyma19g42330.1	proteolysis
	GmaAffx.41840.1.A1_s_at	-1.63641	0.000857909	Subtilisin-like serine endopeptidase family protein	Glyma14g05250.1	proteolysis response_to_auxin_stimulus lateral_root_morphogenesis
	Gma.7199.2.S1_at	-1.63512	0.000758951	Metallopeptidase M24 family protein	Glyma05g36260.1	proteolysis
	GmaAffx.67054.2.S1_s_at	-1.62263	7.933e-05	lsd one like 1	Glyma05g23710.2	induction_of_apoptosis
	Gma.4265.1.S1_at	-1.57432	0.00169439	xylem cysteine peptidase 2	Glyma04g01640.1	proteolysis developmental_programmed_cell_death
	Gma.10210.1.A1_at	-1.56474	0.000530775	xylem cysteine peptidase 2	Glyma06g01710.1	proteolysis developmental_programmed_cell_death
	GmaAffx.36985.1.S1_at	-1.51127	0.000691071	Metallopeptidase M24 family protein	Glyma19g42330.1	proteolysis
	Defense / Response to Biotic stimulus - 16
	Identification	Log2(FC)	Pvalue	Description	Phytozome	Gene ontology
	GmaAffx.55399.1.S1_at	-2.99302	2.94421e-06	thylakoid rhodanese-like	Glyma16g02940.1	defense_response_to_bacterium
	GmaAffx.61896.1.S1_at	-2.84964	0.000201678	cyclophilin 38	Glyma19g01260.1	defense_response_to_bacterium protein_folding photosystem_II_assembly photosystem_II_stabilization
	GmaAffx.91310.1.S1_at	-2.47906	0.00112534	glycosyl hydrolase 9A1	Glyma09g02160.1	cellulose_biosynthetic_process unidimensional_cell_growth hyperosmotic_salinity_response cortical_microtubule_organization
	Gma.15384.2.S1_a_at	-2.32398	0.000642001	nuclear shuttle interacting	Glyma09g40890.1	metabolic_process pathogenesis spread_of_virus_within_host
	Gma.10757.2.S1_s_at	-2.23493	0.00226589	Chitinase family protein	Glyma08g29090.1	carbohydrate_biosynthetic_process response_to_water_deprivation response_to_heat lignin_biosynthetic_process response_to_salt_stress multidimensional_cell_growth response_to_cytokinin_stimulus root_epidermal_cell_differentiation root_epidermal_cell_differentiation
	GmaAffx.90341.1.S1_at	-2.22708	0.00136022	glycosyl hydrolase 9A1	Glyma09g02160.1	cellulose_biosynthetic_process unidimensional_cell_growth hyperosmotic_salinity_response cortical_microtubule_organization
	Gma.2151.1.S1_at	-2.08338	0.00396012	glycosyl hydrolase 9B7	Glyma06g02760.1	carbohydrate_metabolic_process
	GmaAffx.5432.1.S1_at	-2.0525	0.000984019	isochorismate synthase 2	Glyma01g25690.1	response_to_bacterium salicylic_acid_biosynthetic_process systemic_acquired_resistance phylloquinone_biosynthetic_process stomatal_movement defense_response_to_bacterium defense_response_to_fungus negative_regulation_of_defense_response negative_regulation_of_defense_response
	GmaAffx.91310.1.S1_s_at	-1.93088	0.00092399	glycosyl hydrolase 9A1	Glyma09g02160.1	cellulose_biosynthetic_process unidimensional_cell_growth hyperosmotic_salinity_response cortical_microtubule_organization
	Gma.13935.1.A1_s_at	-1.92193	0.00170012	isochorismate synthase 2	Glyma01g25690.1	response_to_bacterium salicylic_acid_biosynthetic_process systemic_acquired_resistance phylloquinone_biosynthetic_process stomatal_movement defense_response_to_bacterium defense_response_to_fungus negative_regulation_of_defense_response negative_regulation_of_defense_response
	Gma.15384.2.S1_at	-1.85806	3.92561e-06	nuclear shuttle interacting	Glyma09g40890.1	metabolic_process pathogenesis spread_of_virus_within_host
	Gma.13125.1.S1_at	-1.74264	4.90701e-06	ribosome recycling factor, chloroplast precursor	Glyma02g16590.1	defense_response_to_bacterium translation
	GmaAffx.90350.1.S1_s_at	-1.71029	0.00313296	Chitinase family protein	Glyma18g51980.1	carbohydrate_biosynthetic_process response_to_water_deprivation response_to_heat lignin_biosynthetic_process response_to_salt_stress multidimensional_cell_growth response_to_cytokinin_stimulus root_epidermal_cell_differentiation root_epidermal_cell_differentiation
	GmaAffx.494.1.S1_at	-1.68377	0.0116982	chitinase A	Glyma16g28970.2	carbohydrate_metabolic_process
	Gma.10757.1.S1_at	-1.65748	0.0126421	Chitinase family protein	Glyma18g51980.1	carbohydrate_biosynthetic_process response_to_water_deprivation response_to_heat lignin_biosynthetic_process response_to_salt_stress multidimensional_cell_growth response_to_cytokinin_stimulus root_epidermal_cell_differentiation root_epidermal_cell_differentiation
	Gma.17726.1.S1_at	-1.64655	8.45642e-05	chloroplast RNA binding	Glyma19g41540.2	defense_response_to_bacterium chloroplast_organization circadian_rhythm response_to_cold rRNA_processing peptidyl-cysteine_S-nitrosylation
	Developement - 19
	Identification	Log2(FC)	Pvalue	Description	Phytozome	Gene ontology
	Gma.1920.1.A1_at	-4.9554	7.52409e-06	Plant-specific transcription factor YABBY family protein	Glyma17g14710.2	regulation_of_flower_development cell_fate_commitment meristem_structural_organization polarity_specification_of_adaxial/abaxial_axis fruit_development abaxial_cell_fate_specification specification_of_organ_position
	GmaAffx.16034.1.S1_at	-3.95215	1.27582e-05	Plant protein 1589 of unknown function	Glyma10g43720.1	developmental_process
	GmaAffx.85168.1.S1_at	-2.86549	0.000125456	Cupredoxin superfamily protein	Glyma05g04270.1	cell_tip_growth
	Gma.13051.1.S1_at	-2.83633	2.22451e-05	N-MYC downregulated-like 1	Glyma20g36650.1	cell_differentiation
	GmaAffx.90009.1.S1_s_at	-2.66118	0.000141158	expansin A8	Glyma04g40000.1	syncytium_formation unidimensional_cell_growth plant-type_cell_wall_modification_during_multidimensional_cell_growth plant-type_cell_wall_loosening
	GmaAffx.66857.1.S1_at	-2.56042	0.000100103	chloroplast stem-loop binding protein of 41 kDa	Glyma10g03200.1	rRNA_processing
	Gma.12780.1.A1_at	-2.45601	0.000479252	N-MYC downregulated-like 1	Glyma14g10720.2	cell_differentiation
	Gma.2212.1.S1_a_at	-2.41047	8.35828e-05	N-MYC downregulated-like 2	Glyma04g05350.1	cell_differentiation
	GmaAffx.58749.1.S1_at	-2.26661	3.12413e-05	esterase/lipase/thioesterase family protein	Glyma12g01650.1	embryonic_development_ending_in_seed_dormancy
	GmaAffx.58559.1.A1_at	-2.18605	0.000437869	spermidine hydroxycinnamoyl transferase	Glyma08g42490.1	pollen_exine_formation
	Gma.10606.1.S1_at	-2.05817	5.31593e-05	expansin A1	Glyma01g06030.2	syncytium_formation unidimensional_cell_growth plant-type_cell_wall_loosening response_to_gibberellin_stimulus response_to_red_light
	Gma.13937.1.A1_at	-2.03379	0.000162422	tetraspanin7	Glyma04g19880.1	aging
	Gma.15856.2.S1_at	-2.01255	0.0152888	apyrase 2	Glyma16g04760.1	pollen_germination
	GmaAffx.46298.1.S1_at	-1.97885	0.000232592	S-adenosyl-L-methionine-dependent methyltransferases superfamily protein	Glyma20g28340.1	unidimensional_cell_growth auxin_polar_transport phloem_or_xylem_histogenesis
	Gma.7253.2.S1_at	-1.89128	2.28994e-05	Arabidopsis thaliana protein of unknown function (DUF794)	Glyma09g10560.1	embryonic_development_ending_in_seed_dormancy
	Gma.17606.2.S1_at	-1.75845	0.000156697	spermidine hydroxycinnamoyl transferase	Glyma10g06870.1	pollen_exine_formation
	Gma.12562.1.A1_at	-1.69139	0.00125472	GDSL-like Lipase/Acylhydrolase superfamily protein	Glyma04g02490.1	sexual_reproduction
	GmaAffx.91330.1.S1_at	-1.68613	0.0109153	tetraspanin3	Glyma11g15790.1	aging
	Gma.4589.1.S1_s_at	-1.64454	0.000357394	senescence associated gene 20	Glyma11g35800.1	aging response_to_fungus response_to_stress
	DNA/RNA Nucleus - 14
	Identification	Log2(FC)	Pvalue	Description	Phytozome	Gene ontology
	Gma.4462.1.S1_at	-5.10435	3.22227e-05	Phosphorylase superfamily protein	Glyma06g08860.1	nucleoside_metabolic_process
	GmaAffx.26533.1.A1_s_at	-4.64526	3.87654e-05	Phosphorylase superfamily protein	Glyma06g08860.1	nucleoside_metabolic_process
	Gma.7119.2.S1_a_at	-2.93824	9.22518e-05	glucose-inhibited division family A protein	Glyma05g32720.1	tRNA_processing
	GmaAffx.87506.1.S1_at	-2.84522	1.7011e-05	sigma factor E	Glyma14g31370.1	response_to_blue_light transcription_initiation regulation_of_transcription,_DNA-dependent response_to_red_light response_to_far_red_light
	GmaAffx.72265.1.S1_at	-2.71535	0.00017011	RNApolymerase sigma-subunit F	Glyma10g06500.1	transcription_initiation regulation_of_transcription,_DNA-dependent positive_regulation_of_transcription
	Gma.2511.2.S1_at	-2.16822	0.000531102	photolyase/blue-light receptor 2	Glyma10g02240.2	DNA_repair
	Gma.7894.1.S1_at	-2.07339	2.46986e-05	Xanthine/uracil permease family protein	Glyma09g33220.2	transport
	GmaAffx.92870.1.S1_at	-2.06183	0.000607488	uracil phosphoribosyltransferase	Glyma03g12260.3	nucleoside_metabolic_process
	Gma.15017.2.S1_at	-2.05248	0.000146883	FMN-linked oxidoreductases superfamily protein	Glyma08g09540.1	regulation_of_nitrogen_utilization
	Gma.10475.1.S1_at	-1.93458	0.000247641	high chlorophyll fluorescent 107	Glyma17g03680.1	RNA_processing regulation_of_translation plastid_organization
	GmaAffx.74069.1.S1_at	-1.90265	0.000274629	alpha/beta-Hydrolases superfamily protein	Glyma01g39850.1	RNA-dependent_DNA_replication
	GmaAffx.23493.1.S1_at	-1.87056	7.54044e-05	homolog of X-ray repair cross complementing 2 (XRCC2)	Glyma11g11090.2	reciprocal_meiotic_recombination double-strand_break_repair_via_Sequence Matchous_recombination
	Gma.1778.1.S1_at	-1.65001	0.000175671	Leucine-rich repeat (LRR) family protein	Glyma08g16220.1	UV_protection response_to_UV signal_transduction response_to_chemical_stimulus response_to_drug
	Gma.15688.3.S1_at	-1.59358	0.000572648	light-mediated development protein 1 / deetiolated1 (DET1)	Glyma01g44200.2	DNA_repair negative_regulation_of_photomorphogenesis
	Energy - 4
	Identification	Log2(FC)	Pvalue	Description	Phytozome	Gene ontology
	GmaAffx.61727.1.S1_at	-2.11967	0.00202087	GTP-binding protein, HflX	Glyma17g37250.1	0
	GmaAffx.1576.1.S1_at	-2.02178	1.79924e-06	NAD(P)H:plastoquinone dehydrogenase complex subunit O	Glyma06g15890.1	NADH_dehydrogenase_complex_(plastoquinone)_assembly
	Gma.16525.3.S1_a_at	-1.72614	0.000824705	4-phospho-panto-thenoylcysteine synthetase	Glyma04g43390.3	coenzyme_A_biosynthetic_process
	GmaAffx.51914.1.S1_at	-1.64829	3.82747e-05	GTP1/OBG family protein	Glyma13g28800.1	0
	Homone Response / Hormone - 26
	Identification	Log2(FC)	Pvalue	Description	Phytozome	Gene ontology
				ABA - 1
	GmaAffx.15227.1.S1_at	-2.16836	0.000103538	potassium transport 2/3	Glyma12g29190.1	response_to_abscisic_acid_stimulus regulation_of_membrane_potential
				Auxin - 9
	GmaAffx.90762.1.S1_s_at	-3.69902	4.9888e-05	nodulin MtN21 /EamA-like transporter family protein	Glyma13g01570.3	biological_process
	GmaAffx.93321.1.S1_x_at	-3.20108	1.66838e-05	indole-3-acetic acid inducible 14	Glyma10g32340.1	response_to_water_deprivation gravitropism response_to_wounding regulation_of_growth response_to_jasmonic_acid_stimulus
	GmaAffx.36084.1.S1_at	-2.89701	9.01255e-05	nodulin MtN21 /EamA-like transporter family protein	Glyma13g01570.3	biological_process
	Gma.4162.1.S1_at	-2.59387	8.66905e-06	SAUR-like auxin-responsive protein family	Glyma07g04850.1	response_to_auxin_stimulus
	GmaAffx.35572.1.S1_at	-2.278	0.00165808	NAD(P)-linked oxidoreductase superfamily protein	Glyma03g40870.1	0
	GmaAffx.90762.1.S1_x_at	-2.27276	0.00139032	nodulin MtN21 /EamA-like transporter family protein	Glyma13g01570.3	biological_process
	GmaAffx.38425.1.S1_at	-2.00522	0.000143775	SAUR-like auxin-responsive protein family	Glyma09g35620.1	response_to_auxin_stimulus
	GmaAffx.80898.1.S1_at	-1.81905	0.00037555	nodulin MtN21 /EamA-like transporter family protein	Glyma08g19480.1	0
	Gma.13954.1.A1_s_at	-1.57532	7.78579e-05	SAUR-like auxin-responsive protein family	Glyma09g35620.1	response_to_auxin_stimulus
				Ethylene - 6
	Gma.8896.1.S1_at	-2.66075	0.000274793	Integrase-type DNA-binding superfamily protein	Glyma08g14600.1	regulation_of_transcription,_DNA-dependent
	GmaAffx.67389.1.S1_at	-2.31316	4.35088e-05	2-oxoglutarate (2OG) and Fe(II)-dependent oxygenase superfamily protein	Glyma08g46630.1	ethylene_biosynthetic_process
	GmaAffx.67456.1.S1_at	-2.1365	0.000252711	related to AP2.7	Glyma02g09600.1	regulation_of_transcription,_DNA-dependent organ_morphogenesis vegetative_to_reproductive_phase_transition
	Gma.4560.1.S1_at	-1.72563	0.000388635	Integrase-type DNA-binding superfamily protein	Glyma07g06080.1	regulation_of_transcription,_DNA-dependent
	Gma.13688.1.A1_at	-1.71641	0.000823233	1-amino-cyclopropane-1-carboxylate synthase 12	Glyma16g32860.1	ethylene_biosynthetic_process
	GmaAffx.27137.2.S1_at	-1.52747	0.000976005	related to AP2.7	Glyma02g09600.1	regulation_of_transcription,_DNA-dependent organ_morphogenesis vegetative_to_reproductive_phase_transition
				Gibberellin - 3
	Gma.2499.1.S1_at	-3.85448	4.90701e-07	Gibberellin-regulated family protein	Glyma06g20830.1	response_to_gibberellin_stimulus gibberellic_acid_mediated_signaling
	Gma.10827.3.S1_at	-1.85474	0.000205277	2-oxoglutarate (2OG) and Fe(II)-dependent oxygenase superfamily protein	Glyma02g15370.1	biological_process
	Gma.9442.1.S1_at	-1.77863	0.000351015	2-oxoglutarate (2OG) and Fe(II)-dependent oxygenase superfamily protein	Glyma04g07480.1	0
				Jasmonic acid - 7
	GmaAffx.89726.1.A1_s_at	-3.40546	0.000105337	lipoxygenase 1	Glyma13g42330.1	defense_response jasmonic_acid_biosynthetic_process response_to_wounding defense_response_to_bacterium,_incompatible_interaction membrane_disassembly growth response_to_abscisic_acid_stimulus response_to_jasmonic_acid_stimulus response_to_jasmonic_acid_stimulus
	Gma.10969.1.S1_at	-2.95879	0.00017698	lipoxygenase 1	Glyma13g42340.1	defense_response jasmonic_acid_biosynthetic_process response_to_wounding defense_response_to_bacterium,_incompatible_interaction membrane_disassembly growth response_to_abscisic_acid_stimulus response_to_jasmonic_acid_stimulus response_to_jasmonic_acid_stimulus
	GmaAffx.93553.1.S1_s_at	-2.78561	0.0025438	lipoxygenase 1	Glyma13g42330.1	defense_response jasmonic_acid_biosynthetic_process response_to_wounding defense_response_to_bacterium,_incompatible_interaction membrane_disassembly growth response_to_abscisic_acid_stimulus response_to_jasmonic_acid_stimulus response_to_jasmonic_acid_stimulus
	Gma.10969.1.S1_x_at	-2.6176	0.000439505	lipoxygenase 1	Glyma13g42340.1	defense_response jasmonic_acid_biosynthetic_process response_to_wounding defense_response_to_bacterium,_incompatible_interaction membrane_disassembly growth response_to_abscisic_acid_stimulus response_to_jasmonic_acid_stimulus response_to_jasmonic_acid_stimulus
	GmaAffx.93201.1.S1_at	-2.42102	0.00186892	jasmonate-zim-domain protein 3	Glyma08g04770.4	jasmonic_acid_mediated_signaling_pathway
	GmaAffx.79275.1.S1_s_at	-2.39156	5.62671e-05	allene oxide synthase	Glyma07g21100.1	defense_response jasmonic_acid_biosynthetic_process response_to_wounding epoxygenase_P450_pathway response_to_jasmonic_acid_stimulus oxylipin_metabolic_process
	Gma.9399.1.S1_at	-1.52259	0.000145738	lipoxygenase 2	Glyma12g05840.1	response_to_water_deprivation jasmonic_acid_biosynthetic_process response_to_wounding response_to_jasmonic_acid_stimulus response_to_other_organism
	Lipid Metabolic Process - 20
	Identification	Log2(FC)	Pvalue	Description	Phytozome	Gene ontology
				Biosynthetic process - 8
	Gma.17710.3.A1_at	-4.05326	2.61707e-06	acyl carrier protein 4	Glyma05g38490.1	fatty_acid_biosynthetic_process response_to_light_stimulus
	Gma.10564.1.S1_at	-2.74856	1.57024e-05	fatty acid desaturase 8	Glyma02g39230.1	fatty_acid_biosynthetic_process response_to_temperature_stimulus
	Gma.12516.2.S1_s_at	-2.44181	8.83262e-05	vitamin E pathway gene 5	Glyma10g34420.1	phospholipid_biosynthetic_process vitamin_E_biosynthetic_process
	GmaAffx.76826.1.S1_at	-2.22226	0.000741122	GDSL-like Lipase/Acylhydrolase superfamily protein	Glyma17g13600.1	glycerol_biosynthetic_process lipid_metabolic_process
	GmaAffx.70600.1.S1_at	-1.97943	2.45351e-06	malonyl-CoA decarboxylase family protein	Glyma15g11810.1	fatty_acid_biosynthetic_process
	Gma.12516.1.A1_at	-1.95611	8.01479e-05	vitamin E pathway gene 5	Glyma10g34420.1	phospholipid_biosynthetic_process vitamin_E_biosynthetic_process
	GmaAffx.83981.1.S1_at	-1.91545	7.22966e-05	sulfoquinovosyldiacylglycerol 2	Glyma01g27840.1	glycolipid_biosynthetic_process cellular_response_to_phosphate_starvation sulfolipid_biosynthetic_process
	Gma.4614.1.S1_at	-1.74968	0.000423475	AMP-dependent synthetase and ligase family protein	Glyma10g01400.1	fatty_acid_biosynthetic_process
				Catabolic process - 12
	Gma.5786.2.S1_at	-3.84652	1.52117e-05	GDSL-like Lipase/Acylhydrolase superfamily protein	Glyma07g01680.1	lipid_metabolic_process
	Gma.1061.1.A1_at	-2.69432	0.000353632	GDSL-like Lipase/Acylhydrolase superfamily protein	Glyma15g08770.1	lipid_metabolic_process
	GmaAffx.47337.1.S1_at	-2.34448	0.000327625	alpha/beta-Hydrolases superfamily protein	Glyma06g05040.1	lipid_metabolic_process
	GmaAffx.93278.1.S1_s_at	-2.16199	0.0155719	fatty acid desaturase 2	Glyma03g30070.2	lipid_metabolic_process
	GmaAffx.1301.90.S1_s_at	-1.83111	0.000432962	SGNH hydrolase-type esterase superfamily protein	Glyma0466s00200.1	lipid_metabolic_process
	GmaAffx.77190.1.S1_at	-1.82475	0.000535028	GDSL-like Lipase/Acylhydrolase superfamily protein	Glyma15g08590.1	lipid_metabolic_process
	Gma.9106.1.S1_at	-1.77758	0.00154342	SGNH hydrolase-type esterase superfamily protein	Glyma15g08700.2	lipid_metabolic_process
	GmaAffx.72.1.S1_at	-1.76964	0.00160819	SGNH hydrolase-type esterase superfamily protein	Glyma03g07880.1	lipid_metabolic_process
	Gma.15653.1.S1_at	-1.743	0.00110735	SGNH hydrolase-type esterase superfamily protein	Glyma0466s00200.1	lipid_metabolic_process
	Gma.7620.2.S1_at	-1.65388	0.00120418	Thioesterase/thiol ester dehydrase-isomerase superfamily protein	Glyma18g48220.1
	Gma.5046.1.S1_s_at	-1.60615	0.00587271	fatty acid desaturase 2	Glyma19g32940.1	lipid_metabolic_process
	Gma.6551.1.S1_s_at	-1.60429	0.000371134	fatty acid hydroxylase 1	Glyma08g08580.1	very-long-chain_fatty_acid_metabolic_process
	Others - 40
	Identification	Log2(FC)	Pvalue	Description	Phytozome	Gene ontology
	Gma.12481.2.S1_at	-3.91804	3.23863e-05	Mitochondrial substrate carrier family protein	Glyma08g36780.1	mitochondrial_transport ornithine_transport transport
	Gma.1314.1.S1_at	-3.32968	0.000470582	gamma-glutamyl hydrolase 1	Glyma13g34290.1	tetrahydrofolylpolyglutamate_metabolic_process
	Gma.12776.2.S1_at	-3.29023	1.63567e-05	enoyl-CoA hydratase/isomerase D	Glyma08g39350.1	vitamin_K_biosynthetic_process
	GmaAffx.73904.1.S1_at	-3.20278	8.88169e-05	hydroxymethylglutaryl-CoA synthase / HMG-CoA synthase / 3-hydroxy-3-methylglutaryl coenzyme A synthase	Glyma01g42450.2	isopentenyl_diphosphate_biosynthetic_process,_mevalonate_pathway
	GmaAffx.29842.1.S1_at	-3.03403	0.000162422	sirtuin 2	Glyma04g38730.1	chromatin_silencing regulation_of_transcription,_DNA-dependent
	Gma.9086.2.S1_at	-2.83783	3.2877e-05	cellulose synthase family protein	Glyma06g06870.1	response_to_water_deprivation response_to_osmotic_stress cellulose_biosynthetic_process secondary_cell_wall_biogenesis positive_regulation_of_abscisic_acid_biosynthetic_process defense_response_to_bacterium defense_response_to_fungus
	GmaAffx.16018.1.S1_at	-2.83697	0.00180758	FASCICLIN-like arabinogalactan-protein 11	Glyma19g36470.1	0
	GmaAffx.85881.1.S1_at	-2.6814	0.00102753	Uroporphyrinogen decarboxylase	Glyma11g35910.1	porphyrin_biosynthetic_process
	Gma.1844.1.S1_at	-2.61026	0.000193991	farnesyl diphosphate synthase 1	Glyma09g01820.1	farnesyl_diphosphate_biosynthetic_process
	Gma.11161.1.S1_at	-2.57018	0.000327788	FASCICLIN-like arabinoogalactan 7	Glyma02g47790.1	0
	GmaAffx.70207.1.S1_at	-2.56338	2.58436e-05	Cellulose synthase family protein	Glyma02g36720.1	cellulose_biosynthetic_process plant-type_cell_wall_biogenesis secondary_cell_wall_biogenesis rhamnogalacturonan_I_side_chain_metabolic_process
	GmaAffx.67744.1.S1_at	-2.50737	0.000214927	chromatin remodeling 4	Glyma03g33900.1	chromatin_silencing
	Gma.10885.1.S1_at	-2.49011	0.000158496	P-loop containing nucleoside triphosphate hydrolases superfamily protein	Glyma15g01540.1	photorespiration
	Gma.10695.1.S1_at	-2.46577	0.000188102	hydroxymethylglutaryl-CoA synthase / HMG-CoA synthase / 3-hydroxy-3-methylglutaryl coenzyme A synthase	Glyma01g42450.2	isopentenyl_diphosphate_biosynthetic_process,_mevalonate_pathway
	Gma.51.1.S1_at	-2.3657	1.5866e-05	phytoene desaturase 3	Glyma18g00720.2	carotene_biosynthetic_process carotenoid_biosynthetic_process
	Gma.17854.1.A1_s_at	-2.35251	0.000106809	cytidine/deoxycytidylate deaminase family protein	Glyma18g47790.1	riboflavin_biosynthetic_process
	Gma.5418.1.S1_at	-2.30522	0.000144103	cellulose synthase 6	Glyma02g08920.1	cellulose_biosynthetic_process primary_cell_wall_biogenesis
	Gma.7696.1.S1_at	-2.24681	0.00053192	cytidine/deoxycytidylate deaminase family protein	Glyma09g38520.1	riboflavin_biosynthetic_process
	Gma.6389.1.S1_at	-2.20641	0.00113597	S-adenosyl-L-homocysteine hydrolase	Glyma11g36620.1	methylation-dependent_chromatin_silencing one-carbon_compound_metabolic_process posttranscriptional_gene_silencing embryonic_development_ending_in_seed_dormancy
	Gma.11096.1.S1_at	-2.15494	0.000150809	tobamovirus multiplication 2A	Glyma11g04450.1	viral_replication_complex_formation_and_maintenance
	GmaAffx.84302.2.S1_at	-2.11982	0.000141649	cytochrome P450, family 712, subfamily A, polypeptide 1	Glyma12g36780.1	0
	GmaAffx.91897.1.S1_at	-1.99058	0.00176064	F-box family protein	Glyma09g03750.1	biological_process
	GmaAffx.84912.1.S1_at	-1.93902	0.000317484	FZO-like	Glyma02g16630.1	thylakoid_membrane_organization vegetative_to_reproductive_phase_transition
	Gma.6904.1.S1_at	-1.89656	0.000560054	triosephosphate isomerase	Glyma19g36990.2	reductive_pentose-phosphate_cycle
	GmaAffx.84912.2.S1_at	-1.8945	7.68765e-05	FZO-like	Glyma10g03190.1	thylakoid_membrane_organization vegetative_to_reproductive_phase_transition
	Gma.15564.2.S1_x_at	-1.85081	0.000455371	myo-inositol-1-phosphate synthase 1	Glyma08g14670.3	inositol_biosynthetic_process phospholipid_biosynthetic_process
	Gma.8004.1.A1_s_at	-1.78866	0.000213619	dynamin-like protein	Glyma01g43550.1	cell_plate_formation_involved_in_plant-type_cell_wall_biogenesis embryonic_development_ending_in_seed_dormancy cytokinesis_by_cell_plate_formation xylem_and_phloem_pattern_formation trichome_branching
	Gma.6694.1.S1_at	-1.78686	3.18956e-05	Uroporphyrinogen decarboxylase	Glyma18g02490.1	porphyrin_biosynthetic_process
	GmaAffx.84622.1.S1_at	-1.73068	0.00657065	2-oxoglutarate (2OG) and Fe(II)-dependent oxygenase superfamily protein	Glyma16g08470.2	alkaloid_biosynthetic_process
	GmaAffx.25064.1.A1_at	-1.71285	0.000392725	FASCICLIN-like arabinogalactan protein 17 precursor	Glyma13g38730.1	cell_adhesion
	GmaAffx.58706.1.S1_s_at	-1.69164	0.000990235	pyridoxine biosynthesis 2	Glyma03g08260.2	pyridoxine_biosynthetic_process embryonic_development_ending_in_seed_dormancy vitamin_B6_biosynthetic_process
	Gma.142.1.S1_at	-1.68704	7.0661e-05	cytochrome P450, family 97, subfamily B, polypeptide 3	Glyma11g01860.1	0
	Gma.2994.1.S1_at	-1.68633	0.00559138	nucleotide-rhamnose synthase/epimerase-reductase	Glyma17g14170.1	dTDP-rhamnose_biosynthetic_process UDP-rhamnose_biosynthetic_process
	Gma.2276.1.S1_at	-1.61393	0.000159478	adenosine/AMP deaminase family protein	Glyma13g27650.3	purine_ribonucleoside_monophosphate_biosynthetic_process
	Gma.5120.1.S1_at	-1.56366	0.000159641	root cap 1 (RCP1)	Glyma12g01610.1	cell_communication multicellular_organismal_development maltose_metabolic_process response_to_gravity starch_catabolic_process
	GmaAffx.17286.1.A1_at	-1.56191	0.000245514	sirtuin 2	Glyma04g38730.1	chromatin_silencing regulation_of_transcription,_DNA-dependent
	GmaAffx.78500.1.S1_at	-1.54842	0.0158083	cellulose synthase 6	Glyma05g32100.1	cellulose_biosynthetic_process primary_cell_wall_biogenesis
	Gma.2503.1.S1_s_at	-1.53782	3.1732e-05	hydroxypyruvate reductase	Glyma10g42800.2	photorespiration
	GmaAffx.67202.1.S1_at	-1.51295	0.000941328	cycloartenol synthase 1	Glyma01g00430.2	pentacyclic_triterpenoid_biosynthetic_process pollen_development thylakoid_membrane_organization
	GmaAffx.76873.1.S1_at	-1.5027	0.000440977	Cytochrome P450 superfamily protein	Glyma13g21110.1	carotenoid_biosynthetic_process
	Photosynthesis - 34
	Identification	Log2(FC)	Pvalue	Description	Phytozome	Gene ontology
	GmaAffx.60427.1.S1_at	-2.76365	1.30854e-06	P-loop containing nucleoside triphosphate hydrolases superfamily protein	Glyma13g44940.1	0
	GmaAffx.29294.2.S1_at	-2.73594	0.000241916	Rubisco methyltransferase family protein	Glyma20g03950.1	0
	Gma.11116.3.S1_s_at	-2.52061	2.94421e-06	photosystem I subunit O	Glyma11g18640.1	photosynthesis,_light_harvesting_in_photosystem_I
	Gma.15866.2.S1_at	-2.40457	0.00020315	Tetratricopeptide repeat (TPR)-like superfamily protein	Glyma10g35950.1	photosystem_I_assembly
	Gma.8674.1.A1_at	-2.31694	0.000499043	NAD(P)-binding Rossmann-fold superfamily protein	Glyma12g04100.1	chloroplast_fission
	Gma.1166.3.S1_x_at	-2.29129	5.80663e-05	light harvesting complex photosystem II	Glyma03g08280.1	photosynthesis
	Gma.16691.1.S1_at	-2.28626	8.75084e-05	Seryl-tRNA synthetase	Glyma04g10750.3	chloroplast_organization mitochondrion_organization seryl-tRNA_aminoacylation tRNA_aminoacylation ovule_development
	Gma.8674.1.A1_a_at	-2.25019	2.46986e-05	NAD(P)-binding Rossmann-fold superfamily protein	Glyma12g04100.1	chloroplast_fission
	Gma.12238.2.S1_at	-2.17623	0.000337766	photosystem I light harvesting complex gene 5	Glyma06g04280.1	photosynthesis photosynthesis,_light_harvesting_in_photosystem_I
	Gma.1166.2.S1_x_at	-2.16628	5.72485e-06	light harvesting complex photosystem II	Glyma01g28810.1	photosynthesis,_light_harvesting
	Gma.12235.1.S1_at	-2.15525	2.94421e-05	PsbP-like protein 1	Glyma02g10540.1	photosynthesis
	Gma.1166.2.S1_a_at	-2.12918	8.66905e-06	light harvesting complex photosystem II	Glyma01g28810.1	photosynthesis,_light_harvesting
	Gma.13279.2.S1_at	-2.04616	5.08694e-05	Mog1/PsbP/DUF1795-like photosystem II reaction center PsbP family protein	Glyma04g07610.6	photosynthesis
	GmaAffx.25991.1.S1_at	-2.02676	0.000411535	tocopherol cyclase, chloroplast / vitamin E deficient 1 (VTE1) / sucrose export defective 1 (SXD1)	Glyma06g08850.1	chlorophyll_metabolic_process fatty_acid_metabolic_process response_to_oxidative_stress response_to_high_light_intensity response_to_temperature_stimulus xanthophyll_metabolic_process phloem_loading vitamin_E_biosynthetic_process vitamin_E_biosynthetic_process
	Gma.15376.1.A1_a_at	-2.02488	6.15012e-05	photosystem I subunit H2	Glyma08g21900.2	photosynthesis
	GmaAffx.62699.2.S1_at	-1.99258	0.00227391	non-photochemical quenching 1	Glyma19g44010.1	chlorophyll_metabolic_process fatty_acid_metabolic_process response_to_heat xanthophyll_metabolic_process xanthophyll_cycle
	Gma.13091.2.S1_at	-1.98822	0.00142549	NFU domain protein 3	Glyma09g06300.1	chloroplast_organization iron-sulfur_cluster_assembly
	Gma.8674.2.A1_at	-1.97523	7.83486e-05	NAD(P)-binding Rossmann-fold superfamily protein	Glyma11g11750.1	chloroplast_fission
	Gma.17701.1.S1_at	-1.92501	0.000162259	tetratricopeptide repeat (TPR)-containing protein	Glyma19g39720.2	photosystem_II_oxygen_evolving_complex_assembly
	GmaAffx.75031.1.A1_s_at	-1.88599	0.000725747	Seryl-tRNA synthetase	Glyma04g10750.3	chloroplast_organization mitochondrion_organization seryl-tRNA_aminoacylation tRNA_aminoacylation ovule_development
	Gma.14976.1.A1_at	-1.87608	1.66838e-05	Chlorophyll A-B binding family protein	Glyma06g11890.1	nonphotochemical_quenching
	Gma.15866.1.A1_at	-1.87582	8.4237e-05	Tetratricopeptide repeat (TPR)-like superfamily protein	Glyma10g35950.4	photosystem_I_assembly
	Gma.12651.1.S1_at	-1.85741	0.000159478	plastid transcriptionally active 14	Glyma15g16830.1	0
	GmaAffx.58510.1.S1_at	-1.78482	0.00015637	P-loop containing nucleoside triphosphate hydrolases superfamily protein	Glyma13g44940.1	0
	Gma.12799.2.A1_at	-1.77959	0.000270867	P-type ATP-ase 1	Glyma08g07710.2	photosynthetic_electron_transport_chain
	Gma.3337.1.S1_at	-1.71658	4.18732e-05	FKBP-like peptidyl-prolyl cis-trans isomerase family protein	Glyma07g14250.1	photosystem_II_assembly
	Gma.12238.1.S1_at	-1.70462	0.000170273	photosystem I light harvesting complex gene 5	Glyma06g04280.1	photosynthesis photosynthesis,_light_harvesting_in_photosystem_I
	Gma.8346.1.A1_at	-1.62874	3.58212e-05	non-photochemical quenching 1	Glyma03g41420.2	chlorophyll_metabolic_process fatty_acid_metabolic_process response_to_heat xanthophyll_metabolic_process xanthophyll_cycle
	GmaAffx.86110.1.S1_at	-1.60252	0.000615503	photosystem I light harvesting complex gene 6	Glyma09g08260.1	photosynthesis
	GmaAffx.1301.248.S1_at	-1.59479	6.98431e-05	photosystem I subunit H2	Glyma08g21900.2	photosynthesis
	Gma.15376.1.A1_s_at	-1.58955	7.24602e-05	photosystem I subunit H2	Glyma08g21900.2	photosynthesis
	Gma.1279.1.S1_a_at	-1.56849	0.00171222	Pyridine nucleotide-disulphide oxidoreductase family protein	Glyma05g01000.1	chlorophyll_biosynthetic_process
	Gma.17255.1.S1_at	-1.551	0.00183833	UbiA prenyltransferase family protein	Glyma18g43310.1	chlorophyll_biosynthetic_process
	Gma.10766.1.S1_at	-1.52824	0.000179597	photosystem I light harvesting complex gene 2	Glyma03g42310.2	photosynthesis photosynthesis,_light_harvesting_in_photosystem_I
	Protein Modification Process - 24
	Identification	Log2(FC)	Pvalue	Description	Phytozome	Gene ontology
	GmaAffx.15709.1.S1_at	-4.02198	4.08918e-06	Regulator of chromosome condensation (RCC1) family protein	Glyma02g41810.2	biological_process
	GmaAffx.60468.1.S1_at	-3.28416	1.14497e-06	Protein kinase superfamily protein	Glyma06g08610.1	protein_amino_acid_phosphorylation response_to_fungus response_to_wounding
	GmaAffx.34893.1.A1_at	-3.01723	3.82747e-05	alpha/beta-Hydrolases superfamily protein	Glyma15g25010.1	N-terminal_protein_myristoylation
	Gma.14525.1.A1_at	-2.65668	3.82747e-05	Protein kinase superfamily protein	Glyma05g02990.2	protein_amino_acid_phosphorylation
	GmaAffx.8717.1.S1_at	-2.47334	4.7598e-05	Regulator of chromosome condensation (RCC1) family protein	Glyma14g07160.1	biological_process
	GmaAffx.44813.1.A1_at	-2.45743	0.000158169	Protein kinase protein with adenine nucleotide alpha hydrolases-like domain	Glyma13g09620.1	protein_amino_acid_phosphorylation response_to_stress
	Gma.13165.1.S1_at	-2.44697	2.46986e-05	protein kinase family protein	Glyma04g39350.4	protein_amino_acid_phosphorylation
	GmaAffx.63547.1.S1_at	-2.42547	0.00116198	methionine aminopeptidase 1D	Glyma01g39200.1	proteolysis N-terminal_protein_amino_acid_modification
	GmaAffx.92147.1.S1_at	-2.31983	0.00169128	histidine kinase 1	Glyma02g05220.1	response_to_water_deprivation response_to_osmotic_stress seed_maturation
	GmaAffx.79599.1.S1_at	-2.14627	3.30405e-05	Cyclophilin-like peptidyl-prolyl cis-trans isomerase family protein	Glyma17g13180.1	protein_folding
	GmaAffx.69370.2.S1_at	-2.0977	0.000214273	Protein kinase superfamily protein	Glyma10g24540.1	protein_amino_acid_phosphorylation
	GmaAffx.85869.1.S1_at	-2.02478	0.000383401	Protein kinase superfamily protein	Glyma11g01180.1	protein_amino_acid_phosphorylation
	GmaAffx.74865.1.S1_at	-1.9276	9.38875e-05	Protein kinase protein with adenine nucleotide alpha hydrolases-like domain	Glyma08g03340.2	protein_amino_acid_phosphorylation
	GmaAffx.15763.1.A1_at	-1.89109	3.30405e-05	Protein kinase superfamily protein	Glyma18g44800.1	photosystem_II_stabilization
	GmaAffx.85565.1.S1_at	-1.88818	0.000304235	calcium-dependent protein kinase 29	Glyma14g40090.1	GO:0006468
	Gma.1378.1.S1_at	-1.78732	3.07506e-05	Protein kinase superfamily protein	Glyma20g18870.1	protein_amino_acid_phosphorylation
	GmaAffx.10045.1.S1_at	-1.70859	7.54044e-05	RING-H2 group F2A	Glyma10g10560.3	megagametogenesis proteolysis_involved_in_cellular_protein_catabolic_process microgametogenesis
	GmaAffx.74298.1.S1_at	-1.65803	0.000383401	Transducin/WD40 repeat-like superfamily protein	Glyma14g05430.1	DNA_repair photomorphogenesis shade_avoidance skotomorphogenesis anthocyanin_metabolic_process positive_regulation_of_flavonoid_biosynthetic_process regulation_of_stomatal_movement response_to_UV-B response_to_UV-B
	GmaAffx.77888.1.S1_at	-1.61193	0.000843025	Regulator of chromosome condensation (RCC1) family protein	Glyma14g07160.1	biological_process
	GmaAffx.82411.2.S1_at	-1.57521	0.00704091	Protein kinase superfamily protein	Glyma06g42330.1	0
	GmaAffx.14642.1.S1_at	-1.56474	0.00355006	Protein kinase superfamily protein	Glyma14g17300.2	protein_amino_acid_phosphorylation
	GmaAffx.15389.1.S1_at	-1.56371	0.000184831	Protein kinase superfamily protein	Glyma06g08610.1	protein_amino_acid_phosphorylation response_to_fungus response_to_wounding
	Gma.9076.1.S1_at	-1.55832	2.28994e-06	Protein kinase superfamily protein	Glyma06g19500.1	protein_amino_acid_phosphorylation
	GmaAffx.83551.1.S1_at	-1.53732	0.000666863	receptor kinase 3	Glyma06g41150.1	protein_amino_acid_phosphorylation recognition_of_pollen
	Regulation of transcription / transcription factor - 34
	Identification	Log2(FC)	Pvalue	Description	Phytozome	Gene ontology
	GmaAffx.37583.1.S1_at	-3.55675	1.43939e-05	basic helix-loop-helix (bHLH) DNA-binding superfamily protein	Glyma13g32470.1	regulation_of_transcription
	Gma.1979.3.S1_at	-2.62746	0.000322881	indeterminate(ID)-domain 5	Glyma10g42660.1	regulation_of_transcription
	GmaAffx.74871.1.S1_at	-2.61445	0.000575265	phytochrome interacting factor 4	Glyma08g41620.1	de-etiolation red_or_far_red_light_signaling_pathway red_light_signaling_pathway
	GmaAffx.60375.1.S1_at	-2.57133	0.00022376	squamosa promoter binding protein-like 2	Glyma11g36980.2	regulation_of_transcription
	GmaAffx.52050.1.S1_at	-2.54397	0.000245023	Duplicated homeodomain-like superfamily protein	Glyma15g19360.2	regulation_of_transcription,_DNA-dependent proanthocyanidin_biosynthetic_process
	Gma.7025.1.S1_at	-2.49319	8.83262e-05	basic helix-loop-helix (bHLH) DNA-binding superfamily protein	Glyma16g05390.1	response_to_cold positive_regulation_of_transcription response_to_freezing
	GmaAffx.81001.1.S1_at	-2.37202	0.000713807	bZIP transcription factor family protein	Glyma03g40730.1	regulation_of_transcription,_DNA-dependent
	GmaAffx.43239.1.S1_at	-2.33495	4.23639e-05	basic helix-loop-helix (bHLH) DNA-binding superfamily protein	Glyma15g00730.2	regulation_of_transcription
	GmaAffx.63603.2.S1_at	-2.25298	0.000504277	Homeobox-leucine zipper protein 4 (HB-4) / HD-ZIP protein	Glyma11g03850.1	cell_proliferation negative_regulation_of_transcription shade_avoidance regulation_of_transcription,_DNA-dependent unidimensional_cell_growth response_to_auxin_stimulus response_to_cytokinin_stimulus red_or_far_red_light_signaling_pathway red_or_far_red_light_signaling_pathway response_to_far_red_light root_development
	GmaAffx.39734.2.S1_at	-2.10983	1.79924e-06	basic helix-loop-helix (bHLH) DNA-binding superfamily protein	Glyma07g03060.1	regulation_of_transcription
	GmaAffx.38528.2.A1_at	-2.08909	7.27873e-05	RNApolymerase sigma-subunit F	Glyma13g20700.1	transcription_initiation regulation_of_transcription,_DNA-dependent positive_regulation_of_transcription
	Gma.1653.1.A1_at	-2.07476	4.79252e-05	GATA transcription factor 9	Glyma20g32050.1	seed_germination
	Gma.16147.2.S1_a_at	-2.05065	0.000341855	basic helix-loop-helix (bHLH) DNA-binding superfamily protein	Glyma03g29710.3	regulation_of_transcription
	Gma.13780.1.S1_at	-2.0457	0.000418568	zinc finger protein 8	Glyma09g16080.1	regulation_of_transcription trichome_differentiation
	GmaAffx.83874.1.S1_at	-1.98728	0.000187775	GATA transcription factor 9	Glyma19g28650.1	regulation_of_transcription,_DNA-dependent
	Gma.9506.1.S1_at	-1.93154	0.000317157	Homeobox-leucine zipper protein family	Glyma02g02290.3	regulation_of_transcription,_DNA-dependent response_to_sucrose_stimulus leaf_morphogenesis cotyledon_morphogenesis
	GmaAffx.12145.1.S1_at	-1.9177	0.000291967	Homeodomain-like superfamily protein	Glyma20g30250.1	response_to_salt_stress regulation_of_transcription,_DNA-dependent response_to_abscisic_acid_stimulus response_to_ethylene_stimulus response_to_gibberellin_stimulus response_to_jasmonic_acid_stimulus response_to_salicylic_acid_stimulus response_to_cadmium_ion response_to_cadmium_ion
	GmaAffx.40917.1.S1_at	-1.8856	0.000310777	myb-like transcription factor family protein	Glyma08g40460.1	response_to_salt_stress response_to_abscisic_acid_stimulus response_to_auxin_stimulus response_to_ethylene_stimulus response_to_gibberellin_stimulus response_to_jasmonic_acid_stimulus response_to_salicylic_acid_stimulus regulation_of_transcription regulation_of_transcription
	Gma.17038.1.S1_at	-1.88166	0.00181674	Homeodomain-like superfamily protein	Glyma19g45030.1	response_to_salt_stress response_to_abscisic_acid_stimulus response_to_auxin_stimulus response_to_ethylene_stimulus response_to_gibberellin_stimulus response_to_jasmonic_acid_stimulus response_to_salicylic_acid_stimulus regulation_of_transcription regulation_of_transcription regulation_of_circadian_rhythm long-day_photoperiodism,_flowering
	Gma.16556.1.S1_at	-1.86856	1.42303e-05	GATA transcription factor 11	Glyma11g20480.1	regulation_of_transcription,_DNA-dependent
	GmaAffx.63449.2.S1_at	-1.75392	0.00388832	myb-like transcription factor family protein	Glyma01g04530.1	response_to_salt_stress response_to_abscisic_acid_stimulus response_to_auxin_stimulus response_to_ethylene_stimulus response_to_gibberellin_stimulus response_to_jasmonic_acid_stimulus response_to_salicylic_acid_stimulus regulation_of_transcription regulation_of_transcription
	Gma.10355.1.A1_at	-1.72387	8.66905e-05	B-box type zinc finger family protein	Glyma12g11230.1	regulation_of_transcription
	GmaAffx.83684.2.S1_at	-1.71564	0.00319152	myb-like HTH transcriptional regulator family protein	Glyma18g26600.1	asymmetric_cell_division negative_regulation_of_transcription response_to_virus response_to_salt_stress response_to_auxin_stimulus response_to_gibberellin_stimulus response_to_jasmonic_acid_stimulus response_to_salicylic_acid_stimulus response_to_salicylic_acid_stimulus proximal/distal_axis_specification response_to_cadmium_ion leaf_morphogenesis leaf_formation
	Gma.16147.1.S1_at	-1.71499	0.00011924	basic helix-loop-helix (bHLH) DNA-binding superfamily protein	Glyma03g29710.2	regulation_of_transcription
	GmaAffx.90216.1.S1_at	-1.70527	4.20367e-05	Histidyl-tRNA synthetase 1	Glyma03g34050.1	histidyl-tRNA_aminoacylation
	Gma.6822.2.A1_at	-1.67364	0.00423344	GBFs pro-rich region-interacting factor 1	Glyma12g33430.1	GO:0009658 GO:0009910 GO:0045941
	Gma.5483.1.S1_s_at	-1.6391	3.87654e-05	bZIP transcription factor family protein	Glyma03g40730.1	regulation_of_transcription,_DNA-dependent
	GmaAffx.54194.1.S1_at	-1.62418	0.00282775	HD-ZIP IV family of homeobox-leucine zipper protein with lipid-binding START domain	Glyma08g21890.1	regulation_of_transcription,_DNA-dependent epidermal_cell_fate_specification negative_regulation_of_trichoblast_fate_specification
	GmaAffx.40916.3.S1_at	-1.60412	0.000264815	C2H2-like zinc finger protein	Glyma20g00840.1	regulation_of_transcription
	GmaAffx.16994.1.S1_at	-1.59638	0.000195463	myb domain protein 16	Glyma04g33210.1	regulation_of_transcription,_DNA-dependent response_to_abscisic_acid_stimulus response_to_auxin_stimulus response_to_gibberellin_stimulus response_to_jasmonic_acid_stimulus response_to_salicylic_acid_stimulus regulation_of_transcription cellular_response_to_sulfur_starvation cellular_response_to_sulfur_starvation
	GmaAffx.87757.3.S1_x_at	-1.55838	0.00101052	myb domain protein 48	Glyma13g40830.1	response_to_salt_stress regulation_of_transcription,_DNA-dependent response_to_abscisic_acid_stimulus response_to_ethylene_stimulus response_to_gibberellin_stimulus response_to_jasmonic_acid_stimulus response_to_salicylic_acid_stimulus regulation_of_transcription regulation_of_transcription
	GmaAffx.90494.1.S1_s_at	-1.55261	0.00298526	Histidyl-tRNA synthetase 1	Glyma03g34050.1	histidyl-tRNA_aminoacylation
	GmaAffx.10592.1.A1_at	-1.53762	0.00223187	RNApolymerase sigma-subunit C	Glyma17g26620.2	transcription_initiation regulation_of_transcription,_DNA-dependent photosynthesis,_dark_reaction
	GmaAffx.86464.4.S1_at	-1.52956	0.00670772	GATA transcription factor 12	Glyma01g10390.1	regulation_of_transcription,_DNA-dependent
	Resp. to Abiotic Stimulus - 72
	Identification	Log2(FC)	Pvalue	Description	Phytozome	Gene ontology
	Gma.8365.1.S1_at	-3.50155	3.6639e-05	aluminum sensitive 3	Glyma10g05420.1	response_to_aluminum_ion
	GmaAffx.88681.1.S1_s_at	-3.45526	0.000332695	APS reductase 3	Glyma15g11540.1	sulfate_assimilation sulfate_reduction sulfate_reduction,_APS_pathway
	GmaAffx.80403.1.S1_at	-3.4501	1.79924e-05	Thioredoxin superfamily protein	Glyma06g04300.1	cell_redox_homeostasis
	Gma.15790.2.S1_at	-3.33736	2.28994e-06	FKBP-like peptidyl-prolyl cis-trans isomerase family protein	Glyma18g52980.1	protein_folding
	GmaAffx.63233.1.S1_at	-3.18934	0.000210838	rotamase CYP 4	Glyma10g27990.1	response_to_oxidative_stress protein_folding response_to_light_intensity response_to_salt_stress cysteine_biosynthetic_process response_to_mannitol_stimulus defense_response_to_bacterium
	Gma.15727.1.S1_at	-2.99445	3.7784e-05	germin 3	Glyma09g08030.1	response_to_cold peptidyl-cysteine_S-nitrosylation
	GmaAffx.88681.1.S1_at	-2.84538	0.000202496	APS reductase 3	Glyma15g11540.1	sulfate_assimilation sulfate_reduction sulfate_reduction,_APS_pathway
	Gma.8524.1.S1_at	-2.78064	2.73157e-05	Peroxidase superfamily protein	Glyma11g08520.1	response_to_oxidative_stress
	Gma.5605.1.S1_at	-2.75562	1.63567e-06	COBRA-like extracellular glycosyl-phosphatidyl inositol-anchored protein family	Glyma06g22410.2	response_to_salt_stress multidimensional_cell_growth cellulose_microfibril_organization
	Gma.13341.1.S1_at	-2.72898	4.3836e-05	kunitz trypsin inhibitor 1	Glyma08g45550.1	response_to_salt_stress
	GmaAffx.82996.1.S1_at	-2.67703	1.99552e-05	casein lytic proteinase B3	Glyma13g05920.1	chloroplast_organization response_to_heat
	GmaAffx.93032.1.S1_s_at	-2.62915	0.00242472	glutamate synthase 1	Glyma03g28410.2	response_to_light_stimulus photorespiration
	Gma.15790.1.S1_at	-2.6059	6.59175e-05	FKBP-like peptidyl-prolyl cis-trans isomerase family protein	Glyma18g52980.1	protein_folding
	Gma.12394.1.S1_at	-2.46189	0.000179597	kunitz trypsin inhibitor 1	Glyma08g45540.1	response_to_salt_stress
	GmaAffx.92590.1.S1_at	-2.45714	0.00140144	NADPH-dependent thioredoxin reductase C	Glyma02g33070.1	hydrogen_peroxide_catabolic_process
	Gma.1791.1.S1_at	-2.38821	6.5754e-05	2Fe-2S ferredoxin-like superfamily protein	Glyma12g29100.1	response_to_light_stimulus photosynthetic_electron_transport_chain
	GmaAffx.36999.1.S1_s_at	-2.38644	0.000190065	FKBP-like peptidyl-prolyl cis-trans isomerase family protein	Glyma18g52980.1	protein_folding
	Gma.4189.1.S1_at	-2.34456	0.000296711	Peroxidase superfamily protein	Glyma17g01720.1	response_to_oxidative_stress
	GmaAffx.72104.1.S1_at	-2.31642	3.00963e-05	cytochrome P450, family 706, subfamily A, polypeptide 6	Glyma07g34250.1	0
	Gma.11874.2.S1_at	-2.29944	4.74345e-06	Molecular chaperone Hsp40/DnaJ family protein	Glyma15g00950.1	protein_folding
	Gma.2338.4.S1_at	-2.25875	1.79924e-05	glutathione peroxidase 6	Glyma01g42850.1	response_to_salt_stress response_to_cadmium_ion
	Gma.1034.4.S1_s_at	-2.23958	0.00114006	S-adenosyl-L-methionine-dependent methyltransferases superfamily protein	Glyma17g18800.1	response_to_cadmium_ion coumarin_biosynthetic_process
	GmaAffx.60482.1.S1_at	-2.21204	3.86018e-05	alternative NAD(P)H dehydrogenase 1	Glyma11g27280.1	0
	GmaAffx.60974.1.S1_at	-2.20568	2.73157e-05	Cyclophilin-like peptidyl-prolyl cis-trans isomerase family protein	Glyma12g22700.1	protein_folding
	Gma.13859.1.S1_at	-2.2033	0.000162749	DnaJ/Hsp40 cysteine-rich domain superfamily protein	Glyma04g19020.1	protein_folding
	GmaAffx.86773.1.S1_s_at	-2.19227	0.000201024	PHE ammonia lyase 1	Glyma10g06600.1	defense_response response_to_oxidative_stress phenylpropanoid_biosynthetic_process response_to_wounding
	Gma.11162.1.S1_at	-2.19112	8.11293e-05	CP12 domain-containing protein 2	Glyma02g01580.1	response_to_light_stimulus peptide_cross-linking_via_L-cystine reductive_pentose-phosphate_cycle response_to_sucrose_stimulus
	GmaAffx.91729.1.S1_s_at	-2.17227	0.00101559	glutamate synthase 1	Glyma19g31120.2	response_to_light_stimulus photorespiration
	Gma.16394.2.S1_at	-2.13381	3.59848e-05	ascorbate peroxidase 6	Glyma06g07180.1	response_to_oxidative_stress
	GmaAffx.81725.1.S1_at	-2.10298	0.000123493	monodehydroascorbate reductase 4	Glyma16g07970.1	hydrogen_peroxide_catabolic_process
	GmaAffx.58665.1.S1_at	-2.10011	0.000605525	SOS3-interacting protein 4	Glyma18g44510.1	protein_amino_acid_phosphorylation signal_transduction
	Gma.10721.1.S1_at	-2.04787	0.000926771	lipoamide dehydrogenase 2	Glyma17g04210.1	response_to_cadmium_ion
	Gma.11082.1.S1_at	-2.04211	3.92561e-06	caffeoyl-CoA 3-O-methyltransferase	Glyma17g18800.2	response_to_cadmium_ion coumarin_biosynthetic_process
	GmaAffx.81309.1.S1_at	-2.04159	0.000878846	photosystem II stability/assembly factor, chloroplast (HCF136)	Glyma11g10710.2	response_to_cadmium_ion plastid_organization protein_complex_assembly
	GmaAffx.79040.1.S1_at	-2.02948	7.27873e-05	1-deoxy-D-xylulose 5-phosphate reductoisomerase	Glyma17g09740.1	response_to_cadmium_ion isoprenoid_biosynthetic_process isopentenyl_diphosphate_biosynthetic_process,_mevalonate-independent_pathway
	GmaAffx.63344.1.S1_at	-2.0207	0.000294257	isopropylmalate dehydrogenase 2	Glyma11g08370.1	leucine_biosynthetic_process metabolic_process
	Gma.338.2.S1_s_at	-2.01505	0.0124442	Peroxidase superfamily protein	Glyma07g39020.1	response_to_oxidative_stress
	Gma.2628.1.A1_at	-2.0044	0.000199061	peptide-N-glycanase 1	Glyma03g40660.1	response_to_salicylic_acid_stimulus response_to_ozone response_to_microbial_phytotoxin
	GmaAffx.61222.1.S1_s_at	-1.98851	0.000122185	annexin 4	Glyma15g38060.3	response_to_osmotic_stress response_to_abscisic_acid_stimulus
	GmaAffx.75245.1.S1_at	-1.98412	0.000248458	Protein phosphatase 2C family protein	Glyma07g37380.1	biological_process
	GmaAffx.41419.1.S1_s_at	-1.97222	0.00108543	NADPH-dependent thioredoxin reductase C	Glyma10g13190.1	hydrogen_peroxide_catabolic_process
	GmaAffx.85140.1.S1_at	-1.96928	6.59175e-05	COBRA-like extracellular glycosyl-phosphatidyl inositol-anchored protein family	Glyma06g22410.2	response_to_salt_stress multidimensional_cell_growth cellulose_microfibril_organization
	GmaAffx.55187.1.S1_at	-1.87945	4.93973e-05	DNAJ heat shock N-terminal domain-containing protein	Glyma12g15560.1	protein_folding
	GmaAffx.23473.2.S1_at	-1.86873	0.00744868	monodehydroascorbate reductase 4	Glyma16g07970.1	hydrogen_peroxide_catabolic_process
	Gma.5248.1.S1_at	-1.83786	0.000241589	isopropylmalate dehydrogenase 2	Glyma13g44490.1	leucine_biosynthetic_process metabolic_process
	GmaAffx.26479.1.S1_at	-1.83649	0.0018102	phosphoglucomutase	Glyma10g38590.1	response_to_cold detection_of_gravity starch_biosynthetic_process
	GmaAffx.87753.1.S1_at	-1.82488	3.02599e-05	NADPH-dependent thioredoxin reductase C	Glyma02g33070.1	hydrogen_peroxide_catabolic_process
	GmaAffx.85304.1.S1_at	-1.81827	2.81335e-05	DnaJ/Hsp40 cysteine-rich domain superfamily protein	Glyma17g12370.1	protein_folding
	Gma.6451.1.S1_at	-1.81716	0.000722476	homeobox protein 16	Glyma08g14130.2	response_to_water_deprivation regulation_of_transcription,_DNA-dependent abscisic_acid_mediated_signaling negative_regulation_of_abscisic_acid_mediated_signaling positive_regulation_of_transcription
	Gma.11082.2.A1_s_at	-1.8056	1.5866e-05	caffeoyl-CoA 3-O-methyltransferase	Glyma17g18800.2	response_to_cadmium_ion coumarin_biosynthetic_process
	GmaAffx.77106.1.S1_s_at	-1.77091	0.00402457	2-cysteine peroxiredoxin B	Glyma02g35780.1	response_to_cold defense_response_to_bacterium
	Gma.4711.3.S1_at	-1.76462	0.000544188	Chaperone DnaJ-domain superfamily protein	Glyma13g41360.1	protein_folding
	Gma.2826.1.S1_at	-1.76263	0.000266778	Chalcone-flavanone isomerase family protein	Glyma20g38570.1	response_to_UV flavonoid_biosynthetic_process response_to_UV-B
	Gma.4711.2.S1_at	-1.67717	0.00603088	Chaperone DnaJ-domain superfamily protein	Glyma15g04040.1	protein_folding
	Gma.3450.1.S1_at	-1.66971	0.000328116	stress enhanced protein 1	Glyma10g40930.1	response_to_high_light_intensity
	GmaAffx.58382.1.S1_at	-1.66018	0.0013648	Protein phosphatase 2C family protein	Glyma17g34100.1	N-terminal_protein_myristoylation
	Gma.17649.3.S1_at	-1.65105	0.000348234	UDP-D-glucose/UDP-D-galactose 4-epimerase 1	Glyma07g40150.3	response_to_stress galactose_biosynthetic_process
	Gma.2826.1.S1_x_at	-1.64397	0.000171909	Chalcone-flavanone isomerase family protein	Glyma20g38570.1	response_to_UV flavonoid_biosynthetic_process response_to_UV-B
	Gma.18075.1.S1_at	-1.64152	0.000363446	nucleoside diphosphate kinase 2	Glyma05g03010.1	response_to_UV red,_far-red_light_phototransduction response_to_hydrogen_peroxide
	Gma.5038.3.S1_s_at	-1.63693	0.00452459	AMP-dependent synthetase and ligase family protein	Glyma06g18030.2	jasmonic_acid_biosynthetic_process
	GmaAffx.58580.1.A1_at	-1.63392	0.00446833	UDP-D-glucose/UDP-D-galactose 4-epimerase 1	Glyma07g40150.3	response_to_stress galactose_biosynthetic_process
	GmaAffx.56064.1.S1_at	-1.61875	8.12928e-05	protein tyrosine kinase family protein	Glyma05g33910.1	response_to_salt_stress
	GmaAffx.93328.1.S1_s_at	-1.60582	0.000389126	FAD-binding Berberine family protein	Glyma08g08550.1	0
	Gma.1563.2.S1_a_at	-1.59425	0.000227685	Chaperone DnaJ-domain superfamily protein	Glyma12g01810.2	protein_folding
	Gma.17901.1.A1_at	-1.58851	2.66614e-05	Cyclophilin-like peptidyl-prolyl cis-trans isomerase family protein	Glyma06g38470.1	protein_folding
	Gma.10721.1.S1_s_at	-1.56372	0.00115576	lipoamide dehydrogenase 2	Glyma17g04210.1	response_to_cadmium_ion
	GmaAffx.35595.2.S1_at	-1.5597	0.000196117	Cyclophilin-like peptidyl-prolyl cis-trans isomerase family protein	Glyma12g03540.1	protein_folding
	GmaAffx.92196.1.S1_s_at	-1.55211	0.00819291	cyclophilin 20-2	Glyma20g39340.3	protein_folding
	GmaAffx.33233.1.S1_at	-1.54009	0.000972406	protein tyrosine kinase family protein	Glyma09g30810.1	response_to_salt_stress
	GmaAffx.51669.1.A1_at	-1.52297	0.00233721	Eukaryotic aspartyl protease family protein	Glyma03g30860.1	response_to_salt_stress
	Gma.1321.1.S1_at	-1.50709	7.03338e-06	copper chaperone	Glyma02g19380.3	response_to_salt_stress response_to_cadmium_ion aging cellular_copper_ion_homeostasis response_to_reactive_oxygen_species
	Gma.338.1.S1_at	-1.50396	0.00354859	Peroxidase superfamily protein	Glyma07g39020.1	response_to_oxidative_stress
	Signaling - 12
	Identification	Log2(FC)	Pvalue	Description	Phytozome	Gene ontology
	Gma.4734.1.S1_at	-2.73505	9.15976e-06	transmembrane kinase 1	Glyma14g39290.1	signal_transduction
	GmaAffx.67600.1.S1_at	-2.33721	0.00092808	phosphatidylinositol-4-phosphate 5-kinase family protein	Glyma17g05000.1	phosphatidylinositol_metabolic_process cellular_protein_metabolic_process
	Gma.4557.1.S1_at	-2.0054	0.000171255	Leucine-rich repeat protein kinase family protein	Glyma08g01640.1	protein_amino_acid_phosphorylation transmembrane_receptor_protein_tyrosine_kinase_signaling_pathway
	GmaAffx.51253.1.S1_at	-1.87158	0.00090289	disease resistance family protein / LRR family protein	Glyma10g37290.1	defense_response signal_transduction defense_response_to_fungus
	GmaAffx.13860.1.S1_at	-1.83704	0.000190392	leucine-rich repeat transmembrane protein kinase family protein	Glyma18g01980.1	protein_amino_acid_phosphorylation
	GmaAffx.80553.1.S1_at	-1.83632	0.000228503	Albino or Glassy Yellow 1	Glyma02g01060.3	protein_targeting
	Gma.6915.1.S1_at	-1.76729	0.00118897	Leucine-rich receptor-like protein kinase family protein	Glyma14g11220.2	cell_growth regulation_of_cell_adhesion organ_morphogenesis leaf_morphogenesis stomatal_complex_morphogenesis defense_response_to_fungus cell_division
	Gma.8046.1.S1_at	-1.74236	6.54268e-05	response regulator 6	Glyma04g34820.1	two-component_signal_transduction_system_(phosphorelay) response_to_cytokinin_stimulus cytokinin_mediated_signaling
	Gma.6806.2.S1_a_at	-1.66301	0.00046404	Signal peptidase subunit	Glyma10g29700.2	signal_peptide_processing
	GmaAffx.29951.2.S1_at	-1.59958	0.00278309	pyruvate dehydrogenase kinase	Glyma17g04470.2	phosphorylation signal_transduction peptidyl-histidine_phosphorylation
	Gma.8468.1.S1_at	-1.50717	0.000214927	Leucine-rich receptor-like protein kinase family protein	Glyma01g40590.1	protein_amino_acid_phosphorylation transmembrane_receptor_protein_tyrosine_kinase_signaling_pathway regulation_of_meristem_organization regulation_of_meristem_growth gametophyte_development floral_organ_development anther_development microsporocyte_differentiation microsporocyte_differentiation
	GmaAffx.70542.1.A1_at	-1.50687	0.000514746	Leucine-rich receptor-like protein kinase family protein	Glyma02g10770.1	protein_amino_acid_phosphorylation transmembrane_receptor_protein_tyrosine_kinase_signaling_pathway
	Structural - 22
	Identification	Log2(FC)	Pvalue	Description	Phytozome	Gene ontology
	Gma.1527.1.S1_x_at	-3.63393	4.97244e-05	NAD(P)-binding Rossmann-fold superfamily protein	Glyma18g06510.1	lignin_biosynthetic_process
	Gma.1527.1.S1_a_at	-3.2304	1.7011e-05	NAD(P)-binding Rossmann-fold superfamily protein	Glyma18g06510.1	lignin_biosynthetic_process
	GmaAffx.86046.1.S1_at	-3.06803	2.09366e-05	fucosyltransferase 1	Glyma05g00920.1	plant-type_cell_wall_biogenesis xyloglucan_biosynthetic_process
	GmaAffx.89517.1.S1_s_at	-3.01902	0.000101902	ABI-1-like 1	Glyma16g03350.1	actin_nucleation trichome_morphogenesis
	Gma.7836.2.S1_at	-2.91099	8.83262e-06	fucosyltransferase 1	Glyma07g02540.1	plant-type_cell_wall_biogenesis xyloglucan_biosynthetic_process
	Gma.2224.2.A1_s_at	-2.8219	0.000662447	tubulin beta-1 chain	Glyma14g40380.1	response_to_light_stimulus unidimensional_cell_growth
	Gma.5666.2.S1_at	-2.52324	0.000645926	tubulin beta-1 chain	Glyma04g02610.1	response_to_light_stimulus unidimensional_cell_growth
	Gma.5447.1.S1_at	-2.47007	0.000110081	Plant invertase/pectin methylesterase inhibitor superfamily	Glyma17g04940.1	cell_wall_modification
	GmaAffx.51656.1.A1_at	-2.38544	4.1546e-05		Glyma08g13770.1	0
	GmaAffx.25016.2.A1_at	-2.35313	0.000559072	tubulin alpha-2 chain	Glyma11g04750.1	response_to_salt_stress microtubule-based_process
	GmaAffx.90582.1.S1_s_at	-2.1896	0.000153426	tubulin alpha-2 chain	Glyma04g09350.1	response_to_salt_stress microtubule-based_process
	Gma.16674.1.S1_s_at	-2.03304	0.00179646	tubulin alpha-4 chain	Glyma20g27280.1	response_to_salt_stress microtubule-based_process
	GmaAffx.90508.1.S1_s_at	-2.02032	0.00306492	tubulin alpha-4 chain	Glyma20g27280.1	response_to_salt_stress microtubule-based_process
	Gma.1527.2.S1_at	-1.9677	0.000119731	NAD(P)-binding Rossmann-fold superfamily protein	Glyma11g29460.3	lignin_biosynthetic_process
	GmaAffx.83755.1.S1_x_at	-1.87688	2.78064e-05	NAD(P)-binding Rossmann-fold superfamily protein	Glyma02g39630.2	lignin_biosynthetic_process
	GmaAffx.1823.1.S1_at	-1.81008	0.0037995	Radical SAM superfamily protein	Glyma11g00390.1	biological_process
	Gma.6698.1.A1_at	-1.78977	0.000614358	transcription activators	Glyma19g43970.1	actin_cytoskeleton_organization actin_nucleation trichome_morphogenesis
	Gma.2206.1.S1_at	-1.7896	0.000782178	NAD(P)-binding Rossmann-fold superfamily protein	Glyma02g39630.1	lignin_biosynthetic_process
	Gma.2305.1.S1_at	-1.77736	0.00137969	Ribosomal protein S5 family protein	Glyma13g24640.1	translation
	Gma.2224.1.S1_s_at	-1.65393	0.000654759	tubulin beta-1 chain	Glyma17g37770.1	response_to_light_stimulus unidimensional_cell_growth
	GmaAffx.80171.1.A1_at	-1.56507	0.000637748	formin homolog 6	Glyma01g40080.1	cellular_component_organization actin_cytoskeleton_organization
	GmaAffx.41500.1.A1_at	-1.54455	0.00052685	formin homolog 6	Glyma17g17460.1	cellular_component_organization actin_cytoskeleton_organization
	Translation - 18
	Identification	Log2(FC)	Pvalue	Description	Phytozome	Gene ontology
	GmaAffx.80966.1.S1_at	-2.4425	8.94712e-05	Class II aminoacyl-tRNA and biotin synthetases superfamily protein	Glyma17g15090.1	asparaginyl-tRNA_aminoacylation ovule_development
	GmaAffx.63283.3.S1_s_at	-2.23699	0.000311595	amidase 1	Glyma10g29640.1	indoleacetic_acid_biosynthetic_process
	GmaAffx.1301.114.A1_at	-2.21481	2.28994e-05	ribosomal protein L9	Glyma12g08670.1	translation ribosome_biogenesis
	GmaAffx.88101.1.S1_at	-2.19954	0.000313722	phenylalanyl-tRNA synthetase class IIc family protein	Glyma02g10060.1	phenylalanyl-tRNA_aminoacylation
	GmaAffx.45742.1.S1_at	-2.1217	0.000596856	elongation factor Ts family protein	Glyma01g34700.1	translational_elongation embryonic_development_ending_in_seed_dormancy response_to_cadmium_ion
	GmaAffx.63283.1.S1_at	-1.86541	0.00521337	amidase 1	Glyma10g29640.1	indoleacetic_acid_biosynthetic_process
	Gma.10595.1.S1_at	-1.86388	0.000343654	Translation elongation factor EF1B/ribosomal protein S6 family protein	Glyma08g02870.1	translation ribosome_biogenesis
	Gma.8011.2.S1_a_at	-1.80378	0.000209202	GLU-ADT subunit B	Glyma05g34500.1	glutamyl-tRNA_aminoacylation
	Gma.12190.1.A1_at	-1.80038	4.41631e-05	Amidase family protein	Glyma08g42430.1	translation
	GmaAffx.64090.1.S1_at	-1.77709	0.00936143	elongation factor Ts family protein	Glyma01g34700.1	translational_elongation embryonic_development_ending_in_seed_dormancy response_to_cadmium_ion
	Gma.1353.1.S1_at	-1.76188	0.000103374	Translation protein SH3-like family protein	Glyma12g34400.1	translation
	Gma.16598.2.A1_a_at	-1.747	0.000698104	Class II aminoacyl-tRNA and biotin synthetases superfamily protein	Glyma17g15090.1	asparaginyl-tRNA_aminoacylation ovule_development
	Gma.13158.1.S1_at	-1.70264	0.000119731	Class II aaRS and biotin synthetases superfamily protein	Glyma16g29890.1	tRNA_aminoacylation_for_protein_translation embryo_sac_development regulation_of_photosynthesis seed_development ovule_development
	Gma.17460.1.S1_s_at	-1.69834	4.20367e-05	Ribosomal L29 family protein	Glyma08g14350.1	translation ribosome_biogenesis
	Gma.2159.1.S1_at	-1.66362	4.6453e-05	tRNA synthetase class I (I, L, M and V) family protein	Glyma17g02970.1	tRNA_aminoacylation_for_protein_translation ovule_development
	Gma.8011.1.S1_at	-1.64696	0.00062728	GLU-ADT subunit B	Glyma08g05190.1	glutamyl-tRNA_aminoacylation
	GmaAffx.93172.1.S1_at	-1.61269	0.000205604	Translation initiation factor 3 protein	Glyma04g23550.1	translational_initiation
	Gma.4805.1.A1_a_at	-1.55372	0.000451936	methionyl-tRNA synthetase / methionine--tRNA ligase / MetRS (cpMetRS)	Glyma20g23250.1	tRNA_aminoacylation_for_protein_translation ovule_development
	Transport - 50
	Identification	Log2(FC)	Pvalue	Description	Phytozome	Gene ontology
	GmaAffx.68657.1.S1_at	-5.29035	1.14497e-06	Bifunctional inhibitor/lipid-transfer protein/seed storage 2S albumin superfamily protein	Glyma18g26120.1	lipid_transport systemic_acquired_resistance
	GmaAffx.28520.1.S1_at	-3.82153	0.000108118	Protein of unknown function (DUF1012)	Glyma10g32300.1	0
	GmaAffx.2472.1.S1_at	-3.41034	8.17835e-06	Heavy metal transport/detoxification superfamily protein	Glyma15g12540.1	metal_ion_transport
	GmaAffx.76731.2.S1_s_at	-3.23857	5.80663e-05	SECY homolog 1	Glyma06g30020.1	protein_secretion
	GmaAffx.8382.1.S1_at	-3.20388	3.23863e-05	ATP binding cassette subfamily B19	Glyma13g05300.1	response_to_blue_light regulation_of_cell_size photomorphogenesis response_to_red_or_far_red_light response_to_auxin_stimulus auxin_polar_transport positive_gravitropism response_to_far_red_light response_to_far_red_light root_development lateral_root_development anthocyanin_accumulation_in_tissues_in_response_to_UV_light
	Gma.4067.1.S1_s_at	-2.90278	7.52409e-06	ATP binding cassette subfamily B1	Glyma19g36820.1	response_to_blue_light regulation_of_cell_size photomorphogenesis response_to_red_or_far_red_light response_to_nematode response_to_auxin_stimulus auxin_polar_transport positive_gravitropism positive_gravitropism anthocyanin_accumulation_in_tissues_in_response_to_UV_light
	GmaAffx.92244.1.S1_at	-2.83308	1.17768e-05	pleiotropic drug resistance 4	Glyma05g08100.1	multidrug_transport
	GmaAffx.59231.1.S1_at	-2.69446	1.42303e-05	Major facilitator superfamily protein	Glyma14g19010.2	oligopeptide_transport
	Gma.8192.1.S1_at	-2.68499	4.74345e-06	pleiotropic drug resistance 4	Glyma05g08100.1	multidrug_transport
	Gma.16425.3.S1_s_at	-2.63464	0.000164221	Heavy metal transport/detoxification superfamily protein	Glyma13g20560.2	metal_ion_transport
	Gma.16475.2.S1_at	-2.43563	0.00227064	adenine nucleotide transporter 1	Glyma19g44300.1	ADP_transport ATP_transport aerobic_respiration mitochondrial_transport transport
	GmaAffx.81981.1.S1_at	-2.34173	0.000677168	ferritin 4	Glyma18g02800.2	cellular_iron_ion_homeostasis iron_ion_transport photosynthesis response_to_reactive_oxygen_species flower_development response_to_iron_ion leaf_development iron_ion_homeostasis iron_ion_homeostasis
	GmaAffx.55586.1.S1_at	-2.32729	1.76652e-05	K+ efflux antiporter 3	Glyma08g06890.1	metabolic_process regulation_of_pH potassium_ion_transport
	Gma.1531.2.S1_a_at	-2.31578	0.000477616	adenine nucleotide transporter 1	Glyma16g03020.1	ADP_transport ATP_transport aerobic_respiration mitochondrial_transport transport
	Gma.13252.1.S1_at	-2.29817	2.45351e-06	NOD26-like intrinsic protein 4;2	Glyma18g49410.1	transport
	Gma.7376.2.S1_at	-2.26615	0.000738342	mitochondrial substrate carrier family protein	Glyma20g31800.2	transport
	GmaAffx.74304.1.S1_at	-2.11758	0.000282153	Protein of unknown function (DUF3754)	Glyma02g07370.1	dicarboxylic_acid_transport
	GmaAffx.15342.1.S1_at	-2.01477	0.00473788	tonoplast dicarboxylate transporter	Glyma09g01340.1	dicarboxylic_acid_transport malate_transport sodium_ion_transport regulation_of_intracellular_pH
	Gma.10895.1.S1_at	-2.00695	0.000272339	voltage dependent anion channel 2	Glyma11g05170.1	anion_transport
	GmaAffx.85705.1.S1_at	-2.0036	0.000182704	dicarboxylate transport 2.1	Glyma08g18910.1	malate_transport response_to_nematode
	GmaAffx.53712.1.S1_at	-1.97755	0.000950161	Nuclear transport factor 2 (NTF2) family protein	Glyma11g01650.2	protein_import_into_nucleus
	GmaAffx.20414.1.S1_at	-1.96834	0.000124475	NOD26-like intrinsic protein 4;2	Glyma09g37280.1	transport
	Gma.5386.1.A1_at	-1.95947	5.41407e-05	phosphate transporter 2;1	Glyma08g38840.1	phosphate_transport
	GmaAffx.88268.1.S1_at	-1.92771	0.000650833	Heavy metal transport/detoxification superfamily protein	Glyma08g01410.1	metal_ion_transport
	GmaAffx.52796.1.S1_at	-1.92439	0.000319283	transporter associated with antigen processing protein 1	Glyma02g04410.1	transport
	GmaAffx.80890.1.S1_at	-1.91026	0.00012382	Transmembrane amino acid transporter family protein	Glyma01g21510.3	amino_acid_transport
	Gma.16475.3.S1_a_at	-1.90047	0.000528485	adenine nucleotide transporter 1	Glyma03g41690.1	ADP_transport ATP_transport aerobic_respiration mitochondrial_transport transport
	GmaAffx.2704.1.S1_at	-1.88382	0.000332859	ATP binding cassette subfamily B1	Glyma10g06220.1	response_to_blue_light regulation_of_cell_size photomorphogenesis response_to_red_or_far_red_light response_to_nematode response_to_auxin_stimulus auxin_polar_transport positive_gravitropism positive_gravitropism anthocyanin_accumulation_in_tissues_in_response_to_UV_light
	Gma.5849.1.S1_at	-1.88277	0.00054615	Bifunctional inhibitor/lipid-transfer protein/seed storage 2S albumin superfamily protein	Glyma08g45820.1	lipid_transport
	Gma.11183.1.S1_at	-1.88111	0.000213455	Glucose-6-phosphate/phosphate translocator-related	Glyma13g24360.1	triose_phosphate_transport
	Gma.14152.2.A1_at	-1.83421	0.000182214	lipid transfer protein 1	Glyma03g04950.1	lipid_transport
	GmaAffx.56298.1.S1_at	-1.83285	6.62447e-05	sulfate transporter 3;4	Glyma15g01710.1	sulfate_transport transport
	GmaAffx.64946.1.S1_at	-1.82117	0.000257291		Glyma04g13160.5	protein_folding protein_transport
	Gma.103.1.S1_at	-1.7897	0.000173708	Sec14p-like phosphatidylinositol transfer family protein	Glyma05g33430.3	transport
	GmaAffx.9182.1.S1_at	-1.77309	0.000386509	Transmembrane amino acid transporter family protein	Glyma18g06650.1	amino_acid_transport
	Gma.4305.3.S1_at	-1.74875	0.00151512	cyclic nucleotide gated channel 5	Glyma02g36560.1	ion_transport potassium_ion_transport
	GmaAffx.875.2.S1_s_at	-1.72528	0.000239789	Heavy metal transport/detoxification superfamily protein	Glyma16g03620.1	metal_ion_transport
	GmaAffx.12664.1.S1_at	-1.71472	0.000201678	RAB GTPase homolog C2A	Glyma19g37020.1	protein_transport small_GTPase_mediated_signal_transduction regulation_of_transcription,_DNA-dependent
	GmaAffx.82105.1.S1_at	-1.67255	0.00258714	sucrose-proton symporter 1	Glyma16g27350.2	sucrose_transport transport
	GmaAffx.20986.1.S1_at	-1.66912	0.00198325	MATE efflux family protein	Glyma13g41460.2	multidrug_transport
	GmaAffx.12664.2.S1_at	-1.65819	0.000943782	RAB GTPase homolog C2A	Glyma19g37020.1	protein_transport small_GTPase_mediated_signal_transduction regulation_of_transcription,_DNA-dependent
	GmaAffx.83162.1.S1_at	-1.64952	0.000360993	transporter associated with antigen processing protein 1	Glyma01g03160.2	transport
	Gma.1895.1.A1_at	-1.60569	0.000240934	ER lumen protein retaining receptor family protein	Glyma03g20630.1	protein_transport
	GmaAffx.80114.1.S1_at	-1.60277	0.000722149	chloride channel E	Glyma14g00270.1	chloride_transport
	GmaAffx.3552.1.S1_at	-1.58742	0.000582953	putrescine-binding periplasmic protein-related	Glyma16g17320.1	transport
	Gma.11167.2.S1_a_at	-1.54351	0.000340056	ABC2 homolog 13	Glyma06g15070.2	transport
	Gma.1665.3.S1_a_at	-1.52883	0.0097167	63 kDa inner membrane family protein	Glyma11g14960.1	protein_import_into_chloroplast_thylakoid_membrane thylakoid_membrane_organization
	Gma.16425.2.S1_s_at	-1.52741	2.37172e-05	Heavy metal transport/detoxification superfamily protein	Glyma10g06250.1	metal_ion_transport
	Gma.16474.2.S1_at	-1.51343	0.00168916	general control non-repressible 5	Glyma06g15200.1	response_to_nematode
	GmaAffx.84948.1.S1_at	-1.51045	0.000650343	slufate transporter 2;1	Glyma06g11150.1	sulfate_transport
	GO uncharacterized - 124
	Identification	Log2(FC)	Pvalue	Description	Phytozome	Gene ontology
	Gma.8165.1.S1_at	-3.781	7.52409e-06		Glyma19g36500.1
	GmaAffx.90802.1.S1_s_at	-3.76326	0.000105174		Glyma01g39500.1
	GmaAffx.51380.1.S1_s_at	-3.48388	4.41631e-05		Glyma01g39500.1
	Gma.16592.1.S1_at	-3.32546	0.000170764		Glyma08g07380.1
	Gma.6893.1.A1_at	-3.15352	3.18956e-05		Glyma01g39500.1
	GmaAffx.56508.2.S1_at	-3.04095	1.79924e-06	phosphoglycerate/bisphosphoglycerate mutase family protein	Glyma11g19400.1
	GmaAffx.90802.1.S1_at	-2.95204	1.50482e-05		Glyma01g39500.1
	Gma.10652.1.S1_at	-2.94438	1.30854e-06	cytochrome B5 isoform E	Glyma19g44780.1
	GmaAffx.48606.1.S1_at	-2.94114	2.33901e-05		Glyma13g33780.1
	GmaAffx.63408.1.S1_at	-2.89048	2.3063e-05	Protein of unknown function, DUF642	Glyma15g10150.1
	Gma.1307.1.S1_at	-2.85529	1.76652e-05		Glyma02g14400.1
	GmaAffx.77556.1.S1_at	-2.84174	0.000218689	Sulfite exporter TauE/SafE family protein	Glyma14g21230.2
	GmaAffx.51380.1.S1_at	-2.809	1.5866e-05		Glyma11g05750.1
	GmaAffx.78194.1.S1_at	-2.78109	5.13601e-05		Glyma12g10140.1
	GmaAffx.82511.2.S1_at	-2.7094	3.36948e-05	NAD(P)-linked oxidoreductase superfamily protein	Glyma12g30830.2
	Gma.6231.1.S1_at	-2.63799	4.79252e-05	Kunitz family trypsin and protease inhibitor protein	Glyma16g33710.1
	GmaAffx.88984.1.A1_s_at	-2.61188	3.10777e-05	Kunitz family trypsin and protease inhibitor protein	Glyma16g33710.1
	GmaAffx.60495.1.S1_at	-2.50864	7.73672e-05	UDP-glucose 6-dehydrogenase family protein	Glyma19g03500.1
	GmaAffx.48363.1.S1_at	-2.49285	0.000156534		Glyma09g31070.1
	Gma.6139.1.S1_at	-2.49094	4.23639e-05		Glyma03g29770.1
	GmaAffx.82511.1.S1_at	-2.45456	0.000131181	NAD(P)-linked oxidoreductase superfamily protein	Glyma13g39470.1
	Gma.13267.1.A1_at	-2.43057	1.14497e-06	NAD(P)-linked oxidoreductase superfamily protein	Glyma12g30830.2
	Gma.13132.1.A1_at	-2.42716	5.16872e-05		Glyma02g15670.1
	GmaAffx.3713.1.S1_at	-2.39747	6.19919e-05		Glyma02g10140.1
	GmaAffx.75250.1.S1_at	-2.39142	0.000232429	Nucleic acid-binding, OB-fold-like protein	Glyma08g01570.1
	GmaAffx.76235.1.S1_s_at	-2.35479	9.09433e-05	haloacid dehalogenase (HAD) superfamily protein	Glyma04g29890.3
	GmaAffx.7597.1.S1_at	-2.35134	4.43267e-05		Glyma09g33190.2
	GmaAffx.81436.1.S1_at	-2.35127	7.26238e-05	RNA binding (RRM/RBD/RNP motifs) family protein	Glyma10g05590.1
	GmaAffx.62050.1.S1_at	-2.3448	9.33968e-05		Glyma14g01110.1
	GmaAffx.74515.1.S1_at	-2.34129	1.5866e-05	NAD(P)-linked oxidoreductase superfamily protein	Glyma02g00780.1
	Gma.10919.1.S1_s_at	-2.33293	9.81402e-06	cytochrome B5 isoform E	Glyma03g42070.4
	GmaAffx.54145.1.S1_at	-2.32868	7.19695e-06	Cyclin-dependent kinase inhibitor family protein	Glyma11g06050.1
	GmaAffx.76235.2.S1_at	-2.31713	0.000201024	haloacid dehalogenase (HAD) superfamily protein	Glyma04g29890.3
	Gma.13407.1.A1_at	-2.29401	0.000232592	Nucleotide-diphospho-sugar transferases superfamily protein	Glyma12g01700.1
	GmaAffx.74040.1.S1_at	-2.28006	0.000693197	alpha/beta-Hydrolases superfamily protein	Glyma16g25200.2
	GmaAffx.42177.1.S1_at	-2.26074	0.000109917		Glyma12g35600.1
	Gma.8739.1.S1_at	-2.21971	0.00025173	HAD-superfamily hydrolase, subfamily IG, 5-nucleotidase	Glyma13g17950.1
	Gma.12985.3.S1_at	-2.2013	0.000205604	S-adenosyl-L-methionine-dependent methyltransferases superfamily protein	Glyma12g14360.1
	GmaAffx.74515.2.S1_at	-2.17666	0.000453571	NAD(P)-linked oxidoreductase superfamily protein	Glyma02g00780.1
	GmaAffx.82836.2.S1_s_at	-2.16127	0.000664409	Protein kinase superfamily protein	Glyma10g35610.1
	Gma.4601.1.A1_at	-2.15288	4.79252e-05		Glyma08g26070.2
	GmaAffx.56508.1.S1_at	-2.15017	0.000254674	phosphoglycerate/bisphosphoglycerate mutase family protein	Glyma12g09100.1
	Gma.10458.1.A1_a_at	-2.14551	1.52117e-05		Glyma13g23640.5
	Gma.8633.1.S1_at	-2.13319	0.000284934		Glyma14g03580.1
	Gma.16594.1.S1_at	-2.126	7.52409e-06	Photosystem II reaction center PsbP family protein	Glyma06g01690.1
	Gma.8088.2.S1_at	-2.12314	0.00323405	Pyridoxamine 5-phosphate oxidase family protein	Glyma07g02340.1
	GmaAffx.40015.1.S1_at	-2.11883	8.35828e-05		Glyma07g39370.1
	Gma.15001.1.S1_at	-2.10897	4.30181e-05	UDP-N-acetylglucosamine (UAA) transporter family	Glyma06g08190.2
	Gma.15783.1.A1_at	-2.10583	0.000722803		Glyma02g47900.1
	Gma.13399.1.A1_at	-2.07888	0.000117278	tetratricopetide-repeat thioredoxin-like 1	Glyma12g35780.1
	Gma.6701.3.S1_a_at	-2.06997	3.71297e-05		Glyma12g00600.2
	GmaAffx.57302.1.S1_at	-2.05883	0.000428382		Glyma06g16360.2
	Gma.2466.2.S1_s_at	-2.0524	0.000173381		Glyma07g06660.1
	Gma.8649.1.S1_s_at	-2.03661	4.3836e-05		Glyma06g22250.2
	GmaAffx.58073.1.S1_at	-1.99338	0.00669366	Protein of unknown function (DUF581)	Glyma18g02220.1
	Gma.12657.1.S1_at	-1.9777	0.000161114	cofactor assembly of complex C	Glyma16g26340.1
	GmaAffx.5831.1.S1_at	-1.91604	1.5866e-05		Glyma13g10340.1
	GmaAffx.37842.1.S1_at	-1.91406	0.000192682	Tetratricopeptide repeat (TPR)-like superfamily protein	Glyma07g32620.1
	GmaAffx.44604.1.S1_at	-1.90494	0.000290332		Glyma03g30170.1
	Gma.16852.1.A1_s_at	-1.89513	0.000468456		Glyma08g26070.4
	GmaAffx.62562.1.S1_at	-1.89217	0.00172792	Major facilitator superfamily protein	Glyma03g40100.1
	Gma.16573.2.S1_at	-1.88829	0.000470746		Glyma11g12160.1
	GmaAffx.43162.1.A1_at	-1.87528	0.00292965		Glyma13g26130.1
	Gma.2823.2.S1_at	-1.87035	0.00054615		Glyma08g10990.2
	GmaAffx.51191.1.S1_at	-1.86315	7.70401e-05		Glyma19g38530.2
	Gma.16783.2.S1_s_at	-1.86113	0.00405008	Protein of unknown function (DUF581)	Glyma10g39210.1
	GmaAffx.18763.1.S1_at	-1.8564	0.000208875		Glyma03g35350.1
	GmaAffx.90677.1.S1_s_at	-1.85179	0.000381111		Glyma04g01490.1
	Gma.15746.1.A1_at	-1.84681	9.38875e-05		Glyma18g03580.1
	Gma.8903.1.S1_at	-1.83967	4.79252e-05	Myosin heavy chain-related protein	Glyma08g01610.1
	Gma.9310.2.S1_at	-1.83715	0.000391252		Glyma11g12070.1
	Gma.1356.1.S1_at	-1.82846	0.000129218		Glyma18g46830.1
	GmaAffx.77281.1.S1_at	-1.82797	9.71588e-05	Lycopene beta/epsilon cyclase protein	Glyma14g05100.1
	GmaAffx.82433.1.S1_at	-1.82683	0.00232053	ATP binding;valine-tRNA ligases;aminoacyl-tRNA ligases;nucleotide binding;ATP binding;aminoacyl-tRNA ligases	Glyma17g23940.1
	Gma.10668.1.S1_at	-1.82591	0.000120549	alpha/beta-Hydrolases superfamily protein	Glyma11g01670.1
	Gma.12729.1.S1_at	-1.81459	6.05198e-05		Glyma13g11370.1
	Gma.6871.1.S1_at	-1.81404	0.000488084		Glyma07g40130.2
	GmaAffx.88514.1.S1_at	-1.81183	0.000397141	Protein kinase superfamily protein	Glyma10g35610.1
	GmaAffx.34756.1.S1_at	-1.78837	0.000408263		Glyma13g41350.1
	GmaAffx.83052.1.S1_at	-1.78588	4.92337e-05		Glyma05g32820.1
	GmaAffx.92268.1.S1_s_at	-1.78326	0.00183211	Rubredoxin-like superfamily protein	Glyma07g03680.4
	GmaAffx.2735.2.S1_at	-1.78123	0.000471073	TPX2 (targeting protein for Xklp2) protein family	Glyma11g33330.2
	Gma.6701.2.S1_a_at	-1.76455	1.52117e-05		Glyma09g36770.3
	GmaAffx.78129.1.S1_at	-1.72803	0.000351179	chloroplast RNA-binding protein 33	Glyma19g38790.1
	GmaAffx.85273.1.S1_at	-1.72712	0.00569802	Metallo-hydrolase/oxidoreductase superfamily protein	Glyma02g10920.2
	GmaAffx.58001.1.S1_at	-1.72533	0.000155716	alpha/beta-Hydrolases superfamily protein	Glyma16g25200.2
	Gma.11134.1.A1_at	-1.72224	6.50997e-05	NAD(P)-linked oxidoreductase superfamily protein	Glyma08g41630.1
	Gma.9217.1.S1_s_at	-1.71297	0.000251075		Glyma04g07410.3
	Gma.4294.3.S1_a_at	-1.71225	0.00198194	Sulfite exporter TauE/SafE family protein	Glyma15g01870.4
	Gma.10458.1.A1_at	-1.70754	5.79027e-05		Glyma13g23640.5
	GmaAffx.77149.1.S1_at	-1.70137	9.09433e-05	RING/U-box superfamily protein	Glyma04g07980.1
	GmaAffx.78534.1.S1_at	-1.70032	7.36052e-06		Glyma09g32350.1
	Gma.12742.2.A1_a_at	-1.69773	0.000888987	Protein of unknown function (DUF1997)	Glyma11g18030.2
	Gma.73.1.S1_at	-1.69474	7.933e-05	F-box family protein	Glyma04g41100.1
	GmaAffx.79632.1.S1_at	-1.69234	0.000275283		Glyma09g31070.1
	GmaAffx.12645.1.S1_at	-1.6876	0.00254707	Photosystem II reaction center PsbP family protein	Glyma04g38720.1
	GmaAffx.1301.84.S1_at	-1.68214	0.00234146	FAD/NAD(P)-binding oxidoreductase family protein	Glyma19g43510.1
	GmaAffx.67417.1.S1_at	-1.67682	0.000458642	cytochrome P450, family 72, subfamily A, polypeptide 15	Glyma15g39160.1
	GmaAffx.4939.1.S1_at	-1.66588	0.00326725		Glyma08g48310.1
	Gma.13276.1.A1_at	-1.66035	0.000112861		Glyma11g12070.1
	Gma.8207.1.S1_at	-1.65893	3.22227e-05		Glyma14g00700.1
	Gma.12220.2.S1_a_at	-1.65417	0.000347907		Glyma11g25860.1
	Gma.13757.1.A1_at	-1.65391	0.000792646	NAD(P)-linked oxidoreductase superfamily protein	Glyma13g39470.1
	Gma.5173.1.S1_at	-1.65085	0.000276919		Glyma11g21670.1
	Gma.9262.1.S1_at	-1.64935	0.000122675	Chaperone DnaJ-domain superfamily protein	Glyma08g24900.1
	Gma.12657.2.A1_at	-1.64271	0.00023063	cofactor assembly of complex C	Glyma16g26340.1
	GmaAffx.80746.1.S1_at	-1.62554	0.000186139		Glyma13g44630.1
	GmaAffx.53540.1.S1_at	-1.607	9.43782e-05		Glyma16g26170.1
	Gma.3594.2.S1_x_at	-1.59305	0.0108981	arabinogalactan protein 18	Glyma17g17970.1
	GmaAffx.73776.1.S1_at	-1.59171	0.00021231	Tetratricopeptide repeat (TPR)-like superfamily protein	Glyma11g34350.2
	GmaAffx.59110.1.A1_at	-1.58578	0.00182296		Glyma19g44290.1
	Gma.16140.1.S1_at	-1.57675	0.00230973	Chalcone-flavanone isomerase family protein	Glyma19g33940.1
	GmaAffx.76968.1.S1_at	-1.57551	7.40959e-05		Glyma14g36050.1
	Gma.17567.1.A1_at	-1.56164	4.30181e-05	Protein of unknown function (DUF581)	Glyma01g44730.1
	Gma.677.1.S1_at	-1.55314	0.00144364	nodulin MtN21 /EamA-like transporter family protein	Glyma10g33130.1
	Gma.11355.1.S1_at	-1.5501	0.00114693		Glyma13g34820.1
	Gma.4345.1.S1_at	-1.53183	0.000105174		Glyma08g04190.1
	GmaAffx.82550.1.S1_at	-1.52603	0.00062499		Glyma16g09450.1
	GmaAffx.25724.3.S1_at	-1.52124	0.00642704	cytochrome P450, family 72, subfamily A, polypeptide 15	Glyma15g39150.1
	Gma.9534.1.S1_at	-1.5204	0.00443316	Cupredoxin superfamily protein	Glyma14g35530.1
	Gma.15909.1.A1_at	-1.52033	0.00035952		Glyma03g30170.1
	GmaAffx.37202.2.S1_at	-1.51479	0.000217381	MAR binding filament-like protein 1	Glyma11g19260.1
	GmaAffx.51291.1.S1_at	-1.50538	0.00129692		Glyma02g09850.1
	Gma.1186.1.S1_s_at	-1.50223	0.0024275	cytochrome B5 isoform B	Glyma18g30680.1
